# Supplementary material for: Prediction of m6A and m5C at single-molecule resolution reveals a transcriptome-wide co-occurrence of RNA modifications
Source: Nat Commun. 2024 May 9;15:3899. doi: 10.1038/s41467-024-47953-7 (PMC11082244; doi:10.1038/s41467-024-47953-7)
Supplement: Supplementary file 6 — Supplementary Data S3 [file 41467_2024_47953_MOESM6_ESM.xlsx]

## Sheet: Supp Data S3
Supp. Data S3. Significant sites from CHEUI-solo predictions in HEK293 WT. Column 1: Chromosome; column 2: genomic start position (half-open) of the modified site; column 3: genomic end position of the modified site; column 4: transcript unique ID; column 5: score (not used); column 6: genomic strand; column 7: Transcript position (half-open) of the modified nucleotide; column 8: site motif; colu…
#chr	start	end	transcript	score	strand	tx_coord	motif	coverage	stoich	prob	transcript_type	gene_name	gene_id	tx_len	cds_len	utr5_len	utr3_len	cds_start	cds_end	tx_end	rel_pos	abs_cds_start	abs_cds_end	up_junc_dist	down_junc_dist	modification
chr16	1962588	1962589	ENST00000343262.9	.	-	639	GTCTCCGCA	57681	0.0618135	1	protein_coding	RPS2	ENSG00000140988.16	945	882	23	40	23	905	945	1.69841	616	-266	67	93	m5C
chr16	1962587	1962588	ENST00000343262.9	.	-	640	TCTCCGCAC	56702	0.0697531	1	protein_coding	RPS2	ENSG00000140988.16	945	882	23	40	23	905	945	1.69955	617	-265	68	92	m5C
chr16	1962259	1962260	ENST00000343262.9	.	-	742	CCACCTTTG	56015	0.0148719	0.999989	protein_coding	RPS2	ENSG00000140988.16	945	882	23	40	23	905	945	1.81519	719	-163	10		m5C
chr16	1962889	1962890	ENST00000343262.9	.	-	417	GGGGACTAC	55851	0.0856102	0.999992	protein_coding	RPS2	ENSG00000140988.16	945	882	23	40	23	905	945	1.44671	394	-488	19	155	m6A
chr16	1962162	1962163	ENST00000343262.9	.	-	839	CCACCTCGT	55722	0.0157508	0.999999	protein_coding	RPS2	ENSG00000140988.16	945	882	23	40	23	905	945	1.92517	816	-66	107		m5C
chr16	1962531	1962532	ENST00000343262.9	.	-	696	ACCTCAGCC	54454	0.0937479	1	protein_coding	RPS2	ENSG00000140988.16	945	882	23	40	23	905	945	1.76304	673	-209	124	36	m5C
chr16	1962822	1962823	ENST00000343262.9	.	-	484	GGGCCATCA	54401	0.0501041	0.999986	protein_coding	RPS2	ENSG00000140988.16	945	882	23	40	23	905	945	1.52268	461	-421	86	88	m5C
chr16	1962203	1962204	ENST00000343262.9	.	-	798	GAGACTGTA	54225	0.0715456	0.999916	protein_coding	RPS2	ENSG00000140988.16	945	882	23	40	23	905	945	1.87868	775	-107	66		m5C
chr16	1962815	1962816	ENST00000343262.9	.	-	491	CATCCTGGC	53336	0.0753826	0.999958	protein_coding	RPS2	ENSG00000140988.16	945	882	23	40	23	905	945	1.53061	468	-414	93	81	m5C
chr16	1962137	1962138	ENST00000343262.9	.	-	864	GTCTCCGTG	53222	0.0444363	0.999999	protein_coding	RPS2	ENSG00000140988.16	945	882	23	40	23	905	945	1.95351	841	-41	132		m5C
chr16	1962742	1962743	ENST00000343262.9	.	-	564	GTCCCTTGC	53117	0.00617425	0.999971	protein_coding	RPS2	ENSG00000140988.16	945	882	23	40	23	905	945	1.61338	541	-341	166	8	m5C
chr16	1962136	1962137	ENST00000343262.9	.	-	865	TCTCCGTGC	52947	0.0692488	1	protein_coding	RPS2	ENSG00000140988.16	945	882	23	40	23	905	945	1.95465	842	-40	133		m5C
chr16	1962240	1962241	ENST00000343262.9	.	-	761	TAAGACCTA	51544	0.0630058	0.999999	protein_coding	RPS2	ENSG00000140988.16	945	882	23	40	23	905	945	1.83673	738	-144	29		m6A
chr16	1962811	1962812	ENST00000343262.9	.	-	495	CTGGCCAAG	51411	0.0569846	1	protein_coding	RPS2	ENSG00000140988.16	945	882	23	40	23	905	945	1.53515	472	-410	97	77	m5C
chr16	1964280	1964281	ENST00000343262.9	.	-	284	GCCTATTAA	51114	0.998899	1	protein_coding	RPS2	ENSG00000140988.16	945	882	23	40	23	905	945	1.29592	261	-621	84	6	m6A
chr16	1963223	1963224	ENST00000343262.9	.	-	322	GGGCCTCTC	50999	0.0638962	0.999997	protein_coding	RPS2	ENSG00000140988.16	945	882	23	40	23	905	945	1.339	299	-583	32	76	m5C
chr16	1962216	1962217	ENST00000343262.9	.	-	785	CGACCTCTG	50758	0.0818461	0.999985	protein_coding	RPS2	ENSG00000140988.16	945	882	23	40	23	905	945	1.86395	762	-120	53		m5C
chr16	1962869	1962870	ENST00000343262.9	.	-	437	CGGTCTGGG	50568	0.0938735	1	protein_coding	RPS2	ENSG00000140988.16	945	882	23	40	23	905	945	1.46939	414	-468	39	135	m5C
chr16	1962617	1962618	ENST00000343262.9	.	-	610	TCATCCCTG	50322	0.0721621	0.999999	protein_coding	RPS2	ENSG00000140988.16	945	882	23	40	23	905	945	1.66553	587	-295	38	122	m5C
chr16	1962615	1962616	ENST00000343262.9	.	-	612	ATCCCTGCA	50182	0.0646618	1	protein_coding	RPS2	ENSG00000140988.16	945	882	23	40	23	905	945	1.6678	589	-293	40	120	m5C
chr16	1964496	1964497	ENST00000343262.9	.	-	151	GGGGCCGGG	50150	0.0725333	0.999999	protein_coding	RPS2	ENSG00000140988.16	945	882	23	40	23	905	945	1.14512	128	-754	131	49	m5C
chr16	1962616	1962617	ENST00000343262.9	.	-	611	CATCCCTGC	50110	0.0506603	1	protein_coding	RPS2	ENSG00000140988.16	945	882	23	40	23	905	945	1.66667	588	-294	39	121	m5C
chr16	1962793	1962794	ENST00000343262.9	.	-	513	GTCCCCGTG	49836	0.0126129	0.999977	protein_coding	RPS2	ENSG00000140988.16	945	882	23	40	23	905	945	1.55556	490	-392	115	59	m5C
chr16	1964495	1964496	ENST00000343262.9	.	-	152	GGGCCGGGG	49403	0.0666193	0.99992	protein_coding	RPS2	ENSG00000140988.16	945	882	23	40	23	905	945	1.14626	129	-753	132	48	m5C
chr16	1962239	1962240	ENST00000343262.9	.	-	762	AAGACCTAC	49243	0.0484719	0.999992	protein_coding	RPS2	ENSG00000140988.16	945	882	23	40	23	905	945	1.83787	739	-143	30		m5C
chr16	1962823	1962824	ENST00000343262.9	.	-	483	GGGGCCATC	49103	0.0664856	0.999992	protein_coding	RPS2	ENSG00000140988.16	945	882	23	40	23	905	945	1.52154	460	-422	85	89	m5C
chr16	1962810	1962811	ENST00000343262.9	.	-	496	TGGCCAAGC	48583	0.0689567	1	protein_coding	RPS2	ENSG00000140988.16	945	882	23	40	23	905	945	1.53628	473	-409	98	76	m5C
chr16	1962126	1962127	ENST00000343262.9	.	-	875	GCGGACTCA	46811	0.0386385	1	protein_coding	RPS2	ENSG00000140988.16	945	882	23	40	23	905	945	1.96599	852	-30	143		m6A
chr16	1962527	1962528	ENST00000343262.9	.	-	700	CAGCCCGGG	46743	0.060888	0.999999	protein_coding	RPS2	ENSG00000140988.16	945	882	23	40	23	905	945	1.76757	677	-205	128	32	m5C
chr16	1964501	1964502	ENST00000343262.9	.	-	146	TGGACGGGG	45920	0.0423042	1	protein_coding	RPS2	ENSG00000140988.16	945	882	23	40	23	905	945	1.13946	123	-759	126	54	m5C
chr16	1962148	1962149	ENST00000343262.9	.	-	853	CCCACACCA	43993	0.0985568	1	protein_coding	RPS2	ENSG00000140988.16	945	882	23	40	23	905	945	1.94104	830	-52	121		m5C
chr16	1962268	1962269	ENST00000343262.9	.	-	733	TCGCCAAGG	41340	0.97011	0.999973	protein_coding	RPS2	ENSG00000140988.16	945	882	23	40	23	905	945	1.80499	710	-172	1		m5C
chr16	1962752	1962753	ENST00000343262.9	.	-	554	GCCCCACAC	40046	0.0152591	1	protein_coding	RPS2	ENSG00000140988.16	945	882	23	40	23	905	945	1.60204	531	-351	156	18	m5C
chr15	69452980	69452981	ENST00000260379.11	.	+	163	TCTACTCGG	23963	0.969968	0.999917	protein_coding	RPLP1	ENSG00000137818.12	1174	345	131	698	131	476	1174	1.09275	32	-313		40	m5C
chr15	69455260	69455261	ENST00000260379.11	.	+	369	GGTCCTGCC	23234	0.927979	0.999977	protein_coding	RPLP1	ENSG00000137818.12	1174	345	131	698	131	476	1174	1.68986	238	-107	91	27	m5C
chr15	69455259	69455260	ENST00000260379.11	.	+	368	AGGTCCTGC	22894	0.92403	0.999994	protein_coding	RPLP1	ENSG00000137818.12	1174	345	131	698	131	476	1174	1.68696	237	-108	90	28	m5C
chr15	69455495	69455496	ENST00000260379.11	.	+	464	TGGTCTTTT	21703	0.0528967	1	protein_coding	RPLP1	ENSG00000137818.12	1174	345	131	698	131	476	1174	1.96522	333	-12	68		m5C
chr15	69455508	69455509	ENST00000260379.11	.	+	477	TAAACCTCT	19369	0.0279106	1	protein_coding	RPLP1	ENSG00000137818.12	1174	345	131	698	131	476	1174	2.00143	346	1	81		m5C
chr15	69455509	69455510	ENST00000260379.11	.	+	478	AAACCTCTT	19358	0.042131	1	protein_coding	RPLP1	ENSG00000137818.12	1174	345	131	698	131	476	1174	2.00287	347	2	82		m5C
chrM	9530	9531	ENST00000362079.2	.	+	324	CCCTACCCC	19290	0.069516	1	protein_coding	MT-CO3	ENSG00000198938.2	784	784	0	0	0	784	784	1.41327	324	-460			m6A
chrX	154400757	154400758	ENST00000369817.7	.	+	589	AAGACATGG	18799	0.0922658	0.999991	protein_coding	RPL10	ENSG00000147403.18	2164	645	41	1478	41	686	2164	1.84961	548	-97	56		m5C
chrX	154400597	154400598	ENST00000369817.7	.	+	504	AGGGCCAAG	18548	0.0565951	0.999996	protein_coding	RPL10	ENSG00000147403.18	2164	645	41	1478	41	686	2164	1.71783	463	-182	134	29	m5C
chrX	154399554	154399555	ENST00000369817.7	.	+	191	TGGCCACAT	17883	0.0420802	1	protein_coding	RPL10	ENSG00000147403.18	2164	645	41	1478	41	686	2164	1.23256	150	-495	68	40	m5C
chrX	154399553	154399554	ENST00000369817.7	.	+	190	GTGGCCACA	17492	0.0280216	1	protein_coding	RPL10	ENSG00000147403.18	2164	645	41	1478	41	686	2164	1.23101	149	-496	67	41	m5C
chrX	154400809	154400810	ENST00000369817.7	.	+	641	CATCCCCAG	17076	0.0404426	0.999974	protein_coding	RPL10	ENSG00000147403.18	2164	645	41	1478	41	686	2164	1.93023	600	-45	108		m5C
chr3	39411961	39411962	ENST00000301821.11	.	+	771	ATGGACTGC	16056	0.070711	1	protein_coding	RPSA	ENSG00000168028.14	1140	888	78	174	78	966	1140	1.78041	693	-195	66	100	m6A
chr3	51995456	51995457	ENST00000294189.11	.	-	51	ATGGCCAAG	15918	0.890159	0.999976	protein_coding	RPL29	ENSG00000162244.12	754	480	47	227	47	527	754	1.00833	4	-476	12	33	m5C
chr3	51995455	51995456	ENST00000294189.11	.	-	52	TGGCCAAGT	15864	0.906063	0.999951	protein_coding	RPL29	ENSG00000162244.12	754	480	47	227	47	527	754	1.01042	5	-475	13	32	m5C
chrX	154400829	154400830	ENST00000369817.7	.	+	661	TGGACAAGT	15659	0.0999344	0.999927	protein_coding	RPL10	ENSG00000147403.18	2164	645	41	1478	41	686	2164	1.96124	620	-25	128		m5C
chr2	216501417	216501418	ENST00000491306.6	.	+	323	TACTCTTTG	15368	0.0778645	1	protein_coding	RPL37A	ENSG00000197756.10	2992	279	31	2682	31	310	2992	2.00485	292	13	77		m5C
chrM	9588	9589	ENST00000362079.2	.	+	382	CTAGAAGTC	15294	0.997033	0.999997	protein_coding	MT-CO3	ENSG00000198938.2	784	784	0	0	0	784	784	1.48724	382	-402			m6A
chr3	51993710	51993711	ENST00000294189.11	.	-	564	TGCGACCCC	15282	0.0951683	1	protein_coding	RPL29	ENSG00000162244.12	754	480	47	227	47	527	754	2.163	517	37	415		m6A
chrX	154400841	154400842	ENST00000369817.7	.	+	673	GGGCCCTGC	15135	0.055454	0.999998	protein_coding	RPL10	ENSG00000147403.18	2164	645	41	1478	41	686	2164	1.97984	632	-13	140		m5C
chr3	51993661	51993662	ENST00000294189.11	.	-	613	TCCTCCTGT	15049	0.0233705	0.999967	protein_coding	RPL29	ENSG00000162244.12	754	480	47	227	47	527	754	2.37885	566	86	464		m5C
chr19	41869110	41869111	ENST00000598742.6	.	+	287	GAGAAACGG	14989	0.0126421	0.999987	protein_coding	RPS19	ENSG00000105372.8	2021	438	35	1548	35	473	2021	1.57534	252	-186	80	104	m6A
chrX	119786571	119786572	ENST00000361575.4	.	-	321	TCCTCTCTG	14843	0.0925239	1	protein_coding	RPL39	ENSG00000198918.8	390	156	54	180	54	210	390	2.61667	267	111	160		m5C
chrM	7943	7944	ENST00000361739.1	.	+	358	AACTCCTAC	14679	0.0724725	0.999999	protein_coding	MT-CO2	ENSG00000198712.1	684	684	0	0	0	684	684	1.52339	358	-326			m5C
chr3	12836088	12836089	ENST00000429711.7	.	-	489	GCAGCTCAT	14618	0.0877012	1	protein_coding	RPL32	ENSG00000144713.13	2094	408	77	1609	77	485	2094	2.00249	412	4	134		m5C
chr19	49491766	49491767	ENST00000391857.9	.	+	585	AGAAAATTG	14572	0.0597025	0.999995	protein_coding	RPL13A	ENSG00000142541.18	1127	612	22	493	22	634	1127	1.91993	563	-49	38		m6A
chr6	33276452	33276453	ENST00000439602.7	.	+	490	GTGTCCAAG	14514	0.0470343	0.999954	protein_coding	RPS18	ENSG00000231500.7	549	459	45	45	45	504	549	1.9695	445	-14	62		m5C
chr12	56117731	56117732	ENST00000501597.3	.	+	368	CTGGACCTG	14354	0.0345775	1	protein_coding	RPL41	ENSG00000229117.9	469	78	83	308	83	161	469	2.67208	285	207	250		m6A
chrX	119786573	119786574	ENST00000361575.4	.	-	319	TTTCCTCTC	14333	0.0474688	1	protein_coding	RPL39	ENSG00000198918.8	390	156	54	180	54	210	390	2.60556	265	109	158		m5C
chr3	51993663	51993664	ENST00000294189.11	.	-	611	GGTCCTCCT	14283	0.0219788	0.99992	protein_coding	RPL29	ENSG00000162244.12	754	480	47	227	47	527	754	2.37004	564	84	462		m5C
chr12	56117747	56117748	ENST00000501597.3	.	+	384	CTGGACTAT	14119	0.618073	0.999967	protein_coding	RPL41	ENSG00000229117.9	469	78	83	308	83	161	469	2.72403	301	223	266		m6A
chr6	34424753	34424754	ENST00000648437.1	.	-	274	ATCTCCGTG	14087	0.04399	1	protein_coding	RPS10	ENSG00000124614.16	588	498	38	52	38	536	588	1.4739	236	-262	86	86	m5C
chr15	82536816	82536817	ENST00000647841.1	.	-	420	ACGCCTCGG	14080	0.0153879	0.999995	protein_coding	RPS17	ENSG00000182774.13	488	408	29	51	29	437	488	1.95833	391	-17	64		m5C
chr12	56117784	56117785	ENST00000501597.3	.	+	421	CAACCATAT	14027	0.0756814	1	protein_coding	RPL41	ENSG00000229117.9	469	78	83	308	83	161	469	2.84416	338	260	303		m5C
chrM	8082	8083	ENST00000361739.1	.	+	497	TCCCCACAT	14001	0.0520403	1	protein_coding	MT-CO2	ENSG00000198712.1	684	684	0	0	0	684	684	1.72661	497	-187			m5C
chr6	73519370	73519371	ENST00000309268.11	.	-	352	AGAGACTTT	13911	0.0876186	0.999985	protein_coding	EEF1A1	ENSG00000156508.19	3512	1389	63	2060	63	1452	3512	1.20806	289	-1100	145	35	m6A
chr3	51993664	51993665	ENST00000294189.11	.	-	610	GGGTCCTCC	13628	0.0304102	1	protein_coding	RPL29	ENSG00000162244.12	754	480	47	227	47	527	754	2.36564	563	83	461		m5C
chr6	73519369	73519370	ENST00000309268.11	.	-	353	GAGACTTTA	13592	0.0991376	0.999942	protein_coding	EEF1A1	ENSG00000156508.19	3512	1389	63	2060	63	1452	3512	1.20878	290	-1099	146	34	m5C
chrM	8081	8082	ENST00000361739.1	.	+	496	GTCCCCACA	13578	0.0577579	1	protein_coding	MT-CO2	ENSG00000198712.1	684	684	0	0	0	684	684	1.72515	496	-188			m5C
chr6	34417513	34417514	ENST00000648437.1	.	-	527	GCCACCTCA	13543	0.0466488	1	protein_coding	RPS10	ENSG00000124614.16	588	498	38	52	38	536	588	1.98193	489	-9	33		m5C
chr6	34417512	34417513	ENST00000648437.1	.	-	528	CCACCTCAG	13540	0.0628967	1	protein_coding	RPS10	ENSG00000124614.16	588	498	38	52	38	536	588	1.98394	490	-8	34		m5C
chrX	119786574	119786575	ENST00000361575.4	.	-	318	TTTTCCTCT	13396	0.0342164	1	protein_coding	RPL39	ENSG00000198918.8	390	156	54	180	54	210	390	2.6	264	108	157		m5C
chr6	73518771	73518772	ENST00000309268.11	.	-	760	CTGGACTGC	13373	0.0847821	0.999992	protein_coding	EEF1A1	ENSG00000156508.19	3512	1389	63	2060	63	1452	3512	1.5018	697	-692	76	75	m6A
chrM	9593	9594	ENST00000362079.2	.	+	387	AGTCCCACT	13364	0.0227711	0.999974	protein_coding	MT-CO3	ENSG00000198938.2	784	784	0	0	0	784	784	1.49362	387	-397			m5C
chrM	9915	9916	ENST00000362079.2	.	+	709	GAAGCCGCC	13271	0.0887539	1	protein_coding	MT-CO3	ENSG00000198938.2	784	784	0	0	0	784	784	1.90434	709	-75			m5C
chrM	8181	8182	ENST00000361739.1	.	+	596	AAATCTGTG	13262	0.0745526	0.99999	protein_coding	MT-CO2	ENSG00000198712.1	684	684	0	0	0	684	684	1.87135	596	-88			m5C
chrM	8080	8081	ENST00000361739.1	.	+	495	TGTCCCCAC	13237	0.0329295	1	protein_coding	MT-CO2	ENSG00000198712.1	684	684	0	0	0	684	684	1.72368	495	-189			m5C
chrX	154400861	154400862	ENST00000369817.7	.	+	693	CTTCCAATG	13237	0.0711146	1	protein_coding	RPL10	ENSG00000147403.18	2164	645	41	1478	41	686	2164	2.00474	652	7	160		m5C
chr6	34424752	34424753	ENST00000648437.1	.	-	275	TCTCCGTGA	13177	0.0582375	1	protein_coding	RPS10	ENSG00000124614.16	588	498	38	52	38	536	588	1.4759	237	-261	87	85	m5C
chrX	154400860	154400861	ENST00000369817.7	.	+	692	GCTTCCAAT	12964	0.0769543	0.999997	protein_coding	RPL10	ENSG00000147403.18	2164	645	41	1478	41	686	2164	2.00406	651	6	159		m5C
chr19	1440383	1440384	ENST00000592588.7	.	+	389	TCTCCATCA	12870	0.0703279	1	protein_coding	RPS15	ENSG00000115268.10	501	438	30	33	30	468	501	1.81963	359	-79	35		m5C
chr19	49491802	49491803	ENST00000391857.9	.	+	621	ACGGACTCC	12302	0.078629	1	protein_coding	RPL13A	ENSG00000142541.18	1127	612	22	493	22	634	1127	1.97876	599	-13	74		m6A
chr6	34417516	34417517	ENST00000648437.1	.	-	524	TCAGCCACC	12204	0.0708427	1	protein_coding	RPS10	ENSG00000124614.16	588	498	38	52	38	536	588	1.9759	486	-12	30		m5C
chr22	23895183	23895184	ENST00000215754.8	.	+	517	CACCCCAAC	12158	0.0541996	1	protein_coding	MIF	ENSG00000240972.2	557	348	92	117	92	440	557	2.65812	425	77	144		m5C
chr6	34417515	34417516	ENST00000648437.1	.	-	525	CAGCCACCT	12153	0.0412397	1	protein_coding	RPS10	ENSG00000124614.16	588	498	38	52	38	536	588	1.97791	487	-11	31		m5C
chr22	23895184	23895185	ENST00000215754.8	.	+	518	ACCCCAACC	12094	0.0528604	1	protein_coding	MIF	ENSG00000240972.2	557	348	92	117	92	440	557	2.66667	426	78	145		m5C
chr19	3976519	3976520	ENST00000309311.7	.	-	2693	GGGGACTCG	11587	0.44062	0.999932	protein_coding	EEF2	ENSG00000167658.16	3158	2577	83	498	83	2660	3158	2.06627	2610	33	227		m6A
chr22	23895120	23895121	ENST00000215754.8	.	+	454	GACCCACGC	11480	0.060655	1	protein_coding	MIF	ENSG00000240972.2	557	348	92	117	92	440	557	2.11966	362	14	81		m5C
chr2	216501379	216501380	ENST00000491306.6	.	+	285	GAAGACTGA	11280	0.0725131	1	protein_coding	RPL37A	ENSG00000197756.10	2992	279	31	2682	31	310	2992	1.91039	254	-25	39		m6A
chr12	6538331	6538332	ENST00000229239.10	.	+	1245	GCACCTTGT	11048	0.0419309	1	protein_coding	GAPDH	ENSG00000111640.15	1285	1008	76	201	76	1084	1285	2.801	1169	161	231		m5C
chr2	216501380	216501381	ENST00000491306.6	.	+	286	AAGACTGAA	10953	0.0982975	0.999998	protein_coding	RPL37A	ENSG00000197756.10	2992	279	31	2682	31	310	2992	1.91398	255	-24	40		m5C
chr22	23894576	23894577	ENST00000215754.8	.	+	194	GCCCCCCCA	10699	0.0925138	1	protein_coding	MIF	ENSG00000240972.2	557	348	92	117	92	440	557	1.2931	102	-246		6	m5C
chr19	3976327	3976328	ENST00000309311.7	.	-	2885	AGGGACTTA	10690	0.835469	0.999997	protein_coding	EEF2	ENSG00000167658.16	3158	2577	83	498	83	2660	3158	2.45181	2802	225	419		m6A
chr19	39433251	39433252	ENST00000251453.8	.	-	515	AACTCACTT	10655	0.0640659	1	protein_coding	RPS16	ENSG00000105193.9	631	441	54	136	54	495	631	2.14706	461	20	166		m5C
chr19	1440427	1440428	ENST00000592588.7	.	+	433	GGGGCCACC	10626	0.0767442	1	protein_coding	RPS15	ENSG00000115268.10	501	438	30	33	30	468	501	1.92009	403	-35	79		m5C
chr12	120198966	120198967	ENST00000392514.9	.	-	428	TGCCCCATG	10616	0.0257959	1	protein_coding	RPLP0	ENSG00000089157.16	1105	954	77	74	77	1031	1105	1.36792	351	-603	33	114	m5C
chrM	8941	8942	ENST00000361899.2	.	+	415	ATCCCCATA	10410	0.023134	0.99998	protein_coding	MT-ATP6	ENSG00000198899.2	681	681	0	0	0	681	681	1.6094	415	-266			m5C
chr5	150444275	150444276	ENST00000407193.7	.	-	504	ATTCCTCAA	10326	0.0684484	1	protein_coding	RPS14	ENSG00000164587.13	2146	456	39	1651	39	495	2146	2.00545	465	9	77		m5C
chr19	48615370	48615371	ENST00000549920.6	.	-	602	CTAACCCTG	10133	0.0403662	0.999999	protein_coding	RPL18	ENSG00000063177.13	643	567	35	41	35	602	643	2	567	0	76		m5C
chr9	124857978	124857979	ENST00000348462.6	.	-	355	AAGACCAAG	9929	0.0743201	1	protein_coding	RPL35	ENSG00000136942.15	452	372	45	35	45	417	452	1.83333	310	-62	88		m5C
chrM	8621	8622	ENST00000361899.2	.	+	95	TCCCCACCT	9747	0.0706856	1	protein_coding	MT-ATP6	ENSG00000198899.2	681	681	0	0	0	681	681	1.1395	95	-586			m5C
chr5	150444276	150444277	ENST00000407193.7	.	-	503	GATTCCTCA	9732	0.0491556	1	protein_coding	RPS14	ENSG00000164587.13	2146	456	39	1651	39	495	2146	2.00485	464	8	76		m5C
chrM	4145	4146	ENST00000361390.2	.	+	839	GATTCCGCT	9603	0.0746435	1	protein_coding	MT-ND1	ENSG00000198888.2	956	956	0	0	0	956	956	1.87762	839	-117			m5C
chrM	4154	4155	ENST00000361390.2	.	+	848	ACGACCAAC	9483	0.0976089	0.999983	protein_coding	MT-ND1	ENSG00000198888.2	956	956	0	0	0	956	956	1.88703	848	-108			m5C
chrM	8620	8621	ENST00000361899.2	.	+	94	ATCCCCACC	9461	0.0873979	1	protein_coding	MT-ATP6	ENSG00000198899.2	681	681	0	0	0	681	681	1.13803	94	-587			m5C
chr19	17863252	17863253	ENST00000222247.10	.	+	567	AACACCTTC	9327	0.0376724	0.999911	protein_coding	RPL18A	ENSG00000105640.13	634	531	47	56	47	578	634	1.97928	520	-11	82		m5C
chr19	17863253	17863254	ENST00000222247.10	.	+	568	ACACCTTCT	9031	0.0528629	0.999996	protein_coding	RPL18A	ENSG00000105640.13	634	531	47	56	47	578	634	1.98117	521	-10	83		m5C
chrM	9182	9183	ENST00000361899.2	.	+	656	TAAGCCTCT	8951	0.284648	0.999932	protein_coding	MT-ATP6	ENSG00000198899.2	681	681	0	0	0	681	681	1.96329	656	-25			m5C
chr19	49491805	49491806	ENST00000391857.9	.	+	624	GACTCCTGG	8824	0.0368786	0.999977	protein_coding	RPL13A	ENSG00000142541.18	1127	612	22	493	22	634	1127	1.98366	602	-10	77		m5C
chr19	49491788	49491789	ENST00000391857.9	.	+	607	GGTCCTCAA	8798	0.0295981	1	protein_coding	RPL13A	ENSG00000142541.18	1127	612	22	493	22	634	1127	1.95588	585	-27	60		m5C
chr19	3976673	3976674	ENST00000309311.7	.	-	2539	AGATCCTGC	8732	0.940293	0.999973	protein_coding	EEF2	ENSG00000167658.16	3158	2577	83	498	83	2660	3158	1.95305	2456	-121	73		m5C
chr11	8684811	8684812	ENST00000314138.11	.	+	259	GTGGACTTT	8550	0.0810224	1	protein_coding	RPL27A	ENSG00000166441.13	4535	447	22	4066	22	469	4535	1.5302	237	-210	94	81	m6A
chr19	49491787	49491788	ENST00000391857.9	.	+	606	AGGTCCTCA	8528	0.0289031	1	protein_coding	RPL13A	ENSG00000142541.18	1127	612	22	493	22	634	1127	1.95425	584	-28	59		m5C
chr9	124857904	124857905	ENST00000348462.6	.	-	429	TTGTCAATA	8465	0.0912432	1	protein_coding	RPL35	ENSG00000136942.15	452	372	45	35	45	417	452	2.34286	384	12	162		m5C
chr11	8685809	8685810	ENST00000314138.11	.	+	472	AAGCCACAT	8107	0.0418193	1	protein_coding	RPL27A	ENSG00000166441.13	4535	447	22	4066	22	469	4535	2.00074	450	3	132		m5C
chr19	49491797	49491798	ENST00000391857.9	.	+	616	GACCCACGG	7993	0.0484367	0.999954	protein_coding	RPL13A	ENSG00000142541.18	1127	612	22	493	22	634	1127	1.97059	594	-18	69		m5C
chr19	3977492	3977493	ENST00000309311.7	.	-	2267	CTGCCTCTA	7922	0.0594008	1	protein_coding	EEF2	ENSG00000167658.16	3158	2577	83	498	83	2660	3158	1.8475	2184	-393	117	66	m5C
chr11	8685808	8685809	ENST00000314138.11	.	+	471	GAAGCCACA	7897	0.0775076	1	protein_coding	RPL27A	ENSG00000166441.13	4535	447	22	4066	22	469	4535	2.00049	449	2	131		m5C
chr19	3979985	3979986	ENST00000309311.7	.	-	1509	GTGGACCAG	7809	0.0638893	0.999981	protein_coding	EEF2	ENSG00000167658.16	3158	2577	83	498	83	2660	3158	1.55336	1426	-1151	80	179	m6A
chr19	8322341	8322342	ENST00000600659.3	.	+	331	TTGTCCGCC	7524	0.0683204	1	protein_coding	RPS28	ENSG00000233927.5	1330	210	35	1085	35	245	1330	2.07926	296	86	70		m5C
chr19	55388269	55388270	ENST00000344063.7	.	+	393	CATCCTGCG	7340	0.0378875	0.999983	protein_coding	RPL28	ENSG00000108107.15	4209	414	42	3753	42	456	4209	1.84783	351	-63	27		m5C
chr19	8322342	8322343	ENST00000600659.3	.	+	332	TGTCCGCCA	7269	0.0800531	1	protein_coding	RPS28	ENSG00000233927.5	1330	210	35	1085	35	245	1330	2.08018	297	87	71		m5C
chr12	56117822	56117823	ENST00000501597.3	.	+	459	GAAGAATTA	7201	0.0827556	0.999997	protein_coding	RPL41	ENSG00000229117.9	469	78	83	308	83	161	469	2.96753	376	298	341		m6A
chr11	75404847	75404848	ENST00000531188.6	.	+	744	CCAGCCAGT	7048	0.940317	0.999964	protein_coding	RPS3	ENSG00000149273.15	2059	732	30	1297	30	762	2059	1.97541	714	-18	176	21	m5C
chr22	39317515	39317516	ENST00000216146.9	.	-	335	CAAGACTGT	7006	0.0938536	0.99995	protein_coding	RPL3	ENSG00000100316.16	1296	1212	26	58	26	1238	1296	1.25495	309	-903	113	56	m6A
chr19	49499580	49499581	ENST00000270625.7	.	+	445	TCAACGTGC	6910	0.0909409	1	protein_coding	RPS11	ENSG00000142534.7	573	477	23	73	23	500	573	1.8847	422	-55	69		m5C
chr22	39317524	39317525	ENST00000216146.9	.	-	326	CCGGACCTT	6897	0.0132537	0.99998	protein_coding	RPL3	ENSG00000100316.16	1296	1212	26	58	26	1238	1296	1.24752	300	-912	104	65	m6A
chr11	75404848	75404849	ENST00000531188.6	.	+	745	CAGCCAGTC	6649	0.94793	0.999965	protein_coding	RPS3	ENSG00000149273.15	2059	732	30	1297	30	762	2059	1.97678	715	-17	177	20	m5C
chr17	74209285	74209286	ENST00000311111.11	.	+	269	GAGAAACTG	6242	0.0778336	1	protein_coding	RPL38	ENSG00000172809.13	1145	213	106	826	106	319	1145	1.76526	163	-50	99	24	m6A
chr19	54207615	54207616	ENST00000302907.9	.	+	681	TTTTCCTGC	6227	0.9391	0.999969	protein_coding	RPS9	ENSG00000170889.14	713	585	56	72	56	641	713	2.55556	625	40	218		m5C
chr8	98041747	98041748	ENST00000287038.8	.	-	470	TTTCCTTTA	6206	0.0777385	1	protein_coding	RPL30	ENSG00000156482.11	498	348	70	80	70	418	498	2.65	400	52	102		m5C
chrM	5449	5450	ENST00000361453.3	.	+	980	TCCCCACAC	6174	0.0663842	1	protein_coding	MT-ND2	ENSG00000198763.3	1042	1042	0	0	0	1042	1042	1.9405	980	-62			m5C
chrM	5448	5449	ENST00000361453.3	.	+	979	CTCCCCACA	6122	0.0670667	1	protein_coding	MT-ND2	ENSG00000198763.3	1042	1042	0	0	0	1042	1042	1.93954	979	-63			m5C
chr19	49499609	49499610	ENST00000270625.7	.	+	474	GGCACCAAG	6115	0.0680473	0.999995	protein_coding	RPS11	ENSG00000142534.7	573	477	23	73	23	500	573	1.94549	451	-26	98		m5C
chr19	3977914	3977915	ENST00000309311.7	.	-	2053	GCACCGGCC	6036	0.965206	0.99994	protein_coding	EEF2	ENSG00000167658.16	3158	2577	83	498	83	2660	3158	1.76445	1970	-607	257	97	m5C
chrM	5304	5305	ENST00000361453.3	.	+	835	ATCCCCACC	6000	0.0833641	0.999999	protein_coding	MT-ND2	ENSG00000198763.3	1042	1042	0	0	0	1042	1042	1.80134	835	-207			m5C
chr8	98041748	98041749	ENST00000287038.8	.	-	469	TTTTCCTTT	5912	0.0467632	0.999967	protein_coding	RPL30	ENSG00000156482.11	498	348	70	80	70	418	498	2.6375	399	51	101		m5C
chr6	34417466	34417467	ENST00000648437.1	.	-	574	ACAGCCAAA	5902	0.0820494	1	protein_coding	RPS10	ENSG00000124614.16	588	498	38	52	38	536	588	2.73077	536	38	80		m5C
chrM	5447	5448	ENST00000361453.3	.	+	978	CCTCCCCAC	5644	0.0638501	0.999998	protein_coding	MT-ND2	ENSG00000198763.3	1042	1042	0	0	0	1042	1042	1.93858	978	-64			m5C
chr14	49583656	49583657	ENST00000556230.2	.	-	596	CTTCCTTCA	5163	0.0483642	0.999992	protein_coding	RPS29	ENSG00000213741.11	677	171	416	90	416	587	677	2.1	180	9	18		m5C
chr6	35470704	35470705	ENST00000322203.7	.	+	642	GGGCCTTAT	5100	0.0596985	0.999976	protein_coding	RPL10A	ENSG00000198755.11	718	654	34	30	34	688	718	1.92966	608	-46	125		m5C
chr14	49583656	49583657	ENST00000245458.11	.	-	214	CTTCCTTCA	5018	0.0484581	0.999981	protein_coding	RPS29	ENSG00000213741.11	295	171	34	90	34	205	295	2.1	180	9	18		m5C
chr19	49499623	49499624	ENST00000270625.7	.	+	488	GTTCCAGAA	4308	0.0579747	1	protein_coding	RPS11	ENSG00000142534.7	573	477	23	73	23	500	573	1.97484	465	-12	112		m5C
chr13	45337293	45337294	ENST00000530705.6	.	-	724	TGGGACTGA	4307	0.756965	0.999973	protein_coding	TPT1	ENSG00000133112.17	4548	519	114	3915	114	633	4548	2.02324	610	91	94		m6A
chr16	18783049	18783050	ENST00000572008.5	.	-	381	AAGACGAAA	4221	0.0561438	0.999995	nonsense_mediated_decay	RPS15A	ENSG00000134419.15	797	393	30	374	30	423	797	1.89313	351	-42	52	187	m5C
chr16	18783049	18783050	ENST00000563390.5	.	-	430	AAGACGAAA	3944	0.0560821	0.999926	protein_coding	RPS15A	ENSG00000134419.15	525	393	79	53	79	472	525	1.89313	351	-42	52		m5C
chr12	112405243	112405244	ENST00000202773.14	.	-	865	TTATCCTCA	3736	0.0575871	0.999988	protein_coding	RPL6	ENSG00000089009.16	921	867	19	35	19	886	921	1.97578	846	-21	132		m5C
chr2	231713496	231713497	ENST00000409115.8	.	+	1160	TTGTCCAAC	3713	0.0853318	1	protein_coding	PTMA	ENSG00000187514.17	1215	333	182	700	182	515	1215	2.92143	978	645	693		m5C
chr2	231713497	231713498	ENST00000409115.8	.	+	1161	TGTCCAACA	3692	0.0902973	1	protein_coding	PTMA	ENSG00000187514.17	1215	333	182	700	182	515	1215	2.92286	979	646	694		m5C
chr17	41690971	41690972	ENST00000469257.2	.	+	641	AACTCCTTC	3566	0.0398747	0.999962	protein_coding	EIF1	ENSG00000173812.11	2338	342	154	1842	154	496	2338	2.07872	487	145	190		m5C
chrM	6078	6079	ENST00000361624.2	.	+	175	GTCACAGCC	3494	0.988876	0.999988	protein_coding	MT-CO1	ENSG00000198804.2	1542	1542	0	0	0	1542	1542	1.11349	175	-1367			m5C
chr1	23696387	23696388	ENST00000643754.2	.	+	569	CTATCCAAA	3447	0.0832321	0.999999	protein_coding	RPL11	ENSG00000142676.14	1017	537	18	462	18	555	1017	2.0303	551	14	44		m5C
chr13	27256497	27256498	ENST00000311549.11	.	+	495	TGGAACCTA	3444	0.0235433	0.999931	protein_coding	RPL21	ENSG00000122026.11	566	483	40	43	40	523	566	1.94203	455	-28	62		m6A
chr17	74209830	74209831	ENST00000311111.11	.	+	320	TGAACCAGA	3232	0.0732566	1	protein_coding	RPL38	ENSG00000172809.13	1145	213	106	826	106	319	1145	2.00121	214	1	27		m5C
chrM	6076	6077	ENST00000361624.2	.	+	173	TCGTCACAG	3184	0.989155	1	protein_coding	MT-CO1	ENSG00000198804.2	1542	1542	0	0	0	1542	1542	1.11219	173	-1369			m5C
chr17	41689860	41689861	ENST00000469257.2	.	+	268	GAGAAACGG	3158	0.0127065	0.999958	protein_coding	EIF1	ENSG00000173812.11	2338	342	154	1842	154	496	2338	1.33333	114	-228	83	81	m6A
chr17	41690944	41690945	ENST00000469257.2	.	+	614	GGGTCCGCT	3117	0.0947931	1	protein_coding	EIF1	ENSG00000173812.11	2338	342	154	1842	154	496	2338	2.06406	460	118	163		m5C
chr1	26475600	26475601	ENST00000361427.6	.	+	898	CTGGACTTT	3019	0.303627	0.9999	protein_coding	HMGN2	ENSG00000198830.11	1940	273	173	1494	173	446	1940	2.30254	725	452	488		m6A
chr6	34417457	34417458	ENST00000648437.1	.	-	583	AAACCTTAA	2966	0.0580601	1	protein_coding	RPS10	ENSG00000124614.16	588	498	38	52	38	536	588	2.90385	545	47	89		m5C
chr19	49491885	49491886	ENST00000391857.9	.	+	704	CGGGACCCA	2918	0.0433125	0.999998	protein_coding	RPL13A	ENSG00000142541.18	1127	612	22	493	22	634	1127	2.14199	682	70	157		m6A
chr19	48966845	48966846	ENST00000331825.11	.	+	837	AAGCCTTGG	2909	0.0714286	1	protein_coding	FTL	ENSG00000087086.15	871	528	199	144	199	727	871	2.76389	638	110	263		m5C
chr6	30724423	30724424	ENST00000327892.13	.	+	1516	GCTTCTCAG	2726	0.9848	0.999918	protein_coding	TUBB	ENSG00000196230.14	2515	1335	155	1025	155	1490	2515	2.02537	1361	26	1084		m5C
chr17	51169964	51169965	ENST00000512737.6	.	+	347	AAGACAGGC	2716	0.0961308	0.999996	protein_coding	NME2	ENSG00000243678.12	690	459	91	140	91	550	690	1.55773	256	-203	28	85	m5C
chr6	30724272	30724273	ENST00000327892.13	.	+	1365	ATGGACGAG	2700	0.656562	0.999979	protein_coding	TUBB	ENSG00000196230.14	2515	1335	155	1025	155	1490	2515	1.90637	1210	-125	933		m6A
chr5	86620695	86620696	ENST00000247655.4	.	+	362	CAGCCTCTG	2658	0.241634	0.999903	protein_coding	COX7C	ENSG00000127184.13	629	192	115	322	115	307	629	2.17081	247	55	28		m5C
chrM	10974	10975	ENST00000361381.2	.	+	215	GACTCCTAC	2655	0.919866	0.999992	protein_coding	MT-ND4	ENSG00000198886.2	1378	1378	0	0	0	1378	1378	1.15602	215	-1163			m5C
chr17	42998455	42998456	ENST00000253788.12	.	+	37	GGGCCGGGT	2541	0.920296	0.999982	protein_coding	RPL27	ENSG00000131469.15	505	411	55	39	55	466	505	0.672727	-18	-429		16	m5C
chr11	812861	812862	ENST00000321153.9	.	+	447	AAGCCTTTT	2291	0.0839552	0.999997	protein_coding	RPLP2	ENSG00000177600.9	462	348	74	40	74	422	462	2.625	373	25	102		m5C
chr2	206162887	206162888	ENST00000392222.7	.	+	767	AATCCATCC	2283	0.0916316	0.99996	protein_coding	EEF1B2	ENSG00000114942.14	808	678	85	45	85	763	808	2.08889	682	4	159		m5C
chr19	49492114	49492115	ENST00000391857.9	.	+	933	TTGGACTTT	2238	0.460377	0.999915	protein_coding	RPL13A	ENSG00000142541.18	1127	612	22	493	22	634	1127	2.60649	911	299	386		m6A
chr2	206162886	206162887	ENST00000392222.7	.	+	766	AAATCCATC	2199	0.0872351	0.999979	protein_coding	EEF1B2	ENSG00000114942.14	808	678	85	45	85	763	808	2.06667	681	3	158		m5C
chr16	85806803	85806804	ENST00000253452.8	.	+	498	CTGGACATG	2192	0.03407	0.999983	protein_coding	COX4I1	ENSG00000131143.10	763	510	59	194	59	569	763	1.86078	439	-71	66		m6A
chr12	120440606	120440607	ENST00000229379.3	.	+	413	ATGGACCAG	2136	0.0883899	1	protein_coding	COX6A1	ENSG00000111775.3	537	330	14	193	14	344	537	2.35751	399	69	153		m6A
chr2	55235596	55235597	ENST00000272317.11	.	+	528	AAAGACATG	2118	0.0218424	0.999938	protein_coding	RPS27A	ENSG00000143947.15	785	471	38	276	38	509	785	2.06884	490	19	169		m6A
chr12	54281494	54281495	ENST00000546500.5	.	+	739	ACGGACTGT	2107	0.0538462	0.999949	protein_coding	HNRNPA1	ENSG00000135486.19	4121	963	615	2543	615	1578	4121	1.12876	124	-839	109	8	m6A
chr15	64156012	64156013	ENST00000300026.4	.	-	696	AGGGACATC	2093	0.358358	0.999911	protein_coding	PPIB	ENSG00000166794.6	893	651	36	206	36	687	893	2.04369	660	9	132		m6A
chr17	81510684	81510685	ENST00000681052.1	.	-	1218	ACGGACTCA	2007	0.834023	0.999982	protein_coding	ACTG1	ENSG00000184009.13	2491	1128	86	1277	86	1214	2491	2.00313	1132	4	148		m6A
chr17	81510684	81510685	ENST00000573283.7	.	-	1204	ACGGACTCA	1825	0.845143	0.999995	protein_coding	ACTG1	ENSG00000184009.13	1919	1128	72	719	72	1200	1919	2.00556	1132	4	148		m6A
chr15	64155918	64155919	ENST00000300026.4	.	-	790	GCGGACCCA	1818	0.0520717	0.999979	protein_coding	PPIB	ENSG00000166794.6	893	651	36	206	36	687	893	2.5	754	103	226		m6A
chr12	130876174	130876175	ENST00000543796.6	.	+	970	TAAGACTGC	1810	0.540047	0.999959	protein_coding	RAN	ENSG00000132341.12	2474	651	71	1752	71	722	2474	2.14155	899	248	293		m6A
chr11	67586623	67586624	ENST00000398606.10	.	+	711	TTCTCCAGG	1735	0.851613	0.999934	protein_coding	GSTP1	ENSG00000084207.18	741	633	32	76	32	665	741	2.60526	679	46	235		m5C
chr12	124911928	124911929	ENST00000339647.6	.	-	1909	GAAGACCCT	1663	0.0583538	0.999967	protein_coding	UBC	ENSG00000150991.15	2193	2058	67	68	67	2125	2193	1.89504	1842	-216	1845		m6A
chr1	156009203	156009204	ENST00000295702.9	.	-	951	GGAGACTGC	1622	0.756177	0.999999	protein_coding	SSR2	ENSG00000163479.14	1108	552	64	492	64	616	1108	2.68089	887	335	446		m6A
chrM	11966	11967	ENST00000361381.2	.	+	1207	GTCACAGCC	1616	0.993679	0.999996	protein_coding	MT-ND4	ENSG00000198886.2	1378	1378	0	0	0	1378	1378	1.87591	1207	-171			m5C
chrM	11964	11965	ENST00000361381.2	.	+	1205	TAGTCACAG	1614	0.994375	1	protein_coding	MT-ND4	ENSG00000198886.2	1378	1378	0	0	0	1378	1378	1.87446	1205	-173			m5C
chr12	130876118	130876119	ENST00000543796.6	.	+	914	TTGGACCTG	1599	0.326336	0.999952	protein_coding	RAN	ENSG00000132341.12	2474	651	71	1752	71	722	2474	2.10959	843	192	237		m6A
chr17	42998454	42998455	ENST00000253788.12	.	+	36	AGGGCCGGG	1599	0.87642	0.999926	protein_coding	RPL27	ENSG00000131469.15	505	411	55	39	55	466	505	0.654545	-19	-430		17	m5C
chr5	177306615	177306616	ENST00000303204.9	.	+	892	GCCTCTCTG	1584	0.988048	0.999947	protein_coding	PRELID1	ENSG00000169230.10	1226	660	187	379	187	847	1226	2.11873	705	45	194		m5C
chr15	64155885	64155886	ENST00000300026.4	.	-	823	TGGACTCAC	1537	0.933955	0.999992	protein_coding	PPIB	ENSG00000166794.6	893	651	36	206	36	687	893	2.66019	787	136	259		m5C
chr7	5527742	5527743	ENST00000646664.1	.	-	1216	GCGGACTAT	1520	0.61219	0.999991	protein_coding	ACTB	ENSG00000075624.17	1812	1128	84	600	84	1212	1812	2.00667	1132	4	148		m6A
chr19	12799892	12799893	ENST00000301522.3	.	-	546	TGGTCCAGG	1486	0.867925	0.999953	protein_coding	PRDX2	ENSG00000167815.12	925	597	70	258	70	667	925	1.79732	476	-121	96	35	m5C
chr2	84906438	84906439	ENST00000233143.6	.	+	228	ATTTCCTAC	1474	0.937639	0.999999	protein_coding	TMSB10	ENSG00000034510.6	461	135	78	248	78	213	461	2.06048	150	15	50		m5C
chr15	64155886	64155887	ENST00000300026.4	.	-	822	ATGGACTCA	1451	0.779636	0.999998	protein_coding	PPIB	ENSG00000166794.6	893	651	36	206	36	687	893	2.65534	786	135	258		m6A
chr7	5527780	5527781	ENST00000646664.1	.	-	1178	AGTCCGGCC	1358	0.95743	1	protein_coding	ACTB	ENSG00000075624.17	1812	1128	84	600	84	1212	1812	1.96986	1094	-34	110		m5C
chr7	5527781	5527782	ENST00000646664.1	.	-	1177	GAGTCCGGC	1349	0.90975	0.99999	protein_coding	ACTB	ENSG00000075624.17	1812	1128	84	600	84	1212	1812	1.96897	1093	-35	109		m5C
chr9	125236590	125236591	ENST00000324460.7	.	-	2182	GTAGACACT	1316	0.41432	0.999901	protein_coding	HSPA5	ENSG00000044574.9	3921	1965	217	1739	217	2182	3921	2	1965	0	563		m6A
chr19	583238	583239	ENST00000353555.9	.	+	1343	GAGGACTCA	1248	0.774707	0.999998	protein_coding	BSG	ENSG00000172270.22	1598	810	39	749	39	849	1598	2.65955	1304	494	489		m6A
chr6	144095236	144095237	ENST00000367569.4	.	-	336	ACTGAGACT	1219	0.892308	0.999983	protein_coding	SF3B5	ENSG00000169976.7	690	261	76	353	76	337	690	1.99617	260	-1			m6A
chr6	144095234	144095235	ENST00000367569.4	.	-	338	TGAGACTCT	1218	0.8131	0.999906	protein_coding	SF3B5	ENSG00000169976.7	690	261	76	353	76	337	690	2.00283	262	1			m6A
chr12	98601549	98601550	ENST00000552981.6	.	+	1166	TGGACTGAA	1214	0.931354	0.999952	protein_coding	SLC25A3	ENSG00000075415.15	5984	1086	59	4839	59	1145	5984	2.00434	1107	21	182		m5C
chr12	98601548	98601549	ENST00000552981.6	.	+	1165	GTGGACTGA	1213	0.711604	0.999984	protein_coding	SLC25A3	ENSG00000075415.15	5984	1086	59	4839	59	1145	5984	2.00413	1106	20	181		m6A
chr12	56117747	56117748	ENST00000546591.6	.	+	456	CTGGACTAT	1186	0.638164	0.999981	protein_coding	RPL41	ENSG00000229117.9	676	78	155	443	155	233	676	2.50339	301	223	266		m6A
chr19	58394796	58394797	ENST00000601521.5	.	+	1193	CAGTCCCAG	1081	0.928715	0.999997	protein_coding	RPS5	ENSG00000083845.9	1203	615	532	56	532	1147	1203	2.82143	661	46	115		m5C
chr1	153974613	153974614	ENST00000271843.9	.	-	927	TGGACTGAT	1078	0.981748	0.999968	protein_coding	JTB	ENSG00000143543.15	1273	441	422	410	422	863	1273	2.1561	505	64	221		m5C
chr1	153974614	153974615	ENST00000271843.9	.	-	926	ATGGACTGA	1053	0.90411	0.99994	protein_coding	JTB	ENSG00000143543.15	1273	441	422	410	422	863	1273	2.15366	504	63	220		m6A
chr17	1345210	1345211	ENST00000264335.13	.	-	1115	TAAGACACT	1049	0.0356112	0.999939	protein_coding	YWHAE	ENSG00000108953.17	2052	768	112	1172	112	880	2052	2.20051	1003	235	288		m6A
chr6	144095266	144095267	ENST00000367569.4	.	-	306	GTGGACCGC	1048	0.0967118	0.999998	protein_coding	SF3B5	ENSG00000169976.7	690	261	76	353	76	337	690	1.88123	230	-31			m6A
chr1	11054705	11054706	ENST00000376957.7	.	-	1142	GCGGACTGT	1033	0.247992	0.999918	protein_coding	SRM	ENSG00000116649.10	1260	909	75	276	75	984	1260	2.57246	1067	158	179		m6A
chr6	144095061	144095062	ENST00000367569.4	.	-	511	GTGGACCCT	1032	0.767768	0.999999	protein_coding	SF3B5	ENSG00000169976.7	690	261	76	353	76	337	690	2.49292	435	174			m6A
chr15	43794002	43794003	ENST00000381359.5	.	+	1338	TATTCCTGT	1032	0.0488759	0.999936	protein_coding	SERF2	ENSG00000140264.21	1931	180	929	822	929	1109	1931	2.27859	409	229	293		m5C
chr12	124911788	124911789	ENST00000339647.6	.	-	2049	ATGGACGCA	1005	0.600877	0.99997	protein_coding	UBC	ENSG00000150991.15	2193	2058	67	68	67	2125	2193	1.96307	1982	-76	1985		m6A
chr19	4657904	4657905	ENST00000262947.8	.	-	629	AGGGACTCT	998	0.797455	0.999989	protein_coding	MYDGF	ENSG00000074842.8	990	522	8	460	8	530	990	2.21522	621	99	179		m6A
chr17	74209285	74209286	ENST00000439590.6	.	+	330	GAGAAACTG	986	0.0781089	0.99997	protein_coding	RPL38	ENSG00000172809.13	431	213	167	51	167	380	431	1.76526	163	-50	99	24	m6A
chr9	125236552	125236553	ENST00000324460.7	.	-	2220	CTGGACTCA	953	0.974468	1	protein_coding	HSPA5	ENSG00000044574.9	3921	1965	217	1739	217	2182	3921	2.02185	2003	38	601		m6A
chr9	125236551	125236552	ENST00000324460.7	.	-	2221	TGGACTCAG	945	0.992521	1	protein_coding	HSPA5	ENSG00000044574.9	3921	1965	217	1739	217	2182	3921	2.02243	2004	39	602		m5C
chr19	4657757	4657758	ENST00000262947.8	.	-	776	CTGGACTCA	942	0.511062	0.999933	protein_coding	MYDGF	ENSG00000074842.8	990	522	8	460	8	530	990	2.53478	768	246	326		m6A
chr19	58394796	58394797	ENST00000196551.8	.	+	733	CAGTCCCAG	942	0.899886	0.999997	protein_coding	RPS5	ENSG00000083845.9	741	615	72	54	72	687	741	2.85185	661	46	115		m5C
chr19	9830025	9830026	ENST00000586895.6	.	+	317	TCTTCCTGC	932	0.960718	1	protein_coding	UBL5	ENSG00000198258.11	407	222	78	107	78	300	407	2.15888	239	17	61		m5C
chr19	48382911	48382912	ENST00000330720.7	.	-	1212	CCACCCCCA	925	0.917153	0.999984	protein_coding	KDELR1	ENSG00000105438.9	1550	639	193	718	193	832	1550	2.52925	1019	380	415		m5C
chr12	56161422	56161423	ENST00000547649.5	.	+	503	CCTTCCCAG	923	0.821429	0.99991	protein_coding	MYL6	ENSG00000092841.19	655	456	40	159	40	496	655	2.04403	463	7	36		m5C
chr19	50798494	50798495	ENST00000641834.1	.	-	926	AAGGACATG	921	0.765957	0.999914	processed_transcript	C19orf48	ENSG00000167747.15	1718	0	0	0	0	0	0	inf	926	926	463		m6A
chr19	48382910	48382911	ENST00000330720.7	.	-	1213	CACCCCCAG	915	0.882353	0.999949	protein_coding	KDELR1	ENSG00000105438.9	1550	639	193	718	193	832	1550	2.53064	1020	381	416		m5C
chr19	9830026	9830027	ENST00000586895.6	.	+	318	CTTCCTGCC	911	0.960694	0.999991	protein_coding	UBL5	ENSG00000198258.11	407	222	78	107	78	300	407	2.16822	240	18	62		m5C
chr19	50797888	50797889	ENST00000641834.1	.	-	1532	TGGACACTG	902	0.951074	0.999953	processed_transcript	C19orf48	ENSG00000167747.15	1718	0	0	0	0	0	0	inf	1532	1532	1069		m5C
chr12	57752231	57752232	ENST00000257904.11	.	-	78	TAGGAACCG	882	0.0632911	0.999958	protein_coding	CDK4	ENSG00000135446.17	1865	912	155	798	155	1067	1865	0.503226	-77	-989		58	m6A
chr3	53235012	53235013	ENST00000462138.6	.	-	678	ATGGACATC	865	0.0267753	0.99992	protein_coding	TKT	ENSG00000163931.16	2996	1872	80	1044	80	1952	2996	1.31944	598	-1274	161	31	m6A
chrX	153934386	153934387	ENST00000464845.6	.	-	242	CTTTCCTGG	861	0.958442	0.999908	protein_coding	NAA10	ENSG00000102030.16	1603	708	133	762	133	841	1603	1.15395	109	-599	88	11	m5C
chr3	49028274	49028275	ENST00000326739.9	.	-	344	AATTCCAGG	850	0.952986	0.999997	protein_coding	IMPDH2	ENSG00000178035.13	1651	1545	48	58	48	1593	1651	1.19159	296	-1249	47	28	m5C
chr1	154273778	154273779	ENST00000328703.12	.	+	416	ACTTCCAGG	843	0.86849	0.999994	protein_coding	HAX1	ENSG00000143575.15	1109	840	95	174	95	935	1109	1.38214	321	-519	5	183	m5C
chr19	48383133	48383134	ENST00000330720.7	.	-	990	GGATCCAGG	838	0.737516	0.999974	protein_coding	KDELR1	ENSG00000105438.9	1550	639	193	718	193	832	1550	2.22006	797	158	193		m5C
chr10	17229675	17229676	ENST00000544301.7	.	+	684	GTGGACTTC	815	0.297872	0.999944	protein_coding	VIM	ENSG00000026025.16	2154	1401	431	322	431	1832	2154	1.18059	253	-1148	400	310	m6A
chr17	81843548	81843549	ENST00000331483.9	.	-	2053	CTGGACATG	813	0.592453	0.999989	protein_coding	P4HB	ENSG00000185624.16	2437	1527	64	846	64	1591	2437	2.5461	1989	462	543		m6A
chr16	30070250	30070251	ENST00000643777.4	.	+	1322	GGCCCTGCC	811	0.908719	0.999939	protein_coding	ALDOA	ENSG00000149925.22	1486	1095	189	202	189	1284	1486	2.18812	1133	38	134		m5C
chr16	89563301	89563302	ENST00000311528.10	.	+	946	GTGGACTTG	799	0.566452	0.999978	protein_coding	RPL13	ENSG00000167526.14	2187	636	51	1500	51	687	2187	2.17267	895	259	418		m6A
chr11	65855233	65855234	ENST00000525451.6	.	-	1318	GGATCCCAG	781	0.932039	0.999973	protein_coding	CFL1	ENSG00000172757.13	1878	501	716	661	716	1217	1878	2.1528	602	101	214		m5C
chr19	48382943	48382944	ENST00000330720.7	.	-	1180	CTTCCCCAG	779	0.878398	0.999991	protein_coding	KDELR1	ENSG00000105438.9	1550	639	193	718	193	832	1550	2.48468	987	348	383		m5C
chr20	34280676	34280677	ENST00000217426.7	.	-	1740	GTGGACTTA	775	0.630345	0.999989	protein_coding	AHCY	ENSG00000101444.13	2150	1299	85	766	85	1384	2150	2.46475	1655	356	488		m6A
chr19	2426642	2426643	ENST00000215570.8	.	-	645	CTGGACTTC	774	0.678763	0.999989	protein_coding	TIMM13	ENSG00000099800.8	1664	288	53	1323	53	341	1664	2.22978	592	304	403		m6A
chr19	46775464	46775465	ENST00000542575.6	.	-	2299	TTGGACACT	772	0.933333	0.999987	protein_coding	SLC1A5	ENSG00000105281.12	2882	1626	629	627	629	2255	2882	2.07018	1670	44	282		m6A
chr9	136725024	136725025	ENST00000653276.1	.	-	530	TGGGACCAC	772	0.166667	0.999915	lncRNA	SNHG7	ENSG00000233016.7	1123	0	0	0	0	0	0	inf	530	530	85		m6A
chr17	81855265	81855266	ENST00000331483.9	.	-	563	TCGGACTCT	770	0.269485	0.999929	protein_coding	P4HB	ENSG00000185624.16	2437	1527	64	846	64	1591	2437	1.32678	499	-1028	13	125	m6A
chr3	49368486	49368487	ENST00000418115.6	.	-	376	CTCTCCTAC	764	0.880576	0.999986	protein_coding	RHOA	ENSG00000067560.14	1805	582	159	1064	159	741	1805	1.37285	217	-365	61	60	m5C
chr17	81843553	81843554	ENST00000331483.9	.	-	2048	CCGGACTGG	761	0.885445	1	protein_coding	P4HB	ENSG00000185624.16	2437	1527	64	846	64	1591	2437	2.54019	1984	457	538		m6A
chr16	30070249	30070250	ENST00000643777.4	.	+	1321	AGGCCCTGC	749	0.934307	0.999973	protein_coding	ALDOA	ENSG00000149925.22	1486	1095	189	202	189	1284	1486	2.18317	1132	37	133		m5C
chr16	1964280	1964281	ENST00000533161.5	.	-	449	GCCTATTAA	748	0.998656	1	retained_intron	RPS2	ENSG00000140988.16	1186	0	0	0	0	0	0	inf	449	449	84	6	m6A
chr11	123059639	123059640	ENST00000534624.6	.	-	1030	GTAGAGAAA	739	0.791469	0.999913	protein_coding	HSPA8	ENSG00000109971.14	2264	1941	78	245	78	2019	2264	1.49047	952	-989	388	168	m6A
chr22	36523923	36523924	ENST00000216190.13	.	-	463	AGATCCTGC	734	0.935821	0.999941	protein_coding	EIF3D	ENSG00000100353.18	1880	1647	101	132	101	1748	1880	1.21979	362	-1285	56	30	m5C
chr14	23034821	23034822	ENST00000361611.11	.	-	78	TCGGACTTG	729	0.348315	0.999943	protein_coding	PSMB5	ENSG00000100804.19	1044	792	19	233	19	811	1044	1.07449	59	-733		139	m6A
chr19	13778249	13778250	ENST00000588234.6	.	+	373	TGGGACCTT	720	0.465444	0.999982	protein_coding	C19orf53	ENSG00000104979.9	897	300	22	575	22	322	897	2.0887	351	51	198		m6A
chr22	23766224	23766225	ENST00000484558.3	.	-	409	CCTACGAGA	718	0.956454	0.999923	protein_coding	CHCHD10	ENSG00000250479.9	700	429	98	173	98	527	700	1.72494	311	-118	50	98	m5C
chr11	123059120	123059121	ENST00000534624.6	.	-	1338	CATTCCTAC	718	0.85446	0.999949	protein_coding	HSPA8	ENSG00000109971.14	2264	1941	78	245	78	2019	2264	1.64915	1260	-681	140	63	m5C
chr17	49404953	49404954	ENST00000300408.8	.	-	931	TGGGCCACA	705	0.988355	1	protein_coding	PHB	ENSG00000167085.13	1834	819	75	940	75	894	1834	2.03936	856	37	250		m5C
chr19	12730929	12730930	ENST00000242784.5	.	-	588	TGGGACTCT	704	0.677863	0.999993	protein_coding	TRIR	ENSG00000123144.11	879	531	27	321	27	558	879	2.09346	561	30	138		m6A
chr11	123059637	123059638	ENST00000534624.6	.	-	1032	AGAGAAAGC	704	0.793427	0.999923	protein_coding	HSPA8	ENSG00000109971.14	2264	1941	78	245	78	2019	2264	1.4915	954	-987	390	166	m6A
chr16	1962268	1962269	ENST00000533161.5	.	-	977	TCGCCAAGG	701	0.969231	0.999978	retained_intron	RPS2	ENSG00000140988.16	1186	0	0	0	0	0	0	inf	977	977	1		m5C
chr17	49404952	49404953	ENST00000300408.8	.	-	932	GGGCCACAG	700	0.994236	1	protein_coding	PHB	ENSG00000167085.13	1834	819	75	940	75	894	1834	2.04043	857	38	251		m5C
chr12	10699541	10699542	ENST00000228251.9	.	-	1477	TTGGACATT	699	0.819625	0.999994	protein_coding	YBX3	ENSG00000060138.13	1931	1119	212	600	212	1331	1931	2.24333	1265	146	112		m6A
chr14	23026030	23026031	ENST00000361611.11	.	-	868	CGGACACAG	695	0.869775	0.999942	protein_coding	PSMB5	ENSG00000100804.19	1044	792	19	233	19	811	1044	2.24464	849	57	344		m5C
chr15	43770526	43770527	ENST00000300289.10	.	+	1452	TTTTCCTAC	693	0.931485	0.999967	protein_coding	PDIA3	ENSG00000167004.13	3680	1518	102	2060	102	1620	3680	1.88933	1350	-168	4	54	m5C
chr16	2519928	2519929	ENST00000330398.9	.	+	803	GTGGACATC	682	0.308271	0.999911	protein_coding	ATP6V0C	ENSG00000185883.12	1093	468	152	473	152	620	1093	2.38689	651	183	388		m6A
chr22	23971418	23971419	ENST00000398344.9	.	-	515	AATCCTCTT	680	0.0973054	0.999902	protein_coding	DDT	ENSG00000099977.15	565	357	27	181	27	384	565	2.72376	488	131	204		m5C
chr1	32775865	32775866	ENST00000373477.9	.	-	1815	TTGGACTCT	672	0.96562	1	protein_coding	YARS1	ENSG00000134684.12	2443	1587	114	742	114	1701	2443	2.15364	1701	114	225		m6A
chr20	23633841	23633842	ENST00000376925.8	.	-	607	CTGGACTGG	668	0.361905	0.999927	protein_coding	CST3	ENSG00000101439.9	793	441	93	259	93	534	793	2.28185	514	73	157		m6A
chr19	18280364	18280365	ENST00000252818.5	.	-	1257	CCGGACTTG	663	0.859935	0.999994	protein_coding	JUND	ENSG00000130522.6	1929	1044	138	747	138	1182	1929	2.1004	1119	75			m6A
chr1	151399633	151399634	ENST00000290541.7	.	+	61	GGTCCGGCC	657	0.851986	0.99996	protein_coding	PSMB4	ENSG00000159377.11	918	795	15	108	15	810	918	1.05786	46	-749		94	m5C
chr2	10784187	10784188	ENST00000272227.8	.	-	1481	AGGGACATT	656	0.611557	0.9999	protein_coding	PDIA6	ENSG00000143870.13	2279	1323	89	867	89	1412	2279	2.07958	1392	69	138		m6A
chr6	34245799	34245800	ENST00000311487.9	.	+	1488	CCTCCCTGC	644	0.850267	0.999983	protein_coding	HMGA1	ENSG00000137309.20	1920	324	249	1347	249	573	1920	2.67929	1239	915	969		m5C
chr12	118144891	118144892	ENST00000261313.3	.	+	738	TCTTCCTGC	643	0.944828	0.999974	protein_coding	PEBP1	ENSG00000089220.5	1431	564	86	781	86	650	1431	2.11268	652	88	306		m5C
chr9	78329390	78329391	ENST00000376588.4	.	+	1503	GTGGACTTA	642	0.650246	0.999993	protein_coding	PSAT1	ENSG00000135069.14	2206	1113	86	1007	86	1199	2206	2.30189	1417	304	410		m6A
chr16	1772173	1772174	ENST00000397375.7	.	-	718	GGGGACCTT	642	0.624801	0.999998	protein_coding	MRPS34	ENSG00000074071.15	998	657	15	326	15	672	998	2.1411	703	46	339		m6A
chr7	149003810	149003811	ENST00000652332.1	.	-	2017	CAGGACCAA	636	0.231884	0.999913	protein_coding	PDIA4	ENSG00000155660.11	2767	1938	97	732	97	2035	2767	1.99071	1920	-18	398		m6A
chr17	49404950	49404951	ENST00000300408.8	.	-	934	GCCACAGCC	631	0.9984	1	protein_coding	PHB	ENSG00000167085.13	1834	819	75	940	75	894	1834	2.04255	859	40	253		m5C
chr19	46838423	46838424	ENST00000263270.11	.	-	531	CCGGCCCCG	628	0.92228	0.999999	protein_coding	AP2S1	ENSG00000042753.12	789	429	80	280	80	509	789	2.07857	451	22	124		m5C
chr1	212446051	212446052	ENST00000366988.5	.	+	588	GAAGACACT	617	0.0427632	0.999943	protein_coding	NENF	ENSG00000117691.10	916	519	24	373	24	543	916	2.12064	564	45	222		m6A
chr1	151399632	151399633	ENST00000290541.7	.	+	60	GGGTCCGGC	610	0.840607	0.999978	protein_coding	PSMB4	ENSG00000159377.11	918	795	15	108	15	810	918	1.0566	45	-750		95	m5C
chr19	18307072	18307073	ENST00000593829.6	.	-	866	TGGGACTGA	609	0.80789	0.999987	protein_coding	LSM4	ENSG00000130520.11	1704	420	56	1228	56	476	1704	2.31759	810	390	482		m6A
chrX	103377718	103377719	ENST00000361298.9	.	+	364	GAGAAATCA	607	0.0751252	0.999938	protein_coding	BEX3	ENSG00000166681.14	810	306	167	337	167	473	810	1.64379	197	-109	209		m6A
chr1	228494885	228494886	ENST00000305943.9	.	+	1815	GAGTCCCCG	598	0.912409	0.999966	protein_coding	RNF187	ENSG00000168159.14	3118	708	107	2303	107	815	3118	2.43422	1708	1000	1003		m5C
chr11	65855233	65855234	ENST00000308162.10	.	-	683	GGATCCCAG	596	0.926063	0.999959	protein_coding	CFL1	ENSG00000172757.13	1245	501	81	663	81	582	1245	2.15234	602	101	214		m5C
chr12	56161422	56161423	ENST00000550697.6	.	+	551	CCTTCCCAG	592	0.839768	0.999961	protein_coding	MYL6	ENSG00000092841.19	708	456	43	209	43	499	708	2.2488	508	52	36		m5C
chr19	2426823	2426824	ENST00000215570.8	.	-	464	CGGGACTGT	591	0.58669	0.999975	protein_coding	TIMM13	ENSG00000099800.8	1664	288	53	1323	53	341	1664	2.09297	411	123	222		m6A
chr2	70088505	70088506	ENST00000303577.7	.	+	1029	CGGGACCGG	589	0.044293	0.999908	protein_coding	PCBP1	ENSG00000169564.7	1727	1071	267	389	267	1338	1727	1.71148	762	-309			m6A
chr19	50798554	50798555	ENST00000641834.1	.	-	866	GGACAGGGG	586	0.954212	0.999923	processed_transcript	C19orf48	ENSG00000167747.15	1718	0	0	0	0	0	0	inf	866	866	403		m6A
chr9	136862161	136862162	ENST00000224073.6	.	-	618	CCTCCCCAG	582	0.950089	1	protein_coding	EDF1	ENSG00000107223.13	662	447	50	165	50	497	662	2.73333	568	121	183		m5C
chr6	34245766	34245767	ENST00000311487.9	.	+	1455	CTCACCCTG	582	0.966851	0.999979	protein_coding	HMGA1	ENSG00000137309.20	1920	324	249	1347	249	573	1920	2.65479	1206	882	936		m5C
chr19	50798556	50798557	ENST00000641834.1	.	-	864	ATGGACAGG	578	0.870855	0.999999	processed_transcript	C19orf48	ENSG00000167747.15	1718	0	0	0	0	0	0	inf	864	864	401		m6A
chr16	1962268	1962269	ENST00000532746.5	.	-	722	TCGCCAAGG	570	0.928166	0.999922	nonsense_mediated_decay	RPS2	ENSG00000140988.16	931	191	0	740	0	191	931	2.71757	722	531	1		m5C
chr3	128071170	128071171	ENST00000243253.8	.	+	3055	AGGGACAAG	561	0.0936937	0.999984	protein_coding	SEC61A1	ENSG00000058262.10	3568	1431	116	2021	116	1547	3568	2.74617	2939	1508	1695		m6A
chr9	137552388	137552389	ENST00000371443.6	.	+	415	AAGGACTTC	553	0.608782	0.999961	protein_coding	MRPL41	ENSG00000182154.8	582	414	108	60	108	522	582	1.74155	307	-107	315		m6A
chr7	100707259	100707260	ENST00000303151.5	.	+	623	GAAAAGACA	540	0.94664	0.999981	protein_coding	POP7	ENSG00000172336.5	850	423	194	233	194	617	850	2.02575	429	6	439		m6A
chr9	137243428	137243429	ENST00000340384.5	.	+	1284	ATGGACGAG	537	0.365385	0.999918	protein_coding	TUBB4B	ENSG00000188229.6	1563	1338	74	151	74	1412	1563	1.90433	1210	-128	933		m6A
chr2	70087769	70087770	ENST00000303577.7	.	+	293	GTGGACTAA	536	0.854369	0.999999	protein_coding	PCBP1	ENSG00000169564.7	1727	1071	267	389	267	1338	1727	1.02428	26	-1045			m6A
chr2	131491922	131491923	ENST00000309451.7	.	-	292	CAGGACCCT	534	0.0460653	0.999935	protein_coding	MZT2A	ENSG00000173272.16	599	477	21	101	21	498	599	1.56813	271	-206	101	48	m6A
chr1	58781795	58781796	ENST00000371222.4	.	-	2251	TGGACTTTT	533	0.998102	1	protein_coding	JUN	ENSG00000177606.8	3257	996	977	1284	977	1973	3257	2.21651	1274	278			m5C
chr16	1962268	1962269	ENST00000531065.5	.	-	1339	TCGCCAAGG	533	0.973196	0.999965	retained_intron	RPS2	ENSG00000140988.16	1548	0	0	0	0	0	0	inf	1339	1339	1		m5C
chr1	32817215	32817216	ENST00000373477.9	.	-	142	GAGAAACTG	531	0.0359848	0.99994	protein_coding	YARS1	ENSG00000134684.12	2443	1587	114	742	114	1701	2443	1.01764	28	-1559		29	m6A
chr19	47750272	47750273	ENST00000246802.10	.	+	398	AGTCCCTGC	528	0.859307	0.999946	protein_coding	NOP53	ENSG00000105373.19	1504	1437	14	53	14	1451	1504	1.26722	384	-1053	95	14	m5C
chr1	58781796	58781797	ENST00000371222.4	.	-	2250	TTGGACTTT	527	0.990403	1	protein_coding	JUN	ENSG00000177606.8	3257	996	977	1284	977	1973	3257	2.21573	1273	277			m6A
chr16	682614	682615	ENST00000219548.9	.	+	1153	CTGGACTGT	526	0.859719	0.999993	protein_coding	STUB1	ENSG00000103266.11	1340	912	116	312	116	1028	1340	2.40064	1037	125	251		m6A
chr1	58781697	58781698	ENST00000371222.4	.	-	2349	AGAGACTGT	526	0.774793	0.999988	protein_coding	JUN	ENSG00000177606.8	3257	996	977	1284	977	1973	3257	2.29283	1372	376			m6A
chr10	75398502	75398503	ENST00000372524.5	.	-	2531	TTTGACTTT	524	0.726708	0.999976	protein_coding	ZNF503	ENSG00000165655.17	3205	1941	345	919	345	2286	3205	2.26659	2186	245	1871		m6A
chr22	38683996	38683997	ENST00000216034.6	.	+	606	AAAGACTCA	519	0.492958	0.999931	protein_coding	TOMM22	ENSG00000100216.6	2031	429	22	1580	22	451	2031	2.0981	584	155	230		m6A
chr7	128085729	128085730	ENST00000354725.8	.	+	2433	AGAGAAAGT	519	0.742919	0.999908	protein_coding	SND1	ENSG00000197157.11	3448	2733	180	535	180	2913	3448	1.82437	2253	-480	19	51	m6A
chr7	100707261	100707262	ENST00000303151.5	.	+	625	AAAGACACT	518	0.919355	0.999997	protein_coding	POP7	ENSG00000172336.5	850	423	194	233	194	617	850	2.03433	431	8	441		m6A
chr9	37588802	37588803	ENST00000321301.7	.	-	315	AGAGACTCT	517	0.748971	0.999948	protein_coding	TOMM5	ENSG00000175768.13	706	156	65	485	65	221	706	2.19381	250	94	129		m6A
chr6	34244973	34244974	ENST00000311487.9	.	+	662	CTTCCCCAG	515	0.884696	0.999997	protein_coding	HMGA1	ENSG00000137309.20	1920	324	249	1347	249	573	1920	2.06607	413	89	143		m5C
chr1	25900964	25900965	ENST00000455785.7	.	-	593	AAAGACTGT	514	0.386892	0.999942	protein_coding	STMN1	ENSG00000117632.23	1443	450	93	900	93	543	1443	2.05556	500	50	122		m6A
chr3	128069752	128069753	ENST00000243253.8	.	+	1637	TGGACTTTT	506	0.975806	0.999997	protein_coding	SEC61A1	ENSG00000058262.10	3568	1431	116	2021	116	1547	3568	2.04453	1521	90	277		m5C
chr12	120498218	120498219	ENST00000242577.11	.	+	388	ATGGACTGT	504	0.723493	0.999992	protein_coding	DYNLL1	ENSG00000088986.11	663	270	110	283	110	380	663	2.02827	278	8	146		m6A
chr19	46787758	46787759	ENST00000542575.6	.	-	835	TGGGACTGG	504	0.969136	0.999997	protein_coding	SLC1A5	ENSG00000105281.12	2882	1626	629	627	629	2255	2882	1.12669	206	-1420		360	m6A
chr11	840321	840322	ENST00000322028.5	.	-	274	GCGTCCTGC	504	0.823661	0.999925	protein_coding	POLR2L	ENSG00000177700.6	876	204	21	651	21	225	876	2.07527	253	49	158		m5C
chr11	66003695	66003696	ENST00000312175.7	.	+	277	AAAGACACT	502	0.0727273	0.999934	protein_coding	BANF1	ENSG00000175334.8	731	270	84	377	84	354	731	1.71481	193	-77	70		m6A
chr19	46787606	46787607	ENST00000542575.6	.	-	987	CTGGACCCC	500	0.252546	0.999927	protein_coding	SLC1A5	ENSG00000105281.12	2882	1626	629	627	629	2255	2882	1.22017	358	-1268		208	m6A
chr12	120498458	120498459	ENST00000242577.11	.	+	628	AAATCCATT	497	0.266529	0.999905	protein_coding	DYNLL1	ENSG00000088986.11	663	270	110	283	110	380	663	2.87633	518	248	386		m5C
chr13	45337045	45337046	ENST00000530705.6	.	-	972	TGGGACTGG	495	0.907725	0.999993	protein_coding	TPT1	ENSG00000133112.17	4548	519	114	3915	114	633	4548	2.08659	858	339	342		m6A
chr7	149015014	149015015	ENST00000286091.9	.	-	756	GTCTCCCAG	493	0.696833	0.999922	protein_coding	PDIA4	ENSG00000155660.11	2921	1941	254	726	254	2195	2921	1.25863	502	-1439	27	112	m5C
chr3	128069751	128069752	ENST00000243253.8	.	+	1636	ATGGACTTT	492	0.950311	1	protein_coding	SEC61A1	ENSG00000058262.10	3568	1431	116	2021	116	1547	3568	2.04404	1520	89	276		m6A
chr16	18782968	18782969	ENST00000572008.5	.	-	462	ATGGACTCT	492	0.515723	0.999973	nonsense_mediated_decay	RPS15A	ENSG00000134419.15	797	393	30	374	30	423	797	2.10428	432	39	133	106	m6A
chr7	100707315	100707316	ENST00000303151.5	.	+	679	CTGGACCTC	491	0.429461	0.999945	protein_coding	POP7	ENSG00000172336.5	850	423	194	233	194	617	850	2.26609	485	62	495		m6A
chr20	31569214	31569215	ENST00000340852.9	.	+	1253	GAGAAATGA	491	0.0809129	0.999904	protein_coding	HM13	ENSG00000101294.18	1606	1134	124	348	124	1258	1606	1.99559	1129	-5	95		m6A
chr3	128070116	128070117	ENST00000243253.8	.	+	2001	TGGGACCTT	490	0.380165	0.999975	protein_coding	SEC61A1	ENSG00000058262.10	3568	1431	116	2021	116	1547	3568	2.22464	1885	454	641		m6A
chr10	75398436	75398437	ENST00000372524.5	.	-	2597	GTGGACACT	490	0.313305	0.999969	protein_coding	ZNF503	ENSG00000165655.17	3205	1941	345	919	345	2286	3205	2.33841	2252	311	1937		m6A
chr4	108667421	108667422	ENST00000361564.9	.	+	663	TTGGACTAG	489	0.636364	0.99997	protein_coding	OSTC	ENSG00000198856.13	1062	450	57	555	57	507	1062	2.28108	606	156	175		m6A
chr19	48384273	48384274	ENST00000330720.7	.	-	752	GTCCAGACA	487	0.960699	0.999998	protein_coding	KDELR1	ENSG00000105438.9	1550	639	193	718	193	832	1550	1.8748	559	-80	208	45	m6A
chr12	120498459	120498460	ENST00000242577.11	.	+	629	AATCCATTC	485	0.288172	0.999913	protein_coding	DYNLL1	ENSG00000088986.11	663	270	110	283	110	380	663	2.87986	519	249	387		m5C
chr22	35424336	35424337	ENST00000216122.9	.	+	2363	TGGGACCTC	484	0.268908	0.999917	protein_coding	MCM5	ENSG00000100297.16	3458	2205	77	1176	77	2282	3458	2.06888	2286	81	183		m6A
chr16	682607	682608	ENST00000219548.9	.	+	1146	TTGGACTCT	484	0.884696	1	protein_coding	STUB1	ENSG00000103266.11	1340	912	116	312	116	1028	1340	2.37821	1030	118	244		m6A
chr16	29820065	29820066	ENST00000320330.8	.	+	1450	CTGGACTGA	483	0.736726	0.999992	protein_coding	PAGR1	ENSG00000280789.2	3874	765	374	2735	374	1139	3874	2.11371	1076	311	511		m6A
chr6	34244974	34244975	ENST00000311487.9	.	+	663	TTCCCCAGG	483	0.8125	0.999918	protein_coding	HMGA1	ENSG00000137309.20	1920	324	249	1347	249	573	1920	2.06682	414	90	144		m5C
chr6	7882816	7882817	ENST00000379757.9	.	-	1637	CTGGACTAT	481	0.843011	1	protein_coding	TXNDC5	ENSG00000239264.9	2938	1299	12	1627	12	1311	2938	2.20037	1625	326	449		m6A
chr1	58781940	58781941	ENST00000371222.4	.	-	2106	TTGGACTGG	478	0.525164	0.999908	protein_coding	JUN	ENSG00000177606.8	3257	996	977	1284	977	1973	3257	2.10358	1129	133			m6A
chr11	66004023	66004024	ENST00000312175.7	.	+	605	GATTCCCGG	477	0.986842	0.999964	protein_coding	BANF1	ENSG00000175334.8	731	270	84	377	84	354	731	2.66578	521	251	398		m5C
chr19	18280693	18280694	ENST00000252818.5	.	-	928	ATGGACACG	472	0.893096	0.999994	protein_coding	JUND	ENSG00000130522.6	1929	1044	138	747	138	1182	1929	1.7567	790	-254			m6A
chr3	128070169	128070170	ENST00000243253.8	.	+	2054	AGGACTGTT	469	0.957871	0.999968	protein_coding	SEC61A1	ENSG00000058262.10	3568	1431	116	2021	116	1547	3568	2.25087	1938	507	694		m5C
chr5	137752902	137752903	ENST00000314940.7	.	-	1460	TGGACTCTA	468	0.993534	1	protein_coding	HNRNPA0	ENSG00000177733.7	8713	918	297	7498	297	1215	8713	2.03268	1163	245			m5C
chr22	20314538	20314539	ENST00000248879.8	.	-	870	GGGACTTGC	465	0.861809	0.999935	protein_coding	DGCR6L	ENSG00000128185.10	1172	663	72	437	72	735	1172	2.30892	798	135	285		m5C
chr19	3767456	3767457	ENST00000330133.5	.	+	499	GTGGACTTT	462	0.764706	0.999994	protein_coding	MRPL54	ENSG00000183617.5	608	417	19	172	19	436	608	2.36628	480	63	196		m6A
chr22	20314539	20314540	ENST00000248879.8	.	-	869	TGGGACTTG	457	0.650901	0.99999	protein_coding	DGCR6L	ENSG00000128185.10	1172	663	72	437	72	735	1172	2.30664	797	134	284		m6A
chr16	30424269	30424270	ENST00000319285.5	.	-	525	GCGGACATT	457	0.854586	0.999982	protein_coding	DCTPP1	ENSG00000179958.10	1181	513	50	618	50	563	1181	1.92593	475	-38	263		m6A
chr19	29207542	29207543	ENST00000304863.6	.	-	862	GAGACTTGG	457	0.888626	0.999985	protein_coding	UQCRFS1	ENSG00000169021.6	3086	825	33	2228	33	858	3086	2.0018	829	4	615		m5C
chr19	29207543	29207544	ENST00000304863.6	.	-	861	AGAGACTTG	454	0.855107	0.999987	protein_coding	UQCRFS1	ENSG00000169021.6	3086	825	33	2228	33	858	3086	2.00135	828	3	614		m6A
chrX	153700754	153700755	ENST00000345046.12	.	-	1020	GGGGACCTG	453	0.0977778	0.999965	protein_coding	BCAP31	ENSG00000185825.17	1284	741	98	445	98	839	1284	2.40674	922	181	220		m6A
chr13	45336882	45336883	ENST00000530705.6	.	-	1135	GAGACTCAT	453	0.930788	0.999976	protein_coding	TPT1	ENSG00000133112.17	4548	519	114	3915	114	633	4548	2.12822	1021	502	505		m5C
chr19	34400199	34400200	ENST00000356487.11	.	+	1911	TAACCCCCA	451	0.88993	0.999984	protein_coding	GPI	ENSG00000105220.17	4125	1677	71	2377	71	1748	4125	2.06857	1840	163	299		m5C
chr2	70087692	70087693	ENST00000303577.7	.	+	216	AAAGACTTG	448	0.674817	0.999981	protein_coding	PCBP1	ENSG00000169564.7	1727	1071	267	389	267	1338	1727	0.808989	-51	-1122			m6A
chr13	45336883	45336884	ENST00000530705.6	.	-	1134	AGAGACTCA	448	0.881235	0.999999	protein_coding	TPT1	ENSG00000133112.17	4548	519	114	3915	114	633	4548	2.12797	1020	501	504		m6A
chr19	29207537	29207538	ENST00000304863.6	.	-	867	TTGGACTCA	446	0.943396	0.999999	protein_coding	UQCRFS1	ENSG00000169021.6	3086	825	33	2228	33	858	3086	2.00404	834	9	620		m6A
chr1	31629912	31629913	ENST00000373703.5	.	-	1566	GGCCAAAAG	446	0.997696	0.999993	protein_coding	PEF1	ENSG00000162517.13	1614	855	12	747	12	867	1614	2.93574	1554	699	929		m6A
chr22	35424281	35424282	ENST00000216122.9	.	+	2308	ATGGACTCG	444	0.65051	0.999965	protein_coding	MCM5	ENSG00000100297.16	3458	2205	77	1176	77	2282	3458	2.02211	2231	26	128		m6A
chr3	128070622	128070623	ENST00000243253.8	.	+	2507	TAGGACTGC	444	0.756691	0.999981	protein_coding	SEC61A1	ENSG00000058262.10	3568	1431	116	2021	116	1547	3568	2.47501	2391	960	1147		m6A
chr1	31630020	31630021	ENST00000373703.5	.	-	1458	TGGGACCCC	444	0.171233	0.999953	protein_coding	PEF1	ENSG00000162517.13	1614	855	12	747	12	867	1614	2.79116	1446	591	821		m6A
chr5	137752903	137752904	ENST00000314940.7	.	-	1459	ATGGACTCT	441	0.983982	1	protein_coding	HNRNPA0	ENSG00000177733.7	8713	918	297	7498	297	1215	8713	2.03254	1162	244			m6A
chr6	34245567	34245568	ENST00000311487.9	.	+	1256	TGGCCACAG	438	0.904639	0.999985	protein_coding	HMGA1	ENSG00000137309.20	1920	324	249	1347	249	573	1920	2.50705	1007	683	737		m5C
chr19	47751011	47751012	ENST00000246802.10	.	+	516	AGGGCCCAG	437	0.926582	0.999978	protein_coding	NOP53	ENSG00000105373.19	1504	1437	14	53	14	1451	1504	1.34934	502	-935	104	96	m5C
chr5	178209345	178209346	ENST00000358344.8	.	+	916	GTGGCCCAG	435	0.824742	0.999922	protein_coding	HNRNPAB	ENSG00000197451.12	1770	999	231	540	231	1230	1770	1.68569	685	-314	16	102	m5C
chr1	58782067	58782068	ENST00000371222.4	.	-	1979	AGAGACCGT	430	0.624685	0.999963	protein_coding	JUN	ENSG00000177606.8	3257	996	977	1284	977	1973	3257	2.00467	1002	6			m6A
chr1	32775675	32775676	ENST00000373477.9	.	-	2005	ATGCCACAG	429	0.955335	0.999999	protein_coding	YARS1	ENSG00000134684.12	2443	1587	114	742	114	1701	2443	2.4097	1891	304	415		m5C
chr19	34400200	34400201	ENST00000356487.11	.	+	1912	AACCCCCAG	427	0.815303	0.999934	protein_coding	GPI	ENSG00000105220.17	4125	1677	71	2377	71	1748	4125	2.06899	1841	164	300		m5C
chr17	82032814	82032815	ENST00000306897.9	.	+	295	CTCTCCTAC	426	0.980907	1	protein_coding	RAC3	ENSG00000169750.9	1038	579	84	375	84	663	1038	1.36442	211	-368	104	14	m5C
chr15	48342398	48342399	ENST00000455976.6	.	+	964	AAAAAAAAA	425	0.8875	0.99999	protein_coding	DUT	ENSG00000128951.14	1935	495	149	1291	149	644	1935	2.24787	815	320	377		m6A
chr20	397189	397190	ENST00000217233.9	.	+	1986	CAGGACCCA	424	0.0736342	0.999923	protein_coding	TRIB3	ENSG00000101255.12	2356	1077	410	869	410	1487	2356	2.57422	1576	499	992		m6A
chr15	48342399	48342400	ENST00000455976.6	.	+	965	AAAAAAAAA	424	0.877238	0.999973	protein_coding	DUT	ENSG00000128951.14	1935	495	149	1291	149	644	1935	2.24864	816	321	378		m6A
chr20	43711488	43711489	ENST00000217026.5	.	+	1776	CTGCCACAG	423	0.887435	0.999986	protein_coding	MYBL2	ENSG00000101057.16	2668	2103	170	395	170	2273	2668	1.76367	1606	-497	1	113	m5C
chr20	3048128	3048129	ENST00000380325.4	.	+	894	GGGCCACAG	422	0.952381	0.999959	protein_coding	MRPS26	ENSG00000125901.6	1016	618	17	381	17	635	1016	2.67979	877	259	394		m5C
chr17	50382837	50382838	ENST00000225972.8	.	-	1279	TAGGACTTC	421	0.515544	0.999952	protein_coding	LRRC59	ENSG00000108829.10	2880	924	206	1750	206	1130	2880	2.08514	1073	149	397		m6A
chr10	75398403	75398404	ENST00000372524.5	.	-	2630	GCGGACCGG	421	0.182692	0.999926	protein_coding	ZNF503	ENSG00000165655.17	3205	1941	345	919	345	2286	3205	2.37432	2285	344	1970		m6A
chr19	5679393	5679394	ENST00000309324.9	.	-	239	AGCTCCCAG	419	0.9375	0.999998	protein_coding	MICOS13	ENSG00000174917.9	516	357	30	129	30	387	516	1.58543	209	-148	2	50	m5C
chr3	128070168	128070169	ENST00000243253.8	.	+	2053	TAGGACTGT	416	0.91791	0.999998	protein_coding	SEC61A1	ENSG00000058262.10	3568	1431	116	2021	116	1547	3568	2.25037	1937	506	693		m6A
chr1	226361294	226361295	ENST00000366794.10	.	-	3373	TTCTCAAGT	416	0.994885	0.99992	protein_coding	PARP1	ENSG00000143799.14	3978	3045	164	769	164	3209	3978	2.21326	3209	164	246		m5C
chr16	87830462	87830463	ENST00000261622.5	.	-	4115	TTTTCCGTC	414	0.936813	0.999986	protein_coding	SLC7A5	ENSG00000103257.9	4556	1524	85	2947	85	1609	4556	2.85036	4030	2506	2562		m5C
chr15	75339862	75339863	ENST00000267935.13	.	+	570	GTTCCAGGT	411	0.966921	0.999991	protein_coding	COMMD4	ENSG00000140365.16	895	600	27	268	27	627	895	1.905	543	-57	161	16	m5C
chr22	37967730	37967731	ENST00000442738.7	.	+	488	CTTCCTGCC	411	0.951899	0.999987	protein_coding	POLR2F	ENSG00000100142.16	2070	384	89	1597	89	473	2070	2.00939	399	15	106		m5C
chr22	37967729	37967730	ENST00000442738.7	.	+	487	TCTTCCTGC	410	0.962312	1	protein_coding	POLR2F	ENSG00000100142.16	2070	384	89	1597	89	473	2070	2.00877	398	14	105		m5C
chr15	48342400	48342401	ENST00000455976.6	.	+	966	AAAAAAAAG	405	0.86612	0.999943	protein_coding	DUT	ENSG00000128951.14	1935	495	149	1291	149	644	1935	2.24942	817	322	379		m6A
chr5	137753202	137753203	ENST00000314940.7	.	-	1160	GTGGACCTT	404	0.954198	1	protein_coding	HNRNPA0	ENSG00000177733.7	8713	918	297	7498	297	1215	8713	1.94009	863	-55			m6A
chr1	31630577	31630578	ENST00000373703.5	.	-	901	AGGGACCTT	400	0.363171	0.999961	protein_coding	PEF1	ENSG00000162517.13	1614	855	12	747	12	867	1614	2.04552	889	34	264		m6A
chr14	20457352	20457353	ENST00000216714.8	.	+	1038	TTGGACTTA	399	0.913924	1	protein_coding	APEX1	ENSG00000100823.12	1453	957	237	259	237	1194	1453	1.83699	801	-156	362		m6A
chr14	20457353	20457354	ENST00000216714.8	.	+	1039	TGGACTTAT	399	0.968668	0.999989	protein_coding	APEX1	ENSG00000100823.12	1453	957	237	259	237	1194	1453	1.83804	802	-155	363		m5C
chr5	137752946	137752947	ENST00000314940.7	.	-	1416	ATGGACTCG	397	0.965879	0.999988	protein_coding	HNRNPA0	ENSG00000177733.7	8713	918	297	7498	297	1215	8713	2.02681	1119	201			m6A
chr16	28735501	28735502	ENST00000331666.11	.	+	2815	TCAGACGGC	397	0.97619	0.999984	protein_coding	EIF3C	ENSG00000184110.15	2910	2742	85	83	85	2827	2910	1.99562	2730	-12	71		m6A
chr10	75398449	75398450	ENST00000372524.5	.	-	2584	GAGGACTGC	393	0.876033	0.99999	protein_coding	ZNF503	ENSG00000165655.17	3205	1941	345	919	345	2286	3205	2.32427	2239	298	1924		m6A
chr1	58781460	58781461	ENST00000371222.4	.	-	2586	GTATCCTGC	393	0.950276	0.999963	protein_coding	JUN	ENSG00000177606.8	3257	996	977	1284	977	1973	3257	2.47741	1609	613			m5C
chr5	137752878	137752879	ENST00000314940.7	.	-	1484	TTGGACCTT	392	0.925641	1	protein_coding	HNRNPA0	ENSG00000177733.7	8713	918	297	7498	297	1215	8713	2.03588	1187	269			m6A
chr15	75339861	75339862	ENST00000267935.13	.	+	569	AGTTCCAGG	392	0.962766	0.999999	protein_coding	COMMD4	ENSG00000140365.16	895	600	27	268	27	627	895	1.90333	542	-58	160	17	m5C
chr10	75398569	75398570	ENST00000372524.5	.	-	2464	TGGGACACT	391	0.420912	0.999942	protein_coding	ZNF503	ENSG00000165655.17	3205	1941	345	919	345	2286	3205	2.19369	2119	178	1804		m6A
chr16	87830486	87830487	ENST00000261622.5	.	-	4091	GGGGACTGT	389	0.555249	0.999951	protein_coding	SLC7A5	ENSG00000103257.9	4556	1524	85	2947	85	1609	4556	2.84221	4006	2482	2538		m6A
chr16	1961869	1961870	ENST00000268668.11	.	+	569	AGAGAAAAG	389	0.0649351	0.999914	protein_coding	NDUFB10	ENSG00000140990.15	675	519	87	69	87	606	675	1.92871	482	-37	73		m6A
chr1	226390510	226390511	ENST00000366794.10	.	-	679	GTTTCCGGC	388	0.890244	0.999936	protein_coding	PARP1	ENSG00000143799.14	3978	3045	164	769	164	3209	3978	1.16913	515	-2530	113	102	m5C
chr20	396629	396630	ENST00000217233.9	.	+	1426	ATGGACTGG	385	0.86921	0.999996	protein_coding	TRIB3	ENSG00000101255.12	2356	1077	410	869	410	1487	2356	1.94336	1016	-61	432		m6A
chr2	241675925	241675926	ENST00000305784.7	.	-	871	GTGGACATG	384	0.685637	0.99996	protein_coding	DTYMK	ENSG00000168393.13	1051	639	32	380	32	671	1051	2.52632	839	200	311		m6A
chr16	28711784	28711785	ENST00000331666.11	.	+	183	GCAAACAGC	384	0.960784	0.999922	protein_coding	EIF3C	ENSG00000184110.15	2910	2742	85	83	85	2827	2910	1.03574	98	-2644	128	3	m6A
chr8	37698692	37698693	ENST00000331569.6	.	+	1989	CCACCCCAG	384	0.871866	0.999993	protein_coding	ZNF703	ENSG00000183779.7	3316	1773	198	1345	198	1971	3316	2.01338	1791	18	1548		m5C
chr17	38753235	38753236	ENST00000619426.5	.	+	175	GGATCCAGG	383	0.908555	0.999976	protein_coding	PSMB3	ENSG00000277791.5	762	618	86	58	86	704	762	1.14401	89	-529	86	99	m5C
chr1	226383140	226383141	ENST00000366794.10	.	-	1217	TAAAAAACA	381	0.96978	0.999954	protein_coding	PARP1	ENSG00000143799.14	3978	3045	164	769	164	3209	3978	1.34581	1053	-1992	42	106	m6A
chr11	62888446	62888447	ENST00000681657.1	.	+	1471	CTGGACTCT	380	0.430556	0.999934	protein_coding	SLC3A2	ENSG00000168003.18	1905	1590	128	187	128	1718	1905	1.84465	1343	-247	116		m6A
chr1	999042	999043	ENST00000304952.11	.	-	805	TGAGACTGC	379	0.492582	0.9999	protein_coding	HES4	ENSG00000188290.11	885	666	124	95	124	790	885	2.15789	681	15	389		m6A
chr1	28281042	28281043	ENST00000253063.4	.	+	2013	AGGGACCAC	378	0.579515	0.99999	protein_coding	SESN2	ENSG00000130766.5	3462	1443	330	1689	330	1773	3462	2.1421	1683	240	327		m6A
chr17	81868524	81868525	ENST00000269321.12	.	-	1032	TTCTCCAGG	377	0.92068	0.999999	protein_coding	ARHGDIA	ENSG00000141522.12	1837	615	67	1155	67	682	1837	2.30303	965	350	550		m5C
chr3	40312106	40312107	ENST00000232905.4	.	+	669	ACGGACTTT	375	0.775	0.999997	protein_coding	EIF1B	ENSG00000114784.4	987	342	235	410	235	577	987	2.22439	434	92	137		m6A
chr20	34540699	34540700	ENST00000357156.7	.	+	403	GTGGACTAG	375	0.715517	0.999991	protein_coding	DYNLRB1	ENSG00000125971.17	662	291	37	334	37	328	662	2.22455	366	75	119		m6A
chr9	128633771	128633772	ENST00000372715.7	.	-	1703	CTGGACTGC	375	0.557803	0.999964	protein_coding	DYNC2I2	ENSG00000119333.12	1823	1611	121	91	121	1732	1823	1.982	1582	-29	210		m6A
chr20	396565	396566	ENST00000217233.9	.	+	1362	CAGGACCCG	374	0.5625	0.999991	protein_coding	TRIB3	ENSG00000101255.12	2356	1077	410	869	410	1487	2356	1.88394	952	-125	368		m6A
chr5	137753972	137753973	ENST00000314940.7	.	-	390	TGGGACTCT	374	0.961853	1	protein_coding	HNRNPA0	ENSG00000177733.7	8713	918	297	7498	297	1215	8713	1.10131	93	-825			m6A
chr6	29945495	29945496	ENST00000396634.5	.	+	1479	GTTCCTGCC	373	0.977654	0.999978	protein_coding	HLA-A	ENSG00000206503.13	1868	1098	341	429	341	1439	1868	2.09324	1138	40	45		m5C
chr6	31797533	31797534	ENST00000375661.6	.	-	719	CTTCCCAGT	372	0.91369	0.99998	protein_coding	LSM2	ENSG00000204392.11	858	288	209	361	209	497	858	2.61496	510	222	348		m5C
chr22	35406617	35406618	ENST00000216122.9	.	+	565	GTGCCAAGG	371	0.966197	0.999999	protein_coding	MCM5	ENSG00000100297.16	3458	2205	77	1176	77	2282	3458	1.22132	488	-1717	65	108	m5C
chr1	31630540	31630541	ENST00000373703.5	.	-	938	GTGGACATC	370	0.695291	0.999996	protein_coding	PEF1	ENSG00000162517.13	1614	855	12	747	12	867	1614	2.09505	926	71	301		m6A
chr20	50192111	50192112	ENST00000303004.5	.	+	1282	TGAGACTCC	366	0.828221	0.999963	protein_coding	CEBPB	ENSG00000172216.6	1839	1038	204	597	204	1242	1839	2.067	1078	40			m6A
chr20	50192439	50192440	ENST00000303004.5	.	+	1610	CGGGACTGA	366	0.968839	0.999996	protein_coding	CEBPB	ENSG00000172216.6	1839	1038	204	597	204	1242	1839	2.61642	1406	368			m6A
chr1	35609319	35609320	ENST00000373237.4	.	-	467	TTGGCCAAG	366	0.881306	0.999991	protein_coding	PSMB2	ENSG00000126067.12	4426	606	94	3726	94	700	4426	1.61551	373	-233	88	75	m5C
chr20	397331	397332	ENST00000217233.9	.	+	2128	CAAGACTGT	363	0.490798	0.99995	protein_coding	TRIB3	ENSG00000101255.12	2356	1077	410	869	410	1487	2356	2.73763	1718	641	1134		m6A
chr12	112022794	112022795	ENST00000261735.4	.	+	968	CTGGACATT	363	0.920455	0.999986	protein_coding	ERP29	ENSG00000089248.7	1623	786	40	797	40	826	1623	2.17817	928	142	645		m6A
chr6	31797534	31797535	ENST00000375661.6	.	-	718	CCTTCCCAG	363	0.957507	1	protein_coding	LSM2	ENSG00000204392.11	858	288	209	361	209	497	858	2.61219	509	221	347		m5C
chrX	103676029	103676030	ENST00000441076.7	.	-	1333	TTTCCGTTC	363	0.982955	0.999984	protein_coding	MORF4L2	ENSG00000123562.18	1866	867	336	663	336	1203	1866	2.19608	997	130	1021		m5C
chr11	119045377	119045378	ENST00000617285.5	.	-	3407	CCTCCCCAG	362	0.712074	0.999916	protein_coding	HYOU1	ENSG00000149428.19	4598	3000	193	1405	193	3193	4598	2.15231	3214	214	276		m5C
chr3	40312107	40312108	ENST00000232905.4	.	+	670	CGGACTTTT	361	0.856725	0.999997	protein_coding	EIF1B	ENSG00000114784.4	987	342	235	410	235	577	987	2.22683	435	93	138		m5C
chr1	999271	999272	ENST00000304952.11	.	-	576	TGGGACCCT	358	0.0756303	0.999917	protein_coding	HES4	ENSG00000188290.11	885	666	124	95	124	790	885	1.67868	452	-214	160		m6A
chr16	56943370	56943371	ENST00000439977.7	.	+	1359	CTGGACATG	357	0.314607	0.99998	protein_coding	HERPUD1	ENSG00000051108.15	2853	1176	103	1574	103	1279	2853	2.05083	1256	80	245		m6A
chr22	19175789	19175790	ENST00000215882.10	.	-	1338	CGGTCCCAG	356	0.920354	0.999999	protein_coding	SLC25A1	ENSG00000100075.10	1548	936	63	549	63	999	1548	2.61749	1275	339	454		m5C
chr1	35609318	35609319	ENST00000373237.4	.	-	468	TGGCCAAGG	355	0.890966	0.999953	protein_coding	PSMB2	ENSG00000126067.12	4426	606	94	3726	94	700	4426	1.61716	374	-232	89	74	m5C
chr16	87831037	87831038	ENST00000261622.5	.	-	3540	GTGGACATC	353	0.665706	0.999982	protein_coding	SLC7A5	ENSG00000103257.9	4556	1524	85	2947	85	1609	4556	2.65524	3455	1931	1987		m6A
chr17	82079001	82079002	ENST00000306749.4	.	-	7799	CTAGATGTA	353	0.994065	0.999975	protein_coding	FASN	ENSG00000169710.9	8464	7536	123	805	123	7659	8464	2.17391	7676	140	278		m6A
chr19	8302177	8302178	ENST00000301458.10	.	-	1201	TAAGACACT	352	0.337278	0.999909	protein_coding	CD320	ENSG00000167775.11	1253	849	68	336	68	917	1253	2.84524	1133	284	427		m6A
chr19	10391168	10391169	ENST00000222005.7	.	-	1581	GCAAACAGC	351	0.976676	0.999917	protein_coding	CDC37	ENSG00000105401.9	1618	1137	63	418	63	1200	1618	2.91148	1518	381	537		m6A
chrX	107714145	107714146	ENST00000372397.6	.	-	1101	ATGGACATC	350	0.75	0.999997	protein_coding	TSC22D3	ENSG00000157514.17	2027	405	324	1298	324	729	2027	2.28659	777	372	603		m6A
chr1	28201187	28201188	ENST00000263697.6	.	-	852	AAGGACTCA	349	0.557276	0.99997	protein_coding	DNAJC8	ENSG00000126698.11	1763	762	31	970	31	793	1763	2.06082	821	59	182		m6A
chr1	111441262	111441263	ENST00000235090.10	.	-	1082	CTCTCCCAG	348	0.962963	1	protein_coding	WDR77	ENSG00000116455.14	2456	1029	87	1340	87	1116	2456	1.96696	995	-34	126		m5C
chr19	48961654	48961655	ENST00000345358.12	.	+	651	TTGGACTGT	347	0.942943	1	protein_coding	BAX	ENSG00000087088.20	795	579	54	162	54	633	795	2.11111	597	18	123		m6A
chr17	48621433	48621434	ENST00000311177.7	.	-	2307	ACTTCTCAG	347	0.990654	0.999992	protein_coding	HOXB9	ENSG00000170689.10	2586	753	89	1744	89	842	2586	2.84002	2218	1465	1701		m5C
chr10	79354066	79354067	ENST00000225174.8	.	+	928	GTGGACATG	345	0.832827	0.99998	protein_coding	PPIF	ENSG00000108179.14	2196	624	80	1492	80	704	2196	2.15013	848	224	360		m6A
chr16	69742164	69742165	ENST00000268802.10	.	-	1421	CTGGACTGT	345	0.922601	0.999988	protein_coding	NOB1	ENSG00000141101.13	1716	1239	16	461	16	1255	1716	2.36009	1405	166	436		m6A
chr16	56943332	56943333	ENST00000439977.7	.	+	1321	ATGGACTGG	345	0.825301	0.999995	protein_coding	HERPUD1	ENSG00000051108.15	2853	1176	103	1574	103	1279	2853	2.02668	1218	42	207		m6A
chr16	29820059	29820060	ENST00000320330.8	.	+	1444	AGAGACCTG	344	0.0933735	0.999933	protein_coding	PAGR1	ENSG00000280789.2	3874	765	374	2735	374	1139	3874	2.11152	1070	305	505		m6A
chr2	241678635	241678636	ENST00000305784.7	.	-	375	CTAGATTGG	343	0.793443	0.999985	protein_coding	DTYMK	ENSG00000168393.13	1051	639	32	380	32	671	1051	1.53678	343	-296	13	185	m6A
chr8	37698641	37698642	ENST00000331569.6	.	+	1938	GAGACTAGC	343	0.981651	0.999951	protein_coding	ZNF703	ENSG00000183779.7	3316	1773	198	1345	198	1971	3316	1.98139	1740	-33	1497		m5C
chr17	4937611	4937612	ENST00000225665.12	.	-	1209	AAGGACTTG	342	0.895765	0.999977	protein_coding	SLC25A11	ENSG00000108528.14	1692	945	136	611	136	1081	1692	2.20949	1073	128	284		m6A
chr5	137753962	137753963	ENST00000314940.7	.	-	400	ACGGACTGC	341	0.914634	0.999983	protein_coding	HNRNPA0	ENSG00000177733.7	8713	918	297	7498	297	1215	8713	1.1122	103	-815			m6A
chr19	48961655	48961656	ENST00000345358.12	.	+	652	TGGACTGTG	341	0.972222	0.999919	protein_coding	BAX	ENSG00000087088.20	795	579	54	162	54	633	795	2.11728	598	19	124		m5C
chr8	37698811	37698812	ENST00000331569.6	.	+	2108	CGGACTGTG	339	0.960725	0.999993	protein_coding	ZNF703	ENSG00000183779.7	3316	1773	198	1345	198	1971	3316	2.10186	1910	137	1667		m5C
chr8	37698810	37698811	ENST00000331569.6	.	+	2107	CCGGACTGT	338	0.94012	1	protein_coding	ZNF703	ENSG00000183779.7	3316	1773	198	1345	198	1971	3316	2.10112	1909	136	1666		m6A
chr1	1402079	1402080	ENST00000344843.12	.	-	528	GAGGACTGT	338	0.819355	0.999966	protein_coding	MRPL20	ENSG00000242485.6	700	450	76	174	76	526	700	2.01149	452	2	176		m6A
chr1	151267290	151267291	ENST00000368884.8	.	+	1130	GCCTCCCAG	338	0.844068	0.999917	protein_coding	PSMD4	ENSG00000159352.16	1319	1134	49	136	49	1183	1319	1.95326	1081	-53	118		m5C
chr22	42512682	42512683	ENST00000323013.7	.	-	1079	GAGGACTTG	337	0.832278	0.999995	protein_coding	RRP7A	ENSG00000189306.11	5419	843	10	4566	10	853	5419	2.0495	1069	226	312		m6A
chr5	112162241	112162242	ENST00000663232.1	.	+	934	CATAATTAC	337	0.981928	0.999955	lncRNA	EPB41L4A-AS1	ENSG00000224032.7	3511	0	0	0	0	0	0	inf	934	934	91		m6A
chr17	82035920	82035921	ENST00000306869.7	.	-	788	TCATCCTAC	337	0.86646	1	protein_coding	DCXR	ENSG00000169738.8	852	735	15	102	15	750	852	2.37255	773	38	142		m5C
chr6	44113931	44113932	ENST00000372014.5	.	-	475	GGGGACACG	336	0.320872	0.999957	protein_coding	MRPL14	ENSG00000180992.7	957	438	127	392	127	565	957	1.79452	348	-90	277		m6A
chrX	103676613	103676614	ENST00000441076.7	.	-	749	GGGACTTAG	336	0.990937	0.999997	protein_coding	MORF4L2	ENSG00000123562.18	1866	867	336	663	336	1203	1866	1.47636	413	-454	437		m5C
chr19	12952970	12952971	ENST00000586534.6	.	+	1100	TCATCCAGG	335	0.938312	0.999994	protein_coding	RAD23A	ENSG00000179262.10	1772	1092	87	593	87	1179	1772	1.92766	1013	-79	35		m5C
chr19	7682726	7682727	ENST00000596148.3	.	+	531	CTGCCAAGG	333	0.903114	0.999912	protein_coding	TRAPPC5	ENSG00000181029.9	5508	567	58	4883	58	625	5508	1.83422	473	-94	485		m5C
chr22	30428774	30428775	ENST00000266263.10	.	+	853	GTGGACCCT	332	0.763804	1	protein_coding	MTFP1	ENSG00000242114.6	1133	501	112	520	112	613	1133	2.46154	741	240	313		m6A
chr11	7996026	7996027	ENST00000651655.1	.	+	1094	ATGGACCCC	331	0.054878	0.999912	protein_coding	EIF3F	ENSG00000175390.15	6920	1074	16	5830	16	1090	6920	2.00069	1078	4	82		m6A
chr5	1318287	1318288	ENST00000320895.10	.	-	1955	CTAGACATT	330	0.428135	0.999933	protein_coding	CLPTM1L	ENSG00000049656.14	2492	1617	258	617	258	1875	2492	2.12966	1697	80	165		m6A
chr17	78224108	78224109	ENST00000350051.8	.	+	1047	GAGAATGGA	330	0.0664557	0.999925	protein_coding	BIRC5	ENSG00000089685.15	2574	429	64	2081	64	493	2574	2.26622	983	554	644		m6A
chr8	144107321	144107322	ENST00000322428.10	.	+	1425	CCGGACTTG	327	0.445513	0.999953	protein_coding	MAF1	ENSG00000179632.10	1715	771	442	502	442	1213	1715	2.42231	983	212	234		m6A
chrX	103676614	103676615	ENST00000441076.7	.	-	748	TGGGACTTA	327	0.958599	1	protein_coding	MORF4L2	ENSG00000123562.18	1866	867	336	663	336	1203	1866	1.4752	412	-455	436		m6A
chr1	58782016	58782017	ENST00000371222.4	.	-	2030	ACAGACTTG	326	0.703704	0.999984	protein_coding	JUN	ENSG00000177606.8	3257	996	977	1284	977	1973	3257	2.04439	1053	57			m6A
chr10	79353822	79353823	ENST00000225174.8	.	+	684	ACAGACTGT	325	0.882736	0.999986	protein_coding	PPIF	ENSG00000108179.14	2196	624	80	1492	80	704	2196	1.96795	604	-20	116		m6A
chr20	3190631	3190632	ENST00000354488.8	.	-	1020	TTGGACTCA	325	0.584158	0.999917	protein_coding	DDRGK1	ENSG00000198171.13	1303	945	55	303	55	1000	1303	2.06601	965	20	187		m6A
chr1	156239738	156239739	ENST00000368277.3	.	+	764	GAGGACTAG	325	0.605536	0.999931	protein_coding	PMF1	ENSG00000160783.19	1068	618	9	441	9	627	1068	2.31066	755	137	191		m6A
chr1	28281196	28281197	ENST00000253063.4	.	+	2167	CGGGACTGA	322	0.670103	0.999924	protein_coding	SESN2	ENSG00000130766.5	3462	1443	330	1689	330	1773	3462	2.23327	1837	394	481		m6A
chr15	34341897	34341898	ENST00000328848.6	.	-	327	TCGGACTGT	322	0.788274	0.999995	protein_coding	NOP10	ENSG00000182117.6	507	195	63	249	63	258	507	2.27711	264	69	210		m6A
chr22	30428837	30428838	ENST00000266263.10	.	+	916	AGAGACTGA	321	0.921569	0.999997	protein_coding	MTFP1	ENSG00000242114.6	1133	501	112	520	112	613	1133	2.58269	804	303	376		m6A
chr14	95544174	95544175	ENST00000331334.5	.	+	563	GAGACTCAC	321	0.940397	0.999922	protein_coding	GLRX5	ENSG00000182512.5	1103	474	40	589	40	514	1103	2.08319	523	49	228		m5C
chr19	5693417	5693418	ENST00000360614.8	.	-	2596	TCGTCACGG	321	0.944637	0.999937	protein_coding	LONP1	ENSG00000196365.12	3092	2880	14	198	14	2894	3092	1.89653	2582	-298	44	121	m5C
chr19	38382141	38382142	ENST00000215071.9	.	+	859	CGAGAAGGC	320	0.990164	0.999972	protein_coding	PSMD8	ENSG00000099341.12	1518	1053	31	434	31	1084	1518	1.78632	828	-225	25	87	m6A
chr19	46788448	46788449	ENST00000542575.6	.	-	145	GCTTCCCGG	320	0.939189	0.999993	protein_coding	SLC1A5	ENSG00000105281.12	2882	1626	629	627	629	2255	2882	0.230525	-484	-2110		1050	m5C
chr10	72275273	72275274	ENST00000307365.4	.	+	981	AGGGACTGA	318	0.772277	0.999969	protein_coding	DDIT4	ENSG00000168209.6	1744	699	197	848	197	896	1744	2.10024	784	85	579		m6A
chr19	38382139	38382140	ENST00000215071.9	.	+	857	ATCGAGAAG	317	0.972881	0.999959	protein_coding	PSMD8	ENSG00000099341.12	1518	1053	31	434	31	1084	1518	1.78443	826	-227	23	89	m6A
chr20	35700943	35700944	ENST00000374077.8	.	+	329	CAATCCCAG	317	0.877622	0.999984	protein_coding	ROMO1	ENSG00000125995.16	366	240	52	74	52	292	366	2.5	277	37	146		m5C
chr16	87831309	87831310	ENST00000261622.5	.	-	3268	GAAGACCTT	316	0.0607029	0.99992	protein_coding	SLC7A5	ENSG00000103257.9	4556	1524	85	2947	85	1609	4556	2.56295	3183	1659	1715		m6A
chr12	56273099	56273100	ENST00000351328.8	.	-	1513	GTGGACTCT	316	0.602007	0.999985	protein_coding	CS	ENSG00000062485.19	2915	1401	129	1385	129	1530	2915	1.98787	1384	-17	154		m6A
chr17	48621411	48621412	ENST00000311177.7	.	-	2329	GTAGACTCT	315	0.804714	0.999983	protein_coding	HOXB9	ENSG00000170689.10	2586	753	89	1744	89	842	2586	2.85264	2240	1487	1723		m6A
chr13	27622959	27622960	ENST00000302979.5	.	+	203	TAGACACTG	314	0.810811	0.999968	protein_coding	POLR1D	ENSG00000186184.19	693	402	92	199	92	494	693	1.27612	111	-291	85		m5C
chr16	1962268	1962269	ENST00000533872.5	.	-	905	TCGCCAAGG	314	0.954704	0.999953	retained_intron	RPS2	ENSG00000140988.16	1114	0	0	0	0	0	0	inf	905	905	1		m5C
chr1	54850765	54850766	ENST00000371269.9	.	-	3093	TTAGACACT	313	0.747541	0.999992	protein_coding	DHCR24	ENSG00000116133.13	4233	1551	76	2606	76	1627	4233	2.56255	3017	1466	1620		m6A
chr19	6414855	6414856	ENST00000600480.2	.	-	2521	CGGGACTTC	312	0.584459	0.99998	protein_coding	KHSRP	ENSG00000088247.18	4276	2244	110	1922	110	2354	4276	2.08689	2411	167	445		m6A
chr22	37568334	37568335	ENST00000249014.5	.	+	1077	AAACCCCCC	312	0.935606	0.999963	protein_coding	CDC42EP1	ENSG00000128283.7	2148	1176	387	585	387	1563	2148	1.58673	690	-486	227		m5C
chr13	27623103	27623104	ENST00000302979.5	.	+	347	TCAGACTCG	311	0.787375	0.999932	protein_coding	POLR1D	ENSG00000186184.19	693	402	92	199	92	494	693	1.63433	255	-147	229		m6A
chr1	54850764	54850765	ENST00000371269.9	.	-	3094	TAGACACTG	311	0.881356	0.999995	protein_coding	DHCR24	ENSG00000116133.13	4233	1551	76	2606	76	1627	4233	2.56293	3018	1467	1621		m5C
chr22	42512639	42512640	ENST00000323013.7	.	-	1122	CAGGACCCT	310	0.481848	0.999968	protein_coding	RRP7A	ENSG00000189306.11	5419	843	10	4566	10	853	5419	2.05891	1112	269	355		m6A
chr3	128081221	128081222	ENST00000322623.10	.	-	1486	AGAGACTCC	307	0.681818	0.999916	protein_coding	RUVBL1	ENSG00000175792.12	1899	1371	88	440	88	1459	1899	2.06136	1398	27	187		m6A
chr8	144262183	144262184	ENST00000569669.6	.	-	2288	CGGGACTGT	307	0.574627	0.999927	protein_coding	BOP1	ENSG00000261236.8	2428	2241	68	119	68	2309	2428	1.99063	2220	-21	133		m6A
chr2	27376826	27376827	ENST00000233575.7	.	+	1648	CTTTCCTAC	307	0.810909	0.999964	protein_coding	SNX17	ENSG00000115234.11	2357	1413	128	816	128	1541	2357	2.13113	1520	107	221		m5C
chr16	87831154	87831155	ENST00000261622.5	.	-	3423	TGGACTGAC	307	0.993243	0.999922	protein_coding	SLC7A5	ENSG00000103257.9	4556	1524	85	2947	85	1609	4556	2.61554	3338	1814	1870		m5C
chr19	55644869	55644870	ENST00000270451.6	.	+	443	ATGTCCTAC	306	0.864341	0.999941	protein_coding	ZNF581	ENSG00000171425.10	1197	594	145	458	145	739	1197	1.50168	298	-296	317		m5C
chr16	87831155	87831156	ENST00000261622.5	.	-	3422	GTGGACTGA	305	0.97651	0.999997	protein_coding	SLC7A5	ENSG00000103257.9	4556	1524	85	2947	85	1609	4556	2.6152	3337	1813	1869		m6A
chr16	87831350	87831351	ENST00000261622.5	.	-	3227	GGGACTCAG	305	0.958188	0.999911	protein_coding	SLC7A5	ENSG00000103257.9	4556	1524	85	2947	85	1609	4556	2.54903	3142	1618	1674		m5C
chr1	165655609	165655610	ENST00000367889.8	.	+	631	GCCTCATAC	304	0.638596	0.999911	protein_coding	MGST3	ENSG00000143198.13	1158	459	67	632	67	526	1158	2.16614	564	105	242		m5C
chr16	1962268	1962269	ENST00000533186.5	.	-	416	TCGCCAAGG	304	0.960993	0.999974	protein_coding	RPS2	ENSG00000140988.16	625	588	0	37	0	588	625	1.70748	416	-172	1		m5C
chr13	27622958	27622959	ENST00000302979.5	.	+	202	ATAGACACT	303	0.718213	0.999991	protein_coding	POLR1D	ENSG00000186184.19	693	402	92	199	92	494	693	1.27363	110	-292	84		m6A
chr22	37568335	37568336	ENST00000249014.5	.	+	1078	AACCCCCCA	303	0.863309	0.999985	protein_coding	CDC42EP1	ENSG00000128283.7	2148	1176	387	585	387	1563	2148	1.58759	691	-485	228		m5C
chr19	55674368	55674369	ENST00000450554.6	.	+	2675	GGACCCCAG	303	0.824373	0.999963	protein_coding	U2AF2	ENSG00000063244.13	3022	1416	959	647	959	2375	3022	2.46368	1716	300	435		m5C
chr16	87831351	87831352	ENST00000261622.5	.	-	3226	GGGGACTCA	302	0.90411	0.999998	protein_coding	SLC7A5	ENSG00000103257.9	4556	1524	85	2947	85	1609	4556	2.54869	3141	1617	1673		m6A
chr11	7996026	7996027	ENST00000533626.5	.	+	1704	ATGGACCCC	302	0.0697674	0.999908	protein_coding	EIF3F	ENSG00000175390.15	7540	1074	626	5840	626	1700	7540	2.00068	1078	4	82		m6A
chr19	18280363	18280364	ENST00000252818.5	.	-	1258	CGGACTTGG	302	0.978947	0.999988	protein_coding	JUND	ENSG00000130522.6	1929	1044	138	747	138	1182	1929	2.10174	1120	76			m5C
chr15	69455260	69455261	ENST00000357790.5	.	+	298	GGTCCTGCC	301	0.89781	0.999972	protein_coding	RPLP1	ENSG00000137818.12	445	270	135	40	135	405	445	1.6037	163	-107	91	27	m5C
chr19	994440	994441	ENST00000585809.6	.	+	1404	TGGACTCTC	301	0.967509	0.999989	protein_coding	WDR18	ENSG00000065268.11	1521	1299	9	213	9	1308	1521	2.4507	1395	96	228		m5C
chr19	55645589	55645590	ENST00000270451.6	.	+	1163	TGAGACTGA	300	0.892473	1	protein_coding	ZNF581	ENSG00000171425.10	1197	594	145	458	145	739	1197	2.92576	1018	424	1037		m6A
chrX	47206382	47206383	ENST00000335972.11	.	+	2072	CCTGAGAAG	299	0.89243	0.99998	protein_coding	UBA1	ENSG00000130985.17	3572	3177	196	199	196	3373	3572	1.59049	1876	-1301	135	62	m6A
chr17	42779149	42779150	ENST00000253794.7	.	+	638	AAAGACTGG	298	0.501901	0.99994	protein_coding	VPS25	ENSG00000131475.7	1088	531	27	530	27	558	1088	2.15094	611	80	193		m6A
chr6	44113815	44113816	ENST00000372014.5	.	-	591	CAGGACTCG	298	0.911111	0.999989	protein_coding	MRPL14	ENSG00000180992.7	957	438	127	392	127	565	957	2.06633	464	26	393		m6A
chr20	35700964	35700965	ENST00000374077.8	.	+	350	TAAAAGAAA	298	0.865079	0.999954	protein_coding	ROMO1	ENSG00000125995.16	366	240	52	74	52	292	366	2.78378	298	58	167		m6A
chr19	994439	994440	ENST00000585809.6	.	+	1403	CTGGACTCT	298	0.885417	0.999999	protein_coding	WDR18	ENSG00000065268.11	1521	1299	9	213	9	1308	1521	2.44601	1394	95	227		m6A
chr9	35813743	35813744	ENST00000259667.6	.	-	184	GTGGCCAAG	298	0.90146	0.999986	protein_coding	HINT2	ENSG00000137133.11	649	492	63	94	63	555	649	1.24593	121	-371	40	101	m5C
chr19	55645590	55645591	ENST00000270451.6	.	+	1164	GAGACTGAT	298	0.957597	1	protein_coding	ZNF581	ENSG00000171425.10	1197	594	145	458	145	739	1197	2.92795	1019	425	1038		m5C
chr19	55645587	55645588	ENST00000270451.6	.	+	1161	CCTGAGACT	297	0.967153	1	protein_coding	ZNF581	ENSG00000171425.10	1197	594	145	458	145	739	1197	2.9214	1016	422	1035		m6A
chr4	6642234	6642235	ENST00000320912.8	.	+	1554	TGGGACTCG	297	0.57732	0.999976	protein_coding	MRFAP1	ENSG00000179010.15	2049	384	653	1012	653	1037	2049	2.51087	901	517	505		m6A
chr4	6642288	6642289	ENST00000320912.8	.	+	1608	GGAGACTTT	297	0.589286	0.999944	protein_coding	MRFAP1	ENSG00000179010.15	2049	384	653	1012	653	1037	2049	2.56423	955	571	559		m6A
chr9	135504294	135504295	ENST00000371785.5	.	+	1261	GCGGACCAA	297	0.520833	0.999993	protein_coding	MRPS2	ENSG00000122140.11	1640	891	209	540	209	1100	1640	2.29815	1052	161	753		m6A
chrX	47206382	47206383	ENST00000377351.8	.	+	1966	CCTGAGAAG	297	0.910506	0.999913	protein_coding	UBA1	ENSG00000130985.17	3466	3177	90	199	90	3267	3466	1.59049	1876	-1301	135	62	m6A
chr19	54207615	54207616	ENST00000391753.6	.	+	677	TTTTCCTGC	297	0.927203	0.999922	protein_coding	RPS9	ENSG00000170889.14	709	585	52	72	52	637	709	2.55556	625	40	218		m5C
chr19	41306829	41306830	ENST00000392006.8	.	+	2967	TCTTCCTAC	297	0.954887	0.999992	protein_coding	HNRNPUL1	ENSG00000105323.17	3925	2571	132	1222	132	2703	3925	2.21604	2835	264	381		m5C
chr19	38382141	38382142	ENST00000602911.5	.	+	671	CGAGAAGGC	296	0.982818	0.999983	protein_coding	PSMD8	ENSG00000099341.12	1330	864	32	434	32	896	1330	1.73958	639	-225	25	87	m6A
chr16	58716096	58716097	ENST00000245206.10	.	-	1023	TGATCCGTC	296	0.992857	0.999999	protein_coding	GOT2	ENSG00000125166.13	2421	1293	88	1040	88	1381	2421	1.72312	935	-358	82	84	m5C
chrX	47203677	47203678	ENST00000377351.8	.	+	1646	TTTTCCGGC	295	0.981618	0.99993	protein_coding	UBA1	ENSG00000130985.17	3466	3177	90	199	90	3267	3466	1.48977	1556	-1621	137	19	m5C
chrX	136874062	136874063	ENST00000320676.11	.	-	1409	AAGGACTAC	294	0.899628	0.999985	protein_coding	RBMX	ENSG00000147274.14	2012	1176	155	681	155	1331	2012	2.11454	1254	78	389		m6A
chr6	43020823	43020824	ENST00000326974.9	.	+	1398	CTGGACTTG	294	0.471014	0.999935	protein_coding	KLHDC3	ENSG00000124702.18	1869	1149	159	561	159	1308	1869	2.16043	1239	90	157		m6A
chr8	37698604	37698605	ENST00000331569.6	.	+	1901	CCGGACCCT	294	0.822695	0.999997	protein_coding	ZNF703	ENSG00000183779.7	3316	1773	198	1345	198	1971	3316	1.96052	1703	-70	1460		m6A
chr1	54850696	54850697	ENST00000371269.9	.	-	3162	GTGGACACT	294	0.976109	0.999999	protein_coding	DHCR24	ENSG00000116133.13	4233	1551	76	2606	76	1627	4233	2.58903	3086	1535	1689		m6A
chr14	95544310	95544311	ENST00000331334.5	.	+	699	TGGACTTAA	294	0.881919	0.999954	protein_coding	GLRX5	ENSG00000182512.5	1103	474	40	589	40	514	1103	2.31409	659	185	364		m5C
chr9	128163896	128163897	ENST00000372994.2	.	+	676	CTTGAGTGT	293	0.580247	0.999915	protein_coding	C9orf16	ENSG00000171159.5	704	252	143	309	143	395	704	2.90939	533	281	454		m6A
chr19	38382139	38382140	ENST00000602911.5	.	+	669	ATCGAGAAG	293	0.992647	0.999976	protein_coding	PSMD8	ENSG00000099341.12	1330	864	32	434	32	896	1330	1.73727	637	-227	23	89	m6A
chr7	100678925	100678926	ENST00000303210.9	.	+	1420	CTGCCCTCC	293	0.903475	0.999914	protein_coding	GNB2	ENSG00000172354.10	1664	1023	273	368	273	1296	1664	2.33696	1147	124	231		m5C
chr1	150965910	150965911	ENST00000368954.10	.	-	1597	CCTCCCTAC	293	0.826087	0.999915	protein_coding	CERS2	ENSG00000143418.20	2323	1143	218	962	218	1361	2323	2.24532	1379	236	377		m5C
chr6	34245766	34245767	ENST00000401473.7	.	+	1422	CTCACCCTG	293	0.973978	0.999974	protein_coding	HMGA1	ENSG00000137309.20	1887	291	249	1347	249	540	1887	2.65479	1173	882	936		m5C
chrX	154443341	154443342	ENST00000447750.7	.	+	2114	GTGCCCTGC	293	0.960145	0.999948	protein_coding	GDI1	ENSG00000203879.12	2240	1344	101	795	101	1445	2240	2.84151	2013	669	822		m5C
chr22	36467647	36467648	ENST00000216185.7	.	-	733	GCGGACTGC	292	0.450909	0.999922	protein_coding	TXN2	ENSG00000100348.10	1336	501	77	758	77	578	1336	2.20449	656	155	269		m6A
chr9	135504383	135504384	ENST00000371785.5	.	+	1350	TAGGACCTC	292	0.70428	0.999964	protein_coding	MRPS2	ENSG00000122140.11	1640	891	209	540	209	1100	1640	2.46296	1141	250	842		m6A
chr6	31730828	31730829	ENST00000375784.7	.	-	1005	TGGGACTCC	292	0.541045	0.999927	protein_coding	CLIC1	ENSG00000213719.8	1254	726	267	261	267	993	1254	2.04598	738	12	174		m6A
chr12	53040296	53040297	ENST00000262056.14	.	+	1937	CTATCCAGA	292	0.952	0.999949	protein_coding	EIF4B	ENSG00000063046.18	3856	1836	28	1992	28	1864	3856	2.03665	1909	73	154		m5C
chr15	69455259	69455260	ENST00000357790.5	.	+	297	AGGTCCTGC	292	0.890977	0.999976	protein_coding	RPLP1	ENSG00000137818.12	445	270	135	40	135	405	445	1.6	162	-108	90	28	m5C
chr2	27131347	27131348	ENST00000260643.7	.	-	1534	CTGGACTCC	291	0.581395	0.999936	protein_coding	PREB	ENSG00000138073.14	2127	1254	215	658	215	1469	2127	2.09878	1319	65	160		m6A
chr16	30353695	30353696	ENST00000305596.8	.	-	602	AGGGACTTT	291	0.536765	0.999927	protein_coding	CD2BP2	ENSG00000169217.9	3361	1026	123	2212	123	1149	3361	1.46686	479	-547	104	329	m6A
chrX	154443342	154443343	ENST00000447750.7	.	+	2115	TGCCCTGCC	291	0.938462	0.999905	protein_coding	GDI1	ENSG00000203879.12	2240	1344	101	795	101	1445	2240	2.84277	2014	670	823		m5C
chr14	95544309	95544310	ENST00000331334.5	.	+	698	GTGGACTTA	290	0.789286	0.999998	protein_coding	GLRX5	ENSG00000182512.5	1103	474	40	589	40	514	1103	2.31239	658	184	363		m6A
chr2	27131381	27131382	ENST00000260643.7	.	-	1500	CTGGACACT	289	0.598592	0.99996	protein_coding	PREB	ENSG00000138073.14	2127	1254	215	658	215	1469	2127	2.04711	1285	31	126		m6A
chr16	58716095	58716096	ENST00000245206.10	.	-	1024	GATCCGTCC	289	0.945525	0.99992	protein_coding	GOT2	ENSG00000125166.13	2421	1293	88	1040	88	1381	2421	1.7239	936	-357	83	83	m5C
chr22	37568336	37568337	ENST00000249014.5	.	+	1079	ACCCCCCAG	289	0.79845	0.999923	protein_coding	CDC42EP1	ENSG00000128283.7	2148	1176	387	585	387	1563	2148	1.58844	692	-484	229		m5C
chr16	70571844	70571845	ENST00000302516.10	.	+	3868	GAGACTGTG	289	0.952555	0.999937	protein_coding	SF3B3	ENSG00000189091.13	9692	3654	183	5855	183	3837	9692	2.00529	3685	31	172		m5C
chr6	44114005	44114006	ENST00000372014.5	.	-	401	ATGCCTGGC	289	0.898438	0.999918	protein_coding	MRPL14	ENSG00000180992.7	957	438	127	392	127	565	957	1.62557	274	-164	203		m5C
chr16	1349385	1349386	ENST00000007390.3	.	-	1063	AGAGACATG	288	0.618182	0.999971	protein_coding	TSR3	ENSG00000007520.4	1210	939	74	197	74	1013	1210	2.25381	989	50	222		m6A
chr1	1541740	1541741	ENST00000291386.4	.	-	1215	CCGGACTGT	288	0.749117	0.999997	protein_coding	SSU72	ENSG00000160075.12	1284	585	306	393	306	891	1284	2.82443	909	324	426		m6A
chr1	203015004	203015005	ENST00000367242.4	.	+	575	CTGGACTGT	287	0.39781	0.999922	protein_coding	TMEM183A	ENSG00000163444.12	3031	1131	92	1808	92	1223	3031	1.42706	483	-648	116	44	m6A
chr6	31829931	31829932	ENST00000375650.5	.	+	2194	AGGACTTTG	287	0.971119	0.999988	protein_coding	HSPA1B	ENSG00000204388.7	2517	1926	213	378	213	2139	2517	2.1455	1981	55			m5C
chrX	47203677	47203678	ENST00000335972.11	.	+	1752	TTTTCCGGC	286	0.959108	0.99997	protein_coding	UBA1	ENSG00000130985.17	3572	3177	196	199	196	3373	3572	1.48977	1556	-1621	137	19	m5C
chrX	103676029	103676030	ENST00000360458.5	.	-	1289	TTTCCGTTC	286	0.989051	0.999982	protein_coding	MORF4L2	ENSG00000123562.18	1824	867	292	665	292	1159	1824	2.19549	997	130	1021		m5C
chr17	50381393	50381394	ENST00000225972.8	.	-	2723	ATATAGAAG	285	0.992565	0.999913	protein_coding	LRRC59	ENSG00000108829.10	2880	924	206	1750	206	1130	2880	2.91029	2517	1593	1841		m6A
chr19	47045934	47045935	ENST00000253047.7	.	-	628	TGGGACATT	285	0.509025	0.99995	protein_coding	TMEM160	ENSG00000130748.7	655	567	10	78	10	577	655	2.65385	618	51	317		m6A
chr19	55644740	55644741	ENST00000270451.6	.	+	314	ATTGACACT	285	0.679688	0.999901	protein_coding	ZNF581	ENSG00000171425.10	1197	594	145	458	145	739	1197	1.28451	169	-425	188		m6A
chr14	75134558	75134559	ENST00000303575.9	.	-	1018	TTGGACTAT	285	0.476703	0.999966	protein_coding	TMED10	ENSG00000170348.9	4109	660	33	3416	33	693	4109	2.09514	985	325	447		m6A
chr19	5678432	5678433	ENST00000309324.9	.	-	504	AAGGACTTC	285	0.852713	0.999997	protein_coding	MICOS13	ENSG00000174917.9	516	357	30	129	30	387	516	2.90698	474	117	215		m6A
chrX	153786939	153786940	ENST00000217901.10	.	-	833	GTGTCCCGG	285	0.953668	0.999973	protein_coding	IDH3G	ENSG00000067829.19	1335	1182	49	104	49	1231	1335	1.66328	784	-398	7	140	m5C
chr2	27131380	27131381	ENST00000260643.7	.	-	1501	TGGACACTG	284	0.842105	0.999952	protein_coding	PREB	ENSG00000138073.14	2127	1254	215	658	215	1469	2127	2.04863	1286	32	127		m5C
chr9	35057077	35057078	ENST00000358901.11	.	-	2731	CTGGACCTT	283	0.365248	0.999982	protein_coding	VCP	ENSG00000165280.18	3746	2421	272	1053	272	2693	3746	2.03609	2459	38	144		m6A
chr6	28904442	28904443	ENST00000377199.4	.	-	1521	GAAGACTCA	283	0.400749	0.999927	protein_coding	TRIM27	ENSG00000204713.11	2963	1542	353	1068	353	1895	2963	1.75746	1168	-374	222		m6A
chr22	21628490	21628491	ENST00000415762.6	.	-	1007	CTGGACTCC	283	0.796226	0.999973	nonsense_mediated_decay	YDJC	ENSG00000161179.14	1410	411	50	949	50	461	1410	2.57534	957	546	296		m6A
chrX	47203678	47203679	ENST00000335972.11	.	+	1753	TTTCCGGCC	283	0.956522	0.999918	protein_coding	UBA1	ENSG00000130985.17	3572	3177	196	199	196	3373	3572	1.49008	1557	-1620	138	18	m5C
chr17	4937337	4937338	ENST00000225665.12	.	-	1483	GAGGACTTA	282	0.584906	0.999977	protein_coding	SLC25A11	ENSG00000108528.14	1692	945	136	611	136	1081	1692	2.65794	1347	402	558		m6A
chr5	1318252	1318253	ENST00000320895.10	.	-	1990	TCGGACATT	282	0.945848	0.999952	protein_coding	CLPTM1L	ENSG00000049656.14	2492	1617	258	617	258	1875	2492	2.18639	1732	115	200		m6A
chr4	6642493	6642494	ENST00000320912.8	.	+	1813	GAGGACTTG	282	0.588235	0.999931	protein_coding	MRFAP1	ENSG00000179010.15	2049	384	653	1012	653	1037	2049	2.7668	1160	776	764		m6A
chr6	31829930	31829931	ENST00000375650.5	.	+	2193	AAGGACTTT	282	0.940959	0.999999	protein_coding	HSPA1B	ENSG00000204388.7	2517	1926	213	378	213	2139	2517	2.14286	1980	54			m6A
chr19	38382141	38382142	ENST00000620216.4	.	+	880	CGAGAAGGC	282	0.967033	0.99999	protein_coding	PSMD8	ENSG00000099341.12	1538	1053	52	433	52	1105	1538	1.78632	828	-225	25	87	m6A
chr1	1564863	1564864	ENST00000291386.4	.	-	438	GCTTCCAGG	282	0.909091	0.999998	protein_coding	SSU72	ENSG00000160075.12	1284	585	306	393	306	891	1284	1.22564	132	-453	52	92	m5C
chr17	81933191	81933192	ENST00000619204.4	.	-	1095	CCATCCTGC	282	0.93361	0.999985	protein_coding	PYCR1	ENSG00000183010.17	1904	960	114	830	114	1074	1904	2.0253	981	21	184		m5C
chr14	75134700	75134701	ENST00000303575.9	.	-	876	AGGGACTTC	281	0.637037	0.999991	protein_coding	TMED10	ENSG00000170348.9	4109	660	33	3416	33	693	4109	2.05357	843	183	305		m6A
chr16	31090985	31090986	ENST00000394975.3	.	-	707	ATGGACCAA	280	0.699275	0.999997	protein_coding	VKORC1	ENSG00000167397.15	840	492	68	280	68	560	840	2.525	639	147	356		m6A
chr15	44717730	44717731	ENST00000648006.3	.	+	528	ATGGACATG	280	0.158845	0.999919	protein_coding	B2M	ENSG00000166710.21	943	360	30	553	30	390	943	2.24955	498	138	124		m6A
chr19	55674394	55674395	ENST00000450554.6	.	+	2701	TCTCCTTCT	280	0.958015	0.999957	protein_coding	U2AF2	ENSG00000063244.13	3022	1416	959	647	959	2375	3022	2.50386	1742	326	461		m5C
chr5	112161202	112161203	ENST00000663232.1	.	+	677	TTGCCCTGC	280	0.974074	1	lncRNA	EPB41L4A-AS1	ENSG00000224032.7	3511	0	0	0	0	0	0	inf	677	677		93	m5C
chr22	37568495	37568496	ENST00000249014.5	.	+	1238	ATGGACACT	279	0.860377	0.999976	protein_coding	CDC42EP1	ENSG00000128283.7	2148	1176	387	585	387	1563	2148	1.72364	851	-325	388		m6A
chr5	1318372	1318373	ENST00000320895.10	.	-	1870	ACGGACTGA	279	0.412879	0.999902	protein_coding	CLPTM1L	ENSG00000049656.14	2492	1617	258	617	258	1875	2492	1.99691	1612	-5	80		m6A
chrX	154010771	154010772	ENST00000369980.8	.	-	3315	TGAGAAGCC	279	0.972868	0.999967	protein_coding	IRAK1	ENSG00000184216.14	3581	2139	90	1352	90	2229	3581	2.80325	3225	1086	1145		m6A
chr1	54851403	54851404	ENST00000371269.9	.	-	2455	GGGGACCTG	279	0.33935	0.999962	protein_coding	DHCR24	ENSG00000116133.13	4233	1551	76	2606	76	1627	4233	2.31773	2379	828	982		m6A
chr22	32387935	32387936	ENST00000216038.6	.	-	1664	GTGGACTGA	278	0.653992	0.99998	protein_coding	RTCB	ENSG00000100220.12	2019	1518	91	410	91	1609	2019	2.13415	1573	55	163		m6A
chr1	28272719	28272720	ENST00000253063.4	.	+	1006	AGCCCTGCC	278	0.95122	0.999986	protein_coding	SESN2	ENSG00000130766.5	3462	1443	330	1689	330	1773	3462	1.46847	676	-767	139	74	m5C
chr1	36455807	36455808	ENST00000373116.6	.	-	862	AAAGACACT	277	0.433824	0.99992	protein_coding	MRPS15	ENSG00000116898.12	953	774	109	70	109	883	953	1.97287	753	-21	117		m6A
chr19	38382139	38382140	ENST00000620216.4	.	+	878	ATCGAGAAG	277	0.976654	0.99995	protein_coding	PSMD8	ENSG00000099341.12	1538	1053	52	433	52	1105	1538	1.78443	826	-227	23	89	m6A
chr22	37878034	37878035	ENST00000624234.3	.	+	1516	CTGGACCTC	277	0.264706	0.999922	protein_coding	EIF3L	ENSG00000100129.18	2091	1695	78	318	78	1773	2091	1.84838	1438	-257	361	137	m6A
chr1	1564862	1564863	ENST00000291386.4	.	-	439	CTTCCAGGA	277	0.916031	0.999998	protein_coding	SSU72	ENSG00000160075.12	1284	585	306	393	306	891	1284	1.22735	133	-452	53	91	m5C
chr1	58783076	58783077	ENST00000371222.4	.	-	970	CGGACTGTT	277	0.985348	0.999997	protein_coding	JUN	ENSG00000177606.8	3257	996	977	1284	977	1973	3257	0.992835	-7	-1003			m5C
chr20	2658305	2658306	ENST00000329276.10	.	+	1825	ATGGACATT	276	0.895753	0.999995	protein_coding	NOP56	ENSG00000101361.17	1913	1785	29	99	29	1814	1913	2.11111	1796	11	377		m6A
chr6	28904289	28904290	ENST00000377199.4	.	-	1674	TTGGACTAT	276	0.895911	1	protein_coding	TRIM27	ENSG00000204713.11	2963	1542	353	1068	353	1895	2963	1.85668	1321	-221	375		m6A
chr1	58783077	58783078	ENST00000371222.4	.	-	969	ACGGACTGT	275	0.970149	0.999999	protein_coding	JUN	ENSG00000177606.8	3257	996	977	1284	977	1973	3257	0.991812	-8	-1004			m6A
chr11	60890975	60890976	ENST00000227524.9	.	-	1907	AACTCCAGG	275	0.840816	0.99999	protein_coding	PRPF19	ENSG00000110107.9	2337	1515	203	619	203	1718	2337	2.30533	1704	189	287		m5C
chr19	5705984	5705985	ENST00000360614.8	.	-	1167	GAGGAGAAG	274	0.840517	0.999964	protein_coding	LONP1	ENSG00000196365.12	3092	2880	14	198	14	2894	3092	1.40035	1153	-1727	7	214	m6A
chr1	54851987	54851988	ENST00000371269.9	.	-	1871	TGTGACTCT	274	0.950192	0.999917	protein_coding	DHCR24	ENSG00000116133.13	4233	1551	76	2606	76	1627	4233	2.09363	1795	244	398		m6A
chr9	135504083	135504084	ENST00000371785.5	.	+	1050	GGGGACCAG	274	0.687259	0.999995	protein_coding	MRPS2	ENSG00000122140.11	1640	891	209	540	209	1100	1640	1.94388	841	-50	542		m6A
chr22	37878034	37878035	ENST00000652021.1	.	+	1469	CTGGACCTC	274	0.295203	0.999904	protein_coding	EIF3L	ENSG00000100129.18	2669	1695	31	943	31	1726	2669	1.84838	1438	-257	361	137	m6A
chr1	150966766	150966767	ENST00000368954.10	.	-	1054	TCATCCTGC	274	0.996296	1	protein_coding	CERS2	ENSG00000143418.20	2323	1143	218	962	218	1361	2323	1.73141	836	-307	95	12	m5C
chr19	6415637	6415638	ENST00000600480.2	.	-	1893	CCCGCACCG	273	0.943548	0.999951	protein_coding	KHSRP	ENSG00000088247.18	4276	2244	110	1922	110	2354	4276	1.79456	1783	-461	96	105	m5C
chr5	112161203	112161204	ENST00000663232.1	.	+	678	TGCCCTGCC	273	0.956863	0.999999	lncRNA	EPB41L4A-AS1	ENSG00000224032.7	3511	0	0	0	0	0	0	inf	678	678		92	m5C
chr16	1349440	1349441	ENST00000007390.3	.	-	1008	AGAGACTGA	272	0.680851	0.999946	protein_coding	TSR3	ENSG00000007520.4	1210	939	74	197	74	1013	1210	1.99468	934	-5	167		m6A
chr16	70571923	70571924	ENST00000302516.10	.	+	3947	TAAGACTGC	271	0.927203	1	protein_coding	SF3B3	ENSG00000189091.13	9692	3654	183	5855	183	3837	9692	2.01879	3764	110	251		m6A
chr6	31829922	31829923	ENST00000375650.5	.	+	2185	TGGGACTCA	271	0.815789	1	protein_coding	HSPA1B	ENSG00000204388.7	2517	1926	213	378	213	2139	2517	2.12169	1972	46			m6A
chr1	28274904	28274905	ENST00000253063.4	.	+	1430	AGTTCCAGG	271	0.930612	0.999982	protein_coding	SESN2	ENSG00000130766.5	3462	1443	330	1689	330	1773	3462	1.7623	1100	-343	80	111	m5C
chr7	1567563	1567564	ENST00000288607.3	.	-	1195	AAAGACTCG	270	0.848837	0.999946	protein_coding	PSMG3	ENSG00000157778.9	1428	369	693	366	693	1062	1428	2.36339	502	133	286		m6A
chr19	47487825	47487826	ENST00000263354.8	.	-	1472	CTTCCCCCA	270	0.906883	0.999957	protein_coding	NAPA	ENSG00000105402.8	1662	888	123	651	123	1011	1662	2.70814	1349	461	563		m5C
chr6	31829923	31829924	ENST00000375650.5	.	+	2186	GGGACTCAA	270	0.964143	0.999984	protein_coding	HSPA1B	ENSG00000204388.7	2517	1926	213	378	213	2139	2517	2.12434	1973	47			m5C
chr17	50381391	50381392	ENST00000225972.8	.	-	2725	ATAGAAGTC	269	0.984674	0.999976	protein_coding	LRRC59	ENSG00000108829.10	2880	924	206	1750	206	1130	2880	2.91143	2519	1595	1843		m6A
chr22	23816880	23816881	ENST00000407422.8	.	+	951	GAGTCCTAC	269	0.927126	0.999999	protein_coding	SMARCB1	ENSG00000099956.20	1730	1131	239	360	239	1370	1730	1.62953	712	-419	111	56	m5C
chrX	154010770	154010771	ENST00000369980.8	.	-	3316	GAGAAGCCC	268	0.988462	0.999999	protein_coding	IRAK1	ENSG00000184216.14	3581	2139	90	1352	90	2229	3581	2.80399	3226	1087	1146		m6A
chr17	43015234	43015235	ENST00000355653.8	.	-	2070	CCTCCCCAG	267	0.701681	0.99991	protein_coding	VAT1	ENSG00000108828.16	2699	1182	63	1454	63	1245	2699	2.5674	2007	825	909		m5C
chr6	29943419	29943420	ENST00000396634.5	.	+	836	TCAGATCAC	266	1	1	protein_coding	HLA-A	ENSG00000206503.13	1868	1098	341	429	341	1439	1868	1.45082	495	-603	152	124	m6A
chr1	37809127	37809128	ENST00000468084.1	.	+	912	CTGGACTCT	266	0.627907	0.999985	protein_coding	C1orf122	ENSG00000197982.14	1234	144	714	376	714	858	1234	2.14362	198	54	150		m6A
chrX	103676613	103676614	ENST00000360458.5	.	-	705	GGGACTTAG	266	0.992218	0.999993	protein_coding	MORF4L2	ENSG00000123562.18	1824	867	292	665	292	1159	1824	1.47636	413	-454	437		m5C
chr22	23834362	23834363	ENST00000644036.2	.	+	1544	AGTCCTGCC	266	0.810127	0.999915	protein_coding	SMARCB1	ENSG00000099956.20	5191	1158	204	3829	204	1362	5191	2.04753	1340	182	222		m5C
chrX	136874122	136874123	ENST00000320676.11	.	-	1349	TTGGACCAA	265	0.486275	0.999926	protein_coding	RBMX	ENSG00000147274.14	2012	1176	155	681	155	1331	2012	2.02643	1194	18	329		m6A
chr4	6642568	6642569	ENST00000320912.8	.	+	1888	TTGGACCCT	265	0.159091	0.999951	protein_coding	MRFAP1	ENSG00000179010.15	2049	384	653	1012	653	1037	2049	2.84091	1235	851	839		m6A
chr17	19343347	19343348	ENST00000261499.10	.	-	739	GGGGCCCAG	265	0.735772	0.99996	protein_coding	B9D1	ENSG00000108641.19	1031	615	154	262	154	769	1031	1.95122	585	-30	113		m5C
chr9	135503912	135503913	ENST00000371785.5	.	+	879	GTGGACACC	264	0.320463	0.999932	protein_coding	MRPS2	ENSG00000122140.11	1640	891	209	540	209	1100	1640	1.75196	670	-221	371		m6A
chr22	23816880	23816881	ENST00000644036.2	.	+	943	GAGTCCTAC	264	0.908714	0.999998	protein_coding	SMARCB1	ENSG00000099956.20	5191	1158	204	3829	204	1362	5191	1.63817	739	-419	111	56	m5C
chr19	1435069	1435070	ENST00000233078.9	.	+	1569	CTGGACTGA	263	0.630705	0.999983	protein_coding	DAZAP1	ENSG00000071626.17	2184	1224	188	772	188	1412	2184	2.20337	1381	157	333		m6A
chr15	69452980	69452981	ENST00000357790.5	.	+	167	TCTACTCGG	263	0.959184	0.999929	protein_coding	RPLP1	ENSG00000137818.12	445	270	135	40	135	405	445	1.11852	32	-238		40	m5C
chr22	23834361	23834362	ENST00000644036.2	.	+	1543	CAGTCCTGC	263	0.843882	0.999938	protein_coding	SMARCB1	ENSG00000099956.20	5191	1158	204	3829	204	1362	5191	2.04727	1339	181	221		m5C
chr22	32387911	32387912	ENST00000216038.6	.	-	1688	TCAGACTCA	262	0.668122	0.999956	protein_coding	RTCB	ENSG00000100220.12	2019	1518	91	410	91	1609	2019	2.19268	1597	79	187		m6A
chr16	58707902	58707903	ENST00000245206.10	.	-	1648	TGCAAGAAA	262	0.7375	0.999909	protein_coding	GOT2	ENSG00000125166.13	2421	1293	88	1040	88	1381	2421	2.25673	1560	267	390		m6A
chr22	42619287	42619288	ENST00000352397.10	.	-	1467	TGAGACATT	262	0.380952	0.99992	protein_coding	CYB5R3	ENSG00000100243.21	2916	906	77	1933	77	983	2916	2.25039	1390	484	657		m6A
chr11	1761392	1761393	ENST00000236671.7	.	-	211	TTGCCAAAG	262	0.955285	0.999994	protein_coding	CTSD	ENSG00000117984.15	2055	1239	68	748	68	1307	2055	1.11542	143	-1096	75	85	m5C
chr19	29207782	29207783	ENST00000304863.6	.	-	622	AGGGACCCA	261	0.564706	0.999995	protein_coding	UQCRFS1	ENSG00000169021.6	3086	825	33	2228	33	858	3086	1.71394	589	-236	375		m6A
chr1	228457248	228457249	ENST00000366695.3	.	-	624	ACCGAGACC	261	0.885321	0.999976	protein_coding	H2AW	ENSG00000181218.5	895	393	56	446	56	449	895	2.39238	568	175			m6A
chr1	228457237	228457238	ENST00000366695.3	.	-	635	GGGGACTGA	261	0.908367	0.99999	protein_coding	H2AW	ENSG00000181218.5	895	393	56	446	56	449	895	2.41704	579	186			m6A
chr17	81932683	81932684	ENST00000619204.4	.	-	1603	ATGGACATT	261	0.756863	0.999983	protein_coding	PYCR1	ENSG00000183010.17	1904	960	114	830	114	1074	1904	2.63735	1489	529	692		m6A
chr22	37566300	37566301	ENST00000249014.5	.	+	338	CCTCCCCCG	261	0.875502	0.999994	protein_coding	CDC42EP1	ENSG00000128283.7	2148	1176	387	585	387	1563	2148	0.873385	-49	-1225	229	512	m5C
chr16	70571924	70571925	ENST00000302516.10	.	+	3948	AAGACTGCA	261	0.944444	0.999985	protein_coding	SF3B3	ENSG00000189091.13	9692	3654	183	5855	183	3837	9692	2.01896	3765	111	252		m5C
chr1	26170841	26170842	ENST00000374266.7	.	+	606	TGCCCTGCC	261	0.95	0.99999	protein_coding	ZNF593	ENSG00000142684.9	638	405	76	157	76	481	638	2.79618	530	125	267		m5C
chr16	85678024	85678025	ENST00000253462.8	.	-	800	TGGGACATT	260	0.645669	0.999997	protein_coding	GINS2	ENSG00000131153.9	2628	558	56	2014	56	614	2628	2.09235	744	186	312		m6A
chr1	32042614	32042615	ENST00000327300.12	.	+	1450	ATGGACGTT	260	0.339844	0.999911	protein_coding	KHDRBS1	ENSG00000121774.18	2713	1332	128	1253	128	1460	2713	1.99249	1322	-10	88		m6A
chr1	228457236	228457237	ENST00000366695.3	.	-	636	GGGACTGAT	260	0.968127	0.999999	protein_coding	H2AW	ENSG00000181218.5	895	393	56	446	56	449	895	2.41928	580	187			m5C
chr1	26170840	26170841	ENST00000374266.7	.	+	605	GTGCCCTGC	260	0.949367	0.99998	protein_coding	ZNF593	ENSG00000142684.9	638	405	76	157	76	481	638	2.78981	529	124	266		m5C
chr12	56117607	56117608	ENST00000358888.7	.	+	332	TGGGACTGC	259	0.557447	0.999964	processed_transcript	RPL41	ENSG00000229117.9	551	0	0	0	0	0	0	inf	332	332	126		m6A
chr16	58707900	58707901	ENST00000245206.10	.	-	1650	CAAGAAAGT	258	0.774059	0.999922	protein_coding	GOT2	ENSG00000125166.13	2421	1293	88	1040	88	1381	2421	2.25865	1562	269	392		m6A
chr22	37566322	37566323	ENST00000249014.5	.	+	360	ATGGACTAG	258	0.980392	1	protein_coding	CDC42EP1	ENSG00000128283.7	2148	1176	387	585	387	1563	2148	0.930233	-27	-1203	251	490	m6A
chr14	95544173	95544174	ENST00000331334.5	.	+	562	AGAGACTCA	258	0.917012	0.999998	protein_coding	GLRX5	ENSG00000182512.5	1103	474	40	589	40	514	1103	2.08149	522	48	227		m6A
chr20	35700966	35700967	ENST00000374077.8	.	+	352	AAAGAAAGT	258	0.893162	0.999905	protein_coding	ROMO1	ENSG00000125995.16	366	240	52	74	52	292	366	2.81081	300	60	169		m6A
chrX	103676614	103676615	ENST00000360458.5	.	-	704	TGGGACTTA	257	0.960159	0.999999	protein_coding	MORF4L2	ENSG00000123562.18	1824	867	292	665	292	1159	1824	1.4752	412	-455	436		m6A
chr17	80135391	80135392	ENST00000649764.2	.	-	1500	ATGGACTTT	257	0.491935	0.999958	protein_coding	EIF4A3	ENSG00000141543.12	2524	1236	167	1121	167	1403	2524	2.08653	1333	97	114		m6A
chr19	47487736	47487737	ENST00000263354.8	.	-	1561	CCACCCCAG	257	0.954167	1	protein_coding	NAPA	ENSG00000105402.8	1662	888	123	651	123	1011	1662	2.84485	1438	550	652		m5C
chr19	17521256	17521257	ENST00000252603.7	.	+	976	CTGGACATC	256	0.393574	0.99997	protein_coding	PGLS	ENSG00000130313.7	1008	777	24	207	24	801	1008	2.84541	952	175	313		m6A
chr13	27623409	27623410	ENST00000302979.5	.	+	653	AAGAACCTC	256	0.0711462	0.999969	protein_coding	POLR1D	ENSG00000186184.19	693	402	92	199	92	494	693	2.79899	561	159	535		m6A
chr8	37698640	37698641	ENST00000331569.6	.	+	1937	AGAGACTAG	256	0.979424	0.999973	protein_coding	ZNF703	ENSG00000183779.7	3316	1773	198	1345	198	1971	3316	1.98082	1739	-34	1496		m6A
chr11	18407397	18407398	ENST00000422447.8	.	+	1213	ATGGACTGG	256	0.612245	0.999941	protein_coding	LDHA	ENSG00000134333.14	2241	999	98	1144	98	1097	2241	2.1014	1115	116	281		m6A
chr17	81241263	81241264	ENST00000431388.3	.	+	518	AAAGACTCG	256	0.50431	0.999912	protein_coding	NDUFAF8	ENSG00000224877.4	565	225	46	294	46	271	565	2.84014	472	247	277		m6A
chr17	7014408	7014409	ENST00000548577.5	.	+	686	AGAGACTGA	256	0.57767	0.999918	protein_coding	RNASEK	ENSG00000219200.12	810	414	150	246	150	564	810	2.49593	536	122	264		m6A
chr11	119093905	119093906	ENST00000530167.1	.	-	1561	TGGACTAAT	255	0.897321	0.999991	protein_coding	H2AX	ENSG00000188486.3	1614	432	73	1109	73	505	1614	2.95221	1488	1056			m5C
chr5	173607968	173607969	ENST00000311086.9	.	-	1096	ATGGACTTT	254	0.929461	0.999995	protein_coding	BOD1	ENSG00000145919.11	1921	558	214	1149	214	772	1921	2.28198	882	324	323		m6A
chr3	129277442	129277443	ENST00000314797.10	.	+	2747	TAGGACCTC	254	0.0557769	0.999922	protein_coding	COPG1	ENSG00000181789.14	3078	2625	104	349	104	2729	3078	2.05158	2643	18	149		m6A
chr18	36796873	36796874	ENST00000334295.9	.	-	1068	CAGGACCCT	254	0.0434783	0.999902	protein_coding	TPGS2	ENSG00000134779.15	3835	903	235	2697	235	1138	3835	1.92248	833	-70	176		m6A
chr14	24180345	24180346	ENST00000354464.11	.	-	3370	TCTGAGACT	254	0.855263	0.99995	protein_coding	IPO4	ENSG00000196497.17	3498	3246	29	223	29	3275	3498	2.42601	3341	95	226		m6A
chr12	6748862	6748863	ENST00000203630.10	.	-	909	GGGGCCTCC	253	0.969432	0.999902	protein_coding	MLF2	ENSG00000089693.11	1555	747	231	577	231	978	1555	1.90763	678	-69	119	94	m5C
chr16	29819816	29819817	ENST00000320330.8	.	+	1201	CTTCCCCAG	253	0.848101	0.999994	protein_coding	PAGR1	ENSG00000280789.2	3874	765	374	2735	374	1139	3874	2.02267	827	62	262		m5C
chr1	165655606	165655607	ENST00000367889.8	.	+	628	TCAGCCTCA	253	0.545852	0.999908	protein_coding	MGST3	ENSG00000143198.13	1158	459	67	632	67	526	1158	2.16139	561	102	239		m5C
chr3	129316149	129316150	ENST00000333762.6	.	-	136	TCGGACTCG	252	0.711934	0.999995	protein_coding	H1-10	ENSG00000184897.6	1516	642	384	490	384	1026	1516	0.354167	-248	-890			m6A
chr11	71435082	71435083	ENST00000355527.8	.	-	1954	TTGGAGACA	252	0.609865	0.999937	protein_coding	DHCR7	ENSG00000172893.17	2627	1428	235	964	235	1663	2627	2.30187	1719	291	756		m6A
chr15	90271913	90271914	ENST00000331497.3	.	+	1466	CTGGACTGT	251	0.967078	1	processed_transcript	NGRN	ENSG00000182768.9	2784	0	0	0	0	0	0	inf	1466	1466	726		m6A
chr1	228457246	228457247	ENST00000366695.3	.	-	626	CGAGACCCT	251	0.697095	0.999994	protein_coding	H2AW	ENSG00000181218.5	895	393	56	446	56	449	895	2.39686	570	177			m6A
chr10	79353997	79353998	ENST00000225174.8	.	+	859	TCGGCCAGG	251	0.901709	0.999988	protein_coding	PPIF	ENSG00000108179.14	2196	624	80	1492	80	704	2196	2.10389	779	155	291		m5C
chr17	58346152	58346153	ENST00000225504.8	.	-	512	ACTTCCTAC	251	0.882353	0.99993	protein_coding	SUPT4H1	ENSG00000213246.7	1488	354	66	1068	66	420	1488	2.08614	446	92	160		m5C
chr1	165655607	165655608	ENST00000367889.8	.	+	629	CAGCCTCAT	251	0.497959	0.999996	protein_coding	MGST3	ENSG00000143198.13	1158	459	67	632	67	526	1158	2.16297	562	103	240		m5C
chr10	79353999	79354000	ENST00000225174.8	.	+	861	GGCCAGGAC	250	0.939914	0.999986	protein_coding	PPIF	ENSG00000108179.14	2196	624	80	1492	80	704	2196	2.10523	781	157	293		m6A
chr11	65891456	65891457	ENST00000312579.4	.	+	784	GTGGACCTC	249	0.549587	0.999988	protein_coding	CCDC85B	ENSG00000175602.4	963	609	111	243	111	720	963	2.26337	673	64			m6A
chr6	28904396	28904397	ENST00000377199.4	.	-	1567	ATGGATTCT	249	0.361233	0.999913	protein_coding	TRIM27	ENSG00000204713.11	2963	1542	353	1068	353	1895	2963	1.78729	1214	-328	268		m6A
chr2	42350907	42350908	ENST00000378669.5	.	-	1485	AGGGACTTG	249	0.2875	0.999925	protein_coding	COX7A2L	ENSG00000115944.15	3056	345	830	1881	830	1175	3056	2.16481	655	310	451		m6A
chr10	79353998	79353999	ENST00000225174.8	.	+	860	CGGCCAGGA	249	0.885463	0.999946	protein_coding	PPIF	ENSG00000108179.14	2196	624	80	1492	80	704	2196	2.10456	780	156	292		m5C
chr11	119093906	119093907	ENST00000530167.1	.	-	1560	ATGGACTAA	248	0.714876	0.999999	protein_coding	H2AX	ENSG00000188486.3	1614	432	73	1109	73	505	1614	2.95131	1487	1055			m6A
chr17	4945094	4945095	ENST00000262482.11	.	+	1647	GGGGACATT	247	0.0991736	0.999952	protein_coding	RNF167	ENSG00000108523.16	1775	1053	516	206	516	1569	1775	2.37864	1131	78	380		m6A
chr4	6642234	6642235	ENST00000382581.5	.	+	1079	TGGGACTCG	247	0.579167	0.999975	protein_coding	MRFAP1	ENSG00000179010.15	1574	384	178	1012	178	562	1574	2.51087	901	517	505		m6A
chr1	156786673	156786674	ENST00000271526.9	.	+	819	AGAGACTAA	246	0.804348	0.999999	protein_coding	PRCC	ENSG00000143294.15	2068	1476	237	355	237	1713	2068	1.39431	582	-894	66	501	m6A
chr9	35068254	35068255	ENST00000358901.11	.	-	396	TTGTCCCAG	246	0.894737	0.999999	protein_coding	VCP	ENSG00000165280.18	3746	2421	272	1053	272	2693	3746	1.05122	124	-2297	107	5	m5C
chrX	155054863	155054864	ENST00000369498.8	.	+	856	AGAGACAAT	245	0.784753	0.999983	protein_coding	FUNDC2	ENSG00000165775.18	6297	570	95	5632	95	665	6297	2.03391	761	191	269		m6A
chr2	42351202	42351203	ENST00000234301.3	.	-	416	GAGGACTGG	244	0.717489	0.999953	protein_coding	COX7A2L	ENSG00000115944.15	2282	345	56	1881	56	401	2282	2.00797	360	15	156		m6A
chr1	28280859	28280860	ENST00000253063.4	.	+	1830	GGAGACAGC	244	0.987124	0.99993	protein_coding	SESN2	ENSG00000130766.5	3462	1443	330	1689	330	1773	3462	2.03375	1500	57	144		m6A
chr4	6642493	6642494	ENST00000382581.5	.	+	1338	GAGGACTTG	244	0.654709	0.999913	protein_coding	MRFAP1	ENSG00000179010.15	1574	384	178	1012	178	562	1574	2.7668	1160	776	764		m6A
chr22	21621664	21621665	ENST00000342192.9	.	+	491	GTGGACTAA	243	0.876106	0.999999	protein_coding	UBE2L3	ENSG00000185651.15	2861	465	31	2365	31	496	2861	1.98925	460	-5	150		m6A
chr1	67413075	67413076	ENST00000370994.8	.	-	1409	AAAGACTGA	243	0.856522	0.999991	protein_coding	SERBP1	ENSG00000142864.15	6676	1164	115	5397	115	1279	6676	2.02409	1294	130	187		m6A
chr4	6642288	6642289	ENST00000382581.5	.	+	1133	GGAGACTTT	243	0.633188	0.999948	protein_coding	MRFAP1	ENSG00000179010.15	1574	384	178	1012	178	562	1574	2.56423	955	571	559		m6A
chr16	2253962	2253963	ENST00000566458.5	.	-	1190	ATAAACAGG	243	0.974468	0.999985	protein_coding	RNPS1	ENSG00000205937.12	2037	849	341	847	341	1190	2037	2	849	0	100		m6A
chr3	49099768	49099769	ENST00000306125.12	.	-	1403	AATTCCAGG	243	0.969565	0.999993	protein_coding	QARS1	ENSG00000172053.18	2449	2328	24	97	24	2352	2449	1.59235	1379	-949	84	9	m5C
chr1	154156863	154156864	ENST00000368533.8	.	-	1591	CTTTCCTGC	243	0.898148	0.999985	protein_coding	TPM3	ENSG00000143549.21	3148	747	70	2331	70	817	3148	2.33205	1521	774	857		m5C
chr17	3669495	3669496	ENST00000248378.6	.	+	486	GGGGACTTT	242	0.839827	0.999998	protein_coding	EMC6	ENSG00000127774.7	656	333	137	186	137	470	656	2.08602	349	16	398		m6A
chr5	1317965	1317966	ENST00000320895.10	.	-	2277	ATGGACTCT	242	0.919492	1	protein_coding	CLPTM1L	ENSG00000049656.14	2492	1617	258	617	258	1875	2492	2.65154	2019	402	487		m6A
chr10	79354337	79354338	ENST00000225174.8	.	+	1199	AGGCCACAG	242	0.910377	0.999977	protein_coding	PPIF	ENSG00000108179.14	2196	624	80	1492	80	704	2196	2.33177	1119	495	631		m5C
chr17	76736278	76736279	ENST00000359995.10	.	-	718	CGGTCCAGG	242	0.775785	0.999974	protein_coding	SRSF2	ENSG00000161547.17	1888	666	171	1051	171	837	1888	1.82132	547	-119	185	126	m5C
chr14	24180343	24180344	ENST00000354464.11	.	-	3372	TGAGACTCA	241	0.751131	0.999997	protein_coding	IPO4	ENSG00000196497.17	3498	3246	29	223	29	3275	3498	2.43498	3343	97	228		m6A
chr2	170966453	170966454	ENST00000234160.5	.	+	1770	TTTCCTGTC	241	0.950893	0.999955	protein_coding	GORASP2	ENSG00000115806.13	2447	1359	88	1000	88	1447	2447	2.323	1682	323	664		m5C
chr3	49721669	49721670	ENST00000308388.7	.	-	1389	TGGACTTGT	241	0.991453	0.999985	protein_coding	GMPPB	ENSG00000173540.14	3144	1083	225	1836	225	1308	3144	2.04412	1164	81	213		m5C
chr6	34245567	34245568	ENST00000401473.7	.	+	1223	TGGCCACAG	241	0.850467	0.999979	protein_coding	HMGA1	ENSG00000137309.20	1887	291	249	1347	249	540	1887	2.50705	974	683	737		m5C
chr3	49721670	49721671	ENST00000308388.7	.	-	1388	CTGGACTTG	240	0.944915	0.999999	protein_coding	GMPPB	ENSG00000173540.14	3144	1083	225	1836	225	1308	3144	2.04357	1163	80	212		m6A
chr4	6642568	6642569	ENST00000382581.5	.	+	1413	TTGGACCCT	240	0.148936	0.999913	protein_coding	MRFAP1	ENSG00000179010.15	1574	384	178	1012	178	562	1574	2.84091	1235	851	839		m6A
chr16	2264292	2264293	ENST00000566458.5	.	-	381	GATGAGAAG	240	0.939535	0.99992	protein_coding	RNPS1	ENSG00000205937.12	2037	849	341	847	341	1190	2037	1.04711	40	-809	38	118	m6A
chr1	67413074	67413075	ENST00000370994.8	.	-	1410	AAGACTGAA	240	0.936937	0.999997	protein_coding	SERBP1	ENSG00000142864.15	6676	1164	115	5397	115	1279	6676	2.02427	1295	131	188		m5C
chr9	128120883	128120884	ENST00000338961.11	.	-	1406	CTGGACCCT	239	0.184211	0.999927	protein_coding	PTGES2	ENSG00000148334.16	1598	1134	12	452	12	1146	1598	2.57522	1394	260	389		m6A
chr19	14413038	14413039	ENST00000242776.9	.	-	257	GTGGACTGT	238	0.60177	0.999982	protein_coding	DDX39A	ENSG00000123136.15	1498	1284	76	138	76	1360	1498	1.14097	181	-1103	185	27	m6A
chr16	70571843	70571844	ENST00000302516.10	.	+	3867	AGAGACTGT	238	0.946188	0.999995	protein_coding	SF3B3	ENSG00000189091.13	9692	3654	183	5855	183	3837	9692	2.00512	3684	30	171		m6A
chrX	155054865	155054866	ENST00000369498.8	.	+	858	AGACAATAG	238	0.834146	0.999981	protein_coding	FUNDC2	ENSG00000165775.18	6297	570	95	5632	95	665	6297	2.03427	763	193	271		m6A
chr17	82057361	82057362	ENST00000578552.5	.	+	1765	GCAGACTGT	238	0.513393	0.999915	protein_coding	GPS1	ENSG00000169727.12	1874	1464	67	343	67	1531	1874	2.68222	1698	234	309		m6A
chr14	103912348	103912349	ENST00000286953.8	.	-	553	GGATCCAGG	238	0.964286	0.999997	protein_coding	ATP5MJ	ENSG00000156411.10	615	177	60	378	60	237	615	2.83598	493	316	345		m5C
chr16	87832334	87832335	ENST00000261622.5	.	-	2243	TGGACTCCT	237	0.931193	0.999984	protein_coding	SLC7A5	ENSG00000103257.9	4556	1524	85	2947	85	1609	4556	2.21513	2158	634	690		m5C
chr10	72275034	72275035	ENST00000307365.4	.	+	742	TGGACTCAC	237	0.977273	0.999999	protein_coding	DDIT4	ENSG00000168209.6	1744	699	197	848	197	896	1744	1.77969	545	-154	340		m5C
chr19	48453678	48453679	ENST00000253237.10	.	+	2017	GGGGACTCG	236	0.634783	0.999972	protein_coding	GRWD1	ENSG00000105447.13	5361	1341	23	3997	23	1364	5361	2.16337	1994	653	971		m6A
chr6	26598453	26598454	ENST00000274849.3	.	+	657	CTGGACATT	235	0.792208	0.999962	protein_coding	ABT1	ENSG00000146109.5	2943	819	30	2094	30	849	2943	1.76557	627	-192	189		m6A
chr10	72275033	72275034	ENST00000307365.4	.	+	741	CTGGACTCA	235	0.92511	1	protein_coding	DDIT4	ENSG00000168209.6	1744	699	197	848	197	896	1744	1.77825	544	-155	339		m6A
chr12	110721047	110721048	ENST00000335007.10	.	-	1183	CGGGACTTG	235	0.443478	0.999956	protein_coding	PPP1CC	ENSG00000186298.12	2552	972	184	1396	184	1156	2552	2.01934	999	27	117		m6A
chr1	67413074	67413075	ENST00000361219.11	.	-	1415	AAGACTGAA	235	0.950226	0.999991	protein_coding	SERBP1	ENSG00000142864.15	6681	1182	102	5397	102	1284	6681	2.02427	1313	131	188		m5C
chr1	182384399	182384400	ENST00000331872.11	.	-	1251	GTGGACTAG	234	0.951965	1	protein_coding	GLUL	ENSG00000135821.19	7554	1122	125	6307	125	1247	7554	2.00063	1126	4	323		m6A
chr17	50382918	50382919	ENST00000225972.8	.	-	1198	CTGGACACA	233	0.50885	0.999976	protein_coding	LRRC59	ENSG00000108829.10	2880	924	206	1750	206	1130	2880	2.03886	992	68	316		m6A
chr1	1233653	1233654	ENST00000379198.5	.	+	1417	AGTGACTTC	233	0.630841	0.999954	protein_coding	B3GALT6	ENSG00000176022.7	2805	990	42	1773	42	1032	2805	2.21715	1375	385			m6A
chr1	182384398	182384399	ENST00000331872.11	.	-	1252	TGGACTAGA	233	0.9869	0.999909	protein_coding	GLUL	ENSG00000135821.19	7554	1122	125	6307	125	1247	7554	2.00079	1127	5	324		m5C
chr17	42834824	42834825	ENST00000590720.6	.	+	426	ATCTCCCAG	233	0.801887	0.999983	protein_coding	PSME3	ENSG00000131467.11	3182	765	235	2182	235	1000	3182	1.24967	191	-574	53	52	m5C
chr19	2428411	2428412	ENST00000325327.4	.	-	4387	AGGGACTCC	232	0.528037	0.999962	protein_coding	LMNB2	ENSG00000176619.13	4634	1863	26	2745	26	1889	4634	2.91002	4361	2498	2540		m6A
chr16	87830462	87830463	ENST00000565644.5	.	-	3542	TTTTCCGTC	232	0.961165	0.999986	protein_coding	SLC7A5	ENSG00000103257.9	3983	726	310	2947	310	1036	3983	2.85036	3232	2506	2562		m5C
chr1	32014059	32014060	ENST00000327300.12	.	+	192	ATGGACCCC	231	0.179825	0.999969	protein_coding	KHDRBS1	ENSG00000121774.18	2713	1332	128	1253	128	1460	2713	1.04805	64	-1268		318	m6A
chr7	30633828	30633829	ENST00000389266.8	.	+	2232	CAAGAGACT	231	0.575269	0.999908	protein_coding	GARS1	ENSG00000106105.15	2437	2220	44	173	44	2264	2437	1.98559	2188	-32	94		m6A
chr19	55453129	55453130	ENST00000425675.7	.	-	929	TGAGACTCC	231	0.96	1	protein_coding	ISOC2	ENSG00000063241.8	1075	618	134	323	134	752	1075	2.54799	795	177	258		m6A
chr19	10391519	10391520	ENST00000222005.7	.	-	1230	CTTCCAGGC	231	0.926471	0.999933	protein_coding	CDC37	ENSG00000105401.9	1618	1137	63	418	63	1200	1618	2.07177	1167	30	186		m5C
chr2	27131305	27131306	ENST00000260643.7	.	-	1576	TTGCCGCTG	231	0.995074	0.999947	protein_coding	PREB	ENSG00000138073.14	2127	1254	215	658	215	1469	2127	2.16261	1361	107	202		m5C
chr16	29820066	29820067	ENST00000320330.8	.	+	1451	TGGACTGAA	231	0.981043	0.999981	protein_coding	PAGR1	ENSG00000280789.2	3874	765	374	2735	374	1139	3874	2.11408	1077	312	512		m5C
chr9	133362179	133362180	ENST00000371989.8	.	-	2213	GCGGCCCAG	231	0.837963	0.99995	protein_coding	SURF4	ENSG00000148248.14	2930	810	91	2029	91	901	2930	2.64662	2122	1312	1579		m5C
chr7	151213824	151213825	ENST00000287844.7	.	-	2185	CTGGACTCG	230	0.911894	1	protein_coding	ABCF2	ENSG00000033050.9	4527	1872	85	2570	85	1957	4527	2.08872	2100	228	366		m6A
chr10	102423412	102423413	ENST00000369937.5	.	-	935	CCGGACTCT	230	0.513889	0.999932	protein_coding	CUEDC2	ENSG00000107874.11	1100	864	59	177	59	923	1100	2.0678	876	12	159		m6A
chr22	31956969	31956970	ENST00000248975.6	.	+	1117	CTGGACTGA	229	0.976959	0.999927	protein_coding	YWHAH	ENSG00000128245.15	1751	741	199	811	199	940	1751	2.21825	918	177	831		m6A
chr5	173317723	173317724	ENST00000265087.9	.	-	1252	GTGGACTTC	229	0.782407	0.999999	protein_coding	STC2	ENSG00000113739.11	4254	909	221	3124	221	1130	4254	2.03905	1031	122	525		m6A
chr2	20448491	20448492	ENST00000272233.6	.	+	1418	ACATAGACC	229	0.976636	0.999998	protein_coding	RHOB	ENSG00000143878.10	2367	591	392	1384	392	983	2367	2.31431	1026	435			m6A
chr17	7014408	7014409	ENST00000593646.6	.	+	479	AGAGACTGA	229	0.579235	0.999943	protein_coding	RNASEK	ENSG00000219200.12	603	297	60	246	60	357	603	2.49593	419	122	264		m6A
chr2	241676041	241676042	ENST00000305784.7	.	-	755	GAGTCCAGA	229	0.681592	0.999954	protein_coding	DTYMK	ENSG00000168393.13	1051	639	32	380	32	671	1051	2.22105	723	84	195		m5C
chr3	51703965	51703966	ENST00000341333.10	.	+	962	GGGGACTAC	228	0.396135	0.999916	protein_coding	TEX264	ENSG00000164081.13	1320	942	71	307	71	1013	1320	1.94586	891	-51	242		m6A
chr3	9893336	9893337	ENST00000647897.1	.	+	624	CTAGACTCT	228	0.90625	0.999999	protein_coding	JAGN1	ENSG00000171135.15	1637	552	113	972	113	665	1637	1.92572	511	-41	422		m6A
chr17	81933191	81933192	ENST00000329875.13	.	-	1467	CCATCCTGC	228	0.89604	0.999964	protein_coding	PYCR1	ENSG00000183010.17	2269	960	486	823	486	1446	2269	2.02552	981	21	184		m5C
chr22	49963295	49963296	ENST00000360612.5	.	+	1325	GGGACTTGG	228	0.948113	0.999981	protein_coding	PIM3	ENSG00000198355.5	2102	981	176	945	176	1157	2102	2.17778	1149	168	356		m5C
chr1	54852019	54852020	ENST00000371269.9	.	-	1839	AGTCCAGTT	228	0.875598	0.999977	protein_coding	DHCR24	ENSG00000116133.13	4233	1551	76	2606	76	1627	4233	2.08135	1763	212	366		m5C
chr1	182388664	182388665	ENST00000331872.11	.	-	197	TGAGAAAGT	227	0.910891	0.999968	protein_coding	GLUL	ENSG00000135821.19	7554	1122	125	6307	125	1247	7554	1.06417	72	-1050	85	94	m6A
chr1	182388663	182388664	ENST00000331872.11	.	-	198	GAGAAAGTC	227	0.919192	0.999955	protein_coding	GLUL	ENSG00000135821.19	7554	1122	125	6307	125	1247	7554	1.06506	73	-1049	86	93	m6A
chr17	7014408	7014409	ENST00000549775.5	.	+	468	AGAGACTGA	227	0.6	0.999904	retained_intron	RNASEK-C17orf49	ENSG00000161939.19	1856	0	0	0	0	0	0	inf	468	468	264	748	m6A
chr12	57530655	57530656	ENST00000548249.6	.	-	1367	TATCCCTAC	227	0.916667	0.999955	protein_coding	DCTN2	ENSG00000175203.17	1973	1206	129	638	129	1335	1973	2.05016	1238	32	119		m5C
chr9	98015476	98015477	ENST00000339399.5	.	+	1016	TTGGACTGC	226	0.626126	0.999982	protein_coding	ANP32B	ENSG00000136938.9	1483	756	215	512	215	971	1483	2.08789	801	45	113		m6A
chr14	20477019	20477020	ENST00000361505.10	.	+	1407	AAGGACTAA	226	0.735294	0.999957	protein_coding	PNP	ENSG00000198805.12	1477	870	119	488	119	989	1477	2.85656	1288	418	636		m6A
chr6	31829664	31829665	ENST00000375650.5	.	+	1927	CTGGACAAG	226	0.321429	0.999945	protein_coding	HSPA1B	ENSG00000204388.7	2517	1926	213	378	213	2139	2517	1.88993	1714	-212			m6A
chr19	48922929	48922930	ENST00000405315.9	.	+	1963	AAAGACAGT	226	0.813084	0.999971	protein_coding	NUCB1	ENSG00000104805.16	2406	1386	72	948	72	1458	2406	2.5327	1891	505	612		m6A
chr12	57530656	57530657	ENST00000548249.6	.	-	1366	TTATCCCTA	226	0.995122	0.999994	protein_coding	DCTN2	ENSG00000175203.17	1973	1206	129	638	129	1335	1973	2.04859	1237	31	118		m5C
chr12	56117747	56117748	ENST00000358888.7	.	+	472	CTGGACTAT	225	0.575472	0.999968	processed_transcript	RPL41	ENSG00000229117.9	551	0	0	0	0	0	0	inf	472	472	266		m6A
chr1	67413075	67413076	ENST00000361219.11	.	-	1414	AAAGACTGA	225	0.899522	0.999977	protein_coding	SERBP1	ENSG00000142864.15	6681	1182	102	5397	102	1284	6681	2.02409	1312	130	187		m6A
chr21	30480062	30480063	ENST00000390689.3	.	-	304	ACGGATTCT	225	0.912442	0.999999	protein_coding	KRTAP19-1	ENSG00000184351.8	662	273	50	339	50	323	662	1.9304	254	-19			m6A
chr19	2428297	2428298	ENST00000325327.4	.	-	4501	TGGACTTTC	225	0.995536	1	protein_coding	LMNB2	ENSG00000176619.13	4634	1863	26	2745	26	1889	4634	2.95155	4475	2612	2654		m5C
chr11	71435429	71435430	ENST00000355527.8	.	-	1607	CGGGACTGG	224	0.876777	0.999988	protein_coding	DHCR7	ENSG00000172893.17	2627	1428	235	964	235	1663	2627	1.96078	1372	-56	409		m6A
chr6	31730763	31730764	ENST00000375784.7	.	-	1070	ATGGACACA	224	0.726027	0.999995	protein_coding	CLIC1	ENSG00000213719.8	1254	726	267	261	267	993	1254	2.29502	803	77	239		m6A
chr2	170966452	170966453	ENST00000234160.5	.	+	1769	GTTTCCTGT	224	0.976303	0.999998	protein_coding	GORASP2	ENSG00000115806.13	2447	1359	88	1000	88	1447	2447	2.322	1681	322	663		m5C
chr16	4340363	4340364	ENST00000318059.8	.	-	419	AAATCCAGG	224	0.930693	0.999978	protein_coding	PAM16	ENSG00000217930.8	533	378	87	68	87	465	533	1.87831	332	-46	41		m5C
chr9	98015477	98015478	ENST00000339399.5	.	+	1017	TGGACTGCT	224	0.821782	0.999961	protein_coding	ANP32B	ENSG00000136938.9	1483	756	215	512	215	971	1483	2.08984	802	46	114		m5C
chr6	34244973	34244974	ENST00000401473.7	.	+	629	CTTCCCCAG	224	0.840796	0.999997	protein_coding	HMGA1	ENSG00000137309.20	1887	291	249	1347	249	540	1887	2.06607	380	89	143		m5C
chr8	37698347	37698348	ENST00000331569.6	.	+	1644	ACGGACCCA	223	0.86758	1	protein_coding	ZNF703	ENSG00000183779.7	3316	1773	198	1345	198	1971	3316	1.81557	1446	-327	1203		m6A
chr16	87830486	87830487	ENST00000565644.5	.	-	3518	GGGGACTGT	223	0.541063	0.999956	protein_coding	SLC7A5	ENSG00000103257.9	3983	726	310	2947	310	1036	3983	2.84221	3208	2482	2538		m6A
chr16	87832526	87832527	ENST00000261622.5	.	-	2051	ACAGACTTG	222	0.579487	0.999911	protein_coding	SLC7A5	ENSG00000103257.9	4556	1524	85	2947	85	1609	4556	2.14998	1966	442	498		m6A
chr3	9893148	9893149	ENST00000647897.1	.	+	436	TGGGACTCT	222	0.986486	1	protein_coding	JAGN1	ENSG00000171135.15	1637	552	113	972	113	665	1637	1.58514	323	-229	234		m6A
chr19	10391520	10391521	ENST00000222005.7	.	-	1229	GCTTCCAGG	222	0.957346	0.999999	protein_coding	CDC37	ENSG00000105401.9	1618	1137	63	418	63	1200	1618	2.06938	1166	29	185		m5C
chr19	36150311	36150312	ENST00000246533.8	.	+	1386	TGCCAGGCC	221	0.971963	0.999919	protein_coding	CAPNS1	ENSG00000126247.11	1428	807	107	514	107	914	1428	2.91829	1279	472	499		m6A
chr1	149926677	149926678	ENST00000271628.9	.	-	447	CGGGACCCT	221	0.926941	1	protein_coding	SF3B4	ENSG00000143368.10	1544	1275	44	225	44	1319	1544	1.31608	403	-872	240	303	m6A
chr1	67413104	67413105	ENST00000361219.11	.	-	1385	AAAGACTGT	221	0.966667	0.999999	protein_coding	SERBP1	ENSG00000142864.15	6681	1182	102	5397	102	1284	6681	2.01871	1283	101	158		m6A
chr6	32179747	32179748	ENST00000375094.4	.	+	363	CAGAAGCCC	221	0.981395	0.999934	protein_coding	RNF5	ENSG00000204308.8	1117	543	107	467	107	650	1117	1.47145	256	-287	97	16	m6A
chr22	37666659	37666660	ENST00000215904.7	.	+	1739	AAGACTTGT	221	0.78673	0.999981	protein_coding	PDXP	ENSG00000241360.2	2012	891	60	1061	60	951	2012	2.7427	1679	788	1105		m5C
chr1	67413103	67413104	ENST00000370994.8	.	-	1381	AAGACTGTC	221	0.976415	0.999946	protein_coding	SERBP1	ENSG00000142864.15	6676	1164	115	5397	115	1279	6676	2.0189	1266	102	159		m5C
chr17	81868157	81868158	ENST00000269321.12	.	-	1399	GGGGAAAGC	220	0.985981	0.999977	protein_coding	ARHGDIA	ENSG00000141522.12	1837	615	67	1155	67	682	1837	2.62078	1332	717	917		m6A
chr5	173608003	173608004	ENST00000311086.9	.	-	1061	AAACAGACT	220	0.990698	0.999987	protein_coding	BOD1	ENSG00000145919.11	1921	558	214	1149	214	772	1921	2.25152	847	289	288		m6A
chr6	31829913	31829914	ENST00000375650.5	.	+	2176	GTGGACTGT	220	0.949074	1	protein_coding	HSPA1B	ENSG00000204388.7	2517	1926	213	378	213	2139	2517	2.09788	1963	37			m6A
chr7	101224178	101224179	ENST00000305105.3	.	+	716	AAGCCTCGT	220	0.198157	0.999902	protein_coding	ZNHIT1	ENSG00000106400.12	728	465	31	232	31	496	728	2.94828	685	220	242		m5C
chr22	37568313	37568314	ENST00000249014.5	.	+	1056	TGAGACTCC	219	0.78125	0.999985	protein_coding	CDC42EP1	ENSG00000128283.7	2148	1176	387	585	387	1563	2148	1.56888	669	-507	206		m6A
chr5	173317730	173317731	ENST00000265087.9	.	-	1245	GGGGACTGT	219	0.791469	0.999993	protein_coding	STC2	ENSG00000113739.11	4254	909	221	3124	221	1130	4254	2.03681	1024	115	518		m6A
chr19	55644649	55644650	ENST00000270451.6	.	+	223	TCGGACTTG	219	0.351852	0.999912	protein_coding	ZNF581	ENSG00000171425.10	1197	594	145	458	145	739	1197	1.13131	78	-516	97		m6A
chr12	6975904	6975905	ENST00000599672.6	.	+	841	ACTGAGACT	219	0.875648	0.99994	protein_coding	EMG1	ENSG00000126749.16	4873	735	11	4127	11	746	4873	2.02302	830	95	209		m6A
chr13	48256353	48256354	ENST00000647800.2	.	+	578	TGATCCTGC	219	0.921951	0.999988	protein_coding	ITM2B	ENSG00000136156.15	10089	801	155	9133	155	956	10089	1.52809	423	-378	177	30	m5C
chr16	87832335	87832336	ENST00000261622.5	.	-	2242	ATGGACTCC	218	0.833333	0.999999	protein_coding	SLC7A5	ENSG00000103257.9	4556	1524	85	2947	85	1609	4556	2.21479	2157	633	689		m6A
chr13	29510030	29510031	ENST00000380752.10	.	-	6725	TCAGACTGT	218	0.851163	0.999996	protein_coding	SLC7A1	ENSG00000139514.13	7343	1890	387	5066	387	2277	7343	2.87801	6338	4448	4552		m6A
chr22	31956970	31956971	ENST00000248975.6	.	+	1118	TGGACTGAT	218	1	0.999943	protein_coding	YWHAH	ENSG00000128245.15	1751	741	199	811	199	940	1751	2.21948	919	178	832		m5C
chr1	67413103	67413104	ENST00000361219.11	.	-	1386	AAGACTGTC	218	0.985437	0.999976	protein_coding	SERBP1	ENSG00000142864.15	6681	1182	102	5397	102	1284	6681	2.0189	1284	102	159		m5C
chr22	31956703	31956704	ENST00000248975.6	.	+	851	AAGGACTCC	217	0.936585	0.999998	protein_coding	YWHAH	ENSG00000128245.15	1751	741	199	811	199	940	1751	1.87989	652	-89	565		m6A
chr1	149926758	149926759	ENST00000271628.9	.	-	366	CTGGACCCT	217	0.41784	0.999951	protein_coding	SF3B4	ENSG00000143368.10	1544	1275	44	225	44	1319	1544	1.25255	322	-953	159	384	m6A
chr2	20448493	20448494	ENST00000272233.6	.	+	1420	ATAGACCCC	217	0.910798	1	protein_coding	RHOB	ENSG00000143878.10	2367	591	392	1384	392	983	2367	2.31575	1028	437			m6A
chr19	55674057	55674058	ENST00000450554.6	.	+	2364	CGGGACTTC	217	0.595122	0.999982	protein_coding	U2AF2	ENSG00000063244.13	3022	1416	959	647	959	2375	3022	1.99223	1405	-11	124		m6A
chr7	151213975	151213976	ENST00000287844.7	.	-	2034	CAGGACCCT	216	0.736111	0.999998	protein_coding	ABCF2	ENSG00000033050.9	4527	1872	85	2570	85	1957	4527	2.02996	1949	77	215		m6A
chr1	1217542	1217543	ENST00000360001.12	.	-	1320	GTGGACTAC	216	0.676471	0.999992	protein_coding	SDF4	ENSG00000078808.19	1933	1068	284	581	284	1352	1933	1.97004	1036	-32	145		m6A
chr6	31829304	31829305	ENST00000375650.5	.	+	1567	AAAGACAAC	216	0.581281	0.999917	protein_coding	HSPA1B	ENSG00000204388.7	2517	1926	213	378	213	2139	2517	1.70301	1354	-572			m6A
chr6	31829914	31829915	ENST00000375650.5	.	+	2177	TGGACTGTT	216	0.962441	0.999973	protein_coding	HSPA1B	ENSG00000204388.7	2517	1926	213	378	213	2139	2517	2.10053	1964	38			m5C
chr11	65111429	65111430	ENST00000279281.8	.	+	2228	GTGGACTGC	215	0.468293	0.999965	protein_coding	VPS51	ENSG00000149823.9	2661	2349	37	275	37	2386	2661	1.93274	2191	-158	103		m6A
chr1	67413104	67413105	ENST00000370994.8	.	-	1380	AAAGACTGT	214	0.965854	0.999999	protein_coding	SERBP1	ENSG00000142864.15	6676	1164	115	5397	115	1279	6676	2.01871	1265	101	158		m6A
chr11	66059934	66059935	ENST00000322535.11	.	+	1575	TGAGAAGCC	213	0.872449	0.999969	protein_coding	SF3B2	ENSG00000087365.16	3272	2688	21	563	21	2709	3272	1.57812	1554	-1134	153	75	m6A
chr7	2380627	2380628	ENST00000360876.9	.	+	2978	CTGGACGTG	213	0.146226	0.999933	protein_coding	EIF3B	ENSG00000106263.18	3096	2445	95	556	95	2540	3096	2.78777	2883	438	424		m6A
chr8	127741068	127741069	ENST00000377970.6	.	+	1985	CTTGAGACT	213	0.793478	0.999903	protein_coding	MYC	ENSG00000136997.21	2351	1320	555	476	555	1875	2351	2.23109	1430	110	673		m6A
chr1	1233633	1233634	ENST00000379198.5	.	+	1397	TGGGATTTT	213	0.502564	0.999908	protein_coding	B3GALT6	ENSG00000176022.7	2805	990	42	1773	42	1032	2805	2.20587	1355	365			m6A
chrX	48831132	48831133	ENST00000218230.6	.	-	987	GATCCCTAC	213	0.974874	1	protein_coding	PCSK1N	ENSG00000102109.9	1025	783	78	164	78	861	1025	2.76829	909	126	322		m5C
chrX	135033193	135033194	ENST00000257013.9	.	+	839	TGGACTCAC	213	0.965517	0.999999	protein_coding	RTL8C	ENSG00000134590.14	1192	342	29	821	29	371	1192	2.57004	810	468			m5C
chr1	156800666	156800667	ENST00000271526.9	.	+	1919	AAGACTTGT	213	0.814634	0.999916	protein_coding	PRCC	ENSG00000143294.15	2068	1476	237	355	237	1713	2068	2.58028	1682	206	293		m5C
chrX	47228884	47228885	ENST00000357227.9	.	+	2038	TTCACCTGC	213	0.985577	0.999999	protein_coding	CDK16	ENSG00000102225.16	3151	1491	431	1229	431	1922	3151	2.09439	1607	116	154		m5C
chr11	125583961	125583962	ENST00000278903.11	.	+	1468	CTGGACTGA	212	0.538462	0.999961	protein_coding	EI24	ENSG00000149547.15	2191	1023	167	1001	167	1190	2191	2.27772	1301	278	441		m6A
chr11	65891508	65891509	ENST00000312579.4	.	+	836	ATGGACTAA	212	0.975369	0.999999	protein_coding	CCDC85B	ENSG00000175602.4	963	609	111	243	111	720	963	2.47737	725	116			m6A
chr16	29816483	29816484	ENST00000320330.8	.	+	332	TCGGACTCC	212	0.631068	0.999985	protein_coding	PAGR1	ENSG00000280789.2	3874	765	374	2735	374	1139	3874	0.887701	-42	-807		524	m6A
chr8	127741070	127741071	ENST00000377970.6	.	+	1987	TGAGACTGA	212	0.768817	0.999977	protein_coding	MYC	ENSG00000136997.21	2351	1320	555	476	555	1875	2351	2.23529	1432	112	675		m6A
chr13	29509966	29509967	ENST00000380752.10	.	-	6789	TGGGACTTA	212	0.626214	0.999987	protein_coding	SLC7A1	ENSG00000139514.13	7343	1890	387	5066	387	2277	7343	2.89064	6402	4512	4616		m6A
chr17	58346080	58346081	ENST00000225504.8	.	-	584	TTGGACTAC	211	0.825871	0.999999	protein_coding	SUPT4H1	ENSG00000213246.7	1488	354	66	1068	66	420	1488	2.15356	518	164	232		m6A
chr17	58345964	58345965	ENST00000225504.8	.	-	700	AAGGACTCT	211	0.471503	0.999913	protein_coding	SUPT4H1	ENSG00000213246.7	1488	354	66	1068	66	420	1488	2.26217	634	280	348		m6A
chrX	135033192	135033193	ENST00000257013.9	.	+	838	CTGGACTCA	211	0.921569	1	protein_coding	RTL8C	ENSG00000134590.14	1192	342	29	821	29	371	1192	2.56882	809	467			m6A
chr17	20999960	20999961	ENST00000261497.9	.	-	4823	GTGGACCTT	211	0.303922	0.999969	protein_coding	USP22	ENSG00000124422.12	5189	1578	176	3435	176	1754	5189	2.89345	4647	3069	3112		m6A
chr14	22926713	22926714	ENST00000324366.13	.	-	565	GAGAAAACG	211	0.0813397	0.99994	protein_coding	PRMT5	ENSG00000100462.16	2304	1914	15	375	15	1929	2304	1.28736	550	-1364	100	13	m6A
chr6	37483137	37483138	ENST00000373408.4	.	-	371	CTTGATCAG	211	0.990099	0.999958	protein_coding	CCDC167	ENSG00000198937.9	572	294	30	248	30	324	572	2.18952	341	47	151		m6A
chr20	50192440	50192441	ENST00000303004.5	.	+	1611	GGGACTGAC	211	0.990244	0.999967	protein_coding	CEBPB	ENSG00000172216.6	1839	1038	204	597	204	1242	1839	2.61809	1407	369			m5C
chr22	49963294	49963295	ENST00000360612.5	.	+	1324	CGGGACTTG	210	0.869565	1	protein_coding	PIM3	ENSG00000198355.5	2102	981	176	945	176	1157	2102	2.17672	1148	167	355		m6A
chr11	644471	644472	ENST00000382409.4	.	-	1950	GAGGACTCT	210	0.931034	0.999999	protein_coding	DEAF1	ENSG00000177030.18	2190	1698	175	317	175	1873	2190	2.2429	1775	77	182		m6A
chr12	109557033	109557034	ENST00000545712.7	.	-	770	AGGGACTCT	210	0.666667	0.999976	protein_coding	MMAB	ENSG00000139428.12	4090	753	24	3313	24	777	4090	1.9907	746	-7	102		m6A
chr16	87832861	87832862	ENST00000261622.5	.	-	1716	CCATCCCAG	210	0.938776	0.999998	protein_coding	SLC7A5	ENSG00000103257.9	4556	1524	85	2947	85	1609	4556	2.03631	1631	107	163		m5C
chr15	90271501	90271502	ENST00000331497.3	.	+	1054	TCAGACACT	209	0.588889	0.999956	processed_transcript	NGRN	ENSG00000182768.9	2784	0	0	0	0	0	0	inf	1054	1054	314		m6A
chr1	182384544	182384545	ENST00000331872.11	.	-	1106	CCGGACTGT	209	0.819095	0.999999	protein_coding	GLUL	ENSG00000135821.19	7554	1122	125	6307	125	1247	7554	1.87433	981	-141	178		m6A
chr1	161158588	161158589	ENST00000368003.6	.	+	620	CCGGACACC	209	0.0721154	0.999903	protein_coding	UFC1	ENSG00000143222.12	888	504	20	364	20	524	888	2.26374	600	96	177		m6A
chrX	103676030	103676031	ENST00000441076.7	.	-	1332	TTTTCCGTT	209	0.995192	1	protein_coding	MORF4L2	ENSG00000123562.18	1866	867	336	663	336	1203	1866	2.19457	996	129	1020		m5C
chr17	81823027	81823028	ENST00000455127.7	.	-	614	GGGCCCTGC	209	0.94709	0.99999	protein_coding	MCRIP1	ENSG00000225663.8	1282	294	102	886	102	396	1282	2.24605	512	218	283		m5C
chr19	12940355	12940356	ENST00000586967.2	.	+	676	ACTTCCTGC	209	0.882979	0.99993	nonsense_mediated_decay	CALR	ENSG00000179218.15	1678	1254	71	353	71	1325	1678	1.48246	605	-649	113	97	m5C
chr1	202940860	202940861	ENST00000340990.10	.	-	2061	TAAAAGAAA	208	0.937173	0.999981	protein_coding	ADIPOR1	ENSG00000159346.13	2091	1128	222	741	222	1350	2091	2.95951	1839	711	840		m6A
chr19	15115219	15115220	ENST00000263383.8	.	-	2071	CCTTCCTGC	208	0.889474	0.999996	protein_coding	ILVBL	ENSG00000105135.16	2305	1899	141	265	141	2040	2305	2.11698	1930	31	210		m5C
chr3	50355053	50355054	ENST00000266025.4	.	-	1802	GGGACACTG	208	0.989691	0.999986	protein_coding	TMEM115	ENSG00000126062.4	2107	1056	458	593	458	1514	2107	2.48567	1344	288	493		m5C
chr8	37698949	37698950	ENST00000331569.6	.	+	2246	ATCCCCGCC	208	0.876923	0.999985	protein_coding	ZNF703	ENSG00000183779.7	3316	1773	198	1345	198	1971	3316	2.20446	2048	275	1805		m5C
chr7	1567633	1567634	ENST00000288607.3	.	-	1125	AGGGACTCA	207	0.734043	0.999958	protein_coding	PSMG3	ENSG00000157778.9	1428	369	693	366	693	1062	1428	2.17213	432	63	216		m6A
chr19	38932936	38932937	ENST00000308018.9	.	+	727	AAGGACCTT	207	0.707692	0.999956	protein_coding	MRPS12	ENSG00000128626.12	959	417	74	468	74	491	959	2.50427	653	236	604		m6A
chr11	66059935	66059936	ENST00000322535.11	.	+	1576	GAGAAGCCC	207	0.919355	0.999982	protein_coding	SF3B2	ENSG00000087365.16	3272	2688	21	563	21	2709	3272	1.5785	1555	-1133	154	74	m6A
chr11	71434837	71434838	ENST00000355527.8	.	-	2199	TGGGACACT	207	0.801047	0.999942	protein_coding	DHCR7	ENSG00000172893.17	2627	1428	235	964	235	1663	2627	2.55602	1964	536	1001		m6A
chr1	17408108	17408109	ENST00000375436.9	.	-	2690	TGAGACTCG	207	0.946602	0.999999	protein_coding	RCC2	ENSG00000179051.14	4040	1569	141	2330	141	1710	4040	2.4206	2549	980	1085		m6A
chr16	23689348	23689349	ENST00000300093.9	.	+	1425	GAGTCCTAC	207	0.896175	0.999979	protein_coding	PLK1	ENSG00000166851.15	2160	1812	44	304	44	1856	2160	1.76214	1381	-431	111	44	m5C
chr14	24186158	24186159	ENST00000354464.11	.	-	1057	TACACCTGC	207	0.978378	0.999913	protein_coding	IPO4	ENSG00000196497.17	3498	3246	29	223	29	3275	3498	1.3167	1028	-2218	23	31	m5C
chr8	127741071	127741072	ENST00000377970.6	.	+	1988	GAGACTGAA	207	0.883333	0.999952	protein_coding	MYC	ENSG00000136997.21	2351	1320	555	476	555	1875	2351	2.23739	1433	113	676		m5C
chr16	30070243	30070244	ENST00000338110.11	.	+	2152	CACTCCAGG	206	0.859375	0.999989	protein_coding	CTD-2515O10.6	ENSG00000285043.3	2323	420	97	1806	97	517	2323	2.90532	2055	1635	127		m5C
chr11	71434836	71434837	ENST00000355527.8	.	-	2200	GGGACACTG	206	0.955801	0.999919	protein_coding	DHCR7	ENSG00000172893.17	2627	1428	235	964	235	1663	2627	2.55705	1965	537	1002		m5C
chr8	127741111	127741112	ENST00000377970.6	.	+	2028	TGGACTTTG	206	1	0.999984	protein_coding	MYC	ENSG00000136997.21	2351	1320	555	476	555	1875	2351	2.32143	1473	153	716		m5C
chr2	20447658	20447659	ENST00000272233.6	.	+	585	GAGGACTAC	205	0.646409	0.999961	protein_coding	RHOB	ENSG00000143878.10	2367	591	392	1384	392	983	2367	1.32657	193	-398			m6A
chr16	29807743	29807744	ENST00000322945.11	.	+	1131	AAGGACCGC	204	0.604167	0.999974	protein_coding	MAZ	ENSG00000103495.14	2540	1434	173	933	173	1607	2540	1.66806	958	-476	766	85	m6A
chr2	20448153	20448154	ENST00000272233.6	.	+	1080	AAGGACCCC	203	0.849462	0.999998	protein_coding	RHOB	ENSG00000143878.10	2367	591	392	1384	392	983	2367	2.07009	688	97			m6A
chr6	32179746	32179747	ENST00000375094.4	.	+	362	CCAGAAGCC	203	0.984772	0.999937	protein_coding	RNF5	ENSG00000204308.8	1117	543	107	467	107	650	1117	1.46961	255	-288	96	17	m6A
chr8	37698948	37698949	ENST00000331569.6	.	+	2245	GATCCCCGC	203	0.918919	0.99994	protein_coding	ZNF703	ENSG00000183779.7	3316	1773	198	1345	198	1971	3316	2.20372	2047	274	1804		m5C
chr2	96186513	96186514	ENST00000337288.10	.	-	1721	TATTCTCAG	203	0.989362	0.999934	protein_coding	STARD7	ENSG00000084090.14	3377	1113	393	1871	393	1506	3377	2.11491	1328	215	400		m5C
chr16	8855125	8855126	ENST00000311052.10	.	-	529	TGGGAGACT	202	0.856354	0.999964	protein_coding	CARHSP1	ENSG00000153048.11	2709	444	48	2217	48	492	2709	2.01669	481	37	200		m6A
chr16	8855123	8855124	ENST00000311052.10	.	-	531	GGAGACTTT	202	0.731959	0.999938	protein_coding	CARHSP1	ENSG00000153048.11	2709	444	48	2217	48	492	2709	2.01759	483	39	202		m6A
chr17	42797938	42797939	ENST00000328434.8	.	-	465	TTGGACCGT	202	0.438144	0.999952	protein_coding	COA3	ENSG00000183978.8	780	321	23	436	23	344	780	2.27752	442	121	228		m6A
chr22	41245932	41245933	ENST00000356244.8	.	-	2673	TGGGACTGC	202	0.486188	0.999929	protein_coding	RANGAP1	ENSG00000100401.20	3828	1764	240	1824	240	2004	3828	2.36678	2433	669	739		m6A
chr17	42615158	42615159	ENST00000251413.8	.	+	1528	TGGACTCTC	202	0.923497	0.999994	protein_coding	TUBG1	ENSG00000131462.9	1608	1356	55	197	55	1411	1608	2.59391	1473	117	315		m5C
chr2	20447682	20447683	ENST00000272233.6	.	+	609	CTCTCCTAC	202	0.901734	0.999984	protein_coding	RHOB	ENSG00000143878.10	2367	591	392	1384	392	983	2367	1.36717	217	-374			m5C
chr17	42615157	42615158	ENST00000251413.8	.	+	1527	ATGGACTCT	201	0.816327	0.999999	protein_coding	TUBG1	ENSG00000131462.9	1608	1356	55	197	55	1411	1608	2.58883	1472	116	314		m6A
chr9	7798439	7798440	ENST00000358227.5	.	-	515	CAAGACTGA	201	0.632184	0.999971	protein_coding	DMAC1	ENSG00000137038.8	2456	339	44	2073	44	383	2456	2.06368	471	132	197		m6A
chrX	154485159	154485160	ENST00000369660.9	.	-	883	CCTGACTTC	201	0.518919	0.999946	protein_coding	UBL4A	ENSG00000102178.13	2327	474	31	1822	31	505	2327	2.20746	852	378	489		m6A
chr9	19049963	19049964	ENST00000380527.3	.	+	537	AAGGACATG	201	0.759777	0.999924	protein_coding	RRAGA	ENSG00000155876.6	1599	942	233	424	233	1175	1599	1.32272	304	-638			m6A
chr19	38383468	38383469	ENST00000602911.5	.	+	974	GTGGACTGA	201	0.632768	0.999939	protein_coding	PSMD8	ENSG00000099341.12	1330	864	32	434	32	896	1330	2.17972	942	78	216		m6A
chr16	30070250	30070251	ENST00000338110.11	.	+	2159	GGCCCTGCC	201	0.931217	0.999968	protein_coding	CTD-2515O10.6	ENSG00000285043.3	2323	420	97	1806	97	517	2323	2.90919	2062	1642	134		m5C
chr17	81823028	81823029	ENST00000455127.7	.	-	613	TGGGCCCTG	201	0.961538	0.99997	protein_coding	MCRIP1	ENSG00000225663.8	1282	294	102	886	102	396	1282	2.24492	511	217	282		m5C
chr17	81932683	81932684	ENST00000329875.13	.	-	1975	ATGGACATT	200	0.746114	0.999983	protein_coding	PYCR1	ENSG00000183010.17	2269	960	486	823	486	1446	2269	2.64277	1489	529	692		m6A
chr11	71435080	71435081	ENST00000355527.8	.	-	1956	GGAGACAAT	200	0.529412	0.999938	protein_coding	DHCR7	ENSG00000172893.17	2627	1428	235	964	235	1663	2627	2.30394	1721	293	758		m6A
chr17	44851264	44851265	ENST00000426333.7	.	-	3008	GTGGACTCC	200	0.794595	0.999971	protein_coding	EFTUD2	ENSG00000108883.13	4326	2919	81	1326	81	3000	4326	2.00603	2927	8	104		m6A
chr6	31829415	31829416	ENST00000375650.5	.	+	1678	GTCACGGCC	200	0.951087	0.999934	protein_coding	HSPA1B	ENSG00000204388.7	2517	1926	213	378	213	2139	2517	1.76064	1465	-461			m5C
chr19	12940355	12940356	ENST00000586760.2	.	+	676	ACTTCCTGC	200	0.918129	0.999937	protein_coding	CALR	ENSG00000179218.15	1630	1137	71	422	71	1208	1630	1.5321	605	-532	113	97	m5C
chr1	202941249	202941250	ENST00000340990.10	.	-	1672	ATGGACTGG	199	0.550265	0.999957	protein_coding	ADIPOR1	ENSG00000159346.13	2091	1128	222	741	222	1350	2091	2.43455	1450	322	451		m6A
chr6	31829776	31829777	ENST00000375650.5	.	+	2039	GCGGACTGT	199	0.941176	0.999996	protein_coding	HSPA1B	ENSG00000204388.7	2517	1926	213	378	213	2139	2517	1.94808	1826	-100			m6A
chr17	78174582	78174583	ENST00000301634.12	.	-	938	CTCTCCTAC	199	0.92	0.999996	protein_coding	TK1	ENSG00000167900.12	1431	705	58	668	58	763	1431	2.26198	880	175	367		m5C
chr10	75398897	75398898	ENST00000372524.5	.	-	2136	GGGACTCAG	199	0.989474	0.999998	protein_coding	ZNF503	ENSG00000165655.17	3205	1941	345	919	345	2286	3205	1.92272	1791	-150	1476		m5C
chr14	24104091	24104092	ENST00000216780.9	.	+	2145	AAAGACTGT	198	0.697917	0.999997	protein_coding	PCK2	ENSG00000100889.12	2179	1923	95	161	95	2018	2179	2.78882	2050	127	582		m6A
chr16	67438357	67438358	ENST00000290949.8	.	-	1296	AGAGACTGT	198	0.681564	0.999979	protein_coding	ATP6V0D1	ENSG00000159720.12	1636	1056	71	509	71	1127	1636	2.33202	1225	169	331		m6A
chr19	2428298	2428299	ENST00000325327.4	.	-	4500	ATGGACTTT	198	0.979592	1	protein_coding	LMNB2	ENSG00000176619.13	4634	1863	26	2745	26	1889	4634	2.95118	4474	2611	2653		m6A
chr19	5711795	5711796	ENST00000360614.8	.	-	858	GAGGACTTC	198	0.526012	0.99993	protein_coding	LONP1	ENSG00000196365.12	3092	2880	14	198	14	2894	3092	1.29306	844	-2036	206	26	m6A
chr16	28735501	28735502	ENST00000395587.5	.	+	2911	TCAGACGGC	198	0.989418	0.999985	protein_coding	EIF3C	ENSG00000184110.15	3137	2742	181	214	181	2923	3137	1.99562	2730	-12	71		m6A
chr2	27381544	27381545	ENST00000472077.1	.	-	3401	CCTGAGACT	198	0.759036	0.999975	retained_intron	PPM1G	ENSG00000115241.11	3752	0	0	0	0	0	0	inf	3401	3401	260		m6A
chr20	35700943	35700944	ENST00000374078.5	.	+	457	CAATCCCAG	198	0.827027	0.999991	protein_coding	ROMO1	ENSG00000125995.16	498	240	180	78	180	420	498	2.47436	277	37	146		m5C
chr16	30525066	30525067	ENST00000380412.7	.	-	1225	AGCTCCTAC	198	0.910112	0.999969	protein_coding	ZNF768	ENSG00000169957.10	2289	1623	153	513	153	1776	2289	1.66051	1072	-551	984		m5C
chr19	38383468	38383469	ENST00000215071.9	.	+	1162	GTGGACTGA	197	0.614525	0.99994	protein_coding	PSMD8	ENSG00000099341.12	1518	1053	31	434	31	1084	1518	2.17972	1131	78	216		m6A
chr1	201982907	201982908	ENST00000295640.9	.	+	260	CTGGACTCG	197	0.229167	0.999915	protein_coding	RNPEP	ENSG00000176393.11	2399	1953	19	427	19	1972	2399	1.1234	241	-1712		206	m6A
chr15	90271462	90271463	ENST00000331497.3	.	+	1015	AAAGACCCA	197	0.770408	1	processed_transcript	NGRN	ENSG00000182768.9	2784	0	0	0	0	0	0	inf	1015	1015	275		m6A
chr1	202940858	202940859	ENST00000340990.10	.	-	2063	AAAGAAAGT	197	0.88172	0.999983	protein_coding	ADIPOR1	ENSG00000159346.13	2091	1128	222	741	222	1350	2091	2.96221	1841	713	842		m6A
chr1	212619492	212619493	ENST00000341491.9	.	+	657	GAGGACTCC	197	0.547486	0.999951	protein_coding	ATF3	ENSG00000162772.17	1940	546	174	1220	174	720	1940	1.88462	483	-63	135		m6A
chr11	73872967	73872968	ENST00000355693.5	.	-	516	TTGGACATG	197	0.617021	0.999945	protein_coding	COA4	ENSG00000181924.7	818	264	106	448	106	370	818	2.32589	410	146	426		m6A
chr10	75398898	75398899	ENST00000372524.5	.	-	2135	TGGGACTCA	197	0.937173	1	protein_coding	ZNF503	ENSG00000165655.17	3205	1941	345	919	345	2286	3205	1.92221	1790	-151	1475		m6A
chr7	149879661	149879662	ENST00000425642.3	.	+	689	CAGGACTCA	197	0.577778	0.999901	protein_coding	ATP6V0E2	ENSG00000171130.19	1723	246	97	1380	97	343	1723	2.25072	592	346	327		m6A
chr8	37698947	37698948	ENST00000331569.6	.	+	2244	TGATCCCCG	197	0.983425	1	protein_coding	ZNF703	ENSG00000183779.7	3316	1773	198	1345	198	1971	3316	2.20297	2046	273	1803		m5C
chr1	33013260	33013261	ENST00000373449.7	.	-	694	ATCCCAGAC	197	0.82967	0.999988	protein_coding	AK2	ENSG00000004455.17	3597	699	55	2843	55	754	3597	1.91416	639	-60	141	55	m5C
chr11	63758685	63758686	ENST00000537981.5	.	+	1332	TCTTCCTGC	197	0.914286	0.99995	protein_coding	RTN3	ENSG00000133318.14	2532	711	137	1684	137	848	2532	2.28741	1195	484	530		m5C
chr8	127741110	127741111	ENST00000377970.6	.	+	2027	TTGGACTTT	196	0.968586	1	protein_coding	MYC	ENSG00000136997.21	2351	1320	555	476	555	1875	2351	2.31933	1472	152	715		m6A
chr22	37029335	37029336	ENST00000429360.6	.	+	870	GTGGACCTG	196	0.366492	0.999921	protein_coding	MPST	ENSG00000128309.17	1350	954	95	301	95	1049	1350	1.81237	775	-179	120		m6A
chr17	43015808	43015809	ENST00000355653.8	.	-	1496	GCTTCCTGC	196	0.972973	0.999999	protein_coding	VAT1	ENSG00000108828.16	2699	1182	63	1454	63	1245	2699	2.17263	1433	251	335		m5C
chr17	82057394	82057395	ENST00000578552.5	.	+	1798	ATTTCCCAG	196	0.851648	0.999996	protein_coding	GPS1	ENSG00000169727.12	1874	1464	67	343	67	1531	1874	2.77843	1731	267	342		m5C
chr2	27131237	27131238	ENST00000260643.7	.	-	1644	GACTCCAGG	195	0.93617	1	protein_coding	PREB	ENSG00000138073.14	2127	1254	215	658	215	1469	2127	2.26596	1429	175	270		m5C
chr19	14413077	14413078	ENST00000242776.9	.	-	218	CGGGACTTT	194	0.494624	0.999944	protein_coding	DDX39A	ENSG00000123136.15	1498	1284	76	138	76	1360	1498	1.11059	142	-1142	146	66	m6A
chr1	234607143	234607144	ENST00000366609.4	.	-	2440	AGAGACTCG	194	0.794286	0.999922	protein_coding	IRF2BP2	ENSG00000168264.11	5316	1764	684	2868	684	2448	5316	1.99546	1756	-8	708		m6A
chr19	55674368	55674369	ENST00000308924.9	.	+	1798	GGACCCCAG	194	0.847059	0.999957	protein_coding	U2AF2	ENSG00000063244.13	2146	1428	70	648	70	1498	2146	2.46296	1728	300	435		m5C
chr9	127936616	127936617	ENST00000314392.13	.	-	165	ATTTCCTGC	194	0.94186	0.999995	protein_coding	DPM2	ENSG00000136908.18	912	255	34	623	34	289	912	1.51373	131	-124	38	65	m5C
chr9	35697751	35697752	ENST00000314888.10	.	-	7818	GAGACTGTG	194	0.940217	0.999989	protein_coding	TLN1	ENSG00000137076.21	8623	7626	154	843	154	7780	8623	2.04508	7664	38	164		m5C
chr16	30070249	30070250	ENST00000338110.11	.	+	2158	AGGCCCTGC	194	0.923913	0.999992	protein_coding	CTD-2515O10.6	ENSG00000285043.3	2323	420	97	1806	97	517	2323	2.90864	2061	1641	133		m5C
chr17	82058089	82058090	ENST00000306796.10	.	-	1648	CAGGACTGC	193	0.75	0.999939	protein_coding	DUS1L	ENSG00000169718.18	2233	1422	202	609	202	1624	2233	2.03941	1446	24	164		m6A
chr9	34610644	34610645	ENST00000378959.9	.	-	721	AGGGACTGC	193	0.594737	0.999944	protein_coding	RPP25L	ENSG00000164967.10	872	492	70	310	70	562	872	2.5129	651	159	687		m6A
chr22	37024759	37024760	ENST00000429360.6	.	+	699	GTGGACTCC	193	0.530055	0.999976	protein_coding	MPST	ENSG00000128309.17	1350	954	95	301	95	1049	1350	1.63312	604	-350	568	51	m6A
chr16	18782968	18782969	ENST00000563390.5	.	-	511	ATGGACTCT	193	0.486188	0.999936	protein_coding	RPS15A	ENSG00000134419.15	525	393	79	53	79	472	525	2.73585	432	39	133		m6A
chr19	46390643	46390644	ENST00000012443.9	.	+	1807	TGCCCTGCC	193	0.915254	0.999975	protein_coding	PPP5C	ENSG00000011485.15	2139	1500	10	629	10	1510	2139	2.47218	1797	297	360		m5C
chr11	1752762	1752763	ENST00000236671.7	.	-	2046	CCGGCCTCC	193	0.923077	0.99997	protein_coding	CTSD	ENSG00000117984.15	2055	1239	68	748	68	1307	2055	2.98797	1978	739	907		m5C
chr16	70556917	70556918	ENST00000302516.10	.	+	2081	CTCTCCCAG	193	0.772727	0.999957	protein_coding	SF3B3	ENSG00000189091.13	9692	3654	183	5855	183	3837	9692	1.51943	1898	-1756	32	112	m5C
chr17	78172327	78172328	ENST00000225777.8	.	+	1102	AAAGACTCG	192	0.893048	0.999993	protein_coding	SYNGR2	ENSG00000108639.8	1495	675	36	784	36	711	1495	2.49872	1066	391	589		m6A
chr11	65891036	65891037	ENST00000312579.4	.	+	364	CTGGACTCG	192	0.71978	0.999976	protein_coding	CCDC85B	ENSG00000175602.4	963	609	111	243	111	720	963	1.41544	253	-356			m6A
chr11	65891567	65891568	ENST00000312579.4	.	+	895	GGGGACTGA	192	0.908108	0.999994	protein_coding	CCDC85B	ENSG00000175602.4	963	609	111	243	111	720	963	2.72016	784	175			m6A
chr11	65891588	65891589	ENST00000312579.4	.	+	916	AGGGACTTG	192	0.957219	1	protein_coding	CCDC85B	ENSG00000175602.4	963	609	111	243	111	720	963	2.80658	805	196			m6A
chr9	127935371	127935372	ENST00000314392.13	.	-	638	TTGGACTTA	192	0.865591	0.999999	protein_coding	DPM2	ENSG00000136908.18	912	255	34	623	34	289	912	2.56019	604	349	408		m6A
chr22	41246035	41246036	ENST00000356244.8	.	-	2570	TGGGACTGT	192	0.486188	0.999951	protein_coding	RANGAP1	ENSG00000100401.20	3828	1764	240	1824	240	2004	3828	2.31031	2330	566	636		m6A
chr1	165907837	165907838	ENST00000367879.9	.	+	1020	TCGGACCCC	192	0.0729167	0.999933	protein_coding	UCK2	ENSG00000143179.16	4801	786	220	3795	220	1006	4801	2.00369	800	14	154		m6A
chr13	29510422	29510423	ENST00000380752.10	.	-	6333	GGGGACCTT	192	0.393443	0.999913	protein_coding	SLC7A1	ENSG00000139514.13	7343	1890	387	5066	387	2277	7343	2.80063	5946	4056	4160		m6A
chr2	27381542	27381543	ENST00000472077.1	.	-	3403	TGAGACTGA	192	0.685714	0.99999	retained_intron	PPM1G	ENSG00000115241.11	3752	0	0	0	0	0	0	inf	3403	3403	262		m6A
chr17	43015697	43015698	ENST00000355653.8	.	-	1607	CGTCCCTGC	192	0.818182	0.999951	protein_coding	VAT1	ENSG00000108828.16	2699	1182	63	1454	63	1245	2699	2.24897	1544	362	446		m5C
chr19	1577000	1577001	ENST00000156825.5	.	-	2112	CTGGACTGT	191	0.912568	0.999986	protein_coding	MBD3	ENSG00000071655.18	5518	780	170	4568	170	950	5518	2.25438	1942	1162	1157		m6A
chr3	49721621	49721622	ENST00000308388.7	.	-	1437	TTGGACACC	191	0.375	0.999936	protein_coding	GMPPB	ENSG00000173540.14	3144	1083	225	1836	225	1308	3144	2.07026	1212	129	261		m6A
chr10	75398933	75398934	ENST00000372524.5	.	-	2100	TGGGACGCT	191	0.562842	0.999969	protein_coding	ZNF503	ENSG00000165655.17	3205	1941	345	919	345	2286	3205	1.90417	1755	-186	1440		m6A
chr8	127740590	127740591	ENST00000377970.6	.	+	1507	AAGGACTAT	191	0.662857	0.999969	protein_coding	MYC	ENSG00000136997.21	2351	1320	555	476	555	1875	2351	1.72121	952	-368	195		m6A
chr12	6975906	6975907	ENST00000599672.6	.	+	843	TGAGACTGT	191	0.789189	0.999997	protein_coding	EMG1	ENSG00000126749.16	4873	735	11	4127	11	746	4873	2.0235	832	97	211		m6A
chr10	102482157	102482158	ENST00000369905.9	.	-	832	GATTCCGGG	191	0.860335	0.999965	protein_coding	ACTR1A	ENSG00000138107.13	2830	1131	65	1634	65	1196	2830	1.67816	767	-364	17	158	m5C
chr19	1577201	1577202	ENST00000156825.5	.	-	1911	GTGGACTCT	190	0.978378	1	protein_coding	MBD3	ENSG00000071655.18	5518	780	170	4568	170	950	5518	2.21038	1741	961	956		m6A
chrX	154484192	154484193	ENST00000369660.9	.	-	1850	AGGGACACA	190	0.331492	0.999955	protein_coding	UBL4A	ENSG00000102178.13	2327	474	31	1822	31	505	2327	2.7382	1819	1345	1456		m6A
chr11	65891589	65891590	ENST00000312579.4	.	+	917	GGGACTTGC	190	0.983607	0.99997	protein_coding	CCDC85B	ENSG00000175602.4	963	609	111	243	111	720	963	2.8107	806	197			m5C
chr9	127935370	127935371	ENST00000314392.13	.	-	639	TGGACTTAG	190	0.932961	0.999988	protein_coding	DPM2	ENSG00000136908.18	912	255	34	623	34	289	912	2.5618	605	350	409		m5C
chr2	27381541	27381542	ENST00000472077.1	.	-	3404	GAGACTGAG	190	0.829268	0.999947	retained_intron	PPM1G	ENSG00000115241.11	3752	0	0	0	0	0	0	inf	3404	3404	263		m5C
chr19	49860698	49860699	ENST00000599732.5	.	+	1531	CGGTCCCCA	190	0.982955	0.999982	protein_coding	PTOV1	ENSG00000104960.15	1577	1251	138	188	138	1389	1577	2.75532	1393	142	85		m5C
chr1	156035537	156035538	ENST00000368309.4	.	-	3342	TTGGACATT	189	0.716578	0.999982	protein_coding	UBQLN4	ENSG00000160803.8	3582	1806	97	1679	97	1903	3582	2.85706	3245	1439	1592		m6A
chr9	136723732	136723733	ENST00000371692.9	.	+	1348	CAAGACTCT	189	0.790055	0.99996	protein_coding	DIPK1B	ENSG00000165716.11	2358	1296	94	968	94	1390	2358	1.96759	1254	-42	771		m6A
chr9	19049843	19049844	ENST00000380527.3	.	+	417	TGGGACTGT	189	0.887701	1	protein_coding	RRAGA	ENSG00000155876.6	1599	942	233	424	233	1175	1599	1.19533	184	-758			m6A
chrX	48831133	48831134	ENST00000218230.6	.	-	986	GGATCCCTA	189	0.989189	1	protein_coding	PCSK1N	ENSG00000102109.9	1025	783	78	164	78	861	1025	2.7622	908	125	321		m5C
chr12	6870432	6870433	ENST00000229270.8	.	+	1247	CAGCCCAGA	189	0.838323	0.999947	protein_coding	TPI1	ENSG00000111669.15	1763	861	337	565	337	1198	1763	2.08673	910	49	168		m5C
chr12	48938879	48938880	ENST00000256682.9	.	-	883	CAGTCCTAC	189	0.813253	0.999906	protein_coding	ARF3	ENSG00000134287.10	4041	546	271	3224	271	817	4041	2.02047	612	66	228		m5C
chr19	55453012	55453013	ENST00000425675.7	.	-	1046	CGGACTCGC	189	0.768707	0.999937	protein_coding	ISOC2	ENSG00000063241.8	1075	618	134	323	134	752	1075	2.91022	912	294	375		m5C
chr16	2253962	2253963	ENST00000320225.10	.	-	1107	ATAAACAGG	188	0.966102	0.999935	protein_coding	RNPS1	ENSG00000205937.12	1951	918	189	844	189	1107	1951	2	918	0	100		m6A
chr10	75399068	75399069	ENST00000372524.5	.	-	1965	GCGGACCCA	188	0.586957	0.999997	protein_coding	ZNF503	ENSG00000165655.17	3205	1941	345	919	345	2286	3205	1.83462	1620	-321	1305		m6A
chr9	34610916	34610917	ENST00000378959.9	.	-	449	CTGGACCCC	188	0.42246	0.99999	protein_coding	RPP25L	ENSG00000164967.10	872	492	70	310	70	562	872	1.77033	379	-113	415		m6A
chr19	55453013	55453014	ENST00000425675.7	.	-	1045	ACGGACTCG	188	0.505495	0.999968	protein_coding	ISOC2	ENSG00000063241.8	1075	618	134	323	134	752	1075	2.90712	911	293	374		m6A
chr17	41825303	41825304	ENST00000523903.5	.	-	1410	TTGGACCAC	188	0.653179	0.999992	retained_intron	NT5C3B	ENSG00000141698.17	1534	0	0	0	0	0	0	inf	1410	1410	353		m6A
chrX	135033218	135033219	ENST00000257013.9	.	+	864	CTGGCCACA	188	0.902439	0.999934	protein_coding	RTL8C	ENSG00000134590.14	1192	342	29	821	29	371	1192	2.60049	835	493			m5C
chr2	27131236	27131237	ENST00000260643.7	.	-	1645	ACTCCAGGT	188	0.9	0.999976	protein_coding	PREB	ENSG00000138073.14	2127	1254	215	658	215	1469	2127	2.26748	1430	176	271		m5C
chr19	648921	648922	ENST00000292363.10	.	-	722	AAATCCAGG	188	0.844828	0.99994	protein_coding	RNF126	ENSG00000070423.18	1631	936	93	602	93	1029	1631	1.67201	629	-307	53	41	m5C
chr17	43015696	43015697	ENST00000355653.8	.	-	1608	GTCCCTGCC	188	0.90303	0.999969	protein_coding	VAT1	ENSG00000108828.16	2699	1182	63	1454	63	1245	2699	2.24966	1545	363	447		m5C
chr7	2380363	2380364	ENST00000360876.9	.	+	2714	TGGACTGTG	188	0.913793	0.999934	protein_coding	EIF3B	ENSG00000106263.18	3096	2445	95	556	95	2540	3096	2.31295	2619	174	160		m5C
chr6	29945495	29945496	ENST00000376809.10	.	+	1160	GTTCCTGCC	188	0.977778	0.999992	protein_coding	HLA-A	ENSG00000206503.13	1535	1098	22	415	22	1120	1535	2.09639	1138	40	45		m5C
chr9	19049844	19049845	ENST00000380527.3	.	+	418	GGGACTGTG	188	0.927778	0.999911	protein_coding	RRAGA	ENSG00000155876.6	1599	942	233	424	233	1175	1599	1.19639	185	-757			m5C
chr11	125602885	125602886	ENST00000392708.9	.	+	456	GTTCCTGGC	188	0.943503	0.999995	protein_coding	STT3A	ENSG00000134910.14	4501	2118	102	2281	102	2220	4501	1.16714	354	-1764	83	63	m5C
chr6	1612583	1612584	ENST00000645831.2	.	+	2669	TGGACTTGT	188	0.95082	0.999995	protein_coding	FOXC1	ENSG00000054598.9	3983	1662	531	1790	531	2193	3983	2.26592	2138	476			m5C
chr2	20447733	20447734	ENST00000272233.6	.	+	660	CCGGACTCG	187	0.893048	1	protein_coding	RHOB	ENSG00000143878.10	2367	591	392	1384	392	983	2367	1.45347	268	-323			m6A
chr1	228106736	228106737	ENST00000336520.8	.	-	685	CGGGACATT	187	0.579882	0.999908	protein_coding	MRPL55	ENSG00000162910.19	738	387	276	75	276	663	738	2.29333	409	22	181		m6A
chr2	96186707	96186708	ENST00000337288.10	.	-	1527	AGGGACAAG	187	0.221622	0.999903	protein_coding	STARD7	ENSG00000084090.14	3377	1113	393	1871	393	1506	3377	2.01122	1134	21	206		m6A
chr7	2380362	2380363	ENST00000360876.9	.	+	2713	CTGGACTGT	187	0.828877	0.999999	protein_coding	EIF3B	ENSG00000106263.18	3096	2445	95	556	95	2540	3096	2.31115	2618	173	159		m6A
chr1	151176745	151176746	ENST00000368892.9	.	-	1068	ATGGACTGC	187	0.819672	0.999999	protein_coding	VPS72	ENSG00000163159.14	1511	1095	76	340	76	1171	1511	1.90594	992	-103	285		m6A
chr15	90090638	90090639	ENST00000330062.8	.	-	290	TCATCCTGC	187	1	0.999999	protein_coding	IDH2	ENSG00000182054.10	2658	1359	78	1221	78	1437	2658	1.156	212	-1147	5	161	m5C
chr10	95606031	95606032	ENST00000371224.7	.	-	3260	TCGTCCTAC	187	0.927711	0.999954	protein_coding	ALDH18A1	ENSG00000059573.9	3352	2388	143	821	143	2531	3352	2.88794	3117	729	911		m5C
chr19	1435117	1435118	ENST00000233078.9	.	+	1617	AAAAAAAAG	186	0.965909	0.999999	protein_coding	DAZAP1	ENSG00000071626.17	2184	1224	188	772	188	1412	2184	2.26554	1429	205	381		m6A
chr22	31956676	31956677	ENST00000248975.6	.	+	824	CTGGACACA	186	0.879518	0.999922	protein_coding	YWHAH	ENSG00000128245.15	1751	741	199	811	199	940	1751	1.84345	625	-116	538		m6A
chr16	2264292	2264293	ENST00000320225.10	.	-	298	GATGAGAAG	186	0.963415	0.999943	protein_coding	RNPS1	ENSG00000205937.12	1951	918	189	844	189	1107	1951	1.11874	109	-809	38	118	m6A
chr10	133313062	133313063	ENST00000361518.10	.	+	985	CTGGACACA	186	0.338983	0.999923	protein_coding	ZNF511	ENSG00000198546.15	1084	759	30	295	30	789	1084	2.66441	955	196	275		m6A
chr22	31956677	31956678	ENST00000248975.6	.	+	825	TGGACACAC	186	0.92	0.99994	protein_coding	YWHAH	ENSG00000128245.15	1751	741	199	811	199	940	1751	1.8448	626	-115	539		m5C
chr1	28280865	28280866	ENST00000253063.4	.	+	1836	AGCCCCAGA	186	0.886228	0.999993	protein_coding	SESN2	ENSG00000130766.5	3462	1443	330	1689	330	1773	3462	2.0373	1506	63	150		m5C
chr1	28280866	28280867	ENST00000253063.4	.	+	1837	GCCCCAGAC	186	0.899441	0.999999	protein_coding	SESN2	ENSG00000130766.5	3462	1443	330	1689	330	1773	3462	2.03789	1507	64	151		m5C
chr12	106238945	106238946	ENST00000378026.5	.	-	2055	GTGTCCCCT	186	0.911392	0.999936	protein_coding	CKAP4	ENSG00000136026.14	3121	1809	169	1143	169	1978	3121	2.06737	1886	77	1403		m5C
chr19	48922839	48922840	ENST00000405315.9	.	+	1873	TGCTCCGGG	186	0.988304	0.999987	protein_coding	NUCB1	ENSG00000104805.16	2406	1386	72	948	72	1458	2406	2.43776	1801	415	522		m5C
chr19	1577030	1577031	ENST00000156825.5	.	-	2082	GGGGACTGA	185	0.848837	0.999901	protein_coding	MBD3	ENSG00000071655.18	5518	780	170	4568	170	950	5518	2.24781	1912	1132	1127		m6A
chr1	228100848	228100849	ENST00000272139.5	.	-	1171	GTGTCCTGC	185	0.89881	0.999957	protein_coding	C1orf35	ENSG00000143793.13	1290	792	98	400	98	890	1290	2.7025	1073	281	405		m5C
chr2	20447734	20447735	ENST00000272233.6	.	+	661	CGGACTCGC	185	0.965909	0.999986	protein_coding	RHOB	ENSG00000143878.10	2367	591	392	1384	392	983	2367	1.45516	269	-322			m5C
chr15	90090637	90090638	ENST00000330062.8	.	-	291	CATCCTGCC	185	0.981928	0.99991	protein_coding	IDH2	ENSG00000182054.10	2658	1359	78	1221	78	1437	2658	1.15673	213	-1146	6	160	m5C
chr1	33013261	33013262	ENST00000373449.7	.	-	693	CATCCCAGA	185	0.87574	0.999999	protein_coding	AK2	ENSG00000004455.17	3597	699	55	2843	55	754	3597	1.91273	638	-61	140	56	m5C
chr8	143022315	143022316	ENST00000429120.6	.	+	1078	AGGCCCTGC	185	0.869048	0.999963	protein_coding	LY6E	ENSG00000160932.11	1173	396	156	621	156	552	1173	2.84702	922	526	750		m5C
chr16	1962268	1962269	ENST00000526522.5	.	-	714	TCGCCAAGG	185	0.958084	0.999922	protein_coding	RPS2	ENSG00000140988.16	924	708	178	38	178	886	924	1.75706	536	-172	1		m5C
chr16	23690082	23690083	ENST00000300093.9	.	+	1875	CCGGACTGG	184	0.480447	0.999948	protein_coding	PLK1	ENSG00000166851.15	2160	1812	44	304	44	1856	2160	2.0625	1831	19	223		m6A
chr12	106239186	106239187	ENST00000378026.5	.	-	1814	GCGGACTTG	184	0.932203	0.999998	protein_coding	CKAP4	ENSG00000136026.14	3121	1809	169	1143	169	1978	3121	1.90934	1645	-164	1162		m6A
chr19	54207615	54207616	ENST00000391752.5	.	+	740	TTTTCCTGC	184	0.904762	0.999987	protein_coding	RPS9	ENSG00000170889.14	772	585	115	72	115	700	772	2.55556	625	40	218		m5C
chr1	234607032	234607033	ENST00000366609.4	.	-	2551	GTAGACTTC	183	0.675325	0.999928	protein_coding	IRF2BP2	ENSG00000168264.11	5316	1764	684	2868	684	2448	5316	2.03591	1867	103	819		m6A
chr19	10832727	10832728	ENST00000214869.7	.	-	971	ATTTCCTGG	183	0.96988	0.999999	protein_coding	TMED1	ENSG00000099203.7	1633	684	21	928	21	705	1633	2.28664	950	266	485		m5C
chr4	82371574	82371575	ENST00000353341.8	.	-	550	CAAACTCCT	183	0.847561	0.999918	protein_coding	HNRNPD	ENSG00000138668.19	1585	921	308	356	308	1229	1585	1.26276	242	-679	9	48	m5C
chr19	48923133	48923134	ENST00000405315.9	.	+	2167	TAGGCCCAG	183	0.815287	0.999907	protein_coding	NUCB1	ENSG00000104805.16	2406	1386	72	948	72	1458	2406	2.74789	2095	709	816		m5C
chr17	82057395	82057396	ENST00000578552.5	.	+	1799	TTTCCCAGA	183	0.881657	0.999999	protein_coding	GPS1	ENSG00000169727.12	1874	1464	67	343	67	1531	1874	2.78134	1732	268	343		m5C
chr17	82057396	82057397	ENST00000578552.5	.	+	1800	TTCCCAGAC	183	0.826347	0.999986	protein_coding	GPS1	ENSG00000169727.12	1874	1464	67	343	67	1531	1874	2.78426	1733	269	344		m5C
chr1	212620351	212620352	ENST00000341491.9	.	+	1516	TAGGACTCT	182	0.512048	0.999923	protein_coding	ATF3	ENSG00000162772.17	1940	546	174	1220	174	720	1940	2.65246	1342	796	994		m6A
chr19	46390642	46390643	ENST00000012443.9	.	+	1806	CTGCCCTGC	182	0.93865	0.999994	protein_coding	PPP5C	ENSG00000011485.15	2139	1500	10	629	10	1510	2139	2.47059	1796	296	359		m5C
chr22	29555629	29555630	ENST00000216121.12	.	-	1190	GCCACCAGT	182	0.873494	0.999956	protein_coding	NIPSNAP1	ENSG00000184117.12	2013	855	31	1127	31	886	2013	2.26974	1159	304	369		m5C
chr4	77048500	77048501	ENST00000237654.9	.	-	1412	CTGTCCCAG	182	0.883436	0.999986	protein_coding	CCNI	ENSG00000118816.11	2759	1134	561	1064	561	1695	2759	1.75044	851	-283	161		m5C
chr17	48621983	48621984	ENST00000311177.7	.	-	1757	ACAGACTGT	181	0.740964	0.999988	protein_coding	HOXB9	ENSG00000170689.10	2586	753	89	1744	89	842	2586	2.52466	1668	915	1151		m6A
chr17	48623014	48623015	ENST00000311177.7	.	-	726	AGGGACCGT	181	0.662651	0.999945	protein_coding	HOXB9	ENSG00000170689.10	2586	753	89	1744	89	842	2586	1.84595	637	-116	120		m6A
chr10	100986697	100986698	ENST00000318364.12	.	-	587	TTGGACTGT	181	0.976879	0.999996	protein_coding	MRPL43	ENSG00000055950.16	1010	480	72	458	72	552	1010	2.07642	515	35	277		m6A
chr1	234607448	234607449	ENST00000366609.4	.	-	2135	GAGGACTGG	181	0.95092	0.999974	protein_coding	IRF2BP2	ENSG00000168264.11	5316	1764	684	2868	684	2448	5316	1.82256	1451	-313	403		m6A
chr9	136723351	136723352	ENST00000371692.9	.	+	967	CGGGACTTT	181	0.877301	0.999938	protein_coding	DIPK1B	ENSG00000165716.11	2358	1296	94	968	94	1390	2358	1.67361	873	-423	390		m6A
chr6	43671614	43671615	ENST00000372133.8	.	-	749	TGGGACTAA	181	0.794444	0.999999	protein_coding	MRPS18A	ENSG00000096080.12	1163	591	12	560	12	603	1163	2.26071	737	146	291		m6A
chr1	1233471	1233472	ENST00000379198.5	.	+	1235	CTGGACCTC	181	0.592179	0.999996	protein_coding	B3GALT6	ENSG00000176022.7	2805	990	42	1773	42	1032	2805	2.1145	1193	203			m6A
chr16	30525552	30525553	ENST00000380412.7	.	-	739	CTGGACTCC	181	0.831461	0.999999	protein_coding	ZNF768	ENSG00000169957.10	2289	1623	153	513	153	1776	2289	1.36106	586	-1037	498		m6A
chr6	113861476	113861477	ENST00000612661.2	.	+	2297	TTGGACCTT	181	0.491525	0.999995	protein_coding	MARCKS	ENSG00000277443.3	4296	999	401	2896	401	1400	4296	2.30974	1896	897	1794		m6A
chr2	96185206	96185207	ENST00000337288.10	.	-	3028	CGAGCAGTC	181	0.994152	0.999932	protein_coding	STARD7	ENSG00000084090.14	3377	1113	393	1871	393	1506	3377	2.81347	2635	1522	1707		m5C
chr6	43671613	43671614	ENST00000372133.8	.	-	750	GGGACTAAC	181	0.9	0.999901	protein_coding	MRPS18A	ENSG00000096080.12	1163	591	12	560	12	603	1163	2.2625	738	147	292		m5C
chr11	73974916	73974917	ENST00000663595.2	.	-	1398	CTTCCCTTC	181	0.616766	0.999984	protein_coding	UCP2	ENSG00000175567.11	1644	930	379	335	379	1309	1644	2.26567	1019	89	204		m5C
chr19	1577704	1577705	ENST00000156825.5	.	-	1408	CGGGACTCT	180	0.982659	0.999985	protein_coding	MBD3	ENSG00000071655.18	5518	780	170	4568	170	950	5518	2.10026	1238	458	453		m6A
chr19	33387168	33387169	ENST00000244137.12	.	-	1687	TTTAATTAC	180	0.994444	0.999994	protein_coding	PEPD	ENSG00000124299.15	1907	1482	31	394	31	1513	1907	2.44162	1656	174	312		m6A
chr22	21628490	21628491	ENST00000292778.11	.	-	906	CTGGACTCC	180	0.721591	0.999953	protein_coding	YDJC	ENSG00000161179.14	1309	972	8	329	8	980	1309	1.92387	898	-74	296		m6A
chr20	35953981	35953982	ENST00000305978.7	.	-	412	CTAGACTCG	180	0.524691	0.999909	protein_coding	SCAND1	ENSG00000171222.11	771	540	110	121	110	650	771	1.55926	302	-238	357		m6A
chr19	55642854	55642855	ENST00000325333.10	.	+	540	TCGGACCTC	180	0.392045	0.999957	protein_coding	ZNF580	ENSG00000213015.9	1156	519	194	443	194	713	1156	1.66667	346	-173	358		m6A
chr16	30444355	30444356	ENST00000478753.5	.	-	1518	TTGGACCTT	180	0.921788	1	protein_coding	SEPHS2	ENSG00000179918.19	2244	1347	147	750	147	1494	2244	2.032	1371	24			m6A
chr19	50797888	50797889	ENST00000598463.5	.	-	1658	TGGACACTG	180	0.958333	0.999922	processed_transcript	C19orf48	ENSG00000167747.15	1844	0	0	0	0	0	0	inf	1658	1658	1069		m5C
chr16	88809182	88809183	ENST00000301019.9	.	+	2588	AGGGACTGG	179	0.654971	0.99999	protein_coding	CDT1	ENSG00000167513.9	2664	1641	43	980	43	1684	2664	2.92245	2545	904	1068		m6A
chr2	27381544	27381545	ENST00000344034.5	.	-	1863	CCTGAGACT	179	0.8	0.999939	protein_coding	PPM1G	ENSG00000115241.11	2210	1641	169	400	169	1810	2210	2.1325	1694	53	260		m6A
chr1	36137877	36137878	ENST00000373166.8	.	-	448	GTGGACTTT	179	0.231214	0.999912	protein_coding	TRAPPC3	ENSG00000054116.12	1282	543	108	631	108	651	1282	1.62615	340	-203	100	83	m6A
chr1	17408361	17408362	ENST00000375436.9	.	-	2437	GGGGACTTG	179	0.858025	0.999991	protein_coding	RCC2	ENSG00000179051.14	4040	1569	141	2330	141	1710	4040	2.31202	2296	727	832		m6A
chr12	106239169	106239170	ENST00000378026.5	.	-	1831	CAGGACTGC	179	0.970414	0.999966	protein_coding	CKAP4	ENSG00000136026.14	3121	1809	169	1143	169	1978	3121	1.91874	1662	-147	1179		m6A
chr1	1233131	1233132	ENST00000379198.5	.	+	895	GAGGACATG	179	0.73913	0.999961	protein_coding	B3GALT6	ENSG00000176022.7	2805	990	42	1773	42	1032	2805	1.86162	853	-137			m6A
chr3	133819743	133819744	ENST00000466490.7	.	+	1088	GAGAAATGG	179	0.0909091	0.999917	protein_coding	SRPRB	ENSG00000144867.13	2837	816	295	1726	295	1111	2837	1.97181	793	-23	191		m6A
chr12	106239185	106239186	ENST00000378026.5	.	-	1815	CGGACTTGA	179	0.977143	1	protein_coding	CKAP4	ENSG00000136026.14	3121	1809	169	1143	169	1978	3121	1.90989	1646	-163	1163		m5C
chr19	15115208	15115209	ENST00000263383.8	.	-	2082	CTGGACTGT	178	0.702381	0.999974	protein_coding	ILVBL	ENSG00000105135.16	2305	1899	141	265	141	2040	2305	2.15849	1941	42	221		m6A
chr17	47824211	47824212	ENST00000351111.7	.	-	808	CCGGACTCG	178	0.747126	0.999996	protein_coding	MRPL10	ENSG00000159111.13	1749	786	30	933	30	816	1749	1.98982	778	-8	246		m6A
chr8	143816626	143816627	ENST00000526683.6	.	-	1584	TGAGACTCA	178	0.948276	0.999999	protein_coding	PUF60	ENSG00000179950.14	1868	1680	12	176	12	1692	1868	1.93571	1572	-108	192		m6A
chr6	170577440	170577441	ENST00000541970.6	.	-	1208	ACAGATTGC	178	1	0.999945	protein_coding	PDCD2	ENSG00000071994.11	3355	1035	56	2264	56	1091	3355	2.05168	1152	117	276		m6A
chr4	108009881	108009882	ENST00000309522.8	.	+	299	AAACCTTAA	178	0.980769	0.999994	protein_coding	HADH	ENSG00000138796.18	1803	945	44	814	44	989	1803	1.26984	255	-690	123	6	m5C
chr20	45811098	45811099	ENST00000372622.8	.	+	944	TTGTCCTAC	178	0.923567	0.999983	protein_coding	DNTTIP1	ENSG00000101457.13	1264	990	51	223	51	1041	1264	1.90202	893	-97	42		m5C
chr12	50120289	50120290	ENST00000550487.6	.	+	320	ATTTCCAGG	178	0.958084	0.999998	protein_coding	COX14	ENSG00000178449.9	484	174	74	236	74	248	484	2.30508	246	72	254		m5C
chrX	71300639	71300640	ENST00000677446.1	.	+	2339	ACTCCCCCA	178	0.958084	0.999999	protein_coding	NONO	ENSG00000147140.17	2868	1416	360	1092	360	1776	2868	2.51557	1979	563	698		m5C
chr19	14451890	14451891	ENST00000242783.11	.	+	1248	CCCTACCCC	177	0.36129	0.999961	protein_coding	PKN1	ENSG00000123143.13	3120	2829	216	75	216	3045	3120	1.36479	1032	-1797	62	133	m6A
chr3	127621844	127621845	ENST00000265056.12	.	+	2842	ATGGACACA	177	0.736527	0.999983	protein_coding	MCM2	ENSG00000073111.14	3434	2715	56	663	56	2771	3434	2.10709	2786	71	182		m6A
chr15	75639683	75639684	ENST00000314852.2	.	-	1428	GTGGACTCG	177	0.736527	0.999993	protein_coding	IMP3	ENSG00000177971.9	2028	555	944	529	944	1499	2028	1.87207	484	-71	584		m6A
chr16	87831037	87831038	ENST00000565644.5	.	-	2967	GTGGACATC	177	0.609195	0.999994	protein_coding	SLC7A5	ENSG00000103257.9	3983	726	310	2947	310	1036	3983	2.65524	2657	1931	1987		m6A
chr19	10832726	10832727	ENST00000214869.7	.	-	972	TTTCCTGGC	177	0.954248	0.999949	protein_coding	TMED1	ENSG00000099203.7	1633	684	21	928	21	705	1633	2.28772	951	267	486		m5C
chr2	27381541	27381542	ENST00000344034.5	.	-	1866	GAGACTGAG	177	0.843137	0.999938	protein_coding	PPM1G	ENSG00000115241.11	2210	1641	169	400	169	1810	2210	2.14	1697	56	263		m5C
chrX	154018044	154018045	ENST00000369980.8	.	-	959	GCTTCCTGC	177	0.932099	0.999936	protein_coding	IRAK1	ENSG00000184216.14	3581	2139	90	1352	90	2229	3581	1.40626	869	-1270	75	40	m5C
chr12	106238943	106238944	ENST00000378026.5	.	-	2057	GTCCCCTAC	177	0.81875	0.999978	protein_coding	CKAP4	ENSG00000136026.14	3121	1809	169	1143	169	1978	3121	2.06912	1888	79	1405		m5C
chr12	48938980	48938981	ENST00000256682.9	.	-	782	CTGGACTGG	176	0.491124	0.999967	protein_coding	ARF3	ENSG00000134287.10	4041	546	271	3224	271	817	4041	1.9359	511	-35	127		m6A
chr2	27381542	27381543	ENST00000344034.5	.	-	1865	TGAGACTGA	176	0.732877	0.99998	protein_coding	PPM1G	ENSG00000115241.11	2210	1641	169	400	169	1810	2210	2.1375	1696	55	262		m6A
chr19	55486948	55486949	ENST00000205194.5	.	+	732	AAAGACCTG	175	0.0747126	0.999902	protein_coding	NAT14	ENSG00000090971.5	1350	621	119	610	119	740	1350	1.98712	613	-8	541		m6A
chr7	143268918	143268919	ENST00000358406.10	.	+	835	TGGGACTCG	175	0.732143	0.999998	protein_coding	GSTK1	ENSG00000197448.14	1032	681	73	278	73	754	1032	2.29137	762	81	131		m6A
chr1	234607416	234607417	ENST00000366609.4	.	-	2167	CCGGACTCC	175	0.942197	1	protein_coding	IRF2BP2	ENSG00000168264.11	5316	1764	684	2868	684	2448	5316	1.8407	1483	-281	435		m6A
chr15	92897950	92897951	ENST00000557682.6	.	+	932	GTGGACATT	175	0.861272	0.999994	lncRNA	CHASERR	ENSG00000272888.7	2683	0	0	0	0	0	0	inf	932	932	227		m6A
chr17	81843548	81843549	ENST00000680083.1	.	-	1985	CTGGACATG	175	0.517442	0.999988	nonsense_mediated_decay	P4HB	ENSG00000185624.16	2376	225	37	2114	37	262	2376	2.81504	1948	1723	543		m6A
chrX	71300639	71300640	ENST00000276079.13	.	+	2132	ACTCCCCCA	175	0.953216	0.999999	protein_coding	NONO	ENSG00000147140.17	2661	1416	153	1092	153	1569	2661	2.51557	1979	563	698		m5C
chr20	35954200	35954201	ENST00000305978.7	.	-	193	CGAGCTCAG	175	0.982143	0.999993	protein_coding	SCAND1	ENSG00000171222.11	771	540	110	121	110	650	771	1.1537	83	-457	138		m5C
chr17	41822799	41822800	ENST00000321562.9	.	+	2171	CACTCCCAG	175	0.939024	1	protein_coding	FKBP10	ENSG00000141756.19	2585	1749	31	805	31	1780	2585	2.48571	2140	391	577		m5C
chr16	30070250	30070251	ENST00000563060.6	.	+	1386	GGCCCTGCC	175	0.933333	0.999985	protein_coding	ALDOA	ENSG00000149925.22	1550	1095	253	202	253	1348	1550	2.18812	1133	38	134		m5C
chr3	15052338	15052339	ENST00000253686.7	.	-	744	GGAGACTCT	174	0.653595	0.99996	protein_coding	MRPS25	ENSG00000131368.8	4572	522	121	3929	121	643	4572	2.02571	623	101	294		m6A
chr12	56113751	56113752	ENST00000303305.11	.	+	2227	ATGGACTTG	174	0.693252	0.999976	protein_coding	PA2G4	ENSG00000170515.14	2386	1185	179	1022	179	1364	2386	2.84442	2048	863	929		m6A
chr15	75639416	75639417	ENST00000314852.2	.	-	1695	TTGGACTAC	174	0.994253	1	protein_coding	IMP3	ENSG00000177971.9	2028	555	944	529	944	1499	2028	2.37051	751	196	851		m6A
chr16	30774637	30774638	ENST00000324685.11	.	+	3639	CTGGACACC	174	0.422619	0.999903	protein_coding	RNF40	ENSG00000103549.22	5309	3006	110	2193	110	3116	5309	2.23849	3529	523	700		m6A
chr3	127672436	127672437	ENST00000342480.7	.	+	1809	CGGGACCCC	174	0.127907	0.999927	protein_coding	PODXL2	ENSG00000114631.11	2175	1818	35	322	35	1853	2175	1.9758	1774	-44	169		m6A
chr9	136723157	136723158	ENST00000371692.9	.	+	773	GGGGACCTC	174	0.624277	0.999999	protein_coding	DIPK1B	ENSG00000165716.11	2358	1296	94	968	94	1390	2358	1.52392	679	-617	196		m6A
chr6	32179744	32179745	ENST00000375094.4	.	+	360	AGCCAGAAG	174	0.98773	0.999948	protein_coding	RNF5	ENSG00000204308.8	1117	543	107	467	107	650	1117	1.46593	253	-290	94	19	m6A
chr12	4654326	4654327	ENST00000266544.10	.	+	97	GTGTCACGG	174	0.988304	0.999999	protein_coding	NDUFA9	ENSG00000139180.11	8356	1134	13	7209	13	1147	8356	1.07407	84	-1050	35	136	m5C
chr1	17408360	17408361	ENST00000375436.9	.	-	2438	GGGACTTGG	174	0.97546	0.999941	protein_coding	RCC2	ENSG00000179051.14	4040	1569	141	2330	141	1710	4040	2.31245	2297	728	833		m5C
chr19	11450795	11450796	ENST00000677123.1	.	+	1923	CATTCCCAG	174	0.958333	1	protein_coding	PRKCSH	ENSG00000130175.10	2096	1608	149	339	149	1757	2096	2.48968	1774	166	150		m5C
chr22	29555630	29555631	ENST00000216121.12	.	-	1189	GGCCACCAG	173	0.988024	0.99993	protein_coding	NIPSNAP1	ENSG00000184117.12	2013	855	31	1127	31	886	2013	2.26886	1158	303	368		m6A
chr6	30724272	30724273	ENST00000330914.7	.	+	1478	ATGGACGAG	173	0.658537	0.999972	protein_coding	TUBB	ENSG00000196230.14	2632	1119	484	1029	484	1603	2632	1.88829	994	-125	933		m6A
chr2	27381570	27381571	ENST00000472077.1	.	-	3375	CTAGACTGT	173	0.525641	0.999966	retained_intron	PPM1G	ENSG00000115241.11	3752	0	0	0	0	0	0	inf	3375	3375	234		m6A
chr3	51394237	51394238	ENST00000563281.2	.	+	2953	TTAGATTTT	173	0.619355	0.999973	protein_coding	RBM15B	ENSG00000259956.2	6624	2673	115	3836	115	2788	6624	2.04301	2838	165			m6A
chr19	17279128	17279129	ENST00000598188.6	.	+	1168	TGGGACCTC	173	0.573964	0.999993	protein_coding	BABAM1	ENSG00000105393.16	1377	990	98	289	98	1088	1377	2.27682	1070	80	284		m6A
chr19	11506135	11506136	ENST00000270517.12	.	-	1439	TGGACTGAA	173	0.988166	0.999977	protein_coding	ECSIT	ENSG00000130159.14	1647	1296	96	255	96	1392	1647	2.18431	1343	47	292		m5C
chr19	44893877	44893878	ENST00000405636.6	.	+	637	CCATCCAGA	173	0.955975	0.999992	protein_coding	TOMM40	ENSG00000130204.13	1709	1086	104	519	104	1190	1709	1.49079	533	-553	98	4	m5C
chr19	17943881	17943882	ENST00000445755.7	.	+	883	GGTCCCTGC	173	0.908497	0.999989	protein_coding	CCDC124	ENSG00000007080.11	987	672	45	270	45	717	987	2.61481	838	166	374		m5C
chr22	19134126	19134127	ENST00000252137.11	.	-	1510	GAGGACTCC	172	0.890909	0.999994	protein_coding	ESS2	ENSG00000100056.12	5359	1431	11	3917	11	1442	5359	2.01736	1499	68	348		m6A
chr19	11506136	11506137	ENST00000270517.12	.	-	1438	GTGGACTGA	172	0.927711	0.999999	protein_coding	ECSIT	ENSG00000130159.14	1647	1296	96	255	96	1392	1647	2.18039	1342	46	291		m6A
chr20	50191580	50191581	ENST00000303004.5	.	+	751	GCGGACTGC	172	0.886228	0.999999	protein_coding	CEBPB	ENSG00000172216.6	1839	1038	204	597	204	1242	1839	1.52697	547	-491			m6A
chr3	49721533	49721534	ENST00000308388.7	.	-	1525	GGCCAGGGC	172	0.9375	0.999935	protein_coding	GMPPB	ENSG00000173540.14	3144	1083	225	1836	225	1308	3144	2.11819	1300	217	349		m6A
chr12	124911788	124911789	ENST00000536769.1	.	-	3559	ATGGACGCA	172	0.642857	0.999982	protein_coding	UBC	ENSG00000150991.15	3745	2058	1577	110	1577	3635	3745	1.96307	1982	-76			m6A
chr6	1612582	1612583	ENST00000645831.2	.	+	2668	ATGGACTTG	172	0.885542	0.999998	protein_coding	FOXC1	ENSG00000054598.9	3983	1662	531	1790	531	2193	3983	2.26536	2137	475			m6A
chr19	55674394	55674395	ENST00000308924.9	.	+	1824	TCTCCTTCT	172	0.915152	0.999974	protein_coding	U2AF2	ENSG00000063244.13	2146	1428	70	648	70	1498	2146	2.50309	1754	326	461		m5C
chr1	224189682	224189683	ENST00000323699.9	.	+	285	AAGACTTGG	172	0.994118	0.999989	protein_coding	DEGS1	ENSG00000143753.13	2032	972	97	963	97	1069	2032	1.19342	188	-784	106	637	m5C
chr11	73974915	73974916	ENST00000663595.2	.	-	1399	TTCCCTTCT	172	0.605096	0.999951	protein_coding	UCP2	ENSG00000175567.11	1644	930	379	335	379	1309	1644	2.26866	1020	90	205		m5C
chr6	41932863	41932864	ENST00000230340.9	.	+	1535	AAGGACTGA	171	0.860606	0.999981	protein_coding	BYSL	ENSG00000112578.10	1718	1314	64	340	64	1378	1718	2.46176	1471	157	503		m6A
chrX	135033170	135033171	ENST00000257013.9	.	+	816	ACAGACTGC	171	0.765823	0.999991	protein_coding	RTL8C	ENSG00000134590.14	1192	342	29	821	29	371	1192	2.54202	787	445			m6A
chr3	51704279	51704280	ENST00000341333.10	.	+	1276	GCTTCCAGG	171	0.97561	1	protein_coding	TEX264	ENSG00000164081.13	1320	942	71	307	71	1013	1320	2.85668	1205	263	556		m5C
chr3	51704280	51704281	ENST00000341333.10	.	+	1277	CTTCCAGGA	171	0.993827	1	protein_coding	TEX264	ENSG00000164081.13	1320	942	71	307	71	1013	1320	2.85993	1206	264	557		m5C
chr20	3214044	3214045	ENST00000380113.8	.	+	303	GCTCCCCGG	171	0.886792	0.999914	protein_coding	ITPA	ENSG00000125877.13	1037	585	54	398	54	639	1037	1.42564	249	-336	60	14	m5C
chr19	17943882	17943883	ENST00000445755.7	.	+	884	GTCCCTGCC	171	0.901316	0.999934	protein_coding	CCDC124	ENSG00000007080.11	987	672	45	270	45	717	987	2.61852	839	167	375		m5C
chr6	41932831	41932832	ENST00000230340.9	.	+	1503	AGGGACATC	170	0.697531	0.999978	protein_coding	BYSL	ENSG00000112578.10	1718	1314	64	340	64	1378	1718	2.36765	1439	125	471		m6A
chr9	136840829	136840830	ENST00000311502.12	.	+	2746	AGGGACCTG	170	0.485207	0.999989	protein_coding	RABL6	ENSG00000196642.19	3104	2190	249	665	249	2439	3104	2.46165	2497	307	508		m6A
chr1	39753526	39753527	ENST00000324379.10	.	+	1096	CTGGACTAT	170	0.57764	0.999968	protein_coding	PPIE	ENSG00000084072.17	4339	906	19	3414	19	925	4339	2.05009	1077	171	240		m6A
chr2	27381570	27381571	ENST00000344034.5	.	-	1837	CTAGACTGT	170	0.657143	0.999926	protein_coding	PPM1G	ENSG00000115241.11	2210	1641	169	400	169	1810	2210	2.0675	1668	27	234		m6A
chr16	30524356	30524357	ENST00000380412.7	.	-	1935	GGAGACTTG	170	0.909639	1	protein_coding	ZNF768	ENSG00000169957.10	2289	1623	153	513	153	1776	2289	2.30994	1782	159	1694		m6A
chr6	1613694	1613695	ENST00000645831.2	.	+	3780	TCAGACTTT	170	0.451613	0.999905	protein_coding	FOXC1	ENSG00000054598.9	3983	1662	531	1790	531	2193	3983	2.88659	3249	1587			m6A
chr5	176392588	176392589	ENST00000345807.7	.	-	996	TGGTCCAGC	170	0.759259	0.999969	protein_coding	CLTB	ENSG00000175416.16	1085	636	176	273	176	812	1085	2.67399	820	184	356		m5C
chr16	30524355	30524356	ENST00000380412.7	.	-	1936	GAGACTTGT	170	0.95122	0.999997	protein_coding	ZNF768	ENSG00000169957.10	2289	1623	153	513	153	1776	2289	2.31189	1783	160	1695		m5C
chr19	17943880	17943881	ENST00000445755.7	.	+	882	GGGTCCCTG	170	0.948718	0.999971	protein_coding	CCDC124	ENSG00000007080.11	987	672	45	270	45	717	987	2.61111	837	165	373		m5C
chr3	49721601	49721602	ENST00000308388.7	.	-	1457	GTGGACATC	169	0.703704	0.999988	protein_coding	GMPPB	ENSG00000173540.14	3144	1083	225	1836	225	1308	3144	2.08115	1232	149	281		m6A
chr1	212619742	212619743	ENST00000341491.9	.	+	907	TTGGACCAG	169	0.827381	1	protein_coding	ATF3	ENSG00000162772.17	1940	546	174	1220	174	720	1940	2.15328	733	187	385		m6A
chr7	135674405	135674406	ENST00000507606.3	.	+	450	TAAGACTGG	169	0.4	0.999908	protein_coding	STMP1	ENSG00000243317.8	2461	144	66	2251	66	210	2461	2.10662	384	240	315		m6A
chr10	95613794	95613795	ENST00000371224.7	.	-	2012	GGATCTGCT	169	0.987654	0.999917	protein_coding	ALDH18A1	ENSG00000059573.9	3352	2388	143	821	143	2531	3352	1.78266	1869	-519	68	54	m5C
chr19	17306752	17306753	ENST00000252602.2	.	+	673	TAAAAGACA	168	0.954545	0.999998	protein_coding	MRPL34	ENSG00000130312.7	764	279	21	464	21	300	764	2.80388	652	373	587		m6A
chr16	30774130	30774131	ENST00000324685.11	.	+	3132	GGGGACTCT	168	0.874251	1	protein_coding	RNF40	ENSG00000103549.22	5309	3006	110	2193	110	3116	5309	2.0073	3022	16	193		m6A
chr22	17137714	17137715	ENST00000336737.8	.	-	1603	AGGGACTTC	168	0.237805	0.999915	protein_coding	HDHD5	ENSG00000069998.12	1799	1272	26	501	26	1298	1799	2.60878	1577	305	642		m6A
chr9	34610925	34610926	ENST00000378959.9	.	-	440	CGGGACCCC	168	0.203593	0.999909	protein_coding	RPP25L	ENSG00000164967.10	872	492	70	310	70	562	872	1.75203	370	-122	406		m6A
chrX	71300640	71300641	ENST00000276079.13	.	+	2133	CTCCCCCAG	168	0.987342	0.999999	protein_coding	NONO	ENSG00000147140.17	2661	1416	153	1092	153	1569	2661	2.51648	1980	564	699		m5C
chr16	30070243	30070244	ENST00000563060.6	.	+	1379	CACTCCAGG	168	0.903846	0.99999	protein_coding	ALDOA	ENSG00000149925.22	1550	1095	253	202	253	1348	1550	2.15347	1126	31	127		m5C
chrX	71300640	71300641	ENST00000677446.1	.	+	2340	CTCCCCCAG	168	0.947712	0.999998	protein_coding	NONO	ENSG00000147140.17	2868	1416	360	1092	360	1776	2868	2.51648	1980	564	699		m5C
chr1	149926539	149926540	ENST00000271628.9	.	-	585	AAGGACTCC	167	0.524138	0.999905	protein_coding	SF3B4	ENSG00000143368.10	1544	1275	44	225	44	1319	1544	1.42431	541	-734	378	165	m6A
chr3	127672529	127672530	ENST00000342480.7	.	+	1902	GTGGACCCC	167	0.290123	0.999935	protein_coding	PODXL2	ENSG00000114631.11	2175	1818	35	322	35	1853	2175	2.15217	1867	49	262		m6A
chr2	96192392	96192393	ENST00000337288.10	.	-	1211	TTATCCGTC	167	0.831169	0.999969	protein_coding	STARD7	ENSG00000084090.14	3377	1113	393	1871	393	1506	3377	1.73495	818	-295	75	25	m5C
chr11	46383558	46383559	ENST00000395566.9	.	+	587	CTCTCCCAG	167	0.922078	0.999998	protein_coding	MDK	ENSG00000110492.16	830	432	91	307	91	523	830	2.20847	496	64	90		m5C
chr5	173317906	173317907	ENST00000265087.9	.	-	1069	AGGGACCTT	166	0.739394	0.999999	protein_coding	STC2	ENSG00000113739.11	4254	909	221	3124	221	1130	4254	1.93289	848	-61	342		m6A
chr3	141745411	141745412	ENST00000273480.4	.	+	520	TGGGACTCA	166	0.770186	0.999999	protein_coding	RNF7	ENSG00000114125.14	2669	342	44	2283	44	386	2669	2.05869	476	134	253		m6A
chr22	42619368	42619369	ENST00000352397.10	.	-	1386	TGCCAGGGC	166	0.943396	0.999973	protein_coding	CYB5R3	ENSG00000100243.21	2916	906	77	1933	77	983	2916	2.20848	1309	403	576		m6A
chr10	95606881	95606882	ENST00000371224.7	.	-	2410	AGGGACTGC	166	0.493902	0.999936	protein_coding	ALDH18A1	ENSG00000059573.9	3352	2388	143	821	143	2531	3352	1.94933	2267	-121	61		m6A
chr20	35700964	35700965	ENST00000374078.5	.	+	478	TAAAAGAAA	166	0.902098	0.999949	protein_coding	ROMO1	ENSG00000125995.16	498	240	180	78	180	420	498	2.74359	298	58	167		m6A
chr19	1279093	1279094	ENST00000409293.6	.	+	735	TGTGACTTG	166	0.668919	0.999954	protein_coding	FAM174C	ENSG00000228300.14	870	399	20	451	20	419	870	2.70067	715	316	317		m6A
chr17	81843553	81843554	ENST00000680083.1	.	-	1980	CCGGACTGG	166	0.89441	1	nonsense_mediated_decay	P4HB	ENSG00000185624.16	2376	225	37	2114	37	262	2376	2.81268	1943	1718	538		m6A
chr1	182383667	182383668	ENST00000331872.11	.	-	1983	CCATCCAGG	166	0.918919	0.999977	protein_coding	GLUL	ENSG00000135821.19	7554	1122	125	6307	125	1247	7554	2.1167	1858	736	1055		m5C
chr19	48453118	48453119	ENST00000253237.10	.	+	1457	TGAGACTGG	165	0.826923	0.99998	protein_coding	GRWD1	ENSG00000105447.13	5361	1341	23	3997	23	1364	5361	2.02327	1434	93	411		m6A
chr19	1981134	1981135	ENST00000255641.13	.	+	2691	CTGGACTGG	165	0.779221	0.999999	protein_coding	CSNK1G2	ENSG00000133275.16	2895	1248	512	1135	512	1760	2895	2.82026	2179	931	986		m6A
chr1	156767659	156767660	ENST00000271526.9	.	+	125	GCGGACTTT	165	0.748428	0.999997	protein_coding	PRCC	ENSG00000143294.15	2068	1476	237	355	237	1713	2068	0.527426	-112	-1588		580	m6A
chr11	65571735	65571736	ENST00000309328.8	.	+	616	TAAGAGAAG	165	0.945946	1	protein_coding	ZNRD2	ENSG00000173465.8	769	600	15	154	15	615	769	2.00649	601	1	345		m6A
chr20	45811270	45811271	ENST00000372622.8	.	+	1116	TGGGACTGC	165	0.62987	0.999988	protein_coding	DNTTIP1	ENSG00000101457.13	1264	990	51	223	51	1041	1264	2.33632	1065	75	214		m6A
chr19	38383468	38383469	ENST00000620216.4	.	+	1183	GTGGACTGA	165	0.525974	0.999915	protein_coding	PSMD8	ENSG00000099341.12	1538	1053	52	433	52	1105	1538	2.18014	1131	78	216		m6A
chr7	100673898	100673899	ENST00000303210.9	.	+	159	ACCTCCGCC	165	0.987097	1	protein_coding	GNB2	ENSG00000172354.10	1664	1023	273	368	273	1296	1664	0.582418	-114	-1137		25	m5C
chr6	29943313	29943314	ENST00000396634.5	.	+	730	CGGACGGGC	165	1	0.999963	protein_coding	HLA-A	ENSG00000206503.13	1868	1098	341	429	341	1439	1868	1.35428	389	-709	46	230	m5C
chr7	149880444	149880445	ENST00000425642.3	.	+	1472	TGGACTGCT	165	0.935065	0.999942	protein_coding	ATP6V0E2	ENSG00000171130.19	1723	246	97	1380	97	343	1723	2.81812	1375	1129	1110		m5C
chr19	17279244	17279245	ENST00000598188.6	.	+	1284	GTCTCCCAG	165	0.974522	1	protein_coding	BABAM1	ENSG00000105393.16	1377	990	98	289	98	1088	1377	2.6782	1186	196	400		m5C
chrX	135033379	135033380	ENST00000257013.9	.	+	1025	GTGGACCAG	164	0.52795	0.999985	protein_coding	RTL8C	ENSG00000134590.14	1192	342	29	821	29	371	1192	2.79659	996	654			m6A
chr16	30774575	30774576	ENST00000324685.11	.	+	3577	GAAGACTTT	164	0.450331	0.999922	protein_coding	RNF40	ENSG00000103549.22	5309	3006	110	2193	110	3116	5309	2.21021	3467	461	638		m6A
chr17	76270506	76270507	ENST00000327490.8	.	+	654	TGAGACTGG	164	0.803922	0.999996	protein_coding	UBALD2	ENSG00000185262.9	1446	495	158	793	158	653	1446	2.00126	496	1	313		m6A
chr3	127672515	127672516	ENST00000342480.7	.	+	1888	CAGGACCAA	164	0.461039	0.999908	protein_coding	PODXL2	ENSG00000114631.11	2175	1818	35	322	35	1853	2175	2.1087	1853	35	248		m6A
chr10	73783193	73783194	ENST00000372833.6	.	+	391	ATGGACAAG	164	0.267081	0.999913	protein_coding	CHCHD1	ENSG00000172586.8	850	357	28	465	28	385	850	2.0129	363	6	120		m6A
chr16	2209032	2209033	ENST00000569417.6	.	+	1250	TGGGACTCT	164	0.834395	0.999999	protein_coding	MLST8	ENSG00000167965.18	1671	981	114	576	114	1095	1671	2.2691	1136	155	274		m6A
chr7	5527532	5527533	ENST00000642480.2	.	-	1634	GAGGACTTT	164	0.633333	0.999978	protein_coding	ACTB	ENSG00000075624.17	2021	1128	292	601	292	1420	2021	2.35607	1342	214	358		m6A
chr7	100673899	100673900	ENST00000303210.9	.	+	160	CCTCCGCCG	164	0.845679	1	protein_coding	GNB2	ENSG00000172354.10	1664	1023	273	368	273	1296	1664	0.586081	-113	-1136		24	m5C
chr19	54207615	54207616	ENST00000445961.5	.	+	912	TTTTCCTGC	164	0.968354	0.999999	nonsense_mediated_decay	RPS9	ENSG00000170889.14	944	420	115	409	115	535	944	2.92176	797	377	218		m5C
chr12	93411178	93411179	ENST00000318066.7	.	-	213	AGGGACTTT	163	0.626582	0.999972	protein_coding	UBE2N	ENSG00000177889.10	4877	459	63	4355	63	522	4877	1.3268	150	-309	120	127	m6A
chr1	153661316	153661317	ENST00000368685.6	.	+	467	ATGGACTCA	163	0.62987	0.999985	protein_coding	SNAPIN	ENSG00000143553.11	1003	411	41	551	41	452	1003	2.02722	426	15	117		m6A
chr19	1279044	1279045	ENST00000409293.6	.	+	686	AGGGACCCC	163	0.0555556	0.999928	protein_coding	FAM174C	ENSG00000228300.14	870	399	20	451	20	419	870	2.59202	666	267	268		m6A
chr12	124912016	124912017	ENST00000536769.1	.	-	3331	ATGGACGCA	163	0.398649	0.999916	protein_coding	UBC	ENSG00000150991.15	3745	2058	1577	110	1577	3635	3745	1.85228	1754	-304			m6A
chr16	30774576	30774577	ENST00000324685.11	.	+	3578	AAGACTTTC	163	0.451613	0.999932	protein_coding	RNF40	ENSG00000103549.22	5309	3006	110	2193	110	3116	5309	2.21067	3468	462	639		m5C
chr3	15052310	15052311	ENST00000253686.7	.	-	772	AAGGACTTT	162	0.827586	0.999981	protein_coding	MRPS25	ENSG00000131368.8	4572	522	121	3929	121	643	4572	2.03283	651	129	322		m6A
chr9	136723961	136723962	ENST00000371692.9	.	+	1577	ATGGACATC	162	0.78125	0.999999	protein_coding	DIPK1B	ENSG00000165716.11	2358	1296	94	968	94	1390	2358	2.19318	1483	187	1000		m6A
chr19	1981029	1981030	ENST00000255641.13	.	+	2586	GCTTCCTGC	162	0.939597	0.999997	protein_coding	CSNK1G2	ENSG00000133275.16	2895	1248	512	1135	512	1760	2895	2.72775	2074	826	881		m5C
chrX	135033219	135033220	ENST00000257013.9	.	+	865	TGGCCACAG	162	0.972028	0.999999	protein_coding	RTL8C	ENSG00000134590.14	1192	342	29	821	29	371	1192	2.60171	836	494			m5C
chr12	4654328	4654329	ENST00000266544.10	.	+	99	GTCACGGCC	162	1	0.999933	protein_coding	NDUFA9	ENSG00000139180.11	8356	1134	13	7209	13	1147	8356	1.07584	86	-1048	37	134	m5C
chr1	17407837	17407838	ENST00000375436.9	.	-	2961	TGGACTGGT	162	0.9875	0.999962	protein_coding	RCC2	ENSG00000179051.14	4040	1569	141	2330	141	1710	4040	2.53691	2820	1251	1356		m5C
chr12	53443446	53443447	ENST00000429243.7	.	+	154	CAATCCTGC	162	0.944828	0.999996	protein_coding	PRR13	ENSG00000205352.11	1105	447	79	579	79	526	1105	1.16779	75	-372	56	327	m5C
chr11	75404847	75404848	ENST00000530721.5	.	+	696	CCAGCCAGT	162	0.90604	0.999974	nonsense_mediated_decay	RPS3	ENSG00000149273.15	796	135	29	632	29	164	796	2.84177	667	532	176	21	m5C
chr16	30070249	30070250	ENST00000563060.6	.	+	1385	AGGCCCTGC	162	0.916129	0.999997	protein_coding	ALDOA	ENSG00000149925.22	1550	1095	253	202	253	1348	1550	2.18317	1132	37	133		m5C
chr22	37566479	37566480	ENST00000249014.5	.	+	517	GGGGACTTC	161	0.782051	0.999999	protein_coding	CDC42EP1	ENSG00000128283.7	2148	1176	387	585	387	1563	2148	1.11054	130	-1046	408	333	m6A
chr7	6461199	6461200	ENST00000258739.9	.	-	2674	TGGGACTGG	161	0.641026	0.999981	protein_coding	KDELR2	ENSG00000136240.10	2786	639	95	2052	95	734	2786	2.94542	2579	1940	1975		m6A
chr19	647821	647822	ENST00000292363.10	.	-	1334	ACGGACGTT	161	0.902597	0.999986	protein_coding	RNF126	ENSG00000070423.18	1631	936	93	602	93	1029	1631	2.50664	1241	305	455		m6A
chr7	100433808	100433809	ENST00000310512.4	.	+	2512	ATGGACTGT	161	0.954545	1	protein_coding	MEPCE	ENSG00000146834.14	2822	2070	188	564	188	2258	2822	2.45035	2324	254	307		m6A
chr1	17407838	17407839	ENST00000375436.9	.	-	2960	CTGGACTGG	161	0.974522	1	protein_coding	RCC2	ENSG00000179051.14	4040	1569	141	2330	141	1710	4040	2.53648	2819	1250	1355		m6A
chr4	1212133	1212134	ENST00000382952.8	.	-	1798	AGAGACTGG	161	0.727848	0.999988	protein_coding	CTBP1	ENSG00000159692.16	2488	1290	403	795	403	1693	2488	2.13208	1395	105	289		m6A
chr14	22771621	22771622	ENST00000612549.6	.	+	1385	CAAGACTTG	161	0.679739	0.999973	protein_coding	OXA1L	ENSG00000155463.14	2806	1308	14	1484	14	1322	2806	2.04245	1371	63	188		m6A
chr7	100433809	100433810	ENST00000310512.4	.	+	2513	TGGACTGTT	161	0.987097	0.99997	protein_coding	MEPCE	ENSG00000146834.14	2822	2070	188	564	188	2258	2822	2.45213	2325	255	308		m5C
chrX	16852553	16852554	ENST00000380087.7	.	-	1268	TTTTCCAGG	161	0.907895	0.999999	protein_coding	RBBP7	ENSG00000102054.18	2281	1278	309	694	309	1587	2281	1.75039	959	-319	74	4	m5C
chr17	75266202	75266203	ENST00000245539.11	.	+	1030	GCGGACCTT	160	0.0886076	0.999976	protein_coding	MRPS7	ENSG00000125445.11	1204	729	22	453	22	751	1204	2.61589	1008	279	501		m6A
chr3	50358599	50358600	ENST00000266025.4	.	-	921	GGGGACTGT	160	0.941176	0.999993	protein_coding	TMEM115	ENSG00000126062.4	2107	1056	458	593	458	1514	2107	1.43845	463	-593		388	m6A
chr11	644418	644419	ENST00000382409.4	.	-	2003	CTGGACAAG	160	0.359477	0.999946	protein_coding	DEAF1	ENSG00000177030.18	2190	1698	175	317	175	1873	2190	2.41009	1828	130	235		m6A
chr7	100673895	100673896	ENST00000303210.9	.	+	156	GCGACCTCC	160	0.941176	0.999997	protein_coding	GNB2	ENSG00000172354.10	1664	1023	273	368	273	1296	1664	0.571429	-117	-1140		28	m5C
chr19	55674486	55674487	ENST00000308924.9	.	+	1916	TTGTCCGGC	160	0.922535	0.999983	protein_coding	U2AF2	ENSG00000063244.13	2146	1428	70	648	70	1498	2146	2.64506	1846	418	553		m5C
chr19	7520751	7520752	ENST00000597229.2	.	+	1694	TGGTCCCGA	160	0.951049	0.999962	protein_coding	ZNF358	ENSG00000198816.7	1968	1707	185	76	185	1892	1968	1.88401	1509	-198	1547		m5C
chr1	228101099	228101100	ENST00000272139.5	.	-	920	TGGGACCCT	159	0.183544	0.999937	protein_coding	C1orf35	ENSG00000143793.13	1290	792	98	400	98	890	1290	2.075	822	30	154		m6A
chr19	38292025	38292026	ENST00000301244.12	.	+	1098	GAGGACTGG	159	0.521739	0.999952	protein_coding	SPINT2	ENSG00000167642.13	1688	759	320	609	320	1079	1688	2.0312	778	19	186		m6A
chr19	38932994	38932995	ENST00000308018.9	.	+	785	ATAAACAGA	159	0.980892	0.999954	protein_coding	MRPS12	ENSG00000128626.12	959	417	74	468	74	491	959	2.62821	711	294	662		m6A
chr1	224189687	224189688	ENST00000323699.9	.	+	290	TTGGACTGG	159	0.959732	1	protein_coding	DEGS1	ENSG00000143753.13	2032	972	97	963	97	1069	2032	1.19856	193	-779	111	632	m6A
chr5	173034752	173034753	ENST00000519374.6	.	+	726	CAAGACTCC	159	0.746667	0.999992	protein_coding	ATP6V0E1	ENSG00000113732.9	1419	246	90	1083	90	336	1419	2.36011	636	390	354		m6A
chr17	28347588	28347589	ENST00000540200.6	.	-	1713	CTGGACTCT	159	0.840764	1	protein_coding	POLDIP2	ENSG00000004142.12	2670	1107	79	1484	79	1186	2670	2.35512	1634	527	642		m6A
chr17	80146970	80146971	ENST00000649764.2	.	-	157	GCGGACTCT	159	0.477707	0.999956	protein_coding	EIF4A3	ENSG00000141543.12	2524	1236	167	1121	167	1403	2524	0.94012	-10	-1246		179	m6A
chr1	149923604	149923605	ENST00000271628.9	.	-	1255	CACCCAGAC	159	0.938776	0.999998	protein_coding	SF3B4	ENSG00000143368.10	1544	1275	44	225	44	1319	1544	1.9498	1211	-64	124		m5C
chr19	55674487	55674488	ENST00000308924.9	.	+	1917	TGTCCGGCC	159	0.928058	0.999915	protein_coding	U2AF2	ENSG00000063244.13	2146	1428	70	648	70	1498	2146	2.6466	1847	419	554		m5C
chr19	11450795	11450796	ENST00000591462.6	.	+	1893	CATTCCCAG	159	0.954248	1	protein_coding	PRKCSH	ENSG00000130175.10	2063	1578	149	336	149	1727	2063	2.49405	1744	166	150		m5C
chr16	88809017	88809018	ENST00000301019.9	.	+	2423	CAAGACTGG	158	0.41958	0.999933	protein_coding	CDT1	ENSG00000167513.9	2664	1641	43	980	43	1684	2664	2.75408	2380	739	903		m6A
chr10	46003473	46003474	ENST00000580018.4	.	+	921	CAAGACTGG	158	0.438356	0.999961	protein_coding	TIMM23	ENSG00000265354.4	1190	630	136	424	136	766	1190	2.36557	785	155	271		m6A
chr15	68206999	68207000	ENST00000249806.11	.	-	2219	GTCACAGCC	158	1	0.99996	protein_coding	CLN6	ENSG00000128973.13	2228	936	144	1148	144	1080	2228	2.99216	2075	1139	1410		m5C
chr1	149923605	149923606	ENST00000271628.9	.	-	1254	CCACCCAGA	158	0.980132	0.999983	protein_coding	SF3B4	ENSG00000143368.10	1544	1275	44	225	44	1319	1544	1.94902	1210	-65	123		m5C
chr20	45421455	45421456	ENST00000279036.12	.	+	1122	TGAGCACAC	158	0.827338	0.999945	protein_coding	PIGT	ENSG00000124155.18	2168	1737	16	415	16	1753	2168	1.63673	1106	-631	73	128	m5C
chr19	19119878	19119879	ENST00000162044.14	.	-	1540	CGGGACACT	157	0.307692	0.999957	protein_coding	TMEM161A	ENSG00000064545.15	2251	1440	50	761	50	1490	2251	2.0657	1490	50	304		m6A
chr15	74802569	74802570	ENST00000220003.14	.	+	2115	ATGGACCTG	157	0.717105	0.999996	protein_coding	CSK	ENSG00000103653.17	2743	1353	706	684	706	2059	2743	2.08187	1409	56	239		m6A
chr1	228100861	228100862	ENST00000272139.5	.	-	1158	CTGGACTCC	157	0.571429	0.999972	protein_coding	C1orf35	ENSG00000143793.13	1290	792	98	400	98	890	1290	2.67	1060	268	392		m6A
chr17	41820403	41820404	ENST00000321562.9	.	+	1229	GGGGACTTT	157	0.541096	0.999972	protein_coding	FKBP10	ENSG00000141756.19	2585	1749	31	805	31	1780	2585	1.68496	1198	-551	135	58	m6A
chr17	41822283	41822284	ENST00000321562.9	.	+	1655	CAGGACCCT	157	0.165605	0.999926	protein_coding	FKBP10	ENSG00000141756.19	2585	1749	31	805	31	1780	2585	1.92853	1624	-125	61		m6A
chr17	47824136	47824137	ENST00000351111.7	.	-	883	TGGGACATG	157	0.824324	0.999953	protein_coding	MRPL10	ENSG00000159111.13	1749	786	30	933	30	816	1749	2.07181	853	67	321		m6A
chr20	3784624	3784625	ENST00000379751.5	.	-	2115	GAGGACTCT	157	0.933775	0.999979	protein_coding	CENPB	ENSG00000125817.8	2890	1800	257	833	257	2057	2890	2.06963	1858	58			m6A
chr19	49492114	49492115	ENST00000624069.3	.	+	928	TTGGACTTT	157	0.527027	0.999969	nonsense_mediated_decay	RPL13A	ENSG00000142541.18	1122	147	27	948	27	174	1122	2.79536	901	754	386		m6A
chr11	63758387	63758388	ENST00000537981.5	.	+	1034	TGGACTGAT	157	0.937063	0.999974	protein_coding	RTN3	ENSG00000133318.14	2532	711	137	1684	137	848	2532	2.11045	897	186	232		m5C
chr21	36072845	36072846	ENST00000290349.11	.	+	889	ATGGACAAT	156	0.99359	0.999901	protein_coding	CBR1	ENSG00000159228.13	1208	834	92	282	92	926	1208	1.95564	797	-37	400		m6A
chr1	224190174	224190175	ENST00000323699.9	.	+	777	CTGGACATT	156	0.954248	0.999993	protein_coding	DEGS1	ENSG00000143753.13	2032	972	97	963	97	1069	2032	1.69959	680	-292	598	145	m6A
chr3	127672648	127672649	ENST00000342480.7	.	+	2021	TCGGACCAA	156	0.6	0.999997	protein_coding	PODXL2	ENSG00000114631.11	2175	1818	35	322	35	1853	2175	2.52174	1986	168	381		m6A
chr16	67198321	67198322	ENST00000379378.8	.	+	1513	CAGGACTCA	156	0.782313	0.999969	protein_coding	E2F4	ENSG00000205250.9	2110	1242	73	795	73	1315	2110	2.24906	1440	198	314		m6A
chr7	100673896	100673897	ENST00000303210.9	.	+	157	CGACCTCCG	156	0.979592	0.999996	protein_coding	GNB2	ENSG00000172354.10	1664	1023	273	368	273	1296	1664	0.575092	-116	-1139		27	m5C
chr22	30576640	30576641	ENST00000354694.12	.	-	2248	TGGACTTTT	156	0.835714	0.999903	protein_coding	PES1	ENSG00000100029.18	2265	1767	77	421	77	1844	2265	2.95962	2171	404	488		m5C
chrX	103676030	103676031	ENST00000360458.5	.	-	1288	TTTTCCGTT	156	0.993464	1	protein_coding	MORF4L2	ENSG00000123562.18	1824	867	292	665	292	1159	1824	2.19398	996	129	1020		m5C
chr1	11674735	11674736	ENST00000235310.7	.	-	1603	TCAGACTTT	155	0.762238	0.99999	protein_coding	MAD2L2	ENSG00000116670.15	1860	636	929	295	929	1565	1860	2.12881	674	38	80		m6A
chr3	13316464	13316465	ENST00000254508.7	.	-	6975	AGAGACTCA	155	0.641221	0.999941	protein_coding	NUP210	ENSG00000132182.12	7206	5664	96	1446	96	5760	7206	2.84025	6879	1215	1316		m6A
chr8	79765219	79765220	ENST00000354724.8	.	-	986	CTATAGACC	155	0.98	0.999998	protein_coding	HEY1	ENSG00000164683.18	2197	915	104	1178	104	1019	2197	1.96393	882	-33	551		m6A
chr20	56518568	56518569	ENST00000357348.10	.	+	1295	AGAGACTCC	155	0.524823	0.999954	protein_coding	RTF2	ENSG00000022277.13	2176	921	71	1184	71	992	2176	2.25591	1224	303	482		m6A
chr22	49963326	49963327	ENST00000360612.5	.	+	1356	AAAGACGCT	155	0.633333	0.999978	protein_coding	PIM3	ENSG00000198355.5	2102	981	176	945	176	1157	2102	2.21058	1180	199	387		m6A
chr1	201969678	201969679	ENST00000367287.5	.	+	664	AGAGACATT	155	0.883562	0.999987	protein_coding	TIMM17A	ENSG00000134375.11	1650	516	24	1110	24	540	1650	2.11171	640	124	210		m6A
chr15	75639701	75639702	ENST00000403490.3	.	-	522	GAGGACTTT	155	0.914286	0.99991	protein_coding	IMP3	ENSG00000177971.9	1132	555	56	521	56	611	1132	1.83964	466	-89			m6A
chr22	50503472	50503473	ENST00000474879.7	.	-	2068	AAAGACTCC	155	0.486486	0.999962	protein_coding	LMF2	ENSG00000100258.18	2593	2124	27	442	27	2151	2593	1.96092	2041	-83	226		m6A
chr16	2208893	2208894	ENST00000569417.6	.	+	1111	CGGGACTGC	155	0.583333	0.999976	protein_coding	MLST8	ENSG00000167965.18	1671	981	114	576	114	1095	1671	2.02778	997	16	135		m6A
chr16	2208925	2208926	ENST00000569417.6	.	+	1143	AGGGACCCA	155	0.24183	0.999902	protein_coding	MLST8	ENSG00000167965.18	1671	981	114	576	114	1095	1671	2.08333	1029	48	167		m6A
chr6	52264428	52264429	ENST00000616552.4	.	-	2792	GTGGACCCT	155	0.203947	0.999924	protein_coding	MCM3	ENSG00000112118.20	3208	2562	72	574	72	2634	3208	2.27526	2720	158	357		m6A
chr1	2189594	2189595	ENST00000378546.9	.	-	679	CATGCGCAT	155	0.93617	0.9999	protein_coding	FAAP20	ENSG00000162585.17	727	543	23	161	23	566	727	2.70186	656	113	186		m5C
chr19	1577345	1577346	ENST00000156825.5	.	-	1767	TGGGACAGG	154	0.56338	0.999982	protein_coding	MBD3	ENSG00000071655.18	5518	780	170	4568	170	950	5518	2.17885	1597	817	812		m6A
chr19	541855	541856	ENST00000215574.9	.	+	1186	CCGGACTGG	154	0.757143	0.999956	protein_coding	CDC34	ENSG00000099804.9	1418	711	172	535	172	883	1418	2.56636	1014	303	517		m6A
chr19	541595	541596	ENST00000215574.9	.	+	926	CCGGACCCG	154	0.4	0.999979	protein_coding	CDC34	ENSG00000099804.9	1418	711	172	535	172	883	1418	2.08037	754	43	257		m6A
chr19	18307072	18307073	ENST00000252816.10	.	-	819	TGGGACTGA	154	0.746667	0.999987	protein_coding	LSM4	ENSG00000130520.11	986	378	51	557	51	429	986	2.70018	768	390	482		m6A
chr3	50358882	50358883	ENST00000266025.4	.	-	638	CTGGACCCT	154	0.572368	0.999996	protein_coding	TMEM115	ENSG00000126062.4	2107	1056	458	593	458	1514	2107	1.17045	180	-876		671	m6A
chr19	16235095	16235096	ENST00000291439.8	.	+	2048	CTGGACTCG	154	0.479452	0.999967	protein_coding	AP1M1	ENSG00000072958.9	12859	1272	116	11471	116	1388	12859	2.05754	1932	660	683		m6A
chr22	30576641	30576642	ENST00000354694.12	.	-	2247	CTGGACTTT	154	0.705479	0.999995	protein_coding	PES1	ENSG00000100029.18	2265	1767	77	421	77	1844	2265	2.95724	2170	403	487		m6A
chr12	106239282	106239283	ENST00000378026.5	.	-	1718	CAGGACCAA	154	0.503401	0.999951	protein_coding	CKAP4	ENSG00000136026.14	3121	1809	169	1143	169	1978	3121	1.85627	1549	-260	1066		m6A
chr6	138091153	138091154	ENST00000421351.4	.	-	1548	TAAAACAGC	154	0.993197	0.999967	protein_coding	PERP	ENSG00000112378.12	4198	582	79	3537	79	661	4198	2.25078	1469	887	1114		m6A
chr7	149880443	149880444	ENST00000425642.3	.	+	1471	ATGGACTGC	154	0.911565	0.999997	protein_coding	ATP6V0E2	ENSG00000171130.19	1723	246	97	1380	97	343	1723	2.81739	1374	1128	1109		m6A
chr19	10689502	10689503	ENST00000449870.5	.	+	3204	TGGGACTCC	154	0.900662	1	protein_coding	ILF3	ENSG00000129351.17	6119	2697	317	3105	317	3014	6119	2.06119	2887	190	324		m6A
chr19	11508008	11508009	ENST00000270517.12	.	-	873	TCCCCCCCA	154	0.832117	0.999975	protein_coding	ECSIT	ENSG00000130159.14	1647	1296	96	255	96	1392	1647	1.59954	777	-519	39	19	m5C
chr7	2366424	2366425	ENST00000360876.9	.	+	1360	AGAGCTCAG	154	0.986207	0.999996	protein_coding	EIF3B	ENSG00000106263.18	3096	2445	95	556	95	2540	3096	1.51738	1265	-1180	108	24	m5C
chr22	36758325	36758326	ENST00000433985.7	.	-	957	TTTTCCGGG	154	0.942857	0.999999	protein_coding	IFT27	ENSG00000100360.15	1073	561	412	100	412	973	1073	1.97148	545	-16	83		m5C
chr11	75404848	75404849	ENST00000530721.5	.	+	697	CAGCCAGTC	154	0.935252	0.999969	nonsense_mediated_decay	RPS3	ENSG00000149273.15	796	135	29	632	29	164	796	2.84335	668	533	177	20	m5C
chr19	17306431	17306432	ENST00000252602.2	.	+	352	TCGGACCTT	153	0.342105	0.99998	protein_coding	MRPL34	ENSG00000130312.7	764	279	21	464	21	300	764	2.11207	331	52	266		m6A
chr12	121308433	121308434	ENST00000261819.8	.	-	2384	TTGGACTTG	153	0.645833	0.999993	protein_coding	ANAPC5	ENSG00000089053.13	2574	2268	71	235	71	2339	2574	2.19149	2313	45	257		m6A
chr15	75639416	75639417	ENST00000403490.3	.	-	807	TTGGACTAC	153	0.993377	1	protein_coding	IMP3	ENSG00000177971.9	1132	555	56	521	56	611	1132	2.3762	751	196			m6A
chr17	82087775	82087776	ENST00000306749.4	.	-	3074	TCTTCCTGG	153	0.934307	0.999904	protein_coding	FASN	ENSG00000169710.9	8464	7536	123	805	123	7659	8464	1.39159	2951	-4585	85	92	m5C
chrX	16852552	16852553	ENST00000380087.7	.	-	1269	TTTCCAGGT	153	0.928571	0.999987	protein_coding	RBBP7	ENSG00000102054.18	2281	1278	309	694	309	1587	2281	1.75117	960	-318	75	3	m5C
chr19	1577960	1577961	ENST00000156825.5	.	-	1152	AAAGACCCT	152	0.439189	0.999956	protein_coding	MBD3	ENSG00000071655.18	5518	780	170	4568	170	950	5518	2.04422	982	202	197		m6A
chrX	135032997	135032998	ENST00000257013.9	.	+	643	TTGGACGCT	152	0.647059	0.999915	protein_coding	RTL8C	ENSG00000134590.14	1192	342	29	821	29	371	1192	2.3313	614	272			m6A
chr19	15115058	15115059	ENST00000263383.8	.	-	2232	ACGGACCCA	152	0.206667	0.999916	protein_coding	ILVBL	ENSG00000105135.16	2305	1899	141	265	141	2040	2305	2.72453	2091	192	371		m6A
chr12	10699541	10699542	ENST00000279550.11	.	-	1254	TTGGACATT	152	0.825503	0.999995	protein_coding	YBX3	ENSG00000060138.13	1708	912	196	600	196	1108	1708	2.24333	1058	146	112		m6A
chr1	953278	953279	ENST00000327044.7	.	-	913	GGTGATCGT	152	1	0.999977	protein_coding	NOC2L	ENSG00000188976.11	2757	2250	16	491	16	2266	2757	1.39867	897	-1353	9	105	m6A
chr1	36455835	36455836	ENST00000373116.6	.	-	834	ACCCAGACA	152	0.958621	0.999978	protein_coding	MRPS15	ENSG00000116898.12	953	774	109	70	109	883	953	1.93669	725	-49	89		m6A
chr19	1577828	1577829	ENST00000156825.5	.	-	1284	GAGACTGGA	152	0.914286	0.999931	protein_coding	MBD3	ENSG00000071655.18	5518	780	170	4568	170	950	5518	2.07312	1114	334	329		m5C
chr2	130190719	130190720	ENST00000281871.11	.	+	591	GGGTCCAGG	152	0.850746	0.999991	protein_coding	MZT2B	ENSG00000152082.15	599	477	21	101	21	498	599	2.92079	570	93	251		m5C
chr17	1679362	1679363	ENST00000304992.11	.	-	1435	GTCTCCTAC	152	0.844961	0.999915	protein_coding	PRPF8	ENSG00000174231.17	7280	7008	99	173	99	7107	7280	1.19064	1336	-5672	47	73	m5C
chr1	67413074	67413075	ENST00000370995.6	.	-	1444	AAGACTGAA	152	0.950355	0.999997	protein_coding	SERBP1	ENSG00000142864.15	3482	1227	86	2169	86	1313	3482	2.0604	1358	131	188		m5C
chr9	128166290	128166291	ENST00000372938.10	.	-	2748	CCCTCCCAG	152	0.873016	0.999974	protein_coding	CIZ1	ENSG00000148337.21	2975	2697	146	132	146	2843	2975	1.96478	2602	-95	115		m5C
chr14	24439969	24439970	ENST00000399395.8	.	-	1001	CTCTCCCAG	152	0.931507	1	protein_coding	SDR39U1	ENSG00000100445.18	1206	882	7	317	7	889	1206	2.35331	994	112	522		m5C
chr19	17306754	17306755	ENST00000252602.2	.	+	675	AAAGACAAT	151	0.865772	1	protein_coding	MRPL34	ENSG00000130312.7	764	279	21	464	21	300	764	2.80819	654	375	589		m6A
chr1	201969680	201969681	ENST00000367287.5	.	+	666	AGACATTTA	151	0.911765	0.999982	protein_coding	TIMM17A	ENSG00000134375.11	1650	516	24	1110	24	540	1650	2.11351	642	126	212		m6A
chr13	99986301	99986302	ENST00000376335.8	.	+	2499	ATAGACTGG	151	0.382353	0.999963	protein_coding	ZIC2	ENSG00000043355.12	2963	1599	281	1083	281	1880	2963	2.57156	2218	619	979		m6A
chr11	63758386	63758387	ENST00000537981.5	.	+	1033	ATGGACTGA	151	0.798658	0.999994	protein_coding	RTN3	ENSG00000133318.14	2532	711	137	1684	137	848	2532	2.10986	896	185	231		m6A
chrX	47226647	47226648	ENST00000357227.9	.	+	1412	GTACCGGCC	151	0.979167	0.99999	protein_coding	CDK16	ENSG00000102225.16	3151	1491	431	1229	431	1922	3151	1.65795	981	-510	65	56	m5C
chr19	1577829	1577830	ENST00000156825.5	.	-	1283	TGAGACTGG	150	0.888112	0.999959	protein_coding	MBD3	ENSG00000071655.18	5518	780	170	4568	170	950	5518	2.0729	1113	333	328		m6A
chr11	60922966	60922967	ENST00000227525.8	.	+	1652	TGGGACCTT	150	0.384615	0.999906	protein_coding	TMEM109	ENSG00000110108.10	2129	732	119	1278	119	851	2129	2.62676	1533	801	1193		m6A
chr6	87675400	87675401	ENST00000257787.6	.	-	1356	GTGGACCTT	150	0.409396	0.99998	protein_coding	AKIRIN2	ENSG00000135334.9	1898	612	549	737	549	1161	1898	2.26459	807	195	206		m6A
chr20	35953701	35953702	ENST00000305978.7	.	-	692	GCGGACTGG	150	0.890511	0.999953	protein_coding	SCAND1	ENSG00000171222.11	771	540	110	121	110	650	771	2.34711	582	42	637		m6A
chr17	42797758	42797759	ENST00000328434.8	.	-	645	GTTTACCCC	150	0.472	0.999944	protein_coding	COA3	ENSG00000183978.8	780	321	23	436	23	344	780	2.69037	622	301	408		m6A
chr20	3784381	3784382	ENST00000379751.5	.	-	2358	GTGGACTAA	150	0.890411	1	protein_coding	CENPB	ENSG00000125817.8	2890	1800	257	833	257	2057	2890	2.36134	2101	301			m6A
chr6	33287384	33287385	ENST00000374617.9	.	-	917	AGTTCCTGC	150	0.87218	0.999924	protein_coding	WDR46	ENSG00000227057.10	2070	1833	69	168	69	1902	2070	1.46263	848	-985	120	31	m5C
chr19	46775010	46775011	ENST00000542575.6	.	-	2753	TCCCCAGAT	150	0.794118	0.999954	protein_coding	SLC1A5	ENSG00000105281.12	2882	1626	629	627	629	2255	2882	2.79426	2124	498	736		m5C
chr19	17306756	17306757	ENST00000252602.2	.	+	677	AGACAATTA	149	0.890511	0.999955	protein_coding	MRPL34	ENSG00000130312.7	764	279	21	464	21	300	764	2.8125	656	377	591		m6A
chr11	758963	758964	ENST00000319006.8	.	+	253	GACCAGATT	149	0.825758	0.999941	protein_coding	TALDO1	ENSG00000177156.11	1199	1014	18	167	18	1032	1199	1.23176	235	-779	14	94	m6A
chr8	79765217	79765218	ENST00000354724.8	.	-	988	ATAGACCTT	149	0.959184	1	protein_coding	HEY1	ENSG00000164683.18	2197	915	104	1178	104	1019	2197	1.96612	884	-31	553		m6A
chr15	68207001	68207002	ENST00000249806.11	.	-	2217	CAGTCACAG	149	0.993197	0.999999	protein_coding	CLN6	ENSG00000128973.13	2228	936	144	1148	144	1080	2228	2.99042	2073	1137	1408		m5C
chr12	6770784	6770785	ENST00000309083.8	.	+	994	ATGTCCTGC	149	0.88806	0.999933	protein_coding	PTMS	ENSG00000159335.18	1162	309	343	510	343	652	1162	2.67059	651	342	393		m5C
chr8	79764171	79764172	ENST00000354724.8	.	-	2034	CTTTCCTGC	149	0.909091	0.999998	protein_coding	HEY1	ENSG00000164683.18	2197	915	104	1178	104	1019	2197	2.86163	1930	1015	1599		m5C
chr5	178209345	178209346	ENST00000355836.9	.	+	910	GTGGCCCAG	149	0.834532	0.999978	protein_coding	HNRNPAB	ENSG00000197451.12	1602	858	225	519	225	1083	1602	1.79837	685	-173	16	102	m5C
chr6	34245799	34245800	ENST00000447654.5	.	+	1728	CCTCCCTGC	149	0.835821	0.99999	protein_coding	HMGA1	ENSG00000137309.20	2159	324	489	1346	489	813	2159	2.67979	1239	915	969		m5C
chr1	33013260	33013261	ENST00000672715.1	.	-	694	ATCCCAGAC	149	0.929078	0.999994	protein_coding	AK2	ENSG00000004455.17	5970	720	55	5195	55	775	5970	1.8875	639	-81	141		m5C
chr19	10832968	10832969	ENST00000214869.7	.	-	730	CGGGACAAA	148	0.808219	0.999999	protein_coding	TMED1	ENSG00000099203.7	1633	684	21	928	21	705	1633	2.02694	709	25	244		m6A
chr7	151081507	151081508	ENST00000297533.9	.	-	871	CCGGACCTT	148	0.821918	0.999999	protein_coding	TMUB1	ENSG00000164897.14	1295	741	90	464	90	831	1295	2.08621	781	40	392		m6A
chr11	65571737	65571738	ENST00000309328.8	.	+	618	AGAGAAGCC	148	0.93007	1	protein_coding	ZNRD2	ENSG00000173465.8	769	600	15	154	15	615	769	2.01948	603	3	347		m6A
chr4	6641043	6641044	ENST00000320912.8	.	+	834	ATGGACAAT	148	0.877551	0.99997	protein_coding	MRFAP1	ENSG00000179010.15	2049	384	653	1012	653	1037	2049	1.47135	181	-203	216	215	m6A
chr1	67413075	67413076	ENST00000370995.6	.	-	1443	AAAGACTGA	148	0.867133	0.999992	protein_coding	SERBP1	ENSG00000142864.15	3482	1227	86	2169	86	1313	3482	2.05994	1357	130	187		m6A
chr6	31828704	31828705	ENST00000375650.5	.	+	967	AAGGACATC	148	0.342857	0.999916	protein_coding	HSPA1B	ENSG00000204388.7	2517	1926	213	378	213	2139	2517	1.39148	754	-1172			m6A
chr22	23834928	23834929	ENST00000406855.7	.	-	636	TGGGACTTC	148	0.409722	0.999919	protein_coding	DERL3	ENSG00000099958.15	1063	720	19	324	19	739	1063	1.85694	617	-103	3		m6A
chr16	30443975	30443976	ENST00000478753.5	.	-	1898	TTGGACCAA	148	0.768707	0.999999	protein_coding	SEPHS2	ENSG00000179918.19	2244	1347	147	750	147	1494	2244	2.53867	1751	404			m6A
chr17	28347593	28347594	ENST00000540200.6	.	-	1708	CTGGACTGG	148	0.671233	0.999992	protein_coding	POLDIP2	ENSG00000004142.12	2670	1107	79	1484	79	1186	2670	2.35175	1629	522	637		m6A
chr20	3784380	3784381	ENST00000379751.5	.	-	2359	TGGACTAAC	148	0.948905	0.999982	protein_coding	CENPB	ENSG00000125817.8	2890	1800	257	833	257	2057	2890	2.36255	2102	302			m5C
chr14	24439968	24439969	ENST00000399395.8	.	-	1002	TCTCCCAGT	148	0.865672	0.999933	protein_coding	SDR39U1	ENSG00000100445.18	1206	882	7	317	7	889	1206	2.35647	995	113	523		m5C
chr9	135504294	135504295	ENST00000241600.10	.	+	1081	GCGGACCAA	147	0.638889	0.999997	protein_coding	MRPS2	ENSG00000122140.11	1458	891	29	538	29	920	1458	2.29926	1052	161	753		m6A
chr3	51704208	51704209	ENST00000341333.10	.	+	1205	AGGGACTAT	147	0.61194	0.999974	protein_coding	TEX264	ENSG00000164081.13	1320	942	71	307	71	1013	1320	2.62541	1134	192	485		m6A
chr12	112022794	112022795	ENST00000455836.1	.	+	907	CTGGACATT	147	0.979167	0.999991	protein_coding	ERP29	ENSG00000089248.7	1333	162	118	1053	118	280	1333	2.59544	789	627	645		m6A
chr12	48936951	48936952	ENST00000256682.9	.	-	2811	TTTCCCTGG	147	0.924242	0.999996	protein_coding	ARF3	ENSG00000134287.10	4041	546	271	3224	271	817	4041	2.61849	2540	1994	2156		m5C
chr12	112022795	112022796	ENST00000455836.1	.	+	908	TGGACATTG	147	1	0.999911	protein_coding	ERP29	ENSG00000089248.7	1333	162	118	1053	118	280	1333	2.59639	790	628	646		m5C
chr11	73974728	73974729	ENST00000663595.2	.	-	1586	TCGTCCTGC	147	0.971631	1	protein_coding	UCP2	ENSG00000175567.11	1644	930	379	335	379	1309	1644	2.82687	1207	277	392		m5C
chr15	74802548	74802549	ENST00000220003.14	.	+	2094	GGGGACTGA	146	0.753521	0.999979	protein_coding	CSK	ENSG00000103653.17	2743	1353	706	684	706	2059	2743	2.05117	1388	35	218		m6A
chr11	65077483	65077484	ENST00000275517.8	.	-	2443	GAAAAAAAG	146	0.978261	0.999957	protein_coding	CDCA5	ENSG00000146670.10	2475	759	62	1654	62	821	2475	2.98065	2381	1622	1703		m6A
chr19	1877065	1877066	ENST00000292577.12	.	-	1449	GTGGACGAT	146	0.908451	0.999973	protein_coding	ABHD17A	ENSG00000129968.17	1706	933	383	390	383	1316	1706	2.34103	1066	133	359		m6A
chr3	47495872	47495873	ENST00000296149.9	.	-	1118	AGGGACCAC	146	0.744681	0.999999	protein_coding	ELP6	ENSG00000163832.16	1352	801	122	429	122	923	1352	2.45455	996	195	324		m6A
chr3	53091689	53091690	ENST00000296292.8	.	-	1873	GACCAAAAG	146	0.976562	0.999953	protein_coding	RFT1	ENSG00000163933.10	5081	1626	35	3420	35	1661	5081	2.06199	1838	212	380		m6A
chr1	1232630	1232631	ENST00000379198.5	.	+	394	GGGGACCTG	146	0.366906	0.999909	protein_coding	B3GALT6	ENSG00000176022.7	2805	990	42	1773	42	1032	2805	1.35556	352	-638			m6A
chr3	51393626	51393627	ENST00000563281.2	.	+	2342	GGGGACCAG	146	0.598592	0.999994	protein_coding	RBM15B	ENSG00000259956.2	6624	2673	115	3836	115	2788	6624	1.83315	2227	-446			m6A
chr9	135504383	135504384	ENST00000241600.10	.	+	1170	TAGGACCTC	145	0.727273	0.99996	protein_coding	MRPS2	ENSG00000122140.11	1458	891	29	538	29	920	1458	2.46468	1141	250	842		m6A
chr19	17306482	17306483	ENST00000252602.2	.	+	403	TCGGACCTG	145	0.638889	0.999998	protein_coding	MRPL34	ENSG00000130312.7	764	279	21	464	21	300	764	2.22198	382	103	317		m6A
chr19	48452880	48452881	ENST00000253237.10	.	+	1219	CCGGACTGG	145	0.496454	0.999961	protein_coding	GRWD1	ENSG00000105447.13	5361	1341	23	3997	23	1364	5361	1.89187	1196	-145	173		m6A
chr3	127672762	127672763	ENST00000342480.7	.	+	2135	CGGGACTCA	145	0.884892	0.999999	protein_coding	PODXL2	ENSG00000114631.11	2175	1818	35	322	35	1853	2175	2.87578	2100	282	495		m6A
chr7	5527532	5527533	ENST00000674681.1	.	-	1429	GAGGACTTT	145	0.643939	0.999905	protein_coding	ACTB	ENSG00000075624.17	2554	1128	87	1339	87	1215	2554	2.15982	1342	214	358		m6A
chr19	42230361	42230362	ENST00000222330.8	.	-	2020	CTGGCCCCG	145	0.923077	0.999976	protein_coding	GSK3A	ENSG00000105723.13	2193	1452	137	604	137	1589	2193	2.71358	1883	431	505		m5C
chr16	1986045	1986046	ENST00000248114.7	.	+	661	AGAGCTCAT	145	0.771654	0.999995	protein_coding	GFER	ENSG00000127554.13	2365	618	26	1721	26	644	2365	2.00988	635	17	180		m5C
chr7	45104605	45104606	ENST00000258770.8	.	-	943	ATCTCCTAC	145	0.845528	0.999905	protein_coding	TBRG4	ENSG00000136270.14	2226	1896	105	225	105	2001	2226	1.44198	838	-1058	103	69	m5C
chr17	82018830	82018831	ENST00000306704.10	.	-	622	CATTCCTGC	145	0.918519	0.999992	protein_coding	CENPX	ENSG00000169689.15	751	192	57	502	57	249	751	2.74303	565	373	388		m5C
chr3	49721541	49721542	ENST00000308388.7	.	-	1517	AGGGCCAGG	145	0.945312	0.99996	protein_coding	GMPPB	ENSG00000173540.14	3144	1083	225	1836	225	1308	3144	2.11383	1292	209	341		m5C
chrX	103253666	103253667	ENST00000372685.8	.	-	501	AAGACATTC	145	0.882353	0.999915	protein_coding	TCEAL8	ENSG00000180964.17	1174	354	189	631	189	543	1174	1.88136	312	-42	350		m5C
chrX	20128019	20128020	ENST00000379607.10	.	-	918	TTTTCCTAC	145	0.886364	0.99997	protein_coding	EIF1AX	ENSG00000173674.11	4414	435	198	3781	198	633	4414	2.07538	720	285	291		m5C
chr6	30724423	30724424	ENST00000396389.5	.	+	1900	GCTTCTCAG	145	0.976923	0.999933	protein_coding	TUBB	ENSG00000196230.14	2903	1281	593	1029	593	1874	2903	2.02527	1307	26	1084		m5C
chr11	75404847	75404848	ENST00000422465.6	.	+	611	CCAGCCAGT	145	0.877863	0.99997	protein_coding	RPS3	ENSG00000149273.15	903	311	275	317	275	586	903	2.07886	336	25	176	21	m5C
chr19	46775011	46775012	ENST00000542575.6	.	-	2752	GTCCCCAGA	145	0.869231	0.999997	protein_coding	SLC1A5	ENSG00000105281.12	2882	1626	629	627	629	2255	2882	2.79266	2123	497	735		m5C
chr16	30070243	30070244	ENST00000566897.6	.	+	2278	CACTCCAGG	145	0.818182	0.999988	protein_coding	CTD-2515O10.6	ENSG00000285043.3	2448	276	367	1805	367	643	2448	2.90582	1911	1635	127		m5C
chr22	19134205	19134206	ENST00000252137.11	.	-	1431	TCGGACTTC	144	0.935252	1	protein_coding	ESS2	ENSG00000100056.12	5359	1431	11	3917	11	1442	5359	1.99231	1420	-11	269		m6A
chr19	55695528	55695529	ENST00000270460.11	.	+	2214	GAGAAACTG	144	0.0699301	0.999909	protein_coding	EPN1	ENSG00000063245.15	16219	1731	311	14177	311	2042	16219	2.01213	1903	172	381		m6A
chr11	65571738	65571739	ENST00000309328.8	.	+	619	GAGAAGCCC	144	0.957746	1	protein_coding	ZNRD2	ENSG00000173465.8	769	600	15	154	15	615	769	2.02597	604	4	348		m6A
chr6	116277373	116277374	ENST00000368608.4	.	-	2556	GAAGACTGT	144	0.350365	0.999901	protein_coding	TSPYL1	ENSG00000189241.8	5073	1314	100	3659	100	1414	5073	2.31211	2456	1142			m6A
chr9	136423332	136423333	ENST00000371717.8	.	+	1657	TTGGACACG	144	0.93617	0.999999	protein_coding	PMPCA	ENSG00000165688.12	2086	1578	11	497	11	1589	2086	2.13682	1646	68	238		m6A
chrX	103253667	103253668	ENST00000372685.8	.	-	500	AAAGACATT	144	0.842857	0.999999	protein_coding	TCEAL8	ENSG00000180964.17	1174	354	189	631	189	543	1174	1.87853	311	-43	349		m6A
chr9	128309637	128309638	ENST00000372890.6	.	-	946	CTGGACACC	144	0.514706	0.999939	protein_coding	TRUB2	ENSG00000167112.10	5426	996	39	4391	39	1035	5426	1.91064	907	-89	237		m6A
chr19	14478275	14478276	ENST00000393033.9	.	-	1406	GGCCAGGCC	144	0.957746	0.999909	protein_coding	GIPC1	ENSG00000123159.16	1921	1002	265	654	265	1267	1921	2.21254	1141	139	291		m6A
chr1	41011728	41011729	ENST00000650070.2	.	+	2003	GGAGACTTT	144	0.301471	0.999908	protein_coding	CTPS1	ENSG00000171793.16	2840	1776	147	917	147	1923	2840	2.08724	1856	80	71		m6A
chr8	125021759	125021760	ENST00000265896.10	.	+	2438	GTCTCCTAA	144	0.775194	0.999967	protein_coding	SQLE	ENSG00000104549.12	2962	1725	899	338	899	2624	2962	1.89217	1539	-186	7		m5C
chr12	56282489	56282490	ENST00000351328.8	.	-	646	GTTACAGCC	144	0.984615	0.999947	protein_coding	CS	ENSG00000062485.19	2915	1401	129	1385	129	1530	2915	1.36902	517	-884	118	71	m5C
chr11	73974727	73974728	ENST00000663595.2	.	-	1587	CGTCCTGCC	144	0.939394	0.999959	protein_coding	UCP2	ENSG00000175567.11	1644	930	379	335	379	1309	1644	2.82985	1208	278	393		m5C
chr9	135504083	135504084	ENST00000241600.10	.	+	870	GGGGACCAG	143	0.686131	0.999996	protein_coding	MRPS2	ENSG00000122140.11	1458	891	29	538	29	920	1458	1.94388	841	-50	542		m6A
chr19	14120468	14120469	ENST00000263382.8	.	-	731	ATGGACTGC	143	0.573529	0.999981	protein_coding	ASF1B	ENSG00000105011.9	1689	609	133	947	133	742	1689	1.98194	598	-11	196		m6A
chr8	79765740	79765741	ENST00000354724.8	.	-	465	ATGGACTAT	143	0.591241	0.99999	protein_coding	HEY1	ENSG00000164683.18	2197	915	104	1178	104	1019	2197	1.39454	361	-554	30		m6A
chr1	234607136	234607137	ENST00000366609.4	.	-	2447	CGTGACTTT	143	0.918519	0.999992	protein_coding	IRF2BP2	ENSG00000168264.11	5316	1764	684	2868	684	2448	5316	1.99943	1763	-1	715		m6A
chr13	113640699	113640700	ENST00000375370.10	.	+	1865	CAAGACTCT	143	0.54918	0.999962	protein_coding	TFDP1	ENSG00000198176.13	2639	1233	200	1206	200	1433	2639	2.35821	1665	432	580		m6A
chr14	24096942	24096943	ENST00000216780.9	.	+	175	GCATCCAGA	143	0.9375	0.999981	protein_coding	PCK2	ENSG00000100889.12	2179	1923	95	161	95	2018	2179	1.0416	80	-1843	51	195	m5C
chr16	1986047	1986048	ENST00000248114.7	.	+	663	AGCTCATGG	143	0.69403	0.999995	protein_coding	GFER	ENSG00000127554.13	2365	618	26	1721	26	644	2365	2.01104	637	19	182		m5C
chr2	112663076	112663077	ENST00000272542.8	.	+	2548	TATTCCTGC	143	0.969231	0.999908	protein_coding	SLC20A1	ENSG00000144136.11	3297	2040	457	800	457	2497	3297	2.06375	2091	51	213		m5C
chr4	82371574	82371575	ENST00000313899.12	.	-	555	CAAACTCCT	143	0.796748	0.999908	protein_coding	HNRNPD	ENSG00000138668.19	3068	1068	313	1687	313	1381	3068	1.22659	242	-826	9	48	m5C
chr19	14478276	14478277	ENST00000393033.9	.	-	1405	GGGCCAGGC	143	0.933824	0.999998	protein_coding	GIPC1	ENSG00000123159.16	1921	1002	265	654	265	1267	1921	2.21101	1140	138	290		m5C
chr1	43167198	43167199	ENST00000236051.3	.	-	745	GGAGAAAGC	142	0.963768	0.999928	protein_coding	EBNA1BP2	ENSG00000117395.13	1352	921	172	259	172	1093	1352	1.62215	573	-348	36	40	m6A
chr11	59806522	59806523	ENST00000300151.5	.	-	699	CGGGACTCT	142	0.583942	0.999988	protein_coding	MRPL16	ENSG00000166902.5	1083	756	120	207	120	876	1083	1.76587	579	-177	309		m6A
chr19	49806808	49806809	ENST00000354293.10	.	+	3051	TTGGACTGA	142	0.431818	0.999914	protein_coding	AP2A1	ENSG00000196961.13	3357	2868	133	356	133	3001	3357	2.14045	2918	50	128		m6A
chr12	106239603	106239604	ENST00000378026.5	.	-	1397	CTGGACTCC	142	0.715328	0.999998	protein_coding	CKAP4	ENSG00000136026.14	3121	1809	169	1143	169	1978	3121	1.67883	1228	-581	745		m6A
chr7	2380362	2380363	ENST00000397011.2	.	+	2583	CTGGACTGT	142	0.751825	0.999999	protein_coding	EIF3B	ENSG00000106263.18	2966	2445	40	481	40	2485	2966	2.20374	2543	98	84		m6A
chr15	75639683	75639684	ENST00000403490.3	.	-	540	GTGGACTCG	142	0.722628	0.999995	protein_coding	IMP3	ENSG00000177971.9	1132	555	56	521	56	611	1132	1.87207	484	-71			m6A
chr12	57796530	57796531	ENST00000652027.2	.	+	940	GTAGACTTT	142	0.76259	0.999999	protein_coding	TSFM	ENSG00000123297.20	1997	978	15	1004	15	993	1997	1.94581	925	-53	354		m6A
chr22	29555631	29555632	ENST00000216121.12	.	-	1188	AGGCCACCA	142	0.88189	0.999957	protein_coding	NIPSNAP1	ENSG00000184117.12	2013	855	31	1127	31	886	2013	2.26797	1157	302	367		m5C
chr12	48936952	48936953	ENST00000256682.9	.	-	2810	ATTTCCCTG	142	0.914062	0.999994	protein_coding	ARF3	ENSG00000134287.10	4041	546	271	3224	271	817	4041	2.61818	2539	1993	2155		m5C
chr19	48453147	48453148	ENST00000253237.10	.	+	1486	ATGGATTCT	141	0.971631	1	protein_coding	GRWD1	ENSG00000105447.13	5361	1341	23	3997	23	1364	5361	2.03052	1463	122	440		m6A
chr16	67843685	67843686	ENST00000303596.3	.	+	1366	TTAGACTCT	141	0.761538	0.999996	protein_coding	THAP11	ENSG00000168286.3	1876	945	235	696	235	1180	1876	2.26724	1131	186			m6A
chr11	61796897	61796898	ENST00000305885.3	.	+	1675	CTAGACTGT	141	0.879699	0.999999	protein_coding	FEN1	ENSG00000168496.4	2016	1143	139	734	139	1282	2016	2.53542	1536	393	1557		m6A
chr9	19050761	19050762	ENST00000380527.3	.	+	1335	TTGGACGCT	141	0.970149	0.999982	protein_coding	RRAGA	ENSG00000155876.6	1599	942	233	424	233	1175	1599	2.37736	1102	160			m6A
chr17	18209819	18209820	ENST00000399138.5	.	+	3024	CGGGACTGC	141	0.536765	0.999949	protein_coding	ALKBH5	ENSG00000091542.9	3159	1185	416	1558	416	1601	3159	2.91335	2608	1423	1601		m6A
chr7	6024031	6024032	ENST00000199389.11	.	-	2625	CTTTCCTGC	141	0.873016	0.999913	protein_coding	EIF2AK1	ENSG00000086232.13	4411	1893	92	2426	92	1985	4411	2.26381	2533	640	769		m5C
chr22	38291663	38291664	ENST00000396832.6	.	-	1843	GTTCCTGCC	141	0.992537	0.999997	protein_coding	CSNK1E	ENSG00000213923.13	2817	1251	286	1280	286	1537	2817	2.23906	1557	306	274		m5C
chr12	57796531	57796532	ENST00000652027.2	.	+	941	TAGACTTTG	141	0.8	0.999979	protein_coding	TSFM	ENSG00000123297.20	1997	978	15	1004	15	993	1997	1.94683	926	-52	355		m5C
chr1	33013261	33013262	ENST00000672715.1	.	-	693	CATCCCAGA	141	0.934783	1	protein_coding	AK2	ENSG00000004455.17	5970	720	55	5195	55	775	5970	1.88611	638	-82	140		m5C
chr16	67843826	67843827	ENST00000303596.3	.	+	1507	AGGGACTAT	140	0.901515	0.999999	protein_coding	THAP11	ENSG00000168286.3	1876	945	235	696	235	1180	1876	2.46983	1272	327			m6A
chr1	36137049	36137050	ENST00000373166.8	.	-	803	GCAGACTGC	140	0.626866	0.99996	protein_coding	TRAPPC3	ENSG00000054116.12	1282	543	108	631	108	651	1282	2.24089	695	152	272		m6A
chr12	121916553	121916554	ENST00000541212.6	.	+	981	CTGGATTGT	140	0.714286	0.99998	protein_coding	PSMD9	ENSG00000110801.14	2725	672	67	1986	67	739	2725	2.12185	914	242	270		m6A
chr22	19134204	19134205	ENST00000252137.11	.	-	1432	CGGACTTCT	140	0.970803	0.999991	protein_coding	ESS2	ENSG00000100056.12	5359	1431	11	3917	11	1442	5359	1.99301	1421	-10	270		m5C
chr3	13316963	13316964	ENST00000254508.7	.	-	6476	TGGACTTGG	140	0.963504	0.999991	protein_coding	NUP210	ENSG00000132182.12	7206	5664	96	1446	96	5760	7206	2.49516	6380	716	817		m5C
chr12	48936950	48936951	ENST00000256682.9	.	-	2812	TTCCCTGGC	140	0.922481	0.999991	protein_coding	ARF3	ENSG00000134287.10	4041	546	271	3224	271	817	4041	2.6188	2541	1995	2157		m5C
chr14	100334222	100334223	ENST00000392882.7	.	-	2205	AACTCCAGA	140	0.761905	0.999963	protein_coding	WARS1	ENSG00000140105.18	2639	1416	138	1085	138	1554	2639	2.6	2067	651	813		m5C
chr8	144312136	144312137	ENST00000528838.6	.	+	1188	CCGTCACAG	140	0.962121	0.999983	protein_coding	HSF1	ENSG00000185122.11	2134	1590	154	390	154	1744	2134	1.65031	1034	-556	174	108	m5C
chr16	30070250	30070251	ENST00000566897.6	.	+	2285	GGCCCTGCC	140	0.961538	0.999949	protein_coding	CTD-2515O10.6	ENSG00000285043.3	2448	276	367	1805	367	643	2448	2.9097	1918	1642	134		m5C
chr3	100748584	100748585	ENST00000240851.9	.	+	1527	AAAGACTCC	139	0.481203	0.999917	protein_coding	TFG	ENSG00000114354.15	1907	1203	271	433	271	1474	1907	2.1224	1256	53	436		m6A
chr9	135503912	135503913	ENST00000241600.10	.	+	699	GTGGACACC	139	0.338235	0.99993	protein_coding	MRPS2	ENSG00000122140.11	1458	891	29	538	29	920	1458	1.75196	670	-221	371		m6A
chr1	161171666	161171667	ENST00000319769.10	.	-	1575	CTGGACTGG	139	0.485075	0.999946	protein_coding	B4GALT3	ENSG00000158850.15	1933	1182	245	506	245	1427	1933	2.29249	1330	148	422		m6A
chr22	49963180	49963181	ENST00000360612.5	.	+	1210	TGGGACGCC	139	0.684615	0.999919	protein_coding	PIM3	ENSG00000198355.5	2102	981	176	945	176	1157	2102	2.05608	1034	53	241		m6A
chr1	234606775	234606776	ENST00000366609.4	.	-	2808	AAAAAAAAG	139	0.94697	0.999959	protein_coding	IRF2BP2	ENSG00000168264.11	5316	1764	684	2868	684	2448	5316	2.12552	2124	360	1076		m6A
chr6	32169079	32169080	ENST00000375107.8	.	-	1327	ATGGACTCT	139	0.525926	0.999965	protein_coding	AGPAT1	ENSG00000204310.13	2196	852	280	1064	280	1132	2196	2.18327	1047	195	368		m6A
chr20	32849742	32849743	ENST00000375571.6	.	+	1899	CTGGACCTC	139	0.182482	0.999962	protein_coding	MAPRE1	ENSG00000101367.9	2562	807	78	1677	78	885	2562	2.60465	1821	1014	1071		m6A
chr6	30724272	30724273	ENST00000396384.1	.	+	1669	ATGGACGAG	139	0.586466	0.999977	protein_coding	TUBB	ENSG00000196230.14	2823	1119	675	1029	675	1794	2823	1.88829	994	-125	933		m6A
chr2	96271474	96271475	ENST00000488633.2	.	+	1269	TCAGACTTG	139	0.590909	0.999901	protein_coding	CIAO1	ENSG00000144021.3	3968	1020	126	2822	126	1146	3968	2.04359	1143	123	364		m6A
chr17	75130577	75130578	ENST00000245552.7	.	-	550	TGGTCCTGC	139	0.887097	0.999996	protein_coding	NT5C	ENSG00000125458.7	901	606	35	260	35	641	901	1.84983	515	-91	64		m5C
chr5	140194492	140194493	ENST00000261811.6	.	+	145	ATATCCAGG	139	0.875969	0.999984	protein_coding	CYSTM1	ENSG00000120306.11	790	294	118	378	118	412	790	1.09184	27	-267	47	160	m5C
chr17	18245024	18245025	ENST00000327031.9	.	-	3970	GTGCCACAG	139	0.94964	1	protein_coding	FLII	ENSG00000177731.16	4181	3810	48	323	48	3858	4181	2.34675	3922	112	247		m5C
chr9	128166239	128166240	ENST00000372938.10	.	-	2799	CCCTCCCAG	139	0.946565	1	protein_coding	CIZ1	ENSG00000148337.21	2975	2697	146	132	146	2843	2975	1.98369	2653	-44	166		m5C
chr20	34942567	34942568	ENST00000651619.1	.	-	498	GCTCCCCAG	139	0.914729	0.999995	protein_coding	GSS	ENSG00000100983.12	1909	1425	88	396	88	1513	1909	1.28772	410	-1015	59	81	m5C
chr16	29807743	29807744	ENST00000219782.10	.	+	1064	AAGGACCGC	138	0.611111	0.999985	protein_coding	MAZ	ENSG00000103495.14	2698	1482	106	1110	106	1588	2698	1.64642	958	-524	766	85	m6A
chr16	85779489	85779490	ENST00000253457.8	.	-	1099	GTGGACTCT	138	0.746032	0.999996	protein_coding	EMC8	ENSG00000131148.9	1966	633	249	1084	249	882	1966	2.20018	850	217	377		m6A
chr22	32479072	32479073	ENST00000266087.12	.	+	406	GGGGACTTG	138	0.733333	0.999998	protein_coding	FBXO7	ENSG00000100225.18	2060	1569	192	299	192	1761	2060	1.13639	214	-1355	92	203	m6A
chr11	59806462	59806463	ENST00000300151.5	.	-	759	CTGGACATT	138	0.751825	0.99999	protein_coding	MRPL16	ENSG00000166902.5	1083	756	120	207	120	876	1083	1.84524	639	-117	369		m6A
chr16	75631465	75631466	ENST00000302445.8	.	-	1227	CTTGAGAAA	138	0.96	0.999998	protein_coding	KARS1	ENSG00000065427.15	1991	1794	26	171	26	1820	1991	1.66945	1201	-593	123	51	m6A
chr1	45566986	45566987	ENST00000351829.9	.	+	658	CTGGACCTG	138	0.057971	0.999948	protein_coding	AKR1A1	ENSG00000117448.14	1407	978	336	93	336	1314	1407	1.32924	322	-656	118	34	m6A
chr1	226986546	226986547	ENST00000366777.4	.	+	1868	ACCGAGAAG	138	0.98374	0.999934	protein_coding	COQ8A	ENSG00000163050.18	2866	1944	115	807	115	2059	2866	1.90175	1753	-191	94		m6A
chrX	103253767	103253768	ENST00000372685.8	.	-	400	TTGGACCCT	138	0.715328	0.999999	protein_coding	TCEAL8	ENSG00000180964.17	1174	354	189	631	189	543	1174	1.59605	211	-143	249		m6A
chr20	34089681	34089682	ENST00000374980.3	.	-	1182	CTGGACAGG	138	0.718519	0.999997	protein_coding	EIF2S2	ENSG00000125977.7	2556	1002	133	1421	133	1135	2556	2.03308	1049	47	223		m6A
chr5	139626857	139626858	ENST00000398733.8	.	+	953	GAGAAAGTC	138	0.733333	0.999933	protein_coding	UBE2D2	ENSG00000131508.16	2530	444	453	1633	453	897	2530	2.03429	500	56	102		m6A
chr8	144309871	144309872	ENST00000528838.6	.	+	617	ATGGACTCC	138	0.308824	0.99992	protein_coding	HSF1	ENSG00000185122.11	2134	1590	154	390	154	1744	2134	1.29119	463	-1127	100	25	m6A
chr16	85779488	85779489	ENST00000253457.8	.	-	1100	TGGACTCTC	138	0.913043	0.999915	protein_coding	EMC8	ENSG00000131148.9	1966	633	249	1084	249	882	1966	2.20111	851	218	378		m5C
chr19	14478277	14478278	ENST00000393033.9	.	-	1404	GGGGCCAGG	138	0.94697	1	protein_coding	GIPC1	ENSG00000123159.16	1921	1002	265	654	265	1267	1921	2.20948	1139	137	289		m5C
chr11	75404848	75404849	ENST00000422465.6	.	+	612	CAGCCAGTC	138	0.918699	0.999964	protein_coding	RPS3	ENSG00000149273.15	903	311	275	317	275	586	903	2.08202	337	26	177	20	m5C
chr19	45884026	45884027	ENST00000302165.5	.	-	2114	CGGGACCCC	137	0.761194	1	protein_coding	IRF2BP1	ENSG00000170604.5	2534	1755	367	412	367	2122	2534	1.99544	1747	-8			m6A
chr17	21198395	21198396	ENST00000317635.6	.	-	515	AGAGACTGC	137	0.919355	0.999979	protein_coding	TMEM11	ENSG00000178307.10	958	579	9	370	9	588	958	1.87392	506	-73	444		m6A
chr19	54131552	54131553	ENST00000321030.9	.	+	1672	TGGGACTGC	137	0.617886	0.999982	protein_coding	PRPF31	ENSG00000105618.14	1833	1500	52	281	52	1552	1833	2.42705	1620	120	246		m6A
chr19	10921892	10921893	ENST00000327064.9	.	+	2112	TGGGACACT	137	0.540741	0.99995	protein_coding	CARM1	ENSG00000142453.12	3295	1827	150	1318	150	1977	3295	2.10243	1962	135	278		m6A
chr8	143816626	143816627	ENST00000349157.10	.	-	1570	TGAGACTCA	137	0.924812	0.999999	protein_coding	PUF60	ENSG00000179950.14	1821	1629	49	143	49	1678	1821	1.9337	1521	-108	192		m6A
chr16	87831351	87831352	ENST00000565644.5	.	-	2653	GGGGACTCA	137	0.88806	0.999999	protein_coding	SLC7A5	ENSG00000103257.9	3983	726	310	2947	310	1036	3983	2.54869	2343	1617	1673		m6A
chr7	5527742	5527743	ENST00000642480.2	.	-	1424	GCGGACTAT	137	0.573643	0.999956	protein_coding	ACTB	ENSG00000075624.17	2021	1128	292	601	292	1420	2021	2.00666	1132	4	148		m6A
chr2	70986926	70986927	ENST00000272438.9	.	-	2379	TTGTCCTAC	137	0.976562	1	protein_coding	TEX261	ENSG00000144043.12	3365	591	116	2658	116	707	3365	2.62904	2263	1672	1788		m5C
chr19	17232218	17232219	ENST00000291442.4	.	-	2046	AAGACTGTG	137	0.904412	0.999962	protein_coding	NR2F6	ENSG00000160113.6	2383	1215	699	469	699	1914	2383	2.28145	1347	132	407		m5C
chr15	74955499	74955500	ENST00000322177.6	.	-	1272	CGCTCCCCG	137	0.917355	0.999973	protein_coding	RPP25	ENSG00000178718.7	2355	600	189	1566	189	789	2355	2.30843	1083	483			m5C
chr3	13317014	13317015	ENST00000254508.7	.	-	6425	GAACAGACT	136	0.933333	0.999919	protein_coding	NUP210	ENSG00000132182.12	7206	5664	96	1446	96	5760	7206	2.45989	6329	665	766		m6A
chr16	75631463	75631464	ENST00000302445.8	.	-	1229	TGAGAAAGC	136	0.944882	0.99999	protein_coding	KARS1	ENSG00000065427.15	1991	1794	26	171	26	1820	1991	1.67057	1203	-591	125	49	m6A
chr17	76039671	76039672	ENST00000307877.7	.	-	1943	TCTGACTCT	136	0.858268	0.999934	protein_coding	SRP68	ENSG00000167881.15	2831	1884	26	921	26	1910	2831	2.03583	1917	33	261		m6A
chr15	67526493	67526494	ENST00000342683.6	.	+	540	ATGGACCCA	136	0.457364	0.999986	protein_coding	C15orf61	ENSG00000189227.6	4193	474	118	3601	118	592	4193	1.8903	422	-52	76		m6A
chr10	99397452	99397453	ENST00000370508.7	.	-	1394	AGAGACACT	136	0.811024	0.999936	protein_coding	GOT1	ENSG00000120053.12	1978	1242	59	677	59	1301	1978	2.13737	1335	93	233		m6A
chr17	81843553	81843554	ENST00000575069.6	.	-	2091	CCGGACTGG	136	0.909774	1	nonsense_mediated_decay	P4HB	ENSG00000185624.16	2485	165	127	2193	127	292	2485	2.82034	1964	1799	538		m6A
chr17	75130576	75130577	ENST00000245552.7	.	-	551	GGTCCTGCC	136	0.889831	0.999988	protein_coding	NT5C	ENSG00000125458.7	901	606	35	260	35	641	901	1.85149	516	-90	65		m5C
chr8	79765133	79765134	ENST00000354724.8	.	-	1072	TGGACTGTT	136	0.906977	0.999981	protein_coding	HEY1	ENSG00000164683.18	2197	915	104	1178	104	1019	2197	2.04499	968	53	637		m5C
chr1	29147991	29147992	ENST00000373795.7	.	-	2050	GTTTCCTAC	136	0.968254	0.99999	protein_coding	SRSF4	ENSG00000116350.17	2300	1485	148	667	148	1633	2300	2.62519	1902	417	1234		m5C
chr6	31859873	31859874	ENST00000375631.5	.	-	1137	ATGGCCAGG	136	0.933884	0.999983	protein_coding	NEU1	ENSG00000204386.12	3353	1248	45	2060	45	1293	3353	1.875	1092	-156	71		m5C
chr8	143022336	143022337	ENST00000429120.6	.	+	1099	CAGTCCTGC	136	0.860656	0.999976	protein_coding	LY6E	ENSG00000160932.11	1173	396	156	621	156	552	1173	2.88084	943	547	771		m5C
chr16	30445313	30445314	ENST00000478753.5	.	-	560	CGGACTTCT	136	0.984733	1	protein_coding	SEPHS2	ENSG00000179918.19	2244	1347	147	750	147	1494	2244	1.30661	413	-934			m5C
chr3	13316964	13316965	ENST00000254508.7	.	-	6475	ATGGACTTG	135	0.944444	0.999999	protein_coding	NUP210	ENSG00000132182.12	7206	5664	96	1446	96	5760	7206	2.49447	6379	715	816		m6A
chr10	133420354	133420355	ENST00000317502.11	.	+	1258	GTGGACACC	135	0.283582	0.999941	protein_coding	MTG1	ENSG00000148824.19	3424	1005	64	2355	64	1069	3424	2.08025	1194	189	329		m6A
chr9	137273099	137273100	ENST00000343053.6	.	+	2097	CCGGACCTT	135	0.769231	0.999999	protein_coding	NELFB	ENSG00000188986.9	2540	1887	39	614	39	1926	2540	2.2785	2058	171	318		m6A
chr1	201876249	201876250	ENST00000361565.9	.	+	3374	AAGGACATT	135	0.8	0.999936	protein_coding	IPO9	ENSG00000198700.10	11416	3126	53	8237	53	3179	11416	2.02367	3321	195	306		m6A
chr6	31859726	31859727	ENST00000375631.5	.	-	1284	TGGGACACT	135	0.439394	0.99994	protein_coding	NEU1	ENSG00000204386.12	3353	1248	45	2060	45	1293	3353	1.99279	1239	-9	218		m6A
chr16	2209100	2209101	ENST00000569417.6	.	+	1318	CTGGACTGG	135	0.51938	0.999971	protein_coding	MLST8	ENSG00000167965.18	1671	981	114	576	114	1095	1671	2.38715	1204	223	342		m6A
chr6	30724272	30724273	ENST00000681435.1	.	+	1358	ATGGACGAG	135	0.714286	0.999979	protein_coding	TUBB	ENSG00000196230.14	2624	1119	364	1141	364	1483	2624	1.88829	994	-125	933		m6A
chr22	32479073	32479074	ENST00000266087.12	.	+	407	GGGACTTGA	135	0.824	0.999976	protein_coding	FBXO7	ENSG00000100225.18	2060	1569	192	299	192	1761	2060	1.13703	215	-1354	93	202	m5C
chr1	156293433	156293434	ENST00000362007.6	.	-	974	CTTCCCCAG	135	0.898438	0.999999	protein_coding	GLMP	ENSG00000198715.13	1611	1221	34	356	34	1255	1611	1.76986	940	-281	142	115	m5C
chr16	30070249	30070250	ENST00000566897.6	.	+	2284	AGGCCCTGC	135	0.953488	0.999993	protein_coding	CTD-2515O10.6	ENSG00000285043.3	2448	276	367	1805	367	643	2448	2.90914	1917	1641	133		m5C
chr10	56357970	56357971	ENST00000373944.8	.	-	1112	TGGGACTGG	134	0.860465	0.999999	protein_coding	ZWINT	ENSG00000122952.17	1857	834	23	1000	23	857	1857	2.255	1089	255	214		m6A
chr20	32849069	32849070	ENST00000375571.6	.	+	1226	AAAGACTGA	134	0.652893	0.999921	protein_coding	MAPRE1	ENSG00000101367.9	2562	807	78	1677	78	885	2562	2.20334	1148	341	398		m6A
chr16	30444755	30444756	ENST00000478753.5	.	-	1118	TAGGACACT	134	0.844961	0.999995	protein_coding	SEPHS2	ENSG00000179918.19	2244	1347	147	750	147	1494	2244	1.72086	971	-376			m6A
chr16	30445314	30445315	ENST00000478753.5	.	-	559	ACGGACTTC	134	0.945312	1	protein_coding	SEPHS2	ENSG00000179918.19	2244	1347	147	750	147	1494	2244	1.30586	412	-935			m6A
chr16	87831155	87831156	ENST00000565644.5	.	-	2849	GTGGACTGA	134	0.953488	0.999998	protein_coding	SLC7A5	ENSG00000103257.9	3983	726	310	2947	310	1036	3983	2.6152	2539	1813	1869		m6A
chr17	81843548	81843549	ENST00000575069.6	.	-	2096	CTGGACATG	134	0.583333	0.999993	nonsense_mediated_decay	P4HB	ENSG00000185624.16	2485	165	127	2193	127	292	2485	2.82262	1969	1804	543		m6A
chr2	96186344	96186345	ENST00000337288.10	.	-	1890	TTCTCCAGG	134	0.931298	1	protein_coding	STARD7	ENSG00000084090.14	3377	1113	393	1871	393	1506	3377	2.20524	1497	384	569		m5C
chr3	51674296	51674297	ENST00000341333.10	.	+	63	GGATCCAGA	134	0.957983	0.999964	protein_coding	TEX264	ENSG00000164081.13	1320	942	71	307	71	1013	1320	0.887324	-8	-950	26	266	m5C
chr1	70411447	70411448	ENST00000370938.8	.	+	180	GTTTCCTGC	134	0.915254	0.999952	protein_coding	CTH	ENSG00000116761.12	2090	1218	148	724	148	1366	2090	1.02627	32	-1186		136	m5C
chr3	52229003	52229004	ENST00000305533.10	.	-	1221	GTGGACTGT	133	0.707692	0.99998	protein_coding	TWF2	ENSG00000247596.10	1614	1050	142	422	142	1192	1614	2.06872	1079	29	197		m6A
chr17	41822473	41822474	ENST00000321562.9	.	+	1845	TGGGACTGA	133	0.938462	0.999999	protein_coding	FKBP10	ENSG00000141756.19	2585	1749	31	805	31	1780	2585	2.08075	1814	65	251		m6A
chr2	96186092	96186093	ENST00000337288.10	.	-	2142	AGGGACATG	133	0.389313	0.999942	protein_coding	STARD7	ENSG00000084090.14	3377	1113	393	1871	393	1506	3377	2.33993	1749	636	821		m6A
chr9	137204314	137204315	ENST00000343666.6	.	-	1333	GTGGACTTT	133	0.976	0.999997	protein_coding	TMEM203	ENSG00000187713.7	1567	411	234	922	234	645	1567	2.7462	1099	688			m6A
chr8	79765134	79765135	ENST00000354724.8	.	-	1071	CTGGACTGT	133	0.861538	1	protein_coding	HEY1	ENSG00000164683.18	2197	915	104	1178	104	1019	2197	2.04414	967	52	636		m6A
chr9	128309345	128309346	ENST00000372890.6	.	-	1238	ACAGACTGA	133	0.921875	0.999992	protein_coding	TRUB2	ENSG00000167112.10	5426	996	39	4391	39	1035	5426	2.04623	1199	203	529		m6A
chr19	868080	868081	ENST00000395808.7	.	-	2968	GCGGACCTT	133	0.338346	0.99998	protein_coding	MED16	ENSG00000175221.15	3420	2526	151	743	151	2677	3420	2.39166	2817	291	418		m6A
chr12	98601548	98601549	ENST00000401722.7	.	+	1256	GTGGACTGA	133	0.607692	0.999973	protein_coding	SLC25A3	ENSG00000075415.15	6087	1086	150	4851	150	1236	6087	2.00412	1106	20	181		m6A
chr17	28347642	28347643	ENST00000540200.6	.	-	1659	CTGGACATC	133	0.330769	0.999926	protein_coding	POLDIP2	ENSG00000004142.12	2670	1107	79	1484	79	1186	2670	2.31873	1580	473	588		m6A
chr10	99397451	99397452	ENST00000370508.7	.	-	1395	GAGACACTT	133	0.867769	0.999998	protein_coding	GOT1	ENSG00000120053.12	1978	1242	59	677	59	1301	1978	2.13885	1336	94	234		m5C
chr20	3784827	3784828	ENST00000379751.5	.	-	1912	TTGCCATGG	133	0.917431	0.999988	protein_coding	CENPB	ENSG00000125817.8	2890	1800	257	833	257	2057	2890	1.91944	1655	-145			m5C
chrX	154531802	154531803	ENST00000393562.10	.	-	1810	CCATCCTGG	133	0.932773	0.999995	protein_coding	G6PD	ENSG00000160211.19	2223	1548	66	609	66	1614	2223	2.32184	1744	196	287		m5C
chr17	75130254	75130255	ENST00000245552.7	.	-	873	CGGGACCTT	132	0.122137	0.999957	protein_coding	NT5C	ENSG00000125458.7	901	606	35	260	35	641	901	2.89231	838	232	387		m6A
chr1	155614268	155614269	ENST00000245564.8	.	+	1739	GTGGACTAA	132	0.807692	0.999998	protein_coding	MSTO1	ENSG00000125459.17	2422	1713	31	678	31	1744	2422	1.99708	1708	-5	210		m6A
chr19	45090647	45090648	ENST00000270257.9	.	+	782	CTGGACTCC	132	0.952756	0.999997	protein_coding	GEMIN7	ENSG00000142252.11	1653	396	249	1008	249	645	1653	2.13591	533	137	541		m6A
chr14	22771621	22771622	ENST00000285848.9	.	+	1551	CAAGACTTG	132	0.65	0.999981	protein_coding	OXA1L	ENSG00000155463.14	1719	1488	0	231	0	1488	1719	2.27273	1551	63	188		m6A
chr16	67843523	67843524	ENST00000303596.3	.	+	1204	CTGGACTCC	132	0.984615	1	protein_coding	THAP11	ENSG00000168286.3	1876	945	235	696	235	1180	1876	2.03448	969	24			m6A
chr9	136840763	136840764	ENST00000311502.12	.	+	2680	GTGGACACC	132	0.638655	0.999923	protein_coding	RABL6	ENSG00000196642.19	3104	2190	249	665	249	2439	3104	2.36241	2431	241	442		m6A
chr15	75639259	75639260	ENST00000314852.2	.	-	1852	TTGGACTGG	132	0.916031	1	protein_coding	IMP3	ENSG00000177971.9	2028	555	944	529	944	1499	2028	2.6673	908	353	1008		m6A
chr1	212608878	212608879	ENST00000341491.9	.	+	118	ACAAACAGC	132	0.984375	0.999983	protein_coding	ATF3	ENSG00000162772.17	1940	546	174	1220	174	720	1940	0.678161	-56	-602		52	m6A
chr9	137273321	137273322	ENST00000343053.6	.	+	2319	ATGGACCCG	132	0.419847	0.999974	protein_coding	NELFB	ENSG00000188986.9	2540	1887	39	614	39	1926	2540	2.64007	2280	393	540		m6A
chr1	201875977	201875978	ENST00000361565.9	.	+	3102	GCTCAGCAG	132	0.934959	0.999968	protein_coding	IPO9	ENSG00000198700.10	11416	3126	53	8237	53	3179	11416	1.97537	3049	-77	34		m6A
chr16	67198152	67198153	ENST00000379378.8	.	+	1344	TGGGACCCA	132	0.236641	0.999941	protein_coding	E2F4	ENSG00000205250.9	2110	1242	73	795	73	1315	2110	2.03648	1271	29	145		m6A
chr20	35953981	35953982	ENST00000615116.1	.	-	1005	CTAGACTCG	132	0.535088	0.999931	protein_coding	SCAND1	ENSG00000171222.11	1371	540	703	128	703	1243	1371	1.55926	302	-238	357		m6A
chr3	51937315	51937316	ENST00000232888.7	.	-	429	AGATCCAGG	132	0.959016	0.999998	protein_coding	RRP9	ENSG00000114767.7	1542	1428	37	77	37	1465	1542	1.27451	392	-1036	2	125	m5C
chr2	130190720	130190721	ENST00000281871.11	.	+	592	GGTCCAGGT	132	0.707547	0.999948	protein_coding	MZT2B	ENSG00000152082.15	599	477	21	101	21	498	599	2.93069	571	94	252		m5C
chr11	65921344	65921345	ENST00000312515.7	.	+	603	CCTTCCTGC	132	0.894737	0.999995	protein_coding	DRAP1	ENSG00000175550.8	822	618	76	128	76	694	822	1.85275	527	-91	15		m5C
chr1	1534288	1534289	ENST00000378756.8	.	+	2084	CTTCCTGCC	132	0.937008	0.999974	protein_coding	ATAD3A	ENSG00000197785.14	2481	1761	107	613	107	1868	2481	2.35237	1977	216	363		m5C
chr19	14478213	14478214	ENST00000393033.9	.	-	1468	GGTCCCCGG	132	0.85124	0.999974	protein_coding	GIPC1	ENSG00000123159.16	1921	1002	265	654	265	1267	1921	2.30734	1203	201	353		m5C
chr5	73446611	73446612	ENST00000615637.3	.	-	2165	GATTCTCAG	132	0.944444	0.999999	protein_coding	FOXD1	ENSG00000251493.5	2512	1398	415	699	415	1813	2512	2.50358	1750	352			m5C
chr4	185145055	185145056	ENST00000281456.11	.	+	510	CTGGACTTT	131	0.821705	0.999999	protein_coding	SLC25A4	ENSG00000151729.11	4415	897	107	3411	107	1004	4415	1.44928	403	-494	292	195	m6A
chr19	17232219	17232220	ENST00000291442.4	.	-	2045	AAAGACTGT	131	0.918033	0.999992	protein_coding	NR2F6	ENSG00000160113.6	2383	1215	699	469	699	1914	2383	2.27932	1346	131	406		m6A
chr19	647592	647593	ENST00000292363.10	.	-	1563	CAACAGACT	131	0.976562	0.999951	protein_coding	RNF126	ENSG00000070423.18	1631	936	93	602	93	1029	1631	2.88704	1470	534	684		m6A
chr7	151082427	151082428	ENST00000297533.9	.	-	225	AGGGACCCC	131	0.0610687	0.999908	protein_coding	TMUB1	ENSG00000164897.14	1295	741	90	464	90	831	1295	1.18219	135	-606	165	254	m6A
chr1	234606776	234606777	ENST00000366609.4	.	-	2807	AAAAAAAAA	131	0.948276	0.999973	protein_coding	IRF2BP2	ENSG00000168264.11	5316	1764	684	2868	684	2448	5316	2.12517	2123	359	1075		m6A
chr13	99986040	99986041	ENST00000376335.8	.	+	2238	GCGGACTCC	131	0.435484	0.999953	protein_coding	ZIC2	ENSG00000043355.12	2963	1599	281	1083	281	1880	2963	2.33056	1957	358	718		m6A
chr20	3784957	3784958	ENST00000379751.5	.	-	1782	GAGGACTCT	131	0.897436	0.999981	protein_coding	CENPB	ENSG00000125817.8	2890	1800	257	833	257	2057	2890	1.84722	1525	-275			m6A
chr7	149225779	149225780	ENST00000610704.5	.	+	3192	ACGGACATG	131	0.640625	0.999931	protein_coding	ZNF282	ENSG00000170265.12	3651	2016	44	1591	44	2060	3651	2.7115	3148	1132	1968		m6A
chr19	33207512	33207513	ENST00000253193.9	.	+	2706	GAACCCCCC	131	0.915966	0.999955	protein_coding	LRP3	ENSG00000130881.14	4058	2313	456	1289	456	2769	4058	1.97276	2250	-63	525		m5C
chr6	31793012	31793013	ENST00000375663.8	.	-	734	CTGTCACAG	131	0.943548	0.999901	protein_coding	VARS1	ENSG00000204394.13	4111	3795	240	76	240	4035	4111	1.13017	494	-3301	107	28	m5C
chr1	1534287	1534288	ENST00000378756.8	.	+	2083	CCTTCCTGC	131	0.953488	1	protein_coding	ATAD3A	ENSG00000197785.14	2481	1761	107	613	107	1868	2481	2.35073	1976	215	362		m5C
chr12	50100064	50100065	ENST00000394963.9	.	+	2640	ACTCCCCAG	131	0.777778	0.99998	protein_coding	SMARCD1	ENSG00000066117.15	3283	1548	28	1707	28	1576	3283	2.62332	2612	1064	1118		m5C
chr2	73251338	73251339	ENST00000539919.5	.	+	1555	ATGCCAAGG	131	0.858333	0.999966	protein_coding	CCT7	ENSG00000135624.16	2031	1500	371	160	371	1871	2031	1.78933	1184	-316	113	94	m5C
chr4	17623868	17623869	ENST00000237380.12	.	+	621	GTGGACTTG	130	0.917355	0.999982	protein_coding	MED28	ENSG00000118579.13	10858	537	14	10307	14	551	10858	2.00679	607	70	268		m6A
chr17	75266210	75266211	ENST00000245539.11	.	+	1038	TTGGATATA	130	1	1	protein_coding	MRPS7	ENSG00000125445.11	1204	729	22	453	22	751	1204	2.63355	1016	287	509		m6A
chr7	45109125	45109126	ENST00000258770.8	.	-	216	TAAGACTCT	130	0.913386	1	protein_coding	TBRG4	ENSG00000136270.14	2226	1896	105	225	105	2001	2226	1.05854	111	-1785	161	300	m6A
chr16	75631462	75631463	ENST00000302445.8	.	-	1230	GAGAAAGCC	130	0.923729	0.999996	protein_coding	KARS1	ENSG00000065427.15	1991	1794	26	171	26	1820	1991	1.67113	1204	-590	126	48	m6A
chr16	67843971	67843972	ENST00000303596.3	.	+	1652	GGGGACTGG	130	0.811475	0.999992	protein_coding	THAP11	ENSG00000168286.3	1876	945	235	696	235	1180	1876	2.67816	1417	472			m6A
chr11	66345595	66345596	ENST00000311181.5	.	-	1784	ATGGACTTT	130	0.777778	0.999997	protein_coding	B4GAT1	ENSG00000174684.7	2007	1248	84	675	84	1332	2007	2.66963	1700	452	644		m6A
chr17	21198397	21198398	ENST00000317635.6	.	-	513	AAAGAGACT	130	0.875	0.99999	protein_coding	TMEM11	ENSG00000178307.10	958	579	9	370	9	588	958	1.87047	504	-75	442		m6A
chr19	8404100	8404101	ENST00000328024.11	.	+	1256	GGAGAAGCC	130	0.97619	0.999904	protein_coding	RAB11B	ENSG00000185236.12	1590	657	57	876	57	714	1590	2.61872	1199	542	688		m6A
chr20	328563	328564	ENST00000342665.5	.	+	3012	AAAGACAAT	130	0.695312	0.999995	protein_coding	SOX12	ENSG00000177732.9	4673	948	373	3352	373	1321	4673	2.50447	2639	1691			m6A
chr1	67413104	67413105	ENST00000370995.6	.	-	1414	AAAGACTGT	130	0.934426	0.999998	protein_coding	SERBP1	ENSG00000142864.15	3482	1227	86	2169	86	1313	3482	2.04657	1328	101	158		m6A
chr8	144314569	144314570	ENST00000528838.6	.	+	1983	CTGGACTGA	130	0.760331	0.999996	protein_coding	HSF1	ENSG00000185122.11	2134	1590	154	390	154	1744	2134	2.61282	1829	239	445		m6A
chr11	252727	252728	ENST00000532097.6	.	+	1332	ACAGACTGT	130	0.542373	0.999973	protein_coding	PSMD13	ENSG00000185627.18	1589	1131	74	384	74	1205	1589	2.33073	1258	127	223		m6A
chr16	785704	785705	ENST00000007264.7	.	-	1316	CCTTCCTGC	130	0.722689	0.999951	protein_coding	RPUSD1	ENSG00000007376.8	2048	939	133	976	133	1072	2048	2.25	1183	244	672		m5C
chr16	30774222	30774223	ENST00000324685.11	.	+	3224	TGGGCCCAG	130	0.848739	0.999905	protein_coding	RNF40	ENSG00000103549.22	5309	3006	110	2193	110	3116	5309	2.04925	3114	108	285		m5C
chr19	14478212	14478213	ENST00000393033.9	.	-	1469	GTCCCCGGC	130	0.841667	0.999931	protein_coding	GIPC1	ENSG00000123159.16	1921	1002	265	654	265	1267	1921	2.30887	1204	202	354		m5C
chr8	143022337	143022338	ENST00000429120.6	.	+	1100	AGTCCTGCC	130	0.886957	0.999975	protein_coding	LY6E	ENSG00000160932.11	1173	396	156	621	156	552	1173	2.88245	944	548	772		m5C
chr16	1772173	1772174	ENST00000177742.7	.	-	755	GGGGACCTT	129	0.59375	0.999997	protein_coding	MRPS34	ENSG00000074071.15	1040	678	31	331	31	709	1040	2.13897	724	46	360		m6A
chr14	23325537	23325538	ENST00000216727.9	.	+	1185	ATGGACACG	129	0.563492	0.999985	protein_coding	PABPN1	ENSG00000100836.11	1811	921	13	877	13	934	1811	2.2862	1172	251	291		m6A
chr17	75266212	75266213	ENST00000245539.11	.	+	1040	GGATATATA	129	1	0.999993	protein_coding	MRPS7	ENSG00000125445.11	1204	729	22	453	22	751	1204	2.63797	1018	289	511		m6A
chr7	45100305	45100306	ENST00000258770.8	.	-	2019	ATGGACTGC	129	0.512605	0.999919	protein_coding	TBRG4	ENSG00000136270.14	2226	1896	105	225	105	2001	2226	2.08	1914	18	120		m6A
chr15	55181628	55181629	ENST00000260443.9	.	-	1065	CTGGACTGT	129	0.269841	0.999902	protein_coding	RSL24D1	ENSG00000137876.11	1889	492	51	1346	51	543	1889	2.38782	1014	522	596		m6A
chr11	66643588	66643589	ENST00000310092.12	.	+	613	TGGCAGACT	129	0.983333	0.999987	protein_coding	RBM4	ENSG00000173933.21	1607	1095	62	450	62	1157	1607	1.5032	551	-544	139	552	m6A
chr15	74955662	74955663	ENST00000322177.6	.	-	1109	TGGGACCCC	129	0.335938	0.999977	protein_coding	RPP25	ENSG00000178718.7	2355	600	189	1566	189	789	2355	2.20434	920	320			m6A
chr17	12992436	12992437	ENST00000338034.9	.	-	2941	CGAGACTTA	129	0.838983	0.999983	protein_coding	ELAC2	ENSG00000006744.19	3767	2481	80	1206	80	2561	3767	2.31509	2861	380	608		m6A
chr11	63997521	63997522	ENST00000538426.6	.	+	810	CTGGACACT	129	0.384	0.999957	protein_coding	OTUB1	ENSG00000167770.12	1701	816	19	866	19	835	1701	1.96936	791	-25	173		m6A
chr19	10316733	10316734	ENST00000617231.5	.	-	2961	ATGGACCAA	129	0.677419	0.999989	protein_coding	RAVER1	ENSG00000161847.14	3484	2220	22	1242	22	2242	3484	2.5789	2939	719	866		m6A
chr7	44213142	44213143	ENST00000223369.3	.	+	1615	TGGGACACT	128	0.18254	0.999923	protein_coding	YKT6	ENSG00000106636.9	2767	597	158	2012	158	755	2767	2.42744	1457	860	896		m6A
chr15	81003579	81003580	ENST00000267984.4	.	+	2657	AGGGACTGG	128	0.598361	0.999961	protein_coding	TLNRD1	ENSG00000140406.4	4866	1089	1349	2428	1349	2438	4866	2.0902	1308	219			m6A
chr19	55645267	55645268	ENST00000270451.6	.	+	841	CTGGACACA	128	0.598361	0.999966	protein_coding	ZNF581	ENSG00000171425.10	1197	594	145	458	145	739	1197	2.22271	696	102	715		m6A
chr19	647590	647591	ENST00000292363.10	.	-	1565	ACAGACTTT	128	0.957983	0.999997	protein_coding	RNF126	ENSG00000070423.18	1631	936	93	602	93	1029	1631	2.89037	1472	536	686		m6A
chr14	49893699	49893700	ENST00000298316.7	.	+	520	CGGGACACC	128	0.56	0.999953	protein_coding	ARF6	ENSG00000165527.7	3875	528	557	2790	557	1085	3875	0.933573	-37	-565	444		m6A
chr14	49894001	49894002	ENST00000298316.7	.	+	822	GTGGACTGC	128	0.96063	1	protein_coding	ARF6	ENSG00000165527.7	3875	528	557	2790	557	1085	3875	1.50189	265	-263	746		m6A
chr17	21198276	21198277	ENST00000317635.6	.	-	634	AGAGACAAC	128	0.57265	0.999965	protein_coding	TMEM11	ENSG00000178307.10	958	579	9	370	9	588	958	2.12432	625	46	563		m6A
chr6	5109250	5109251	ENST00000330636.9	.	-	664	AAGGACTGC	128	0.900826	0.999966	protein_coding	LYRM4	ENSG00000214113.11	1497	276	217	1004	217	493	1497	2.17032	447	171	240		m6A
chr1	234609402	234609403	ENST00000366609.4	.	-	775	TGGGACTTC	128	0.830508	0.999999	protein_coding	IRF2BP2	ENSG00000168264.11	5316	1764	684	2868	684	2448	5316	1.05159	91	-1673		957	m6A
chr19	868288	868289	ENST00000395808.7	.	-	2760	CTGGACTCT	128	0.96	1	protein_coding	MED16	ENSG00000175221.15	3420	2526	151	743	151	2677	3420	2.11171	2609	83	210		m6A
chr16	11837680	11837681	ENST00000571133.6	.	-	1608	CTGGACTTA	128	0.975806	1	protein_coding	RSL1D1	ENSG00000171490.13	5440	1473	30	3937	30	1503	5440	2.02667	1578	105	432		m6A
chr3	100748174	100748175	ENST00000240851.9	.	+	1117	ACCTCAACA	128	0.954545	0.999937	protein_coding	TFG	ENSG00000114354.15	1907	1203	271	433	271	1474	1907	1.70324	846	-357	26		m5C
chr17	42613681	42613682	ENST00000251413.8	.	+	696	TTGCCACAG	128	0.976	1	protein_coding	TUBG1	ENSG00000131462.9	1608	1356	55	197	55	1411	1608	1.47271	641	-715	35	52	m5C
chr16	2976963	2976964	ENST00000262300.13	.	-	493	CCATCCCAG	128	0.968	1	protein_coding	PKMYT1	ENSG00000127564.17	2061	1500	416	145	416	1916	2061	1.05133	77	-1423	67	301	m5C
chr15	81003464	81003465	ENST00000267984.4	.	+	2542	CTACCCTCC	128	0.710526	0.999946	protein_coding	TLNRD1	ENSG00000140406.4	4866	1089	1349	2428	1349	2438	4866	2.04283	1193	104			m5C
chr19	2233796	2233797	ENST00000326631.7	.	-	573	TGGCCCTGC	128	0.820513	0.999945	protein_coding	PLEKHJ1	ENSG00000104886.12	1218	450	81	687	81	531	1218	2.06114	492	42	108		m5C
chr2	96186343	96186344	ENST00000337288.10	.	-	1891	TCTCCAGGT	128	0.932773	0.999986	protein_coding	STARD7	ENSG00000084090.14	3377	1113	393	1871	393	1506	3377	2.20577	1498	385	570		m5C
chr19	810744	810745	ENST00000356948.11	.	+	1638	CGGTCCAGG	128	0.958678	1	protein_coding	PTBP1	ENSG00000011304.22	3206	1674	46	1486	46	1720	3206	1.95102	1592	-82	51		m5C
chr1	234609401	234609402	ENST00000366609.4	.	-	776	GGGACTTCA	128	0.92623	0.999949	protein_coding	IRF2BP2	ENSG00000168264.11	5316	1764	684	2868	684	2448	5316	1.05215	92	-1672		956	m5C
chr6	31636210	31636211	ENST00000376007.8	.	+	5828	AGATCACAG	128	1	0.999955	protein_coding	PRRC2A	ENSG00000204469.13	6861	6474	202	185	202	6676	6861	1.86901	5626	-848	2	209	m5C
chr19	14478214	14478215	ENST00000393033.9	.	-	1467	GGGTCCCCG	128	0.776786	0.999984	protein_coding	GIPC1	ENSG00000123159.16	1921	1002	265	654	265	1267	1921	2.30581	1202	200	352		m5C
chr7	2366424	2366425	ENST00000397011.2	.	+	1305	AGAGCTCAG	128	0.983193	0.999986	protein_coding	EIF3B	ENSG00000106263.18	2966	2445	40	481	40	2485	2966	1.51738	1265	-1180	108	24	m5C
chr6	34245766	34245767	ENST00000447654.5	.	+	1695	CTCACCCTG	128	0.982301	0.999958	protein_coding	HMGA1	ENSG00000137309.20	2159	324	489	1346	489	813	2159	2.65527	1206	882	936		m5C
chr22	50503228	50503229	ENST00000474879.7	.	-	2312	GGCTCCAGG	128	0.89916	0.999989	protein_coding	LMF2	ENSG00000100258.18	2593	2124	27	442	27	2151	2593	2.36425	2285	161	470		m5C
chr16	11837679	11837680	ENST00000571133.6	.	-	1609	TGGACTTAA	128	0.99187	0.999994	protein_coding	RSL1D1	ENSG00000171490.13	5440	1473	30	3937	30	1503	5440	2.02692	1579	106	433		m5C
chr1	40983370	40983371	ENST00000650070.2	.	+	227	TACTCAAGT	128	0.983607	0.999971	protein_coding	CTPS1	ENSG00000171793.16	2840	1776	147	917	147	1923	2840	1.04505	80	-1696	93	86	m5C
chr3	50359132	50359133	ENST00000266025.4	.	-	388	CCGGACTAG	127	0.792	0.999999	protein_coding	TMEM115	ENSG00000126062.4	2107	1056	458	593	458	1514	2107	0.847162	-70	-1126		921	m6A
chr21	32601904	32601905	ENST00000290155.8	.	-	964	AAAGACATT	127	0.248	0.999951	protein_coding	CFAP298	ENSG00000159079.19	3516	873	134	2509	134	1007	3516	1.95074	830	-43	68		m6A
chr7	151081396	151081397	ENST00000297533.9	.	-	982	CGGGACTGG	127	0.62069	0.999968	protein_coding	TMUB1	ENSG00000164897.14	1295	741	90	464	90	831	1295	2.32543	892	151	503		m6A
chr16	67843621	67843622	ENST00000303596.3	.	+	1302	CTGGACTCT	127	1	1	protein_coding	THAP11	ENSG00000168286.3	1876	945	235	696	235	1180	1876	2.17529	1067	122			m6A
chr2	241229347	241229348	ENST00000310931.10	.	-	4264	ACAGACTCC	127	0.526786	0.999935	protein_coding	HDLBP	ENSG00000115677.18	6322	3807	205	2310	205	4012	6322	2.10909	4059	252	339		m6A
chr5	173232281	173232282	ENST00000329198.5	.	-	1384	TGGGACTGA	127	0.923077	0.999966	protein_coding	NKX2-5	ENSG00000183072.10	1558	975	123	460	123	1098	1558	2.62174	1261	286	927		m6A
chr17	82601901	82601902	ENST00000335255.10	.	+	2542	GGAGACATG	127	0.544715	0.999968	protein_coding	FOXK2	ENSG00000141568.21	5243	1983	157	3103	157	2140	5243	2.12955	2385	402	599		m6A
chr2	96186653	96186654	ENST00000337288.10	.	-	1581	GGGGACATG	127	0.31746	0.999935	protein_coding	STARD7	ENSG00000084090.14	3377	1113	393	1871	393	1506	3377	2.04009	1188	75	260		m6A
chr9	137204666	137204667	ENST00000343666.6	.	-	981	GTGGACTCT	127	1	0.999999	protein_coding	TMEM203	ENSG00000187713.7	1567	411	234	922	234	645	1567	2.36443	747	336			m6A
chr5	151129429	151129430	ENST00000354546.10	.	-	1019	TGAGAAGTC	127	0.967213	0.999998	protein_coding	ANXA6	ENSG00000197043.14	2889	2022	125	742	125	2147	2889	1.44214	894	-1128	99	24	m6A
chr8	79764262	79764263	ENST00000354724.8	.	-	1943	TGGGACTGC	127	0.475	0.999921	protein_coding	HEY1	ENSG00000164683.18	2197	915	104	1178	104	1019	2197	2.78438	1839	924	1508		m6A
chr19	519319	519320	ENST00000359315.6	.	+	779	CTGGACCGC	127	0.634146	0.999989	protein_coding	TPGS1	ENSG00000141933.9	1114	873	10	231	10	883	1114	1.88087	769	-104	431		m6A
chrX	108722373	108722374	ENST00000372129.4	.	-	4134	GTGGACTCT	127	0.957983	0.999974	protein_coding	IRS4	ENSG00000133124.12	6563	3771	219	2573	219	3990	6563	2.05597	3915	144	149		m6A
chr10	75399403	75399404	ENST00000372524.5	.	-	1630	CGGGACCCT	127	0.848	0.999999	protein_coding	ZNF503	ENSG00000165655.17	3205	1941	345	919	345	2286	3205	1.66203	1285	-656	970		m6A
chr2	202206882	202206883	ENST00000392246.7	.	-	821	CTGGACTGT	127	0.65812	0.999922	protein_coding	SUMO1	ENSG00000116030.17	1523	306	146	1071	146	452	1523	2.34454	675	369	438		m6A
chr15	43599388	43599389	ENST00000441322.6	.	+	1561	AAAGACTCC	127	0.601626	0.999974	protein_coding	CKMT1B	ENSG00000237289.10	1579	1254	192	133	192	1446	1579	2.86466	1369	115	232		m6A
chr1	150294152	150294153	ENST00000581066.2	.	+	233	TTGGACTGG	127	0.733333	0.999999	protein_coding	MRPS21	ENSG00000266472.6	1462	264	447	751	447	711	1462	0.521253	-214	-478		297	m6A
chr19	49492114	49492115	ENST00000679106.1	.	+	1029	TTGGACTTT	127	0.452174	0.999913	protein_coding	RPL13A	ENSG00000142541.18	1342	567	120	655	120	687	1342	2.52214	909	342	384		m6A
chr10	43387241	43387242	ENST00000682386.1	.	-	944	CGGGACTGC	127	0.904	1	protein_coding	HNRNPF	ENSG00000169813.17	2569	1248	302	1019	302	1550	2569	1.51442	642	-606	694		m6A
chr1	11750093	11750094	ENST00000314340.10	.	+	454	TTCTCAGGA	127	0.973913	0.999954	protein_coding	AGTRAP	ENSG00000177674.16	1130	480	73	577	73	553	1130	1.79375	381	-99	17		m5C
chr5	173232280	173232281	ENST00000329198.5	.	-	1385	GGGACTGAG	127	0.99187	0.999935	protein_coding	NKX2-5	ENSG00000183072.10	1558	975	123	460	123	1098	1558	2.62391	1262	287	928		m5C
chr17	47823958	47823959	ENST00000351111.7	.	-	1061	TTCTCCAGG	127	0.931624	0.999999	protein_coding	MRPL10	ENSG00000159111.13	1749	786	30	933	30	816	1749	2.26259	1031	245	499		m5C
chr19	16518387	16518388	ENST00000546361.7	.	-	3580	AAGACACTT	127	0.734513	0.999914	protein_coding	CHERP	ENSG00000085872.15	4075	2751	59	1265	59	2810	4075	2.6087	3521	770	964		m5C
chr1	154988541	154988542	ENST00000315144.14	.	+	701	AGGGACTAT	126	0.942149	0.999993	protein_coding	FLAD1	ENSG00000160688.19	1730	1473	183	74	183	1656	1730	1.35166	518	-955	437	308	m6A
chr19	8485752	8485753	ENST00000325495.9	.	+	1348	ATGGACCGC	126	0.544715	0.999991	protein_coding	HNRNPM	ENSG00000099783.12	2477	2193	24	260	24	2217	2477	1.60374	1324	-869	150	653	m6A
chr17	82601986	82601987	ENST00000335255.10	.	+	2627	ACTGAGACT	126	1	0.999976	protein_coding	FOXK2	ENSG00000141568.21	5243	1983	157	3103	157	2140	5243	2.15694	2470	487	684		m6A
chr17	82602199	82602200	ENST00000335255.10	.	+	2840	GTGGACAGG	126	0.83871	0.999999	protein_coding	FOXK2	ENSG00000141568.21	5243	1983	157	3103	157	2140	5243	2.22559	2683	700	897		m6A
chr5	177442265	177442266	ENST00000355472.10	.	+	2376	TAAGACTCG	126	0.477876	0.999964	protein_coding	GRK6	ENSG00000198055.11	3002	1731	170	1101	170	1901	3002	2.43143	2206	475	529		m6A
chr1	11674735	11674736	ENST00000376692.9	.	-	796	TCAGACTTT	126	0.644068	0.999941	protein_coding	MAD2L2	ENSG00000116670.15	1053	636	122	295	122	758	1053	2.12881	674	38	80		m6A
chr2	241633636	241633637	ENST00000407315.6	.	-	660	ACGGACTCC	126	0.81746	0.999997	protein_coding	THAP4	ENSG00000176946.12	2076	1734	141	201	141	1875	2076	1.29931	519	-1215	442	721	m6A
chr19	16518388	16518389	ENST00000546361.7	.	-	3579	TAAGACACT	126	0.577236	0.99995	protein_coding	CHERP	ENSG00000085872.15	4075	2751	59	1265	59	2810	4075	2.60791	3520	769	963		m6A
chr14	22771603	22771604	ENST00000612549.6	.	+	1367	AGAGACTCA	126	0.566667	0.999976	protein_coding	OXA1L	ENSG00000155463.14	2806	1308	14	1484	14	1322	2806	2.03032	1353	45	170		m6A
chr22	45671998	45671999	ENST00000252934.10	.	+	165	TCATCCTCC	126	0.983333	0.999988	protein_coding	ATXN10	ENSG00000130638.17	3294	1428	230	1636	230	1658	3294	0.717391	-65	-1493		181	m5C
chr12	123584666	123584667	ENST00000262225.8	.	+	115	GCTTCTGGC	126	0.947826	0.999929	protein_coding	TMED2	ENSG00000086598.11	2544	606	85	1853	85	691	2544	1.0495	30	-576		150	m5C
chr15	72344130	72344131	ENST00000268097.10	.	-	1577	GTGTCCAGG	126	0.965517	1	protein_coding	HEXA	ENSG00000213614.11	4785	1590	42	3153	42	1632	4785	1.96541	1535	-55	9		m5C
chr11	67428611	67428612	ENST00000312629.10	.	+	118	AGAGCTCAG	126	0.948276	0.999959	protein_coding	RPS6KB2	ENSG00000175634.15	1733	1449	52	232	52	1501	1733	1.04555	66	-1383		12	m5C
chr1	17408633	17408634	ENST00000375436.9	.	-	2165	CAGTCACCG	126	0.927273	0.999969	protein_coding	RCC2	ENSG00000179051.14	4040	1569	141	2330	141	1710	4040	2.19528	2024	455	560		m5C
chr9	33917834	33917835	ENST00000263228.4	.	+	1912	AGGGACTTT	125	0.443478	0.999909	protein_coding	UBE2R2	ENSG00000107341.5	4477	717	598	3162	598	1315	4477	2.1888	1314	597	817		m6A
chr9	33917926	33917927	ENST00000263228.4	.	+	2004	TCAGACTTT	125	0.491803	0.999947	protein_coding	UBE2R2	ENSG00000107341.5	4477	717	598	3162	598	1315	4477	2.2179	1406	689	909		m6A
chr16	67844001	67844002	ENST00000303596.3	.	+	1682	TAGGACTTA	125	0.456897	0.999948	protein_coding	THAP11	ENSG00000168286.3	1876	945	235	696	235	1180	1876	2.72126	1447	502			m6A
chr12	113158820	113158821	ENST00000314045.11	.	-	2732	GCAGACGTT	125	0.491228	0.999921	protein_coding	DDX54	ENSG00000123064.13	4380	2649	28	1703	28	2677	4380	2.0323	2704	55	291		m6A
chr20	328561	328562	ENST00000342665.5	.	+	3010	AAAAAGACA	125	0.782609	0.999995	protein_coding	SOX12	ENSG00000177732.9	4673	948	373	3352	373	1321	4673	2.50388	2637	1689			m6A
chr1	58781763	58781764	ENST00000371222.4	.	-	2283	ATGGACCTA	125	0.806723	0.999999	protein_coding	JUN	ENSG00000177606.8	3257	996	977	1284	977	1973	3257	2.24143	1306	310			m6A
chr9	129001620	129001621	ENST00000372577.2	.	+	3956	CCATCCTAC	125	0.877193	0.999953	protein_coding	NUP188	ENSG00000095319.14	5689	5250	21	418	21	5271	5689	1.74952	3935	-1315	92	109	m5C
chr6	32171315	32171316	ENST00000375107.8	.	-	460	AGGACGCAA	125	0.137097	0.999954	protein_coding	AGPAT1	ENSG00000204310.13	2196	852	280	1064	280	1132	2196	1.21127	180	-672	189	20	m5C
chr3	13317012	13317013	ENST00000254508.7	.	-	6427	ACAGACTTC	124	0.673077	0.999931	protein_coding	NUP210	ENSG00000132182.12	7206	5664	96	1446	96	5760	7206	2.46127	6331	667	768		m6A
chr19	2733070	2733071	ENST00000269740.9	.	-	819	CGAGACACT	124	0.766667	0.999991	protein_coding	SLC39A3	ENSG00000141873.11	1367	945	195	227	195	1140	1367	1.66032	624	-321	414		m6A
chr1	183635531	183635532	ENST00000359856.11	.	-	251	GTGGACTCC	124	0.533898	0.999979	protein_coding	ARPC5	ENSG00000162704.16	7266	456	124	6686	124	580	7266	1.27851	127	-329		16	m6A
chr6	29943419	29943420	ENST00000376809.10	.	+	517	TCAGATCAC	124	1	1	protein_coding	HLA-A	ENSG00000206503.13	1535	1098	22	415	22	1120	1535	1.45082	495	-603	152	124	m6A
chr6	30724272	30724273	ENST00000396389.5	.	+	1749	ATGGACGAG	124	0.596639	0.999939	protein_coding	TUBB	ENSG00000196230.14	2903	1281	593	1029	593	1874	2903	1.90242	1156	-125	933		m6A
chr7	997329	997330	ENST00000412051.5	.	-	832	AGGGACCCT	124	0.201613	0.999937	protein_coding	C7orf50	ENSG00000146540.15	1147	538	0	609	0	538	1147	2.48276	832	294	474		m6A
chr16	785608	785609	ENST00000007264.7	.	-	1412	CGGACTCAA	124	0.97479	0.999982	protein_coding	RPUSD1	ENSG00000007376.8	2048	939	133	976	133	1072	2048	2.34836	1279	340	768		m5C
chr6	31636210	31636211	ENST00000376033.3	.	+	5870	AGATCACAG	124	0.99187	0.999956	protein_coding	PRRC2A	ENSG00000204469.13	6903	6474	244	185	244	6718	6903	1.86901	5626	-848	2	209	m5C
chr19	55279492	55279493	ENST00000433386.7	.	-	285	AATTCCCGG	124	0.948276	0.99997	protein_coding	HSPBP1	ENSG00000133265.11	1635	1080	170	385	170	1250	1635	1.10648	115	-965	209	95	m5C
chr6	7289744	7289745	ENST00000244763.9	.	-	1058	GTGGACTGA	123	0.760684	0.999981	protein_coding	SSR1	ENSG00000124783.14	9661	861	79	8721	79	940	9661	2.01353	979	118	186		m6A
chr19	1985747	1985748	ENST00000255608.9	.	-	2328	TGGGACTCA	123	0.583333	0.999971	protein_coding	BTBD2	ENSG00000133243.10	2629	1578	11	1040	11	1589	2629	2.71058	2317	739	901		m6A
chr14	75651299	75651300	ENST00000256319.7	.	-	810	CGGAAGCCC	123	0.974576	0.999943	protein_coding	ERG28	ENSG00000133935.7	2320	423	133	1764	133	556	2320	2.14399	677	254	334		m6A
chr12	120127541	120127542	ENST00000300648.7	.	-	8340	TCAGACTGT	123	0.8	0.99999	protein_coding	GCN1	ENSG00000089154.11	8681	8016	18	647	18	8034	8681	2.47295	8322	306	432		m6A
chr3	58428027	58428028	ENST00000302746.11	.	-	1108	TTGGACTTG	123	0.638655	0.999992	protein_coding	PDHB	ENSG00000168291.13	1507	1080	23	404	23	1103	1507	2.01238	1085	5	151		m6A
chr19	2233660	2233661	ENST00000326631.7	.	-	709	CTGGACTCA	123	0.779661	0.999999	protein_coding	PLEKHJ1	ENSG00000104886.12	1218	450	81	687	81	531	1218	2.2591	628	178	244		m6A
chr17	1001527	1001528	ENST00000327158.5	.	+	1038	GCGGACTGA	123	0.940171	0.999974	protein_coding	TIMM22	ENSG00000177370.5	3182	585	14	2583	14	599	3182	2.16996	1024	439	516		m6A
chr17	82602019	82602020	ENST00000335255.10	.	+	2660	GTGGATTTC	123	0.570175	0.999945	protein_coding	FOXK2	ENSG00000141568.21	5243	1983	157	3103	157	2140	5243	2.16758	2503	520	717		m6A
chr9	128309363	128309364	ENST00000372890.6	.	-	1220	GAAAAGACA	123	0.683168	0.999933	protein_coding	TRUB2	ENSG00000167112.10	5426	996	39	4391	39	1035	5426	2.04213	1181	185	511		m6A
chr12	106239608	106239609	ENST00000378026.5	.	-	1392	AGGGACTGG	123	0.957265	0.999997	protein_coding	CKAP4	ENSG00000136026.14	3121	1809	169	1143	169	1978	3121	1.67606	1223	-586	740		m6A
chr21	39342448	39342449	ENST00000380749.10	.	-	1136	CTGGAAAGT	123	0.964912	0.999999	protein_coding	HMGN1	ENSG00000205581.11	1271	303	171	797	171	474	1271	2.83061	965	662	710		m6A
chr3	51393028	51393029	ENST00000563281.2	.	+	1744	CCGGACTTT	123	0.973684	0.999946	protein_coding	RBM15B	ENSG00000259956.2	6624	2673	115	3836	115	2788	6624	1.60943	1629	-1044			m6A
chr17	28860907	28860908	ENST00000254928.10	.	+	1687	TCTTCCTGC	123	0.991597	1	protein_coding	ERAL1	ENSG00000132591.12	1841	1314	19	508	19	1333	1841	2.69685	1668	354	477		m5C
chr17	28860908	28860909	ENST00000254928.10	.	+	1688	CTTCCTGCC	123	0.991304	0.999989	protein_coding	ERAL1	ENSG00000132591.12	1841	1314	19	508	19	1333	1841	2.69882	1669	355	478		m5C
chr19	4360431	4360432	ENST00000269886.7	.	-	2453	GGTCCAGGG	123	0.855932	0.999991	protein_coding	SH3GL1	ENSG00000141985.9	2516	1107	179	1230	179	1286	2516	2.94878	2274	1167	1364		m5C
chr11	65079625	65079626	ENST00000275517.8	.	-	466	GAGACTTGG	123	0.887931	0.999958	protein_coding	CDCA5	ENSG00000146670.10	2475	759	62	1654	62	821	2475	1.53228	404	-355	161	274	m5C
chr9	34086883	34086884	ENST00000361264.9	.	-	3094	TATTCCTGC	123	0.948276	0.999994	protein_coding	DCAF12	ENSG00000198876.13	3592	1362	267	1963	267	1629	3592	2.74631	2827	1465	1624		m5C
chr17	82035920	82035921	ENST00000579334.5	.	-	1208	TCATCCTAC	123	0.905172	0.999999	retained_intron	DCXR	ENSG00000169738.8	1251	0	0	0	0	0	0	inf	1208	1208	142		m5C
chr8	144394759	144394760	ENST00000616140.2	.	-	3511	CGAGCCTGG	123	0.964286	0.999999	protein_coding	CPSF1	ENSG00000071894.17	4480	4332	61	87	61	4393	4480	1.7964	3450	-882	36	117	m5C
chr7	5527419	5527420	ENST00000674681.1	.	-	1542	ATGGCCCAG	123	0.864865	0.999937	protein_coding	ACTB	ENSG00000075624.17	2554	1128	87	1339	87	1215	2554	2.24421	1455	327	471		m5C
chr16	785609	785610	ENST00000007264.7	.	-	1411	ACGGACTCA	122	0.932203	0.999997	protein_coding	RPUSD1	ENSG00000007376.8	2048	939	133	976	133	1072	2048	2.34734	1278	339	767		m6A
chr7	45109127	45109128	ENST00000258770.8	.	-	214	CATAAGACT	122	0.956522	0.999988	protein_coding	TBRG4	ENSG00000136270.14	2226	1896	105	225	105	2001	2226	1.05749	109	-1787	159	302	m6A
chr17	63608262	63608263	ENST00000258975.7	.	+	1343	TCAGACTCT	122	0.793103	0.999977	protein_coding	TACO1	ENSG00000136463.9	1446	894	189	363	189	1083	1446	2.71625	1154	260	461		m6A
chr19	1877153	1877154	ENST00000292577.12	.	-	1361	CCGGACCTC	122	0.434783	0.999946	protein_coding	ABHD17A	ENSG00000129968.17	1706	933	383	390	383	1316	1706	2.11538	978	45	271		m6A
chr1	225920613	225920614	ENST00000343818.11	.	-	943	AGCTACAGT	122	0.9375	0.999903	protein_coding	PYCR2	ENSG00000143811.19	1680	963	140	577	140	1103	1680	1.83385	803	-160	6		m6A
chr12	106239915	106239916	ENST00000378026.5	.	-	1085	TGGGACATG	122	0.596639	0.999992	protein_coding	CKAP4	ENSG00000136026.14	3121	1809	169	1143	169	1978	3121	1.50636	916	-893	433		m6A
chr13	45337293	45337294	ENST00000379056.5	.	-	679	TGGGACTGA	122	0.743363	0.999989	protein_coding	TPT1	ENSG00000133112.17	1101	417	171	513	171	588	1101	2.17739	508	91	94		m6A
chr20	35953701	35953702	ENST00000615116.1	.	-	1285	GCGGACTGG	122	0.880734	0.99996	protein_coding	SCAND1	ENSG00000171222.11	1371	540	703	128	703	1243	1371	2.32812	582	42	637		m6A
chr4	99948386	99948387	ENST00000651623.1	.	-	568	GTGGACTGT	122	0.431034	0.999919	protein_coding	H2AZ1	ENSG00000164032.12	868	384	110	374	110	494	868	2.19786	458	74	136		m6A
chr19	2733069	2733070	ENST00000269740.9	.	-	820	GAGACACTG	122	0.902655	1	protein_coding	SLC39A3	ENSG00000141873.11	1367	945	195	227	195	1140	1367	1.66138	625	-320	415		m5C
chr11	66345925	66345926	ENST00000311181.5	.	-	1454	TGGACTTGG	122	0.991453	0.999998	protein_coding	B4GAT1	ENSG00000174684.7	2007	1248	84	675	84	1332	2007	2.18074	1370	122	314		m5C
chr19	810745	810746	ENST00000356948.11	.	+	1639	GGTCCAGGC	122	0.964602	0.999998	protein_coding	PTBP1	ENSG00000011304.22	3206	1674	46	1486	46	1720	3206	1.95161	1593	-81	52		m5C
chr22	37018259	37018260	ENST00000249042.8	.	-	541	CTGGACCGC	121	0.616667	0.999998	protein_coding	TST	ENSG00000128311.14	1125	894	69	162	69	963	1125	1.52796	472	-422	493	123	m6A
chr8	23290197	23290198	ENST00000265806.12	.	+	648	GAGGACCTA	121	0.568966	0.999987	protein_coding	R3HCC1	ENSG00000104679.12	1573	1323	68	182	68	1391	1573	1.4384	580	-743	332	272	m6A
chr11	59806761	59806762	ENST00000300151.5	.	-	460	ATGGACCCC	121	0.211864	0.999978	protein_coding	MRPL16	ENSG00000166902.5	1083	756	120	207	120	876	1083	1.44974	340	-416	70		m6A
chr16	28098073	28098074	ENST00000304658.10	.	-	4438	AAAGACTCA	121	0.923729	0.999999	protein_coding	XPO6	ENSG00000169180.12	4537	3378	597	562	597	3975	4537	2.82384	3841	463	565		m6A
chr8	22138422	22138423	ENST00000306306.8	.	-	1262	AGGGACCTT	121	0.393162	0.99992	protein_coding	REEP4	ENSG00000168476.12	1666	774	425	467	425	1199	1666	2.1349	837	63	129		m6A
chr19	8403704	8403705	ENST00000328024.11	.	+	860	AAGGACAGG	121	0.553571	0.99995	protein_coding	RAB11B	ENSG00000185236.12	1590	657	57	876	57	714	1590	2.16667	803	146	292		m6A
chr5	163443802	163443803	ENST00000340828.7	.	+	1230	TCAGACTTG	121	0.52381	0.999936	protein_coding	CCNG1	ENSG00000113328.19	2444	888	210	1346	210	1098	2444	2.09807	1020	132	129		m6A
chr16	4455821	4455822	ENST00000355296.8	.	+	1637	TTAGACTCT	121	0.685185	0.99998	protein_coding	DNAJA3	ENSG00000103423.14	2591	1362	22	1207	22	1384	2591	2.20961	1615	253	276		m6A
chr3	184242524	184242525	ENST00000397676.8	.	-	1327	CAAGAAAGC	121	0.917431	0.999958	protein_coding	ALG3	ENSG00000214160.10	1552	1317	22	213	22	1339	1552	1.99089	1305	-12	151		m6A
chr7	28410638	28410639	ENST00000482692.1	.	+	1029	GGGGACTGG	121	0.567568	0.999932	processed_transcript	CREB5	ENSG00000146592.17	1144	0	0	0	0	0	0	inf	1029	1029	981		m6A
chr19	42240101	42240102	ENST00000222330.8	.	-	460	TAGGCCAAG	121	0.929204	0.999984	protein_coding	GSK3A	ENSG00000105723.13	2193	1452	137	604	137	1589	2193	1.22245	323	-1129	40	148	m5C
chr19	1980397	1980398	ENST00000255641.13	.	+	1954	AAGACTTTG	121	0.848739	0.999937	protein_coding	CSNK1G2	ENSG00000133275.16	2895	1248	512	1135	512	1760	2895	2.17093	1442	194	249		m5C
chr19	35629639	35629640	ENST00000262633.9	.	+	366	TGATCCGCC	121	0.953271	0.999908	protein_coding	RBM42	ENSG00000126254.12	1692	1443	118	131	118	1561	1692	1.17186	248	-1195	120	34	m5C
chrX	53192529	53192530	ENST00000375401.8	.	-	5437	CCTTCCTAC	121	0.963303	0.999992	protein_coding	KDM5C	ENSG00000126012.12	5810	4683	318	809	318	5001	5810	2.53894	5119	436	802		m5C
chr3	13317185	13317186	ENST00000254508.7	.	-	6254	TAGGACTTC	120	0.681034	0.999983	protein_coding	NUP210	ENSG00000132182.12	7206	5664	96	1446	96	5760	7206	2.34163	6158	494	595		m6A
chr20	23354267	23354268	ENST00000254998.3	.	+	558	GTAGACTGC	120	0.699029	0.999981	protein_coding	NXT1	ENSG00000132661.4	1062	423	332	307	332	755	1062	1.53428	226	-197	287		m6A
chr19	1986195	1986196	ENST00000255608.9	.	-	1880	ACGGACCCG	120	0.290598	0.999968	protein_coding	BTBD2	ENSG00000133243.10	2629	1578	11	1040	11	1589	2629	2.27981	1869	291	453		m6A
chr5	173317788	173317789	ENST00000265087.9	.	-	1187	ATGGACATT	120	0.97479	0.999989	protein_coding	STC2	ENSG00000113739.11	4254	909	221	3124	221	1130	4254	2.01825	966	57	460		m6A
chr2	20448105	20448106	ENST00000272233.6	.	+	1032	CTGGACCAG	120	0.637931	0.999994	protein_coding	RHOB	ENSG00000143878.10	2367	591	392	1384	392	983	2367	2.0354	640	49			m6A
chr11	61796891	61796892	ENST00000305885.3	.	+	1669	GTGGACCTA	120	0.416667	0.999978	protein_coding	FEN1	ENSG00000168496.4	2016	1143	139	734	139	1282	2016	2.52725	1530	387	1551		m6A
chr11	66345926	66345927	ENST00000311181.5	.	-	1453	CTGGACTTG	120	0.924528	0.999982	protein_coding	B4GAT1	ENSG00000174684.7	2007	1248	84	675	84	1332	2007	2.17926	1369	121	313		m6A
chr1	36394034	36394035	ENST00000315732.3	.	-	260	GTGGACCTG	120	0.338983	0.999972	protein_coding	LSM10	ENSG00000181817.6	860	372	166	322	166	538	860	1.25269	94	-278	118		m6A
chr1	36394000	36394001	ENST00000315732.3	.	-	294	GCATAGACA	120	0.821053	0.999977	protein_coding	LSM10	ENSG00000181817.6	860	372	166	322	166	538	860	1.34409	128	-244	152		m6A
chr22	23836898	23836899	ENST00000318109.12	.	-	696	AGCCAGGAC	120	0.982143	0.999921	protein_coding	DERL3	ENSG00000099958.15	3093	708	19	2366	19	727	3093	1.95621	677	-31	63		m6A
chr11	126263527	126263528	ENST00000332118.11	.	-	2395	AGAGACTCT	120	0.554455	0.999943	protein_coding	SRPRA	ENSG00000182934.12	2986	1917	91	978	91	2008	2986	2.39571	2304	387	516		m6A
chr9	136115266	136115267	ENST00000418388.6	.	-	2148	GTGGACTGC	120	0.398148	0.999907	protein_coding	TMEM250	ENSG00000238227.8	2827	420	515	1892	515	935	2827	2.64112	1633	1213	1757		m6A
chr8	96333951	96333952	ENST00000517309.6	.	+	1946	ATGGACTGG	120	0.798319	0.999999	protein_coding	PTDSS1	ENSG00000156471.13	4990	1422	139	3429	139	1561	4990	2.11228	1807	385	495		m6A
chr17	1001528	1001529	ENST00000327158.5	.	+	1039	CGGACTGAT	120	0.99115	0.999998	protein_coding	TIMM22	ENSG00000177370.5	3182	585	14	2583	14	599	3182	2.17034	1025	440	517		m5C
chr10	75234095	75234096	ENST00000372538.8	.	-	794	TGGACTCAC	120	0.934579	0.999993	protein_coding	COMTD1	ENSG00000165644.11	1250	789	29	432	29	818	1250	1.96958	765	-24	129		m5C
chr22	50506399	50506400	ENST00000474879.7	.	-	506	GGGCCCTGC	120	0.947368	0.999999	protein_coding	LMF2	ENSG00000100258.18	2593	2124	27	442	27	2151	2593	1.22552	479	-1645	102	116	m5C
chr22	50506398	50506399	ENST00000474879.7	.	-	507	GGCCCTGCC	120	0.938053	0.999992	protein_coding	LMF2	ENSG00000100258.18	2593	2124	27	442	27	2151	2593	1.22599	480	-1644	103	115	m5C
chr6	143504039	143504040	ENST00000002165.11	.	-	710	TAAGACATT	119	0.189655	0.999916	protein_coding	FUCA2	ENSG00000001036.14	2385	1404	86	895	86	1490	2385	1.44444	624	-780	212	128	m6A
chr1	154550235	154550236	ENST00000292211.5	.	-	1579	CAAGACTGA	119	0.666667	0.999958	protein_coding	UBE2Q1	ENSG00000160714.10	3239	1269	109	1861	109	1378	3239	2.10801	1470	201	233		m6A
chr4	6717145	6717146	ENST00000320776.5	.	+	972	TGGGACTAC	119	0.634783	0.999992	protein_coding	BLOC1S4	ENSG00000186222.5	1491	654	36	801	36	690	1491	2.35206	936	282			m6A
chrX	152767393	152767394	ENST00000329342.9	.	-	481	GAGGACTCC	119	0.576577	0.999963	protein_coding	MAGEA6	ENSG00000197172.10	1740	945	225	570	225	1170	1740	1.2709	256	-689	321		m6A
chr9	137204606	137204607	ENST00000343666.6	.	-	1041	CTGGACTCA	119	0.965812	1	protein_coding	TMEM203	ENSG00000187713.7	1567	411	234	922	234	645	1567	2.4295	807	396			m6A
chr1	201969555	201969556	ENST00000367287.5	.	+	541	TAGGACTTC	119	0.410714	0.999913	protein_coding	TIMM17A	ENSG00000134375.11	1650	516	24	1110	24	540	1650	2.0009	517	1	87		m6A
chr1	155213718	155213719	ENST00000368376.8	.	+	1531	CAAGACTGG	119	0.630631	0.999995	protein_coding	MTX1	ENSG00000173171.15	1636	1401	110	125	110	1511	1636	2.16	1421	20	235		m6A
chr21	39342447	39342448	ENST00000380749.10	.	-	1137	TGGAAAGTC	119	0.955357	0.999995	protein_coding	HMGN1	ENSG00000205581.11	1271	303	171	797	171	474	1271	2.83187	966	663	711		m6A
chr7	997347	997348	ENST00000412051.5	.	-	814	CCGGACCCC	119	0.382609	0.999924	protein_coding	C7orf50	ENSG00000146540.15	1147	538	0	609	0	538	1147	2.4532	814	276	456		m6A
chr19	1577201	1577202	ENST00000434436.8	.	-	2071	GTGGACTCT	119	0.97479	1	protein_coding	MBD3	ENSG00000071655.18	5678	876	234	4568	234	1110	5678	2.21038	1837	961	956		m6A
chr16	28735501	28735502	ENST00000566501.5	.	+	3031	TCAGACGGC	119	0.963964	0.999929	protein_coding	EIF3C	ENSG00000184110.15	3128	2742	301	85	301	3043	3128	1.99562	2730	-12	71		m6A
chr5	69209745	69209746	ENST00000283006.7	.	+	742	GGATCCTGC	119	0.95614	0.999999	protein_coding	CENPH	ENSG00000153044.10	1354	744	52	558	52	796	1354	1.92742	690	-54	39		m5C
chr9	120869765	120869766	ENST00000312189.10	.	-	656	GAGTCTGAG	119	0.991304	1	protein_coding	PHF19	ENSG00000119403.15	836	624	113	99	113	737	836	1.87019	543	-81	179		m5C
chr19	3578696	3578697	ENST00000333651.11	.	+	1198	TCTCCCCAG	119	0.947826	1	protein_coding	HMG20B	ENSG00000064961.19	1585	954	69	562	69	1023	1585	2.31139	1129	175	188		m5C
chr16	67194872	67194873	ENST00000379378.8	.	+	773	CTAGCCCAG	119	0.929825	1	protein_coding	E2F4	ENSG00000205250.9	2110	1242	73	795	73	1315	2110	1.56361	700	-542	187	108	m5C
chr7	1470939	1470940	ENST00000404767.8	.	-	6470	CTTTCCTGC	119	0.973684	1	protein_coding	INTS1	ENSG00000164880.16	6981	6573	108	300	108	6681	6981	1.9679	6362	-211	15	95	m5C
chr20	31945585	31945586	ENST00000202017.6	.	-	707	GTGGACACA	118	0.525424	0.999987	protein_coding	PDRG1	ENSG00000088356.6	1957	402	85	1470	85	487	1957	2.14966	622	220	303		m6A
chr3	13316900	13316901	ENST00000254508.7	.	-	6539	CAGGACTGT	118	0.864865	0.999996	protein_coding	NUP210	ENSG00000132182.12	7206	5664	96	1446	96	5760	7206	2.53873	6443	779	880		m6A
chr19	1980396	1980397	ENST00000255641.13	.	+	1953	TAAGACTTT	118	0.842105	0.999997	protein_coding	CSNK1G2	ENSG00000133275.16	2895	1248	512	1135	512	1760	2895	2.17004	1441	193	248		m6A
chr11	66643856	66643857	ENST00000310092.12	.	+	881	CGATAGACA	118	0.774194	0.999955	protein_coding	RBM4	ENSG00000173933.21	1607	1095	62	450	62	1157	1607	1.74795	819	-276	407	284	m6A
chr19	7925211	7925212	ENST00000318978.6	.	-	515	CAGGACTGC	118	0.682692	0.999933	protein_coding	CTXN1	ENSG00000178531.6	1237	249	189	799	189	438	1237	2.09637	326	77	346		m6A
chr15	74955974	74955975	ENST00000322177.6	.	-	797	CCGGACTGT	118	0.517857	0.999955	protein_coding	RPP25	ENSG00000178718.7	2355	600	189	1566	189	789	2355	2.00511	608	8			m6A
chr14	105011418	105011419	ENST00000336219.4	.	-	601	GGAGACTAA	118	0.666667	0.999977	protein_coding	CDCA4	ENSG00000170779.11	2448	726	91	1631	91	817	2448	1.70248	510	-216	516		m6A
chr12	52077173	52077174	ENST00000336854.9	.	+	1111	AAAGACACC	118	0.551724	0.999913	protein_coding	ATG101	ENSG00000123395.15	1433	657	471	305	471	1128	1433	1.97412	640	-17	388		m6A
chr9	137204971	137204972	ENST00000343666.6	.	-	676	CTGGACAAC	118	0.700855	0.999986	protein_coding	TMEM203	ENSG00000187713.7	1567	411	234	922	234	645	1567	2.03362	442	31			m6A
chr20	3785059	3785060	ENST00000379751.5	.	-	1680	GAGGACTGG	118	0.9	0.999992	protein_coding	CENPB	ENSG00000125817.8	2890	1800	257	833	257	2057	2890	1.79056	1423	-377			m6A
chr8	144789789	144789790	ENST00000529163.5	.	-	532	CCTCAATAA	118	0.355769	0.999905	processed_transcript	RPL8	ENSG00000161016.18	556	0	0	0	0	0	0	inf	532	532	172		m6A
chr7	149225958	149225959	ENST00000610704.5	.	+	3371	CAGGACCCT	118	0.580357	0.999971	protein_coding	ZNF282	ENSG00000170265.12	3651	2016	44	1591	44	2060	3651	2.82401	3327	1311	2147		m6A
chr2	85544193	85544194	ENST00000306434.8	.	+	1729	ATGCCACAG	118	0.953271	0.99999	protein_coding	MAT2A	ENSG00000168906.13	2817	1188	120	1509	120	1308	2817	2.27899	1609	421	524		m5C
chr9	137204605	137204606	ENST00000343666.6	.	-	1042	TGGACTCAG	118	0.991071	0.999974	protein_coding	TMEM203	ENSG00000187713.7	1567	411	234	922	234	645	1567	2.43059	808	397			m5C
chr17	82018830	82018831	ENST00000392359.8	.	-	636	CATTCCTGC	118	0.867925	0.999977	protein_coding	CENPX	ENSG00000169689.15	765	246	17	502	17	263	765	2.74303	619	373	388		m5C
chr3	52405124	52405125	ENST00000460680.6	.	-	1230	ATGCCAAGT	118	0.913462	0.99995	protein_coding	BAP1	ENSG00000163930.10	3600	2190	130	1280	130	2320	3600	1.50228	1100	-1090	169	16	m5C
chr22	50506400	50506401	ENST00000474879.7	.	-	505	GGGGCCCTG	118	0.955357	0.999961	protein_coding	LMF2	ENSG00000100258.18	2593	2124	27	442	27	2151	2593	1.22505	478	-1646	101	117	m5C
chr19	39485719	39485720	ENST00000544017.5	.	+	846	TTCTCCCAG	118	0.877358	0.999994	protein_coding	TIMM50	ENSG00000105197.11	2572	1371	133	1068	133	1504	2572	1.52006	713	-658	32	88	m5C
chr16	1510147	1510148	ENST00000262319.11	.	+	3007	CGGGACATG	117	0.596491	0.999951	protein_coding	TELO2	ENSG00000100726.15	3314	2514	282	518	282	2796	3314	2.40734	2725	211	318		m6A
chr8	23290242	23290243	ENST00000265806.12	.	+	693	CTGGACCCT	117	0.389381	0.999957	protein_coding	R3HCC1	ENSG00000104679.12	1573	1323	68	182	68	1391	1573	1.47241	625	-698	377	227	m6A
chr3	50358842	50358843	ENST00000266025.4	.	-	678	TGGGACGTG	117	0.692982	0.999997	protein_coding	TMEM115	ENSG00000126062.4	2107	1056	458	593	458	1514	2107	1.20833	220	-836		631	m6A
chr14	73712298	73712299	ENST00000316836.5	.	-	2085	ATGGACATC	117	0.754386	0.999997	protein_coding	PNMA1	ENSG00000176903.5	2602	1062	745	795	745	1807	2602	2.34969	1340	278			m6A
chr22	39377837	39377838	ENST00000318801.8	.	+	809	ACTGACTCA	117	0.54902	0.999901	protein_coding	SYNGR1	ENSG00000100321.15	1361	576	86	699	86	662	1361	2.2103	723	147	240		m6A
chr17	82601988	82601989	ENST00000335255.10	.	+	2629	TGAGACTTT	117	0.974359	0.999999	protein_coding	FOXK2	ENSG00000141568.21	5243	1983	157	3103	157	2140	5243	2.15759	2472	489	686		m6A
chr2	96208483	96208484	ENST00000337288.10	.	-	343	CCGGACTGG	117	0.790909	0.999988	protein_coding	STARD7	ENSG00000084090.14	3377	1113	393	1871	393	1506	3377	0.872774	-50	-1163		340	m6A
chr16	30445368	30445369	ENST00000478753.5	.	-	505	ATGGACTCC	117	0.71028	0.999984	protein_coding	SEPHS2	ENSG00000179918.19	2244	1347	147	750	147	1494	2244	1.26578	358	-989			m6A
chr2	216502304	216502305	ENST00000491306.6	.	+	1210	AGCCAGGAC	117	0.944444	0.999903	protein_coding	RPL37A	ENSG00000197756.10	2992	279	31	2682	31	310	2992	2.33557	1179	900	964		m6A
chr8	124999410	124999411	ENST00000265896.10	.	+	906	TGGACTTTT	117	1	1	protein_coding	SQLE	ENSG00000104549.12	2962	1725	899	338	899	2624	2962	1.00406	7	-1718		284	m5C
chr2	95090451	95090452	ENST00000272418.7	.	-	1018	ATGCCAAGG	117	0.934579	0.999983	protein_coding	MRPS5	ENSG00000144029.12	3298	1293	17	1988	17	1310	3298	1.77417	1001	-292	70	67	m5C
chr17	82601989	82601990	ENST00000335255.10	.	+	2630	GAGACTTTC	117	0.982759	0.999998	protein_coding	FOXK2	ENSG00000141568.21	5243	1983	157	3103	157	2140	5243	2.15791	2473	490	687		m5C
chrX	49071466	49071467	ENST00000553851.3	.	-	953	TTTCCAGAC	117	0.973684	1	protein_coding	PRAF2	ENSG00000243279.4	1260	537	15	708	15	552	1260	2.56638	938	401	541		m5C
chr19	34409422	34409423	ENST00000246535.4	.	+	630	AGGGACTTT	116	0.559633	0.999963	protein_coding	PDCD2L	ENSG00000126249.8	1157	1077	32	48	32	1109	1157	1.55525	598	-479	262	88	m6A
chr20	44197223	44197224	ENST00000255174.3	.	-	823	GAGGACTAC	116	0.743119	0.999989	protein_coding	OSER1	ENSG00000132823.11	2109	879	117	1113	117	996	2109	1.80319	706	-173	515		m6A
chr16	57460740	57460741	ENST00000262507.11	.	+	1100	AAGGACTCC	116	0.963636	0.999997	protein_coding	COQ9	ENSG00000088682.14	1630	957	27	646	27	984	1630	2.17957	1073	116	152		m6A
chr8	124999409	124999410	ENST00000265896.10	.	+	905	GTGGACTTT	116	0.964602	1	protein_coding	SQLE	ENSG00000104549.12	2962	1725	899	338	899	2624	2962	1.00348	6	-1719		285	m6A
chr5	1461518	1461519	ENST00000283415.4	.	-	3852	GGGGACCTG	116	0.0775862	0.999937	protein_coding	LPCAT1	ENSG00000153395.10	3945	1605	116	2224	116	1721	3945	2.95818	3736	2131	2316		m6A
chr9	131860354	131860355	ENST00000292035.10	.	-	1141	TGGGACTAA	116	0.758929	0.999994	protein_coding	MED27	ENSG00000160563.14	1385	936	23	426	23	959	1385	2.42723	1118	182	317		m6A
chr11	66643858	66643859	ENST00000310092.12	.	+	883	ATAGACACC	116	0.504505	0.999977	protein_coding	RBM4	ENSG00000173933.21	1607	1095	62	450	62	1157	1607	1.74977	821	-274	409	282	m6A
chr19	8404101	8404102	ENST00000328024.11	.	+	1257	GAGAAGCCC	116	0.972973	0.999979	protein_coding	RAB11B	ENSG00000185236.12	1590	657	57	876	57	714	1590	2.61986	1200	543	689		m6A
chr1	19258842	19258843	ENST00000330263.5	.	+	763	CGGGACTGA	116	0.581818	0.999981	protein_coding	MRTO4	ENSG00000053372.5	2049	720	31	1298	31	751	2049	2.00924	732	12	162		m6A
chr17	82601836	82601837	ENST00000335255.10	.	+	2477	CAAGACTAG	116	0.857143	0.999906	protein_coding	FOXK2	ENSG00000141568.21	5243	1983	157	3103	157	2140	5243	2.1086	2320	337	534		m6A
chr9	107329661	107329662	ENST00000358015.8	.	+	1586	AGGGACTTT	116	0.759259	0.999981	protein_coding	RAD23B	ENSG00000119318.13	4114	1230	351	2533	351	1581	4114	2.00197	1235	5	119		m6A
chr20	50081423	50081424	ENST00000371674.8	.	-	1809	CAGGACCAC	116	0.205357	0.999912	protein_coding	UBE2V1	ENSG00000244687.12	2110	444	22	1644	22	466	2110	2.81691	1787	1343	1490		m6A
chr1	36093203	36093204	ENST00000373178.5	.	+	922	AAGGACTCT	116	0.962617	0.999961	protein_coding	ADPRS	ENSG00000116863.11	1651	1092	13	546	13	1105	1651	1.83242	909	-183	107		m6A
chr5	73505378	73505379	ENST00000380591.7	.	+	980	TTGGACACT	116	0.275229	0.999929	protein_coding	BTF3	ENSG00000145741.16	1237	621	219	397	219	840	1237	2.35264	761	140	187		m6A
chr2	181062970	181062971	ENST00000410062.9	.	+	1100	ACGGACTTC	116	0.892857	0.999997	protein_coding	UBE2E3	ENSG00000170035.16	1555	624	394	537	394	1018	1555	2.1527	706	82	180		m6A
chr3	39396981	39396982	ENST00000650617.1	.	+	1731	ACAGACTGA	116	0.653061	0.999937	protein_coding	SLC25A38	ENSG00000144659.13	2101	915	355	831	355	1270	2101	2.55475	1376	461	584		m6A
chr16	785728	785729	ENST00000007264.7	.	-	1292	GGGACTGAT	116	1	0.999996	protein_coding	RPUSD1	ENSG00000007376.8	2048	939	133	976	133	1072	2048	2.22541	1159	220	648		m5C
chr19	48875828	48875829	ENST00000200453.6	.	+	2120	CCATCCCTG	116	0.933333	0.999979	protein_coding	PPP1R15A	ENSG00000087074.8	2350	2025	240	85	240	2265	2350	1.9284	1880	-145	215		m5C
chr7	151081830	151081831	ENST00000297533.9	.	-	548	ACACCCAGA	116	0.954128	0.999996	protein_coding	TMUB1	ENSG00000164897.14	1295	741	90	464	90	831	1295	1.61808	458	-283	69		m5C
chr16	2176580	2176581	ENST00000326181.11	.	+	2134	GGATCCAGG	116	0.663462	0.999974	protein_coding	TRAF7	ENSG00000131653.13	3683	2013	115	1555	115	2128	3683	2.00386	2019	6	21		m5C
chr6	34245799	34245800	ENST00000347617.10	.	+	1341	CCTCCCTGC	116	0.804124	0.999917	protein_coding	HMGA1	ENSG00000137309.20	1773	291	135	1347	135	426	1773	2.67929	1206	915	969		m5C
chr5	134197232	134197233	ENST00000481195.6	.	-	1680	AAATCTCAG	116	0.982143	0.999998	protein_coding	PPP2CA	ENSG00000113575.10	4582	930	212	3440	212	1142	4582	2.1564	1468	538	611		m5C
chr16	785729	785730	ENST00000007264.7	.	-	1291	TGGGACTGA	115	0.991304	0.999998	protein_coding	RPUSD1	ENSG00000007376.8	2048	939	133	976	133	1072	2048	2.22439	1158	219	647		m6A
chr17	1897779	1897780	ENST00000254719.10	.	+	2544	ATAGACTGA	115	0.634615	0.999983	protein_coding	RPA1	ENSG00000132383.12	4847	1851	89	2907	89	1940	4847	2.20777	2455	604	709		m6A
chr20	44197127	44197128	ENST00000255174.3	.	-	919	GAGGACCTG	115	0.536364	0.999957	protein_coding	OSER1	ENSG00000132823.11	2109	879	117	1113	117	996	2109	1.9124	802	-77	611		m6A
chr12	124778354	124778355	ENST00000261693.11	.	-	1905	AGGGACTTG	115	0.796117	0.999974	protein_coding	SCARB1	ENSG00000073060.17	3405	1530	144	1731	144	1674	3405	2.13345	1761	231	231		m6A
chr19	2733318	2733319	ENST00000269740.9	.	-	571	TCGGACGTG	115	0.321739	0.999941	protein_coding	SLC39A3	ENSG00000141873.11	1367	945	195	227	195	1140	1367	1.39788	376	-569	166		m6A
chr19	1577099	1577100	ENST00000434436.8	.	-	2173	ATTGACCTT	115	0.214286	0.999931	protein_coding	MBD3	ENSG00000071655.18	5678	876	234	4568	234	1110	5678	2.23271	1939	1063	1058		m6A
chr19	1577030	1577031	ENST00000434436.8	.	-	2242	GGGGACTGA	115	0.711712	0.999952	protein_coding	MBD3	ENSG00000071655.18	5678	876	234	4568	234	1110	5678	2.24781	2008	1132	1127		m6A
chrX	135051299	135051300	ENST00000522309.1	.	-	293	GTGGACTCA	115	0.712963	0.999969	processed_transcript	RTL8A	ENSG00000203950.7	536	0	0	0	0	0	0	inf	293	293	68		m6A
chr11	119094860	119094861	ENST00000530167.1	.	-	606	TCAGACTGC	115	0.9	0.999994	protein_coding	H2AX	ENSG00000188486.3	1614	432	73	1109	73	505	1614	2.09107	533	101			m6A
chr7	149224843	149224844	ENST00000610704.5	.	+	2256	GTGGACCCA	115	0.491071	0.999985	protein_coding	ZNF282	ENSG00000170265.12	3651	2016	44	1591	44	2060	3651	2.12319	2212	196	1032		m6A
chr12	57796630	57796631	ENST00000652027.2	.	+	1040	CTGGACATC	115	0.513514	0.999968	protein_coding	TSFM	ENSG00000123297.20	1997	978	15	1004	15	993	1997	2.04681	1025	47	454		m6A
chr7	151081829	151081830	ENST00000297533.9	.	-	549	CACCCAGAC	115	0.962617	0.999998	protein_coding	TMUB1	ENSG00000164897.14	1295	741	90	464	90	831	1295	1.61943	459	-282	70		m5C
chr16	67194873	67194874	ENST00000379378.8	.	+	774	TAGCCCAGT	115	0.815534	0.999994	protein_coding	E2F4	ENSG00000205250.9	2110	1242	73	795	73	1315	2110	1.56441	701	-541	188	107	m5C
chr2	176094797	176094798	ENST00000392539.4	.	+	1269	AAGACTTGA	115	0.938053	0.999994	protein_coding	HOXD13	ENSG00000128714.6	2416	1032	170	1214	170	1202	2416	2.05519	1099	67	318		m5C
chr11	62852297	62852298	ENST00000539921.6	.	-	805	TGATCCAGG	115	0.952381	0.999998	lncRNA	SNHG1	ENSG00000255717.7	1117	0	0	0	0	0	0	inf	805	805	383		m5C
chr16	87831627	87831628	ENST00000565644.5	.	-	2377	CCTTCTCAG	115	0.909091	0.999978	protein_coding	SLC7A5	ENSG00000103257.9	3983	726	310	2947	310	1036	3983	2.45504	2067	1341	1397		m5C
chr20	35954200	35954201	ENST00000615116.1	.	-	786	CGAGCTCAG	115	0.981481	0.999999	protein_coding	SCAND1	ENSG00000171222.11	1371	540	703	128	703	1243	1371	1.1537	83	-457	138		m5C
chr8	144394758	144394759	ENST00000616140.2	.	-	3512	GAGCCTGGC	115	0.972477	1	protein_coding	CPSF1	ENSG00000071894.17	4480	4332	61	87	61	4393	4480	1.79663	3451	-881	37	116	m5C
chr19	10317068	10317069	ENST00000617231.5	.	-	2626	GAGACTGTC	115	0.92381	0.999985	protein_coding	RAVER1	ENSG00000161847.14	3484	2220	22	1242	22	2242	3484	2.30918	2604	384	531		m5C
chr17	3663285	3663286	ENST00000225525.4	.	-	888	CTGGACACA	114	0.392857	0.999932	protein_coding	TAX1BP3	ENSG00000213977.8	1280	375	52	853	52	427	1280	2.54045	836	461	599		m6A
chr19	1980394	1980395	ENST00000255641.13	.	+	1951	TGTAAGACT	114	0.888889	0.999957	protein_coding	CSNK1G2	ENSG00000133275.16	2895	1248	512	1135	512	1760	2895	2.16828	1439	191	246		m6A
chr5	140245296	140245297	ENST00000261813.9	.	-	1073	CAAGACTGT	114	0.66055	0.99999	protein_coding	PFDN1	ENSG00000113068.10	1336	369	28	939	28	397	1336	2.71991	1045	676	760		m6A
chr15	81003232	81003233	ENST00000267984.4	.	+	2310	TCGGACCAC	114	0.814815	0.999942	protein_coding	TLNRD1	ENSG00000140406.4	4866	1089	1349	2428	1349	2438	4866	1.88246	961	-128			m6A
chr19	45090438	45090439	ENST00000270257.9	.	+	573	GCAGACTCC	114	0.65	0.999984	protein_coding	GEMIN7	ENSG00000142252.11	1653	396	249	1008	249	645	1653	1.81818	324	-72	332		m6A
chr5	1461711	1461712	ENST00000283415.4	.	-	3659	ACAGACTTT	114	0.934579	0.999994	protein_coding	LPCAT1	ENSG00000153395.10	3945	1605	116	2224	116	1721	3945	2.8714	3543	1938	2123		m6A
chr1	36393998	36393999	ENST00000315732.3	.	-	296	ATAGACAAT	114	0.638889	0.999991	protein_coding	LSM10	ENSG00000181817.6	860	372	166	322	166	538	860	1.34946	130	-242	154		m6A
chr17	745002	745003	ENST00000319004.6	.	-	3161	TGAGACTTT	114	0.963964	0.999997	protein_coding	GEMIN4	ENSG00000179409.11	3744	3177	122	445	122	3299	3744	1.95656	3039	-138	3029		m6A
chr4	6717029	6717030	ENST00000320776.5	.	+	856	GTATAGACT	114	1	0.999979	protein_coding	BLOC1S4	ENSG00000186222.5	1491	654	36	801	36	690	1491	2.20724	820	166			m6A
chr4	6717031	6717032	ENST00000320776.5	.	+	858	ATAGACTTT	114	0.981982	1	protein_coding	BLOC1S4	ENSG00000186222.5	1491	654	36	801	36	690	1491	2.20974	822	168			m6A
chr15	74955845	74955846	ENST00000322177.6	.	-	926	ATGGACCTT	114	0.963964	1	protein_coding	RPP25	ENSG00000178718.7	2355	600	189	1566	189	789	2355	2.08748	737	137			m6A
chr7	2537950	2537951	ENST00000340611.9	.	-	2637	AGCCAGGAC	114	0.913462	0.999954	protein_coding	BRAT1	ENSG00000106009.16	2779	2466	54	259	54	2520	2779	2.45174	2583	117	813		m6A
chr20	328007	328008	ENST00000342665.5	.	+	2456	TGGGACTGA	114	0.785714	0.999988	protein_coding	SOX12	ENSG00000177732.9	4673	948	373	3352	373	1321	4673	2.3386	2083	1135			m6A
chrX	135051299	135051300	ENST00000370775.3	.	-	835	GTGGACTCA	114	0.894231	0.999979	protein_coding	RTL8A	ENSG00000203950.7	1204	342	27	835	27	369	1204	2.55808	808	466			m6A
chr9	135933290	135933291	ENST00000371756.4	.	-	1537	CTGGACTGT	114	0.876106	0.999999	protein_coding	UBAC1	ENSG00000130560.9	1860	1218	211	431	211	1429	1860	2.25058	1326	108	224		m6A
chr6	32168898	32168899	ENST00000375107.8	.	-	1508	GTGGACTCA	114	0.518519	0.999963	protein_coding	AGPAT1	ENSG00000204310.13	2196	852	280	1064	280	1132	2196	2.35338	1228	376	549		m6A
chr20	32848816	32848817	ENST00000375571.6	.	+	973	GAGGACTCA	114	0.726415	0.999993	protein_coding	MAPRE1	ENSG00000101367.9	2562	807	78	1677	78	885	2562	2.05247	895	88	145		m6A
chr12	106239236	106239237	ENST00000378026.5	.	-	1764	ACAGACTTT	114	0.919643	0.999998	protein_coding	CKAP4	ENSG00000136026.14	3121	1809	169	1143	169	1978	3121	1.8817	1595	-214	1112		m6A
chr16	2208893	2208894	ENST00000397124.5	.	+	1187	CGGGACTGC	114	0.546296	0.999977	protein_coding	MLST8	ENSG00000167965.18	1691	981	190	520	190	1171	1691	2.03077	997	16	135		m6A
chr16	30357501	30357502	ENST00000409939.8	.	-	3179	CTGGACCTG	114	0.149123	0.999904	protein_coding	TBC1D10B	ENSG00000169221.14	3580	2427	311	842	311	2738	3580	2.52375	2868	441	1071		m6A
chr6	52264428	52264429	ENST00000596288.7	.	-	2653	GTGGACCCT	114	0.25	0.999944	protein_coding	MCM3	ENSG00000112118.20	3068	2427	68	573	68	2495	3068	2.27574	2585	158	357		m6A
chr1	26475600	26475601	ENST00000619352.4	.	+	778	CTGGACTTT	114	0.311927	0.999925	protein_coding	HMGN2	ENSG00000198830.11	1148	273	53	822	53	326	1148	2.54988	725	452	488		m6A
chr7	6024276	6024277	ENST00000199389.11	.	-	2380	TCTTCCTGC	114	0.933333	0.999984	protein_coding	EIF2AK1	ENSG00000086232.13	4411	1893	92	2426	92	1985	4411	2.16282	2288	395	524		m5C
chr19	3207944	3207945	ENST00000246117.9	.	+	2049	CGGACTTGC	114	0.861111	0.999925	protein_coding	NCLN	ENSG00000125912.11	3680	1692	101	1887	101	1793	3680	2.13567	1948	256	316		m5C
chr16	69463262	69463263	ENST00000307892.13	.	+	1260	TCTTCCCAG	114	0.752381	0.999991	protein_coding	CYB5B	ENSG00000103018.17	4262	453	65	3744	65	518	4262	2.19818	1195	742	833		m5C
chr1	19258843	19258844	ENST00000330263.5	.	+	764	GGGACTGAA	114	0.960396	0.99992	protein_coding	MRTO4	ENSG00000053372.5	2049	720	31	1298	31	751	2049	2.01002	733	13	163		m5C
chr22	18911824	18911825	ENST00000331444.12	.	+	853	GGGACTTGC	114	0.865385	0.999973	protein_coding	DGCR6	ENSG00000183628.14	1117	663	55	399	55	718	1117	2.33835	798	135	285		m5C
chr19	3578697	3578698	ENST00000333651.11	.	+	1199	CTCCCCAGC	114	0.918919	0.999999	protein_coding	HMG20B	ENSG00000064961.19	1585	954	69	562	69	1023	1585	2.31317	1130	176	189		m5C
chr2	181062971	181062972	ENST00000410062.9	.	+	1101	CGGACTTCT	114	0.943925	0.999968	protein_coding	UBE2E3	ENSG00000170035.16	1555	624	394	537	394	1018	1555	2.15456	707	83	181		m5C
chr19	34400199	34400200	ENST00000415930.8	.	+	2127	TAACCCCCA	114	0.82243	0.999982	protein_coding	GPI	ENSG00000105220.17	4341	1794	170	2377	170	1964	4341	2.06857	1957	163	299		m5C
chr6	138107298	138107299	ENST00000421351.4	.	-	120	GGATCCTGC	114	0.934579	0.999997	protein_coding	PERP	ENSG00000112378.12	4198	582	79	3537	79	661	4198	1.07045	41	-541		173	m5C
chr12	74540742	74540743	ENST00000519948.4	.	+	2908	AAGGCCACA	114	0.94	0.999988	protein_coding	ATXN7L3B	ENSG00000253719.4	7596	294	278	7024	278	572	7596	2.33257	2630	2336			m5C
chrX	49071467	49071468	ENST00000553851.3	.	-	952	TTTTCCAGA	114	0.981818	1	protein_coding	PRAF2	ENSG00000243279.4	1260	537	15	708	15	552	1260	2.56497	937	400	540		m5C
chr19	11450795	11450796	ENST00000592741.5	.	+	1927	CATTCCCAG	114	0.953271	1	protein_coding	PRKCSH	ENSG00000130175.10	2100	1608	153	339	153	1761	2100	2.48968	1774	166	150		m5C
chr2	219539482	219539483	ENST00000243776.11	.	-	2498	GAGGACCTG	113	0.87037	0.999999	protein_coding	CHPF	ENSG00000123989.14	3028	2328	271	429	271	2599	3028	1.95662	2227	-101	1159		m6A
chr17	4538974	4538975	ENST00000254718.9	.	-	4486	TAAGACTCT	113	0.946429	1	protein_coding	MYBBP1A	ENSG00000132382.15	4558	3987	60	511	60	4047	4558	2.8591	4426	439	992		m6A
chr2	47160299	47160300	ENST00000272298.12	.	-	993	TACCAGAAA	113	0.95	0.999941	protein_coding	CALM2	ENSG00000143933.19	1210	450	68	692	68	518	1210	2.68642	925	475	504		m6A
chr16	14895851	14895852	ENST00000287667.12	.	+	4006	ATGGACCCT	113	0.920354	1	protein_coding	NOMO1	ENSG00000103512.15	4312	3669	131	512	131	3800	4312	2.40234	3875	206	338		m6A
chr21	33436900	33436901	ENST00000290219.11	.	+	1083	TGGGACTCT	113	0.362832	0.999917	protein_coding	IFNGR2	ENSG00000159128.15	1699	1014	131	554	131	1145	1699	1.93886	952	-62	73		m6A
chr19	17232256	17232257	ENST00000291442.4	.	-	2008	CAGGACTCT	113	0.815534	0.999993	protein_coding	NR2F6	ENSG00000160113.6	2383	1215	699	469	699	1914	2383	2.20043	1309	94	369		m6A
chr2	96208394	96208395	ENST00000337288.10	.	-	432	GGGGACGCG	113	0.275229	0.999931	protein_coding	STARD7	ENSG00000084090.14	3377	1113	393	1871	393	1506	3377	1.03504	39	-1074		251	m6A
chr9	128822627	128822628	ENST00000372642.5	.	+	1096	TGAGACTGT	113	0.779817	0.999996	protein_coding	ENDOG	ENSG00000167136.7	1145	894	185	66	185	1079	1145	2.25758	911	17	300		m6A
chr22	38483672	38483673	ENST00000403230.3	.	-	4525	GTGGACTTC	113	0.616071	0.999984	protein_coding	DDX17	ENSG00000100201.23	4761	2190	74	2497	74	2264	4761	2.90549	4451	2261	2767		m6A
chr16	2771945	2771946	ENST00000409477.1	.	-	465	TGGGAGTCT	113	0.485149	0.999918	protein_coding	ELOB	ENSG00000103363.15	997	342	80	575	80	422	997	2.07478	385	43	156		m6A
chr9	136116117	136116118	ENST00000418388.6	.	-	1297	CTGGACACA	113	0.792793	0.999999	protein_coding	TMEM250	ENSG00000238227.8	2827	420	515	1892	515	935	2827	2.19133	782	362	906		m6A
chr19	1577000	1577001	ENST00000434436.8	.	-	2272	CTGGACTGT	113	0.889908	0.999974	protein_coding	MBD3	ENSG00000071655.18	5678	876	234	4568	234	1110	5678	2.25438	2038	1162	1157		m6A
chr17	42571688	42571689	ENST00000435881.7	.	+	845	CTGGACTAC	113	0.703704	0.999995	protein_coding	MLX	ENSG00000108788.12	2360	735	25	1600	25	760	2360	2.05313	820	85	142		m6A
chr19	16518620	16518621	ENST00000546361.7	.	-	3347	TTTGACTTG	113	0.647059	0.999954	protein_coding	CHERP	ENSG00000085872.15	4075	2751	59	1265	59	2810	4075	2.42451	3288	537	731		m6A
chr5	73447029	73447030	ENST00000615637.3	.	-	1747	GGGGACTCT	113	0.833333	0.999982	protein_coding	FOXD1	ENSG00000251493.5	2512	1398	415	699	415	1813	2512	1.95279	1332	-66			m6A
chr5	135028346	135028347	ENST00000265340.12	.	-	1723	CGGACTGAG	113	0.954545	0.999997	protein_coding	PITX1	ENSG00000069011.16	2337	945	347	1045	347	1292	2337	2.41244	1376	431	974		m5C
chr19	4360432	4360433	ENST00000269886.7	.	-	2452	CGGTCCAGG	113	0.893204	0.999979	protein_coding	SH3GL1	ENSG00000141985.9	2516	1107	179	1230	179	1286	2516	2.94797	2273	1166	1363		m5C
chr1	154550234	154550235	ENST00000292211.5	.	-	1580	AAGACTGAC	113	0.76	0.999945	protein_coding	UBE2Q1	ENSG00000160714.10	3239	1269	109	1861	109	1378	3239	2.10854	1471	202	234		m5C
chr2	85544195	85544196	ENST00000306434.8	.	+	1731	GCCACAGCC	113	0.990385	0.999919	protein_coding	MAT2A	ENSG00000168906.13	2817	1188	120	1509	120	1308	2817	2.28032	1611	423	526		m5C
chr17	5024524	5024525	ENST00000320785.10	.	+	4040	TCTCCCCAG	113	0.776699	0.999995	protein_coding	KIF1C	ENSG00000129250.12	7917	3312	355	4250	355	3667	7917	2.08776	3685	373	1057		m5C
chr19	17319964	17319965	ENST00000359866.9	.	+	709	GATTCCTGC	113	0.884615	0.999992	protein_coding	DDA1	ENSG00000130311.11	4043	309	92	3642	92	401	4043	2.08457	617	308	419		m5C
chr6	33288679	33288680	ENST00000374617.9	.	-	362	CATTCCCAG	113	0.873684	0.999935	protein_coding	WDR46	ENSG00000227057.10	2070	1833	69	168	69	1902	2070	1.15985	293	-1540	14	67	m5C
chr16	67198700	67198701	ENST00000379378.8	.	+	1892	TGGTCCAGC	113	0.891089	0.999987	protein_coding	E2F4	ENSG00000205250.9	2110	1242	73	795	73	1315	2110	2.72579	1819	577	693		m5C
chr1	110401479	110401480	ENST00000602318.6	.	-	392	GGATCCTAC	113	0.960396	0.999956	protein_coding	LAMTOR5	ENSG00000134248.14	620	276	74	270	74	350	620	2.15556	318	42	103		m5C
chr20	44197379	44197380	ENST00000255174.3	.	-	667	TCTGACTTT	112	0.88785	0.999943	protein_coding	OSER1	ENSG00000132823.11	2109	879	117	1113	117	996	2109	1.62571	550	-329	359		m6A
chr15	80979204	80979205	ENST00000261758.6	.	-	746	AGTGACGCG	112	0.555556	0.999935	protein_coding	MESD	ENSG00000117899.11	4200	705	28	3467	28	733	4200	2.00375	718	13	272		m6A
chr7	786178	786179	ENST00000297440.11	.	+	3115	TGGGACTTT	112	0.807339	0.999998	protein_coding	DNAAF5	ENSG00000164818.16	3412	2568	22	822	22	2590	3412	2.63869	3093	525	662		m6A
chr11	61795902	61795903	ENST00000305885.3	.	+	680	ATGGACTGC	112	0.990909	0.999998	protein_coding	FEN1	ENSG00000168496.4	2016	1143	139	734	139	1282	2016	1.47332	541	-602	562		m6A
chr22	18911823	18911824	ENST00000331444.12	.	+	852	TGGGACTTG	112	0.663636	0.999996	protein_coding	DGCR6	ENSG00000183628.14	1117	663	55	399	55	718	1117	2.33584	797	134	284		m6A
chr1	87344991	87344992	ENST00000370544.10	.	+	1061	AAGGACTCC	112	0.798165	0.999999	protein_coding	LMO4	ENSG00000143013.13	4993	498	368	4127	368	866	4993	2.04725	693	195	204		m6A
chr6	42939049	42939050	ENST00000372836.5	.	+	1186	AAGGACTCC	112	0.700935	0.999988	protein_coding	CNPY3	ENSG00000137161.17	1431	837	91	503	91	928	1431	2.51292	1095	258	482		m6A
chr12	106239886	106239887	ENST00000378026.5	.	-	1114	TCAGACTAT	112	0.326733	0.999903	protein_coding	CKAP4	ENSG00000136026.14	3121	1809	169	1143	169	1978	3121	1.52239	945	-864	462		m6A
chr3	184242526	184242527	ENST00000397676.8	.	-	1325	AGCAAGAAA	112	0.858491	0.999964	protein_coding	ALG3	ENSG00000214160.10	1552	1317	22	213	22	1339	1552	1.98937	1303	-14	149		m6A
chr19	18575303	18575304	ENST00000442744.7	.	+	601	AGGGACTCT	112	0.5	0.999956	protein_coding	UBA52	ENSG00000221983.8	2848	387	61	2400	61	448	2848	2.06375	540	153	247		m6A
chr16	11837899	11837900	ENST00000571133.6	.	-	1389	ACAGACTCC	112	0.786408	0.999981	protein_coding	RSL1D1	ENSG00000171490.13	5440	1473	30	3937	30	1503	5440	1.92261	1359	-114	213		m6A
chr19	7519603	7519604	ENST00000597229.2	.	+	546	GTGGACCCC	112	0.936937	1	protein_coding	ZNF358	ENSG00000198816.7	1968	1707	185	76	185	1892	1968	1.21148	361	-1346	399		m6A
chr7	149224642	149224643	ENST00000610704.5	.	+	2055	CGAGACTAG	112	0.972727	1	protein_coding	ZNF282	ENSG00000170265.12	3651	2016	44	1591	44	2060	3651	1.99752	2011	-5	831		m6A
chr4	88521607	88521608	ENST00000273968.5	.	-	700	TGGACTTGG	112	0.82	0.999959	protein_coding	PYURF	ENSG00000145337.5	1311	345	76	890	76	421	1311	2.31348	624	279	421		m5C
chr1	160358603	160358604	ENST00000294785.10	.	+	2476	CCTTCCTGC	112	0.963303	1	protein_coding	NCSTN	ENSG00000162736.17	2822	2130	14	678	14	2144	2822	2.48968	2462	332	455		m5C
chr7	786179	786180	ENST00000297440.11	.	+	3116	GGGACTTTA	112	0.84466	0.999978	protein_coding	DNAAF5	ENSG00000164818.16	3412	2568	22	822	22	2590	3412	2.6399	3094	526	663		m5C
chr3	50258847	50258848	ENST00000313601.11	.	+	1704	AAACCACAG	112	0.90099	0.999983	protein_coding	GNAI2	ENSG00000114353.17	2219	1068	132	1019	132	1200	2219	2.4946	1572	504	480		m5C
chr12	93410827	93410828	ENST00000318066.7	.	-	386	CGATCCAGG	112	0.728155	0.999925	protein_coding	UBE2N	ENSG00000177889.10	4877	459	63	4355	63	522	4877	1.7037	323	-136	46	95	m5C
chr8	143817392	143817393	ENST00000349157.10	.	-	1079	CTGGCCCAG	112	0.782178	0.999922	protein_coding	PUF60	ENSG00000179950.14	1821	1629	49	143	49	1678	1821	1.63229	1030	-599	73	63	m5C
chrX	47571642	47571643	ENST00000377045.9	.	+	2112	AAGACTGAG	112	0.971963	0.999998	protein_coding	ARAF	ENSG00000078061.14	2378	1821	106	451	106	1927	2378	2.4102	2006	185	320		m5C
chr6	26546264	26546265	ENST00000377575.3	.	+	1274	CTTTCCTAC	112	0.962963	1	protein_coding	HMGN4	ENSG00000182952.5	1943	273	216	1454	216	489	1943	2.53989	1058	785	1138		m5C
chr19	54207615	54207616	ENST00000391751.7	.	+	478	TTTTCCTGC	112	0.911765	0.99997	protein_coding	RPS9	ENSG00000170889.14	510	240	40	230	40	280	510	2.86087	438	198	218		m5C
chr16	2209035	2209036	ENST00000397124.5	.	+	1329	GACTCTCAG	112	0.910112	0.999925	protein_coding	MLST8	ENSG00000167965.18	1691	981	190	520	190	1171	1691	2.30385	1139	158	277		m5C
chr6	34244973	34244974	ENST00000447654.5	.	+	902	CTTCCCCAG	112	0.875	0.999999	protein_coding	HMGA1	ENSG00000137309.20	2159	324	489	1346	489	813	2159	2.06612	413	89	143		m5C
chr12	122982795	122982796	ENST00000453766.7	.	+	1377	CTGGCCCAG	112	0.863158	0.999965	protein_coding	ARL6IP4	ENSG00000182196.14	1491	690	568	233	568	1258	1491	2.51073	809	119	176		m5C
chr12	74540743	74540744	ENST00000519948.4	.	+	2909	AGGCCACAG	112	1	1	protein_coding	ATXN7L3B	ENSG00000253719.4	7596	294	278	7024	278	572	7596	2.33272	2631	2337			m5C
chr16	785906	785907	ENST00000007264.7	.	-	1114	CGGGACTCT	111	0.92381	0.999993	protein_coding	RPUSD1	ENSG00000007376.8	2048	939	133	976	133	1072	2048	2.04303	981	42	470		m6A
chr19	55485753	55485754	ENST00000205194.5	.	+	164	TGAGAAGCC	111	0.776596	0.99992	protein_coding	NAT14	ENSG00000090971.5	1350	621	119	610	119	740	1350	1.07246	45	-576	93	27	m6A
chr15	80979181	80979182	ENST00000261758.6	.	-	769	GTGGACGTG	111	0.851852	1	protein_coding	MESD	ENSG00000117899.11	4200	705	28	3467	28	733	4200	2.01038	741	36	295		m6A
chr16	1510161	1510162	ENST00000262319.11	.	+	3021	CTGGACGTG	111	0.88785	0.999999	protein_coding	TELO2	ENSG00000100726.15	3314	2514	282	518	282	2796	3314	2.43436	2739	225	332		m6A
chr5	135028347	135028348	ENST00000265340.12	.	-	1722	CCGGACTGA	111	0.904762	0.999986	protein_coding	PITX1	ENSG00000069011.16	2337	945	347	1045	347	1292	2337	2.41148	1375	430	973		m6A
chr5	180790640	180790641	ENST00000307826.5	.	-	2583	GAGGACTTG	111	0.457143	0.999959	protein_coding	MGAT1	ENSG00000131446.17	8445	1338	253	6854	253	1591	8445	2.14473	2330	992	2456		m6A
chr7	100430544	100430545	ENST00000310512.4	.	+	714	TCGGACTGT	111	0.972727	1	protein_coding	MEPCE	ENSG00000146834.14	2822	2070	188	564	188	2258	2822	1.25411	526	-1544		1145	m6A
chr2	27384916	27384917	ENST00000344034.5	.	-	749	GAGGACTCA	111	0.762376	0.999996	protein_coding	PPM1G	ENSG00000115241.11	2210	1641	169	400	169	1810	2210	1.35344	580	-1061	171	245	m6A
chr19	1010449	1010450	ENST00000356663.8	.	-	1889	AGTGACTCC	111	0.897959	0.999956	protein_coding	TMEM259	ENSG00000182087.14	2687	1863	127	697	127	1990	2687	1.94579	1762	-101	445		m6A
chr6	19839758	19839759	ENST00000378700.8	.	+	1434	TGTGAGAAA	111	0.739583	0.999945	protein_coding	ID4	ENSG00000172201.12	3873	486	385	3002	385	871	3873	2.18754	1049	563	549		m6A
chr16	2209032	2209033	ENST00000397124.5	.	+	1326	TGGGACTCT	111	0.819048	0.999998	protein_coding	MLST8	ENSG00000167965.18	1691	981	190	520	190	1171	1691	2.29808	1136	155	274		m6A
chr6	138091998	138091999	ENST00000421351.4	.	-	703	ATGGACTCC	111	0.688073	0.999997	protein_coding	PERP	ENSG00000112378.12	4198	582	79	3537	79	661	4198	2.01187	624	42	269		m6A
chr16	87830863	87830864	ENST00000565644.5	.	-	3141	GTGGACATG	111	0.238095	0.99993	protein_coding	SLC7A5	ENSG00000103257.9	3983	726	310	2947	310	1036	3983	2.71429	2831	2105	2161		m6A
chr5	73447014	73447015	ENST00000615637.3	.	-	1762	AGGGACTGC	111	0.95283	1	protein_coding	FOXD1	ENSG00000251493.5	2512	1398	415	699	415	1813	2512	1.96352	1347	-51			m6A
chr3	9973708	9973709	ENST00000245046.6	.	-	871	ACAACCAAG	111	0.867347	0.99998	protein_coding	EMC3	ENSG00000125037.12	2777	786	459	1532	459	1245	2777	1.52417	412	-374	105	82	m5C
chr12	56229229	56229230	ENST00000267023.9	.	+	775	TCTTCCTGC	111	0.933333	0.99995	protein_coding	NABP2	ENSG00000139579.13	1400	636	123	641	123	759	1400	2.02496	652	16	216		m5C
chr19	4445065	4445066	ENST00000301281.11	.	-	1854	CCTTCCTGC	111	0.911765	0.999981	protein_coding	UBXN6	ENSG00000167671.12	1915	1326	97	492	97	1423	1915	2.87602	1757	431	557		m5C
chr11	66346928	66346929	ENST00000311181.5	.	-	700	GTCTCCTAC	111	0.941176	0.999999	protein_coding	B4GAT1	ENSG00000174684.7	2007	1248	84	675	84	1332	2007	1.49359	616	-632		440	m5C
chr19	40378234	40378235	ENST00000409735.9	.	+	1886	GGGTCACGG	111	0.972477	1	protein_coding	PLD3	ENSG00000105223.20	2137	1473	352	312	352	1825	2137	2.19551	1534	61	249		m5C
chr3	47846778	47846779	ENST00000457607.1	.	+	1802	CAGACTTTC	111	0.906542	0.999904	protein_coding	DHX30	ENSG00000132153.15	3748	3669	12	67	12	3681	3748	1.48787	1790	-1879	614	223	m5C
chr17	28347195	28347196	ENST00000540200.6	.	-	2106	AAATCACAG	111	0.980769	0.999931	protein_coding	POLDIP2	ENSG00000004142.12	2670	1107	79	1484	79	1186	2670	2.61995	2027	920	1035		m5C
chr6	143504130	143504131	ENST00000002165.11	.	-	619	TTGGACTGT	110	0.9	1	protein_coding	FUCA2	ENSG00000001036.14	2385	1404	86	895	86	1490	2385	1.37963	533	-871	121	219	m6A
chr20	62945307	62945308	ENST00000266069.5	.	+	1201	GCAGACATT	110	0.558824	0.999973	protein_coding	GID8	ENSG00000101193.8	4369	687	119	3563	119	806	4369	2.11086	1082	395	569		m6A
chr4	88521608	88521609	ENST00000273968.5	.	-	699	TTGGACTTG	110	0.660377	0.999997	protein_coding	PYURF	ENSG00000145337.5	1311	345	76	890	76	421	1311	2.31236	623	278	420		m6A
chr17	82601654	82601655	ENST00000335255.10	.	+	2295	AAAGACAGA	110	0.954128	0.999991	protein_coding	FOXK2	ENSG00000141568.21	5243	1983	157	3103	157	2140	5243	2.04995	2138	155	352		m6A
chr17	82601883	82601884	ENST00000335255.10	.	+	2524	CAGGACCCA	110	0.617647	0.999998	protein_coding	FOXK2	ENSG00000141568.21	5243	1983	157	3103	157	2140	5243	2.12375	2367	384	581		m6A
chr20	25300504	25300505	ENST00000339157.10	.	-	1668	GGGGACTCT	110	0.7	0.999949	protein_coding	ABHD12	ENSG00000100997.20	1960	1197	132	631	132	1329	1960	2.53724	1536	339	379		m6A
chr9	137204540	137204541	ENST00000343666.6	.	-	1107	CCAGACTTC	110	0.588235	0.999963	protein_coding	TMEM203	ENSG00000187713.7	1567	411	234	922	234	645	1567	2.50108	873	462			m6A
chr3	48983394	48983395	ENST00000356401.9	.	+	1924	AGAGACACT	110	0.490566	0.999953	protein_coding	ARIH2	ENSG00000177479.20	4912	1482	318	3112	318	1800	4912	2.03985	1606	124	196		m6A
chr1	156292855	156292856	ENST00000362007.6	.	-	1442	GGGGACTTT	110	0.771739	0.999903	protein_coding	GLMP	ENSG00000198715.13	1611	1221	34	356	34	1255	1611	2.52528	1408	187	353		m6A
chrX	154010771	154010772	ENST00000369974.6	.	-	3052	TGAGAAGCC	110	0.95098	0.999939	protein_coding	IRAK1	ENSG00000184216.14	3319	1902	64	1353	64	1966	3319	2.80266	2988	1086	1145		m6A
chrX	108732877	108732878	ENST00000372129.4	.	-	3685	TTTGACTCC	110	0.585859	0.999954	protein_coding	IRS4	ENSG00000133124.12	6563	3771	219	2573	219	3990	6563	1.91912	3466	-305		300	m6A
chr1	1233971	1233972	ENST00000379198.5	.	+	1735	TCAGACTCT	110	0.962617	0.999998	protein_coding	B3GALT6	ENSG00000176022.7	2805	990	42	1773	42	1032	2805	2.3965	1693	703			m6A
chr20	3784695	3784696	ENST00000379751.5	.	-	2044	TTGGACATC	110	0.908257	0.999999	protein_coding	CENPB	ENSG00000125817.8	2890	1800	257	833	257	2057	2890	1.99278	1787	-13			m6A
chr2	176094689	176094690	ENST00000392539.4	.	+	1161	AAGGACAAG	110	0.235849	0.999905	protein_coding	HOXD13	ENSG00000128714.6	2416	1032	170	1214	170	1202	2416	1.96027	991	-41	210		m6A
chr2	74472074	74472075	ENST00000454193.5	.	-	2219	TAGGACACT	110	0.48	0.999949	nonsense_mediated_decay	CCDC142	ENSG00000135637.14	2309	1703	0	606	0	1703	2309	2.85149	2219	516	177		m6A
chr3	47846777	47846778	ENST00000457607.1	.	+	1801	ACAGACTTT	110	0.886792	0.999998	protein_coding	DHX30	ENSG00000132153.15	3748	3669	12	67	12	3681	3748	1.4876	1789	-1880	613	224	m6A
chr16	30444990	30444991	ENST00000478753.5	.	-	883	GGGGACGTG	110	0.509615	0.999965	protein_coding	SEPHS2	ENSG00000179918.19	2244	1347	147	750	147	1494	2244	1.5464	736	-611			m6A
chr19	10317069	10317070	ENST00000617231.5	.	-	2625	AGAGACTGT	110	0.868687	0.999998	protein_coding	RAVER1	ENSG00000161847.14	3484	2220	22	1242	22	2242	3484	2.30837	2603	383	530		m6A
chr21	5116658	5116659	ENST00000620528.5	.	-	1265	AGGGACTTT	110	0.792453	0.999942	protein_coding	GATD3B	ENSG00000280071.4	1584	807	15	762	15	822	1584	2.58136	1250	443	572		m6A
chr10	43387533	43387534	ENST00000682386.1	.	-	652	GAGGACTCC	110	0.87963	1	protein_coding	HNRNPF	ENSG00000169813.17	2569	1248	302	1019	302	1550	2569	1.28045	350	-898	402		m6A
chr16	786198	786199	ENST00000007264.7	.	-	822	CCTTCCTGC	110	0.814433	0.999973	protein_coding	RPUSD1	ENSG00000007376.8	2048	939	133	976	133	1072	2048	1.73376	689	-250	178		m5C
chr19	1244788	1244789	ENST00000215375.7	.	+	958	CTGCCCCCA	110	0.914894	0.999939	protein_coding	ATP5F1D	ENSG00000099624.8	995	507	100	388	100	607	995	2.90464	858	351	474		m5C
chr2	219539162	219539163	ENST00000243776.11	.	-	2818	TTTCCCTGC	110	0.980952	1	protein_coding	CHPF	ENSG00000123989.14	3028	2328	271	429	271	2599	3028	2.51049	2547	219	1479		m5C
chr17	76046081	76046082	ENST00000307877.7	.	-	1280	CTCACCCCG	110	0.96875	0.999901	protein_coding	SRP68	ENSG00000167881.15	2831	1884	26	921	26	1910	2831	1.66561	1254	-630	112	45	m5C
chr22	29282541	29282542	ENST00000397938.7	.	+	634	CCATCCTAC	110	0.97	0.999987	protein_coding	EWSR1	ENSG00000182944.18	2400	1971	69	360	69	2040	2400	1.28666	565	-1406	152	16	m5C
chr20	299440	299441	ENST00000500893.4	.	+	1871	TGGACTTCA	110	0.878788	0.999992	protein_coding	ZCCHC3	ENSG00000247315.4	2752	1212	17	1523	17	1229	2752	2.42154	1854	642			m5C
chr19	55485751	55485752	ENST00000205194.5	.	+	162	GATGAGAAG	109	0.825581	0.99993	protein_coding	NAT14	ENSG00000090971.5	1350	621	119	610	119	740	1350	1.06924	43	-578	91	29	m6A
chr5	179729217	179729218	ENST00000247461.9	.	+	2491	TAGAAGCCC	109	0.96	0.999922	protein_coding	CANX	ENSG00000127022.16	4915	1779	139	2997	139	1918	4915	2.19119	2352	573	627		m6A
chr3	47413786	47413787	ENST00000265565.10	.	-	4147	CTGGACTTG	109	0.773585	0.999995	protein_coding	SCAP	ENSG00000114650.20	4254	3840	241	173	241	4081	4254	2.3815	3906	66	312		m6A
chr8	23290165	23290166	ENST00000265806.12	.	+	616	AGGGACTCC	109	0.701923	0.999997	protein_coding	R3HCC1	ENSG00000104679.12	1573	1323	68	182	68	1391	1573	1.41421	548	-775	300	304	m6A
chr8	23290213	23290214	ENST00000265806.12	.	+	664	CAGGACAAA	109	0.424528	0.999933	protein_coding	R3HCC1	ENSG00000104679.12	1573	1323	68	182	68	1391	1573	1.45049	596	-727	348	256	m6A
chr20	62945309	62945310	ENST00000266069.5	.	+	1203	AGACATTGG	109	0.645161	0.999902	protein_coding	GID8	ENSG00000101193.8	4369	687	119	3563	119	806	4369	2.11142	1084	397	571		m6A
chr17	1001284	1001285	ENST00000327158.5	.	+	795	CTGGACTCC	109	0.943925	1	protein_coding	TIMM22	ENSG00000177370.5	3182	585	14	2583	14	599	3182	2.07588	781	196	273		m6A
chr21	44849885	44849886	ENST00000330938.8	.	-	2311	AAAGACACT	109	0.242718	0.999945	protein_coding	PTTG1IP	ENSG00000183255.12	2600	543	74	1983	74	617	2600	2.85426	2237	1694	1741		m6A
chr1	156292768	156292769	ENST00000362007.6	.	-	1529	TGGGACTTG	109	0.475248	0.999978	protein_coding	GLMP	ENSG00000198715.13	1611	1221	34	356	34	1255	1611	2.76966	1495	274	440		m6A
chr1	234383851	234383852	ENST00000366615.10	.	+	512	CTGGACATT	109	0.708738	0.999956	protein_coding	COA6	ENSG00000168275.16	1741	468	11	1262	11	479	1741	2.02615	501	33	129		m6A
chrX	54810976	54810977	ENST00000375068.6	.	+	780	AAGGACTCG	109	0.471698	0.999942	protein_coding	MAGED2	ENSG00000102316.17	2051	1821	87	143	87	1908	2051	1.38056	693	-1128	156	153	m6A
chr16	30357924	30357925	ENST00000409939.8	.	-	2756	CTGGACTGC	109	0.932692	0.999994	protein_coding	TBC1D10B	ENSG00000169221.14	3580	2427	311	842	311	2738	3580	2.02138	2445	18	648		m6A
chr3	128070543	128070544	ENST00000483956.1	.	+	1906	ACTGACTTA	109	0.688172	0.999946	processed_transcript	SEC61A1	ENSG00000058262.10	3046	0	0	0	0	0	0	inf	1906	1906	1068		m6A
chr19	7519456	7519457	ENST00000597229.2	.	+	399	CTGGACCCC	109	0.314815	0.999983	protein_coding	ZNF358	ENSG00000198816.7	1968	1707	185	76	185	1892	1968	1.12537	214	-1493	252		m6A
chr17	4716510	4716511	ENST00000269260.7	.	+	349	CAGGCCTTC	109	0.846154	0.999901	protein_coding	ARRB2	ENSG00000141480.18	1778	1230	90	458	90	1320	1778	1.21057	259	-971	99	98	m5C
chr19	55695321	55695322	ENST00000270460.11	.	+	2007	GGCCCCCCG	109	0.836538	0.999991	protein_coding	EPN1	ENSG00000063245.15	16219	1731	311	14177	311	2042	16219	1.97978	1696	-35	174		m5C
chr19	55695322	55695323	ENST00000270460.11	.	+	2008	GCCCCCCGG	109	0.814433	0.999934	protein_coding	EPN1	ENSG00000063245.15	16219	1731	311	14177	311	2042	16219	1.98036	1697	-34	175		m5C
chr11	65078905	65078906	ENST00000275517.8	.	-	1021	CTGGCCCAG	109	0.925532	0.99995	protein_coding	CDCA5	ENSG00000146670.10	2475	759	62	1654	62	821	2475	2.12092	959	200	281		m5C
chr7	100430545	100430546	ENST00000310512.4	.	+	715	CGGACTGTG	109	0.990654	0.999997	protein_coding	MEPCE	ENSG00000146834.14	2822	2070	188	564	188	2258	2822	1.25459	527	-1543		1144	m5C
chr3	50258978	50258979	ENST00000313601.11	.	+	1835	CCCCCCCCA	109	0.876289	0.999997	protein_coding	GNAI2	ENSG00000114353.17	2219	1068	132	1019	132	1200	2219	2.62316	1703	635	611		m5C
chr2	241500274	241500275	ENST00000316586.9	.	-	566	TAAACCAGG	109	0.942857	0.999976	protein_coding	STK25	ENSG00000115694.15	4515	1281	242	2992	242	1523	4515	1.25293	324	-957	6	103	m5C
chr7	38230211	38230212	ENST00000009041.12	.	+	1245	AAAGACTTA	108	0.292929	0.999905	protein_coding	STARD3NL	ENSG00000010270.14	1703	705	234	764	234	939	1703	2.40052	1011	306	289		m6A
chr16	2040022	2040023	ENST00000219066.5	.	-	858	ATGGACTCT	108	0.514286	0.999956	protein_coding	NTHL1	ENSG00000065057.9	1067	939	19	109	19	958	1067	1.8935	839	-100	24		m6A
chr16	70252637	70252638	ENST00000261772.13	.	-	3096	TGGGACCTT	108	0.906542	1	protein_coding	AARS1	ENSG00000090861.17	3437	2907	107	423	107	3014	3437	2.19385	2989	82	268		m6A
chr19	2732610	2732611	ENST00000269740.9	.	-	1279	CGGGACCAG	108	0.679245	0.999999	protein_coding	SLC39A3	ENSG00000141873.11	1367	945	195	227	195	1140	1367	2.61233	1084	139	874		m6A
chr5	1461713	1461714	ENST00000283415.4	.	-	3657	AAACAGACT	108	0.990385	0.99996	protein_coding	LPCAT1	ENSG00000153395.10	3945	1605	116	2224	116	1721	3945	2.8705	3541	1936	2121		m6A
chr7	5231000	5231001	ENST00000288828.9	.	+	1605	GAGGACTTT	108	0.857143	0.999967	protein_coding	WIPI2	ENSG00000157954.15	4445	1365	187	2893	187	1552	4445	2.01832	1418	53	166		m6A
chr14	49893976	49893977	ENST00000298316.7	.	+	797	TGGGACCCA	108	0.264151	0.999938	protein_coding	ARF6	ENSG00000165527.7	3875	528	557	2790	557	1085	3875	1.45455	240	-288	721		m6A
chr12	113158820	113158821	ENST00000306014.10	.	-	2728	GCAGACGTT	108	0.455446	0.999949	protein_coding	DDX54	ENSG00000123064.13	4377	2646	27	1704	27	2673	4377	2.03228	2701	55	288		m6A
chr19	8403746	8403747	ENST00000328024.11	.	+	902	CTAGAAGCC	108	0.92	0.999944	protein_coding	RAB11B	ENSG00000185236.12	1590	657	57	876	57	714	1590	2.21461	845	188	334		m6A
chr14	105011697	105011698	ENST00000336219.4	.	-	322	TGGGACGTG	108	0.686869	0.999988	protein_coding	CDCA4	ENSG00000170779.11	2448	726	91	1631	91	817	2448	1.31818	231	-495	237		m6A
chr5	140550674	140550675	ENST00000336283.9	.	-	720	CCGGACACC	108	0.226415	0.999906	protein_coding	SRA1	ENSG00000213523.12	1328	675	21	632	21	696	1328	2.03797	699	24	236		m6A
chr20	328095	328096	ENST00000342665.5	.	+	2544	TGAGACTGA	108	0.868687	0.99999	protein_coding	SOX12	ENSG00000177732.9	4673	948	373	3352	373	1321	4673	2.36486	2171	1223			m6A
chr1	153645367	153645368	ENST00000368694.8	.	+	1140	ATGGACCTA	108	0.653465	0.999989	protein_coding	CHTOP	ENSG00000160679.13	2079	747	295	1037	295	1042	2079	2.0945	845	98	304		m6A
chrX	154010770	154010771	ENST00000369974.6	.	-	3053	GAGAAGCCC	108	0.990291	0.999999	protein_coding	IRAK1	ENSG00000184216.14	3319	1902	64	1353	64	1966	3319	2.8034	2989	1087	1146		m6A
chr1	63659867	63659868	ENST00000371084.8	.	+	1959	GAGGACCTG	108	0.634615	0.999985	protein_coding	PGM1	ENSG00000079739.17	2337	1689	78	570	78	1767	2337	2.33684	1881	192	282		m6A
chr1	43990546	43990547	ENST00000372324.6	.	+	1571	TGAGACTGG	108	0.474227	0.999921	protein_coding	B4GALT2	ENSG00000117411.18	2193	1119	354	720	354	1473	2193	2.13611	1217	98	249		m6A
chr7	28410598	28410599	ENST00000482692.1	.	+	989	CTGGACCGG	108	0.407407	0.999951	processed_transcript	CREB5	ENSG00000146592.17	1144	0	0	0	0	0	0	inf	989	989	941		m6A
chr20	2658305	2658306	ENST00000492135.5	.	+	1055	ATGGACATT	108	0.823529	0.99999	processed_transcript	NOP56	ENSG00000101361.17	1143	0	0	0	0	0	0	inf	1055	1055	377		m6A
chr4	88521608	88521609	ENST00000527353.2	.	-	699	TTGGACTTG	108	0.647059	0.999996	protein_coding	PIGY	ENSG00000255072.2	1311	216	519	576	519	735	1311	1.83333	180	-36	420		m6A
chr2	241495522	241495523	ENST00000316586.9	.	-	1661	ATGCCAGGT	108	0.971429	0.999999	protein_coding	STK25	ENSG00000115694.15	4515	1281	242	2992	242	1523	4515	2.04612	1419	138	178		m5C
chr1	150265739	150265740	ENST00000360244.8	.	-	2018	GTCCCAGAC	108	0.83	0.999979	protein_coding	APH1A	ENSG00000117362.13	2353	744	493	1116	493	1237	2353	2.69982	1525	781	916		m5C
chr1	156294222	156294223	ENST00000362007.6	.	-	626	TTTTCCAGG	108	0.961905	1	protein_coding	GLMP	ENSG00000198715.13	1611	1221	34	356	34	1255	1611	1.48485	592	-629	13	206	m5C
chr16	67194874	67194875	ENST00000379378.8	.	+	775	AGCCCAGTC	108	0.773196	0.999982	protein_coding	E2F4	ENSG00000205250.9	2110	1242	73	795	73	1315	2110	1.56522	702	-540	189	106	m5C
chr12	124777959	124777960	ENST00000261693.11	.	-	2300	CCGGACTTT	107	0.815534	0.999999	protein_coding	SCARB1	ENSG00000073060.17	3405	1530	144	1731	144	1674	3405	2.36164	2156	626	626		m6A
chr7	132785422	132785423	ENST00000262570.10	.	-	1050	AAGGACACT	107	0.950495	0.999995	protein_coding	CHCHD3	ENSG00000106554.13	1604	684	153	767	153	837	1604	2.27771	897	213	237		m6A
chr8	144509284	144509285	ENST00000301327.5	.	+	215	CGGGACCCC	107	0.0857143	0.999941	protein_coding	MFSD3	ENSG00000167700.9	1552	1239	264	49	264	1503	1552	0.814394	-49	-1288		731	m6A
chr5	173232467	173232468	ENST00000329198.5	.	-	1198	CTGGATTTT	107	0.465347	0.999903	protein_coding	NKX2-5	ENSG00000183072.10	1558	975	123	460	123	1098	1558	2.21739	1075	100	741		m6A
chr1	234609225	234609226	ENST00000366609.4	.	-	952	AAGGACATC	107	0.802083	0.999988	protein_coding	IRF2BP2	ENSG00000168264.11	5316	1764	684	2868	684	2448	5316	1.15193	268	-1496		780	m6A
chr1	28743590	28743591	ENST00000373812.8	.	+	1501	CAAGAGACT	107	0.940594	0.999925	protein_coding	YTHDF2	ENSG00000198492.16	2744	1740	181	823	181	1921	2744	1.75862	1320	-420	1188	396	m6A
chrX	47571641	47571642	ENST00000377045.9	.	+	2111	AAAGACTGA	107	0.960784	0.999994	protein_coding	ARAF	ENSG00000078061.14	2378	1821	106	451	106	1927	2378	2.40798	2005	184	319		m6A
chr1	16395228	16395229	ENST00000401089.3	.	+	530	CTGGACTTG	107	0.940594	0.999999	protein_coding	SZRD1	ENSG00000055070.17	3447	402	40	3005	40	442	3447	2.02928	490	88	191		m6A
chr7	1470887	1470888	ENST00000404767.8	.	-	6522	GCAGACGGC	107	0.95	0.999936	protein_coding	INTS1	ENSG00000164880.16	6981	6573	108	300	108	6681	6981	1.97581	6414	-159	67	43	m6A
chr3	119523751	119523752	ENST00000494664.6	.	+	1040	AAGGACTGA	107	0.642857	0.999941	protein_coding	TIMMDC1	ENSG00000113845.10	2379	858	187	1334	187	1045	2379	1.99417	853	-5	146		m6A
chr5	112867576	112867577	ENST00000505459.6	.	+	564	AGAGACATG	107	0.4	0.999927	protein_coding	SRP19	ENSG00000153037.15	2776	435	90	2251	90	525	2776	2.01733	474	39	173		m6A
chr7	149224570	149224571	ENST00000610704.5	.	+	1983	AAGGACCAC	107	0.847619	0.999999	protein_coding	ZNF282	ENSG00000170265.12	3651	2016	44	1591	44	2060	3651	1.96181	1939	-77	759		m6A
chr7	5527742	5527743	ENST00000674681.1	.	-	1219	GCGGACTAT	107	0.596154	0.999958	protein_coding	ACTB	ENSG00000075624.17	2554	1128	87	1339	87	1215	2554	2.00299	1132	4	148		m6A
chr7	6024491	6024492	ENST00000199389.11	.	-	2165	ATTTCCTAC	107	0.892857	0.999933	protein_coding	EIF2AK1	ENSG00000086232.13	4411	1893	92	2426	92	1985	4411	2.0742	2073	180	309		m5C
chr12	53307901	53307902	ENST00000209873.9	.	-	1503	GAGCCCAGC	107	0.782609	0.999919	protein_coding	AAAS	ENSG00000094914.14	1815	1641	145	29	145	1786	1815	1.82754	1358	-283	27	58	m5C
chr2	219539161	219539162	ENST00000243776.11	.	-	2819	TTCCCTGCC	107	0.980198	1	protein_coding	CHPF	ENSG00000123989.14	3028	2328	271	429	271	2599	3028	2.51282	2548	220	1480		m5C
chr2	241500273	241500274	ENST00000316586.9	.	-	567	AAACCAGGT	107	0.942308	0.999988	protein_coding	STK25	ENSG00000115694.15	4515	1281	242	2992	242	1523	4515	1.25371	325	-956	7	102	m5C
chr5	140566863	140566864	ENST00000323146.8	.	+	429	CTTTCCTGC	107	0.990566	1	protein_coding	SLC35A4	ENSG00000176087.16	2666	975	735	956	735	1710	2666	0.583673	-306	-1281	299		m5C
chr1	156294221	156294222	ENST00000362007.6	.	-	627	TTTCCAGGT	107	0.948454	0.999981	protein_coding	GLMP	ENSG00000198715.13	1611	1221	34	356	34	1255	1611	1.48567	593	-628	14	205	m5C
chr1	234609261	234609262	ENST00000366609.4	.	-	916	GCCTCGGCC	107	0.970588	1	protein_coding	IRF2BP2	ENSG00000168264.11	5316	1764	684	2868	684	2448	5316	1.13152	232	-1532		816	m5C
chr9	137041174	137041175	ENST00000371601.5	.	-	459	CGGCCCCAG	107	0.851064	0.999917	protein_coding	NPDC1	ENSG00000107281.10	1475	978	188	309	188	1166	1475	1.2771	271	-707	12	114	m5C
chr19	871038	871039	ENST00000395808.7	.	-	2463	TCGCCAGGG	107	0.90625	0.999952	protein_coding	MED16	ENSG00000175221.15	3420	2526	151	743	151	2677	3420	1.91528	2312	-214	214	3	m5C
chr6	143507370	143507371	ENST00000002165.11	.	-	363	GATAATTAC	106	1	1	protein_coding	FUCA2	ENSG00000001036.14	2385	1404	86	895	86	1490	2385	1.19729	277	-1127	53	135	m6A
chr16	31112015	31112016	ENST00000219794.11	.	+	1353	CAGGACCCA	106	0.19	0.999907	protein_coding	BCKDK	ENSG00000103507.14	2036	1239	271	526	271	1510	2036	1.87328	1082	-157	147	12	m6A
chr1	53214523	53214524	ENST00000294360.5	.	-	676	CTGGACTTT	106	0.84466	0.999998	protein_coding	CZIB	ENSG00000162384.14	1102	483	59	560	59	542	1102	2.23929	617	134	212		m6A
chr1	154988646	154988647	ENST00000315144.14	.	+	806	TTGGACGTA	106	0.806122	0.999989	protein_coding	FLAD1	ENSG00000160688.19	1730	1473	183	74	183	1656	1730	1.42295	623	-850	542	203	m6A
chr5	140568172	140568173	ENST00000323146.8	.	+	1738	CCGGACCCT	106	0.413462	0.999983	protein_coding	SLC35A4	ENSG00000176087.16	2666	975	735	956	735	1710	2666	2.02929	1003	28	1608		m6A
chr8	37697274	37697275	ENST00000331569.6	.	+	571	AAGGACCCC	106	0.0952381	0.9999	protein_coding	ZNF703	ENSG00000183779.7	3316	1773	198	1345	198	1971	3316	1.21038	373	-1400	130		m6A
chr17	12992476	12992477	ENST00000338034.9	.	-	2901	AGAGACAAG	106	0.326733	0.999924	protein_coding	ELAC2	ENSG00000006744.19	3767	2481	80	1206	80	2561	3767	2.28192	2821	340	568		m6A
chr10	43387387	43387388	ENST00000357065.8	.	-	845	GCTGAGAAG	106	0.727273	0.999939	protein_coding	HNRNPF	ENSG00000169813.17	2617	1248	349	1020	349	1597	2617	1.39744	496	-752	548		m6A
chr9	127814006	127814007	ENST00000373247.7	.	+	2209	TGGGACACT	106	0.456311	0.999931	protein_coding	FPGS	ENSG00000136877.15	2284	1764	43	477	43	1807	2284	2.84277	2166	402	812		m6A
chr13	75526541	75526542	ENST00000377615.7	.	-	469	ATGGACTTC	106	0.56383	0.999955	protein_coding	COMMD6	ENSG00000188243.14	1793	258	165	1370	165	423	1793	2.03358	304	46	97		m6A
chr16	30524539	30524540	ENST00000380412.7	.	-	1752	GCGGACCCA	106	0.304762	0.999948	protein_coding	ZNF768	ENSG00000169957.10	2289	1623	153	513	153	1776	2289	1.98521	1599	-24	1511		m6A
chr15	75639259	75639260	ENST00000403490.3	.	-	964	TTGGACTGG	106	0.933333	1	protein_coding	IMP3	ENSG00000177971.9	1132	555	56	521	56	611	1132	2.67754	908	353			m6A
chr22	20870517	20870518	ENST00000215730.12	.	+	522	ACCTCCCAG	106	0.8	0.999936	protein_coding	SNAP29	ENSG00000099940.12	4259	777	104	3378	104	881	4259	1.53797	418	-359	181	16	m5C
chr3	13317516	13317517	ENST00000254508.7	.	-	5923	GGCTCTGCC	106	0.909091	0.999904	protein_coding	NUP210	ENSG00000132182.12	7206	5664	96	1446	96	5760	7206	2.11272	5827	163	264		m5C
chr12	124777958	124777959	ENST00000261693.11	.	-	2301	CGGACTTTG	106	0.836538	0.999944	protein_coding	SCARB1	ENSG00000073060.17	3405	1530	144	1731	144	1674	3405	2.36222	2157	627	627		m5C
chr1	53214522	53214523	ENST00000294360.5	.	-	677	TGGACTTTA	106	0.907216	0.999991	protein_coding	CZIB	ENSG00000162384.14	1102	483	59	560	59	542	1102	2.24107	618	135	213		m5C
chr2	74361388	74361389	ENST00000361874.8	.	-	4249	TCTTCCTGC	106	0.990291	1	protein_coding	DCTN1	ENSG00000204843.13	4485	3822	318	345	318	4140	4485	2.31594	3931	109	247		m5C
chr17	42571739	42571740	ENST00000435881.7	.	+	896	TTTTCCCAG	106	0.924731	1	protein_coding	MLX	ENSG00000108788.12	2360	735	25	1600	25	760	2360	2.085	871	136	193		m5C
chr6	34245567	34245568	ENST00000447654.5	.	+	1496	TGGCCACAG	106	0.879121	0.999979	protein_coding	HMGA1	ENSG00000137309.20	2159	324	489	1346	489	813	2159	2.50743	1007	683	737		m5C
chr1	228494886	228494887	ENST00000482739.2	.	+	1587	AGTCCCCGG	106	0.887755	0.999929	processed_transcript	RNF187	ENSG00000168159.14	2467	0	0	0	0	0	0	inf	1587	1587	1004		m5C
chr17	75706541	75706542	ENST00000584667.6	.	+	982	AGGACTTGA	106	0.960396	0.999922	protein_coding	SAP30BP	ENSG00000161526.15	2500	927	35	1538	35	962	2500	2.013	947	20	202		m5C
chr19	33207295	33207296	ENST00000253193.9	.	+	2489	TGGGACCTT	105	0.365385	0.999967	protein_coding	LRP3	ENSG00000130881.14	4058	2313	456	1289	456	2769	4058	1.87895	2033	-280	308		m6A
chr8	124999458	124999459	ENST00000265896.10	.	+	954	GGGGACTTC	105	0.932039	0.999998	protein_coding	SQLE	ENSG00000104549.12	2962	1725	899	338	899	2624	2962	1.03188	55	-1670		236	m6A
chr5	1461955	1461956	ENST00000283415.4	.	-	3415	TTGGACACA	105	0.436893	0.999947	protein_coding	LPCAT1	ENSG00000153395.10	3945	1605	116	2224	116	1721	3945	2.76169	3299	1694	1879		m6A
chr14	22771603	22771604	ENST00000285848.9	.	+	1533	AGAGACTCA	105	0.6875	0.999986	protein_coding	OXA1L	ENSG00000155463.14	1719	1488	0	231	0	1488	1719	2.19481	1533	45	170		m6A
chr19	8403747	8403748	ENST00000328024.11	.	+	903	TAGAAGCCC	105	0.9375	0.999939	protein_coding	RAB11B	ENSG00000185236.12	1590	657	57	876	57	714	1590	2.21575	846	189	335		m6A
chr7	2538036	2538037	ENST00000340611.9	.	-	2551	CAGGACCAA	105	0.480392	0.999974	protein_coding	BRAT1	ENSG00000106009.16	2779	2466	54	259	54	2520	2779	2.11969	2497	31	727		m6A
chrX	108733012	108733013	ENST00000372129.4	.	-	3550	AGAGACCTT	105	0.875	0.999998	protein_coding	IRS4	ENSG00000133124.12	6563	3771	219	2573	219	3990	6563	1.88332	3331	-440		435	m6A
chr16	2209100	2209101	ENST00000397124.5	.	+	1394	CTGGACTGG	105	0.34375	0.999906	protein_coding	MLST8	ENSG00000167965.18	1691	981	190	520	190	1171	1691	2.42885	1204	223	342		m6A
chr17	18184268	18184269	ENST00000399138.5	.	+	441	ACGGACCTG	105	0.209524	0.999988	protein_coding	ALKBH5	ENSG00000091542.9	3159	1185	416	1558	416	1601	3159	1.0211	25	-1160		745	m6A
chr7	28410734	28410735	ENST00000482692.1	.	+	1125	AAAGACTGG	105	0.846939	0.999995	processed_transcript	CREB5	ENSG00000146592.17	1144	0	0	0	0	0	0	inf	1125	1125	1077		m6A
chr14	20457352	20457353	ENST00000555414.5	.	+	1017	TTGGACTTA	105	0.884615	1	protein_coding	APEX1	ENSG00000100823.12	1437	957	216	264	216	1173	1437	1.83699	801	-156	362		m6A
chr19	621553	621554	ENST00000588649.7	.	-	2168	CTGGACCTG	105	0.409524	0.999955	protein_coding	POLRMT	ENSG00000099821.14	3771	3693	25	53	25	3718	3771	1.58029	2143	-1550	292	497	m6A
chr14	94051170	94051171	ENST00000621632.5	.	-	2688	AGTGACTGC	105	0.888889	0.999981	protein_coding	DDX24	ENSG00000089737.17	5573	2580	89	2904	89	2669	5573	2.00654	2599	19	291		m6A
chr17	81932683	81932684	ENST00000629768.2	.	-	1439	ATGGACATT	105	0.76699	0.999973	protein_coding	PYCR1	ENSG00000183010.17	1740	654	114	972	114	768	1740	2.69033	1325	671	692		m6A
chr11	65044524	65044525	ENST00000652489.1	.	+	957	CGGGACCTG	105	0.544554	0.999943	protein_coding	SAC3D1	ENSG00000168061.17	1261	1077	83	101	83	1160	1261	1.81151	874	-203	300		m6A
chr2	70296139	70296140	ENST00000037869.7	.	-	1644	GTTCCTGCC	105	0.94	0.999906	protein_coding	FAM136A	ENSG00000035141.8	1810	417	79	1314	79	496	1810	2.87367	1565	1148	1337		m5C
chr19	17231893	17231894	ENST00000291442.4	.	-	2371	ATTTCCTAC	105	0.923913	0.999983	protein_coding	NR2F6	ENSG00000160113.6	2383	1215	699	469	699	1914	2383	2.97441	1672	457	732		m5C
chr1	160358604	160358605	ENST00000294785.10	.	+	2477	CTTCCTGCC	105	0.96875	0.999935	protein_coding	NCSTN	ENSG00000162736.17	2822	2130	14	678	14	2144	2822	2.49115	2463	333	456		m5C
chr6	34245766	34245767	ENST00000347617.10	.	+	1308	CTCACCCTG	105	0.957895	0.999929	protein_coding	HMGA1	ENSG00000137309.20	1773	291	135	1347	135	426	1773	2.65479	1173	882	936		m5C
chr2	74361387	74361388	ENST00000361874.8	.	-	4250	CTTCCTGCC	105	0.99	0.999968	protein_coding	DCTN1	ENSG00000204843.13	4485	3822	318	345	318	4140	4485	2.31884	3932	110	248		m5C
chr1	23559167	23559168	ENST00000374561.6	.	-	333	CGAGCCAGC	105	0.846154	0.999928	protein_coding	ID3	ENSG00000117318.9	950	360	75	515	75	435	950	1.71667	258	-102		42	m5C
chrX	55007535	55007536	ENST00000374987.4	.	+	1717	GTCTCCTAC	105	0.959184	1	protein_coding	APEX2	ENSG00000169188.5	3239	1557	60	1622	60	1617	3239	2.06165	1657	100	1018		m5C
chr2	241255376	241255377	ENST00000391975.5	.	-	1304	ATGCCAAGG	105	0.934066	0.999947	protein_coding	HDLBP	ENSG00000115677.18	6372	3807	228	2337	228	4035	6372	1.28264	1076	-2731	203	4	m5C
chr15	68778983	68778984	ENST00000465139.6	.	-	1990	TTCTCCTGC	105	0.876404	0.999922	protein_coding	ANP32A	ENSG00000140350.15	2440	750	144	1546	144	894	2440	2.70893	1846	1096	1158		m5C
chr1	228494885	228494886	ENST00000482739.2	.	+	1586	GAGTCCCCG	105	0.846154	0.999979	processed_transcript	RNF187	ENSG00000168159.14	2467	0	0	0	0	0	0	inf	1586	1586	1003		m5C
chr19	39485720	39485721	ENST00000544017.5	.	+	847	TCTCCCAGA	105	0.938776	1	protein_coding	TIMM50	ENSG00000105197.11	2572	1371	133	1068	133	1504	2572	1.52079	714	-657	33	87	m5C
chr14	20457353	20457354	ENST00000555414.5	.	+	1018	TGGACTTAT	105	0.959596	0.999974	protein_coding	APEX1	ENSG00000100823.12	1437	957	216	264	216	1173	1437	1.83804	802	-155	363		m5C
chr6	43029374	43029375	ENST00000244496.6	.	+	958	TTGGACTAT	104	0.97	1	protein_coding	RRP36	ENSG00000124541.7	1183	780	32	371	32	812	1183	2.39353	926	146	283		m6A
chr17	63608126	63608127	ENST00000258975.7	.	+	1207	AAGGACAGG	104	0.802083	0.999994	protein_coding	TACO1	ENSG00000136463.9	1446	894	189	363	189	1083	1446	2.3416	1018	124	325		m6A
chr15	80979225	80979226	ENST00000261758.6	.	-	725	GAAGACCTG	104	0.24	0.999901	protein_coding	MESD	ENSG00000117899.11	4200	705	28	3467	28	733	4200	1.98865	697	-8	251		m6A
chr4	55364206	55364207	ENST00000264228.9	.	+	592	TTGGACTTG	104	0.367347	0.999904	protein_coding	SRD5A3	ENSG00000128039.13	4061	957	95	3009	95	1052	4061	1.51933	497	-460	133	65	m6A
chr16	67843350	67843351	ENST00000303596.3	.	+	1031	CGGGACATC	104	0.245098	0.999929	protein_coding	THAP11	ENSG00000168286.3	1876	945	235	696	235	1180	1876	1.84233	796	-149			m6A
chr8	66430420	66430421	ENST00000320270.4	.	+	1407	ACCGAGACT	104	0.968421	0.999968	protein_coding	RRS1	ENSG00000179041.4	1720	1098	118	504	118	1216	1720	2.37897	1289	191			m6A
chr8	142735764	142735765	ENST00000336138.4	.	+	1076	AGGGACCCA	104	0.32	0.999918	protein_coding	THEM6	ENSG00000130193.8	2239	627	124	1488	124	751	2239	2.21841	952	325	439		m6A
chr10	75234096	75234097	ENST00000372538.8	.	-	793	ATGGACTCA	104	0.787234	0.999993	protein_coding	COMTD1	ENSG00000165644.11	1250	789	29	432	29	818	1250	1.96831	764	-25	128		m6A
chr6	26545844	26545845	ENST00000377575.3	.	+	854	ATAGACTTG	104	0.56044	0.999961	protein_coding	HMGN4	ENSG00000182952.5	1943	273	216	1454	216	489	1943	2.25103	638	365	718		m6A
chr15	43699204	43699205	ENST00000413453.7	.	+	1561	AAAGACTCC	104	0.838384	0.999997	protein_coding	CKMT1A	ENSG00000223572.10	1579	1254	192	133	192	1446	1579	2.86466	1369	115	232		m6A
chr3	186585424	186585425	ENST00000439351.5	.	+	2022	TTGGACTTT	104	0.76699	0.999999	protein_coding	DNAJB11	ENSG00000090520.12	2398	1077	929	392	929	2006	2398	2.04082	1093	16	81		m6A
chr17	35132436	35132437	ENST00000442241.9	.	-	1485	GATGAGACG	104	0.959596	0.999992	protein_coding	NLE1	ENSG00000073536.18	5193	1458	28	3707	28	1486	5193	1.99931	1457	-1	12		m6A
chr8	144107321	144107322	ENST00000534585.5	.	+	1464	CCGGACTTG	104	0.535354	0.999972	protein_coding	MAF1	ENSG00000179632.10	1754	861	391	502	391	1252	1754	2.42231	1073	212	234		m6A
chr16	89717593	89717594	ENST00000562866.1	.	+	1181	TCATAGACT	104	0.990291	0.999992	lncRNA	VPS9D1-AS1	ENSG00000261373.1	1753	0	0	0	0	0	0	inf	1181	1181	250		m6A
chr17	75706540	75706541	ENST00000584667.6	.	+	981	TAGGACTTG	104	0.918367	0.999989	protein_coding	SAP30BP	ENSG00000161526.15	2500	927	35	1538	35	962	2500	2.01235	946	19	201		m6A
chr15	40956019	40956020	ENST00000617768.5	.	+	1027	CTGGACACA	104	0.77	0.999961	protein_coding	CHAC1	ENSG00000128965.13	1520	669	113	738	113	782	1520	2.33198	914	245	647		m6A
chr6	1611376	1611377	ENST00000645831.2	.	+	1462	GTGGACAAC	104	0.613861	0.999927	protein_coding	FOXC1	ENSG00000054598.9	3983	1662	531	1790	531	2193	3983	1.56017	931	-731			m6A
chr11	62615326	62615327	ENST00000265471.10	.	-	1420	CCTTCCTAC	104	0.83	1	protein_coding	B3GAT3	ENSG00000149541.10	1452	1008	39	405	39	1047	1452	2.92099	1381	373	472		m5C
chr16	2769000	2769001	ENST00000301740.13	.	+	7977	GGTCCCCAG	104	0.861702	0.999994	protein_coding	SRRM2	ENSG00000167978.17	9044	8259	240	545	240	8499	9044	1.9368	7737	-522	4	284	m5C
chr16	28098511	28098512	ENST00000304658.10	.	-	4000	CGGACTTCT	104	0.8	0.999997	protein_coding	XPO6	ENSG00000169180.12	4537	3378	597	562	597	3975	4537	2.04448	3403	25	127		m5C
chr2	27052946	27052947	ENST00000323064.12	.	+	150	CTTTCCCAG	104	0.791667	0.999992	protein_coding	AGBL5	ENSG00000084693.16	2382	2154	162	66	162	2316	2382	0.925926	-12	-2166	34	227	m5C
chr1	150265740	150265741	ENST00000360244.8	.	-	2017	GGTCCCAGA	104	0.827957	0.999994	protein_coding	APH1A	ENSG00000117362.13	2353	744	493	1116	493	1237	2353	2.69892	1524	780	915		m5C
chrX	71300640	71300641	ENST00000373841.5	.	+	2078	CTCCCCCAG	104	0.959596	0.999999	protein_coding	NONO	ENSG00000147140.17	2606	1416	98	1092	98	1514	2606	2.51648	1980	564	699		m5C
chr13	98475350	98475351	ENST00000539966.6	.	-	658	GAACCTGGC	104	0.94	1	protein_coding	STK24	ENSG00000102572.15	9605	1296	321	7988	321	1617	9605	1.26003	337	-959	7	102	m5C
chr19	39485721	39485722	ENST00000544017.5	.	+	848	CTCCCAGAC	104	0.904255	0.999997	protein_coding	TIMM50	ENSG00000105197.11	2572	1371	133	1068	133	1504	2572	1.52152	715	-656	34	86	m5C
chr6	31644388	31644389	ENST00000676615.1	.	-	1767	CCTCCCTGC	104	0.969697	1	protein_coding	BAG6	ENSG00000204463.13	3887	3489	295	103	295	3784	3887	1.4219	1472	-2017	25	83	m5C
chrX	71300639	71300640	ENST00000677612.1	.	+	2112	ACTCCCCCA	104	0.948454	0.999991	protein_coding	NONO	ENSG00000147140.17	2995	1416	133	1446	133	1549	2995	2.38935	1979	563	698		m5C
chr1	68126085	68126086	ENST00000262348.9	.	-	1989	ATGGACATT	103	0.89899	0.999995	protein_coding	WLS	ENSG00000116729.14	2716	1626	224	866	224	1850	2716	2.16051	1765	139	249		m6A
chr12	55971706	55971707	ENST00000266970.9	.	+	1157	TTGGACTCA	103	0.864078	1	protein_coding	CDK2	ENSG00000123374.11	2240	897	179	1164	179	1076	2240	2.06959	978	81	186		m6A
chr22	43132930	43132931	ENST00000290429.11	.	-	1334	AGGGATTTG	103	0.494624	0.999917	protein_coding	MCAT	ENSG00000100294.13	2057	1173	50	834	50	1223	2057	2.13309	1284	111	555		m6A
chr4	1339442	1339443	ENST00000303400.9	.	+	1487	AAAGACTGA	103	0.969697	0.999943	protein_coding	MAEA	ENSG00000090316.16	2182	1191	23	968	23	1214	2182	2.28202	1464	273	369		m6A
chr16	28098512	28098513	ENST00000304658.10	.	-	3999	ACGGACTTC	103	0.745098	0.999999	protein_coding	XPO6	ENSG00000169180.12	4537	3378	597	562	597	3975	4537	2.0427	3402	24	126		m6A
chr11	66643590	66643591	ENST00000310092.12	.	+	615	GCAGACTTG	103	0.715789	0.999991	protein_coding	RBM4	ENSG00000173933.21	1607	1095	62	450	62	1157	1607	1.50502	553	-542	141	550	m6A
chr7	155308608	155308609	ENST00000340368.9	.	+	1281	TAAGACTCA	103	0.346535	0.999941	protein_coding	INSIG1	ENSG00000186480.13	2908	834	109	1965	109	943	2908	2.17201	1172	338	368		m6A
chrX	153447740	153447741	ENST00000370211.10	.	-	1232	AGGGACCTT	103	0.262626	0.999914	protein_coding	HAUS7	ENSG00000213397.12	1306	1077	19	210	19	1096	1306	2.64762	1213	136	168		m6A
chr9	128818788	128818789	ENST00000372642.5	.	+	289	CGGGACTGC	103	0.521739	0.999942	protein_coding	ENDOG	ENSG00000167136.7	1145	894	185	66	185	1079	1145	1.11633	104	-790		397	m6A
chr1	28769031	28769032	ENST00000373812.8	.	+	2000	TAGGACTTT	103	0.842105	0.99998	protein_coding	YTHDF2	ENSG00000198492.16	2744	1740	181	823	181	1921	2744	2.09599	1819	79	103		m6A
chr22	50524201	50524202	ENST00000395693.8	.	-	349	CTGGACTCG	103	0.917526	0.999998	protein_coding	SCO2	ENSG00000284194.3	984	801	140	43	140	941	984	1.26092	209	-592	222		m6A
chr5	134197486	134197487	ENST00000481195.6	.	-	1426	AGAGACTGC	103	0.73	0.999951	protein_coding	PPP2CA	ENSG00000113575.10	4582	930	212	3440	212	1142	4582	2.08256	1214	284	357		m6A
chr17	82079001	82079002	ENST00000634990.1	.	-	7744	CTAGATGTA	103	0.969697	0.999999	protein_coding	FASN	ENSG00000169710.9	8407	7530	74	803	74	7604	8407	2.17435	7670	140	278		m6A
chr19	33207600	33207601	ENST00000253193.9	.	+	2794	GCCACAGCC	103	0.928571	1	protein_coding	LRP3	ENSG00000130881.14	4058	2313	456	1289	456	2769	4058	2.01939	2338	25	613		m5C
chr5	140245813	140245814	ENST00000261813.9	.	-	556	GCTTCCCAG	103	0.842697	0.999965	protein_coding	PFDN1	ENSG00000113068.10	1336	369	28	939	28	397	1336	2.16933	528	159	243		m5C
chr7	785753	785754	ENST00000297440.11	.	+	2690	GAGACTGTG	103	0.98	0.999992	protein_coding	DNAAF5	ENSG00000164818.16	3412	2568	22	822	22	2590	3412	2.12165	2668	100	237		m5C
chr12	120546455	120546456	ENST00000325954.9	.	+	664	CTTTCCTAC	103	0.990099	1	protein_coding	RNF10	ENSG00000022840.17	3814	2436	456	922	456	2892	3814	1.08539	208	-2228	51	146	m5C
chr9	35736515	35736516	ENST00000353704.3	.	+	1012	TACTCCAGG	103	0.943182	0.999998	protein_coding	CREB3	ENSG00000107175.12	1496	1116	107	273	107	1223	1496	1.81093	905	-211	124		m5C
chr2	74361351	74361352	ENST00000361874.8	.	-	4286	GCGTCCTGC	103	0.93617	0.999978	protein_coding	DCTN1	ENSG00000204843.13	4485	3822	318	345	318	4140	4485	2.42319	3968	146	284		m5C
chr1	28743703	28743704	ENST00000373812.8	.	+	1614	TGGACTACA	103	0.945055	0.999963	protein_coding	YTHDF2	ENSG00000198492.16	2744	1740	181	823	181	1921	2744	1.82356	1433	-307	1301	283	m5C
chrX	71300639	71300640	ENST00000373841.5	.	+	2077	ACTCCCCCA	103	0.969072	0.999996	protein_coding	NONO	ENSG00000147140.17	2606	1416	98	1092	98	1514	2606	2.51557	1979	563	698		m5C
chrX	49249667	49249668	ENST00000376227.4	.	+	1879	TCATCCAGA	103	0.925532	0.999977	protein_coding	CCDC22	ENSG00000101997.13	2310	1884	167	259	167	2051	2310	1.9087	1712	-172	17	58	m5C
chr8	127736369	127736370	ENST00000377970.6	.	+	286	CTGGCCCAG	103	0.848485	0.999996	protein_coding	MYC	ENSG00000136997.21	2351	1320	555	476	555	1875	2351	0.515315	-269	-1589		254	m5C
chr19	48904401	48904402	ENST00000405315.9	.	+	262	GAGACGGAT	103	0.979798	1	protein_coding	NUCB1	ENSG00000104805.16	2406	1386	72	948	72	1458	2406	1.13709	190	-1196	55	53	m5C
chr11	66004023	66004024	ENST00000445560.6	.	+	823	GATTCCCGG	103	0.989691	0.999992	protein_coding	BANF1	ENSG00000175334.8	946	270	302	374	302	572	946	2.67112	521	251	398		m5C
chr8	144107218	144107219	ENST00000534585.5	.	+	1361	CTGCCACAG	103	0.977273	0.999919	protein_coding	MAF1	ENSG00000179632.10	1754	861	391	502	391	1252	1754	2.21713	970	109	131		m5C
chr13	98475351	98475352	ENST00000539966.6	.	-	657	AGAACCTGG	103	0.959184	1	protein_coding	STK24	ENSG00000102572.15	9605	1296	321	7988	321	1617	9605	1.25926	336	-960	6	103	m5C
chr6	31644387	31644388	ENST00000676615.1	.	-	1768	CTCCCTGCC	103	0.94898	1	protein_coding	BAG6	ENSG00000204463.13	3887	3489	295	103	295	3784	3887	1.42218	1473	-2016	26	82	m5C
chrX	71300640	71300641	ENST00000677612.1	.	+	2113	CTCCCCCAG	103	0.90625	0.999999	protein_coding	NONO	ENSG00000147140.17	2995	1416	133	1446	133	1549	2995	2.39004	1980	564	699		m5C
chr17	3663547	3663548	ENST00000225525.4	.	-	626	CTGGACACC	102	0.284314	0.999958	protein_coding	TAX1BP3	ENSG00000213977.8	1280	375	52	853	52	427	1280	2.23329	574	199	337		m6A
[truncated: 14,017 more rows]
