# Supplementary material for: Prediction of m6A and m5C at single-molecule resolution reveals a transcriptome-wide co-occurrence of RNA modifications
Source: Nat Commun. 2024 May 9;15:3899. doi: 10.1038/s41467-024-47953-7 (PMC11082244; doi:10.1038/s41467-024-47953-7)
Supplement: Supplementary file 7 — Supplementary Data S4 [file 41467_2024_47953_MOESM7_ESM.xlsx]

## Sheet: Supp Data S4
Supp. Data S4. Significant sites from CHEUI-solo m6A predictions in HEK293 METTL3-KO sample. Column 1: Chromosome; column 2: genomic start position (half-open) of the modified site; column 3: genomic end position of the modified site; column 4: transcript unique ID; column 5: score (not used); column 6: genomic strand; column 7: Transcript position (half-open) of the modified nucleotide; column 8…
#chr	start	end	transcript	score	strand	tx_coord	motif	coverage	stoich	prob	transcript_type	gene_name	gene_id	tx_len	cds_len	utr5_len	utr3_len	cds_start	cds_end	tx_end	rel_pos	abs_cds_start	abs_cds_end	up_junc_dist	down_junc_dist	modification
chr6	143507370	143507371	ENST00000002165.11	.	-	363	GATAATTAC	219	1	1	protein_coding	FUCA2	ENSG00000001036.14	2385	1404	86	895	86	1490	2385	1.19729	277	-1127	53	135	m6A
chr11	64315961	64315962	ENST00000000442.11	.	+	1492	ATGGACTGA	92	0.678161	0.999987	protein_coding	ESRRA	ENSG00000173153.17	2274	1272	225	777	225	1497	2274	1.99607	1267	-5	255		m6A
chr16	90005834	90005835	ENST00000002501.11	.	-	1091	TGGGACAAT	37	0.459459	0.999949	protein_coding	DBNDD1	ENSG00000003249.15	2056	477	115	1464	115	592	2056	2.34085	976	499	657		m6A
chr16	90005609	90005610	ENST00000002501.11	.	-	1316	AGAGACTTG	45	0.380952	0.999944	protein_coding	DBNDD1	ENSG00000003249.15	2056	477	115	1464	115	592	2056	2.49454	1201	724	882		m6A
chr7	39706779	39706780	ENST00000005257.7	.	+	1446	TTTAATTAC	44	1	0.999977	protein_coding	RALA	ENSG00000006451.8	2787	621	291	1875	291	912	2787	2.2848	1155	534	657		m6A
chr7	98292679	98292680	ENST00000005260.9	.	-	2614	ACAGACTCT	29	0.6	0.999977	protein_coding	BAIAP2L1	ENSG00000006453.14	3645	1536	238	1871	238	1774	3645	2.44896	2376	840	916		m6A
chr16	785729	785730	ENST00000007264.7	.	-	1291	TGGGACTGA	246	0.646552	0.999972	protein_coding	RPUSD1	ENSG00000007376.8	2048	939	133	976	133	1072	2048	2.22439	1158	219	647		m6A
chr16	785609	785610	ENST00000007264.7	.	-	1411	ACGGACTCA	265	0.579151	0.999948	protein_coding	RPUSD1	ENSG00000007376.8	2048	939	133	976	133	1072	2048	2.34734	1278	339	767		m6A
chr16	785071	785072	ENST00000007264.7	.	-	1949	TGCCAGGTC	183	0.954023	0.999935	protein_coding	RPUSD1	ENSG00000007376.8	2048	939	133	976	133	1072	2048	2.89857	1816	877	1305		m6A
chr11	60937036	60937037	ENST00000005286.8	.	+	3357	AAGGACTCC	33	0.645161	0.999996	protein_coding	TMEM132A	ENSG00000006118.15	3480	3075	153	252	153	3228	3480	2.5119	3204	129	1173		m6A
chr11	60937076	60937077	ENST00000005286.8	.	+	3397	ATGGACCAT	26	0.333333	0.999911	protein_coding	TMEM132A	ENSG00000006118.15	3480	3075	153	252	153	3228	3480	2.67063	3244	169	1213		m6A
chr7	27182057	27182058	ENST00000006015.4	.	-	1767	GTGGACTGT	57	0.285714	0.999956	protein_coding	HOXA11	ENSG00000005073.6	2669	942	88	1639	88	1030	2669	2.44966	1679	737	970		m6A
chr7	38230181	38230182	ENST00000009041.12	.	+	1215	GAAGAAAGT	88	0.961039	0.999961	protein_coding	STARD3NL	ENSG00000010270.14	1703	705	234	764	234	939	1703	2.36126	981	276	259		m6A
chr6	13621529	13621530	ENST00000011619.6	.	-	3351	TATAATTAA	41	1	0.999985	protein_coding	RANBP9	ENSG00000010017.13	3384	2190	330	864	330	2520	3384	2.96181	3021	831	962		m6A
chr3	42594835	42594836	ENST00000011691.6	.	+	598	GAGGAAACT	58	0.563636	0.999958	protein_coding	SS18L2	ENSG00000008324.12	2697	234	38	2425	38	272	2697	2.13443	560	326	414		m6A
chr14	93227324	93227325	ENST00000013070.11	.	+	1603	TTTGAGAAA	29	0.961538	0.999949	protein_coding	UBR7	ENSG00000012963.15	3494	1278	36	2180	36	1314	3494	2.13257	1567	289	382		m6A
chr14	93228816	93228817	ENST00000013070.11	.	+	3095	CCAGAAAGT	30	1	0.999928	protein_coding	UBR7	ENSG00000012963.15	3494	1278	36	2180	36	1314	3494	2.81697	3059	1781	1874		m6A
chr5	177609654	177609655	ENST00000029410.10	.	+	1022	TTGGACTGT	69	0.307692	0.999932	protein_coding	B4GALT7	ENSG00000027847.14	1698	984	79	635	79	1063	1698	1.95833	943	-41	115		m6A
chr7	151237488	151237489	ENST00000035307.6	.	+	2639	TGGGACTAC	76	0.608108	0.999996	protein_coding	CHPF2	ENSG00000033100.16	3978	2319	1513	146	1513	3832	3978	1.48555	1126	-1193	115		m6A
chr7	151237701	151237702	ENST00000035307.6	.	+	2852	CTGGACCTG	64	0.206349	0.999974	protein_coding	CHPF2	ENSG00000033100.16	3978	2319	1513	146	1513	3832	3978	1.5774	1339	-980	328		m6A
chr7	151238121	151238122	ENST00000035307.6	.	+	3272	GTGGACACT	63	0.758065	0.999971	protein_coding	CHPF2	ENSG00000033100.16	3978	2319	1513	146	1513	3832	3978	1.75852	1759	-560	748		m6A
chr2	70297144	70297145	ENST00000037869.7	.	-	639	CTGGACACT	194	0.307292	0.999958	protein_coding	FAM136A	ENSG00000035141.8	1810	417	79	1314	79	496	1810	2.10883	560	143	332		m6A
chr11	43443357	43443358	ENST00000039989.9	.	+	2319	GATGAGATG	34	0.727273	0.999957	protein_coding	TTC17	ENSG00000052841.15	4488	3426	35	1027	35	3461	4488	1.66667	2284	-1142	33	227	m6A
chr11	43443359	43443360	ENST00000039989.9	.	+	2321	TGAGATGGA	33	0.6	0.999968	protein_coding	TTC17	ENSG00000052841.15	4488	3426	35	1027	35	3461	4488	1.66725	2286	-1140	35	225	m6A
chr11	43443459	43443460	ENST00000039989.9	.	+	2421	CTAGAGATG	48	0.918919	0.999916	protein_coding	TTC17	ENSG00000052841.15	4488	3426	35	1027	35	3461	4488	1.69644	2386	-1040	135	125	m6A
chr11	43493854	43493855	ENST00000039989.9	.	+	3411	ATCCAGACC	35	0.9375	0.999986	protein_coding	TTC17	ENSG00000052841.15	4488	3426	35	1027	35	3461	4488	1.98541	3376	-50	82		m6A
chr22	20241976	20241977	ENST00000043402.8	.	-	1381	TGGGACTCT	34	0.818182	0.999992	protein_coding	RTN4R	ENSG00000040608.14	1944	1422	226	296	226	1648	1944	1.81224	1155	-267	1133		m6A
chr1	6633040	6633041	ENST00000054650.8	.	+	841	AGGGACTCC	74	0.267606	0.999926	protein_coding	THAP3	ENSG00000041988.15	1366	720	158	488	158	878	1366	1.94861	683	-37	245		m6A
chr1	6633148	6633149	ENST00000054650.8	.	+	949	GTGGACATT	74	0.628571	0.999936	protein_coding	THAP3	ENSG00000041988.15	1366	720	158	488	158	878	1366	2.14549	791	71	353		m6A
chr7	140673867	140673868	ENST00000072869.9	.	+	923	GTGGACTCA	168	0.672956	0.999993	protein_coding	ADCK2	ENSG00000133597.11	2574	1881	386	307	386	2267	2574	1.28549	537	-1344		396	m6A
chr19	3121458	3121459	ENST00000078429.9	.	+	1649	AAAAAAAAA	50	0.977778	0.999989	protein_coding	GNA11	ENSG00000088256.9	4190	1080	290	2820	290	1370	4190	2.09894	1359	279	470		m6A
chr19	3121459	3121460	ENST00000078429.9	.	+	1650	AAAAAAAAA	51	0.96	0.999978	protein_coding	GNA11	ENSG00000088256.9	4190	1080	290	2820	290	1370	4190	2.09929	1360	280	471		m6A
chr19	3121460	3121461	ENST00000078429.9	.	+	1651	AAAAAAAAA	51	0.959184	0.999957	protein_coding	GNA11	ENSG00000088256.9	4190	1080	290	2820	290	1370	4190	2.09965	1361	281	472		m6A
chr19	3121461	3121462	ENST00000078429.9	.	+	1652	AAAAAAAAA	50	0.978723	0.999987	protein_coding	GNA11	ENSG00000088256.9	4190	1080	290	2820	290	1370	4190	2.1	1362	282	473		m6A
chr19	3121462	3121463	ENST00000078429.9	.	+	1653	AAAAAAAAA	48	1	0.999974	protein_coding	GNA11	ENSG00000088256.9	4190	1080	290	2820	290	1370	4190	2.10035	1363	283	474		m6A
chr19	3121463	3121464	ENST00000078429.9	.	+	1654	AAAAAAAAA	47	1	0.999901	protein_coding	GNA11	ENSG00000088256.9	4190	1080	290	2820	290	1370	4190	2.10071	1364	284	475		m6A
chr19	3121464	3121465	ENST00000078429.9	.	+	1655	AAAAAAAAA	45	1	0.999956	protein_coding	GNA11	ENSG00000088256.9	4190	1080	290	2820	290	1370	4190	2.10106	1365	285	476		m6A
chr19	3121465	3121466	ENST00000078429.9	.	+	1656	AAAAAAAAA	43	1	0.999941	protein_coding	GNA11	ENSG00000088256.9	4190	1080	290	2820	290	1370	4190	2.10142	1366	286	477		m6A
chr19	3121466	3121467	ENST00000078429.9	.	+	1657	AAAAAAAAG	40	1	0.999964	protein_coding	GNA11	ENSG00000088256.9	4190	1080	290	2820	290	1370	4190	2.10177	1367	287	478		m6A
chr19	3121698	3121699	ENST00000078429.9	.	+	1889	ACGGACGTT	35	0.424242	0.999969	protein_coding	GNA11	ENSG00000088256.9	4190	1080	290	2820	290	1370	4190	2.18404	1599	519	710		m6A
chr19	3121778	3121779	ENST00000078429.9	.	+	1969	CTGGACTCC	53	0.54902	0.999949	protein_coding	GNA11	ENSG00000088256.9	4190	1080	290	2820	290	1370	4190	2.21241	1679	599	790		m6A
chr19	1577704	1577705	ENST00000156825.5	.	-	1408	CGGGACTCT	236	0.792952	0.999989	protein_coding	MBD3	ENSG00000071655.18	5518	780	170	4568	170	950	5518	2.10026	1238	458	453		m6A
chr19	1577201	1577202	ENST00000156825.5	.	-	1911	GTGGACTCT	244	0.677966	0.999997	protein_coding	MBD3	ENSG00000071655.18	5518	780	170	4568	170	950	5518	2.21038	1741	961	956		m6A
chr19	5153049	5153050	ENST00000159111.9	.	+	5055	CAAAAAAAA	24	0.909091	0.999932	protein_coding	KDM4B	ENSG00000127663.15	5604	3291	226	2087	226	3517	5604	2.73694	4829	1538	1715		m6A
chr19	5153050	5153051	ENST00000159111.9	.	+	5056	AAAAAAAAA	23	0.956522	0.999921	protein_coding	KDM4B	ENSG00000127663.15	5604	3291	226	2087	226	3517	5604	2.73742	4830	1539	1716		m6A
chr19	5153052	5153053	ENST00000159111.9	.	+	5058	AAAAAAAAA	22	0.947368	0.999958	protein_coding	KDM4B	ENSG00000127663.15	5604	3291	226	2087	226	3517	5604	2.73838	4832	1541	1718		m6A
chr19	5153054	5153055	ENST00000159111.9	.	+	5060	AAAAAAAAA	20	0.933333	0.999952	protein_coding	KDM4B	ENSG00000127663.15	5604	3291	226	2087	226	3517	5604	2.73934	4834	1543	1720		m6A
chr16	75235462	75235463	ENST00000162330.10	.	-	1577	CTGGACCTG	21	0.3	0.999975	protein_coding	BCAR1	ENSG00000050820.17	4085	2613	142	1330	142	2755	4085	1.54918	1435	-1178	523	575	m6A
chr12	6328803	6328804	ENST00000162749.7	.	-	2137	GTGGACTTT	86	0.452381	0.999968	protein_coding	TNFRSF1A	ENSG00000067182.8	2171	1368	262	541	262	1630	2171	2.93715	1875	507	818		m6A
chr14	92839503	92839504	ENST00000163416.7	.	+	2435	CAAGAAGGC	36	1	0.999941	protein_coding	GOLGA5	ENSG00000066455.13	2879	2196	182	501	182	2378	2879	2.11377	2253	57	138		m6A
chr11	64925602	64925603	ENST00000164133.7	.	+	472	CAGGACTGT	26	0.5	0.999957	protein_coding	PPP2R5B	ENSG00000068971.14	2729	1494	604	631	604	2098	2729	0.781457	-132	-1626	132	331	m6A
chr19	1827559	1827560	ENST00000170168.9	.	-	1353	GAGAAGCCC	20	1	0.99997	protein_coding	REXO1	ENSG00000079313.15	4609	3666	125	818	125	3791	4609	1.33497	1228	-2438	1071	683	m6A
chr19	1827142	1827143	ENST00000170168.9	.	-	1770	TCGGACTCA	21	0.473684	0.999965	protein_coding	REXO1	ENSG00000079313.15	4609	3666	125	818	125	3791	4609	1.44872	1645	-2021	1488	266	m6A
chr19	1815679	1815680	ENST00000170168.9	.	-	4176	TTTGAGACA	52	1	0.999999	protein_coding	REXO1	ENSG00000079313.15	4609	3666	125	818	125	3791	4609	2.47066	4051	385	474		m6A
chr19	10491720	10491721	ENST00000171111.10	.	-	1343	CTGGACTGT	178	0.520468	0.999983	protein_coding	KEAP1	ENSG00000079999.14	2565	1875	163	527	163	2038	2565	1.62933	1180	-695	541	145	m6A
chr3	12568936	12568937	ENST00000170447.12	.	+	152	GCAAACAGC	60	0.875	0.999993	protein_coding	MKRN2	ENSG00000075975.17	2775	1251	64	1460	64	1315	2775	1.07034	88	-1163	62	67	m6A
chr17	9243627	9243628	ENST00000173229.7	.	+	5613	TGCCAAAAG	21	0.9	0.999926	protein_coding	NTN1	ENSG00000065320.9	5986	1815	139	4032	139	1954	5986	2.90749	5474	3659	3988		m6A
chr17	2386711	2386712	ENST00000174618.5	.	-	2285	TAGGACTTG	24	0.541667	0.999963	protein_coding	MNT	ENSG00000070444.15	4925	1749	348	2828	348	2097	4925	2.06648	1937	188	937		m6A
chr17	60059445	60059446	ENST00000184956.11	.	-	1705	CCAGATAAA	22	1	0.999933	protein_coding	HEATR6	ENSG00000068097.15	6108	3546	7	2555	7	3553	6108	1.47885	1698	-1848	75	25	m6A
chr17	60043935	60043936	ENST00000184956.11	.	-	3179	ATAGACTTT	34	0.575758	0.999976	protein_coding	HEATR6	ENSG00000068097.15	6108	3546	7	2555	7	3553	6108	1.89453	3172	-374	198		m6A
chr1	11974814	11974815	ENST00000196061.5	.	+	2253	GGCCAGGCC	108	1	0.999922	protein_coding	PLOD1	ENSG00000083444.17	2976	2184	63	729	63	2247	2976	2.00823	2190	6	162		m6A
chr1	11975234	11975235	ENST00000196061.5	.	+	2673	AGGGACTTC	167	0.55414	0.999949	protein_coding	PLOD1	ENSG00000083444.17	2976	2184	63	729	63	2247	2976	2.58436	2610	426	582		m6A
chr1	11975300	11975301	ENST00000196061.5	.	+	2739	TGGGACTTC	184	0.607955	0.99999	protein_coding	PLOD1	ENSG00000083444.17	2976	2184	63	729	63	2247	2976	2.6749	2676	492	648		m6A
chr19	58471861	58471862	ENST00000196482.4	.	+	1479	GTGGACTGT	21	0.952381	0.999996	protein_coding	ZNF324	ENSG00000083812.12	5054	1662	110	3282	110	1772	5054	1.82371	1369	-293	1131		m6A
chr19	58473228	58473229	ENST00000196482.4	.	+	2846	AAAGACTTG	27	0.64	0.999906	protein_coding	ZNF324	ENSG00000083812.12	5054	1662	110	3282	110	1772	5054	2.32724	2736	1074	2498		m6A
chr19	58473319	58473320	ENST00000196482.4	.	+	2937	GTGGACTGG	25	0.409091	0.999978	protein_coding	ZNF324	ENSG00000083812.12	5054	1662	110	3282	110	1772	5054	2.35497	2827	1165	2589		m6A
chr19	58473430	58473431	ENST00000196482.4	.	+	3048	AAAGACTAC	29	0.478261	0.999915	protein_coding	ZNF324	ENSG00000083812.12	5054	1662	110	3282	110	1772	5054	2.38879	2938	1276	2700		m6A
chr19	58471021	58471022	ENST00000196482.4	.	+	639	GAAAAGACA	22	0.85	0.999929	protein_coding	ZNF324	ENSG00000083812.12	5054	1662	110	3282	110	1772	5054	1.31829	529	-1133	291		m6A
chr16	15060425	15060426	ENST00000198767.11	.	-	3312	TATAATTAC	43	0.923077	0.999947	protein_coding	RRN3	ENSG00000085721.13	3706	1956	39	1711	39	1995	3706	2.76973	3273	1317	1479		m6A
chr16	15060113	15060114	ENST00000198767.11	.	-	3624	GAAAAAAAA	39	0.914286	0.999946	protein_coding	RRN3	ENSG00000085721.13	3706	1956	39	1711	39	1995	3706	2.95207	3585	1629	1791		m6A
chr5	150694132	150694133	ENST00000199814.9	.	-	930	GCTGAGAAG	157	0.923611	0.999986	protein_coding	RBM22	ENSG00000086589.12	2299	1263	77	959	77	1340	2299	1.67538	853	-410	107	58	m6A
chr7	37950630	37950631	ENST00000199448.9	.	+	1209	ATGGACACT	25	0.76	0.99997	protein_coding	EPDR1	ENSG00000086289.12	2515	675	300	1540	300	975	2515	2.15195	909	234	431		m6A
chr16	367398	367399	ENST00000199706.13	.	-	1093	GGCCAGGCT	31	1	0.999926	protein_coding	MRPL28	ENSG00000086504.18	1524	771	47	706	47	818	1524	2.38952	1046	275	383		m6A
chr19	48875626	48875627	ENST00000200453.6	.	+	1918	TCCGAGAAG	120	0.93578	0.999941	protein_coding	PPP1R15A	ENSG00000087074.8	2350	2025	240	85	240	2265	2350	1.82864	1678	-347	13		m6A
chr20	31945468	31945469	ENST00000202017.6	.	-	824	ATGGACCCT	93	0.23913	0.999907	protein_coding	PDRG1	ENSG00000088356.6	1957	402	85	1470	85	487	1957	2.22925	739	337	420		m6A
chr16	1363221	1363222	ENST00000204679.9	.	+	1083	TTTAATTAA	56	0.978723	0.999963	protein_coding	GNPTG	ENSG00000090581.11	1975	918	35	1022	35	953	1975	2.1272	1048	130	225		m6A
chr16	74463372	74463373	ENST00000205061.9	.	-	2793	CGCCAGATC	28	0.92	0.99992	protein_coding	GLG1	ENSG00000090863.12	8261	3612	20	4629	20	3632	8261	1.76772	2773	-839	106	18	m6A
chr17	40296733	40296734	ENST00000209728.9	.	+	1440	TGTCAAAAG	39	0.944444	0.999916	protein_coding	CDC6	ENSG00000094804.12	4564	1683	225	2656	225	1908	4564	1.72193	1215	-468	31	34	m6A
chr6	31642395	31642396	ENST00000211379.9	.	-	2237	ACACAGACA	22	1	0.999971	protein_coding	BAG6	ENSG00000204463.13	3779	3381	295	103	295	3676	3779	1.57439	1942	-1439	7	285	m6A
chr6	31642393	31642394	ENST00000211379.9	.	-	2239	ACAGACAGC	21	1	0.999977	protein_coding	BAG6	ENSG00000204463.13	3779	3381	295	103	295	3676	3779	1.57498	1944	-1437	9	283	m6A
chr19	38382139	38382140	ENST00000215071.9	.	+	857	ATCGAGAAG	308	0.996575	0.999986	protein_coding	PSMD8	ENSG00000099341.12	1518	1053	31	434	31	1084	1518	1.78443	826	-227	23	89	m6A
chr19	38382141	38382142	ENST00000215071.9	.	+	859	CGAGAAGGC	318	1	0.999989	protein_coding	PSMD8	ENSG00000099341.12	1518	1053	31	434	31	1084	1518	1.78632	828	-225	25	87	m6A
chr22	50253264	50253265	ENST00000215659.13	.	-	1413	ATGGACCCT	92	0.152174	0.999966	protein_coding	MAPK12	ENSG00000188130.14	1778	1104	174	500	174	1278	1778	2.27	1239	135	215		m6A
chr22	30293726	30293727	ENST00000215790.12	.	-	1033	TGCCAGGGC	21	0.941176	0.999922	protein_coding	TBC1D10A	ENSG00000099992.16	1972	1527	60	385	60	1587	1972	1.6372	973	-554	78	77	m6A
chr22	30292005	30292006	ENST00000215790.12	.	-	1955	ATAAACAGC	29	0.965517	0.999976	protein_coding	TBC1D10A	ENSG00000099992.16	1972	1527	60	385	60	1587	1972	2.95584	1895	368	845		m6A
chr22	26491823	26491824	ENST00000215917.11	.	+	1185	GAGGACTTG	101	0.947917	0.999996	protein_coding	SRRD	ENSG00000100104.13	4020	1020	14	2986	14	1034	4020	2.05057	1171	151	361		m6A
chr22	26433645	26433646	ENST00000215906.6	.	+	481	GAGGACTGA	32	0.888889	0.999966	protein_coding	ASPHD2	ENSG00000128203.7	3370	1110	451	1809	451	1561	3370	1.02703	30	-1080	254	856	m6A
chr22	26433682	26433683	ENST00000215906.6	.	+	518	AAGGACTCC	27	0.652174	0.999991	protein_coding	ASPHD2	ENSG00000128203.7	3370	1110	451	1809	451	1561	3370	1.06036	67	-1043	291	819	m6A
chr22	26491514	26491515	ENST00000215917.11	.	+	876	ATGGACATA	87	0.290698	0.999921	protein_coding	SRRD	ENSG00000100104.13	4020	1020	14	2986	14	1034	4020	1.8451	862	-158	52		m6A
chr22	31345255	31345256	ENST00000215919.3	.	-	520	GGGGACATT	27	0.444444	0.999987	protein_coding	PATZ1	ENSG00000100105.18	2516	1614	174	728	174	1788	2516	1.21437	346	-1268		925	m6A
chr22	31345246	31345247	ENST00000215919.3	.	-	529	CTGGACTTC	31	0.413793	0.999979	protein_coding	PATZ1	ENSG00000100105.18	2516	1614	174	728	174	1788	2516	1.21995	355	-1259		916	m6A
chr22	31345064	31345065	ENST00000215919.3	.	-	711	TGGGACCTC	27	0.416667	0.999984	protein_coding	PATZ1	ENSG00000100105.18	2516	1614	174	728	174	1788	2516	1.33271	537	-1077		734	m6A
chr22	31345057	31345058	ENST00000215919.3	.	-	718	TCGGACTTG	35	0.852941	0.999993	protein_coding	PATZ1	ENSG00000100105.18	2516	1614	174	728	174	1788	2516	1.33705	544	-1070		727	m6A
chr22	31344904	31344905	ENST00000215919.3	.	-	871	GTGGACCGC	29	0.5	0.999964	protein_coding	PATZ1	ENSG00000100105.18	2516	1614	174	728	174	1788	2516	1.43185	697	-917		574	m6A
chr22	31344772	31344773	ENST00000215919.3	.	-	1003	CTGGACTCA	33	0.625	0.999973	protein_coding	PATZ1	ENSG00000100105.18	2516	1614	174	728	174	1788	2516	1.51363	829	-785		442	m6A
chr22	37940983	37940984	ENST00000215957.10	.	+	2871	AGGGACCTC	85	0.188235	0.999981	protein_coding	MICALL1	ENSG00000100139.14	4710	2592	126	1992	126	2718	4710	2.07681	2745	153	275		m6A
chr22	38687749	38687750	ENST00000216039.9	.	-	1440	GTGGACTGT	49	0.541667	0.99992	protein_coding	JOSD1	ENSG00000100221.11	3648	609	680	2359	680	1289	3648	2.06401	760	151	251		m6A
chr22	38716890	38716891	ENST00000216044.10	.	+	736	TGTGAGAAG	23	1	0.999976	protein_coding	GTPBP1	ENSG00000100226.16	4905	2010	12	2883	12	2022	4905	1.3602	724	-1286	239	110	m6A
chr22	38716892	38716893	ENST00000216044.10	.	+	738	TGAGAAGTC	21	1	0.999997	protein_coding	GTPBP1	ENSG00000100226.16	4905	2010	12	2883	12	2022	4905	1.36119	726	-1284	241	108	m6A
chr22	39430154	39430155	ENST00000216160.11	.	+	1470	GTGGACTTT	49	0.5	0.999954	protein_coding	TAB1	ENSG00000100324.14	3198	1515	23	1660	23	1538	3198	1.95512	1447	-68	140		m6A
chr22	39430342	39430343	ENST00000216160.11	.	+	1658	GCAGACTCT	39	0.594595	0.999936	protein_coding	TAB1	ENSG00000100324.14	3198	1515	23	1660	23	1538	3198	2.07229	1635	120	328		m6A
chr22	39430391	39430392	ENST00000216160.11	.	+	1707	CTGGACCTG	45	0.155556	0.999973	protein_coding	TAB1	ENSG00000100324.14	3198	1515	23	1660	23	1538	3198	2.10181	1684	169	377		m6A
chr22	39416845	39416846	ENST00000216160.11	.	+	402	GCTGAGAAG	31	0.76	0.99999	protein_coding	TAB1	ENSG00000100324.14	3198	1515	23	1660	23	1538	3198	1.25017	379	-1136	55	32	m6A
chr22	41205369	41205370	ENST00000216237.10	.	+	58	GAGAAGCCC	50	0.931818	0.999978	protein_coding	L3MBTL2	ENSG00000100395.15	3189	2118	51	1020	51	2169	3189	1.00331	7	-2111		17	m6A
chr22	49884848	49884849	ENST00000216268.6	.	+	1661	GAGGACTTG	41	0.666667	0.999986	protein_coding	ZBED4	ENSG00000100426.7	6893	3516	475	2902	475	3991	6893	1.33732	1186	-2330	1515		m6A
chr22	49885029	49885030	ENST00000216268.6	.	+	1842	AAAGACTGA	32	0.586207	0.999922	protein_coding	ZBED4	ENSG00000100426.7	6893	3516	475	2902	475	3991	6893	1.38879	1367	-2149	1696		m6A
chr22	49886829	49886830	ENST00000216268.6	.	+	3642	CGAAAGACT	55	0.7	0.999968	protein_coding	ZBED4	ENSG00000100426.7	6893	3516	475	2902	475	3991	6893	1.90074	3167	-349	3496		m6A
chr22	49886831	49886832	ENST00000216268.6	.	+	3644	AAAGACTCT	55	0.615385	0.999962	protein_coding	ZBED4	ENSG00000100426.7	6893	3516	475	2902	475	3991	6893	1.90131	3169	-347	3498		m6A
chr22	49883783	49883784	ENST00000216268.6	.	+	596	ATGGACTTT	28	0.851852	0.999998	protein_coding	ZBED4	ENSG00000100426.7	6893	3516	475	2902	475	3991	6893	1.03441	121	-3395	450		m6A
chr14	102085847	102085848	ENST00000216281.13	.	-	497	TGAGAAAGT	213	0.96875	0.999969	protein_coding	HSP90AA1	ENSG00000080824.19	3228	2199	59	970	59	2258	3228	1.19918	438	-1761	276	91	m6A
chr14	96567097	96567098	ENST00000216277.13	.	+	4496	AAAAAAAAA	26	0.95	0.999976	protein_coding	PAPOLA	ENSG00000090060.19	4515	2238	211	2066	211	2449	4515	2.9908	4285	2047	2143		m6A
chr14	96567099	96567100	ENST00000216277.13	.	+	4498	AAAAAAAAC	30	0.913043	0.999981	protein_coding	PAPOLA	ENSG00000090060.19	4515	2238	211	2066	211	2449	4515	2.99177	4287	2049	2145		m6A
chr14	50924056	50924057	ENST00000216392.8	.	-	651	TGGGAGAAG	88	0.891566	0.999983	protein_coding	PYGL	ENSG00000100504.17	2799	2544	80	175	80	2624	2799	1.22445	571	-1973	43	89	m6A
chr14	50924054	50924055	ENST00000216392.8	.	-	653	GGAGAAGTC	87	0.9375	0.999993	protein_coding	PYGL	ENSG00000100504.17	2799	2544	80	175	80	2624	2799	1.22524	573	-1971	45	87	m6A
chr14	54538224	54538225	ENST00000216420.12	.	+	894	TGGGACTGT	30	0.821429	0.99998	protein_coding	CGRRF1	ENSG00000100532.13	1962	999	54	909	54	1053	1962	1.84084	840	-159	162		m6A
chr14	92688974	92688975	ENST00000216487.12	.	+	3832	TAATAAAAG	34	0.896552	0.999973	protein_coding	RIN3	ENSG00000100599.16	3852	2958	152	742	152	3110	3852	2.97305	3680	722	1049		m6A
chr14	77673736	77673737	ENST00000216489.8	.	-	1263	GTGGACTTC	40	0.45	0.999957	protein_coding	ALKBH1	ENSG00000100601.10	2597	1170	19	1408	19	1189	2597	2.05256	1244	74	504		m6A
chr20	3027740	3027741	ENST00000216877.10	.	+	2192	AGCCAGGGC	34	0.966667	0.999991	protein_coding	PTPRA	ENSG00000132670.21	3725	2382	400	943	400	2782	3725	1.75231	1792	-590	34	101	m6A
chr20	3038608	3038609	ENST00000216877.10	.	+	3257	GACCAGAGC	43	0.828571	0.999926	protein_coding	PTPRA	ENSG00000132670.21	3725	2382	400	943	400	2782	3725	2.50371	2857	475	550		m6A
chr20	25297936	25297937	ENST00000216962.9	.	+	4040	CCTGACCAC	73	0.586207	0.999921	protein_coding	PYGB	ENSG00000100994.12	4116	2532	94	1490	94	2626	4116	2.94899	3946	1414	1567		m6A
chr20	56403758	56403759	ENST00000217109.9	.	+	1428	GAGGACTCT	94	0.574713	0.999911	protein_coding	CSTF1	ENSG00000101138.12	4032	1296	101	2635	101	1397	4032	2.01176	1327	31	291		m6A
chrX	47247962	47247963	ENST00000218348.7	.	+	2973	AAAAAAAAA	75	0.727273	0.999959	protein_coding	USP11	ENSG00000102226.10	3338	2892	49	397	49	2941	3338	2.0806	2924	32	170		m6A
chr16	3290135	3290136	ENST00000219069.6	.	+	1957	AGAGAGACT	20	0.888889	0.999988	protein_coding	ZNF263	ENSG00000006194.10	3282	2052	328	902	328	2380	3282	1.79386	1629	-423	743		m6A
chr16	3290137	3290138	ENST00000219069.6	.	+	1959	AGAGACTTT	20	0.85	0.999993	protein_coding	ZNF263	ENSG00000006194.10	3282	2052	328	902	328	2380	3282	1.79483	1631	-421	745		m6A
chr16	3291027	3291028	ENST00000219069.6	.	+	2849	AAAGACTGG	30	0.724138	0.999998	protein_coding	ZNF263	ENSG00000006194.10	3282	2052	328	902	328	2380	3282	2.51996	2521	469	1635		m6A
chr16	3291269	3291270	ENST00000219069.6	.	+	3091	TGAGATTCC	27	0.7	0.999937	protein_coding	ZNF263	ENSG00000006194.10	3282	2052	328	902	328	2380	3282	2.78825	2763	711	1877		m6A
chr16	3119876	3119877	ENST00000219091.9	.	+	1327	TCGGACTTG	46	0.847826	0.999998	protein_coding	ZNF205	ENSG00000122386.11	1968	1665	111	192	111	1776	1968	1.73033	1216	-449	621		m6A
chr16	3119501	3119502	ENST00000219091.9	.	+	952	GAGAAGCCC	38	0.878788	0.999944	protein_coding	ZNF205	ENSG00000122386.11	1968	1665	111	192	111	1776	1968	1.50511	841	-824	246		m6A
chr16	46697694	46697695	ENST00000219097.7	.	+	915	TAAGACTGT	73	0.584615	0.99998	protein_coding	ORC6	ENSG00000091651.9	1615	759	47	809	47	806	1615	2.13473	868	109	237		m6A
chr16	67147221	67147222	ENST00000219139.8	.	+	1594	TTGGACACC	37	0.405405	0.999992	protein_coding	C16orf70	ENSG00000125149.12	2917	1269	235	1413	235	1504	2917	2.06369	1359	90	177		m6A
chr16	67147353	67147354	ENST00000219139.8	.	+	1726	ACAGACTGC	35	0.483871	0.999995	protein_coding	C16orf70	ENSG00000125149.12	2917	1269	235	1413	235	1504	2917	2.15711	1491	222	309		m6A
chr16	58020963	58020964	ENST00000219281.8	.	+	1593	AACAAACAG	30	1	0.999967	protein_coding	USB1	ENSG00000103005.12	2248	798	77	1373	77	875	2248	2.52294	1516	718	823		m6A
chr16	58020964	58020965	ENST00000219281.8	.	+	1594	ACAAACAGC	30	1	0.999993	protein_coding	USB1	ENSG00000103005.12	2248	798	77	1373	77	875	2248	2.52367	1517	719	824		m6A
chr16	58518895	58518896	ENST00000219315.9	.	+	1309	ACAGACTTA	39	0.516129	0.99998	protein_coding	SETD6	ENSG00000103037.12	6256	1422	21	4813	21	1443	6256	1.90577	1288	-134	172		m6A
chr16	68259693	68259694	ENST00000219345.10	.	+	1329	GTGGACCTG	25	0.52	0.999984	protein_coding	PLA2G15	ENSG00000103066.13	2694	1239	54	1401	54	1293	2694	2.0257	1275	36	548		m6A
chr16	68259775	68259776	ENST00000219345.10	.	+	1411	TTGGACTGT	28	0.807692	0.999978	protein_coding	PLA2G15	ENSG00000103066.13	2694	1239	54	1401	54	1293	2694	2.08423	1357	118	630		m6A
chr16	68259253	68259254	ENST00000219345.10	.	+	889	CCTGAGAAG	28	0.851852	0.999998	protein_coding	PLA2G15	ENSG00000103066.13	2694	1239	54	1401	54	1293	2694	1.67393	835	-404	108		m6A
chr16	84745412	84745413	ENST00000219473.12	.	+	1022	ATAGACTTG	99	0.542553	0.999973	protein_coding	USP10	ENSG00000103194.16	3328	2397	91	840	91	2488	3328	1.3884	931	-1466	780	261	m6A
chr16	84745130	84745131	ENST00000219473.12	.	+	740	ACAGACTCT	70	0.560606	0.99994	protein_coding	USP10	ENSG00000103194.16	3328	2397	91	840	91	2488	3328	1.27076	649	-1748	498	543	m6A
chr16	84745341	84745342	ENST00000219473.12	.	+	951	ATGGACAAA	90	0.686047	0.999979	protein_coding	USP10	ENSG00000103194.16	3328	2397	91	840	91	2488	3328	1.35878	860	-1537	709	332	m6A
chr16	682614	682615	ENST00000219548.9	.	+	1153	CTGGACTGT	754	0.440288	0.999943	protein_coding	STUB1	ENSG00000103266.11	1340	912	116	312	116	1028	1340	2.40064	1037	125	251		m6A
chr16	31112395	31112396	ENST00000219794.11	.	+	1640	ATGGACTTA	138	0.585938	0.999968	protein_coding	BCKDK	ENSG00000103507.14	2036	1239	271	526	271	1510	2036	2.24715	1369	130	275		m6A
chr16	19706804	19706805	ENST00000219837.12	.	-	1553	GAGGACCTC	34	0.323529	0.999915	protein_coding	KNOP1	ENSG00000103550.14	6422	1377	72	4973	72	1449	6422	2.02091	1481	104	416		m6A
chr15	65002668	65002669	ENST00000220058.9	.	-	1588	CTGGACTTT	29	0.296296	0.999932	protein_coding	MTFMT	ENSG00000103707.10	2746	1170	26	1550	26	1196	2746	2.2529	1562	392	587		m6A
chr15	41900504	41900505	ENST00000220325.9	.	-	1828	GTGGACACT	59	0.267857	0.999916	protein_coding	EHD4	ENSG00000103966.11	6401	1626	63	4712	63	1689	6401	2.0295	1765	139	676		m6A
chr15	41899494	41899495	ENST00000220325.9	.	-	2838	GGATAAAAG	51	0.75	0.999917	protein_coding	EHD4	ENSG00000103966.11	6401	1626	63	4712	63	1689	6401	2.24385	2775	1149	1686		m6A
chr15	40872948	40872949	ENST00000220507.5	.	-	914	TAGGACTCA	29	0.807692	0.999957	protein_coding	RHOV	ENSG00000104140.7	1650	711	95	844	95	806	1650	2.12796	819	108	552		m6A
chr15	40899710	40899711	ENST00000220509.10	.	+	1211	TTGGACTGT	30	0.962963	0.999994	protein_coding	VPS18	ENSG00000104142.11	3875	2922	319	634	319	3241	3875	1.30527	892	-2030	567	1304	m6A
chr15	41309458	41309459	ENST00000220514.8	.	-	1014	ATGCAGAGT	36	0.96875	0.999945	protein_coding	OIP5	ENSG00000104147.9	1201	690	30	481	30	720	1201	2.61123	984	294	390		m6A
chr8	28717958	28717959	ENST00000220562.9	.	+	2627	AGGGACTGG	20	0.65	0.999976	protein_coding	EXTL3	ENSG00000012232.9	8221	2760	728	4733	728	3488	8221	1.68804	1899	-861	2374	249	m6A
chr8	37844979	37844980	ENST00000220659.11	.	-	847	GTGGACCTG	97	0.126316	0.999955	protein_coding	BRF2	ENSG00000104221.13	2560	1260	78	1222	78	1338	2560	1.61032	769	-491	233		m6A
chr8	42175805	42175806	ENST00000220809.9	.	-	1973	CAGGACTTG	84	0.723684	0.999916	protein_coding	PLAT	ENSG00000104368.19	3062	1689	98	1275	98	1787	3062	2.14588	1875	186	345		m6A
chr8	143604976	143604977	ENST00000220966.10	.	-	1613	AGCCAGGAC	23	0.954545	0.999982	protein_coding	PYCR3	ENSG00000104524.14	2678	861	30	1787	30	891	2678	2.40403	1583	722	905		m6A
chr8	143604753	143604754	ENST00000220966.10	.	-	1836	CAGGACTCA	29	0.37037	0.999959	protein_coding	PYCR3	ENSG00000104524.14	2678	861	30	1787	30	891	2678	2.52882	1806	945	1128		m6A
chr8	143604409	143604410	ENST00000220966.10	.	-	2180	ACGGACTTC	26	0.625	0.999994	protein_coding	PYCR3	ENSG00000104524.14	2678	861	30	1787	30	891	2678	2.72132	2150	1289	1472		m6A
chr8	30678196	30678197	ENST00000221130.11	.	-	2902	CATCAAAAG	33	1	0.999961	protein_coding	GSR	ENSG00000104687.14	3034	1569	11	1454	11	1580	3034	2.90922	2891	1322	1472		m6A
chr19	45141366	45141367	ENST00000221462.9	.	+	639	GGCCACCCA	20	0.894737	0.999969	protein_coding	PPP1R37	ENSG00000104866.11	2946	2076	147	723	147	2223	2946	1.23699	492	-1584	45	75	m6A
chr19	55592379	55592380	ENST00000221665.5	.	-	1640	CGGGACTGC	23	0.684211	0.999992	protein_coding	FIZ1	ENSG00000179943.8	2645	1491	80	1074	80	1571	2645	2.06425	1560	69	1266		m6A
chr19	4323711	4323712	ENST00000221856.11	.	+	1708	AGCCAGGCA	38	0.973684	0.999972	protein_coding	FSD1	ENSG00000105255.11	1833	1491	149	193	149	1640	1833	2.35233	1559	68	179		m6A
chr19	41353419	41353420	ENST00000221930.6	.	-	502	AAAGACTTT	67	0.640625	0.999968	protein_coding	TGFB1	ENSG00000105329.11	2780	1173	878	729	878	2051	2780	0.571754	-376	-1549		731	m6A
chr19	4839216	4839217	ENST00000221957.9	.	-	1355	ACTGAGAAA	66	0.887097	0.999999	protein_coding	PLIN3	ENSG00000105355.9	2232	1305	76	851	76	1381	2232	1.98008	1279	-26	319		m6A
chr19	4839214	4839215	ENST00000221957.9	.	-	1357	TGAGAAAGC	64	0.883333	0.999998	protein_coding	PLIN3	ENSG00000105355.9	2232	1305	76	851	76	1381	2232	1.98161	1281	-24	321		m6A
chr19	4839213	4839214	ENST00000221957.9	.	-	1358	GAGAAAGCC	61	0.859649	0.999994	protein_coding	PLIN3	ENSG00000105355.9	2232	1305	76	851	76	1381	2232	1.98238	1282	-23	322		m6A
chr19	10391168	10391169	ENST00000222005.7	.	-	1581	GCAAACAGC	380	0.98916	0.999917	protein_coding	CDC37	ENSG00000105401.9	1618	1137	63	418	63	1200	1618	2.91148	1518	381	537		m6A
chr19	12899662	12899663	ENST00000222214.10	.	+	1515	AGAGACACT	58	0.315789	0.999943	protein_coding	GCDH	ENSG00000105607.13	1852	1317	77	458	77	1394	1852	2.26419	1438	121	195		m6A
chr19	42248059	42248060	ENST00000222329.9	.	-	2180	TCTGACCCA	51	0.543478	0.999985	protein_coding	ERF	ENSG00000105722.10	2672	1647	129	896	129	1776	2672	2.45089	2051	404	1678		m6A
chr19	42249855	42249856	ENST00000222329.9	.	-	472	GTCAATTAC	58	0.982759	0.999981	protein_coding	ERF	ENSG00000105722.10	2672	1647	129	896	129	1776	2672	1.20826	343	-1304	86	30	m6A
chr7	43952997	43952998	ENST00000222402.8	.	+	843	GGCCAGGCC	25	1	0.999933	protein_coding	UBE2D4	ENSG00000078967.13	3982	444	97	3441	97	541	3982	2.08777	746	302	348		m6A
chr7	93994144	93994145	ENST00000222547.8	.	-	580	TCCTAGTGT	34	1	0.999992	protein_coding	BET1	ENSG00000105829.13	1481	357	139	985	139	496	1481	2.08528	441	84	240		m6A
chr7	44624395	44624396	ENST00000222673.6	.	+	106	TCCCAGACT	25	0.578947	0.999921	protein_coding	OGDH	ENSG00000105953.15	4193	3072	54	1067	54	3126	4193	1.01693	52	-3020	79	170	m6A
chr7	44697395	44697396	ENST00000222673.6	.	+	2131	GACCAGAAT	49	0.777778	0.999948	protein_coding	OGDH	ENSG00000105953.15	4193	3072	54	1067	54	3126	4193	1.67611	2077	-995	26	102	m6A
chr7	42937474	42937475	ENST00000223324.3	.	+	476	AGAGACTGT	250	0.518987	0.999917	protein_coding	MRPL32	ENSG00000106591.4	859	567	11	281	11	578	859	1.82011	465	-102	153		m6A
chr7	73536880	73536881	ENST00000223368.7	.	-	1137	CCGGACTTT	98	0.265957	0.999959	protein_coding	BCL7B	ENSG00000106635.8	1663	609	112	942	112	721	1663	2.44161	1025	416	509		m6A
chr7	73537153	73537154	ENST00000223368.7	.	-	864	TAGGACTTG	90	0.413793	0.999967	protein_coding	BCL7B	ENSG00000106635.8	1663	609	112	942	112	721	1663	2.1518	752	143	236		m6A
chr16	30570186	30570187	ENST00000223459.11	.	-	644	ACGGACTGC	52	0.32	0.999975	protein_coding	ZNF688	ENSG00000229809.9	1106	831	85	190	85	916	1106	1.67268	559	-272	249		m6A
chr10	79353999	79354000	ENST00000225174.8	.	+	861	GGCCAGGAC	308	0.968966	0.999967	protein_coding	PPIF	ENSG00000108179.14	2196	624	80	1492	80	704	2196	2.10523	781	157	293		m6A
chr17	29574243	29574244	ENST00000225394.8	.	-	3013	AGCCACCAG	48	1	0.999969	protein_coding	GIT1	ENSG00000108262.16	3783	2286	270	1227	270	2556	3783	2.37245	2743	457	670		m6A
chr17	29574147	29574148	ENST00000225394.8	.	-	3109	CTGGAAAGT	39	0.823529	0.999979	protein_coding	GIT1	ENSG00000108262.16	3783	2286	270	1227	270	2556	3783	2.45069	2839	553	766		m6A
chr17	29574146	29574147	ENST00000225394.8	.	-	3110	TGGAAAGTC	40	0.84375	0.99998	protein_coding	GIT1	ENSG00000108262.16	3783	2286	270	1227	270	2556	3783	2.45151	2840	554	767		m6A
chr17	48070604	48070605	ENST00000225603.9	.	-	1635	TTAGAAGAC	55	0.963636	0.999935	protein_coding	CBX1	ENSG00000108468.15	2182	558	248	1376	248	806	2182	2.60247	1387	829	974		m6A
chr17	16325917	16325918	ENST00000225609.10	.	+	795	TCAGATCCA	30	1	0.999991	protein_coding	PIGL	ENSG00000108474.17	1289	759	17	513	17	776	1289	2.03704	778	19	118		m6A
chr17	48596128	48596129	ENST00000225648.4	.	-	1297	GCGGACTCA	41	0.65	0.999988	protein_coding	HOXB6	ENSG00000108511.10	1676	675	339	662	339	1014	1676	2.42749	958	283	543		m6A
chr17	42543975	42543976	ENST00000225927.7	.	+	2001	CTGGACTAT	159	0.86	0.999989	protein_coding	NAGLU	ENSG00000108784.10	2475	2232	32	211	32	2264	2475	1.88217	1969	-263	948		m6A
chr17	50381391	50381392	ENST00000225972.8	.	-	2725	ATAGAAGTC	295	0.979021	0.999947	protein_coding	LRRC59	ENSG00000108829.10	2880	924	206	1750	206	1130	2880	2.91143	2519	1595	1843		m6A
chr17	43768385	43768386	ENST00000226004.8	.	-	1833	AAAGACTTT	99	0.443299	0.999957	protein_coding	DUSP3	ENSG00000108861.9	4095	558	53	3484	53	611	4095	2.35075	1780	1222	1428		m6A
chr17	43768172	43768173	ENST00000226004.8	.	-	2046	TGATAAAAG	67	0.660377	0.999939	protein_coding	DUSP3	ENSG00000108861.9	4095	558	53	3484	53	611	4095	2.41188	1993	1435	1641		m6A
chr17	7710375	7710376	ENST00000226091.3	.	+	2219	ATGGACTTG	46	0.772727	0.999994	protein_coding	EFNB3	ENSG00000108947.5	3216	1023	397	1796	397	1420	3216	2.44488	1822	799	1209		m6A
chr17	28344872	28344873	ENST00000226225.7	.	+	1433	ATGGACTGA	21	1	0.999984	protein_coding	TNFAIP1	ENSG00000109079.10	3570	951	210	2409	210	1161	3570	2.11291	1223	272	509		m6A
chr4	6302620	6302621	ENST00000226760.5	.	+	2995	GTGGACCCC	20	0.55	0.999986	protein_coding	WFS1	ENSG00000109501.15	3640	2673	170	797	170	2843	3640	2.19072	2825	152	1964		m6A
chr11	116778443	116778444	ENST00000227322.8	.	-	1893	TTCAAACAG	39	0.944444	0.999983	protein_coding	ZPR1	ENSG00000109917.11	6539	1380	33	5126	33	1413	6539	2.09364	1860	480	615		m6A
chr11	125893875	125893876	ENST00000227474.8	.	-	1437	AGGGACTGT	25	0.68	0.999988	protein_coding	PUS3	ENSG00000110060.9	1829	1446	83	300	83	1529	1829	1.93638	1354	-92	410		m6A
chr11	125893664	125893665	ENST00000227474.8	.	-	1648	AAAAAAAAG	29	0.84	0.999937	protein_coding	PUS3	ENSG00000110060.9	1829	1446	83	300	83	1529	1829	2.39667	1565	119	621		m6A
chr11	60890634	60890635	ENST00000227524.9	.	-	2248	CGGGAAGCC	20	1	0.999927	protein_coding	PRPF19	ENSG00000110107.9	2337	1515	203	619	203	1718	2337	2.85622	2045	530	628		m6A
chr11	11340856	11340857	ENST00000227756.5	.	-	1651	ATTTAAAAG	25	0.65	0.9999	protein_coding	GALNT18	ENSG00000110328.6	2503	1824	412	267	412	2236	2503	1.67928	1239	-585	147	39	m6A
chr12	107734083	107734084	ENST00000228437.10	.	-	2968	ACAGACTGG	56	0.4	0.999918	protein_coding	PRDM4	ENSG00000110851.12	4182	2406	437	1339	437	2843	4182	2.09335	2531	125	438		m6A
chr12	107732973	107732974	ENST00000228437.10	.	-	4078	GAGGACTCT	51	0.673913	0.999972	protein_coding	PRDM4	ENSG00000110851.12	4182	2406	437	1339	437	2843	4182	2.92233	3641	1235	1548		m6A
chr12	107752045	107752046	ENST00000228437.10	.	-	931	CAATAGACT	37	0.9375	0.999994	protein_coding	PRDM4	ENSG00000110851.12	4182	2406	437	1339	437	2843	4182	1.20532	494	-1912	163	632	m6A
chr12	107752043	107752044	ENST00000228437.10	.	-	933	ATAGACTCT	37	0.771429	0.999995	protein_coding	PRDM4	ENSG00000110851.12	4182	2406	437	1339	437	2843	4182	1.20615	496	-1910	165	630	m6A
chr12	51064578	51064579	ENST00000228515.6	.	-	1142	CCGGACTCA	37	0.222222	0.999966	protein_coding	CSRNP2	ENSG00000110925.7	4517	1632	344	2541	344	1976	4517	1.48897	798	-834	90		m6A
chr12	51064328	51064329	ENST00000228515.6	.	-	1392	CTGGACTCG	37	0.441176	0.999958	protein_coding	CSRNP2	ENSG00000110925.7	4517	1632	344	2541	344	1976	4517	1.64216	1048	-584	340		m6A
chr12	75499815	75499816	ENST00000229214.9	.	-	1150	AAAAAAAAG	31	0.857143	0.99995	protein_coding	KRR1	ENSG00000111615.14	10104	1146	12	8946	12	1158	10104	1.99302	1138	-8	135		m6A
chr12	6538179	6538180	ENST00000229239.10	.	+	1093	CTGGACCAC	15136	0.0876061	1	protein_coding	GAPDH	ENSG00000111640.15	1285	1008	76	201	76	1084	1285	2.04478	1017	9	79		m6A
chr12	119680405	119680406	ENST00000229328.10	.	+	1005	ATGGACTGT	76	0.592105	0.999984	protein_coding	PRKAB1	ENSG00000111725.11	2219	813	112	1294	112	925	2219	2.06182	893	80	158		m6A
chr6	118894358	118894359	ENST00000229595.6	.	+	207	CTGGACTTT	44	0.204545	0.999914	protein_coding	ASF1A	ENSG00000111875.8	2434	615	262	1557	262	877	2434	0.790076	-55	-670		164	m6A
chr6	152975470	152975471	ENST00000229758.8	.	-	335	AAAGACTGC	53	0.489796	0.999947	protein_coding	FBXO5	ENSG00000112029.10	2054	1344	82	628	82	1426	2054	1.18824	253	-1091	150	565	m6A
chr6	152975458	152975459	ENST00000229758.8	.	-	347	AAAGACTAT	58	0.327273	0.999931	protein_coding	FBXO5	ENSG00000112029.10	2054	1344	82	628	82	1426	2054	1.19717	265	-1079	162	553	m6A
chr6	52273277	52273278	ENST00000229854.12	.	-	1721	ACCCAGATT	22	0.611111	0.999957	protein_coding	MCM3	ENSG00000112118.20	3095	2457	64	574	64	2521	3095	1.6744	1657	-800	78	49	m6A
chr6	24781556	24781557	ENST00000230056.8	.	+	542	TCCCAGAAT	122	0.906542	0.999947	protein_coding	GMNN	ENSG00000112312.10	1263	630	333	300	333	963	1263	1.33175	209	-421	80	65	m6A
chr6	43129784	43129785	ENST00000230419.9	.	+	600	AGCCACAGA	35	1	0.999996	protein_coding	PTK7	ENSG00000112655.16	4222	3213	175	834	175	3388	4222	1.13228	425	-2788	58	45	m6A
chr6	486653	486654	ENST00000230449.9	.	-	2955	TAAAAGAAG	26	0.904762	0.999976	protein_coding	EXOC2	ENSG00000112685.14	4456	2775	164	1517	164	2939	4456	2.01055	2791	16	110		m6A
chr5	6755156	6755157	ENST00000230859.8	.	+	3142	GTGGACGTT	20	0.55	0.999953	protein_coding	TENT4A	ENSG00000112941.14	5030	2379	552	2099	552	2931	5030	2.10052	2590	211	406		m6A
chr5	138168602	138168603	ENST00000230901.9	.	-	743	TTAGAAGCC	29	1	0.999985	protein_coding	BRD8	ENSG00000112983.18	3198	2856	16	326	16	2872	3198	1.25455	727	-2129	85	134	m6A
chr5	138168601	138168602	ENST00000230901.9	.	-	744	TAGAAGCCC	28	1	0.999984	protein_coding	BRD8	ENSG00000112983.18	3198	2856	16	326	16	2872	3198	1.2549	728	-2128	86	133	m6A
chr5	157740462	157740463	ENST00000231198.12	.	+	1898	GAGGAACAG	20	0.8	0.999988	protein_coding	THG1L	ENSG00000113272.14	2885	897	21	1967	21	918	2885	2.49822	1877	980	1142		m6A
chr3	40312106	40312107	ENST00000232905.4	.	+	669	ACGGACTTT	675	0.0960366	0.999952	protein_coding	EIF1B	ENSG00000114784.4	987	342	235	410	235	577	987	2.22439	434	92	137		m6A
chr19	1435117	1435118	ENST00000233078.9	.	+	1617	AAAAAAAAG	150	0.959184	0.999999	protein_coding	DAZAP1	ENSG00000071626.17	2184	1224	188	772	188	1412	2184	2.26554	1429	205	381		m6A
chr3	52711703	52711704	ENST00000233027.10	.	-	2792	GCAAACAGT	20	0.85	0.999936	protein_coding	NEK4	ENSG00000114904.13	6053	2526	194	3333	194	2720	6053	2.0216	2598	72	165		m6A
chr2	15627118	15627119	ENST00000233084.8	.	+	1725	TGAGAGAAA	20	0.944444	0.99994	protein_coding	DDX1	ENSG00000079785.16	2484	2223	66	195	66	2289	2484	1.74629	1659	-564	65	27	m6A
chr2	84906589	84906590	ENST00000233143.6	.	+	379	TCGGACTGC	2336	0.0782222	0.999987	protein_coding	TMSB10	ENSG00000034510.6	461	135	78	248	78	213	461	2.66935	301	166	201		m6A
chr2	105894256	105894257	ENST00000233154.9	.	+	2650	AAAAAAAAG	46	0.880952	0.999971	protein_coding	NCK2	ENSG00000071051.14	2666	1143	427	1096	427	1570	2666	2.9854	2223	1080	1275		m6A
chr2	206149828	206149829	ENST00000233190.11	.	-	357	TGAGAAAGC	21	1	0.999924	protein_coding	NDUFS1	ENSG00000023228.14	11660	2184	108	9368	108	2292	11660	1.11401	249	-1935	96	12	m6A
chr2	112529008	112529009	ENST00000233336.7	.	+	1536	GTTGAGACT	30	0.827586	0.999949	protein_coding	TTL	ENSG00000114999.8	14267	1134	189	12944	189	1323	14267	2.01646	1347	213	328		m6A
chr2	112529010	112529011	ENST00000233336.7	.	+	1538	TGAGACTTT	30	0.655172	0.999985	protein_coding	TTL	ENSG00000114999.8	14267	1134	189	12944	189	1323	14267	2.01661	1349	215	330		m6A
chr2	112531928	112531929	ENST00000233336.7	.	+	4456	ATTGAAAGT	27	0.962963	0.999928	protein_coding	TTL	ENSG00000114999.8	14267	1134	189	12944	189	1323	14267	2.24204	4267	3133	3248		m6A
chr2	74493980	74493981	ENST00000233623.11	.	+	2337	GGTAATTAG	26	0.818182	0.999919	protein_coding	TTC31	ENSG00000115282.21	2916	1560	15	1341	15	1575	2916	2.56823	2322	762	1059		m6A
chr2	8683797	8683798	ENST00000234091.8	.	+	1385	ATGGACCTT	163	0.141975	0.999919	protein_coding	ID2	ENSG00000115738.10	2041	405	860	776	860	1265	2041	2.15464	525	120	113		m6A
chr2	58159479	58159480	ENST00000233741.9	.	-	1424	CTGGACTGG	20	0.470588	0.999991	protein_coding	FANCL	ENSG00000115392.12	1658	1128	12	518	12	1140	1658	2.54826	1412	284	320		m6A
chr2	131148199	131148200	ENST00000234115.10	.	+	2555	GGCCAGGAC	25	1	0.99999	protein_coding	PLEKHB2	ENSG00000115762.16	4208	666	463	3079	463	1129	4208	2.46314	2092	1426	1563		m6A
chr2	131126725	131126726	ENST00000234115.10	.	+	695	CTCCAGATT	41	0.837838	0.999925	protein_coding	PLEKHB2	ENSG00000115762.16	4208	666	463	3079	463	1129	4208	1.34835	232	-434	42	61	m6A
chr2	37227781	37227782	ENST00000234170.10	.	-	1439	TCGGACTTG	24	0.782609	0.999983	protein_coding	CEBPZ	ENSG00000115816.15	3346	3165	29	152	29	3194	3346	1.4455	1410	-1755	1254	239	m6A
chr2	37228221	37228222	ENST00000234170.10	.	-	999	AAGGACTCA	23	0.571429	0.999925	protein_coding	CEBPZ	ENSG00000115816.15	3346	3165	29	152	29	3194	3346	1.30648	970	-2195	814	679	m6A
chr2	172101595	172101596	ENST00000234198.9	.	-	812	AAAGAAAGT	60	0.814815	0.999933	protein_coding	DLX2	ENSG00000115844.11	2454	987	362	1105	362	1349	2454	1.45593	450	-537	50	135	m6A
chr2	65021215	65021216	ENST00000234256.4	.	+	1913	ATGGACACA	53	0.846154	0.999994	protein_coding	SLC1A4	ENSG00000115902.11	4563	1599	245	2719	245	1844	4563	2.02538	1668	69	304		m6A
chr2	65021217	65021218	ENST00000234256.4	.	+	1915	GGACACAGG	52	0.934783	0.999976	protein_coding	SLC1A4	ENSG00000115902.11	4563	1599	245	2719	245	1844	4563	2.02611	1670	71	306		m6A
chr2	65021445	65021446	ENST00000234256.4	.	+	2143	ATGGACTCA	64	0.7	0.999992	protein_coding	SLC1A4	ENSG00000115902.11	4563	1599	245	2719	245	1844	4563	2.10997	1898	299	534		m6A
chr2	65003980	65003981	ENST00000234256.4	.	+	843	ACCCAGAAC	37	0.935484	0.999923	protein_coding	SLC1A4	ENSG00000115902.11	4563	1599	245	2719	245	1844	4563	1.37398	598	-1001	28	35	m6A
chr2	42350907	42350908	ENST00000234301.3	.	-	711	AGGGACTTG	457	0.0665188	0.999918	protein_coding	COX7A2L	ENSG00000115944.15	2282	345	56	1881	56	401	2282	2.16481	655	310	451		m6A
chr2	47800750	47800751	ENST00000234420.11	.	+	2856	CGAAAGACT	44	0.888889	0.999972	protein_coding	MSH6	ENSG00000116062.17	4265	4083	89	93	89	4172	4265	1.67769	2767	-1316	2140	405	m6A
chr2	47800752	47800753	ENST00000234420.11	.	+	2858	AAAGACTGG	42	0.789474	0.999978	protein_coding	MSH6	ENSG00000116062.17	4265	4083	89	93	89	4172	4265	1.67818	2769	-1314	2142	403	m6A
chr2	47800757	47800758	ENST00000234420.11	.	+	2863	CTGGACTTA	46	0.866667	0.999998	protein_coding	MSH6	ENSG00000116062.17	4265	4083	89	93	89	4172	4265	1.6794	2774	-1309	2147	398	m6A
chr2	178501138	178501139	ENST00000234453.10	.	+	1150	ATACAGATT	23	0.904762	0.999939	protein_coding	PLEKHA3	ENSG00000116095.11	13892	903	413	12576	413	1316	13892	1.81617	737	-166	78	38	m6A
chr1	91513227	91513228	ENST00000234626.11	.	+	903	GATCAGCAG	33	1	0.999999	protein_coding	CDC7	ENSG00000097046.13	3215	1725	161	1329	161	1886	3215	1.43014	742	-983	170	80	m6A
chr1	6186778	6186779	ENST00000234875.9	.	-	301	GAAGAATAA	4371	0.0861091	0.99999	protein_coding	RPL22	ENSG00000116251.11	2061	387	22	1652	22	409	2061	1.72093	279	-108	37		m6A
chr1	192812065	192812066	ENST00000235382.7	.	+	1138	CCACAGATC	22	0.9	0.999995	protein_coding	RGS2	ENSG00000116741.8	1348	636	33	679	33	669	1348	2.69072	1105	469	664		m6A
chr1	119032813	119032814	ENST00000235521.5	.	-	1188	TGGGACATT	55	0.647059	0.999932	protein_coding	WARS2	ENSG00000116874.12	2787	1083	9	1695	9	1092	2787	2.05664	1179	96	545		m6A
chr1	43167200	43167201	ENST00000236051.3	.	-	743	CAGGAGAAA	168	0.962733	0.999936	protein_coding	EBNA1BP2	ENSG00000117395.13	1352	921	172	259	172	1093	1352	1.61998	571	-350	34	42	m6A
chr1	43167198	43167199	ENST00000236051.3	.	-	745	GGAGAAAGC	171	0.969697	0.999978	protein_coding	EBNA1BP2	ENSG00000117395.13	1352	921	172	259	172	1093	1352	1.62215	573	-348	36	40	m6A
chr2	215336049	215336050	ENST00000236959.14	.	+	1107	TATAATTGC	154	0.986755	0.999966	protein_coding	ATIC	ENSG00000138363.15	1972	1779	84	109	84	1863	1972	1.57504	1023	-756	15	75	m6A
chr4	17624212	17624213	ENST00000237380.12	.	+	965	GATAATTAC	86	1	0.999979	protein_coding	MED28	ENSG00000118579.13	10858	537	14	10307	14	551	10858	2.04017	951	414	612		m6A
chr2	86603894	86603895	ENST00000237455.5	.	-	2984	AAAAAAAAG	24	0.947368	0.999945	protein_coding	RNF103	ENSG00000239305.7	3482	2058	979	445	979	3037	3482	1.97425	2005	-53	1523		m6A
chr9	113373776	113373777	ENST00000238379.9	.	-	1475	GATAATTAC	30	1	0.999998	protein_coding	HDHD3	ENSG00000119431.10	1834	756	898	180	898	1654	1834	1.76323	577	-179	752		m6A
chr9	113373701	113373702	ENST00000238379.9	.	-	1550	CTGGACCCC	30	0.266667	0.999969	protein_coding	HDHD3	ENSG00000119431.10	1834	756	898	180	898	1654	1834	1.86243	652	-104	827		m6A
chr9	99218317	99218318	ENST00000238477.5	.	-	1073	TCCAACAGT	21	1	0.999968	nonsense_mediated_decay	ALG2	ENSG00000119523.10	2966	417	48	2501	48	465	2966	2.2431	1025	608	518		m6A
chr14	75083595	75083596	ENST00000238616.10	.	-	4034	TATCAGCAG	27	1	0.999961	protein_coding	NEK9	ENSG00000119638.14	8278	2940	127	5211	127	3067	8278	2.18557	3907	967	1090		m6A
chr14	75083306	75083307	ENST00000238616.10	.	-	4323	ATATAGAAA	28	0.954545	0.99996	protein_coding	NEK9	ENSG00000119638.14	8278	2940	127	5211	127	3067	8278	2.24103	4196	1256	1379		m6A
chr14	77026551	77026552	ENST00000238647.5	.	-	2156	ATGGACTAC	25	0.96	0.999963	protein_coding	IRF2BPL	ENSG00000119669.5	4166	2391	916	859	916	3307	4166	1.51861	1240	-1151			m6A
chr14	77026461	77026462	ENST00000238647.5	.	-	2246	CAGGACTGC	31	0.592593	0.999963	protein_coding	IRF2BPL	ENSG00000119669.5	4166	2391	916	859	916	3307	4166	1.55625	1330	-1061			m6A
chr14	77025980	77025981	ENST00000238647.5	.	-	2727	TGGGACCCC	31	0.266667	0.999988	protein_coding	IRF2BPL	ENSG00000119669.5	4166	2391	916	859	916	3307	4166	1.75742	1811	-580			m6A
chr14	77025708	77025709	ENST00000238647.5	.	-	2999	ATGGACCAA	35	0.647059	0.999963	protein_coding	IRF2BPL	ENSG00000119669.5	4166	2391	916	859	916	3307	4166	1.87118	2083	-308			m6A
chr17	48613381	48613382	ENST00000239144.5	.	-	1139	TGGGACTGA	39	0.555556	0.999979	protein_coding	HOXB8	ENSG00000120068.7	2176	732	588	856	588	1320	2176	1.75273	551	-181	127		m6A
chr17	48613188	48613189	ENST00000239144.5	.	-	1332	TGGGACTGC	42	0.512821	0.999903	protein_coding	HOXB8	ENSG00000120068.7	2176	732	588	856	588	1320	2176	2.01402	744	12	320		m6A
chr5	174729537	174729538	ENST00000239243.7	.	+	836	TGGGACTCT	165	0.503311	0.999949	protein_coding	MSX2	ENSG00000120149.9	2195	804	78	1313	78	882	2195	1.94279	758	-46	379		m6A
chr17	48607567	48607568	ENST00000239165.9	.	-	1026	AAGGATATT	74	0.602941	0.999965	protein_coding	HOXB7	ENSG00000260027.5	1363	654	99	610	99	753	1363	2.44754	927	273	527		m6A
chr17	48607565	48607566	ENST00000239165.9	.	-	1028	GGATATTAT	78	0.635135	0.999959	protein_coding	HOXB7	ENSG00000260027.5	1363	654	99	610	99	753	1363	2.45082	929	275	529		m6A
chr5	172768722	172768723	ENST00000239223.4	.	-	1385	TGGGACTCC	83	0.337838	0.999918	protein_coding	DUSP1	ENSG00000120129.6	2013	1104	243	666	243	1347	2013	2.05706	1142	38	409		m6A
chr5	168566198	168566199	ENST00000239231.7	.	-	533	ATAGACTCT	20	0.5	0.999933	protein_coding	PANK3	ENSG00000120137.7	10274	1113	85	9076	85	1198	10274	1.40252	448	-665	67	187	m6A
chr5	174730707	174730708	ENST00000239243.7	.	+	2006	TGGGATTGT	75	1	1	protein_coding	MSX2	ENSG00000120149.9	2195	804	78	1313	78	882	2195	2.85605	1928	1124	1549		m6A
chr5	174730714	174730715	ENST00000239243.7	.	+	2013	GTCAAACAG	97	1	0.999956	protein_coding	MSX2	ENSG00000120149.9	2195	804	78	1313	78	882	2195	2.86139	1935	1131	1556		m6A
chr5	174730715	174730716	ENST00000239243.7	.	+	2014	TCAAACAGC	98	1	0.999992	protein_coding	MSX2	ENSG00000120149.9	2195	804	78	1313	78	882	2195	2.86215	1936	1132	1557		m6A
chr6	149820211	149820212	ENST00000239367.7	.	-	2178	TTAGAAGCC	44	0.921053	0.999944	protein_coding	LRP11	ENSG00000120256.11	3634	1503	339	1792	339	1842	3634	2.1875	1839	336	491		m6A
chr6	149820210	149820211	ENST00000239367.7	.	-	2179	TAGAAGCCA	44	0.972973	0.999975	protein_coding	LRP11	ENSG00000120256.11	3634	1503	339	1792	339	1842	3634	2.18806	1840	337	492		m6A
chr5	138346918	138346919	ENST00000239906.10	.	+	1332	CGGGACTTT	117	0.478632	0.999964	protein_coding	FAM53C	ENSG00000120709.11	4143	1179	194	2770	194	1373	4143	1.96522	1138	-41	217		m6A
chr8	109322393	109322394	ENST00000239690.9	.	-	264	TATAATTAC	20	0.947368	0.999953	protein_coding	NUDCD1	ENSG00000120526.12	3919	1752	77	2090	77	1829	3919	1.10674	187	-1565	69	86	m6A
chr5	138346990	138346991	ENST00000239906.10	.	+	1404	ACAGACTGA	96	0.607143	0.999982	protein_coding	FAM53C	ENSG00000120709.11	4143	1179	194	2770	194	1373	4143	2.01119	1210	31	289		m6A
chr5	138345064	138345065	ENST00000239906.10	.	+	570	GTGGACCTG	89	0.159091	0.999904	protein_coding	FAM53C	ENSG00000120709.11	4143	1179	194	2770	194	1373	4143	1.31891	376	-803	240	545	m6A
chr5	138345114	138345115	ENST00000239906.10	.	+	620	GTGGACTCC	84	0.558442	0.999972	protein_coding	FAM53C	ENSG00000120709.11	4143	1179	194	2770	194	1373	4143	1.36132	426	-753	290	495	m6A
chr8	22575367	22575368	ENST00000240123.12	.	+	2806	GGCCAGGCA	28	1	0.999954	protein_coding	SORBS3	ENSG00000120896.14	3227	2016	151	1060	151	2167	3227	2.60283	2655	639	701		m6A
chr17	50752512	50752513	ENST00000240304.5	.	+	1775	TTGGACTTT	39	0.394737	0.999984	protein_coding	LUC7L3	ENSG00000108848.16	1972	1299	130	543	130	1429	1972	2.6372	1645	346	313		m6A
chr17	61409082	61409083	ENST00000240328.4	.	+	3049	AAAAAAAAA	21	0.631579	0.999912	protein_coding	TBX2	ENSG00000121068.14	3433	2139	334	960	334	2473	3433	2.6	2715	576	1029		m6A
chr2	136114855	136114856	ENST00000241393.4	.	-	1160	TAAAAGACT	30	0.793103	0.99997	protein_coding	CXCR4	ENSG00000121966.7	1668	1059	89	520	89	1148	1668	2.02308	1071	12	1056		m6A
chr2	136114853	136114854	ENST00000241393.4	.	-	1162	AAAGACTTT	32	0.677419	0.999935	protein_coding	CXCR4	ENSG00000121966.7	1668	1059	89	520	89	1148	1668	2.02692	1073	14	1058		m6A
chr7	29921851	29921852	ENST00000242059.10	.	-	3510	GATCAAAAG	38	0.909091	0.999939	protein_coding	SCRN1	ENSG00000136193.17	5254	1245	161	3848	161	1406	5254	2.54678	3349	2104	2263		m6A
chr7	2234838	2234839	ENST00000242257.14	.	-	1059	ACAGACTGT	57	0.68	0.999972	protein_coding	MRM2	ENSG00000122687.19	1704	741	36	927	36	777	1704	2.30421	1023	282	725		m6A
chr7	2234759	2234760	ENST00000242257.14	.	-	1138	TTATAGACT	61	0.818182	0.999978	protein_coding	MRM2	ENSG00000122687.19	1704	741	36	927	36	777	1704	2.38943	1102	361	804		m6A
chr7	2234757	2234758	ENST00000242257.14	.	-	1140	ATAGACTGT	48	0.73913	0.999957	protein_coding	MRM2	ENSG00000122687.19	1704	741	36	927	36	777	1704	2.39159	1104	363	806		m6A
chr7	19115969	19115970	ENST00000242261.6	.	-	1127	AGCGAGACA	38	0.827586	0.999907	protein_coding	TWIST1	ENSG00000122691.13	1630	609	315	706	315	924	1630	2.28754	812	203	161		m6A
chr7	19115768	19115769	ENST00000242261.6	.	-	1328	ATGGACTTT	46	0.704545	0.999992	protein_coding	TWIST1	ENSG00000122691.13	1630	609	315	706	315	924	1630	2.57224	1013	404	362		m6A
chr3	128069751	128069752	ENST00000243253.8	.	+	1636	ATGGACTTT	424	0.769784	0.999998	protein_coding	SEC61A1	ENSG00000058262.10	3568	1431	116	2021	116	1547	3568	2.04404	1520	89	276		m6A
chr3	128070168	128070169	ENST00000243253.8	.	+	2053	TAGGACTGT	387	0.521127	0.999938	protein_coding	SEC61A1	ENSG00000058262.10	3568	1431	116	2021	116	1547	3568	2.25037	1937	506	693		m6A
chr12	53945468	53945469	ENST00000243056.5	.	+	1281	TGGGACTCA	35	0.545455	0.99999	protein_coding	HOXC13	ENSG00000123364.5	2357	993	76	1288	76	1069	2357	2.1646	1205	212	469		m6A
chr2	219540313	219540314	ENST00000243776.11	.	-	1667	CTGGACTTG	118	0.72807	0.999992	protein_coding	CHPF	ENSG00000123989.14	3028	2328	271	429	271	2599	3028	1.59966	1396	-932	328		m6A
chr2	219539887	219539888	ENST00000243776.11	.	-	2093	CTGGACACA	171	0.407186	0.999924	protein_coding	CHPF	ENSG00000123989.14	3028	2328	271	429	271	2599	3028	1.78265	1822	-506	754		m6A
chr20	38771880	38771881	ENST00000243903.6	.	+	1907	CAGGACTGT	33	0.791667	0.999902	protein_coding	ACTR5	ENSG00000101442.10	2547	1824	19	704	19	1843	2547	2.09091	1888	64	322		m6A
chr20	38750128	38750129	ENST00000243903.6	.	+	513	GAATAGACA	21	0.894737	0.999995	protein_coding	ACTR5	ENSG00000101442.10	2547	1824	19	704	19	1843	2547	1.27083	494	-1330	119	111	m6A
chr20	45367899	45367900	ENST00000243918.10	.	+	1418	CTGGACTCC	57	0.557692	0.999966	protein_coding	SYS1	ENSG00000204070.10	2728	471	163	2094	163	634	2728	2.3744	1255	784	1025		m6A
chr20	45368999	45369000	ENST00000243918.10	.	+	2518	GGCCAAAAG	32	0.769231	0.999934	protein_coding	SYS1	ENSG00000204070.10	2728	471	163	2094	163	634	2728	2.89971	2355	1884	2125		m6A
chr20	45367130	45367131	ENST00000243918.10	.	+	649	TTGGACATC	100	0.520833	0.999975	protein_coding	SYS1	ENSG00000204070.10	2728	471	163	2094	163	634	2728	2.00716	486	15	256		m6A
chr19	33387168	33387169	ENST00000244137.12	.	-	1687	TTTAATTAC	162	1	0.999983	protein_coding	PEPD	ENSG00000124299.15	1907	1482	31	394	31	1513	1907	2.44162	1656	174	312		m6A
chr20	43460741	43460742	ENST00000244020.5	.	+	851	GATCAAAAG	33	0.896552	0.999974	protein_coding	SRSF6	ENSG00000124193.16	4353	1035	138	3180	138	1173	4353	1.68889	713	-322	39		m6A
chr20	50959929	50959930	ENST00000244051.3	.	+	1112	GTGGACATT	33	0.787879	0.999953	protein_coding	MOCS3	ENSG00000124217.5	5112	1383	25	3704	25	1408	5112	1.78597	1087	-296			m6A
chr20	50959179	50959180	ENST00000244051.3	.	+	362	GTGGACTAT	24	1	0.999994	protein_coding	MOCS3	ENSG00000124217.5	5112	1383	25	3704	25	1408	5112	1.24367	337	-1046			m6A
chr20	50959773	50959774	ENST00000244051.3	.	+	956	CTGGACTAT	28	0.84	0.99999	protein_coding	MOCS3	ENSG00000124217.5	5112	1383	25	3704	25	1408	5112	1.67317	931	-452			m6A
chr6	43029374	43029375	ENST00000244496.6	.	+	958	TTGGACTAT	175	0.533742	0.999967	protein_coding	RRP36	ENSG00000124541.7	1183	780	32	371	32	812	1183	2.39353	926	146	283		m6A
chr2	71132988	71132989	ENST00000244230.7	.	+	212	TGGAAGCCC	21	1	0.999976	protein_coding	MPHOSPH10	ENSG00000124383.9	2164	2046	32	86	32	2078	2164	1.08798	180	-1866	91	588	m6A
chr6	44301454	44301455	ENST00000244571.5	.	-	2631	AAAGAAAAC	33	1	0.999981	protein_coding	AARS2	ENSG00000124608.5	4798	2958	24	1816	24	2982	4798	1.88134	2607	-351	9	75	m6A
chr6	44300518	44300519	ENST00000244571.5	.	-	3009	ATGGACTAA	42	0.552632	0.999911	protein_coding	AARS2	ENSG00000124608.5	4798	2958	24	1816	24	2982	4798	2.01487	2985	27	192		m6A
chr6	44300406	44300407	ENST00000244571.5	.	-	3121	GGCCAGGGC	31	0.962963	0.999923	protein_coding	AARS2	ENSG00000124608.5	4798	2958	24	1816	24	2982	4798	2.07654	3097	139	304		m6A
chr6	44300317	44300318	ENST00000244571.5	.	-	3210	ATGGACAAT	42	0.666667	0.999944	protein_coding	AARS2	ENSG00000124608.5	4798	2958	24	1816	24	2982	4798	2.12555	3186	228	393		m6A
chr6	21596344	21596345	ENST00000244745.4	.	+	2594	CCGGACTTG	30	0.7	0.999956	protein_coding	SOX4	ENSG00000124766.7	4869	1425	784	2660	784	2209	4869	2.14474	1810	385			m6A
chr6	21596386	21596387	ENST00000244745.4	.	+	2636	CTAGAGACT	36	0.793103	0.999997	protein_coding	SOX4	ENSG00000124766.7	4869	1425	784	2660	784	2209	4869	2.16053	1852	427			m6A
chr6	21596388	21596389	ENST00000244745.4	.	+	2638	AGAGACTTG	32	0.709677	0.999993	protein_coding	SOX4	ENSG00000124766.7	4869	1425	784	2660	784	2209	4869	2.16128	1854	429			m6A
chr6	21596571	21596572	ENST00000244745.4	.	+	2821	CGGGACTGA	33	0.566667	0.999995	protein_coding	SOX4	ENSG00000124766.7	4869	1425	784	2660	784	2209	4869	2.23008	2037	612			m6A
chr6	21596579	21596580	ENST00000244745.4	.	+	2829	AGAGACTCC	33	0.68	0.999958	protein_coding	SOX4	ENSG00000124766.7	4869	1425	784	2660	784	2209	4869	2.23308	2045	620			m6A
chr6	21596910	21596911	ENST00000244745.4	.	+	3160	GAGGAGACT	47	0.769231	0.999965	protein_coding	SOX4	ENSG00000124766.7	4869	1425	784	2660	784	2209	4869	2.35752	2376	951			m6A
chr6	21597253	21597254	ENST00000244745.4	.	+	3503	CTGGACTTT	51	0.36	0.999971	protein_coding	SOX4	ENSG00000124766.7	4869	1425	784	2660	784	2209	4869	2.48647	2719	1294			m6A
chr16	58707900	58707901	ENST00000245206.10	.	-	1650	CAAGAAAGT	311	0.768166	0.999942	protein_coding	GOT2	ENSG00000125166.13	2421	1293	88	1040	88	1381	2421	2.25865	1562	269	392		m6A
chr17	75266210	75266211	ENST00000245539.11	.	+	1038	TTGGATATA	197	0.994898	1	protein_coding	MRPS7	ENSG00000125445.11	1204	729	22	453	22	751	1204	2.63355	1016	287	509		m6A
chr17	75266212	75266213	ENST00000245539.11	.	+	1040	GGATATATA	194	1	0.999997	protein_coding	MRPS7	ENSG00000125445.11	1204	729	22	453	22	751	1204	2.63797	1018	289	511		m6A
chr5	132394522	132394523	ENST00000245407.8	.	+	2187	ATGGACTCA	22	0.4	0.999953	protein_coding	SLC22A5	ENSG00000197375.13	3277	1674	263	1340	263	1937	3277	2.18657	1924	250	338		m6A
chr14	49583592	49583593	ENST00000245458.11	.	-	278	AAATAAACA	8623	0.0542427	0.999931	protein_coding	RPS29	ENSG00000213741.11	295	171	34	90	34	205	295	2.81111	244	73	82		m6A
chr14	49583591	49583592	ENST00000245458.11	.	-	279	AATAAACAT	8639	0.0722008	0.999994	protein_coding	RPS29	ENSG00000213741.11	295	171	34	90	34	205	295	2.82222	245	74	83		m6A
chr17	75129697	75129698	ENST00000245543.6	.	+	1576	AGGGACTTA	29	0.777778	0.999998	protein_coding	ARMC7	ENSG00000125449.7	2151	597	320	1234	320	917	2151	2.53404	1256	659	1021		m6A
chr17	75130144	75130145	ENST00000245543.6	.	+	2023	CTGGACTCA	33	0.757576	0.999952	protein_coding	ARMC7	ENSG00000125449.7	2151	597	320	1234	320	917	2151	2.89627	1703	1106	1468		m6A
chr17	75129077	75129078	ENST00000245543.6	.	+	956	CTGGAGACC	22	1	0.999992	protein_coding	ARMC7	ENSG00000125449.7	2151	597	320	1234	320	917	2151	2.0316	636	39	401		m6A
chr17	75129097	75129098	ENST00000245543.6	.	+	976	GTGGACGCA	22	0.714286	0.999988	protein_coding	ARMC7	ENSG00000125449.7	2151	597	320	1234	320	917	2151	2.04781	656	59	421		m6A
chr1	155614268	155614269	ENST00000245564.8	.	+	1739	GTGGACTAA	79	0.324675	0.999929	protein_coding	MSTO1	ENSG00000125459.17	2422	1713	31	678	31	1744	2422	1.99708	1708	-5	210		m6A
chr19	6586081	6586082	ENST00000245903.4	.	-	667	TGGGACACT	46	0.577778	0.99994	protein_coding	CD70	ENSG00000125726.11	911	582	148	181	148	730	911	1.89175	519	-63	323		m6A
chr19	45485555	45485556	ENST00000245923.9	.	-	2011	GCTAATTAC	20	1	0.999993	protein_coding	RTN2	ENSG00000125744.12	2274	1638	222	414	222	1860	2274	2.36473	1789	151	233		m6A
chr19	45485464	45485465	ENST00000245923.9	.	-	2102	TGGGACTTG	21	0.45	0.999949	protein_coding	RTN2	ENSG00000125744.12	2274	1638	222	414	222	1860	2274	2.58454	1880	242	324		m6A
chr19	45526719	45526720	ENST00000245932.11	.	+	1978	GGTGAGATA	52	0.980769	0.999978	protein_coding	VASP	ENSG00000125753.14	2242	1143	293	806	293	1436	2242	2.67246	1685	542	580		m6A
chr19	45526721	45526722	ENST00000245932.11	.	+	1980	TGAGATATC	50	1	0.999999	protein_coding	VASP	ENSG00000125753.14	2242	1143	293	806	293	1436	2242	2.67494	1687	544	582		m6A
chr19	45526723	45526724	ENST00000245932.11	.	+	1982	AGATATCCC	49	1	0.999994	protein_coding	VASP	ENSG00000125753.14	2242	1143	293	806	293	1436	2242	2.67742	1689	546	584		m6A
chr20	7982256	7982257	ENST00000246024.7	.	-	1191	AGGGACTGT	28	0.64	0.99994	protein_coding	TMX4	ENSG00000125827.9	6103	1050	148	4905	148	1198	6103	1.99333	1043	-7	364		m6A
chr20	17607293	17607294	ENST00000246069.12	.	+	779	GCAAACAGC	224	0.995349	0.999973	protein_coding	DSTN	ENSG00000125868.16	3405	498	134	2773	134	632	3405	2.05301	645	147	257		m6A
chr19	3209339	3209340	ENST00000246117.9	.	+	3444	TGAGACTCT	112	0.390476	0.999941	protein_coding	NCLN	ENSG00000125912.11	3680	1692	101	1887	101	1793	3680	2.87493	3343	1651	1711		m6A
chr20	7978338	7978339	ENST00000246024.7	.	-	5109	TTAGAAGTC	21	1	0.99997	protein_coding	TMX4	ENSG00000125827.9	6103	1050	148	4905	148	1198	6103	2.79735	4961	3911	4282		m6A
chr19	3207858	3207859	ENST00000246117.9	.	+	1963	CGAGACTGG	82	0.69863	0.99999	protein_coding	NCLN	ENSG00000125912.11	3680	1692	101	1887	101	1793	3680	2.09009	1862	170	230		m6A
chr19	3208162	3208163	ENST00000246117.9	.	+	2267	GTGGACATG	91	0.224719	0.999923	protein_coding	NCLN	ENSG00000125912.11	3680	1692	101	1887	101	1793	3680	2.25119	2166	474	534		m6A
chr14	65061780	65061781	ENST00000246166.3	.	+	1841	TGTAAGACT	57	0.788462	0.999957	protein_coding	FNTB	ENSG00000257365.8	2711	1314	59	1338	59	1373	2711	2.34978	1782	468	600		m6A
chr14	65061782	65061783	ENST00000246166.3	.	+	1843	TAAGACTGT	52	0.734694	0.999965	protein_coding	FNTB	ENSG00000257365.8	2711	1314	59	1338	59	1373	2711	2.35127	1784	470	602		m6A
chr20	32197097	32197098	ENST00000246229.5	.	-	1061	CGGGACGTA	26	0.541667	0.999994	protein_coding	PLAGL2	ENSG00000126003.7	5656	1491	217	3948	217	1708	5656	1.56606	844	-647	584		m6A
chr20	32197086	32197087	ENST00000246229.5	.	-	1072	GGGGACCAA	49	0.12766	0.999933	protein_coding	PLAGL2	ENSG00000126003.7	5656	1491	217	3948	217	1708	5656	1.57344	855	-636	595		m6A
chr20	32196704	32196705	ENST00000246229.5	.	-	1454	GTGGACTTC	27	1	0.999994	protein_coding	PLAGL2	ENSG00000126003.7	5656	1491	217	3948	217	1708	5656	1.82964	1237	-254	977		m6A
chr20	32195624	32195625	ENST00000246229.5	.	-	2534	TTGGACTGC	44	0.575	0.999972	protein_coding	PLAGL2	ENSG00000126003.7	5656	1491	217	3948	217	1708	5656	2.20922	2317	826	2057		m6A
chr20	32197289	32197290	ENST00000246229.5	.	-	869	AAGGACTTC	46	0.909091	0.999994	protein_coding	PLAGL2	ENSG00000126003.7	5656	1491	217	3948	217	1708	5656	1.43729	652	-839	392		m6A
chr17	42571795	42571796	ENST00000246912.8	.	+	1142	TCTGATTAA	41	0.794118	0.999938	protein_coding	MLX	ENSG00000108788.12	2586	897	53	1636	53	950	2586	2.11736	1089	192	249		m6A
chr17	28648766	28648767	ENST00000247020.9	.	-	887	GAGGACTTG	58	0.509434	0.999956	protein_coding	SDF2	ENSG00000132581.10	1309	636	30	643	30	666	1309	2.3437	857	221	509		m6A
chr9	136925884	136925885	ENST00000247668.7	.	+	1543	GTGGACCTG	35	0.4	0.999967	protein_coding	TRAF2	ENSG00000127191.18	2266	1506	54	706	54	1560	2266	1.98871	1489	-17	202		m6A
chr9	136926094	136926095	ENST00000247668.7	.	+	1753	AGAGACTGC	25	0.88	0.999943	protein_coding	TRAF2	ENSG00000127191.18	2266	1506	54	706	54	1560	2266	2.27337	1699	193	412		m6A
chr7	149432128	149432129	ENST00000247930.5	.	-	2405	GCGGACTCA	132	0.620155	0.99998	protein_coding	ZNF777	ENSG00000196453.8	3172	2496	263	413	263	2759	3172	1.85817	2142	-354	803		m6A
chr7	149432073	149432074	ENST00000247930.5	.	-	2460	AGCGAGAAG	127	0.97479	0.999973	protein_coding	ZNF777	ENSG00000196453.8	3172	2496	263	413	263	2759	3172	1.88021	2197	-299	858		m6A
chr7	149431418	149431419	ENST00000247930.5	.	-	3115	TATAATTAC	99	1	1	protein_coding	ZNF777	ENSG00000196453.8	3172	2496	263	413	263	2759	3172	2.86199	2852	356	1513		m6A
chr7	149455944	149455945	ENST00000247930.5	.	-	340	CTGGACTCC	64	0.55102	0.999948	protein_coding	ZNF777	ENSG00000196453.8	3172	2496	263	413	263	2759	3172	1.03085	77	-2419	92	769	m6A
chr7	149455825	149455826	ENST00000247930.5	.	-	459	CAAGAGACT	80	0.632353	0.999917	protein_coding	ZNF777	ENSG00000196453.8	3172	2496	263	413	263	2759	3172	1.07853	196	-2300	211	650	m6A
chr7	149455823	149455824	ENST00000247930.5	.	-	461	AGAGACTTC	81	0.621622	0.999985	protein_coding	ZNF777	ENSG00000196453.8	3172	2496	263	413	263	2759	3172	1.07933	198	-2298	213	648	m6A
chr7	149455788	149455789	ENST00000247930.5	.	-	496	AGGGACCCT	85	0.166667	0.999965	protein_coding	ZNF777	ENSG00000196453.8	3172	2496	263	413	263	2759	3172	1.09335	233	-2263	248	613	m6A
chr19	9162165	9162166	ENST00000247956.11	.	+	2808	AGAGACATT	20	0.736842	0.999984	protein_coding	ZNF317	ENSG00000130803.15	4056	1788	288	1980	288	2076	4056	2.3697	2520	732	2052		m6A
chr19	9810480	9810481	ENST00000247977.9	.	-	1661	AAGGACTGT	42	0.625	0.999981	protein_coding	FBXL12	ENSG00000127452.9	1873	981	266	626	266	1247	1873	2.66134	1395	414	1236		m6A
chr19	16879412	16879413	ENST00000248054.10	.	+	4101	CTGGACTCT	21	0.904762	0.999997	protein_coding	SIN3B	ENSG00000127511.10	5038	3393	23	1622	23	3416	5038	2.42232	4078	685	916		m6A
chr22	31956969	31956970	ENST00000248975.6	.	+	1117	CTGGACTGA	416	0.862843	0.999972	protein_coding	YWHAH	ENSG00000128245.15	1751	741	199	811	199	940	1751	2.21825	918	177	831		m6A
chr19	39307822	39307823	ENST00000248668.5	.	-	2321	GGGGACTAC	22	0.571429	0.999991	protein_coding	LRFN1	ENSG00000128011.5	3579	2316	196	1067	196	2512	3579	1.91753	2125	-191	719		m6A
chr19	39307705	39307706	ENST00000248668.5	.	-	2438	GGAGACCTG	26	0.36	0.999966	protein_coding	LRFN1	ENSG00000128011.5	3579	2316	196	1067	196	2512	3579	1.96805	2242	-74	836		m6A
chr19	39307574	39307575	ENST00000248668.5	.	-	2569	ACGGACGCT	23	0.636364	0.999967	protein_coding	LRFN1	ENSG00000128011.5	3579	2316	196	1067	196	2512	3579	2.05342	2373	57	967		m6A
chr19	39307404	39307405	ENST00000248668.5	.	-	2739	ATGGACTCC	28	0.740741	0.999994	protein_coding	LRFN1	ENSG00000128011.5	3579	2316	196	1067	196	2512	3579	2.21275	2543	227	1137		m6A
chr22	40404375	40404376	ENST00000248929.14	.	+	492	GACAAGATT	36	0.677419	0.999967	protein_coding	SGSM3	ENSG00000100359.21	2986	2250	206	530	206	2456	2986	1.12711	286	-1964	129	80	m6A
chr22	37566322	37566323	ENST00000249014.5	.	+	360	ATGGACTAG	367	0.669468	0.999985	protein_coding	CDC42EP1	ENSG00000128283.7	2148	1176	387	585	387	1563	2148	0.930233	-27	-1203	251	490	m6A
chr7	108573254	108573255	ENST00000249356.4	.	+	813	ACAGACTGA	71	0.584615	0.999904	protein_coding	DNAJB9	ENSG00000128590.5	2409	672	240	1497	240	912	2409	1.85268	573	-99	356		m6A
chr7	128769249	128769250	ENST00000249364.9	.	+	1115	TGAGACTGT	85	0.521127	0.999934	protein_coding	CALU	ENSG00000128595.17	5266	948	85	4233	85	1033	5266	2.01937	1030	82	187		m6A
chr7	129212416	129212417	ENST00000249373.8	.	+	2848	ATGGACACA	39	0.416667	0.999989	protein_coding	SMO	ENSG00000128602.11	3977	2364	519	1094	519	2883	3977	1.98519	2329	-35	393		m6A
chr7	129212610	129212611	ENST00000249373.8	.	+	3042	CAGGACTGT	70	0.861538	0.999984	protein_coding	SMO	ENSG00000128602.11	3977	2364	519	1094	519	2883	3977	2.14534	2523	159	587		m6A
chr2	176109012	176109013	ENST00000249504.7	.	+	963	AAAGACTTC	106	0.571429	0.99997	protein_coding	HOXD11	ENSG00000128713.14	1705	1017	76	612	76	1093	1705	1.87217	887	-130	106		m6A
chr2	176116988	176116989	ENST00000249501.5	.	+	211	GTGGACTGC	24	0.73913	0.999998	protein_coding	HOXD10	ENSG00000128710.6	1785	1023	56	706	56	1079	1785	1.15152	155	-868		590	m6A
chr2	176117291	176117292	ENST00000249501.5	.	+	514	TTAGACTGA	35	0.548387	0.999975	protein_coding	HOXD10	ENSG00000128710.6	1785	1023	56	706	56	1079	1785	1.4477	458	-565		287	m6A
chr17	7602969	7602970	ENST00000250113.12	.	-	846	TTCAAGAAA	33	0.967742	0.999984	protein_coding	FXR2	ENSG00000129245.12	2987	2022	365	600	365	2387	2987	1.23788	481	-1541	32	62	m6A
chr17	7602967	7602968	ENST00000250113.12	.	-	848	CAAGAAAGC	33	0.966667	0.999993	protein_coding	FXR2	ENSG00000129245.12	2987	2022	365	600	365	2387	2987	1.23887	483	-1539	34	60	m6A
chr17	7602966	7602967	ENST00000250113.12	.	-	849	AAGAAAGCC	33	0.933333	0.999993	protein_coding	FXR2	ENSG00000129245.12	2987	2022	365	600	365	2387	2987	1.23937	484	-1538	35	59	m6A
chr14	34516289	34516290	ENST00000250454.8	.	-	950	TTTAATTAC	77	1	0.999933	protein_coding	EAPP	ENSG00000129518.9	1303	858	73	372	73	931	1303	2.05108	877	19	296		m6A
chr12	68659645	68659646	ENST00000250559.14	.	+	1122	TAAAAGAAA	42	0.95122	0.999996	protein_coding	RAP1B	ENSG00000127314.18	13378	555	171	12652	171	726	13378	2.0313	951	396	366		m6A
chr12	68659647	68659648	ENST00000250559.14	.	+	1124	AAAGAAAGT	42	0.975	0.999997	protein_coding	RAP1B	ENSG00000127314.18	13378	555	171	12652	171	726	13378	2.03146	953	398	368		m6A
chr12	68659648	68659649	ENST00000250559.14	.	+	1125	AAGAAAGTC	42	0.975	0.999989	protein_coding	RAP1B	ENSG00000127314.18	13378	555	171	12652	171	726	13378	2.03154	954	399	369		m6A
chr14	76789172	76789173	ENST00000251089.8	.	-	2122	AGAGACTGT	35	0.676471	0.999974	protein_coding	ANGEL1	ENSG00000013523.11	5287	2013	55	3219	55	2068	5287	2.01678	2067	54	215		m6A
chr14	76788926	76788927	ENST00000251089.8	.	-	2368	TTTAATTAC	60	0.927273	0.999931	protein_coding	ANGEL1	ENSG00000013523.11	5287	2013	55	3219	55	2068	5287	2.0932	2313	300	461		m6A
chr19	11364505	11364506	ENST00000251473.9	.	+	1534	AGCCAGGGC	28	0.782609	0.999918	protein_coding	PLPPR2	ENSG00000105520.10	2727	1032	376	1319	376	1408	2727	2.09553	1158	126	159		m6A
chr16	729822	729823	ENST00000251588.7	.	-	2036	AGCCAGGTC	26	0.96	0.99998	protein_coding	CIAO3	ENSG00000103245.14	2095	1431	12	652	12	1443	2095	2.90951	2024	593	832		m6A
chr16	734328	734329	ENST00000251588.7	.	-	604	GCCGAGAAG	49	0.878049	0.999938	protein_coding	CIAO3	ENSG00000103245.14	2095	1431	12	652	12	1443	2095	1.4137	592	-839	18	101	m6A
chr3	12584395	12584396	ENST00000251849.9	.	-	2395	AAGGACCTT	122	0.262712	0.999918	protein_coding	RAF1	ENSG00000132155.13	3191	1947	331	913	331	2278	3191	2.12815	2064	117	261		m6A
chr3	12584085	12584086	ENST00000251849.9	.	-	2705	CGGGACTTT	122	0.310345	0.999968	protein_coding	RAF1	ENSG00000132155.13	3191	1947	331	913	331	2278	3191	2.46769	2374	427	571		m6A
chr22	19134205	19134206	ENST00000252137.11	.	-	1431	TCGGACTTC	253	0.640816	0.99998	protein_coding	ESS2	ENSG00000100056.12	5359	1431	11	3917	11	1442	5359	1.99231	1420	-11	269		m6A
chrX	69505934	69505935	ENST00000252338.5	.	+	1609	CTGGACTGT	20	0.9	0.999994	protein_coding	FAM155B	ENSG00000130054.5	4928	1419	957	2552	957	2376	4928	1.45948	652	-767		209	m6A
chr19	44878704	44878705	ENST00000252485.8	.	+	1875	TTGGACTTG	50	0.489796	0.999971	protein_coding	NECTIN2	ENSG00000130202.10	2112	1440	351	321	351	1791	2112	2.26168	1524	84	482		m6A
chr19	44878757	44878758	ENST00000252485.8	.	+	1928	TGGGACTTG	56	0.436364	0.999973	protein_coding	NECTIN2	ENSG00000130202.10	2112	1440	351	321	351	1791	2112	2.42679	1577	137	535		m6A
chr19	44878786	44878787	ENST00000252485.8	.	+	1957	CTGGACTTC	52	0.454545	0.999982	protein_coding	NECTIN2	ENSG00000130202.10	2112	1440	351	321	351	1791	2112	2.51713	1606	166	564		m6A
chr19	6211189	6211190	ENST00000252674.9	.	-	3722	TTGGACTGA	106	0.614583	0.999904	protein_coding	MLLT1	ENSG00000130382.9	4532	1680	191	2661	191	1871	4532	2.6956	3531	1851	1980		m6A
chr19	17306482	17306483	ENST00000252602.2	.	+	403	TCGGACCTG	543	0.0277778	0.999909	protein_coding	MRPL34	ENSG00000130312.7	764	279	21	464	21	300	764	2.22198	382	103	317		m6A
chr19	6210840	6210841	ENST00000252674.9	.	-	4071	ATGGACGTG	80	0.236842	0.999953	protein_coding	MLLT1	ENSG00000130382.9	4532	1680	191	2661	191	1871	4532	2.82676	3880	2200	2329		m6A
chr19	18388918	18388919	ENST00000252809.3	.	+	942	AAAGACTGC	36	0.65625	0.999992	protein_coding	GDF15	ENSG00000130513.6	1200	927	32	241	32	959	1200	1.98166	910	-17	633		m6A
chr19	40667487	40667488	ENST00000252891.8	.	-	1977	AAAGACATT	20	0.35	0.999929	protein_coding	NUMBL	ENSG00000105245.9	3561	1830	168	1563	168	1998	3561	1.98852	1809	-21	650		m6A
chr7	157005394	157005395	ENST00000252971.11	.	-	1643	ATGGACCCC	46	0.266667	0.99999	protein_coding	MNX1	ENSG00000130675.15	2185	1206	313	666	313	1519	2185	2.18619	1330	124	478		m6A
chr20	61976147	61976148	ENST00000252996.9	.	-	3348	GGGGACTTT	28	0.625	0.999992	protein_coding	TAF4	ENSG00000130699.19	4699	3258	71	1370	71	3329	4699	2.01387	3277	19	187		m6A
chr20	61975902	61975903	ENST00000252996.9	.	-	3593	AAAGACTGA	28	0.615385	0.99993	protein_coding	TAF4	ENSG00000130699.19	4699	3258	71	1370	71	3329	4699	2.1927	3522	264	432		m6A
chrX	24062524	24062525	ENST00000253039.9	.	+	600	TAAAAGAAA	145	0.948148	0.999982	protein_coding	EIF2S3	ENSG00000130741.11	3457	1419	13	2025	13	1432	3457	1.41367	587	-832	109	50	m6A
chr20	62306233	62306234	ENST00000253003.7	.	+	421	CGGAAAGTC	63	0.964912	0.999969	protein_coding	ADRM1	ENSG00000130706.13	1379	1224	54	101	54	1278	1379	1.29984	367	-857	37	87	m6A
chr1	28280859	28280860	ENST00000253063.4	.	+	1830	GGAGACAGC	243	0.987179	0.999978	protein_coding	SESN2	ENSG00000130766.5	3462	1443	330	1689	330	1773	3462	2.03375	1500	57	144		m6A
chr19	40215230	40215231	ENST00000253055.8	.	+	3409	ATGGACATG	28	0.555556	0.999996	protein_coding	MAP3K10	ENSG00000130758.8	3754	2865	606	283	606	3471	3754	1.97836	2803	-62	261		m6A
chr19	33204819	33204820	ENST00000253193.9	.	+	898	GGCCAGGCC	64	0.966102	0.99998	protein_coding	LRP3	ENSG00000130881.14	4058	2313	456	1289	456	2769	4058	1.19109	442	-1871	182	33	m6A
chr19	48453118	48453119	ENST00000253237.10	.	+	1457	TGAGACTGG	177	0.407643	0.999961	protein_coding	GRWD1	ENSG00000105447.13	5361	1341	23	3997	23	1364	5361	2.02327	1434	93	411		m6A
chr16	85779337	85779338	ENST00000253457.8	.	-	1251	AAAAAAAAA	58	0.733333	0.999903	protein_coding	EMC8	ENSG00000131148.9	1966	633	249	1084	249	882	1966	2.34041	1002	369	529		m6A
chr5	177402688	177402689	ENST00000253496.4	.	-	1577	GAGGAATAT	70	0.454545	0.999931	protein_coding	F12	ENSG00000131187.10	2036	1848	37	151	37	1885	2036	1.83333	1540	-308	9	140	m6A
chr17	43002887	43002888	ENST00000253788.12	.	+	433	CAAGAACAA	14735	0.0236526	0.999909	protein_coding	RPL27	ENSG00000131469.15	505	411	55	39	55	466	505	1.91971	378	-33	16		m6A
chr7	133817437	133817438	ENST00000253861.5	.	+	1651	GCTGAGATC	24	0.666667	0.999917	protein_coding	EXOC4	ENSG00000131558.15	4182	2925	24	1233	24	2949	4182	1.55624	1627	-1298	113	107	m6A
chr16	2949196	2949197	ENST00000253928.14	.	+	3031	GGCCAGGTC	32	0.96875	0.99992	protein_coding	FLYWCH1	ENSG00000059122.17	5043	2151	411	2481	411	2562	5043	2.18904	2620	469	509		m6A
chr19	14515881	14515882	ENST00000254322.3	.	-	1128	CTGGACCTT	187	0.139037	0.999937	protein_coding	DNAJB1	ENSG00000132002.9	2242	1023	48	1171	48	1071	2242	2.04868	1080	57	288		m6A
chr19	14515862	14515863	ENST00000254322.3	.	-	1147	GTGGACCAT	145	0.284722	0.999935	protein_coding	DNAJB1	ENSG00000132002.9	2242	1023	48	1171	48	1071	2242	2.0649	1099	76	307		m6A
chr19	14516880	14516881	ENST00000254322.3	.	-	424	ATGGACATT	180	0.653409	0.999947	protein_coding	DNAJB1	ENSG00000132002.9	2242	1023	48	1171	48	1071	2242	1.36755	376	-647	165	416	m6A
chr2	20202424	20202425	ENST00000254351.9	.	-	1536	TTGGACCTA	23	0.272727	0.999967	protein_coding	SDC1	ENSG00000115884.11	3165	933	263	1969	263	1196	3165	2.17268	1273	340	510		m6A
chr2	20202004	20202005	ENST00000254351.9	.	-	1956	ATGGACTAT	26	0.461538	0.999983	protein_coding	SDC1	ENSG00000115884.11	3165	933	263	1969	263	1196	3165	2.38598	1693	760	930		m6A
chr11	4385270	4385271	ENST00000254436.8	.	-	1560	CTGGACACT	40	0.410256	0.999979	protein_coding	TRIM21	ENSG00000132109.10	1935	1428	119	388	119	1547	1935	2.03351	1441	13	582		m6A
chr11	4385018	4385019	ENST00000254436.8	.	-	1812	TGGGACTTA	26	0.52381	0.999923	protein_coding	TRIM21	ENSG00000132109.10	1935	1428	119	388	119	1547	1935	2.68299	1693	265	834		m6A
chr3	47610127	47610128	ENST00000254480.10	.	-	3076	CATCAACAG	30	1	0.999977	protein_coding	SMARCC1	ENSG00000173473.11	6354	3318	96	2940	96	3414	6354	1.89813	2980	-338	199	63	m6A
chr3	13371967	13371968	ENST00000254508.7	.	-	1747	GGCCAGGCC	67	0.953846	0.999906	protein_coding	NUP210	ENSG00000132182.12	7206	5664	96	1446	96	5760	7206	1.29149	1651	-4013	64	135	m6A
chr3	13316964	13316965	ENST00000254508.7	.	-	6475	ATGGACTTG	159	0.6	0.99998	protein_coding	NUP210	ENSG00000132182.12	7206	5664	96	1446	96	5760	7206	2.49447	6379	715	816		m6A
chr18	2892276	2892277	ENST00000254528.4	.	+	2332	CTGGACTCT	21	0.684211	0.999975	protein_coding	EMILIN2	ENSG00000132205.11	5944	3162	183	2599	183	3345	5944	1.67963	2149	-1013	1716	210	m6A
chr18	2913722	2913723	ENST00000254528.4	.	+	3663	TCTGACTGT	32	0.903226	0.999968	protein_coding	EMILIN2	ENSG00000132205.11	5944	3162	183	2599	183	3345	5944	2.12235	3480	318	656		m6A
chr11	6477078	6477079	ENST00000254584.6	.	-	1143	AAAGACATT	96	0.788889	0.999992	protein_coding	ARFIP2	ENSG00000132254.13	2543	1026	84	1433	84	1110	2543	2.02303	1059	33	189		m6A
chr11	6482256	6482257	ENST00000254616.11	.	+	363	ATGGACCCT	27	0.185185	0.999902	protein_coding	TIMM10B	ENSG00000132286.12	2788	312	16	2460	16	328	2788	2.01423	347	35	212		m6A
chr11	6482281	6482282	ENST00000254616.11	.	+	388	GTGGACCTT	36	0.454545	0.999994	protein_coding	TIMM10B	ENSG00000132286.12	2788	312	16	2460	16	328	2788	2.02439	372	60	237		m6A
chr2	238098975	238098976	ENST00000254663.12	.	+	2012	GGCCAGGCC	20	1	0.999951	protein_coding	SCLY	ENSG00000132330.18	2450	1338	54	1058	54	1392	2450	2.58601	1958	620	774		m6A
chr17	4538974	4538975	ENST00000254718.9	.	-	4486	TAAGACTCT	108	0.582524	0.999971	protein_coding	MYBBP1A	ENSG00000132382.15	4558	3987	60	511	60	4047	4558	2.8591	4426	439	992		m6A
chr3	128341539	128341540	ENST00000254730.11	.	+	1120	CTGGACTCT	109	0.828571	0.999999	protein_coding	EEFSEC	ENSG00000132394.11	2205	1791	27	387	27	1818	2205	1.61027	1093	-698	307	350	m6A
chr3	128264648	128264649	ENST00000254730.11	.	+	680	CGAGAGATC	102	1	1	protein_coding	EEFSEC	ENSG00000132394.11	2205	1791	27	387	27	1818	2205	1.3646	653	-1138	32	133	m6A
chr17	4545875	4545876	ENST00000254718.9	.	-	1950	AGAGAAGCC	27	0.826087	0.999958	protein_coding	MYBBP1A	ENSG00000132382.15	4558	3987	60	511	60	4047	4558	1.47404	1890	-2097	66	31	m6A
chr17	4545874	4545875	ENST00000254718.9	.	-	1951	GAGAAGCCC	27	0.909091	0.999991	protein_coding	MYBBP1A	ENSG00000132382.15	4558	3987	60	511	60	4047	4558	1.47429	1891	-2096	67	30	m6A
chr3	128264650	128264651	ENST00000254730.11	.	+	682	AGAGATCCC	91	1	1	protein_coding	EEFSEC	ENSG00000132394.11	2205	1791	27	387	27	1818	2205	1.36572	655	-1136	34	131	m6A
chr4	70689558	70689559	ENST00000254803.4	.	+	1027	ATGGACATC	31	0.483871	0.999982	protein_coding	UTP3	ENSG00000132467.4	2020	1440	146	434	146	1586	2020	1.61181	881	-559			m6A
chr4	70689095	70689096	ENST00000254803.4	.	+	564	ACGGACTAT	37	0.69697	0.99994	protein_coding	UTP3	ENSG00000132467.4	2020	1440	146	434	146	1586	2020	1.29028	418	-1022			m6A
chr17	75846241	75846242	ENST00000254806.8	.	-	1315	AGCCAGGGT	61	0.894737	0.999991	protein_coding	WBP2	ENSG00000132471.12	1859	786	38	1035	38	824	1859	2.4744	1277	491	545		m6A
chr1	71064664	71064665	ENST00000254821.10	.	-	1492	GAAAAGAAA	30	0.692308	0.999963	protein_coding	ZRANB2	ENSG00000132485.14	2821	963	16	1842	16	979	2821	2.2785	1476	513	472		m6A
chr16	69342276	69342277	ENST00000254940.10	.	+	1225	TTAGAAAGT	57	0.90566	0.999944	protein_coding	NIP7	ENSG00000132603.15	2055	543	58	1454	58	601	2055	2.42916	1167	624	744		m6A
chr20	11923579	11923580	ENST00000254977.7	.	+	1656	AGTGACTGT	32	0.933333	0.99994	protein_coding	BTBD3	ENSG00000132640.15	4686	1386	357	2943	357	1743	4686	1.93723	1299	-87	946		m6A
chr17	10680732	10680733	ENST00000255390.10	.	-	1317	TGGGACTGA	52	0.72	0.999991	protein_coding	SCO1	ENSG00000133028.12	9577	906	26	8645	26	932	9577	2.04453	1291	385	520		m6A
chr19	1986206	1986207	ENST00000255608.9	.	-	1869	GGCCAGGGC	107	0.829787	0.999959	protein_coding	BTBD2	ENSG00000133243.10	2629	1578	11	1040	11	1589	2629	2.26923	1858	280	442		m6A
chr19	1980396	1980397	ENST00000255641.13	.	+	1953	TAAGACTTT	172	0.407186	0.999936	protein_coding	CSNK1G2	ENSG00000133275.16	2895	1248	512	1135	512	1760	2895	2.17004	1441	193	248		m6A
chr13	36827653	36827654	ENST00000255476.3	.	+	855	TAAGAAGTC	53	0.98	0.999966	protein_coding	RFXAP	ENSG00000133111.4	2306	819	136	1351	136	955	2306	1.8779	719	-100	11		m6A
chr7	140454562	140454563	ENST00000255977.7	.	-	1563	TGGGACTTG	137	0.311111	0.99992	protein_coding	MKRN1	ENSG00000133606.11	3094	1449	161	1484	161	1610	3094	1.96756	1402	-47	166		m6A
chr12	92145813	92145814	ENST00000256015.5	.	-	32	TGAGATCTT	93	0.164835	0.999903	protein_coding	BTG1	ENSG00000133639.6	4629	516	311	3802	311	827	4629	0.102894	-279	-795		427	m6A
chr14	75651299	75651300	ENST00000256319.7	.	-	810	CGGAAGCCC	178	1	0.999965	protein_coding	ERG28	ENSG00000133935.7	2320	423	133	1764	133	556	2320	2.14399	677	254	334		m6A
chr18	54188971	54188972	ENST00000256429.8	.	-	851	ACAAACAGC	37	1	0.999982	protein_coding	MBD2	ENSG00000134046.12	5064	1236	110	3718	110	1346	5064	1.59951	741	-495	39	99	m6A
chr1	119914980	119914981	ENST00000256646.7	.	-	7996	TTGGACTGC	27	0.888889	0.999989	protein_coding	NOTCH2	ENSG00000134250.20	11425	7416	256	3753	256	7672	11425	2.08633	7740	324	1713		m6A
chr1	119914859	119914860	ENST00000256646.7	.	-	8117	TTGGACATT	27	0.961538	0.999987	protein_coding	NOTCH2	ENSG00000134250.20	11425	7416	256	3753	256	7672	11425	2.11857	7861	445	1834		m6A
chr11	47237883	47237884	ENST00000256996.9	.	+	1233	ACCCAGATC	24	0.952381	0.99996	protein_coding	DDB2	ENSG00000134574.12	1815	1284	163	368	163	1447	1815	1.83333	1070	-214	47	118	m6A
chr1	30936669	30936670	ENST00000257075.9	.	-	3495	AGCCAGGCC	26	1	0.999985	protein_coding	PUM1	ENSG00000134644.16	5360	3561	94	1705	94	3655	5360	1.95507	3401	-160	165	28	m6A
chr7	77793975	77793976	ENST00000257663.4	.	-	628	AGAGACTGA	106	0.75	0.999971	protein_coding	TMEM60	ENSG00000135211.6	877	402	231	244	231	633	877	1.98756	397	-5	447		m6A
chr11	34146263	34146264	ENST00000257829.8	.	+	3328	CTGGACTGT	115	0.651786	0.99998	protein_coding	NAT10	ENSG00000135372.9	3973	3078	179	716	179	3257	3973	2.09916	3149	71	180		m6A
chr11	34146621	34146622	ENST00000257829.8	.	+	3686	GTGGACTTG	137	0.369231	0.999932	protein_coding	NAT10	ENSG00000135372.9	3973	3078	179	716	179	3257	3973	2.59916	3507	429	538		m6A
chr7	77794145	77794146	ENST00000257663.4	.	-	458	AAAAAAAAG	98	0.923077	0.99991	protein_coding	TMEM60	ENSG00000135211.6	877	402	231	244	231	633	877	1.56468	227	-175	277		m6A
chr7	77793817	77793818	ENST00000257663.4	.	-	786	ACGGACTTC	97	0.408602	0.999915	protein_coding	TMEM60	ENSG00000135211.6	877	402	231	244	231	633	877	2.62705	555	153	605		m6A
chr12	55749619	55749620	ENST00000257868.10	.	+	1156	GTGGACTTT	35	0.617647	0.99996	protein_coding	GDF11	ENSG00000135414.10	8801	1224	195	7382	195	1419	8801	1.78513	961	-263	118		m6A
chr12	55748761	55748762	ENST00000257868.10	.	+	816	AGGGACCGC	27	0.653846	0.99998	protein_coding	GDF11	ENSG00000135414.10	8801	1224	195	7382	195	1419	8801	1.50735	621	-603	176	222	m6A
chr12	57752231	57752232	ENST00000257904.11	.	-	78	TAGGAACCG	1165	0.0588235	0.999934	protein_coding	CDK4	ENSG00000135446.17	1865	912	155	798	155	1067	1865	0.503226	-77	-989		58	m6A
chr12	49330323	49330324	ENST00000257909.8	.	+	1578	CTGGACTGT	28	0.84	0.999996	protein_coding	TROAP	ENSG00000135451.13	2551	2337	100	114	100	2437	2551	1.63243	1478	-859	179	620	m6A
chr12	57747698	57747699	ENST00000257910.8	.	+	1157	TTTGAGAAA	28	0.809524	0.999977	protein_coding	TSPAN31	ENSG00000135452.10	3678	633	116	2929	116	749	3678	2.1393	1041	408	483		m6A
chr2	74533080	74533081	ENST00000258080.8	.	+	1546	AACCAGTGG	109	0.789474	0.999945	protein_coding	HTRA2	ENSG00000115317.12	1785	1377	74	334	74	1451	1785	2.28443	1472	95	261		m6A
chr16	67164041	67164042	ENST00000258200.8	.	+	1497	CTGGACACA	21	0.380952	0.999912	protein_coding	FBXL8	ENSG00000135722.9	1630	1125	151	354	151	1276	1630	2.62429	1346	221	1194		m6A
chr16	67163203	67163204	ENST00000258200.8	.	+	659	CTGGACAAC	21	0.9	0.999943	protein_coding	FBXL8	ENSG00000135722.9	1630	1125	151	354	151	1276	1630	1.45156	508	-617	356		m6A
chr16	67234068	67234069	ENST00000258201.9	.	-	1704	CTGGACTTT	28	0.37037	0.999933	protein_coding	FHOD1	ENSG00000135723.14	3813	3495	71	247	71	3566	3813	1.46724	1633	-1862	198	413	m6A
chr16	67230104	67230105	ENST00000258201.9	.	-	3245	GACCAGCAG	37	0.848485	0.999977	protein_coding	FHOD1	ENSG00000135723.14	3813	3495	71	247	71	3566	3813	1.90815	3174	-321	123	40	m6A
chr1	229636462	229636463	ENST00000258243.7	.	+	1972	GTGGACGCT	31	0.6	0.999994	protein_coding	URB2	ENSG00000135763.10	5601	4575	123	903	123	4698	5601	1.40415	1849	-2726	1546	1785	m6A
chr1	229636665	229636666	ENST00000258243.7	.	+	2175	AAGGACTTT	39	0.939394	0.999976	protein_coding	URB2	ENSG00000135763.10	5601	4575	123	903	123	4698	5601	1.44852	2052	-2523	1749	1582	m6A
chr1	229636808	229636809	ENST00000258243.7	.	+	2318	GTGGACTCA	23	0.695652	0.999962	protein_coding	URB2	ENSG00000135763.10	5601	4575	123	903	123	4698	5601	1.47978	2195	-2380	1892	1439	m6A
chr1	229635448	229635449	ENST00000258243.7	.	+	958	ATGGACACC	22	0.842105	0.999997	protein_coding	URB2	ENSG00000135763.10	5601	4575	123	903	123	4698	5601	1.18251	835	-3740	532	2799	m6A
chr1	229594920	229594921	ENST00000258281.6	.	-	1311	AAGGACATG	40	0.722222	0.999989	protein_coding	TAF5L	ENSG00000135801.10	3112	1770	166	1176	166	1936	3112	1.64689	1145	-625	173		m6A
chr1	229594894	229594895	ENST00000258281.6	.	-	1337	CTGGACATC	52	0.215686	0.999949	protein_coding	TAF5L	ENSG00000135801.10	3112	1770	166	1176	166	1936	3112	1.66158	1171	-599	199		m6A
chr1	229594777	229594778	ENST00000258281.6	.	-	1454	GTGGACTGT	58	0.946429	1	protein_coding	TAF5L	ENSG00000135801.10	3112	1770	166	1176	166	1936	3112	1.72768	1288	-482	316		m6A
chr1	229594579	229594580	ENST00000258281.6	.	-	1652	TGGGACTTG	46	0.609756	0.999981	protein_coding	TAF5L	ENSG00000135801.10	3112	1770	166	1176	166	1936	3112	1.83955	1486	-284	514		m6A
chr1	229594565	229594566	ENST00000258281.6	.	-	1666	TGGGACCCT	65	0.428571	0.99998	protein_coding	TAF5L	ENSG00000135801.10	3112	1770	166	1176	166	1936	3112	1.84746	1500	-270	528		m6A
chr1	229594534	229594535	ENST00000258281.6	.	-	1697	ACAGACAAT	62	0.472727	0.999973	protein_coding	TAF5L	ENSG00000135801.10	3112	1770	166	1176	166	1936	3112	1.86497	1531	-239	559		m6A
chr1	229594474	229594475	ENST00000258281.6	.	-	1757	ATGGACAAC	47	0.391304	0.999919	protein_coding	TAF5L	ENSG00000135801.10	3112	1770	166	1176	166	1936	3112	1.89887	1591	-179	619		m6A
chr1	229594273	229594274	ENST00000258281.6	.	-	1958	ACGGACTGG	49	0.644444	0.999982	protein_coding	TAF5L	ENSG00000135801.10	3112	1770	166	1176	166	1936	3112	2.01871	1792	22	820		m6A
chr1	180976259	180976260	ENST00000258301.6	.	-	1274	AGGGACTTA	20	0.444444	0.999918	protein_coding	STX6	ENSG00000135823.14	4810	768	197	3845	197	965	4810	2.08036	1077	309	386		m6A
chr2	105049313	105049314	ENST00000258455.8	.	+	302	TGGGAGAAG	67	0.916667	0.999988	protein_coding	MRPS9	ENSG00000135972.9	1414	1191	24	199	24	1215	1414	1.23342	278	-913	143	37	m6A
chr7	2433774	2433775	ENST00000258711.7	.	+	1270	GAGGACTGG	75	0.746479	0.999996	protein_coding	CHST12	ENSG00000136213.10	15979	1245	135	14599	135	1380	15979	1.91165	1135	-110	1212		m6A
chr7	2433877	2433878	ENST00000258711.7	.	+	1373	TCCGAGACT	79	0.972222	0.999996	protein_coding	CHST12	ENSG00000136213.10	15979	1245	135	14599	135	1380	15979	1.99438	1238	-7	1315		m6A
chr7	2433879	2433880	ENST00000258711.7	.	+	1375	CGAGACTGA	64	0.916667	1	protein_coding	CHST12	ENSG00000136213.10	15979	1245	135	14599	135	1380	15979	1.99598	1240	-5	1317		m6A
chr7	2662122	2662123	ENST00000258796.12	.	+	2125	GTGGACCCC	27	0.24	0.999957	protein_coding	TTYH3	ENSG00000136295.15	4805	1572	170	3063	170	1742	4805	2.12504	1955	383	455		m6A
chr7	2663180	2663181	ENST00000258796.12	.	+	3183	TGCCAAGGC	21	0.95	0.999998	protein_coding	TTYH3	ENSG00000136295.15	4805	1572	170	3063	170	1742	4805	2.47045	3013	1441	1513		m6A
chr14	20295323	20295324	ENST00000258821.8	.	-	1059	GAGGAGAAA	37	1	0.999923	protein_coding	TTC5	ENSG00000136319.12	4737	1323	14	3400	14	1337	4737	1.78987	1045	-278	202	13	m6A
chr14	20295321	20295322	ENST00000258821.8	.	-	1061	GGAGAAAGT	37	1	0.999987	protein_coding	TTC5	ENSG00000136319.12	4737	1323	14	3400	14	1337	4737	1.79138	1047	-276	204	11	m6A
chr14	20295320	20295321	ENST00000258821.8	.	-	1062	GAGAAAGTC	35	0.970588	0.999992	protein_coding	TTC5	ENSG00000136319.12	4737	1323	14	3400	14	1337	4737	1.79214	1048	-275	205	10	m6A
chr17	50485067	50485068	ENST00000258955.7	.	+	1560	CAGGACTCA	79	0.470588	0.999912	protein_coding	RSAD1	ENSG00000136444.10	2467	1329	25	1113	25	1354	2467	2.18509	1535	206	324		m6A
chr17	50485549	50485550	ENST00000258955.7	.	+	2042	GTGGACTTT	88	0.888889	0.999984	protein_coding	RSAD1	ENSG00000136444.10	2467	1329	25	1113	25	1354	2467	2.61815	2017	688	806		m6A
chr17	45107886	45107887	ENST00000258960.7	.	+	3751	TCGGACTCT	28	0.607143	0.999968	protein_coding	NMT1	ENSG00000136448.13	4881	1491	13	3377	13	1504	4881	2.66538	3738	2247	2268		m6A
chr17	45108009	45108010	ENST00000258960.7	.	+	3874	TGGGACTTC	30	0.413793	0.99996	protein_coding	NMT1	ENSG00000136448.13	4881	1491	13	3377	13	1504	4881	2.70181	3861	2370	2391		m6A
chr17	45108265	45108266	ENST00000258960.7	.	+	4130	ACGGACTCC	32	0.612903	0.999998	protein_coding	NMT1	ENSG00000136448.13	4881	1491	13	3377	13	1504	4881	2.77761	4117	2626	2647		m6A
chr1	215620125	215620126	ENST00000259154.9	.	+	2337	GAGAAAGTC	41	0.731707	0.999997	protein_coding	KCTD3	ENSG00000136636.13	4019	2448	382	1189	382	2830	4019	1.79861	1955	-493	69		m6A
chr1	215620296	215620297	ENST00000259154.9	.	+	2508	AGAGAAAGT	38	0.8	0.999937	protein_coding	KCTD3	ENSG00000136636.13	4019	2448	382	1189	382	2830	4019	1.86846	2126	-322	240		m6A
chr1	215620297	215620298	ENST00000259154.9	.	+	2509	GAGAAAGTC	39	0.806452	0.99999	protein_coding	KCTD3	ENSG00000136636.13	4019	2448	382	1189	382	2830	4019	1.86887	2127	-321	241		m6A
chr2	128268678	128268679	ENST00000259241.7	.	-	1023	ATGGACTGC	37	0.971429	0.999992	protein_coding	HS6ST1	ENSG00000136720.7	4223	1236	305	2682	305	1541	4223	1.58091	718	-518	191		m6A
chr2	128268711	128268712	ENST00000259241.7	.	-	990	ACGGACTGG	31	0.83871	0.999993	protein_coding	HS6ST1	ENSG00000136720.7	4223	1236	305	2682	305	1541	4223	1.55421	685	-551	158		m6A
chr9	129809694	129809695	ENST00000259339.7	.	+	1151	TTAGACTTT	36	0.794118	0.999986	protein_coding	TOR1B	ENSG00000136816.16	2738	1011	29	1698	29	1040	2738	2.06537	1122	111	353		m6A
chr9	129809360	129809361	ENST00000259339.7	.	+	817	GTGGACTGA	30	0.5	0.999921	protein_coding	TOR1B	ENSG00000136816.16	2738	1011	29	1698	29	1040	2738	1.77943	788	-223	19		m6A
chr6	30914004	30914005	ENST00000259895.9	.	+	1610	ACGGACCTC	57	0.566038	0.999994	protein_coding	GTF2H4	ENSG00000213780.11	1712	1389	200	123	200	1589	1712	2.17073	1410	21	194		m6A
chr6	30688556	30688557	ENST00000259953.8	.	-	1244	ATGGACTGA	21	0.619048	0.999976	protein_coding	NRM	ENSG00000137404.15	1755	789	352	614	352	1141	1755	2.16775	892	103	385		m6A
chr11	76352111	76352112	ENST00000260045.8	.	-	1333	CTAGACTTT	39	0.513514	0.999954	protein_coding	THAP12	ENSG00000137492.9	3490	2286	296	908	296	2582	3490	1.45363	1037	-1249	682		m6A
chr11	76350936	76350937	ENST00000260045.8	.	-	2508	GTGGACACA	33	0.387097	0.999975	protein_coding	THAP12	ENSG00000137492.9	3490	2286	296	908	296	2582	3490	1.96763	2212	-74	1857		m6A
chr11	76350861	76350862	ENST00000260045.8	.	-	2583	TAAGAGACT	48	0.902439	0.999937	protein_coding	THAP12	ENSG00000137492.9	3490	2286	296	908	296	2582	3490	2.0011	2287	1	1932		m6A
chr11	116762825	116762826	ENST00000260210.5	.	-	785	GAGGACTCT	67	0.57377	0.999969	protein_coding	BUD13	ENSG00000137656.12	2192	1860	23	309	23	1883	2192	1.40968	762	-1098	440	274	m6A
chr15	69455460	69455461	ENST00000260379.11	.	+	429	GAAGAATCC	54685	0.0236592	0.999938	protein_coding	RPLP1	ENSG00000137818.12	1174	345	131	698	131	476	1174	1.86377	298	-47	33		m6A
chr15	43133945	43133946	ENST00000260403.7	.	+	360	CGCCAGGGC	27	1	0.999918	protein_coding	TMEM62	ENSG00000137842.7	2707	1932	217	558	217	2149	2707	1.07402	143	-1789		37	m6A
chr1	88961444	88961445	ENST00000260508.9	.	-	647	CTGGAAAGT	20	0.941176	0.999934	protein_coding	KYAT3	ENSG00000137944.18	1815	1365	46	404	46	1411	1815	1.44029	601	-764	61	65	m6A
chr2	27086790	27086791	ENST00000260599.10	.	+	44	TGCGAGGCC	28	1	0.999912	protein_coding	KHK	ENSG00000138030.13	2411	897	513	1001	513	1410	2411	0.08577	-469	-1366		561	m6A
chr2	43946234	43946235	ENST00000260665.12	.	-	2129	TGCAAAAAG	37	1	0.999978	protein_coding	LRPPRC	ENSG00000138095.20	6603	4185	42	2376	42	4227	6603	1.49869	2087	-2098	8	123	m6A
chr10	102673865	102673866	ENST00000260746.6	.	-	3698	CATCAAAAG	24	0.952381	0.999908	protein_coding	ARL3	ENSG00000138175.9	3834	549	122	3163	122	671	3834	2.957	3576	3027	3075		m6A
chr3	138162299	138162300	ENST00000260803.9	.	-	1349	CTGGAGAAG	30	0.888889	0.999988	protein_coding	DBR1	ENSG00000138231.13	2662	1635	126	901	126	1761	2662	1.74801	1223	-412	282		m6A
chr3	138162037	138162038	ENST00000260803.9	.	-	1611	TGGGACTGT	36	0.741935	0.999979	protein_coding	DBR1	ENSG00000138231.13	2662	1635	126	901	126	1761	2662	1.90826	1485	-150	544		m6A
chr2	189666196	189666197	ENST00000260952.9	.	+	438	GAGGACTTA	50	0.652174	0.999966	protein_coding	ASNSD1	ENSG00000138381.10	2411	1932	374	105	374	2306	2411	1.03313	64	-1868	156	1400	m6A
chr2	189666662	189666663	ENST00000260952.9	.	+	904	CTGGACTTT	51	0.244898	0.999904	protein_coding	ASNSD1	ENSG00000138381.10	2411	1932	374	105	374	2306	2411	1.27433	530	-1402	622	934	m6A
chr14	60979689	60979690	ENST00000261249.7	.	-	313	AGAGACTGA	24	0.6	0.999979	protein_coding	TRMT5	ENSG00000126814.7	5304	1530	106	3668	106	1636	5304	1.13529	207	-1323	196	460	m6A
chr12	4304310	4304311	ENST00000261254.8	.	+	5450	TCTGAGACA	28	1	0.999942	protein_coding	CCND2	ENSG00000118971.9	6493	870	279	5344	279	1149	6493	2.80483	5171	4301	4451		m6A
chr14	90263364	90263365	ENST00000261303.13	.	+	246	GAGAATTAA	198	0.263959	0.99995	protein_coding	PSMC1	ENSG00000100764.14	4390	1323	45	3022	45	1368	4390	1.15193	201	-1122	47	78	m6A
chr12	116717837	116717838	ENST00000261318.5	.	-	758	GGAGAAAGC	24	0.95	0.99998	protein_coding	SPRING1	ENSG00000111412.6	8426	618	169	7639	169	787	8426	1.95307	589	-29	55		m6A
chr4	39779030	39779031	ENST00000261427.10	.	+	1391	TCTGATTCC	29	0.777778	0.999978	protein_coding	UBE2K	ENSG00000078140.14	5153	603	192	4358	192	795	5153	2.13676	1199	596	671		m6A
chr1	212375203	212375204	ENST00000261455.9	.	-	1008	CCAGAAAGT	51	0.96	0.999923	protein_coding	PACC1	ENSG00000065600.13	2469	1053	129	1287	129	1182	2469	1.83476	879	-174	96	12	m6A
chr1	212375202	212375203	ENST00000261455.9	.	-	1009	CAGAAAGTC	52	0.980392	0.999964	protein_coding	PACC1	ENSG00000065600.13	2469	1053	129	1287	129	1182	2469	1.83571	880	-173	97	11	m6A
chr1	212361369	212361370	ENST00000261461.7	.	+	2761	TGGGAAAGT	28	1	0.999988	protein_coding	PPP2R5A	ENSG00000066027.12	3245	1461	701	1083	701	2162	3245	2.55309	2060	599	732		m6A
chr1	212361370	212361371	ENST00000261461.7	.	+	2762	GGGAAAGTA	22	1	0.999908	protein_coding	PPP2R5A	ENSG00000066027.12	3245	1461	701	1083	701	2162	3245	2.55402	2061	600	733		m6A
chr14	77277382	77277383	ENST00000261534.9	.	-	2447	TGGGACTTT	60	0.45614	0.999959	protein_coding	POMT2	ENSG00000009830.13	4875	2253	202	2420	202	2455	4875	1.99645	2245	-8	98		m6A
chr14	77275872	77275873	ENST00000261534.9	.	-	3957	GGGCATTCA	30	1	0.999978	protein_coding	POMT2	ENSG00000009830.13	4875	2253	202	2420	202	2455	4875	2.62066	3755	1502	1608		m6A
chr14	77275383	77275384	ENST00000261534.9	.	-	4446	AAGGAGAAG	44	0.857143	0.999979	protein_coding	POMT2	ENSG00000009830.13	4875	2253	202	2420	202	2455	4875	2.82273	4244	1991	2097		m6A
chr14	77275381	77275382	ENST00000261534.9	.	-	4448	GGAGAAGCC	43	0.883721	0.999993	protein_coding	POMT2	ENSG00000009830.13	4875	2253	202	2420	202	2455	4875	2.82355	4246	1993	2099		m6A
chr14	77275380	77275381	ENST00000261534.9	.	-	4449	GAGAAGCCC	43	0.948718	0.999996	protein_coding	POMT2	ENSG00000009830.13	4875	2253	202	2420	202	2455	4875	2.82397	4247	1994	2100		m6A
chr18	31547681	31547682	ENST00000261590.13	.	+	4370	AAAAAAAAA	31	0.888889	0.999938	protein_coding	DSG2	ENSG00000046604.14	5697	3357	75	2265	75	3432	5697	2.41413	4295	938	1961		m6A
chr16	87832335	87832336	ENST00000261622.5	.	-	2242	ATGGACTCC	196	0.526596	0.999974	protein_coding	SLC7A5	ENSG00000103257.9	4556	1524	85	2947	85	1609	4556	2.21479	2157	633	689		m6A
chr16	87831155	87831156	ENST00000261622.5	.	-	3422	GTGGACTGA	276	0.591603	0.999949	protein_coding	SLC7A5	ENSG00000103257.9	4556	1524	85	2947	85	1609	4556	2.6152	3337	1813	1869		m6A
chr17	14076887	14076888	ENST00000261643.8	.	+	432	GTCCAGAAA	25	1	0.999997	protein_coding	COX10	ENSG00000006695.12	2898	1332	102	1464	102	1434	2898	1.24775	330	-1002	153	169	m6A
chr17	14076889	14076890	ENST00000261643.8	.	+	434	CCAGAAAGC	26	0.92	0.99998	protein_coding	COX10	ENSG00000006695.12	2898	1332	102	1464	102	1434	2898	1.24925	332	-1000	155	167	m6A
chr17	16001998	16001999	ENST00000261647.10	.	+	421	CAAGAAGGC	58	0.946429	0.99991	protein_coding	TTC19	ENSG00000011295.16	3050	1143	25	1882	25	1168	3050	1.34646	396	-747	84	27	m6A
chr13	49701620	49701621	ENST00000261667.8	.	-	1920	ATGGACTGT	21	0.95	0.999998	protein_coding	KPNA3	ENSG00000102753.10	4222	1566	176	2480	176	1742	4222	2.07177	1744	178	277		m6A
chr12	124777872	124777873	ENST00000261693.11	.	-	2387	ATGGACTGA	76	0.753846	0.999986	protein_coding	SCARB1	ENSG00000073060.17	3405	1530	144	1731	144	1674	3405	2.4119	2243	713	713		m6A
chr17	32481212	32481213	ENST00000261712.8	.	+	1743	ATAGACTGC	30	0.344828	0.999902	protein_coding	PSMD11	ENSG00000108671.11	3850	1269	14	2567	14	1283	3850	2.1792	1729	460	460		m6A
chr17	32481555	32481556	ENST00000261712.8	.	+	2086	TTTAATTGC	48	1	0.999993	protein_coding	PSMD11	ENSG00000108671.11	3850	1269	14	2567	14	1283	3850	2.31282	2072	803	803		m6A
chr15	83017834	83017835	ENST00000261721.9	.	-	1781	AAAAAAAAG	66	0.920635	0.999997	protein_coding	BTBD1	ENSG00000064726.10	3194	1449	101	1644	101	1550	3194	2.14051	1680	231	390		m6A
chr12	110038883	110038884	ENST00000261739.9	.	+	3361	TGAAATAAC	53	0.833333	0.999957	protein_coding	ANKRD13A	ENSG00000076513.17	4241	1773	259	2209	259	2032	4241	2.60163	3102	1329	1525		m6A
chr15	80979007	80979008	ENST00000261758.6	.	-	943	CTGGACACT	125	0.728	0.999997	protein_coding	MESD	ENSG00000117899.11	4200	705	28	3467	28	733	4200	2.06057	915	210	469		m6A
chr15	80978958	80978959	ENST00000261758.6	.	-	992	TGTGACTGT	100	0.758621	0.999916	protein_coding	MESD	ENSG00000117899.11	4200	705	28	3467	28	733	4200	2.0747	964	259	518		m6A
chr5	150553618	150553619	ENST00000261797.7	.	+	3418	CGAGACTCT	27	0.578947	0.999946	protein_coding	NDST1	ENSG00000070614.15	8011	2649	483	4879	483	3132	8011	2.05862	2935	286	406		m6A
chr5	150553771	150553772	ENST00000261797.7	.	+	3571	CTGGACATT	25	0.458333	0.999945	protein_coding	NDST1	ENSG00000070614.15	8011	2649	483	4879	483	3132	8011	2.08998	3088	439	559		m6A
chr5	150555409	150555410	ENST00000261797.7	.	+	5209	TTGGACACT	31	0.290323	0.999943	protein_coding	NDST1	ENSG00000070614.15	8011	2649	483	4879	483	3132	8011	2.4257	4726	2077	2197		m6A
chr12	122059712	122059713	ENST00000261822.5	.	+	1390	CAGGACTTC	28	0.478261	0.999935	protein_coding	BCL7A	ENSG00000110987.9	3722	633	208	2881	208	841	3722	2.19056	1182	549	621		m6A
chr12	122060300	122060301	ENST00000261822.5	.	+	1978	CTGGACCGT	37	0.351351	0.999975	protein_coding	BCL7A	ENSG00000110987.9	3722	633	208	2881	208	841	3722	2.39465	1770	1137	1209		m6A
chr15	67201707	67201708	ENST00000261880.10	.	-	2090	GTGGAAAGT	78	0.767123	0.999943	protein_coding	AAGAB	ENSG00000103591.13	3132	948	30	2154	30	978	3132	2.51625	2060	1112	1190		m6A
chr5	180602138	180602139	ENST00000261937.11	.	-	5199	GTGGACATT	31	0.566667	0.999989	protein_coding	FLT4	ENSG00000037280.16	5833	4092	55	1686	55	4147	5833	2.62396	5144	1052	1251		m6A
chr5	176507239	176507240	ENST00000261942.7	.	+	1650	AGAGACTCT	79	0.513514	0.999905	protein_coding	FAF2	ENSG00000113194.13	4485	1338	23	3124	23	1361	4485	2.09251	1627	289	472		m6A
chr5	176509895	176509896	ENST00000261942.7	.	+	4306	TAGGACTTG	102	0.526316	0.999952	protein_coding	FAF2	ENSG00000113194.13	4485	1338	23	3124	23	1361	4485	2.9427	4283	2945	3128		m6A
chr5	176496570	176496571	ENST00000261942.7	.	+	769	GGCTAGAAG	38	0.891892	0.999933	protein_coding	FAF2	ENSG00000113194.13	4485	1338	23	3124	23	1361	4485	1.55755	746	-592	85	93	m6A
chr5	176496572	176496573	ENST00000261942.7	.	+	771	CTAGAAGGC	40	0.945946	0.999976	protein_coding	FAF2	ENSG00000113194.13	4485	1338	23	3124	23	1361	4485	1.55904	748	-590	87	91	m6A
chr12	50819806	50819807	ENST00000262053.8	.	+	1056	GTGGACATG	37	0.378378	0.999997	protein_coding	ATF1	ENSG00000123268.9	2412	816	213	1383	213	1029	2412	2.01952	843	27	172		m6A
chr7	16753878	16753879	ENST00000262067.5	.	+	124	GGCCAGGCC	61	0.931034	0.999969	protein_coding	TSPAN13	ENSG00000106537.8	1873	615	213	1045	213	828	1873	0.58216	-89	-704		152	m6A
chr6	17637533	17637534	ENST00000262077.3	.	-	2620	ACAGACTGG	34	0.516129	0.999947	protein_coding	NUP153	ENSG00000124789.12	6026	4428	538	1060	538	4966	6026	1.47019	2082	-2346	236	382	m6A
chr6	17629449	17629450	ENST00000262077.3	.	-	3286	TCAGACTTT	37	0.342857	0.999958	protein_coding	NUP153	ENSG00000124789.12	6026	4428	538	1060	538	4966	6026	1.6206	2748	-1680	89	796	m6A
chr6	17629246	17629247	ENST00000262077.3	.	-	3489	TTGGACTTT	36	0.914286	0.999998	protein_coding	NUP153	ENSG00000124789.12	6026	4428	538	1060	538	4966	6026	1.66644	2951	-1477	292	593	m6A
chr16	74916188	74916189	ENST00000262144.11	.	-	1142	CCTGAGAAG	47	1	0.999978	protein_coding	WDR59	ENSG00000103091.15	5878	2925	106	2847	106	3031	5878	1.35419	1036	-1889	70	63	m6A
chr16	74873776	74873777	ENST00000262144.11	.	-	3462	ATGGACCTA	44	0.227273	0.999915	protein_coding	WDR59	ENSG00000103091.15	5878	2925	106	2847	106	3031	5878	2.15139	3356	431	667		m6A
chr18	80138469	80138470	ENST00000262198.9	.	+	3280	AAAGACAAA	24	0.25	0.999919	protein_coding	ADNP2	ENSG00000101544.9	5157	3396	224	1537	224	3620	5157	1.89988	3056	-340	2858		m6A
chr18	80138496	80138497	ENST00000262198.9	.	+	3307	AGGGACCTA	27	0.56	0.999996	protein_coding	ADNP2	ENSG00000101544.9	5157	3396	224	1537	224	3620	5157	1.90783	3083	-313	2885		m6A
chr14	100279190	100279191	ENST00000262238.10	.	+	2936	TGATACAGC	35	0.733333	0.999985	protein_coding	YY1	ENSG00000100811.14	6534	1245	101	5188	101	1346	6534	2.30648	2835	1590	1773		m6A
chr16	1506978	1506979	ENST00000262319.11	.	+	2435	TGGGAGAAG	114	0.819149	0.999945	protein_coding	TELO2	ENSG00000100726.15	3314	2514	282	518	282	2796	3314	1.8564	2153	-361	27	73	m6A
chr16	1510161	1510162	ENST00000262319.11	.	+	3021	CTGGACGTG	111	0.462264	0.999944	protein_coding	TELO2	ENSG00000100726.15	3314	2514	282	518	282	2796	3314	2.43436	2739	225	332		m6A
chr16	1788776	1788777	ENST00000262302.14	.	+	939	GAGAAACAG	235	0.0982906	0.999906	protein_coding	NUBP2	ENSG00000095906.17	1349	816	61	472	61	877	1349	2.13136	878	62	208		m6A
chr16	795787	795788	ENST00000262315.14	.	+	2343	CTCGATGCC	24	0.8	0.999952	protein_coding	CHTF18	ENSG00000127586.17	3092	2928	65	99	65	2993	3092	1.77801	2278	-650	103	47	m6A
chr16	1499279	1499280	ENST00000262319.11	.	+	1161	CAAGAAGGC	53	0.86	0.999976	protein_coding	TELO2	ENSG00000100726.15	3314	2514	282	518	282	2796	3314	1.34964	879	-1635	49	54	m6A
chr16	346678	346679	ENST00000262320.8	.	-	782	CTGGACTTC	26	0.653846	0.999963	protein_coding	AXIN1	ENSG00000103126.15	3707	2589	436	682	436	3025	3707	1.13364	346	-2243	427	532	m6A
chr16	3729267	3729268	ENST00000262367.10	.	-	6575	CCGGACTCA	20	0.75	0.999984	protein_coding	CREBBP	ENSG00000005339.15	10790	7329	797	2664	797	8126	10790	1.78837	5778	-1551	606		m6A
chr16	3727888	3727889	ENST00000262367.10	.	-	7954	CCGGACTCG	46	0.565217	0.99995	protein_coding	CREBBP	ENSG00000005339.15	10790	7329	797	2664	797	8126	10790	1.97653	7157	-172	1985		m6A
chr16	3727852	3727853	ENST00000262367.10	.	-	7990	AGGGACACT	48	0.478261	0.999949	protein_coding	CREBBP	ENSG00000005339.15	10790	7329	797	2664	797	8126	10790	1.98144	7193	-136	2021		m6A
chr16	3727677	3727678	ENST00000262367.10	.	-	8165	TTGGACCTT	51	0.354167	0.999946	protein_coding	CREBBP	ENSG00000005339.15	10790	7329	797	2664	797	8126	10790	2.01464	7368	39	2196		m6A
chr16	4880979	4880980	ENST00000262376.11	.	+	5021	GAGAAAGCC	20	0.9	0.99994	protein_coding	UBN1	ENSG00000118900.15	6443	3405	769	2269	769	4174	6443	2.37329	4252	847	897		m6A
chr17	28749494	28749495	ENST00000262395.10	.	+	1432	CAGGACATT	77	0.706667	0.99996	protein_coding	TRAF4	ENSG00000076604.15	2894	1413	102	1379	102	1515	2894	1.94126	1330	-83	550		m6A
chr17	43523896	43523897	ENST00000262415.8	.	+	3775	TTGGACTTA	47	0.690476	0.999957	protein_coding	DHX8	ENSG00000067596.12	5549	3663	63	1823	63	3726	5549	2.02688	3712	49	269		m6A
chr16	83915877	83915878	ENST00000262430.6	.	+	1900	GCCCAGATA	24	0.727273	0.999981	protein_coding	MLYCD	ENSG00000103150.7	13054	1482	30	11542	30	1512	13054	2.03362	1870	388	922		m6A
chr16	57460740	57460741	ENST00000262507.11	.	+	1100	AAGGACTCC	111	0.653846	0.999982	protein_coding	COQ9	ENSG00000088682.14	1630	957	27	646	27	984	1630	2.17957	1073	116	152		m6A
chr16	30738242	30738243	ENST00000262518.9	.	+	8557	AGGGACTGG	37	0.611111	0.999971	protein_coding	SRCAP	ENSG00000080603.17	11724	9693	355	1676	355	10048	11724	1.84618	8202	-1491	1194		m6A
chr16	30738799	30738800	ENST00000262518.9	.	+	9114	TTGGACCCC	40	0.297297	0.999981	protein_coding	SRCAP	ENSG00000080603.17	11724	9693	355	1676	355	10048	11724	1.90364	8759	-934	1751		m6A
chr16	30738896	30738897	ENST00000262518.9	.	+	9211	TGGGACCAT	51	0.326531	0.999978	protein_coding	SRCAP	ENSG00000080603.17	11724	9693	355	1676	355	10048	11724	1.91365	8856	-837	1848		m6A
chr16	30739323	30739324	ENST00000262518.9	.	+	9638	CTGGACTTA	67	0.622951	0.999912	protein_coding	SRCAP	ENSG00000080603.17	11724	9693	355	1676	355	10048	11724	1.9577	9283	-410	2275		m6A
chr7	132785422	132785423	ENST00000262570.10	.	-	1050	AAGGACACT	181	0.401163	0.999911	protein_coding	CHCHD3	ENSG00000106554.13	1604	684	153	767	153	837	1604	2.27771	897	213	237		m6A
chr16	30781467	30781468	ENST00000262525.6	.	-	3070	AAAAAAAAA	36	1	0.999948	protein_coding	ZNF629	ENSG00000102870.6	6083	2610	211	3262	211	2821	6083	2.07633	2859	249	2786		m6A
chr16	30781466	30781467	ENST00000262525.6	.	-	3071	AAAAAAAAA	37	1	0.999923	protein_coding	ZNF629	ENSG00000102870.6	6083	2610	211	3262	211	2821	6083	2.07664	2860	250	2787		m6A
chr16	30781465	30781466	ENST00000262525.6	.	-	3072	AAAAAAAAG	37	1	0.999961	protein_coding	ZNF629	ENSG00000102870.6	6083	2610	211	3262	211	2821	6083	2.07695	2861	251	2788		m6A
chr16	30784157	30784158	ENST00000262525.6	.	-	380	AAGGACTCA	22	0.52381	0.999991	protein_coding	ZNF629	ENSG00000102870.6	6083	2610	211	3262	211	2821	6083	1.06475	169	-2441	96		m6A
chr16	30780002	30780003	ENST00000262525.6	.	-	4535	AGAGACTGT	49	0.958333	0.999988	protein_coding	ZNF629	ENSG00000102870.6	6083	2610	211	3262	211	2821	6083	2.52544	4324	1714	4251		m6A
chr16	30779900	30779901	ENST00000262525.6	.	-	4637	GAGGACTCT	58	0.634615	0.999983	protein_coding	ZNF629	ENSG00000102870.6	6083	2610	211	3262	211	2821	6083	2.55671	4426	1816	4353		m6A
chr16	30779216	30779217	ENST00000262525.6	.	-	5321	TCGGACTAG	65	0.184615	0.999947	protein_coding	ZNF629	ENSG00000102870.6	6083	2610	211	3262	211	2821	6083	2.7664	5110	2500	5037		m6A
chr9	92032324	92032325	ENST00000262554.7	.	-	1604	ATGGACCAA	84	0.134146	0.999919	protein_coding	SPTLC1	ENSG00000090054.15	2783	1422	43	1318	43	1465	2783	2.10546	1561	139	233		m6A
chr8	143437854	143437855	ENST00000262577.6	.	-	3073	AGCCAGGCC	36	0.935484	0.999912	protein_coding	ZC3H3	ENSG00000014164.7	3270	2847	26	397	26	2873	3270	2.50378	3047	200	232		m6A
chr8	144790389	144790390	ENST00000262584.7	.	-	812	GAGGAACTG	20594	0.0675697	0.999979	protein_coding	RPL8	ENSG00000161016.18	1041	774	233	34	233	1007	1041	1.74806	579	-195	80	36	m6A
chr8	56963870	56963871	ENST00000262644.9	.	-	1283	GGGGACTCC	41	0.307692	0.99997	protein_coding	BPNT2	ENSG00000104331.9	7224	1080	282	5862	282	1362	7224	1.92685	1001	-79	193		m6A
chr8	56962791	56962792	ENST00000262644.9	.	-	2362	ATATAGAAG	29	1	0.999943	protein_coding	BPNT2	ENSG00000104331.9	7224	1080	282	5862	282	1362	7224	2.17059	2080	1000	1272		m6A
chr14	22972966	22972967	ENST00000262713.7	.	-	2377	CTGGATTCC	53	0.770833	0.999958	protein_coding	AJUBA	ENSG00000129474.16	4168	1617	285	2266	285	1902	4168	2.20962	2092	475	601		m6A
chr17	78398264	78398265	ENST00000262764.11	.	+	441	CTGGAAAGT	22	1	0.999968	protein_coding	PGS1	ENSG00000087157.19	2297	1671	17	609	17	1688	2297	1.25374	424	-1247	13	87	m6A
chr17	78971579	78971580	ENST00000262776.8	.	-	1876	GTGGACTAG	125	0.446281	0.9999	protein_coding	LGALS3BP	ENSG00000108679.13	2202	1758	123	321	123	1881	2202	1.99716	1753	-5	1124		m6A
chr17	78974797	78974798	ENST00000262776.8	.	-	388	CTGGATGAG	31	1	0.999942	protein_coding	LGALS3BP	ENSG00000108679.13	2202	1758	123	321	123	1881	2202	1.15074	265	-1493	21	111	m6A
chr19	18867336	18867337	ENST00000262803.10	.	+	4427	CTGGACTCA	63	0.532258	0.999978	protein_coding	UPF1	ENSG00000005007.13	5321	3357	251	1713	251	3608	5321	2.47811	4176	819	816		m6A
chr19	18867711	18867712	ENST00000262803.10	.	+	4802	AGGGACTGA	70	0.758065	0.999979	protein_coding	UPF1	ENSG00000005007.13	5321	3357	251	1713	251	3608	5321	2.69702	4551	1194	1191		m6A
chr19	18867928	18867929	ENST00000262803.10	.	+	5019	AGGGACTCT	61	0.416667	0.999949	protein_coding	UPF1	ENSG00000005007.13	5321	3357	251	1713	251	3608	5321	2.8237	4768	1411	1408		m6A
chr19	18847820	18847821	ENST00000262803.10	.	+	699	GGAAATACT	44	0.709677	0.999924	protein_coding	UPF1	ENSG00000005007.13	5321	3357	251	1713	251	3608	5321	1.13345	448	-2909	77	13	m6A
chr19	18850145	18850146	ENST00000262803.10	.	+	783	GGGGAGACA	45	0.809524	0.999968	protein_coding	UPF1	ENSG00000005007.13	5321	3357	251	1713	251	3608	5321	1.15847	532	-2825	71	97	m6A
chr19	43552855	43552856	ENST00000262887.10	.	-	832	GAAAAGAAG	40	0.96875	0.999956	protein_coding	XRCC1	ENSG00000073050.12	2052	1902	69	81	69	1971	2052	1.40116	763	-1139	52	60	m6A
chr19	45303352	45303353	ENST00000262891.9	.	+	3219	TAAGAGAGT	35	1	0.999927	protein_coding	MARK4	ENSG00000007047.15	5151	2259	318	2574	318	2577	5151	2.24942	2901	642	979		m6A
chr20	49063269	49063270	ENST00000262982.3	.	+	276	GGAGAAGTC	68	0.584906	0.999915	protein_coding	CSE1L	ENSG00000124207.17	3550	2916	123	511	123	3039	3550	1.05247	153	-2763	68	75	m6A
chr17	2043304	2043305	ENST00000263084.7	.	+	1233	ATGGACATT	208	0.878049	0.999998	nonsense_mediated_decay	DPH1	ENSG00000108963.19	1827	159	0	1668	0	159	1827	2.64388	1233	1074	700		m6A
chr17	2043304	2043305	ENST00000263083.12	.	+	2052	ATGGACATT	59	0.864407	0.999998	protein_coding	DPH1	ENSG00000108963.19	2646	1317	17	1312	17	1334	2646	2.54726	2035	718	700		m6A
chr17	4823067	4823068	ENST00000263088.11	.	+	3080	GAGGAGAGA	27	0.875	0.999945	protein_coding	PLD2	ENSG00000129219.14	3443	2802	75	566	75	2877	3443	2.35866	3005	203	428		m6A
chr17	4823069	4823070	ENST00000263088.11	.	+	3082	GGAGAGAGT	28	0.884615	0.999997	protein_coding	PLD2	ENSG00000129219.14	3443	2802	75	566	75	2877	3443	2.36219	3007	205	430		m6A
chr22	19038400	19038401	ENST00000263196.12	.	-	2322	CTGGACCGT	44	0.272727	0.999915	protein_coding	DGCR2	ENSG00000070413.20	4438	1653	206	2579	206	1859	4438	2.17953	2116	463	720		m6A
chr22	19038047	19038048	ENST00000263196.12	.	-	2675	GGGGACTGA	46	0.428571	0.999944	protein_coding	DGCR2	ENSG00000070413.20	4438	1653	206	2579	206	1859	4438	2.3164	2469	816	1073		m6A
chr22	19482825	19482826	ENST00000263201.7	.	+	389	ACCCAGATC	51	0.833333	0.99992	protein_coding	CDC45	ENSG00000093009.11	1879	1701	49	129	49	1750	1879	1.19988	340	-1361	136	2	m6A
chr22	19361859	19361860	ENST00000263208.5	.	-	2103	GATGAGAAA	54	0.816327	0.999996	protein_coding	HIRA	ENSG00000100084.14	4053	3054	257	742	257	3311	4053	1.60445	1846	-1208	71	134	m6A
chr22	19361857	19361858	ENST00000263208.5	.	-	2105	TGAGAAAGT	56	0.886792	0.999988	protein_coding	HIRA	ENSG00000100084.14	4053	3054	257	742	257	3311	4053	1.60511	1848	-1206	73	132	m6A
chr22	19361856	19361857	ENST00000263208.5	.	-	2106	GAGAAAGTC	55	0.924528	0.999959	protein_coding	HIRA	ENSG00000100084.14	4053	3054	257	742	257	3311	4053	1.60544	1849	-1205	74	131	m6A
chr22	19330981	19330982	ENST00000263208.5	.	-	3768	ACGGACTAT	82	0.296296	0.99995	protein_coding	HIRA	ENSG00000100084.14	4053	3054	257	742	257	3311	4053	2.6159	3511	457	574		m6A
chr9	33917406	33917407	ENST00000263228.4	.	+	1484	ATGGACCTT	170	0.426829	0.99999	protein_coding	UBE2R2	ENSG00000107341.5	4477	717	598	3162	598	1315	4477	2.05345	886	169	389		m6A
chr22	42876318	42876319	ENST00000263246.8	.	-	1371	TACGAGAAG	44	0.974359	0.99995	protein_coding	PACSIN2	ENSG00000100266.19	3251	1461	206	1584	206	1667	3251	1.7974	1165	-296	14	183	m6A
chr22	41599204	41599205	ENST00000263256.7	.	-	2602	ACGGACTTG	80	0.265823	0.999914	protein_coding	DESI1	ENSG00000100418.8	3780	507	204	3069	204	711	3780	2.61616	2398	1891	1985		m6A
chr19	47487653	47487654	ENST00000263354.8	.	-	1644	AAAAAACAA	112	0.971698	0.999961	protein_coding	NAPA	ENSG00000105402.8	1662	888	123	651	123	1011	1662	2.97235	1521	633	735		m6A
chr2	112575022	112575023	ENST00000263331.10	.	+	2731	GAGGACATG	36	0.411765	0.999954	protein_coding	POLR1B	ENSG00000125630.16	7527	3408	30	4089	30	3438	7527	1.79255	2701	-707	176		m6A
chr2	112575055	112575056	ENST00000263331.10	.	+	2764	CCAGACATT	21	0.631579	0.999976	protein_coding	POLR1B	ENSG00000125630.16	7527	3408	30	4089	30	3438	7527	1.80223	2734	-674	209		m6A
chr2	112575757	112575758	ENST00000263331.10	.	+	3466	GAGGACTAT	39	0.805556	0.999988	protein_coding	POLR1B	ENSG00000125630.16	7527	3408	30	4089	30	3438	7527	2.00685	3436	28	911		m6A
chr2	112576063	112576064	ENST00000263331.10	.	+	3772	TGTTAATCC	41	0.833333	0.999909	protein_coding	POLR1B	ENSG00000125630.16	7527	3408	30	4089	30	3438	7527	2.08168	3742	334	1217		m6A
chr19	40739914	40739915	ENST00000263370.3	.	+	2430	GTGGACACA	34	0.28125	0.999979	protein_coding	ITPKC	ENSG00000086544.3	3376	2052	24	1300	24	2076	3376	2.27231	2406	354	558		m6A
chr19	40740140	40740141	ENST00000263370.3	.	+	2656	TGGGACTGG	33	0.62069	0.999937	protein_coding	ITPKC	ENSG00000086544.3	3376	2052	24	1300	24	2076	3376	2.44615	2632	580	784		m6A
chr19	40740570	40740571	ENST00000263370.3	.	+	3086	AAAGACTGT	33	0.645161	0.999955	protein_coding	ITPKC	ENSG00000086544.3	3376	2052	24	1300	24	2076	3376	2.77692	3062	1010	1214		m6A
chr19	40740595	40740596	ENST00000263370.3	.	+	3111	GCTAACGGC	42	1	0.999903	protein_coding	ITPKC	ENSG00000086544.3	3376	2052	24	1300	24	2076	3376	2.79615	3087	1035	1239		m6A
chr19	16576494	16576495	ENST00000263390.8	.	-	1595	GGGCAGACA	27	1	0.999955	protein_coding	MED26	ENSG00000105085.11	3172	1803	261	1108	261	2064	3172	1.73988	1334	-469	1187		m6A
chr19	16576030	16576031	ENST00000263390.8	.	-	2059	TTGGACTGA	29	0.448276	0.999968	protein_coding	MED26	ENSG00000105085.11	3172	1803	261	1108	261	2064	3172	1.99723	1798	-5	1651		m6A
chr19	55090973	55090974	ENST00000263433.8	.	-	2940	GGGGAGAAG	28	0.761905	0.999919	protein_coding	PPP1R12C	ENSG00000125503.13	2997	2349	94	554	94	2443	2997	2.89711	2846	497	584		m6A
chr10	70566978	70566979	ENST00000263563.7	.	+	3138	CTGGAGTGC	24	0.888889	0.999953	protein_coding	PALD1	ENSG00000107719.9	4610	2571	322	1717	322	2893	4610	2.14269	2816	245	398		m6A
chr10	70567304	70567305	ENST00000263563.7	.	+	3464	CTGGACTCT	34	0.466667	0.999967	protein_coding	PALD1	ENSG00000107719.9	4610	2571	322	1717	322	2893	4610	2.33256	3142	571	724		m6A
chr10	70568436	70568437	ENST00000263563.7	.	+	4596	AAAAACAGC	26	1	0.999975	protein_coding	PALD1	ENSG00000107719.9	4610	2571	322	1717	322	2893	4610	2.99185	4274	1703	1856		m6A
chr19	975741	975742	ENST00000263620.8	.	+	5750	AAAAAAAAA	24	0.761905	0.999922	protein_coding	ARID3A	ENSG00000116017.11	5948	1782	292	3874	292	2074	5948	2.94889	5458	3676	3864		m6A
chr19	975744	975745	ENST00000263620.8	.	+	5753	AAAAAAAAA	27	0.818182	0.999917	protein_coding	ARID3A	ENSG00000116017.11	5948	1782	292	3874	292	2074	5948	2.94966	5461	3679	3867		m6A
chr19	975745	975746	ENST00000263620.8	.	+	5754	AAAAAAAAA	28	0.875	0.99996	protein_coding	ARID3A	ENSG00000116017.11	5948	1782	292	3874	292	2074	5948	2.94992	5462	3680	3868		m6A
chr19	975746	975747	ENST00000263620.8	.	+	5755	AAAAAAAAA	28	0.961538	0.999938	protein_coding	ARID3A	ENSG00000116017.11	5948	1782	292	3874	292	2074	5948	2.95018	5463	3681	3869		m6A
chr19	975747	975748	ENST00000263620.8	.	+	5756	AAAAAAAAG	28	0.958333	0.999972	protein_coding	ARID3A	ENSG00000116017.11	5948	1782	292	3874	292	2074	5948	2.95044	5464	3682	3870		m6A
chr11	74640808	74640809	ENST00000263681.7	.	+	1520	AGGGAGAAG	28	0.875	0.999924	protein_coding	POLD3	ENSG00000077514.9	3788	1401	77	2310	77	1478	3788	2.01818	1443	42	245		m6A
chr11	74640878	74640879	ENST00000263681.7	.	+	1590	CAAAAGACT	24	0.863636	0.999963	protein_coding	POLD3	ENSG00000077514.9	3788	1401	77	2310	77	1478	3788	2.04848	1513	112	315		m6A
chr11	74640880	74640881	ENST00000263681.7	.	+	1592	AAAGACTGT	20	0.842105	0.99998	protein_coding	POLD3	ENSG00000077514.9	3788	1401	77	2310	77	1478	3788	2.04935	1515	114	317		m6A
chr1	29216125	29216126	ENST00000263702.11	.	-	312	ACGGATTCC	115	1	0.999999	protein_coding	MECR	ENSG00000116353.16	2515	1122	28	1365	28	1150	2515	1.25312	284	-838	10	122	m6A
chr11	59575778	59575779	ENST00000263847.6	.	-	3331	AAAGACTAC	58	0.423077	0.999934	protein_coding	OSBP	ENSG00000110048.12	4713	2424	110	2179	110	2534	4713	2.36576	3221	797	940		m6A
chr2	86505433	86505434	ENST00000263856.9	.	-	1133	TTGTAGATT	56	0.803922	0.999933	protein_coding	CHMP3	ENSG00000115561.16	3138	669	95	2374	95	764	3138	2.15543	1038	369	515		m6A
chr4	151760842	151760843	ENST00000263985.11	.	-	164	GCTCAGCAG	39	0.805556	0.999919	protein_coding	GATB	ENSG00000059691.12	2369	1674	25	670	25	1699	2369	1.08303	139	-1535		37	m6A
chr16	67637918	67637919	ENST00000264010.10	.	+	2555	TTAAACGGC	46	1	0.999988	protein_coding	CTCF	ENSG00000102974.16	3814	2184	325	1305	325	2509	3814	2.03525	2230	46	231		m6A
chr16	67611416	67611417	ENST00000264010.10	.	+	909	ACCCAGACT	23	0.882353	0.999949	protein_coding	CTCF	ENSG00000102974.16	3814	2184	325	1305	325	2509	3814	1.2674	584	-1600	593	197	m6A
chr2	182757784	182757785	ENST00000264065.12	.	+	2332	GATAAGATT	34	0.8	0.99999	protein_coding	DNAJC10	ENSG00000077232.19	20144	2382	430	17332	430	2812	20144	1.79849	1902	-480	93	41	m6A
chr2	135920524	135920525	ENST00000264161.9	.	-	1044	TTTAATTAC	140	0.992593	0.99993	protein_coding	DARS1	ENSG00000115866.11	3099	1506	158	1435	158	1664	3099	1.58831	886	-620	75	73	m6A
chr1	20500308	20500309	ENST00000264198.5	.	-	1566	GTGGACTTG	129	0.679688	0.999995	protein_coding	MUL1	ENSG00000090432.7	2428	1059	127	1242	127	1186	2428	2.30596	1439	380	1110		m6A
chr1	20500231	20500232	ENST00000264198.5	.	-	1643	AGAGACTCT	138	0.511628	0.999959	protein_coding	MUL1	ENSG00000090432.7	2428	1059	127	1242	127	1186	2428	2.36795	1516	457	1187		m6A
chr1	20501288	20501289	ENST00000264198.5	.	-	586	AGAGACTGT	105	0.340426	0.999921	protein_coding	MUL1	ENSG00000090432.7	2428	1059	127	1242	127	1186	2428	1.43343	459	-600	130		m6A
chr2	135985537	135985538	ENST00000264161.9	.	-	88	GGAGAAGCC	43	0.820513	0.999959	protein_coding	DARS1	ENSG00000115866.11	3099	1506	158	1435	158	1664	3099	0.556962	-70	-1576		136	m6A
chr2	135985536	135985537	ENST00000264161.9	.	-	89	GAGAAGCCC	42	0.864865	0.999954	protein_coding	DARS1	ENSG00000115866.11	3099	1506	158	1435	158	1664	3099	0.563291	-69	-1575		135	m6A
chr1	236012038	236012039	ENST00000264187.7	.	-	2419	ATGTAGATG	20	0.777778	0.999953	protein_coding	NID1	ENSG00000116962.15	5792	3744	11	2037	11	3755	5792	1.64316	2408	-1336	4	119	m6A
chr1	235977758	235977759	ENST00000264187.7	.	-	3862	GCCCAGACC	25	1	0.999989	protein_coding	NID1	ENSG00000116962.15	5792	3744	11	2037	11	3755	5792	2.05253	3851	107	229		m6A
chr2	100393290	100393291	ENST00000264249.8	.	-	1422	GGGGACTTT	53	0.86	0.999991	protein_coding	CHST10	ENSG00000115526.11	2854	1071	398	1385	398	1469	2854	1.95612	1024	-47	491		m6A
chr2	100393235	100393236	ENST00000264249.8	.	-	1477	TAAGACCTA	50	0.265306	0.999914	protein_coding	CHST10	ENSG00000115526.11	2854	1071	398	1385	398	1469	2854	2.00578	1079	8	546		m6A
chr2	100392816	100392817	ENST00000264249.8	.	-	1896	CAGGACTCT	53	0.769231	0.999984	protein_coding	CHST10	ENSG00000115526.11	2854	1071	398	1385	398	1469	2854	2.3083	1498	427	965		m6A
chr2	100392769	100392770	ENST00000264249.8	.	-	1943	AGAGACTTT	58	0.584906	0.999984	protein_coding	CHST10	ENSG00000115526.11	2854	1071	398	1385	398	1469	2854	2.34224	1545	474	1012		m6A
chr4	133163114	133163115	ENST00000264360.7	.	+	3782	ATGGACTCT	32	0.46875	0.999916	protein_coding	PCDH10	ENSG00000138650.9	8510	3123	847	4540	847	3970	8510	1.9398	2935	-188	138	168	m6A
chr11	609342	609343	ENST00000264555.10	.	+	4030	ACAGACTCT	20	0.789474	0.999982	protein_coding	PHRF1	ENSG00000070047.13	5539	4950	144	445	144	5094	5539	1.78505	3886	-1064	2277	378	m6A
chr19	746918	746919	ENST00000264560.11	.	+	1344	CAGGACTTG	25	0.56	0.99994	protein_coding	PALM	ENSG00000099864.18	2755	1032	208	1515	208	1240	2755	2.06865	1136	104	634		m6A
chr17	40163716	40163717	ENST00000264645.12	.	+	1033	GGTGAGACT	67	0.654545	0.999906	protein_coding	CASC3	ENSG00000108349.17	3890	2112	12	1766	12	2124	3890	1.48343	1021	-1091	236	450	m6A
chr17	40163718	40163719	ENST00000264645.12	.	+	1035	TGAGACTGT	62	0.459016	0.999964	protein_coding	CASC3	ENSG00000108349.17	3890	2112	12	1766	12	2124	3890	1.48438	1023	-1089	238	448	m6A
chr5	6607292	6607293	ENST00000264670.11	.	-	1479	CTGGAAAGT	34	0.966667	0.999993	protein_coding	NSUN2	ENSG00000037474.15	3056	2304	65	687	65	2369	3056	1.61372	1414	-890	91	94	m6A
chr2	27650230	27650231	ENST00000264718.7	.	+	1218	CTAGAAGTC	59	0.927273	0.999985	protein_coding	GPN1	ENSG00000198522.14	2496	1167	21	1308	21	1188	2496	2.02294	1197	30	116		m6A
chr2	27632648	27632649	ENST00000264718.7	.	+	391	ATTGAGAAG	56	0.636364	0.999919	protein_coding	GPN1	ENSG00000198522.14	2496	1167	21	1308	21	1188	2496	1.31705	370	-797	16	22	m6A
chr4	957943	957944	ENST00000264771.9	.	+	1074	TGGGACTGC	35	0.606061	0.999948	protein_coding	TMEM175	ENSG00000127419.17	1787	1515	112	160	112	1627	1787	1.63498	962	-553	120		m6A
chr19	10350861	10350862	ENST00000264818.10	.	-	3637	GGCCAGGCC	28	1	0.999934	protein_coding	TYK2	ENSG00000105397.14	3971	3564	102	305	102	3666	3971	1.99186	3535	-29	106		m6A
chr19	306652	306653	ENST00000264819.7	.	-	1688	CTGGACTTA	32	0.275862	0.99994	protein_coding	MIER2	ENSG00000105556.12	2769	1638	14	1117	14	1652	2769	2.03223	1674	36	58		m6A
chr19	9854579	9854580	ENST00000264833.9	.	-	1119	ATGGACTTC	21	0.47619	0.999993	protein_coding	OLFM2	ENSG00000105088.9	1982	1365	149	468	149	1514	1982	1.71062	970	-395	283		m6A
chr3	112117491	112117492	ENST00000264848.10	.	+	1518	TTGGATAGT	30	0.48	0.999968	protein_coding	C3orf52	ENSG00000114529.13	2237	654	19	1564	19	673	2237	2.54028	1499	845	850		m6A
chr4	77036971	77036972	ENST00000264893.11	.	+	3901	TAAAAAAAA	26	0.904762	0.999922	protein_coding	SEPTIN11	ENSG00000138758.12	5545	1290	152	4103	152	1442	5545	2.59932	3749	2459	2475		m6A
chr4	77036972	77036973	ENST00000264893.11	.	+	3902	AAAAAAAAG	23	1	0.999991	protein_coding	SEPTIN11	ENSG00000138758.12	5545	1290	152	4103	152	1442	5545	2.59956	3750	2460	2476		m6A
chr4	77036990	77036991	ENST00000264893.11	.	+	3920	ATTTAAAAG	20	0.833333	0.999961	protein_coding	SEPTIN11	ENSG00000138758.12	5545	1290	152	4103	152	1442	5545	2.60395	3768	2478	2494		m6A
chr4	76195818	76195819	ENST00000264896.8	.	-	443	GGAGAAGCC	24	0.789474	0.999941	protein_coding	SCARB2	ENSG00000138760.11	4694	1437	281	2976	281	1718	4694	1.11273	162	-1275	45	113	m6A
chr4	76195817	76195818	ENST00000264896.8	.	-	444	GAGAAGCCC	23	0.904762	0.999985	protein_coding	SCARB2	ENSG00000138760.11	4694	1437	281	2976	281	1718	4694	1.11343	163	-1274	46	112	m6A
chr2	96707141	96707142	ENST00000264963.9	.	-	1184	GGGGACTAT	66	0.59375	0.999938	protein_coding	LMAN2L	ENSG00000114988.12	2398	1047	24	1327	24	1071	2398	2.08515	1160	113	256		m6A
chr2	96706360	96706361	ENST00000264963.9	.	-	1965	CTGGACTTG	69	0.927536	1	protein_coding	LMAN2L	ENSG00000114988.12	2398	1047	24	1327	24	1071	2398	2.6737	1941	894	1037		m6A
chr3	133588405	133588406	ENST00000264993.8	.	+	1495	GTGGACTTC	50	0.604167	0.999985	protein_coding	CDV3	ENSG00000091527.16	3351	777	359	2215	359	1136	3351	2.16208	1136	359	510		m6A
chr5	173317788	173317789	ENST00000265087.9	.	-	1187	ATGGACATT	60	0.864407	0.999983	protein_coding	STC2	ENSG00000113739.11	4254	909	221	3124	221	1130	4254	2.01825	966	57	460		m6A
chr4	109689175	109689176	ENST00000265164.7	.	-	1085	GGAGAAGCC	21	1	0.999987	protein_coding	CASP6	ENSG00000138794.10	1634	882	50	702	50	932	1634	2.21795	1035	153	392		m6A
chr4	107720151	107720152	ENST00000265174.5	.	-	82	CAAGAAAGT	31	0.793103	0.999947	protein_coding	PAPSS1	ENSG00000138801.9	2513	1875	55	583	55	1930	2513	1.0144	27	-1848		33	m6A
chr3	194641519	194641520	ENST00000265245.10	.	-	2553	AGGGACTTG	36	0.194444	0.999943	protein_coding	LSG1	ENSG00000041802.11	3283	1977	29	1277	29	2006	3283	2.42835	2524	547	727		m6A
chr6	41906966	41906967	ENST00000265350.9	.	-	864	ATGGACTCT	28	0.642857	0.999966	protein_coding	MED20	ENSG00000124641.16	2478	639	121	1718	121	760	2478	2.06054	743	104	320		m6A
chr6	43173903	43173904	ENST00000265354.6	.	+	958	TGAGACAGG	61	0.910714	0.999942	protein_coding	SRF	ENSG00000112658.8	4231	1527	388	2316	388	1915	4231	1.37328	570	-957	57	210	m6A
chr3	47412836	47412837	ENST00000265562.5	.	+	4638	TGCCAGGCC	24	0.916667	0.999957	protein_coding	PTPN23	ENSG00000076201.16	5237	4911	76	250	76	4987	5237	1.92894	4562	-349	131		m6A
chr7	96120238	96120239	ENST00000265631.10	.	-	3121	GGAAATAAA	28	0.619048	0.999915	protein_coding	SLC25A13	ENSG00000004864.14	3141	2028	142	971	142	2170	3141	2.9794	2979	951	1138		m6A
chr7	98628920	98628921	ENST00000265634.4	.	+	1764	GTCCAGCAG	34	0.939394	0.999984	protein_coding	NPTX2	ENSG00000106236.4	2713	1296	177	1240	177	1473	2713	2.23468	1587	291	519		m6A
chr7	98619763	98619764	ENST00000265634.4	.	+	724	GACGAGAAG	25	1	0.999997	protein_coding	NPTX2	ENSG00000106236.4	2713	1296	177	1240	177	1473	2713	1.42207	547	-749	121	96	m6A
chr7	98619765	98619766	ENST00000265634.4	.	+	726	CGAGAAGTC	30	1	0.999994	protein_coding	NPTX2	ENSG00000106236.4	2713	1296	177	1240	177	1473	2713	1.42361	549	-747	123	94	m6A
chr8	124999261	124999262	ENST00000265896.10	.	+	757	TCGGACTTC	113	0.416667	0.999967	protein_coding	SQLE	ENSG00000104549.12	2962	1725	899	338	899	2624	2962	0.842047	-142	-1867		433	m6A
chr8	124999409	124999410	ENST00000265896.10	.	+	905	GTGGACTTT	132	0.723077	0.999999	protein_coding	SQLE	ENSG00000104549.12	2962	1725	899	338	899	2624	2962	1.00348	6	-1719		285	m6A
chr9	125672560	125672561	ENST00000265960.8	.	-	320	TTGGACAAT	21	0.65	0.999943	protein_coding	MAPKAP1	ENSG00000119487.17	3369	1569	307	1493	307	1876	3369	1.00829	13	-1556	82	246	m6A
chr10	95663652	95663653	ENST00000265993.13	.	-	2481	CTGGACTGT	40	0.461538	0.999983	protein_coding	TCTN3	ENSG00000119977.22	2734	1878	190	666	190	2068	2734	2.62012	2291	413	647		m6A
chr3	52694664	52694665	ENST00000266014.11	.	-	1676	ATAGACTAT	38	0.69697	0.999943	protein_coding	GLT8D1	ENSG00000016864.19	1856	1116	381	359	381	1497	1856	2.49861	1295	179	370		m6A
chr3	50358413	50358414	ENST00000266025.4	.	-	1107	GGGGACATG	296	0.0782313	0.999978	protein_coding	TMEM115	ENSG00000126062.4	2107	1056	458	593	458	1514	2107	1.61458	649	-407		202	m6A
chr3	50354901	50354902	ENST00000266025.4	.	-	1954	AAAGACTGT	291	0.800712	0.999988	protein_coding	TMEM115	ENSG00000126062.4	2107	1056	458	593	458	1514	2107	2.74199	1496	440	645		m6A
chr3	50358599	50358600	ENST00000266025.4	.	-	921	GGGGACTGT	266	0.715953	0.999986	protein_coding	TMEM115	ENSG00000126062.4	2107	1056	458	593	458	1514	2107	1.43845	463	-593		388	m6A
chr22	30429018	30429019	ENST00000266263.10	.	+	1097	GGCCAGGCC	122	0.973451	0.999952	protein_coding	MTFP1	ENSG00000242114.6	1133	501	112	520	112	613	1133	2.93077	985	484	557		m6A
chr22	30428837	30428838	ENST00000266263.10	.	+	916	AGAGACTGA	386	0.659574	0.999942	protein_coding	MTFP1	ENSG00000242114.6	1133	501	112	520	112	613	1133	2.58269	804	303	376		m6A
chr14	75009368	75009369	ENST00000266126.10	.	+	1306	CAGGACTGT	83	0.975	0.999992	protein_coding	EIF2B2	ENSG00000119718.11	4304	1056	70	3178	70	1126	4304	2.05664	1236	180	338		m6A
chr12	7158153	7158154	ENST00000266546.11	.	+	3221	AAGGACTTT	45	0.465116	0.999978	protein_coding	CLSTN3	ENSG00000139182.15	4013	2871	278	864	278	3149	4013	2.08333	2943	72	213		m6A
chr12	57758902	57758903	ENST00000266643.6	.	+	1472	CTGGACTCC	99	0.419355	0.999974	protein_coding	MARCHF9	ENSG00000139266.6	2981	1041	426	1514	426	1467	2981	2.0033	1046	5	340		m6A
chr12	57759313	57759314	ENST00000266643.6	.	+	1883	TAAGACTAG	99	0.32967	0.999939	protein_coding	MARCHF9	ENSG00000139266.6	2981	1041	426	1514	426	1467	2981	2.27477	1457	416	751		m6A
chr12	57456558	57456559	ENST00000266646.3	.	+	993	GTAGACTTC	20	0.421053	0.999905	protein_coding	INHBE	ENSG00000139269.3	2460	1053	230	1177	230	1283	2460	1.7246	763	-290	465		m6A
chr12	98533284	98533285	ENST00000266732.8	.	+	1265	CCTGAGAGG	59	0.944444	0.999968	protein_coding	TMPO	ENSG00000120802.14	3615	2085	238	1292	238	2323	3615	1.49257	1027	-1058	462		m6A
chr12	53502127	53502128	ENST00000266987.7	.	+	292	GGCCAAGCC	90	1	0.999938	protein_coding	TARBP2	ENSG00000139546.11	1510	1101	126	283	126	1227	1510	1.15077	166	-935	113	57	m6A
chr12	122866730	122866731	ENST00000267202.7	.	-	1304	CGAAAGACA	48	0.815789	0.999988	protein_coding	VPS37B	ENSG00000139722.7	2706	858	62	1786	62	920	2706	2.21501	1242	384	876		m6A
chr13	110879774	110879775	ENST00000267339.6	.	-	1259	ATGGACACT	47	0.613636	0.999908	protein_coding	ANKRD10	ENSG00000088448.14	2495	1263	135	1097	135	1398	2495	1.88994	1124	-139	337		m6A
chr13	110879754	110879755	ENST00000267339.6	.	-	1279	GGGGACACT	50	0.145833	0.99991	protein_coding	ANKRD10	ENSG00000088448.14	2495	1263	135	1097	135	1398	2495	1.90578	1144	-119	357		m6A
chr15	43804985	43804986	ENST00000267812.4	.	-	1548	TTGGACTTA	31	0.52	0.999914	protein_coding	MFAP1	ENSG00000140259.7	2043	1320	121	602	121	1441	2043	2.17774	1427	107	290		m6A
chr15	75366572	75366573	ENST00000267978.10	.	-	394	GGTGAGAAG	20	0.944444	0.999937	protein_coding	MAN2C1	ENSG00000140400.17	3261	3123	24	114	24	3147	3261	1.11848	370	-2753	19	52	m6A
chr15	81001929	81001930	ENST00000267984.4	.	+	1007	AGGGACTTT	69	0.666667	0.999989	protein_coding	TLNRD1	ENSG00000140406.4	4866	1089	1349	2428	1349	2438	4866	0.746479	-342	-1431			m6A
chr15	81001327	81001328	ENST00000267984.4	.	+	405	ATGGACTTG	49	0.914894	0.999997	protein_coding	TLNRD1	ENSG00000140406.4	4866	1089	1349	2428	1349	2438	4866	0.300222	-944	-2033			m6A
chr15	74035513	74035514	ENST00000268059.10	.	+	2148	TCGGACTTG	22	0.545455	0.999951	protein_coding	PML	ENSG00000140464.20	3029	2490	96	443	96	2586	3029	1.8241	2052	-438	342		m6A
chr15	89316493	89316494	ENST00000268124.11	.	-	4287	GCAGAAGCC	44	1	0.999973	protein_coding	POLG	ENSG00000140521.17	4462	3720	311	431	311	4031	4462	2.59397	3976	256	333		m6A
chr15	89316492	89316493	ENST00000268124.11	.	-	4288	CAGAAGCCC	41	1	0.99992	protein_coding	POLG	ENSG00000140521.17	4462	3720	311	431	311	4031	4462	2.59629	3977	257	334		m6A
chr15	89624565	89624566	ENST00000268138.12	.	+	4373	ACAGACTCT	26	0.916667	0.999992	protein_coding	TICRR	ENSG00000140534.14	6788	5733	118	937	118	5851	6788	1.74219	4255	-1478	943	1221	m6A
chr15	89625360	89625361	ENST00000268138.12	.	+	5168	AAAGACTGG	23	0.565217	0.999961	protein_coding	TICRR	ENSG00000140534.14	6788	5733	118	937	118	5851	6788	1.88087	5050	-683	1738	426	m6A
chr15	89627078	89627079	ENST00000268138.12	.	+	5843	GAGGACTTA	27	0.478261	0.999957	protein_coding	TICRR	ENSG00000140534.14	6788	5733	118	937	118	5851	6788	1.9986	5725	-8	123		m6A
chr15	89627126	89627127	ENST00000268138.12	.	+	5891	AGCCAGGAC	25	1	0.999983	protein_coding	TICRR	ENSG00000140534.14	6788	5733	118	937	118	5851	6788	2.04269	5773	40	171		m6A
chr15	89627925	89627926	ENST00000268138.12	.	+	6690	TCTGATTCC	26	0.8	0.999933	protein_coding	TICRR	ENSG00000140534.14	6788	5733	118	937	118	5851	6788	2.89541	6572	839	970		m6A
chr15	90642913	90642914	ENST00000268184.11	.	+	2782	AGGGACTGC	29	0.357143	0.999952	protein_coding	CRTC3	ENSG00000140577.16	5214	1860	149	3205	149	2009	5214	2.24119	2633	773	982		m6A
chr15	90645179	90645180	ENST00000268184.11	.	+	5048	TGGGACCAT	36	0.517241	0.999973	protein_coding	CRTC3	ENSG00000140577.16	5214	1860	149	3205	149	2009	5214	2.94821	4899	3039	3248		m6A
chr16	87403157	87403158	ENST00000268607.10	.	+	530	AGGGATGTT	40	1	0.999909	protein_coding	MAP1LC3B	ENSG00000140941.14	2147	378	92	1677	92	470	2147	2.03578	438	60	235		m6A
chr16	3408550	3408551	ENST00000268655.5	.	+	1645	CATCAGCAG	22	1	0.999963	protein_coding	ZNF174	ENSG00000103343.13	2459	1224	790	445	790	2014	2459	1.69853	855	-369	230		m6A
chr16	3408914	3408915	ENST00000268655.5	.	+	2009	GGGGACTAA	24	0.416667	0.999966	protein_coding	ZNF174	ENSG00000103343.13	2459	1224	790	445	790	2014	2459	1.99592	1219	-5	594		m6A
chr17	17492025	17492026	ENST00000268711.4	.	+	1013	GAGAATGTT	39	0.428571	0.999927	protein_coding	MED9	ENSG00000141026.6	2209	441	42	1726	42	483	2209	2.30707	971	530	747		m6A
chr17	17491587	17491588	ENST00000268711.4	.	+	575	GTGGACCCC	67	0.106061	0.999979	protein_coding	MED9	ENSG00000141026.6	2209	441	42	1726	42	483	2209	2.0533	533	92	309		m6A
chr16	69742164	69742165	ENST00000268802.10	.	-	1421	CTGGACTGT	904	0.704192	0.999984	protein_coding	NOB1	ENSG00000141101.13	1716	1239	16	461	16	1255	1716	2.36009	1405	166	436		m6A
chr16	67675761	67675762	ENST00000268797.12	.	-	791	GTGGACCTG	41	0.414634	0.99999	protein_coding	GFOD2	ENSG00000141098.13	2018	1158	241	619	241	1399	2018	1.47496	550	-608	291		m6A
chr17	59683470	59683471	ENST00000269122.8	.	+	4362	CATAATTAC	40	1	0.999971	protein_coding	CLTC	ENSG00000141367.12	8369	5028	237	3104	237	5265	8369	1.82041	4125	-903	84	66	m6A
chr18	11999129	11999130	ENST00000269159.8	.	+	335	ACAGATCAC	42	0.888889	0.999948	protein_coding	IMPA2	ENSG00000141401.12	1449	867	163	419	163	1030	1449	1.19839	172	-695	76	58	m6A
chr18	36126750	36126751	ENST00000269187.10	.	-	492	GATAAGATT	36	0.9375	0.999991	protein_coding	SLC39A6	ENSG00000141424.13	3566	2268	236	1062	236	2504	3566	1.11287	256	-2012	265	533	m6A
chr17	81868157	81868158	ENST00000269321.12	.	-	1399	GGGGAAAGC	270	0.984733	0.999981	protein_coding	ARHGDIA	ENSG00000141522.12	1837	615	67	1155	67	682	1837	2.62078	1332	717	917		m6A
chr17	81868156	81868157	ENST00000269321.12	.	-	1400	GGGAAAGCC	273	0.976471	0.999944	protein_coding	ARHGDIA	ENSG00000141522.12	1837	615	67	1155	67	682	1837	2.62165	1333	718	918		m6A
chr17	79796083	79796084	ENST00000269385.9	.	-	297	GTGGACCCA	30	0.275862	0.999945	protein_coding	CBX8	ENSG00000141570.11	3752	1170	79	2503	79	1249	3752	1.18632	218	-952	39	28	m6A
chr17	79834220	79834221	ENST00000269397.9	.	-	1609	ATAGACTTG	145	0.75	0.999928	protein_coding	CBX4	ENSG00000141582.15	2675	1683	189	803	189	1872	2675	1.84373	1420	-263	1174		m6A
chr17	79835081	79835082	ENST00000269397.9	.	-	748	CCGGACCTG	44	0.209302	0.999948	protein_coding	CBX4	ENSG00000141582.15	2675	1683	189	803	189	1872	2675	1.33214	559	-1124	313		m6A
chr19	2737153	2737154	ENST00000269740.9	.	-	298	TTTGAGAAG	108	0.840426	0.999922	protein_coding	SLC39A3	ENSG00000141873.11	1367	945	195	227	195	1140	1367	1.10899	103	-842	225	107	m6A
chr19	4793016	4793017	ENST00000269856.5	.	+	1283	CCGGACACT	40	0.842105	0.999995	protein_coding	FEM1A	ENSG00000141965.5	9540	2010	121	7409	121	2131	9540	1.57811	1162	-848			m6A
chr19	4793106	4793107	ENST00000269856.5	.	+	1373	CTGGACATG	45	0.177778	0.999942	protein_coding	FEM1A	ENSG00000141965.5	9540	2010	121	7409	121	2131	9540	1.62289	1252	-758			m6A
chr19	4793484	4793485	ENST00000269856.5	.	+	1751	GTGGACAAG	53	0.245283	0.999978	protein_coding	FEM1A	ENSG00000141965.5	9540	2010	121	7409	121	2131	9540	1.81095	1630	-380			m6A
chr19	4794117	4794118	ENST00000269856.5	.	+	2384	GAAAAGACA	70	0.56	0.999918	protein_coding	FEM1A	ENSG00000141965.5	9540	2010	121	7409	121	2131	9540	2.03415	2263	253			m6A
chr19	4794242	4794243	ENST00000269856.5	.	+	2509	GAGGACTGT	74	0.464789	0.999915	protein_coding	FEM1A	ENSG00000141965.5	9540	2010	121	7409	121	2131	9540	2.05102	2388	378			m6A
chr19	18434388	18434389	ENST00000270061.12	.	+	1551	AAAGACTCT	39	0.394737	0.999947	protein_coding	SSBP4	ENSG00000130511.16	1725	1158	251	316	251	1409	1725	2.44937	1300	142	172		m6A
chr19	45785897	45785898	ENST00000270223.7	.	-	1686	CGGGACCGG	23	0.347826	0.999906	protein_coding	DMWD	ENSG00000185800.12	3410	2025	89	1296	89	2114	3410	1.78864	1597	-428	973	305	m6A
chr19	45090647	45090648	ENST00000270257.9	.	+	782	CTGGACTCC	239	0.719457	0.999985	protein_coding	GEMIN7	ENSG00000142252.11	1653	396	249	1008	249	645	1653	2.13591	533	137	541		m6A
chr19	10930134	10930135	ENST00000270502.7	.	+	1227	GAGAATCGC	154	0.296053	0.99996	protein_coding	TIMM29	ENSG00000142444.7	1347	783	12	552	12	795	1347	2.78261	1215	432	1121		m6A
chr19	44821304	44821305	ENST00000270233.12	.	+	2292	CTGGATTCC	22	1	0.999989	protein_coding	BCAM	ENSG00000187244.12	2409	1887	22	500	22	1909	2409	2.766	2270	383	389		m6A
chr19	49497259	49497260	ENST00000270625.7	.	+	104	AGAAACTGG	22780	0.0676983	1	protein_coding	RPS11	ENSG00000142534.7	573	477	23	73	23	500	573	1.16981	81	-396	66	66	m6A
chr1	162566148	162566149	ENST00000271469.7	.	+	409	AAGAAGCCC	43	0.864865	0.999958	protein_coding	UAP1	ENSG00000117143.13	2377	1569	329	479	329	1898	2377	1.05099	80	-1489	137	200	m6A
chr1	150949277	150949278	ENST00000271640.9	.	+	1613	AGTGACTTG	40	0.702703	0.999931	protein_coding	SETDB1	ENSG00000143379.12	4437	3876	190	371	190	4066	4437	1.36713	1423	-2453	156	1	m6A
chr1	150950785	150950786	ENST00000271640.9	.	+	2098	TCGGACAAT	35	0.470588	0.999906	protein_coding	SETDB1	ENSG00000143379.12	4437	3876	190	371	190	4066	4437	1.49226	1908	-1968	328	305	m6A
chr1	150960875	150960876	ENST00000271640.9	.	+	3003	ACGGACTCT	53	0.773585	0.999998	protein_coding	SETDB1	ENSG00000143379.12	4437	3876	190	371	190	4066	4437	1.72575	2813	-1063	313	316	m6A
chr1	150960898	150960899	ENST00000271640.9	.	+	3026	AAGGACTCC	40	0.486486	0.999991	protein_coding	SETDB1	ENSG00000143379.12	4437	3876	190	371	190	4066	4437	1.73168	2836	-1040	336	293	m6A
chr1	150941354	150941355	ENST00000271640.9	.	+	663	TAAGAAAGT	41	0.857143	0.999974	protein_coding	SETDB1	ENSG00000143379.12	4437	3876	190	371	190	4066	4437	1.12203	473	-3403	26	74	m6A
chr1	150646735	150646736	ENST00000271732.8	.	-	2617	ACCCAGACC	23	0.842105	0.999925	protein_coding	GOLPH3L	ENSG00000143457.11	3124	858	175	2091	175	1033	3124	2.75753	2442	1584	2012		m6A
chr2	20447733	20447734	ENST00000272233.6	.	+	660	CCGGACTCG	211	0.44335	0.999941	protein_coding	RHOB	ENSG00000143878.10	2367	591	392	1384	392	983	2367	1.45347	268	-323			m6A
chr2	38734442	38734443	ENST00000272252.10	.	+	1954	GGGGACTTC	64	0.258065	0.999918	protein_coding	GALM	ENSG00000143891.17	2277	1029	48	1200	48	1077	2277	2.73083	1906	877	955		m6A
chr2	47160299	47160300	ENST00000272298.12	.	-	993	TACCAGAAA	205	0.948276	0.99993	protein_coding	CALM2	ENSG00000143933.19	1210	450	68	692	68	518	1210	2.68642	925	475	504		m6A
chr2	55235596	55235597	ENST00000272317.11	.	+	528	AAAGACATG	4579	0.0329381	1	protein_coding	RPS27A	ENSG00000143947.15	785	471	38	276	38	509	785	2.06884	490	19	169		m6A
chr2	74426121	74426122	ENST00000272430.10	.	-	1933	CTGGACCTG	48	0.446809	0.999982	protein_coding	RTKN	ENSG00000114993.17	2221	1692	121	408	121	1813	2221	2.29412	1812	120	452		m6A
chr2	74425888	74425889	ENST00000272430.10	.	-	2166	ATTTAACAG	28	0.925926	0.999949	protein_coding	RTKN	ENSG00000114993.17	2221	1692	121	408	121	1813	2221	2.8652	2045	353	685		m6A
chr2	119681955	119681956	ENST00000272521.7	.	+	1200	AGGGACTAT	64	0.360656	0.999985	protein_coding	TMEM177	ENSG00000144120.13	1363	936	98	329	98	1034	1363	2.50456	1102	166	1124		m6A
chr2	218404441	218404442	ENST00000273062.7	.	+	1025	GGCCAGGAC	79	0.945946	0.999975	protein_coding	CTDSP1	ENSG00000144579.8	2525	786	223	1516	223	1009	2525	2.01055	802	16	145		m6A
chr2	218405924	218405925	ENST00000273062.7	.	+	2508	AAAGAGAAA	92	0.908046	1	protein_coding	CTDSP1	ENSG00000144579.8	2525	786	223	1516	223	1009	2525	2.98879	2285	1499	1628		m6A
chr2	218405926	218405927	ENST00000273062.7	.	+	2510	AGAGAAAGC	88	0.891566	0.999999	protein_coding	CTDSP1	ENSG00000144579.8	2525	786	223	1516	223	1009	2525	2.99011	2287	1501	1630		m6A
chr2	218405927	218405928	ENST00000273062.7	.	+	2511	GAGAAAGCC	85	0.8625	0.999999	protein_coding	CTDSP1	ENSG00000144579.8	2525	786	223	1516	223	1009	2525	2.99077	2288	1502	1631		m6A
chr3	39143503	39143504	ENST00000273153.10	.	-	1514	CTGGACCCA	20	0.25	0.999925	protein_coding	CSRNP1	ENSG00000144655.15	3164	1770	194	1200	194	1964	3164	1.74576	1320	-450	540		m6A
chr3	39143022	39143023	ENST00000273153.10	.	-	1995	AGAGACCTG	25	0.434783	0.999991	protein_coding	CSRNP1	ENSG00000144655.15	3164	1770	194	1200	194	1964	3164	2.02583	1801	31	1021		m6A
chr3	39142629	39142630	ENST00000273153.10	.	-	2388	CTGGACTGT	26	0.615385	0.999973	protein_coding	CSRNP1	ENSG00000144655.15	3164	1770	194	1200	194	1964	3164	2.35333	2194	424	1414		m6A
chr4	88521704	88521705	ENST00000273968.5	.	-	603	AGAAAACTT	269	0.25	0.999947	protein_coding	PYURF	ENSG00000145337.5	1311	345	76	890	76	421	1311	2.20449	527	182	324		m6A
chr4	139509420	139509421	ENST00000274031.8	.	-	3424	TTGGATAGA	30	0.76	0.999993	protein_coding	SETD7	ENSG00000145391.14	6808	1101	82	5625	82	1183	6808	2.3984	3342	2241	2422		m6A
chr5	52801566	52801567	ENST00000274311.3	.	+	1893	ATGGACTCA	162	0.707006	0.999998	protein_coding	PELO	ENSG00000152684.11	4371	1158	1009	2204	1009	2167	4371	1.76339	884	-274	158		m6A
chr5	178149483	178149484	ENST00000274606.8	.	-	758	GGGGAAAGT	740	0.904271	0.999924	protein_coding	NHP2	ENSG00000145912.9	780	462	68	250	68	530	780	2.912	690	228	354		m6A
chr11	65077483	65077484	ENST00000275517.8	.	-	2443	GAAAAAAAG	375	0.974359	0.999943	protein_coding	CDCA5	ENSG00000146670.10	2475	759	62	1654	62	821	2475	2.98065	2381	1622	1703		m6A
chr7	2731124	2731125	ENST00000275364.8	.	-	1348	TCAGACTCT	72	0.985714	0.999997	protein_coding	GNA12	ENSG00000146535.14	4369	1146	147	3076	147	1293	4369	2.01788	1201	55	625		m6A
chr7	2731007	2731008	ENST00000275364.8	.	-	1465	AAGGACATG	73	0.681818	0.999968	protein_coding	GNA12	ENSG00000146535.14	4369	1146	147	3076	147	1293	4369	2.05592	1318	172	742		m6A
chrX	46597852	46597853	ENST00000276055.4	.	+	1752	TGGGACTTG	36	0.444444	0.999948	protein_coding	CHST7	ENSG00000147119.4	2396	1461	167	768	167	1628	2396	2.16146	1585	124	93		m6A
chr8	23022854	23022855	ENST00000276431.9	.	-	1275	AGGGACACC	26	0.461538	0.999977	protein_coding	TNFRSF10B	ENSG00000120889.13	3998	1323	137	2538	137	1460	3998	1.86017	1138	-185	129		m6A
chr8	23022603	23022604	ENST00000276431.9	.	-	1526	CTGGACTCC	28	0.592593	0.999992	protein_coding	TNFRSF10B	ENSG00000120889.13	3998	1323	137	2538	137	1460	3998	2.026	1389	66	380		m6A
chr8	23021835	23021836	ENST00000276431.9	.	-	2294	GAAGAAGTC	31	0.642857	0.999923	protein_coding	TNFRSF10B	ENSG00000120889.13	3998	1323	137	2538	137	1460	3998	2.32861	2157	834	1148		m6A
chr8	123231482	123231483	ENST00000276704.6	.	-	662	AAAGACTGT	71	0.390625	0.99995	protein_coding	C8orf76	ENSG00000189376.12	1310	1143	31	136	31	1174	1310	1.55206	631	-512	274	184	m6A
chr9	129638073	129638074	ENST00000277458.5	.	-	1133	TGAGACTGT	62	0.62963	0.999913	protein_coding	ASB6	ENSG00000148331.12	4603	1266	152	3185	152	1418	4603	1.77488	981	-285	383		m6A
chr10	63154338	63154339	ENST00000277746.11	.	+	1127	GTGGACTGT	57	0.722222	0.999987	protein_coding	NRBF2	ENSG00000148572.16	1813	864	143	806	143	1007	1813	2.14888	984	120	828		m6A
chr10	63154117	63154118	ENST00000277746.11	.	+	906	AAGGACATT	66	0.689655	0.999947	protein_coding	NRBF2	ENSG00000148572.16	1813	864	143	806	143	1007	1813	1.8831	763	-101	607		m6A
chr10	102139652	102139653	ENST00000278070.7	.	+	1173	CTAGAGACT	36	0.69697	0.999972	protein_coding	PPRC1	ENSG00000148840.11	5328	4995	29	304	29	5024	5328	1.22903	1144	-3851	553	2352	m6A
chr10	102139654	102139655	ENST00000278070.7	.	+	1175	AGAGACTAG	32	0.655172	0.999994	protein_coding	PPRC1	ENSG00000148840.11	5328	4995	29	304	29	5024	5328	1.22943	1146	-3849	555	2350	m6A
chr10	102139775	102139776	ENST00000278070.7	.	+	1296	CTGGACTCA	35	0.516129	0.999918	protein_coding	PPRC1	ENSG00000148840.11	5328	4995	29	304	29	5024	5328	1.25365	1267	-3728	676	2229	m6A
chr11	62601756	62601757	ENST00000278823.7	.	-	108	TGGGACTCC	21	0.473684	0.999949	protein_coding	MTA2	ENSG00000149480.7	3083	2007	415	661	415	2422	3083	0.260241	-307	-2314		335	m6A
chr20	62390305	62390306	ENST00000279101.9	.	-	2110	TTGGACTCT	28	0.928571	0.999996	protein_coding	CABLES2	ENSG00000149679.11	3785	1437	9	2339	9	1446	3785	2.28388	2101	664	805		m6A
chr11	65321738	65321739	ENST00000279249.3	.	+	1284	ATGGACACA	26	0.833333	0.999989	protein_coding	CDC42EP2	ENSG00000149798.5	1963	633	444	886	444	1077	1963	2.23363	840	207	1195		m6A
chr11	65321383	65321384	ENST00000279249.3	.	+	929	GTGGACTGA	24	0.869565	0.999996	protein_coding	CDC42EP2	ENSG00000149798.5	1963	633	444	886	444	1077	1963	1.76619	485	-148	840		m6A
chr11	65108588	65108589	ENST00000279281.8	.	+	1154	CTGGACCGC	382	0.0501319	0.999906	protein_coding	VPS51	ENSG00000149823.9	2661	2349	37	275	37	2386	2661	1.47552	1117	-1232	392	326	m6A
chr10	110894442	110894443	ENST00000280154.12	.	+	1282	GGAGAAAGT	21	0.894737	0.999973	protein_coding	PDCD4	ENSG00000150593.18	3481	1410	153	1918	153	1563	3481	1.80071	1129	-281	31	80	m6A
chr11	86807937	86807938	ENST00000280258.6	.	+	417	AGAGACGCA	61	0.213115	0.999969	protein_coding	PRSS23	ENSG00000150687.12	3713	1152	123	2438	123	1275	3713	1.25521	294	-858	307		m6A
chr11	112062498	112062499	ENST00000280346.11	.	+	1972	TTAGAAAGT	40	0.9	0.999997	protein_coding	DLAT	ENSG00000150768.17	3878	1944	65	1869	65	2009	3878	1.98097	1907	-37	93		m6A
chr11	112062499	112062500	ENST00000280346.11	.	+	1973	TAGAAAGTA	38	0.944444	0.999992	protein_coding	DLAT	ENSG00000150768.17	3878	1944	65	1869	65	2009	3878	1.98148	1908	-36	94		m6A
chr4	118732839	118732840	ENST00000280551.11	.	-	2795	ACTCAGCAG	23	1	0.999954	protein_coding	SEC24D	ENSG00000150961.15	4018	3099	227	692	227	3326	4018	1.82865	2568	-531	72	108	m6A
chr3	25794487	25794488	ENST00000280701.8	.	+	1462	CTGGACTGT	39	0.297297	0.999926	protein_coding	OXSM	ENSG00000151093.8	1506	1380	89	37	89	1469	1506	1.99493	1373	-7	396		m6A
chr12	106971457	106971458	ENST00000280756.9	.	+	650	ATGGACTAC	31	0.774194	0.99999	protein_coding	TMEM263	ENSG00000151135.10	3228	351	233	2644	233	584	3228	2.02496	417	66	353		m6A
chr12	106971482	106971483	ENST00000280756.9	.	+	675	TTGGACGTT	31	0.433333	0.999989	protein_coding	TMEM263	ENSG00000151135.10	3228	351	233	2644	233	584	3228	2.03442	442	91	378		m6A
chr11	134247503	134247504	ENST00000281187.10	.	+	3376	AGCCAGGTC	71	1	0.999914	protein_coding	VPS26B	ENSG00000151502.11	3661	1011	452	2198	452	1463	3661	2.87034	2924	1913	2060		m6A
chr4	184716408	184716409	ENST00000281453.10	.	-	639	CAATAGAAA	39	0.974359	0.999974	protein_coding	CENPU	ENSG00000151725.12	2494	1257	34	1203	34	1291	2494	1.4813	605	-652	224	13	m6A
chr4	184716406	184716407	ENST00000281453.10	.	-	641	ATAGAAAGT	40	0.975	0.999966	protein_coding	CENPU	ENSG00000151725.12	2494	1257	34	1203	34	1291	2494	1.4829	607	-650	226	11	m6A
chr4	184716405	184716406	ENST00000281453.10	.	-	642	TAGAAAGTC	40	0.948718	0.999957	protein_coding	CENPU	ENSG00000151725.12	2494	1257	34	1203	34	1291	2494	1.48369	608	-649	227	10	m6A
chr13	78616357	78616358	ENST00000282003.7	.	-	1437	TGGGACTGT	23	0.782609	0.999996	protein_coding	OBI1	ENSG00000152193.8	3507	2181	35	1291	35	2216	3507	1.64282	1402	-779	764		m6A
chr13	78615198	78615199	ENST00000282003.7	.	-	2596	TGATAAGCC	33	0.923077	0.999942	protein_coding	OBI1	ENSG00000152193.8	3507	2181	35	1291	35	2216	3507	2.29435	2561	380	1923		m6A
chr2	197706552	197706553	ENST00000282276.8	.	+	1184	TGGGACTGT	29	0.517241	0.999989	protein_coding	MARS2	ENSG00000247626.5	3027	1782	37	1208	37	1819	3027	1.64366	1147	-635			m6A
chr2	197706968	197706969	ENST00000282276.8	.	+	1600	TGGGACTTT	30	1	0.999996	protein_coding	MARS2	ENSG00000247626.5	3027	1782	37	1208	37	1819	3027	1.8771	1563	-219			m6A
chr2	197707081	197707082	ENST00000282276.8	.	+	1713	ATGGACATC	24	0.869565	0.99999	protein_coding	MARS2	ENSG00000247626.5	3027	1782	37	1208	37	1819	3027	1.94052	1676	-106			m6A
chr2	197707114	197707115	ENST00000282276.8	.	+	1746	TGGGACCTG	25	0.416667	0.999982	protein_coding	MARS2	ENSG00000247626.5	3027	1782	37	1208	37	1819	3027	1.95903	1709	-73			m6A
chr2	197707181	197707182	ENST00000282276.8	.	+	1813	CCGGACCTA	27	0.296296	0.999958	protein_coding	MARS2	ENSG00000247626.5	3027	1782	37	1208	37	1819	3027	1.99663	1776	-6			m6A
chr2	43224172	43224173	ENST00000282388.4	.	-	1921	TTGGACTCG	94	0.785714	0.999999	protein_coding	ZFP36L2	ENSG00000152518.8	3693	1485	291	1917	291	1776	3693	2.07564	1630	145	1579		m6A
chr2	43223955	43223956	ENST00000282388.4	.	-	2138	TGGGACTTC	100	0.175258	0.99993	protein_coding	ZFP36L2	ENSG00000152518.8	3693	1485	291	1917	291	1776	3693	2.18884	1847	362	1796		m6A
chr3	32168353	32168354	ENST00000282541.10	.	+	3591	CTAGATTAG	25	1	0.999983	protein_coding	GPD1L	ENSG00000152642.11	3947	1056	92	2799	92	1148	3947	2.87281	3499	2443	2540		m6A
chr1	235342922	235342923	ENST00000282841.9	.	+	1285	TTAGAAGCC	62	1	1	protein_coding	GGPS1	ENSG00000152904.11	2895	903	232	1760	232	1135	2895	2.08523	1053	150	912		m6A
chr1	235342923	235342924	ENST00000282841.9	.	+	1286	TAGAAGCCC	62	1	1	protein_coding	GGPS1	ENSG00000152904.11	2895	903	232	1760	232	1135	2895	2.0858	1054	151	913		m6A
chr1	235342330	235342331	ENST00000282841.9	.	+	693	GTGGACTGT	92	0.483146	0.999984	protein_coding	GGPS1	ENSG00000152904.11	2895	903	232	1760	232	1135	2895	1.51052	461	-442	320		m6A
chr4	143540390	143540391	ENST00000283131.4	.	+	2021	ACTAAGACA	22	1	0.999985	protein_coding	SMARCA5	ENSG00000153147.6	7684	3159	223	4302	223	3382	7684	1.56917	1798	-1361	28	105	m6A
chr4	143550023	143550024	ENST00000283131.4	.	+	3235	CTTAATTAC	38	1	0.999938	protein_coding	SMARCA5	ENSG00000153147.6	7684	3159	223	4302	223	3382	7684	1.95347	3012	-147	27	81	m6A
chr2	108767751	108767752	ENST00000283195.11	.	+	7337	GTGGACTGC	23	0.65	0.999984	protein_coding	RANBP2	ENSG00000153201.16	11708	9675	125	1908	125	9800	11708	1.74543	7212	-2463	4515	637	m6A
chr2	108767858	108767859	ENST00000283195.11	.	+	7444	CAAAAACAG	25	0.956522	0.999957	protein_coding	RANBP2	ENSG00000153201.16	11708	9675	125	1908	125	9800	11708	1.75649	7319	-2356	4622	530	m6A
chr16	4609138	4609139	ENST00000283474.12	.	-	1118	CTGGACTTT	165	0.771605	0.999999	protein_coding	UBALD1	ENSG00000153443.13	1374	534	91	749	91	625	1374	2.65821	1027	493	844		m6A
chr16	4614678	4614679	ENST00000283474.12	.	-	209	TTCGAGACA	160	0.993671	0.999993	protein_coding	UBALD1	ENSG00000153443.13	1374	534	91	749	91	625	1374	1.22097	118	-416		2	m6A
chr16	4610554	4610555	ENST00000283474.12	.	-	211	CGAGACAGC	158	0.993671	0.999999	protein_coding	UBALD1	ENSG00000153443.13	1374	534	91	749	91	625	1374	1.22472	120	-414		63	m6A
chr2	108783773	108783774	ENST00000283195.11	.	+	9672	TTGGACTTT	38	0.405405	0.999992	protein_coding	RANBP2	ENSG00000153201.16	11708	9675	125	1908	125	9800	11708	1.98677	9547	-128	178		m6A
chr5	1462022	1462023	ENST00000283415.4	.	-	3348	ATGGACACT	53	0.283019	0.999979	protein_coding	LPCAT1	ENSG00000153395.10	3945	1605	116	2224	116	1721	3945	2.73156	3232	1627	1812		m6A
chr5	1461711	1461712	ENST00000283415.4	.	-	3659	ACAGACTTT	65	0.576271	0.999972	protein_coding	LPCAT1	ENSG00000153395.10	3945	1605	116	2224	116	1721	3945	2.8714	3543	1938	2123		m6A
chr3	33390319	33390320	ENST00000283629.8	.	-	2190	ATATAGACT	40	0.837838	0.999994	protein_coding	UBP1	ENSG00000153560.12	4175	1623	557	1995	557	2180	4175	2.00501	1633	10	48		m6A
chr3	33390317	33390318	ENST00000283629.8	.	-	2192	ATAGACTGA	39	0.564103	0.999991	protein_coding	UBP1	ENSG00000153560.12	4175	1623	557	1995	557	2180	4175	2.00602	1635	12	50		m6A
chr3	33389654	33389655	ENST00000283629.8	.	-	2855	AAAGACTTT	48	0.4375	0.99993	protein_coding	UBP1	ENSG00000153560.12	4175	1623	557	1995	557	2180	4175	2.33835	2298	675	713		m6A
chr3	33389495	33389496	ENST00000283629.8	.	-	3014	TCTGACCAC	39	0.545455	0.999913	protein_coding	UBP1	ENSG00000153560.12	4175	1623	557	1995	557	2180	4175	2.41805	2457	834	872		m6A
chr16	75305107	75305108	ENST00000283882.4	.	-	875	CTTGAGAAG	112	0.927835	0.999907	protein_coding	CFDP1	ENSG00000153774.9	1293	900	151	242	151	1051	1293	1.80444	724	-176	74	85	m6A
chr17	13496662	13496663	ENST00000284110.2	.	-	1554	TCGGACTAC	54	0.377358	0.999904	protein_coding	HS3ST3A1	ENSG00000153976.3	4186	1221	800	2165	800	2021	4186	1.61753	754	-467	155		m6A
chr17	13496127	13496128	ENST00000284110.2	.	-	2089	AGAGACAGT	52	0.901961	0.999904	protein_coding	HS3ST3A1	ENSG00000153976.3	4186	1221	800	2165	800	2021	4186	2.03141	1289	68	690		m6A
chr5	14871659	14871660	ENST00000284268.8	.	-	118	ATGGACTTG	20	0.25	0.999913	protein_coding	ANKH	ENSG00000154122.14	8207	1479	331	6397	331	1810	8207	0.356495	-213	-1692		309	m6A
chr11	124746934	124746935	ENST00000284292.11	.	+	934	GAAGAGAAG	42	0.764706	0.999995	protein_coding	NRGN	ENSG00000154146.13	1210	237	143	830	143	380	1210	2.66747	791	554	531		m6A
chr11	124746936	124746937	ENST00000284292.11	.	+	936	AGAGAAGTC	40	0.878788	0.999947	protein_coding	NRGN	ENSG00000154146.13	1210	237	143	830	143	380	1210	2.66988	793	556	533		m6A
chr1	228394885	228394886	ENST00000284551.11	.	-	1499	CTGGACTAC	150	0.548872	0.999935	protein_coding	TRIM11	ENSG00000154370.16	2710	1407	274	1029	274	1681	2710	1.87065	1225	-182	366		m6A
chr10	125854195	125854196	ENST00000284690.4	.	-	1324	ATTGAGAAA	48	0.977778	0.999933	protein_coding	DHX32	ENSG00000089876.12	3050	2232	468	350	468	2700	3050	1.38351	856	-1376	7	236	m6A
chr21	17796732	17796733	ENST00000284881.9	.	-	573	TTGGACTTT	20	0.529412	0.99999	protein_coding	C21orf91	ENSG00000154642.11	5396	894	61	4441	61	955	5396	1.57271	512	-382	385	152	m6A
chr21	26837715	26837716	ENST00000284984.8	.	-	3221	TAAGACCTG	25	0.565217	0.999966	protein_coding	ADAMTS1	ENSG00000154734.16	5183	2904	455	1824	455	3359	5183	1.95248	2766	-138	562		m6A
chr3	133824264	133824265	ENST00000285208.9	.	-	5565	GTCAAACAA	20	0.842105	0.99997	protein_coding	RAB6B	ENSG00000154917.11	5596	627	416	4553	416	1043	5596	2.99319	5149	4522	4587		m6A
chr4	6621713	6621714	ENST00000285599.8	.	+	3480	ATAGACTCA	20	0.588235	0.999912	protein_coding	MAN2B2	ENSG00000013288.9	5129	3030	22	2077	22	3052	5129	2.20607	3458	428	526		m6A
chr10	97714741	97714742	ENST00000285605.8	.	+	1012	TGAGACTAA	61	0.679245	0.999978	protein_coding	MARVELD1	ENSG00000155254.13	3213	522	147	2544	147	669	3213	2.13483	865	343		1244	m6A
chr10	97715531	97715532	ENST00000285605.8	.	+	1802	TGAGAAGTC	53	0.96	0.99993	protein_coding	MARVELD1	ENSG00000155254.13	3213	522	147	2544	147	669	3213	2.44536	1655	1133		454	m6A
chr10	97717461	97717462	ENST00000285605.8	.	+	2524	TTGGACACA	70	0.426471	0.999992	protein_coding	MARVELD1	ENSG00000155254.13	3213	522	147	2544	147	669	3213	2.72917	2377	1855	268		m6A
chr21	14373967	14373968	ENST00000285667.4	.	-	1091	GTGGAGAAA	70	0.970588	0.999998	protein_coding	HSPA13	ENSG00000155304.6	3945	1416	27	2502	27	1443	3945	1.75141	1064	-352	316		m6A
chr21	14373965	14373966	ENST00000285667.4	.	-	1093	GGAGAAAGT	69	0.955882	0.999999	protein_coding	HSPA13	ENSG00000155304.6	3945	1416	27	2502	27	1443	3945	1.75282	1066	-350	318		m6A
chr21	14373964	14373965	ENST00000285667.4	.	-	1094	GAGAAAGTC	69	0.954545	0.999999	protein_coding	HSPA13	ENSG00000155304.6	3945	1416	27	2502	27	1443	3945	1.75353	1067	-349	319		m6A
chr2	121727813	121727814	ENST00000285814.9	.	-	816	TCAAACAGC	129	1	0.999964	protein_coding	NIFK	ENSG00000155438.12	1686	882	25	779	25	907	1686	1.89683	791	-91	98		m6A
chr2	121727670	121727671	ENST00000285814.9	.	-	959	GTGGACTTT	108	0.53	0.999941	protein_coding	NIFK	ENSG00000155438.12	1686	882	25	779	25	907	1686	2.06675	934	52	241		m6A
chr16	46802963	46802964	ENST00000285697.9	.	-	483	AAAGACTTA	20	0.65	0.999983	protein_coding	C16orf87	ENSG00000155330.10	6845	465	31	6349	31	496	6845	1.97204	452	-13	106		m6A
chr2	121728288	121728289	ENST00000285814.9	.	-	716	AGCCAGGGC	75	0.970588	0.999982	protein_coding	NIFK	ENSG00000155438.12	1686	882	25	779	25	907	1686	1.78345	691	-191	67	2	m6A
chr5	173607968	173607969	ENST00000285908.5	.	-	837	ATGGACTTT	31	0.517241	0.999987	protein_coding	BOD1	ENSG00000145919.11	1286	390	152	744	152	542	1286	2.39651	685	295	323		m6A
chr7	135625207	135625208	ENST00000285968.11	.	+	4551	ATAAACAGC	37	0.941176	0.999942	protein_coding	NUP205	ENSG00000155561.15	6264	6039	28	197	28	6067	6264	1.74897	4523	-1516	44	148	m6A
chr2	202036593	202036594	ENST00000286201.3	.	+	2739	AAAGACTTG	26	0.68	0.999997	protein_coding	FZD7	ENSG00000155760.3	4587	1725	793	2069	793	2518	4587	2.10681	1946	221			m6A
chr2	202036680	202036681	ENST00000286201.3	.	+	2826	AGAGACTGC	26	0.608696	0.999941	protein_coding	FZD7	ENSG00000155760.3	4587	1725	793	2069	793	2518	4587	2.14886	2033	308			m6A
chrX	155943653	155943654	ENST00000286448.12	.	+	2478	ATCAATTAC	37	1	0.999917	protein_coding	VAMP7	ENSG00000124333.16	2594	663	113	1818	113	776	2594	2.93619	2365	1702	1771		m6A
chr12	57616490	57616491	ENST00000286494.9	.	+	2087	GATAAACAG	23	1	0.999984	protein_coding	ARHGEF25	ENSG00000240771.8	2554	1743	460	351	460	2203	2554	1.93345	1627	-116	207	5	m6A
chr12	57616491	57616492	ENST00000286494.9	.	+	2088	ATAAACAGG	23	1	0.999996	protein_coding	ARHGEF25	ENSG00000240771.8	2554	1743	460	351	460	2203	2554	1.93402	1628	-115	208	4	m6A
chr21	29006498	29006499	ENST00000286777.6	.	-	884	ATGGACTTT	20	0.6	0.999994	processed_transcript	RWDD2B	ENSG00000156253.7	1625	0	0	0	0	0	0	inf	884	884	152		m6A
chr8	98041832	98041833	ENST00000287038.8	.	-	385	CATTAGAAG	13373	0.0758856	0.999993	protein_coding	RPL30	ENSG00000156482.11	498	348	70	80	70	418	498	1.90517	315	-33	17		m6A
chr8	98041814	98041815	ENST00000287038.8	.	-	403	ACAGACTGG	10461	0.0879826	0.99995	protein_coding	RPL30	ENSG00000156482.11	498	348	70	80	70	418	498	1.9569	333	-15	35		m6A
chr10	70140099	70140100	ENST00000287078.7	.	-	1638	GGCCACCTA	46	0.977273	0.999943	protein_coding	TYSND1	ENSG00000156521.14	3758	1701	114	1943	114	1815	3758	1.89594	1524	-177	41		m6A
chr10	70139472	70139473	ENST00000287078.7	.	-	2265	AAGGACTCA	72	0.730159	0.999969	protein_coding	TYSND1	ENSG00000156521.14	3758	1701	114	1943	114	1815	3758	2.2316	2151	450	668		m6A
chr11	57700277	57700278	ENST00000287169.8	.	+	3538	GACCAGACT	30	1	0.999998	protein_coding	ZDHHC5	ENSG00000156599.11	4443	2148	1144	1151	1144	3292	4443	2.21373	2394	246	412		m6A
chr11	57672491	57672492	ENST00000287169.8	.	+	545	AAAGACTGC	52	0.652174	0.999984	protein_coding	ZDHHC5	ENSG00000156599.11	4443	2148	1144	1151	1144	3292	4443	0.476399	-599	-2747	471	703	m6A
chr8	38210734	38210735	ENST00000287322.5	.	+	1630	GTAGACTCA	20	0.736842	0.999992	protein_coding	BAG4	ENSG00000156735.11	4197	1374	15	2808	15	1389	4197	2.08583	1615	241	727		m6A
chr8	125366801	125366802	ENST00000287437.8	.	+	869	TATAAGAAA	46	0.833333	0.999967	protein_coding	NSMCE2	ENSG00000156831.8	1188	744	209	235	209	953	1188	1.8871	660	-84	34		m6A
chr16	30604804	30604805	ENST00000287461.8	.	-	1309	CCGGACTGC	81	0.589744	0.999998	protein_coding	ZNF689	ENSG00000156853.13	3557	1503	348	1706	348	1851	3557	1.63939	961	-542	642		m6A
chr3	10260598	10260599	ENST00000287652.8	.	+	1927	AAGGACTGT	38	0.59375	0.999988	protein_coding	TATDN2	ENSG00000157014.11	5342	2286	1051	2005	1051	3337	5342	1.3832	876	-1410	462	72	m6A
chr3	10270343	10270344	ENST00000287652.8	.	+	2212	GACCAGCAG	24	0.73913	0.999927	protein_coding	TATDN2	ENSG00000157014.11	5342	2286	1051	2005	1051	3337	5342	1.50787	1161	-1125	213	672	m6A
chr3	10270689	10270690	ENST00000287652.8	.	+	2558	CTGGACATG	26	0.28	0.999955	protein_coding	TATDN2	ENSG00000157014.11	5342	2286	1051	2005	1051	3337	5342	1.65923	1507	-779	559	326	m6A
chr3	10270721	10270722	ENST00000287652.8	.	+	2590	AGGGACCTT	46	0.511111	0.999975	protein_coding	TATDN2	ENSG00000157014.11	5342	2286	1051	2005	1051	3337	5342	1.67323	1539	-747	591	294	m6A
chr3	10270788	10270789	ENST00000287652.8	.	+	2657	TCTGACTTC	49	0.418605	0.999958	protein_coding	TATDN2	ENSG00000157014.11	5342	2286	1051	2005	1051	3337	5342	1.70254	1606	-680	658	227	m6A
chr3	10271002	10271003	ENST00000287652.8	.	+	2871	TCCCAGAAC	23	0.944444	0.999975	protein_coding	TATDN2	ENSG00000157014.11	5342	2286	1051	2005	1051	3337	5342	1.79615	1820	-466	872	13	m6A
chr7	151213824	151213825	ENST00000287844.7	.	-	2185	CTGGACTCG	273	0.301158	0.999911	protein_coding	ABCF2	ENSG00000033050.9	4527	1872	85	2570	85	1957	4527	2.08872	2100	228	366		m6A
chr16	15038020	15038021	ENST00000287706.8	.	-	1045	ATGAATTAC	45	0.846154	0.999943	protein_coding	NTAN1	ENSG00000157045.9	1210	933	103	174	103	1036	1210	2.05172	942	9	189		m6A
chr7	151213313	151213314	ENST00000287844.7	.	-	2696	ACAGACTTT	55	0.796296	0.999996	protein_coding	ABCF2	ENSG00000033050.9	4527	1872	85	2570	85	1957	4527	2.28755	2611	739	877		m6A
chr7	151213162	151213163	ENST00000287844.7	.	-	2847	CTAGAGACT	57	0.8	0.999984	protein_coding	ABCF2	ENSG00000033050.9	4527	1872	85	2570	85	1957	4527	2.3463	2762	890	1028		m6A
chr7	151213160	151213161	ENST00000287844.7	.	-	2849	AGAGACTAT	54	0.680851	0.999954	protein_coding	ABCF2	ENSG00000033050.9	4527	1872	85	2570	85	1957	4527	2.34708	2764	892	1030		m6A
chr5	75360389	75360390	ENST00000287936.9	.	+	2818	AAGGACTAA	29	0.862069	0.999992	protein_coding	HMGCR	ENSG00000113161.17	4530	2667	104	1759	104	2771	4530	2.02672	2714	47	102		m6A
chr7	92458145	92458146	ENST00000287957.5	.	+	2641	AAAAAAAAG	36	0.833333	0.99994	protein_coding	GATAD1	ENSG00000157259.8	4571	810	248	3513	248	1058	4571	2.45061	2393	1583	1774		m6A
chr7	92456502	92456503	ENST00000287957.5	.	+	998	ATGGACTCA	32	0.46875	0.999954	protein_coding	GATAD1	ENSG00000157259.8	4571	810	248	3513	248	1058	4571	1.92593	750	-60	131		m6A
chr16	69328787	69328788	ENST00000288022.2	.	-	983	GTGGACATT	108	0.914286	0.99999	protein_coding	PDF	ENSG00000258429.2	2859	732	18	2109	18	750	2859	2.11048	965	233	391		m6A
chr16	69328837	69328838	ENST00000288022.2	.	-	933	ACGGACAAA	94	0.692308	0.99991	protein_coding	PDF	ENSG00000258429.2	2859	732	18	2109	18	750	2859	2.08677	915	183	341		m6A
chr16	70159943	70159944	ENST00000288050.9	.	+	5955	TTGGACTCT	22	0.45	0.999943	protein_coding	PDPR	ENSG00000090857.14	8549	2640	251	5658	251	2891	8549	2.54153	5704	3064	3469		m6A
chr16	70160518	70160519	ENST00000288050.9	.	+	6530	AGAGACCAC	22	0.52381	0.999966	protein_coding	PDPR	ENSG00000090857.14	8549	2640	251	5658	251	2891	8549	2.64316	6279	3639	4044		m6A
chr16	70160895	70160896	ENST00000288050.9	.	+	6907	ATGGACACA	21	0.894737	0.999996	protein_coding	PDPR	ENSG00000090857.14	8549	2640	251	5658	251	2891	8549	2.70979	6656	4016	4421		m6A
chr16	70333726	70333727	ENST00000288071.11	.	+	1696	TTGGACTTG	79	0.773333	0.999994	protein_coding	DDX19B	ENSG00000157349.17	3275	1440	112	1723	112	1552	3275	2.08358	1584	144	206		m6A
chr14	24290813	24290814	ENST00000288111.12	.	-	1210	TTGGACTTG	46	0.369565	0.999927	protein_coding	DHRS1	ENSG00000157379.14	1427	942	224	261	224	1166	1427	2.16858	986	44	181		m6A
chr12	121003464	121003465	ENST00000288757.7	.	-	1489	TAAGACATT	44	0.44186	0.999982	protein_coding	C12orf43	ENSG00000157895.11	4469	789	13	3667	13	802	4469	2.18735	1476	687	1024		m6A
chr12	121003371	121003372	ENST00000288757.7	.	-	1582	GTGGACTAG	22	0.380952	0.999962	protein_coding	C12orf43	ENSG00000157895.11	4469	789	13	3667	13	802	4469	2.21271	1569	780	1117		m6A
chr12	121003037	121003038	ENST00000288757.7	.	-	1916	AAAAAAAAA	25	0.904762	0.999905	protein_coding	C12orf43	ENSG00000157895.11	4469	789	13	3667	13	802	4469	2.30379	1903	1114	1451		m6A
chr7	5231551	5231552	ENST00000288828.9	.	+	2156	GTGGACTTT	96	0.368421	0.999931	protein_coding	WIPI2	ENSG00000157954.15	4445	1365	187	2893	187	1552	4445	2.20878	1969	604	717		m6A
chr2	97656063	97656064	ENST00000289228.7	.	-	2078	GGCCAGGGC	104	0.958763	0.999982	protein_coding	ACTR1B	ENSG00000115073.8	2204	1131	154	919	154	1285	2204	2.86289	1924	793	896		m6A
chr18	21651667	21651668	ENST00000289119.7	.	-	1261	GCCAAGACA	21	0.833333	0.999948	protein_coding	ABHD3	ENSG00000158201.10	2029	1230	109	690	109	1339	2029	1.93659	1152	-78	95		m6A
chr6	26171258	26171259	ENST00000289316.2	.	+	698	ATGGACTAC	20	0.526316	0.999987	protein_coding	H2BC5	ENSG00000158373.8	789	381	24	384	24	405	789	2.76302	674	293	284		m6A
chr2	101270115	101270116	ENST00000289382.8	.	+	2314	TCTGAGACA	61	0.981481	0.999984	protein_coding	CNOT11	ENSG00000158435.8	2515	1533	79	903	79	1612	2515	2.77741	2235	702	900		m6A
chr2	101270117	101270118	ENST00000289382.8	.	+	2316	TGAGACAGC	61	0.965517	0.999935	protein_coding	CNOT11	ENSG00000158435.8	2515	1533	79	903	79	1612	2515	2.77962	2237	704	902		m6A
chr16	89697370	89697371	ENST00000289805.10	.	-	1316	ATGGACACT	39	0.615385	0.999996	protein_coding	SPATA2L	ENSG00000158792.16	2331	1275	79	977	79	1354	2331	1.9702	1237	-38	934		m6A
chr16	89697931	89697932	ENST00000289805.10	.	-	755	CTGGACTTA	37	0.941176	0.999997	protein_coding	SPATA2L	ENSG00000158792.16	2331	1275	79	977	79	1354	2331	1.5302	676	-599	373		m6A
chr16	89697919	89697920	ENST00000289805.10	.	-	767	CGGGACTTG	41	0.536585	0.999943	protein_coding	SPATA2L	ENSG00000158792.16	2331	1275	79	977	79	1354	2331	1.53961	688	-587	385		m6A
chr16	24959744	24959745	ENST00000289968.11	.	-	757	TTAGAAGCC	24	1	0.999996	protein_coding	ARHGAP17	ENSG00000140750.17	3495	2646	108	741	108	2754	3495	1.24528	649	-1997	7	75	m6A
chr16	24959743	24959744	ENST00000289968.11	.	-	758	TAGAAGCCC	24	1	0.999995	protein_coding	ARHGAP17	ENSG00000140750.17	3495	2646	108	741	108	2754	3495	1.24565	650	-1996	8	74	m6A
chr17	47683845	47683846	ENST00000290158.9	.	+	4398	TCAAACGTC	49	0.977778	0.999952	protein_coding	KPNB1	ENSG00000108424.11	6058	2631	326	3101	326	2957	6058	2.46469	4072	1441	1442		m6A
chr20	46068523	46068524	ENST00000290231.11	.	-	654	GCCCAGAAA	28	0.925926	0.99999	protein_coding	NCOA5	ENSG00000124160.12	3224	1740	175	1309	175	1915	3224	1.27529	479	-1261	114	23	m6A
chr20	46366620	46366621	ENST00000290246.11	.	-	3094	CTAGACTGT	33	0.65625	0.99998	protein_coding	ELMO2	ENSG00000062598.18	3666	2163	193	1310	193	2356	3666	2.56336	2901	738	939		m6A
chr20	62812599	62812600	ENST00000290291.10	.	+	1009	TCGGACCTG	41	0.804878	0.999998	protein_coding	OGFR	ENSG00000060491.17	2410	2034	25	351	25	2059	2410	1.48378	984	-1050	370		m6A
chr20	62812896	62812897	ENST00000290291.10	.	+	1306	GGGGACCCA	64	0.274194	0.999959	protein_coding	OGFR	ENSG00000060491.17	2410	2034	25	351	25	2059	2410	1.62979	1281	-753	667		m6A
chr20	62812918	62812919	ENST00000290291.10	.	+	1328	CAGGACCCT	67	0.234375	0.999976	protein_coding	OGFR	ENSG00000060491.17	2410	2034	25	351	25	2059	2410	1.64061	1303	-731	689		m6A
chr20	62813096	62813097	ENST00000290291.10	.	+	1506	CTGGACACA	48	0.666667	0.999981	protein_coding	OGFR	ENSG00000060491.17	2410	2034	25	351	25	2059	2410	1.72812	1481	-553	867		m6A
chr17	48726702	48726703	ENST00000290295.8	.	-	1098	AAGGACTCT	31	0.833333	0.999955	protein_coding	HOXB13	ENSG00000159184.8	3039	855	157	2027	157	1012	3039	2.04243	941	86	340		m6A
chr17	48726693	48726694	ENST00000290295.8	.	-	1107	GCTGAGAGG	29	0.956522	0.999974	protein_coding	HOXB13	ENSG00000159184.8	3039	855	157	2027	157	1012	3039	2.04687	950	95	349		m6A
chr17	48728632	48728633	ENST00000290295.8	.	-	117	CTAGATTCC	25	1	0.999952	protein_coding	HOXB13	ENSG00000159184.8	3039	855	157	2027	157	1012	3039	0.745223	-40	-895		641	m6A
chr17	48726648	48726649	ENST00000290295.8	.	-	1152	CTGGACTGT	32	0.433333	0.999987	protein_coding	HOXB13	ENSG00000159184.8	3039	855	157	2027	157	1012	3039	2.06907	995	140	394		m6A
chr12	6839617	6839618	ENST00000290510.10	.	+	2401	CTGGACTCA	67	0.580645	0.999959	protein_coding	P3H3	ENSG00000110811.20	2631	2211	34	386	34	2245	2631	2.40415	2367	156	321		m6A
chr15	76342043	76342044	ENST00000290759.9	.	+	1399	GAGGACTCT	79	0.573529	0.999928	protein_coding	ISL2	ENSG00000159556.10	1831	1080	111	640	111	1191	1831	2.325	1288	208	325		m6A
chr4	1213596	1213597	ENST00000290921.10	.	-	1083	AGCCAGGGC	25	1	0.999964	protein_coding	CTBP1	ENSG00000159692.16	2297	1323	182	792	182	1505	2297	1.68103	901	-422	8	120	m6A
chr16	67929168	67929169	ENST00000291041.6	.	+	2989	GGCCAGGGC	101	0.727273	0.999904	protein_coding	PSKH1	ENSG00000159792.10	3497	1275	188	2034	188	1463	3497	2.75025	2801	1526	1844		m6A
chr16	67929263	67929264	ENST00000291041.6	.	+	3084	GGCCAGGCC	111	1	0.999973	protein_coding	PSKH1	ENSG00000159792.10	3497	1275	188	2034	188	1463	3497	2.79695	2896	1621	1939		m6A
chr19	17232219	17232220	ENST00000291442.4	.	-	2045	AAAGACTGT	286	0.463504	0.999938	protein_coding	NR2F6	ENSG00000160113.6	2383	1215	699	469	699	1914	2383	2.27932	1346	131	406		m6A
chr21	43982471	43982472	ENST00000291572.13	.	+	1444	GAAAAGACA	40	0.764706	0.999981	protein_coding	AGPAT3	ENSG00000160216.21	6565	1131	234	5200	234	1365	6565	2.01519	1210	79	168		m6A
chr21	43982473	43982474	ENST00000291572.13	.	+	1446	AAAGACAAT	37	0.5	0.999991	protein_coding	AGPAT3	ENSG00000160216.21	6565	1131	234	5200	234	1365	6565	2.01558	1212	81	170		m6A
chr21	44079679	44079680	ENST00000291574.9	.	+	1770	TGTCAAAAG	21	1	0.999997	protein_coding	TRAPPC10	ENSG00000160218.13	6986	3780	185	3021	185	3965	6986	1.41931	1585	-2195	116	25	m6A
chr21	44103594	44103595	ENST00000291574.9	.	+	4028	CTGGACTCT	20	0.894737	0.999993	protein_coding	TRAPPC10	ENSG00000160218.13	6986	3780	185	3021	185	3965	6986	2.02085	3843	63	302		m6A
chr21	46285028	46285029	ENST00000291688.6	.	-	582	CTGGACTTG	21	0.571429	0.999992	protein_coding	MCM3AP	ENSG00000160294.11	6403	5943	325	135	325	6268	6403	1.04324	257	-5686		962	m6A
chr19	40591107	40591108	ENST00000291842.10	.	+	2051	GGCCAGACC	67	0.984375	0.999924	protein_coding	SHKBP1	ENSG00000160410.15	2341	2124	27	190	27	2151	2341	1.95292	2024	-100	132		m6A
chr9	128702658	128702659	ENST00000291906.5	.	+	156	GCCCAGAAT	21	0.95	0.999957	protein_coding	PKN3	ENSG00000160447.7	3393	2670	413	310	413	3083	3393	0.377724	-257	-2927		281	m6A
chr1	154988541	154988542	ENST00000292180.8	.	+	1160	AGGGACTAT	33	0.78125	0.999997	protein_coding	FLAD1	ENSG00000160688.19	2189	1764	351	74	351	2115	2189	1.45862	809	-955	437	308	m6A
chr1	154549806	154549807	ENST00000292211.5	.	-	2008	CCCTAGATT	22	0.857143	0.999995	protein_coding	UBE2Q1	ENSG00000160714.10	3239	1269	109	1861	109	1378	3239	2.33853	1899	630	662		m6A
chr19	647590	647591	ENST00000292363.10	.	-	1565	ACAGACTTT	154	0.570423	0.999961	protein_coding	RNF126	ENSG00000070423.18	1631	936	93	602	93	1029	1631	2.89037	1472	536	686		m6A
chr19	13154132	13154133	ENST00000292433.4	.	+	1331	GTGGACTGG	23	0.590909	0.99991	protein_coding	IER2	ENSG00000160888.7	2110	672	385	1053	385	1057	2110	2.26021	946	274	1189		m6A
chr19	13154242	13154243	ENST00000292433.4	.	+	1441	TCGGACTTC	25	0.44	0.999983	protein_coding	IER2	ENSG00000160888.7	2110	672	385	1053	385	1057	2110	2.36467	1056	384	1299		m6A
chr7	100057395	100057396	ENST00000292450.9	.	+	553	AGCCAGGAC	21	0.789474	0.999988	protein_coding	ZSCAN21	ENSG00000166529.15	2009	1422	164	423	164	1586	2009	1.27356	389	-1033	485	10	m6A
chr7	99419825	99419826	ENST00000292478.9	.	-	2376	GAGGACACA	66	0.307692	0.999966	protein_coding	PTCD1	ENSG00000106246.18	5464	2103	133	3228	133	2236	5464	2.04337	2243	140	323		m6A
chr7	99419280	99419281	ENST00000292478.9	.	-	2921	AGGGACACA	63	0.285714	0.99993	protein_coding	PTCD1	ENSG00000106246.18	5464	2103	133	3228	133	2236	5464	2.21221	2788	685	868		m6A
chr19	1877065	1877066	ENST00000292577.12	.	-	1449	GTGGACGAT	263	0.4	0.999916	protein_coding	ABHD17A	ENSG00000129968.17	1706	933	383	390	383	1316	1706	2.34103	1066	133	359		m6A
chr8	144521242	144521243	ENST00000292524.6	.	+	1407	CGGGACTCA	30	0.689655	0.999997	protein_coding	LRRC14	ENSG00000160959.8	5337	1482	161	3694	161	1643	5337	1.84076	1246	-236	332		m6A
chr8	144521293	144521294	ENST00000292524.6	.	+	1458	GTGGACTGC	23	0.954545	0.999996	protein_coding	LRRC14	ENSG00000160959.8	5337	1482	161	3694	161	1643	5337	1.87517	1297	-185	383		m6A
chr8	144521437	144521438	ENST00000292524.6	.	+	1602	ACGGACATC	22	0.619048	0.999965	protein_coding	LRRC14	ENSG00000160959.8	5337	1482	161	3694	161	1643	5337	1.97233	1441	-41	527		m6A
chr8	144521461	144521462	ENST00000292524.6	.	+	1626	GCGGACTAC	29	0.535714	0.999978	protein_coding	LRRC14	ENSG00000160959.8	5337	1482	161	3694	161	1643	5337	1.98853	1465	-17	551		m6A
chr8	144521545	144521546	ENST00000292524.6	.	+	1710	TGGGACCCC	34	0.28125	0.999979	protein_coding	LRRC14	ENSG00000160959.8	5337	1482	161	3694	161	1643	5337	2.01814	1549	67	635		m6A
chr8	144523657	144523658	ENST00000292524.6	.	+	3822	TCTGAGAAA	39	0.857143	0.999988	protein_coding	LRRC14	ENSG00000160959.8	5337	1482	161	3694	161	1643	5337	2.58988	3661	2179	2747		m6A
chr8	144523660	144523661	ENST00000292524.6	.	+	3825	GAGAAAGCA	34	0.827586	0.999917	protein_coding	LRRC14	ENSG00000160959.8	5337	1482	161	3694	161	1643	5337	2.59069	3664	2182	2750		m6A
chr8	144520320	144520321	ENST00000292524.6	.	+	573	TGGGACTGT	22	0.809524	0.999998	protein_coding	LRRC14	ENSG00000160959.8	5337	1482	161	3694	161	1643	5337	1.278	412	-1070	83	502	m6A
chr7	102457207	102457208	ENST00000292566.4	.	-	1121	CTGGACCGT	55	0.309091	0.999961	protein_coding	ALKBH4	ENSG00000160993.4	2092	909	27	1156	27	936	2092	2.16003	1094	185	773		m6A
chr7	102457160	102457161	ENST00000292566.4	.	-	1168	GGGGACATG	73	0.205479	0.999916	protein_coding	ALKBH4	ENSG00000160993.4	2092	909	27	1156	27	936	2092	2.20069	1141	232	820		m6A
chr7	102456855	102456856	ENST00000292566.4	.	-	1473	CAAGACTGT	72	0.253968	0.999929	protein_coding	ALKBH4	ENSG00000160993.4	2092	909	27	1156	27	936	2092	2.46453	1446	537	1125		m6A
chr7	102457832	102457833	ENST00000292566.4	.	-	496	CTGGACTAC	60	0.396552	0.999988	protein_coding	ALKBH4	ENSG00000160993.4	2092	909	27	1156	27	936	2092	1.51595	469	-440	148		m6A
chr19	1885416	1885417	ENST00000292577.12	.	-	79	ACGGACGCA	181	0.0718232	0.999922	protein_coding	ABHD17A	ENSG00000129968.17	1706	933	383	390	383	1316	1706	0.206266	-304	-1237		66	m6A
chr5	179766541	179766542	ENST00000292599.4	.	+	1822	CTGGACTAC	50	0.630435	0.999964	protein_coding	MAML1	ENSG00000161021.13	5748	3051	291	2406	291	3342	5748	1.5018	1531	-1520	1216	200	m6A
chr5	179766580	179766581	ENST00000292599.4	.	+	1861	GCGGACTGT	40	0.72973	0.999995	protein_coding	MAML1	ENSG00000161021.13	5748	3051	291	2406	291	3342	5748	1.51459	1570	-1481	1255	161	m6A
chr5	179774156	179774157	ENST00000292599.4	.	+	2621	ATGGACATG	32	0.290323	0.999982	protein_coding	MAML1	ENSG00000161021.13	5748	3051	291	2406	291	3342	5748	1.76368	2330	-721	262		m6A
chr5	179776059	179776060	ENST00000292599.4	.	+	4524	GTGGACTTG	58	0.172414	0.999944	protein_coding	MAML1	ENSG00000161021.13	5748	3051	291	2406	291	3342	5748	2.49127	4233	1182	2165		m6A
chr5	179765560	179765561	ENST00000292599.4	.	+	841	CTAGACTCT	32	0.482759	0.99992	protein_coding	MAML1	ENSG00000161021.13	5748	3051	291	2406	291	3342	5748	1.18027	550	-2501	235	1181	m6A
chr5	179765700	179765701	ENST00000292599.4	.	+	981	TGGGACTGT	33	0.363636	0.99998	protein_coding	MAML1	ENSG00000161021.13	5748	3051	291	2406	291	3342	5748	1.22616	690	-2361	375	1041	m6A
chr19	38942075	38942076	ENST00000292852.9	.	-	1542	AGAGACATT	61	0.5	0.999924	protein_coding	FBXO17	ENSG00000269190.6	2218	837	174	1207	174	1011	2218	2.43993	1368	531	675		m6A
chr19	38942023	38942024	ENST00000292852.9	.	-	1594	GTGGACTCA	55	0.705882	0.999989	protein_coding	FBXO17	ENSG00000269190.6	2218	837	174	1207	174	1011	2218	2.48302	1420	583	727		m6A
chr19	38941944	38941945	ENST00000292852.9	.	-	1673	AGAGACTTG	53	0.38	0.999912	protein_coding	FBXO17	ENSG00000269190.6	2218	837	174	1207	174	1011	2218	2.54847	1499	662	806		m6A
chr19	48961654	48961655	ENST00000293288.12	.	+	1214	TTGGACTGT	88	0.696203	0.999997	protein_coding	BAX	ENSG00000087088.20	1358	657	0	701	0	657	1358	2.79458	1214	557	845		m6A
chr12	54396092	54396093	ENST00000293379.9	.	-	3417	AAGGACCCT	34	0.515152	0.99997	protein_coding	ITGA5	ENSG00000161638.11	4250	3150	68	1032	68	3218	4250	2.19283	3349	199	283		m6A
chr12	54395868	54395869	ENST00000293379.9	.	-	3641	AAAGAAGCC	31	0.862069	0.999935	protein_coding	ITGA5	ENSG00000161638.11	4250	3150	68	1032	68	3218	4250	2.40988	3573	423	507		m6A
chr12	54395325	54395326	ENST00000293379.9	.	-	4184	CAGGACTTA	28	0.444444	0.99994	protein_coding	ITGA5	ENSG00000161638.11	4250	3150	68	1032	68	3218	4250	2.93605	4116	966	1050		m6A
chr17	44354153	44354154	ENST00000293443.12	.	-	2198	CTGGACTCG	58	0.607143	0.999987	protein_coding	FAM171A2	ENSG00000161682.15	3138	2481	139	518	139	2620	3138	1.82991	2059	-422	1037		m6A
chr16	689799	689800	ENST00000293883.9	.	-	598	TGATAGACA	39	0.606061	0.999905	protein_coding	WDR24	ENSG00000127580.17	3243	2373	758	112	758	3131	3243	0.788918	-160	-2533		641	m6A
chr16	689773	689774	ENST00000293883.9	.	-	624	TAAGACTGA	41	0.5	0.999961	protein_coding	WDR24	ENSG00000127580.17	3243	2373	758	112	758	3131	3243	0.823219	-134	-2507		615	m6A
chr3	48673955	48673956	ENST00000294129.7	.	-	2864	ACTGAGAAA	39	0.947368	0.999908	protein_coding	NCKIPSD	ENSG00000213672.8	2977	2169	108	700	108	2277	2977	2.83857	2756	587	791		m6A
chr3	48673953	48673954	ENST00000294129.7	.	-	2866	TGAGAAAGC	39	0.947368	0.999918	protein_coding	NCKIPSD	ENSG00000213672.8	2977	2169	108	700	108	2277	2977	2.84143	2758	589	793		m6A
chr11	62787270	62787271	ENST00000294168.8	.	+	1951	TCGGACTAC	98	0.413043	0.999953	protein_coding	TAF6L	ENSG00000162227.8	2023	1869	108	46	108	1977	2023	1.98609	1843	-26	754		m6A
chr3	51993719	51993720	ENST00000294189.11	.	-	555	AAGGACTGG	35967	0.0912506	1	protein_coding	RPL29	ENSG00000162244.12	754	480	47	227	47	527	754	2.12335	508	28	406		m6A
chr3	51993710	51993711	ENST00000294189.11	.	-	564	TGCGACCCC	35363	0.0812735	1	protein_coding	RPL29	ENSG00000162244.12	754	480	47	227	47	527	754	2.163	517	37	415		m6A
chr11	65128097	65128098	ENST00000294256.12	.	-	2228	TGAGAAGCC	55	0.923077	0.999984	protein_coding	SYVN1	ENSG00000162298.19	3048	1851	94	1103	94	1945	3048	2.25657	2134	283	390		m6A
chr11	65128096	65128097	ENST00000294256.12	.	-	2229	GAGAAGCCC	54	0.960784	0.999993	protein_coding	SYVN1	ENSG00000162298.19	3048	1851	94	1103	94	1945	3048	2.25748	2135	284	391		m6A
chr1	53214523	53214524	ENST00000294360.5	.	-	676	CTGGACTTT	116	0.330357	0.99991	protein_coding	CZIB	ENSG00000162384.14	1102	483	59	560	59	542	1102	2.23929	617	134	212		m6A
chr1	19683043	19683044	ENST00000294543.11	.	-	2141	CTGGACTGA	20	0.6	0.999929	protein_coding	TMCO4	ENSG00000162542.14	2946	1905	241	800	241	2146	2946	1.99738	1900	-5	400		m6A
chr1	247300051	247300052	ENST00000294753.8	.	-	2695	TTGGACTAG	22	0.428571	0.999978	protein_coding	ZNF496	ENSG00000162714.13	5336	1764	465	3107	465	2229	5336	2.14998	2230	466	1224		m6A
chr1	223747091	223747092	ENST00000295006.6	.	+	757	AAGAAGCCC	58	0.92	0.999907	protein_coding	CAPN2	ENSG00000162909.18	3366	2103	102	1161	102	2205	3366	1.31146	655	-1448	95	74	m6A
chr2	61048529	61048530	ENST00000295030.6	.	+	1011	CAGGACTTA	20	0.736842	0.999983	protein_coding	PEX13	ENSG00000162928.9	4472	1212	40	3220	40	1252	4472	1.80116	971	-241	58		m6A
chr1	231353131	231353132	ENST00000295050.12	.	+	1331	GATAAGACT	25	0.833333	0.999946	protein_coding	SPRTN	ENSG00000010072.16	3223	1470	91	1662	91	1561	3223	1.84354	1240	-230	522		m6A
chr1	231353133	231353134	ENST00000295050.12	.	+	1333	TAAGACTGT	26	0.692308	0.999993	protein_coding	SPRTN	ENSG00000010072.16	3223	1470	91	1662	91	1561	3223	1.8449	1242	-228	524		m6A
chr1	231353308	231353309	ENST00000295050.12	.	+	1508	TTGGACTGG	24	0.565217	0.999995	protein_coding	SPRTN	ENSG00000010072.16	3223	1470	91	1662	91	1561	3223	1.96395	1417	-53	699		m6A
chr2	151803228	151803229	ENST00000295087.13	.	-	831	CTGGACTTT	36	0.441176	0.999969	protein_coding	ARL5A	ENSG00000162980.17	5264	540	245	4479	245	785	5264	2.01027	586	46	95		m6A
chr2	183161569	183161570	ENST00000295119.9	.	+	1434	TTTAATTAT	40	1	0.999969	protein_coding	NUP35	ENSG00000163002.13	1545	981	15	549	15	996	1545	2.79781	1419	438	516		m6A
chr2	118842746	118842747	ENST00000295206.7	.	-	1850	AAAGACTCG	20	0.684211	0.999994	protein_coding	EN1	ENSG00000163064.7	2427	1179	481	767	481	1660	2427	2.24772	1369	190	507		m6A
chr2	127481126	127481127	ENST00000295321.9	.	-	2657	GATGAGAAA	20	1	0.999995	protein_coding	IWS1	ENSG00000163166.15	2973	2460	281	232	281	2741	2973	1.96585	2376	-84	48		m6A
chr3	119493157	119493158	ENST00000295588.9	.	+	1957	AAAAAAAAG	20	0.777778	0.999946	protein_coding	POGLUT1	ENSG00000163389.12	3508	1179	59	2270	59	1238	3508	2.31674	1898	719	876		m6A
chr1	201983024	201983025	ENST00000295640.9	.	+	377	GGCCAGGCC	148	0.928571	0.999976	protein_coding	RNPEP	ENSG00000176393.11	2399	1953	19	427	19	1972	2399	1.18331	358	-1595		89	m6A
chr2	85354393	85354394	ENST00000295802.9	.	-	134	TCAAACGGC	32	0.827586	0.999997	protein_coding	RETSAT	ENSG00000042445.14	3141	1833	21	1287	21	1854	3141	1.06165	113	-1720		59	m6A
chr3	185630066	185630067	ENST00000296257.10	.	+	2111	TTGGACTGT	42	0.3	0.999963	protein_coding	SENP2	ENSG00000163904.13	5596	1770	119	3707	119	1889	5596	2.05989	1992	222	285		m6A
chr3	53091689	53091690	ENST00000296292.8	.	-	1873	GACCAAAAG	101	0.947917	0.999977	protein_coding	RFT1	ENSG00000163933.10	5081	1626	35	3420	35	1661	5081	2.06199	1838	212	380		m6A
chr3	185630555	185630556	ENST00000296257.10	.	+	2600	AGGGACTCT	44	0.255814	0.999925	protein_coding	SENP2	ENSG00000163904.13	5596	1770	119	3707	119	1889	5596	2.1918	2481	711	774		m6A
chr4	99948386	99948387	ENST00000296417.6	.	-	566	GTGGACTGT	2619	0.0791683	0.999955	protein_coding	H2AZ1	ENSG00000164032.12	866	387	105	374	105	492	866	2.19786	461	74	136		m6A
chr4	128271392	128271393	ENST00000296425.10	.	-	617	AGGCAGACT	42	0.95	0.999992	protein_coding	PGRMC2	ENSG00000164040.18	2769	672	23	2074	23	695	2769	1.88393	594	-78	20		m6A
chr4	128271254	128271255	ENST00000296425.10	.	-	755	ACAGACTGT	50	0.428571	0.999994	protein_coding	PGRMC2	ENSG00000164040.18	2769	672	23	2074	23	695	2769	2.02893	732	60	158		m6A
chr4	128271052	128271053	ENST00000296425.10	.	-	957	AGCAAGAAA	33	0.903226	0.999903	protein_coding	PGRMC2	ENSG00000164040.18	2769	672	23	2074	23	695	2769	2.12633	934	262	360		m6A
chr4	128271050	128271051	ENST00000296425.10	.	-	959	CAAGAAAGT	35	0.909091	0.999991	protein_coding	PGRMC2	ENSG00000164040.18	2769	672	23	2074	23	695	2769	2.12729	936	264	362		m6A
chr4	128271049	128271050	ENST00000296425.10	.	-	960	AAGAAAGTC	35	0.903226	0.999994	protein_coding	PGRMC2	ENSG00000164040.18	2769	672	23	2074	23	695	2769	2.12777	937	265	363		m6A
chr3	52075819	52075820	ENST00000296484.7	.	-	1341	TGGGACTTG	72	0.304348	0.999979	protein_coding	POC1A	ENSG00000164087.8	1936	1224	51	661	51	1275	1936	2.09985	1290	66	165		m6A
chr3	52257298	52257299	ENST00000296490.8	.	-	1420	AAGGACTCT	69	0.85	0.999913	protein_coding	WDR82	ENSG00000164091.12	4286	942	288	3056	288	1230	4286	2.06217	1132	190	220		m6A
chr3	52257282	52257283	ENST00000296490.8	.	-	1436	ACAGACTCA	62	0.4	0.999984	protein_coding	WDR82	ENSG00000164091.12	4286	942	288	3056	288	1230	4286	2.06741	1148	206	236		m6A
chr4	145128504	145128505	ENST00000296577.9	.	+	2867	ATGCAAAAG	30	0.896552	0.999956	protein_coding	ABCE1	ENSG00000164163.11	3887	1800	136	1951	136	1936	3887	2.47719	2731	931	979		m6A
chr4	147635029	147635030	ENST00000296582.8	.	+	2472	ATGGACATT	26	0.583333	0.999996	protein_coding	TMEM184C	ENSG00000164168.8	4164	1317	560	2287	560	1877	4164	2.26017	1912	595	861		m6A
chr5	76833864	76833865	ENST00000296677.5	.	+	1410	GAGGACGTG	26	0.48	0.999982	protein_coding	F2RL1	ENSG00000164251.5	2861	1194	153	1514	153	1347	2861	2.04161	1257	63	1175		m6A
chr5	76834094	76834095	ENST00000296677.5	.	+	1640	GTAGACTTG	23	0.26087	0.999911	protein_coding	F2RL1	ENSG00000164251.5	2861	1194	153	1514	153	1347	2861	2.19353	1487	293	1405		m6A
chr5	76834172	76834173	ENST00000296677.5	.	+	1718	ATAGACTTG	28	0.888889	0.999966	protein_coding	F2RL1	ENSG00000164251.5	2861	1194	153	1514	153	1347	2861	2.24505	1565	371	1483		m6A
chr5	76833030	76833031	ENST00000296677.5	.	+	576	CTGGATTTA	26	0.636364	0.999961	protein_coding	F2RL1	ENSG00000164251.5	2861	1194	153	1514	153	1347	2861	1.35427	423	-771	341		m6A
chr5	74745754	74745755	ENST00000296805.8	.	-	975	TGAGAGAAA	48	0.926829	0.999925	protein_coding	GFM2	ENSG00000164347.18	2993	2340	204	449	204	2544	2993	1.32949	771	-1569	102	78	m6A
chr5	74745752	74745753	ENST00000296805.8	.	-	977	AGAGAAAGC	41	0.972222	0.999917	protein_coding	GFM2	ENSG00000164347.18	2993	2340	204	449	204	2544	2993	1.33034	773	-1567	104	76	m6A
chr5	205385	205386	ENST00000296824.4	.	-	764	TGGCAGACT	69	0.953125	0.999939	protein_coding	CCDC127	ENSG00000164366.4	9283	783	71	8429	71	854	9283	1.88506	693	-90	572		m6A
chr5	205383	205384	ENST00000296824.4	.	-	766	GCAGACTCA	72	0.69697	0.999997	protein_coding	CCDC127	ENSG00000164366.4	9283	783	71	8429	71	854	9283	1.88761	695	-88	574		m6A
chr5	171878121	171878122	ENST00000296933.10	.	-	1128	TGGGATAAA	51	0.72093	0.999923	protein_coding	FBXW11	ENSG00000072803.18	4539	1590	371	2578	371	1961	4539	1.4761	757	-833	7	112	m6A
chr7	6409801	6409802	ENST00000297056.11	.	-	2165	ATGGACTCA	40	0.783784	0.999996	protein_coding	DAGLB	ENSG00000164535.15	2839	2019	112	708	112	2131	2839	2.04802	2053	34	233		m6A
chr7	6409540	6409541	ENST00000297056.11	.	-	2426	GAGGACTGC	47	0.477273	0.999994	protein_coding	DAGLB	ENSG00000164535.15	2839	2019	112	708	112	2131	2839	2.41667	2314	295	494		m6A
chr7	33094805	33094806	ENST00000297157.8	.	-	1125	ATTTATTTT	28	0.583333	0.999979	protein_coding	RP9	ENSG00000164610.10	1135	666	32	437	32	698	1135	2.97712	1093	427	626		m6A
chr7	155458228	155458229	ENST00000297375.4	.	+	100	TAGGACCTC	75	0.371429	0.999925	protein_coding	EN2	ENSG00000164778.4	3395	1002	249	2144	249	1251	3395	0.401606	-149	-1151		834	m6A
chr7	104126487	104126488	ENST00000297431.9	.	-	1776	TGCCAGCAG	55	0.98	0.999969	protein_coding	ORC5	ENSG00000164815.11	1924	1308	109	507	109	1417	1924	2.70809	1667	359	405		m6A
chr7	785752	785753	ENST00000297440.11	.	+	2689	TGAGACTGT	87	0.675	0.999993	protein_coding	DNAAF5	ENSG00000164818.16	3412	2568	22	822	22	2590	3412	2.12044	2667	99	236		m6A
chr7	151081507	151081508	ENST00000297533.9	.	-	871	CCGGACCTT	260	0.162162	0.999964	protein_coding	TMUB1	ENSG00000164897.14	1295	741	90	464	90	831	1295	2.08621	781	40	392		m6A
chr7	786147	786148	ENST00000297440.11	.	+	3084	ACTTATCAG	41	0.645161	0.999927	protein_coding	DNAAF5	ENSG00000164818.16	3412	2568	22	822	22	2590	3412	2.60097	3062	494	631		m6A
chr8	94519209	94519210	ENST00000297591.10	.	-	2309	CAGGACTCA	21	0.5	0.9999	protein_coding	VIRMA	ENSG00000164944.12	6478	5439	22	1017	22	5461	6478	1.42048	2287	-3152	266	226	m6A
chr8	94511238	94511239	ENST00000297591.10	.	-	3357	CTGGACTCA	34	0.176471	0.999928	protein_coding	VIRMA	ENSG00000164944.12	6478	5439	22	1017	22	5461	6478	1.61316	3335	-2104	490	55	m6A
chr9	91409653	91409654	ENST00000297689.4	.	-	1445	TAAAAGACA	60	0.55102	0.999971	protein_coding	NFIL3	ENSG00000165030.4	2055	1389	365	301	365	1754	2055	1.77754	1080	-309	1252		m6A
chr9	91409651	91409652	ENST00000297689.4	.	-	1447	AAAGACATT	61	0.47541	0.999907	protein_coding	NFIL3	ENSG00000165030.4	2055	1389	365	301	365	1754	2055	1.77898	1082	-307	1254		m6A
chr9	91409387	91409388	ENST00000297689.4	.	-	1711	AGAGACTTA	60	0.5	0.999953	protein_coding	NFIL3	ENSG00000165030.4	2055	1389	365	301	365	1754	2055	1.96904	1346	-43	1518		m6A
chr9	91409355	91409356	ENST00000297689.4	.	-	1743	TCAGACTCT	59	0.892857	0.999995	protein_coding	NFIL3	ENSG00000165030.4	2055	1389	365	301	365	1754	2055	1.99208	1378	-11	1550		m6A
chr9	91409258	91409259	ENST00000297689.4	.	-	1840	CTGGACCTG	59	0.118644	0.999975	protein_coding	NFIL3	ENSG00000165030.4	2055	1389	365	301	365	1754	2055	2.28571	1475	86	1647		m6A
chr11	72237422	72237423	ENST00000298229.7	.	+	3396	CCGGACTCA	46	0.363636	0.999935	protein_coding	INPPL1	ENSG00000165458.14	4789	3777	218	794	218	3995	4789	1.84141	3178	-599	299	374	m6A
chr11	72228738	72228739	ENST00000298229.7	.	+	627	GATGAGAAG	50	0.957447	0.999991	protein_coding	INPPL1	ENSG00000165458.14	4789	3777	218	794	218	3995	4789	1.10829	409	-3368	12	109	m6A
chr11	72228740	72228741	ENST00000298229.7	.	+	629	TGAGAAGCC	51	0.979167	0.999946	protein_coding	INPPL1	ENSG00000165458.14	4789	3777	218	794	218	3995	4789	1.10882	411	-3366	14	107	m6A
chr11	72228741	72228742	ENST00000298229.7	.	+	630	GAGAAGCCC	51	0.934783	0.999996	protein_coding	INPPL1	ENSG00000165458.14	4789	3777	218	794	218	3995	4789	1.10908	412	-3365	15	106	m6A
chr14	49607550	49607551	ENST00000298288.11	.	+	514	AAAGACTAT	29	0.642857	0.999998	protein_coding	LRR1	ENSG00000165501.17	1502	1245	81	176	81	1326	1502	1.34779	433	-812	151	571	m6A
chr14	49607664	49607665	ENST00000298288.11	.	+	628	TTAGACTTG	26	0.4	0.999904	protein_coding	LRR1	ENSG00000165501.17	1502	1245	81	176	81	1326	1502	1.43936	547	-698	265	457	m6A
chr14	49633455	49633456	ENST00000298292.13	.	-	1788	CAAGACTTA	30	0.407407	0.999977	protein_coding	DNAAF2	ENSG00000165506.15	2977	2514	95	368	95	2609	2977	1.67343	1693	-821		170	m6A
chr14	49633331	49633332	ENST00000298292.13	.	-	1912	ATGGACATT	32	0.46875	0.999991	protein_coding	DNAAF2	ENSG00000165506.15	2977	2514	95	368	95	2609	2977	1.72275	1817	-697		46	m6A
chr14	49625752	49625753	ENST00000298292.13	.	-	2397	AAAGATAAC	20	1	0.999994	protein_coding	DNAAF2	ENSG00000165506.15	2977	2514	95	368	95	2609	2977	1.91567	2302	-212	295		m6A
chr14	49625524	49625525	ENST00000298292.13	.	-	2625	TTGGACTTT	34	0.419355	0.999981	protein_coding	DNAAF2	ENSG00000165506.15	2977	2514	95	368	95	2609	2977	2.04348	2530	16	523		m6A
chr10	45004433	45004434	ENST00000298299.4	.	+	1210	TAGGACTTT	61	0.375	0.999952	protein_coding	ZNF22	ENSG00000165512.5	2103	675	145	1283	145	820	2103	2.30398	1065	390	1154		m6A
chr14	49894218	49894219	ENST00000298316.7	.	+	1039	ACGGACTCT	155	0.952381	0.999997	protein_coding	ARF6	ENSG00000165527.7	3875	528	557	2790	557	1085	3875	1.91288	482	-46	963		m6A
chr14	49894001	49894002	ENST00000298316.7	.	+	822	GTGGACTGC	212	0.425121	0.999908	protein_coding	ARF6	ENSG00000165527.7	3875	528	557	2790	557	1085	3875	1.50189	265	-263	746		m6A
chr10	124835613	124835614	ENST00000298492.6	.	+	1901	ACTAATTAC	28	1	0.999972	protein_coding	ABRAXAS2	ENSG00000165660.8	2955	1248	11	1696	11	1259	2955	2.37854	1890	642	1112		m6A
chr5	176658010	176658011	ENST00000298564.14	.	+	1766	GGGGACTGC	28	0.481481	0.999981	protein_coding	TSPAN17	ENSG00000048140.18	2810	567	149	2094	149	716	2810	2.50143	1617	1050	1311		m6A
chr5	176658102	176658103	ENST00000298564.14	.	+	1858	TGGGACTGG	29	0.434783	0.999947	protein_coding	TSPAN17	ENSG00000048140.18	2810	567	149	2094	149	716	2810	2.54537	1709	1142	1403		m6A
chr12	12521110	12521111	ENST00000298573.9	.	-	1099	GAGGACTTA	39	0.705882	0.999982	protein_coding	DUSP16	ENSG00000111266.9	6661	1998	1112	3551	1112	3110	6661	0.988309	-13	-2011	352	241	m6A
chr12	12477296	12477297	ENST00000298573.9	.	-	2645	GGACAATTA	37	0.941176	0.999986	protein_coding	DUSP16	ENSG00000111266.9	6661	1998	1112	3551	1112	3110	6661	1.76727	1533	-465	718		m6A
chr12	12477295	12477296	ENST00000298573.9	.	-	2646	GACAATTAC	37	1	0.999997	protein_coding	DUSP16	ENSG00000111266.9	6661	1998	1112	3551	1112	3110	6661	1.76777	1534	-464	719		m6A
chr12	12475541	12475542	ENST00000298573.9	.	-	4400	GCTGAGAAG	43	0.918919	0.999977	protein_coding	DUSP16	ENSG00000111266.9	6661	1998	1112	3551	1112	3110	6661	2.36328	3288	1290	2473		m6A
chr9	86946870	86946871	ENST00000298743.9	.	-	635	CAGGACTTG	97	0.521277	0.99996	protein_coding	GAS1	ENSG00000180447.7	3145	1038	727	1380	727	1765	3145	0.873453	-92	-1130			m6A
chr11	134149377	134149378	ENST00000299106.9	.	+	1141	ATGGACCCG	45	0.386364	0.999969	protein_coding	JAM3	ENSG00000166086.13	3765	933	12	2820	12	945	3765	2.0695	1129	196	232		m6A
chr15	70832149	70832150	ENST00000299213.10	.	-	1446	GCAGACTGC	165	0.493506	0.999928	protein_coding	LARP6	ENSG00000166173.11	4467	1476	69	2922	69	1545	4467	1.93293	1377	-99	966		m6A
chr15	70832860	70832861	ENST00000299213.10	.	-	735	TGGGACTTT	159	0.357143	0.999948	protein_coding	LARP6	ENSG00000166173.11	4467	1476	69	2922	69	1545	4467	1.45122	666	-810	255		m6A
chr10	102066920	102066921	ENST00000299238.7	.	+	1572	TTGGACTGA	69	0.754098	0.999984	protein_coding	HPS6	ENSG00000166189.8	2688	2328	126	234	126	2454	2688	1.62113	1446	-882			m6A
chr10	102066959	102066960	ENST00000299238.7	.	+	1611	GAGGACTGA	82	0.936709	0.999917	protein_coding	HPS6	ENSG00000166189.8	2688	2328	126	234	126	2454	2688	1.63789	1485	-843			m6A
chr10	102067601	102067602	ENST00000299238.7	.	+	2253	GAGGACATA	71	0.278689	0.999921	protein_coding	HPS6	ENSG00000166189.8	2688	2328	126	234	126	2454	2688	1.91366	2127	-201			m6A
chr10	102067849	102067850	ENST00000299238.7	.	+	2501	TGGGACTGG	99	0.453608	0.999969	protein_coding	HPS6	ENSG00000166189.8	2688	2328	126	234	126	2454	2688	2.20085	2375	47			m6A
chr10	102067957	102067958	ENST00000299238.7	.	+	2609	ATGGACCTG	94	0.12766	0.999939	protein_coding	HPS6	ENSG00000166189.8	2688	2328	126	234	126	2454	2688	2.66239	2483	155			m6A
chr10	102065972	102065973	ENST00000299238.7	.	+	624	CCGGACTCT	57	0.345455	0.999929	protein_coding	HPS6	ENSG00000166189.8	2688	2328	126	234	126	2454	2688	1.21392	498	-1830			m6A
chr10	102066222	102066223	ENST00000299238.7	.	+	874	TGGGACTTC	65	0.53125	0.99991	protein_coding	HPS6	ENSG00000166189.8	2688	2328	126	234	126	2454	2688	1.32131	748	-1580			m6A
chr11	43443459	43443460	ENST00000299240.10	.	+	2580	CTAGAGATG	22	0.842105	0.999979	protein_coding	TTC17	ENSG00000052841.15	3648	2871	23	754	23	2894	3648	1.89063	2557	-314	135	125	m6A
chr15	49127999	49128000	ENST00000299259.10	.	-	1385	ATGGACCAA	35	0.342857	0.999976	protein_coding	COPS2	ENSG00000166200.15	2036	1353	83	600	83	1436	2036	1.96231	1302	-51	94		m6A
chr17	54961970	54961971	ENST00000299335.8	.	-	1600	AAAAAAAAA	62	0.943396	0.999978	protein_coding	COX11	ENSG00000166260.13	3150	831	8	2311	8	839	3150	2.32929	1592	761	944		m6A
chr11	35808492	35808493	ENST00000299413.7	.	+	3479	CAATAGACA	27	0.884615	0.999996	protein_coding	TRIM44	ENSG00000166326.7	12994	1035	337	11622	337	1372	12994	2.18129	3142	2107	2135		m6A
chr11	6614468	6614469	ENST00000299427.12	.	-	1790	TGGAAGCCC	54	1	0.99995	protein_coding	TPP1	ENSG00000166340.18	3492	1692	22	1778	22	1714	3492	2.04274	1768	76	217		m6A
chr15	78589964	78589965	ENST00000299565.9	.	+	773	TTGGACTTA	53	0.577778	0.999917	protein_coding	CHRNA5	ENSG00000169684.13	3623	1407	200	2016	200	1607	3623	1.40725	573	-834	160	672	m6A
chr16	81043923	81043924	ENST00000299575.5	.	+	1454	TCAGACTGA	24	0.565217	0.999931	protein_coding	ATMIN	ENSG00000166454.10	4881	2472	29	2380	29	2501	4881	1.57646	1425	-1047	763		m6A
chr16	81043939	81043940	ENST00000299575.5	.	+	1470	ATGGACACC	41	0.292683	0.999977	protein_coding	ATMIN	ENSG00000166454.10	4881	2472	29	2380	29	2501	4881	1.58293	1441	-1031	779		m6A
chr16	81044157	81044158	ENST00000299575.5	.	+	1688	TAAGACTTT	44	0.595238	0.999988	protein_coding	ATMIN	ENSG00000166454.10	4881	2472	29	2380	29	2501	4881	1.67112	1659	-813	997		m6A
chr16	81044509	81044510	ENST00000299575.5	.	+	2040	ATAGAGACT	42	0.763158	0.999994	protein_coding	ATMIN	ENSG00000166454.10	4881	2472	29	2380	29	2501	4881	1.81351	2011	-461	1349		m6A
chr16	81044511	81044512	ENST00000299575.5	.	+	2042	AGAGACTCA	45	0.674419	0.999972	protein_coding	ATMIN	ENSG00000166454.10	4881	2472	29	2380	29	2501	4881	1.81432	2013	-459	1351		m6A
chr16	81044521	81044522	ENST00000299575.5	.	+	2052	ACGGACTTC	44	0.857143	0.999996	protein_coding	ATMIN	ENSG00000166454.10	4881	2472	29	2380	29	2501	4881	1.81837	2023	-449	1361		m6A
chr16	81045032	81045033	ENST00000299575.5	.	+	2563	ACGGACTGG	34	0.727273	0.999993	protein_coding	ATMIN	ENSG00000166454.10	4881	2472	29	2380	29	2501	4881	2.02605	2534	62	1872		m6A
chr16	81036159	81036160	ENST00000299575.5	.	+	318	CCCAACAGC	28	1	0.999996	protein_coding	ATMIN	ENSG00000166454.10	4881	2472	29	2380	29	2501	4881	1.11691	289	-2183		47	m6A
chr15	83157983	83157984	ENST00000299633.7	.	-	627	TTGGAAAGT	38	0.944444	0.999997	protein_coding	HDGFL3	ENSG00000166503.9	12538	612	409	11517	409	1021	12538	1.35621	218	-394	57	82	m6A
chr15	83157982	83157983	ENST00000299633.7	.	-	628	TGGAAAGTC	39	0.944444	0.999997	protein_coding	HDGFL3	ENSG00000166503.9	12538	612	409	11517	409	1021	12538	1.35784	219	-393	58	81	m6A
chr7	100071154	100071155	ENST00000299667.9	.	-	1614	TCAGAGAGT	25	0.857143	0.999955	protein_coding	ZNF3	ENSG00000166526.18	2797	1341	286	1170	286	1627	2797	1.99031	1328	-13	1057		m6A
chr7	100072042	100072043	ENST00000299667.9	.	-	726	AAAGACTGA	21	0.47619	0.99993	protein_coding	ZNF3	ENSG00000166526.18	2797	1341	286	1170	286	1627	2797	1.32811	440	-901	169		m6A
chr12	103934282	103934283	ENST00000299767.10	.	+	844	GACAATTAC	316	1	0.999977	protein_coding	HSP90B1	ENSG00000166598.16	2782	2412	106	264	106	2518	2782	1.30597	738	-1674	327	5	m6A
chr17	73206180	73206181	ENST00000299886.9	.	+	2552	TGGAAGCCC	38	1	0.999932	protein_coding	COG1	ENSG00000166685.12	3014	2943	15	56	15	2958	3014	1.86205	2537	-406	27	82	m6A
chr15	89683451	89683452	ENST00000300056.8	.	-	790	TTGGACTTG	35	0.8125	0.999997	protein_coding	PEX11A	ENSG00000166821.9	2708	744	122	1842	122	866	2708	1.89785	668	-76	496		m6A
chr16	23669211	23669212	ENST00000300087.7	.	+	2693	AAGGACCTT	49	0.291667	0.999972	protein_coding	DCTN5	ENSG00000166847.10	10954	549	77	10328	77	626	10954	2.20014	2616	2067	2165		m6A
chr11	59637675	59637676	ENST00000300146.10	.	-	3168	GCTGAGAAG	38	0.944444	0.999995	protein_coding	PATL1	ENSG00000166889.14	4129	2313	142	1674	142	2455	4129	2.42593	3026	713	735		m6A
chr11	59637673	59637674	ENST00000300146.10	.	-	3170	TGAGAAGTC	35	0.967742	0.999988	protein_coding	PATL1	ENSG00000166889.14	4129	2313	142	1674	142	2455	4129	2.42712	3028	715	737		m6A
chr7	100477985	100477986	ENST00000300181.7	.	-	742	ACGGACTAT	43	0.7	0.999968	protein_coding	TSC22D4	ENSG00000166925.9	2318	1188	690	440	690	1878	2318	1.04377	52	-1136	321	710	m6A
chr20	31792747	31792748	ENST00000300403.11	.	+	1935	GAAAAGAAG	62	0.703704	0.999956	protein_coding	TPX2	ENSG00000088325.16	3473	2244	509	720	509	2753	3473	1.63547	1426	-818	13	83	m6A
chr20	31760059	31760060	ENST00000300403.11	.	+	618	GAGGAGAAG	44	0.944444	0.999956	protein_coding	TPX2	ENSG00000088325.16	3473	2244	509	720	509	2753	3473	1.04857	109	-2135	3	120	m6A
chr9	128360640	128360641	ENST00000300456.5	.	+	2399	AGTGACTCA	106	0.566667	0.999957	protein_coding	SLC27A4	ENSG00000167114.13	3229	1932	318	979	318	2250	3229	2.1522	2081	149	307		m6A
chr12	120127743	120127744	ENST00000300648.7	.	-	8138	TCCCAGAAA	85	0.864865	0.99992	protein_coding	GCN1	ENSG00000089154.11	8681	8016	18	647	18	8034	8681	2.16074	8120	104	230		m6A
chr17	81228752	81228753	ENST00000300714.7	.	-	1810	TTGGACTTG	20	0.578947	0.99995	protein_coding	TEPSIN	ENSG00000167302.11	2287	1578	58	651	58	1636	2287	2.26728	1752	174	723		m6A
chr16	30652840	30652841	ENST00000300835.9	.	+	530	GGCCAGGCC	38	0.972222	0.99993	protein_coding	PRR14	ENSG00000156858.12	2078	1758	218	102	218	1976	2078	1.17747	312	-1446	120	2	m6A
chr19	16133154	16133155	ENST00000300935.8	.	+	1487	TCGGACGTT	67	0.6875	0.999994	protein_coding	RAB8A	ENSG00000167461.12	2567	624	13	1930	13	637	2567	2.44041	1474	850	943		m6A
chr19	18668475	18668476	ENST00000300976.9	.	+	1105	CTGGACAAT	22	1	0.999972	protein_coding	KLHL26	ENSG00000167487.12	4351	1848	27	2476	27	1875	4351	1.58333	1078	-770	812		m6A
chr19	18668949	18668950	ENST00000300976.9	.	+	1579	ATGGACCAC	20	0.263158	0.999941	protein_coding	KLHL26	ENSG00000167487.12	4351	1848	27	2476	27	1875	4351	1.83983	1552	-296	1286		m6A
chr19	18669262	18669263	ENST00000300976.9	.	+	1892	CGGGACCCT	23	0.26087	0.999934	protein_coding	KLHL26	ENSG00000167487.12	4351	1848	27	2476	27	1875	4351	2.00687	1865	17	1599		m6A
chr16	88631315	88631316	ENST00000301011.10	.	+	3056	CCGGACTGG	58	0.254545	0.999909	protein_coding	ZC3H18	ENSG00000158545.16	3705	2862	178	665	178	3040	3705	2.02406	2878	16	215		m6A
chr12	49021365	49021366	ENST00000301067.12	.	-	18246	AAAGAGACT	22	0.722222	0.999967	protein_coding	KMT2D	ENSG00000167548.17	20635	16614	1219	2802	1219	17833	20635	2.14739	17027	413	506		m6A
chr12	49021363	49021364	ENST00000301067.12	.	-	18248	AGAGACTTG	22	0.52381	0.999985	protein_coding	KMT2D	ENSG00000167548.17	20635	16614	1219	2802	1219	17833	20635	2.14811	17029	415	508		m6A
chr12	49184856	49184857	ENST00000301071.12	.	-	1609	TGTTACAGA	87	0.881579	0.999926	protein_coding	TUBA1A	ENSG00000167552.15	1672	1356	101	215	101	1457	1672	2.70698	1508	152	1133		m6A
chr19	55602244	55602245	ENST00000301073.4	.	+	291	TCGGACACT	91	0.255814	0.99994	protein_coding	ZNF524	ENSG00000171443.7	1185	795	159	231	159	954	1185	1.16604	132	-663	170		m6A
chr19	4409055	4409056	ENST00000301280.10	.	+	379	ATAGACTTT	49	0.525	0.999932	protein_coding	CHAF1A	ENSG00000167670.16	3366	2871	123	372	123	2994	3366	1.08917	256	-2615	153	704	m6A
chr19	4409163	4409164	ENST00000301280.10	.	+	487	GAGGACTCG	46	0.47619	0.999982	protein_coding	CHAF1A	ENSG00000167670.16	3366	2871	123	372	123	2994	3366	1.12679	364	-2507	261	596	m6A
chr19	4409193	4409194	ENST00000301280.10	.	+	517	GTGGACCAC	40	0.3	0.999914	protein_coding	CHAF1A	ENSG00000167670.16	3366	2871	123	372	123	2994	3366	1.13723	394	-2477	291	566	m6A
chr19	4409256	4409257	ENST00000301280.10	.	+	580	GAAGACACT	44	0.27907	0.999929	protein_coding	CHAF1A	ENSG00000167670.16	3366	2871	123	372	123	2994	3366	1.15918	457	-2414	354	503	m6A
chr19	4457651	4457652	ENST00000301281.11	.	-	142	CAAGAGCGC	49	1	0.999992	protein_coding	UBXN6	ENSG00000167671.12	1915	1326	97	492	97	1423	1915	1.03394	45	-1281		38	m6A
chr17	4157197	4157198	ENST00000301391.8	.	+	1469	AAGGACTCT	52	0.729167	0.999911	protein_coding	CYB5D2	ENSG00000167740.10	1969	795	559	615	559	1354	1969	2.18699	910	115	332		m6A
chr16	2707599	2707600	ENST00000301738.9	.	+	1003	TGGGACTGA	101	0.406593	0.999931	protein_coding	KCTD5	ENSG00000167977.9	2434	705	26	1703	26	731	2434	2.15972	977	272	302		m6A
chr16	2276214	2276215	ENST00000301732.10	.	-	6267	ATGGACCAT	42	0.375	0.99996	protein_coding	ABCA3	ENSG00000167972.14	6602	5115	694	793	694	5809	6602	2.57755	5573	458	590		m6A
chr16	2702467	2702468	ENST00000301738.9	.	+	690	AGCGAGAAG	70	0.9	0.999993	protein_coding	KCTD5	ENSG00000167977.9	2434	705	26	1703	26	731	2434	1.94184	664	-41	115	11	m6A
chr16	2763595	2763596	ENST00000301740.13	.	+	3307	AAAGACTCA	42	0.461538	0.999987	protein_coding	SRRM2	ENSG00000167978.17	9044	8259	240	545	240	8499	9044	1.37135	3067	-5192	2035	4666	m6A
chr16	2765705	2765706	ENST00000301740.13	.	+	5417	GGAGAAGTC	43	0.916667	0.999976	protein_coding	SRRM2	ENSG00000167978.17	9044	8259	240	545	240	8499	9044	1.62683	5177	-3082	4145	2556	m6A
chr16	2766837	2766838	ENST00000301740.13	.	+	6549	ACGGACACC	34	0.529412	0.999966	protein_coding	SRRM2	ENSG00000167978.17	9044	8259	240	545	240	8499	9044	1.76389	6309	-1950	5277	1424	m6A
chr16	2767825	2767826	ENST00000301740.13	.	+	7537	GGCCAGGCT	69	0.969697	0.999993	protein_coding	SRRM2	ENSG00000167978.17	9044	8259	240	545	240	8499	9044	1.88352	7297	-962	6265	436	m6A
chr11	61131023	61131024	ENST00000301765.10	.	-	1905	GGCCAGGTC	53	1	0.999983	protein_coding	VPS37C	ENSG00000167987.11	2673	1068	42	1563	42	1110	2673	2.50864	1863	795	1515		m6A
chr11	62392575	62392576	ENST00000301776.9	.	+	1351	AAAAAAAAA	20	1	0.99992	protein_coding	ASRGL1	ENSG00000162174.12	2182	927	133	1122	133	1060	2182	2.25936	1218	291	497		m6A
chr11	62715245	62715246	ENST00000301785.7	.	-	2597	TGCCAGGCA	57	1	0.999915	protein_coding	HNRNPUL2	ENSG00000214753.4	5214	2244	301	2669	301	2545	5214	2.01948	2296	52	133		m6A
chr11	70206995	70206996	ENST00000301838.5	.	+	1313	CTGGACACT	152	0.973333	0.999972	protein_coding	FADD	ENSG00000168040.5	1708	627	164	917	164	791	1708	2.56925	1149	522	863		m6A
chr11	70206521	70206522	ENST00000301838.5	.	+	839	CTGGACTTT	116	0.651376	0.999992	protein_coding	FADD	ENSG00000168040.5	1708	627	164	917	164	791	1708	2.05234	675	48	389		m6A
chr3	39411961	39411962	ENST00000301821.11	.	+	771	ATGGACTGC	27946	0.0331143	1	protein_coding	RPSA	ENSG00000168028.14	1140	888	78	174	78	966	1140	1.78041	693	-195	66	100	m6A
chr11	70206590	70206591	ENST00000301838.5	.	+	908	AGCCACAGA	52	1	0.999967	protein_coding	FADD	ENSG00000168040.5	1708	627	164	917	164	791	1708	2.12759	744	117	458		m6A
chr2	62222572	62222573	ENST00000301998.5	.	+	602	AAAGACTTT	20	1	0.999935	protein_coding	B3GNT2	ENSG00000170340.11	2761	1194	250	1317	250	1444	2761	1.29481	352	-842	361		m6A
chr7	149764695	149764696	ENST00000302017.4	.	-	2328	GAGGACCCT	22	0.363636	0.999991	protein_coding	ZNF467	ENSG00000181444.13	2843	1788	523	532	523	2311	2843	2.03195	1805	17	1543		m6A
chr19	45885694	45885695	ENST00000302165.5	.	-	446	TGGGACTTC	159	0.58042	0.999943	protein_coding	IRF2BP1	ENSG00000170604.5	2534	1755	367	412	367	2122	2534	1.04501	79	-1676			m6A
chr19	45885157	45885158	ENST00000302165.5	.	-	983	GCGGACTGT	153	0.801325	1	protein_coding	IRF2BP1	ENSG00000170604.5	2534	1755	367	412	367	2122	2534	1.351	616	-1139			m6A
chr16	70372130	70372131	ENST00000302243.12	.	+	1670	TTGGACTTG	74	1	0.999997	protein_coding	DDX19A	ENSG00000168872.17	2923	1437	89	1397	89	1526	2923	2.10308	1581	144	206		m6A
chr16	70372456	70372457	ENST00000302243.12	.	+	1996	ATGGACCCT	74	0.630137	0.999999	protein_coding	DDX19A	ENSG00000168872.17	2923	1437	89	1397	89	1526	2923	2.33644	1907	470	532		m6A
chr16	70372515	70372516	ENST00000302243.12	.	+	2055	AGAGACTTT	73	0.890411	0.999998	protein_coding	DDX19A	ENSG00000168872.17	2923	1437	89	1397	89	1526	2923	2.37867	1966	529	591		m6A
chr8	43059156	43059157	ENST00000302279.8	.	+	289	GTCCAGATC	37	0.730769	0.999957	protein_coding	FNTA	ENSG00000168522.13	1667	1140	24	503	24	1164	1667	1.23246	265	-875	65	21	m6A
chr3	39095056	39095057	ENST00000302313.10	.	+	2357	AAGGACCTT	42	0.275	0.999945	protein_coding	WDR48	ENSG00000114742.14	3965	2034	10	1921	10	2044	3965	2.16294	2347	313	409		m6A
chr17	78993515	78993516	ENST00000302345.6	.	-	1734	CAGGACTCA	21	0.789474	0.999924	protein_coding	CANT1	ENSG00000171302.17	3534	1206	495	1833	495	1701	3534	2.018	1239	33	404		m6A
chr16	75631465	75631466	ENST00000302445.8	.	-	1227	CTTGAGAAA	253	0.94958	0.999984	protein_coding	KARS1	ENSG00000065427.15	1991	1794	26	171	26	1820	1991	1.66945	1201	-593	123	51	m6A
chr16	75631463	75631464	ENST00000302445.8	.	-	1229	TGAGAAAGC	250	0.919831	0.999997	protein_coding	KARS1	ENSG00000065427.15	1991	1794	26	171	26	1820	1991	1.67057	1203	-591	125	49	m6A
chr16	75631462	75631463	ENST00000302445.8	.	-	1230	GAGAAAGCC	241	0.894495	0.999996	protein_coding	KARS1	ENSG00000065427.15	1991	1794	26	171	26	1820	1991	1.67113	1204	-590	126	48	m6A
chr3	44865248	44865249	ENST00000302392.5	.	+	561	TGGGACTGT	75	0.388889	0.999959	protein_coding	TMEM42	ENSG00000169964.8	977	480	13	484	13	493	977	2.1405	548	68	209		m6A
chr16	70571843	70571844	ENST00000302516.10	.	+	3867	AGAGACTGT	262	0.627706	0.999952	protein_coding	SF3B3	ENSG00000189091.13	9692	3654	183	5855	183	3837	9692	2.00512	3684	30	171		m6A
chr5	139680905	139680906	ENST00000302517.8	.	+	1039	GTGGACAAA	30	0.551724	0.999968	protein_coding	CXXC5	ENSG00000171604.12	2601	969	657	975	657	1626	2601	1.39422	382	-587	542	542	m6A
chr5	139681378	139681379	ENST00000302517.8	.	+	1512	AAAGACTGG	33	0.483871	0.999996	protein_coding	CXXC5	ENSG00000171604.12	2601	969	657	975	657	1626	2601	1.88235	855	-114	1015	69	m6A
chr17	1003925	1003926	ENST00000302538.10	.	-	4987	CTGGACTAA	22	0.65	0.999996	protein_coding	ABR	ENSG00000159842.16	5395	2580	254	2561	254	2834	5395	2.84069	4733	2153	2243		m6A
chr1	155255985	155255986	ENST00000302631.8	.	-	1539	CTGGAACTG	42	0.487179	0.99999	protein_coding	SCAMP3	ENSG00000116521.11	1545	1044	209	292	209	1253	1545	2.97945	1330	286	433		m6A
chr1	155255984	155255985	ENST00000302631.8	.	-	1540	TGGAACTGA	39	0.473684	0.999978	protein_coding	SCAMP3	ENSG00000116521.11	1545	1044	209	292	209	1253	1545	2.98288	1331	287	434		m6A
chr19	12792940	12792941	ENST00000302754.6	.	+	1455	CTGGACTCC	40	0.6	0.99998	protein_coding	JUNB	ENSG00000171223.6	1830	1044	286	500	286	1330	1830	2.25	1169	125			m6A
chr19	12791742	12791743	ENST00000302754.6	.	+	257	AGGGACCCT	34	0.147059	0.999905	protein_coding	JUNB	ENSG00000171223.6	1830	1044	286	500	286	1330	1830	0.898601	-29	-1073			m6A
chr2	110637951	110637952	ENST00000302759.11	.	-	3337	ATATAGACA	31	0.967742	0.999956	protein_coding	BUB1	ENSG00000169679.15	3762	3258	68	436	68	3326	3762	2.02523	3269	11	207		m6A
chr17	7419612	7419613	ENST00000302926.7	.	+	4732	TCCAAACAG	26	0.952381	0.999995	protein_coding	NLGN2	ENSG00000169992.10	4980	2508	411	2061	411	2919	4980	2.87967	4321	1813	2687		m6A
chr13	27622958	27622959	ENST00000302979.5	.	+	202	ATAGACACT	954	0.0743889	0.999976	protein_coding	POLR1D	ENSG00000186184.19	693	402	92	199	92	494	693	1.27363	110	-292	84		m6A
chr13	27623409	27623410	ENST00000302979.5	.	+	653	AAGAACCTC	781	0.062982	0.999979	protein_coding	POLR1D	ENSG00000186184.19	693	402	92	199	92	494	693	2.79899	561	159	535		m6A
chr4	1717026	1717027	ENST00000303277.6	.	-	1602	GAGGACTTT	29	0.333333	0.999947	protein_coding	TMEM129	ENSG00000168936.11	2678	699	521	1458	521	1220	2678	2.262	1081	382	401		m6A
chr4	1716184	1716185	ENST00000303277.6	.	-	2444	ATGGACTCC	58	0.490909	0.999927	protein_coding	TMEM129	ENSG00000168936.11	2678	699	521	1458	521	1220	2678	2.83951	1923	1224	1243		m6A
chr17	62693540	62693541	ENST00000303375.10	.	+	5662	AAAAAAAAA	22	1	0.999997	protein_coding	MRC2	ENSG00000011028.14	5719	4440	133	1146	133	4573	5719	2.95026	5529	1089	1310		m6A
chr4	1339652	1339653	ENST00000303400.9	.	+	1697	AGGGACACT	137	0.272727	0.999918	protein_coding	MAEA	ENSG00000090316.16	2182	1191	23	968	23	1214	2182	2.49897	1674	483	579		m6A
chr4	1339757	1339758	ENST00000303400.9	.	+	1802	CGGGACTGT	125	0.434426	0.999903	protein_coding	MAEA	ENSG00000090316.16	2182	1191	23	968	23	1214	2182	2.60744	1779	588	684		m6A
chrX	154030448	154030449	ENST00000303391.11	.	-	1590	AAAGACATT	62	0.533333	0.999969	protein_coding	MECP2	ENSG00000169057.24	10467	1461	212	8794	212	1673	10467	1.94319	1378	-83	1001		m6A
chr9	134031464	134031465	ENST00000303407.12	.	-	4500	ATGGACTAT	28	0.428571	0.999991	protein_coding	BRD3	ENSG00000169925.17	5661	2181	195	3285	195	2376	5661	2.64658	4305	2124	2240		m6A
chr9	134030399	134030400	ENST00000303407.12	.	-	5565	GTAGAAAGT	21	1	0.999997	protein_coding	BRD3	ENSG00000169925.17	5661	2181	195	3285	195	2376	5661	2.97078	5370	3189	3305		m6A
chr9	134030398	134030399	ENST00000303407.12	.	-	5566	TAGAAAGTA	22	1	0.999987	protein_coding	BRD3	ENSG00000169925.17	5661	2181	195	3285	195	2376	5661	2.97108	5371	3190	3306		m6A
chr8	124486472	124486473	ENST00000303545.4	.	+	1053	TGGGACCTC	56	0.428571	0.999987	protein_coding	RNF139	ENSG00000170881.5	3199	1995	230	974	230	2225	3199	1.41253	823	-1172	642		m6A
chr8	124487218	124487219	ENST00000303545.4	.	+	1799	TAGGACTGC	35	0.606061	0.999988	protein_coding	RNF139	ENSG00000170881.5	3199	1995	230	974	230	2225	3199	1.78647	1569	-426	1388		m6A
chr16	67843621	67843622	ENST00000303596.3	.	+	1302	CTGGACTCT	267	0.826255	0.999999	protein_coding	THAP11	ENSG00000168286.3	1876	945	235	696	235	1180	1876	2.17529	1067	122			m6A
chr22	38427284	38427285	ENST00000303592.3	.	-	1106	GAGGACTTT	23	0.954545	0.999996	protein_coding	KCNJ4	ENSG00000168135.4	2065	1338	259	468	259	1597	2065	1.63303	847	-491	886		m6A
chr22	38426828	38426829	ENST00000303592.3	.	-	1562	CTGGACAAC	22	0.545455	0.999967	protein_coding	KCNJ4	ENSG00000168135.4	2065	1338	259	468	259	1597	2065	1.97384	1303	-35	1342		m6A
chr22	38426688	38426689	ENST00000303592.3	.	-	1702	GTGGACCTT	21	0.55	0.999993	protein_coding	KCNJ4	ENSG00000168135.4	2065	1338	259	468	259	1597	2065	2.22436	1443	105	1482		m6A
chr22	38426475	38426476	ENST00000303592.3	.	-	1915	CTGGACTGC	23	0.73913	0.999994	protein_coding	KCNJ4	ENSG00000168135.4	2065	1338	259	468	259	1597	2065	2.67949	1656	318	1695		m6A
chr19	40801110	40801111	ENST00000303961.9	.	+	844	CTGGACTAT	92	0.529412	0.999985	protein_coding	EGLN2	ENSG00000269858.6	2100	1224	306	570	306	1530	2100	1.43954	538	-686	772	305	m6A
chr5	176597466	176597467	ENST00000303991.5	.	-	2568	GCGGACTCG	28	0.25	0.999976	protein_coding	GPRIN1	ENSG00000169258.7	4234	3027	201	1006	201	3228	4234	1.78196	2367	-660	2410		m6A
chr7	32869495	32869496	ENST00000304056.9	.	-	2283	TGGGACTTG	26	0.68	0.999977	protein_coding	KBTBD2	ENSG00000170852.11	3608	1872	563	1173	563	2435	3608	1.9188	1720	-152	1384		m6A
chr15	82997279	82997280	ENST00000304177.10	.	-	8810	TGCCAAATC	20	0.823529	0.999977	protein_coding	C15orf40	ENSG00000169609.14	11274	462	32	10780	32	494	11274	2.77143	8778	8316	8412		m6A
chr15	82997278	82997279	ENST00000304177.10	.	-	8811	GCCAAATCC	20	1	0.999962	protein_coding	C15orf40	ENSG00000169609.14	11274	462	32	10780	32	494	11274	2.77152	8779	8317	8413		m6A
chr17	15975446	15975447	ENST00000304222.3	.	+	1222	ATGGACTGC	46	0.888889	0.999998	protein_coding	ADORA2B	ENSG00000170425.4	1522	999	119	404	119	1118	1522	2.25743	1103	104	768		m6A
chr11	68262348	68262349	ENST00000304271.11	.	-	1059	TCAGACTGT	54	0.66	0.999972	protein_coding	C11orf24	ENSG00000171067.11	2071	1350	414	307	414	1764	2071	1.47778	645	-705	569		m6A
chr11	68261951	68261952	ENST00000304271.11	.	-	1456	GTAGAGACT	82	0.549296	0.999906	protein_coding	C11orf24	ENSG00000171067.11	2071	1350	414	307	414	1764	2071	1.77185	1042	-308	966		m6A
chr11	68261949	68261950	ENST00000304271.11	.	-	1458	AGAGACTGA	75	0.612903	0.999931	protein_coding	C11orf24	ENSG00000171067.11	2071	1350	414	307	414	1764	2071	1.77333	1044	-306	968		m6A
chr11	68261873	68261874	ENST00000304271.11	.	-	1534	ACGGACTCG	75	0.716216	0.999987	protein_coding	C11orf24	ENSG00000171067.11	2071	1350	414	307	414	1764	2071	1.82963	1120	-230	1044		m6A
chr11	68261657	68261658	ENST00000304271.11	.	-	1750	GCGGACTCA	89	0.755814	0.999998	protein_coding	C11orf24	ENSG00000171067.11	2071	1350	414	307	414	1764	2071	1.98963	1336	-14	1260		m6A
chr15	41521036	41521037	ENST00000304330.9	.	-	3263	TGCCAGGAC	22	0.888889	0.999989	protein_coding	RPAP1	ENSG00000103932.12	4663	4182	115	366	115	4297	4663	1.75275	3148	-1034	110	647	m6A
chr15	41520828	41520829	ENST00000304330.9	.	-	3471	CGGGACTCT	26	0.44	0.999957	protein_coding	RPAP1	ENSG00000103932.12	4663	4182	115	366	115	4297	4663	1.80249	3356	-826	318	439	m6A
chr3	71756122	71756123	ENST00000304411.3	.	+	2268	TTTGAGAAG	99	0.966667	0.999998	protein_coding	GPR27	ENSG00000170837.3	2642	1128	195	1319	195	1323	2642	2.71645	2073	945			m6A
chr3	71756124	71756125	ENST00000304411.3	.	+	2270	TGAGAAGCC	96	0.977528	0.999962	protein_coding	GPR27	ENSG00000170837.3	2642	1128	195	1319	195	1323	2642	2.71797	2075	947			m6A
chr3	71756125	71756126	ENST00000304411.3	.	+	2271	GAGAAGCCC	94	0.978261	0.999987	protein_coding	GPR27	ENSG00000170837.3	2642	1128	195	1319	195	1323	2642	2.71873	2076	948			m6A
chr3	71754730	71754731	ENST00000304411.3	.	+	876	CTGGACCTT	94	0.538462	0.999994	protein_coding	GPR27	ENSG00000170837.3	2642	1128	195	1319	195	1323	2642	1.60372	681	-447			m6A
chr4	122892960	122892961	ENST00000304430.10	.	-	842	CTGTATGGG	23	0.954545	0.999954	protein_coding	NUDT6	ENSG00000170917.14	1227	951	25	251	25	976	1227	1.8591	817	-134	264		m6A
chr4	122892893	122892894	ENST00000304430.10	.	-	909	CAGGACTGT	23	0.52381	0.999964	protein_coding	NUDT6	ENSG00000170917.14	1227	951	25	251	25	976	1227	1.92955	884	-67	331		m6A
chrX	119589731	119589732	ENST00000304449.8	.	-	2421	TTGGACTGG	45	0.727273	0.999993	protein_coding	NKRF	ENSG00000186416.17	3817	2073	729	1015	729	2802	3817	1.81621	1692	-381	1577		m6A
chrX	119588792	119588793	ENST00000304449.8	.	-	3360	TTCCAGACT	42	0.944444	0.999928	protein_coding	NKRF	ENSG00000186416.17	3817	2073	729	1015	729	2802	3817	2.54975	2631	558	2516		m6A
chr6	42978343	42978344	ENST00000304611.13	.	-	837	ACGGACTGG	27	0.346154	0.999905	protein_coding	PEX6	ENSG00000124587.14	3444	2943	31	470	31	2974	3444	1.27387	806	-2137		76	m6A
chr16	28098073	28098074	ENST00000304658.10	.	-	4438	AAAGACTCA	150	0.657343	0.999982	protein_coding	XPO6	ENSG00000169180.12	4537	3378	597	562	597	3975	4537	2.82384	3841	463	565		m6A
chrX	120626825	120626826	ENST00000304661.6	.	-	483	ATGGACACA	47	0.733333	0.999988	protein_coding	C1GALT1C1	ENSG00000171155.8	1636	957	143	536	143	1100	1636	1.35528	340	-617	345		m6A
chr8	126556179	126556180	ENST00000304916.4	.	-	1750	GTGGACTTG	25	0.541667	0.999997	protein_coding	LRATD2	ENSG00000168672.4	5488	933	541	4014	541	1474	5488	2.06876	1209	276	1305		m6A
chr14	49622312	49622313	ENST00000305386.4	.	+	1514	CTGGACTCT	103	0.732673	0.999999	protein_coding	MGAT2	ENSG00000168282.6	2683	1344	470	869	470	1814	2683	1.77679	1044	-300			m6A
chr14	49622307	49622308	ENST00000305386.4	.	+	1509	TGGGACTGG	87	0.870588	1	protein_coding	MGAT2	ENSG00000168282.6	2683	1344	470	869	470	1814	2683	1.77307	1039	-305			m6A
chr14	49621674	49621675	ENST00000305386.4	.	+	876	CTGGACTCA	98	0.588889	0.999977	protein_coding	MGAT2	ENSG00000168282.6	2683	1344	470	869	470	1814	2683	1.30208	406	-938			m6A
chr2	96833547	96833548	ENST00000305510.4	.	+	3065	TAAAAAAAA	41	0.894737	0.999904	protein_coding	CNNM3	ENSG00000168763.16	4900	2124	10	2766	10	2134	4900	2.33659	3055	931	996		m6A
chr2	96833548	96833549	ENST00000305510.4	.	+	3066	AAAAAAAAA	39	0.914286	0.999991	protein_coding	CNNM3	ENSG00000168763.16	4900	2124	10	2766	10	2134	4900	2.33695	3056	932	997		m6A
chr2	96833549	96833550	ENST00000305510.4	.	+	3067	AAAAAAAAA	39	0.891892	0.999981	protein_coding	CNNM3	ENSG00000168763.16	4900	2124	10	2766	10	2134	4900	2.33731	3057	933	998		m6A
chr2	96833551	96833552	ENST00000305510.4	.	+	3069	AAAAAAAAA	40	0.923077	0.999983	protein_coding	CNNM3	ENSG00000168763.16	4900	2124	10	2766	10	2134	4900	2.33803	3059	935	1000		m6A
chr16	30352786	30352787	ENST00000305596.8	.	-	1346	TTGGACTTG	108	0.5	0.999951	protein_coding	CD2BP2	ENSG00000169217.9	3361	1026	123	2212	123	1149	3361	2.08906	1223	197	308		m6A
chr16	30352706	30352707	ENST00000305596.8	.	-	1426	CTGGACTCT	99	0.561798	0.999985	protein_coding	CD2BP2	ENSG00000169217.9	3361	1026	123	2212	123	1149	3361	2.12523	1303	277	388		m6A
chr2	241678635	241678636	ENST00000305784.7	.	-	375	CTAGATTGG	207	0.734807	0.99998	protein_coding	DTYMK	ENSG00000168393.13	1051	639	32	380	32	671	1051	1.53678	343	-296	13	185	m6A
chr15	43329241	43329242	ENST00000305641.7	.	-	1331	ATGGACGCC	36	0.285714	0.999972	protein_coding	LCMT2	ENSG00000168806.8	6925	2061	84	4780	84	2145	6925	1.60505	1247	-814			m6A
chr15	43330007	43330008	ENST00000305641.7	.	-	565	CTGGACTTG	49	0.688889	0.999988	protein_coding	LCMT2	ENSG00000168806.8	6925	2061	84	4780	84	2145	6925	1.23338	481	-1580			m6A
chr15	43329680	43329681	ENST00000305641.7	.	-	892	GTGGACATG	44	0.325581	0.999908	protein_coding	LCMT2	ENSG00000168806.8	6925	2061	84	4780	84	2145	6925	1.39204	808	-1253			m6A
chr4	98476423	98476424	ENST00000305798.8	.	-	997	TGCCAGGCA	23	0.904762	0.999903	protein_coding	TSPAN5	ENSG00000168785.8	3347	807	385	2155	385	1192	3347	1.75836	612	-195	36	12	m6A
chr22	23181951	23181952	ENST00000305877.13	.	+	1443	CCGGACTGC	43	0.625	0.999965	protein_coding	BCR	ENSG00000186716.21	6783	3816	452	2515	452	4268	6783	1.2597	991	-2825		288	m6A
chr11	61795902	61795903	ENST00000305885.3	.	+	680	ATGGACTGC	565	0.745387	0.999994	protein_coding	FEN1	ENSG00000168496.4	2016	1143	139	734	139	1282	2016	1.47332	541	-602	562		m6A
chr20	35953628	35953629	ENST00000305978.7	.	-	765	TGGCAGCGC	102	0.84	0.99992	protein_coding	SCAND1	ENSG00000171222.11	771	540	110	121	110	650	771	2.95041	655	115	710		m6A
chr19	32598044	32598045	ENST00000306065.9	.	-	3392	TGAGACTGG	24	0.428571	0.999972	protein_coding	ANKRD27	ENSG00000105186.16	4432	3153	140	1139	140	3293	4432	2.08692	3252	99	333		m6A
chr3	14141900	14141901	ENST00000306077.5	.	+	1450	TTGGACTCT	154	0.934211	1	protein_coding	TMEM43	ENSG00000170876.8	3230	1203	142	1885	142	1345	3230	2.0557	1308	105	308		m6A
chr3	14142076	14142077	ENST00000306077.5	.	+	1626	TTGGACTGA	119	0.552632	0.999976	protein_coding	TMEM43	ENSG00000170876.8	3230	1203	142	1885	142	1345	3230	2.14907	1484	281	484		m6A
chr3	14142301	14142302	ENST00000306077.5	.	+	1851	ATGGACCCC	122	0.308333	0.999943	protein_coding	TMEM43	ENSG00000170876.8	3230	1203	142	1885	142	1345	3230	2.26844	1709	506	709		m6A
chr3	14142589	14142590	ENST00000306077.5	.	+	2139	TCAGACTGT	115	0.685185	0.999987	protein_coding	TMEM43	ENSG00000170876.8	3230	1203	142	1885	142	1345	3230	2.42122	1997	794	997		m6A
chr3	105576623	105576624	ENST00000306107.9	.	+	4424	AAAAAAAAA	29	0.956522	0.999945	protein_coding	ALCAM	ENSG00000170017.12	4701	1752	500	2449	500	2252	4701	2.88689	3924	2172	2147		m6A
chr2	28869796	28869797	ENST00000306108.10	.	-	512	TGAGACTGG	32	0.5	0.999973	protein_coding	TRMT61B	ENSG00000171103.11	1844	1434	32	378	32	1466	1844	1.33473	480	-954		219	m6A
chr2	28869743	28869744	ENST00000306108.10	.	-	565	TCGGACTCT	39	0.921053	0.999997	protein_coding	TRMT61B	ENSG00000171103.11	1844	1434	32	378	32	1466	1844	1.37169	533	-901		166	m6A
chr8	144463952	144463953	ENST00000306145.10	.	-	1087	GGGGACTTG	50	0.276596	0.999911	protein_coding	CYHR1	ENSG00000187954.13	1216	579	335	302	335	914	1216	2.57285	752	173	659		m6A
chr7	6154771	6154772	ENST00000306177.9	.	+	3375	CGGGACTGG	21	0.761905	0.999993	protein_coding	USP42	ENSG00000106346.11	5155	3951	158	1046	158	4109	5155	1.81422	3217	-734	1016	424	m6A
chr7	6156857	6156858	ENST00000306177.9	.	+	3903	GAGGACTTT	23	0.409091	0.999949	protein_coding	USP42	ENSG00000106346.11	5155	3951	158	1046	158	4109	5155	1.94786	3745	-206	104	198	m6A
chr4	4419487	4419488	ENST00000306200.7	.	-	1637	TATAATTAC	32	0.96875	0.999968	protein_coding	STX18	ENSG00000168818.10	2158	1008	84	1066	84	1092	2158	2.51126	1553	545	641		m6A
chr4	4419484	4419485	ENST00000306200.7	.	-	1640	AATTACAGC	31	0.884615	0.99999	protein_coding	STX18	ENSG00000168818.10	2158	1008	84	1066	84	1092	2158	2.51407	1556	548	644		m6A
chr15	40472024	40472025	ENST00000306243.7	.	+	1041	GAGGACCCT	48	0.145833	0.999967	protein_coding	CHST14	ENSG00000169105.8	2175	1131	230	814	230	1361	2175	1.71706	811	-320			m6A
chr15	40472202	40472203	ENST00000306243.7	.	+	1219	GGCCAGCCA	26	0.909091	0.999977	protein_coding	CHST14	ENSG00000169105.8	2175	1131	230	814	230	1361	2175	1.87445	989	-142			m6A
chr15	40472285	40472286	ENST00000306243.7	.	+	1302	CTGGACTTC	32	0.733333	0.999992	protein_coding	CHST14	ENSG00000169105.8	2175	1131	230	814	230	1361	2175	1.94783	1072	-59			m6A
chr15	40472374	40472375	ENST00000306243.7	.	+	1391	GGGGACTGG	58	0.5	0.999953	protein_coding	CHST14	ENSG00000169105.8	2175	1131	230	814	230	1361	2175	2.03686	1161	30			m6A
chr15	40471514	40471515	ENST00000306243.7	.	+	531	GCGGACTTG	38	0.361111	0.999977	protein_coding	CHST14	ENSG00000169105.8	2175	1131	230	814	230	1361	2175	1.26614	301	-830			m6A
chr2	85607405	85607406	ENST00000306336.6	.	-	2121	AAGGAGAAA	27	0.875	0.999931	protein_coding	C2orf68	ENSG00000168887.11	4274	501	82	3691	82	583	4274	2.41669	2039	1538	1661		m6A
chr1	248847733	248847734	ENST00000306562.8	.	+	1261	GGGGACAAC	54	0.45098	0.999933	protein_coding	ZNF672	ENSG00000171161.13	3045	1359	802	884	802	2161	3045	1.33775	459	-900	682		m6A
chr1	248848056	248848057	ENST00000306562.8	.	+	1584	GTGGACGCT	47	0.5	0.999903	protein_coding	ZNF672	ENSG00000171161.13	3045	1359	802	884	802	2161	3045	1.57542	782	-577	1005		m6A
chr1	248848247	248848248	ENST00000306562.8	.	+	1775	TCGGACCTC	61	0.551724	0.999995	protein_coding	ZNF672	ENSG00000171161.13	3045	1359	802	884	802	2161	3045	1.71597	973	-386	1196		m6A
chr16	69118536	69118537	ENST00000306585.9	.	-	2233	GTGGACTTT	54	0.666667	0.999994	protein_coding	DERPC	ENSG00000286140.1	2761	1575	342	844	342	1917	2761	2.37441	1891	316	2112		m6A
chr16	69118391	69118392	ENST00000306585.9	.	-	2378	TTGGACCTG	57	0.122807	0.999957	protein_coding	DERPC	ENSG00000286140.1	2761	1575	342	844	342	1917	2761	2.54621	2036	461	2257		m6A
chr16	69118015	69118016	ENST00000306585.9	.	-	2754	GATGAGAGG	25	0.736842	0.999923	protein_coding	DERPC	ENSG00000286140.1	2761	1575	342	844	342	1917	2761	2.99171	2412	837	2633		m6A
chr17	82443603	82443604	ENST00000306645.10	.	-	1054	CTGGACTCC	36	0.727273	0.999985	protein_coding	CYBC1	ENSG00000178927.18	2073	564	91	1418	91	655	2073	2.28138	963	399	520		m6A
chr17	82442979	82442980	ENST00000306645.10	.	-	1678	ACAGACTTC	28	0.521739	0.999908	protein_coding	CYBC1	ENSG00000178927.18	2073	564	91	1418	91	655	2073	2.72144	1587	1023	1144		m6A
chr17	82442721	82442722	ENST00000306645.10	.	-	1936	TGGGACCCT	45	0.155556	0.999969	protein_coding	CYBC1	ENSG00000178927.18	2073	564	91	1418	91	655	2073	2.90339	1845	1281	1402		m6A
chr17	82009500	82009501	ENST00000306739.9	.	+	1121	AAGAAGCCC	42	0.95122	0.99996	protein_coding	ASPSCR1	ENSG00000169696.16	1764	1662	18	84	18	1680	1764	1.66366	1103	-559	15	67	m6A
chr17	81996778	81996779	ENST00000306739.9	.	+	883	GGCCAGGAT	38	0.823529	0.999986	protein_coding	ASPSCR1	ENSG00000169696.16	1764	1662	18	84	18	1680	1764	1.52046	865	-797	359	68	m6A
chr17	82079001	82079002	ENST00000306749.4	.	-	7799	CTAGATGTA	141	1	0.999999	protein_coding	FASN	ENSG00000169710.9	8464	7536	123	805	123	7659	8464	2.17391	7676	140	278		m6A
chr17	80468205	80468206	ENST00000306773.5	.	-	4066	AGCCAAGCC	28	0.962963	0.999983	protein_coding	NPTX1	ENSG00000171246.6	5439	1299	161	3979	161	1460	5439	2.65494	3905	2606	2828		m6A
chr17	80467188	80467189	ENST00000306773.5	.	-	5083	AAAAAAAAA	36	0.909091	0.999902	protein_coding	NPTX1	ENSG00000171246.6	5439	1299	161	3979	161	1460	5439	2.91053	4922	3623	3845		m6A
chr16	69334905	69334906	ENST00000306875.10	.	-	1039	CTGGACTCT	30	1	0.999986	protein_coding	COG8	ENSG00000213380.16	4629	1839	12	2778	12	1851	4629	1.55846	1027	-812	442	386	m6A
chr16	69328837	69328838	ENST00000306875.10	.	-	2218	ACGGACAAA	29	0.5	0.99998	protein_coding	COG8	ENSG00000213380.16	4629	1839	12	2778	12	1851	4629	2.13211	2206	367	341		m6A
chr16	69328787	69328788	ENST00000306875.10	.	-	2268	GTGGACATT	28	0.777778	0.999988	protein_coding	COG8	ENSG00000213380.16	4629	1839	12	2778	12	1851	4629	2.15011	2256	417	391		m6A
chr15	68289761	68289762	ENST00000306917.5	.	+	1076	CTGGACATT	20	0.894737	0.999997	protein_coding	FEM1B	ENSG00000169018.6	7177	1884	673	4620	673	2557	7177	1.21391	403	-1481	155		m6A
chr15	68290916	68290917	ENST00000306917.5	.	+	2231	CTGGACTGT	23	0.857143	0.999996	protein_coding	FEM1B	ENSG00000169018.6	7177	1884	673	4620	673	2557	7177	1.82696	1558	-326	1310		m6A
chr15	68291080	68291081	ENST00000306917.5	.	+	2395	TAAGACTCC	26	0.478261	0.999967	protein_coding	FEM1B	ENSG00000169018.6	7177	1884	673	4620	673	2557	7177	1.91401	1722	-162	1474		m6A
chr7	40132796	40132797	ENST00000306984.8	.	-	856	ATGGACATT	280	0.0618182	0.999915	protein_coding	MPLKIP	ENSG00000168303.9	7627	540	55	7032	55	595	7627	2.03712	801	261	462		m6A
chr15	66491526	66491527	ENST00000307102.10	.	+	2529	AAAAAAAAA	34	0.931034	0.999905	protein_coding	MAP2K1	ENSG00000169032.10	2547	1182	436	929	436	1618	2547	2.98062	2093	911	1025		m6A
chr15	66491527	66491528	ENST00000307102.10	.	+	2530	AAAAAAAAA	35	0.878788	0.999918	protein_coding	MAP2K1	ENSG00000169032.10	2547	1182	436	929	436	1618	2547	2.9817	2094	912	1026		m6A
chr6	43621287	43621288	ENST00000307114.11	.	-	2023	TAAGACTGG	23	0.5	0.999979	protein_coding	GTPBP2	ENSG00000172432.19	2830	1545	153	1132	153	1698	2830	2.2871	1870	325	502		m6A
chr6	43620640	43620641	ENST00000307114.11	.	-	2670	ATGGACTCT	24	0.625	0.99999	protein_coding	GTPBP2	ENSG00000172432.19	2830	1545	153	1132	153	1698	2830	2.85866	2517	972	1149		m6A
chr6	43621287	43621288	ENST00000307126.10	.	-	2236	TAAGACTGG	43	0.414634	0.999985	protein_coding	GTPBP2	ENSG00000172432.19	3031	1809	102	1120	102	1911	3031	2.29018	2134	325	502		m6A
chr16	23406139	23406140	ENST00000307149.10	.	-	1792	TATAATTAC	22	1	0.999997	protein_coding	COG7	ENSG00000168434.13	2935	2313	195	427	195	2508	2935	1.69045	1597	-716	122	65	m6A
chr3	32997098	32997099	ENST00000307363.10	.	-	2040	AAAGACTCA	106	0.3	0.999901	protein_coding	GLB1	ENSG00000170266.16	2523	2034	61	428	61	2095	2523	1.97296	1979	-55	245		m6A
chr11	62790679	62790680	ENST00000307366.8	.	-	563	CTGGACACT	89	0.402299	0.999975	protein_coding	TMEM223	ENSG00000168569.8	1273	609	12	652	12	621	1273	1.90476	551	-58	235		m6A
chr19	10259715	10259716	ENST00000307422.9	.	+	992	CGTTACAGA	26	0.958333	0.999991	protein_coding	MRPL4	ENSG00000105364.14	1320	936	154	230	154	1090	1320	1.8953	838	-98	99		m6A
chr7	23597994	23597995	ENST00000307471.8	.	+	252	AGAGAGAAA	20	0.941176	0.999982	protein_coding	CCDC126	ENSG00000169193.12	2470	423	454	1593	454	877	2470	0.555066	-202	-625	28	57	m6A
chr19	46410668	46410669	ENST00000307522.5	.	-	2895	GTGGACTGC	37	0.65625	0.99999	protein_coding	CCDC8	ENSG00000169515.8	3236	1617	754	865	754	2371	3236	2.60578	2141	524			m6A
chr19	46410590	46410591	ENST00000307522.5	.	-	2973	TTGGACTTG	34	0.757576	0.999991	protein_coding	CCDC8	ENSG00000169515.8	3236	1617	754	865	754	2371	3236	2.69595	2219	602			m6A
chr4	6675363	6675364	ENST00000307533.10	.	+	1627	GGGGACTCA	23	0.434783	0.999954	nonsense_mediated_decay	AC093323.3	ENSG00000170846.17	2311	360	762	1189	762	1122	2311	2.42473	865	505	371		m6A
chr4	6675374	6675375	ENST00000307533.10	.	+	1638	AGAGACTTG	23	0.736842	0.999936	nonsense_mediated_decay	AC093323.3	ENSG00000170846.17	2311	360	762	1189	762	1122	2311	2.43398	876	516	382		m6A
chr7	76329343	76329344	ENST00000307630.5	.	-	1159	CTGGACTGT	100	0.694737	0.999999	protein_coding	YWHAG	ENSG00000170027.7	3705	744	183	2778	183	927	3705	2.08351	976	232	889		m6A
chr4	158719227	158719228	ENST00000307720.4	.	-	392	GTGGAGAAA	38	0.875	0.999938	protein_coding	PPID	ENSG00000171497.5	1830	1113	108	609	108	1221	1830	1.25517	284	-829	58	49	m6A
chr9	37440476	37440477	ENST00000307750.5	.	-	2314	TCAGACTGA	23	0.73913	0.999928	protein_coding	ZBTB5	ENSG00000168795.5	4690	2034	240	2416	240	2274	4690	2.01656	2074	40	2078		m6A
chr5	180792321	180792322	ENST00000307826.5	.	-	902	CCGGACTTC	124	0.918699	1	protein_coding	MGAT1	ENSG00000131446.17	8445	1338	253	6854	253	1591	8445	1.48505	649	-689	775		m6A
chr9	37442454	37442455	ENST00000307750.5	.	-	336	GAATAGACA	23	0.631579	0.999995	protein_coding	ZBTB5	ENSG00000168795.5	4690	2034	240	2416	240	2274	4690	1.0472	96	-1938	100		m6A
chr22	29788879	29788880	ENST00000307790.8	.	-	2520	CCTGAGAAG	59	1	0.999995	protein_coding	ASCC2	ENSG00000100325.15	2790	2274	114	402	114	2388	2790	2.32836	2406	132	304		m6A
chr22	29788645	29788646	ENST00000307790.8	.	-	2754	CACAAAAAG	26	0.75	0.999949	protein_coding	ASCC2	ENSG00000100325.15	2790	2274	114	402	114	2388	2790	2.91045	2640	366	538		m6A
chr19	38932994	38932995	ENST00000308018.9	.	+	785	ATAAACAGA	424	0.997613	0.999907	protein_coding	MRPS12	ENSG00000128626.12	959	417	74	468	74	491	959	2.62821	711	294	662		m6A
chr15	66501024	66501025	ENST00000307961.11	.	-	821	TTGGACTGA	12847	0.0930546	0.999961	protein_coding	RPL4	ENSG00000174444.15	2741	1284	65	1392	65	1349	2741	1.58879	756	-528	80	77	m6A
chr11	67397777	67397778	ENST00000307980.7	.	+	1453	CAGGACTTT	34	0.65625	0.999947	protein_coding	RAD9A	ENSG00000172613.8	2086	1176	59	851	59	1235	2086	2.25617	1394	218	314		m6A
chr12	48830577	48830578	ENST00000308025.8	.	-	2433	CTGGAAAGC	68	0.985294	0.999993	protein_coding	DDX23	ENSG00000174243.10	3256	2463	80	713	80	2543	3256	1.95534	2353	-110	114		m6A
chr12	48830576	48830577	ENST00000308025.8	.	-	2434	TGGAAAGCC	67	0.969231	0.999988	protein_coding	DDX23	ENSG00000174243.10	3256	2463	80	713	80	2543	3256	1.95575	2354	-109	115		m6A
chrX	130067133	130067134	ENST00000308167.10	.	-	1960	CAGGACTTC	24	0.5	0.99997	protein_coding	ELF4	ENSG00000102034.17	5140	1992	382	2766	382	2374	5140	1.79217	1578	-414	391		m6A
chr17	741631	741632	ENST00000308278.13	.	+	887	ATGGACCAA	54	0.240741	0.999937	protein_coding	TLCD3A	ENSG00000167695.15	2224	774	52	1398	52	826	2224	2.04363	835	61	331		m6A
chr12	65171062	65171063	ENST00000308330.3	.	+	1480	TGGGACTGA	20	0.789474	0.999973	protein_coding	LEMD3	ENSG00000174106.3	4780	2736	14	2030	14	2750	4780	1.53582	1466	-1270		56	m6A
chr12	65247797	65247798	ENST00000308330.3	.	+	4222	TAACAGAAA	30	1	0.999974	protein_coding	LEMD3	ENSG00000174106.3	4780	2736	14	2030	14	2750	4780	2.72512	4208	1472	1636		m6A
chr17	28553604	28553605	ENST00000308360.8	.	-	2310	TCAAACAGT	62	0.962963	0.999957	protein_coding	PIGS	ENSG00000087111.21	2529	1668	28	833	28	1696	2529	2.73709	2282	614	890		m6A
chr3	49721670	49721671	ENST00000308388.7	.	-	1388	CTGGACTTG	39	0.5	0.999959	protein_coding	GMPPB	ENSG00000173540.14	3144	1083	225	1836	225	1308	3144	2.04357	1163	80	212		m6A
chr3	49721539	49721540	ENST00000308388.7	.	-	1519	GGCCAGGGC	22	0.904762	0.999981	protein_coding	GMPPB	ENSG00000173540.14	3144	1083	225	1836	225	1308	3144	2.11492	1294	211	343		m6A
chr3	49721533	49721534	ENST00000308388.7	.	-	1525	GGCCAGGGC	20	1	0.999963	protein_coding	GMPPB	ENSG00000173540.14	3144	1083	225	1836	225	1308	3144	2.11819	1300	217	349		m6A
chr11	67279246	67279247	ENST00000308595.10	.	+	464	GGCCAGGCC	60	1	0.999976	protein_coding	GRK2	ENSG00000173020.11	3403	2070	227	1106	227	2297	3403	1.11449	237	-1833	47	27	m6A
chr11	65654411	65654412	ENST00000308639.13	.	-	1870	ATGGACTTC	43	0.761905	0.999993	protein_coding	RELA	ENSG00000173039.19	2681	1647	258	776	258	1905	2681	1.97875	1612	-35	588		m6A
chr19	14092574	14092575	ENST00000308677.9	.	-	1807	TAAAAAAAC	60	0.924528	0.999919	protein_coding	PRKACA	ENSG00000072062.15	2695	1056	215	1424	215	1271	2695	2.3764	1592	536	662		m6A
chr3	49531418	49531419	ENST00000308775.7	.	+	1190	AAGAAGCCC	27	0.875	0.999977	protein_coding	DAG1	ENSG00000173402.12	5387	2688	283	2416	283	2971	5387	1.33743	907	-1781	622		m6A
chr3	49531624	49531625	ENST00000308775.7	.	+	1396	CCGGACTCG	31	0.517241	0.999986	protein_coding	DAG1	ENSG00000173402.12	5387	2688	283	2416	283	2971	5387	1.41406	1113	-1575	828		m6A
chr3	49532153	49532154	ENST00000308775.7	.	+	1925	GGCGAGAAG	28	0.96	0.999972	protein_coding	DAG1	ENSG00000173402.12	5387	2688	283	2416	283	2971	5387	1.61086	1642	-1046	1357		m6A
chr3	49532155	49532156	ENST00000308775.7	.	+	1927	CGAGAAGTC	25	0.916667	0.999956	protein_coding	DAG1	ENSG00000173402.12	5387	2688	283	2416	283	2971	5387	1.61161	1644	-1044	1359		m6A
chr3	49532488	49532489	ENST00000308775.7	.	+	2260	ATGGACCAA	28	0.481481	0.9999	protein_coding	DAG1	ENSG00000173402.12	5387	2688	283	2416	283	2971	5387	1.73549	1977	-711	1692		m6A
chr3	49532729	49532730	ENST00000308775.7	.	+	2501	AGGGACCCT	29	0.428571	0.999991	protein_coding	DAG1	ENSG00000173402.12	5387	2688	283	2416	283	2971	5387	1.82515	2218	-470	1933		m6A
chr3	49532870	49532871	ENST00000308775.7	.	+	2642	GAGGACCAG	31	0.310345	0.999958	protein_coding	DAG1	ENSG00000173402.12	5387	2688	283	2416	283	2971	5387	1.8776	2359	-329	2074		m6A
chr3	49533044	49533045	ENST00000308775.7	.	+	2816	CAGGACACC	21	0.421053	0.999967	protein_coding	DAG1	ENSG00000173402.12	5387	2688	283	2416	283	2971	5387	1.94234	2533	-155	2248		m6A
chr3	49533339	49533340	ENST00000308775.7	.	+	3111	CTGGACAAG	25	0.25	0.999911	protein_coding	DAG1	ENSG00000173402.12	5387	2688	283	2416	283	2971	5387	2.05795	2828	140	2543		m6A
chr3	49533387	49533388	ENST00000308775.7	.	+	3159	AGAGACTTT	33	0.483871	0.999992	protein_coding	DAG1	ENSG00000173402.12	5387	2688	283	2416	283	2971	5387	2.07781	2876	188	2591		m6A
chr3	49535467	49535468	ENST00000308775.7	.	+	5239	TTGGACTCT	27	0.37037	0.999901	protein_coding	DAG1	ENSG00000173402.12	5387	2688	283	2416	283	2971	5387	2.93874	4956	2268	4671		m6A
chr20	64274156	64274157	ENST00000308824.11	.	+	1789	ATTGAGAAG	30	0.869565	0.999971	protein_coding	PCMTD2	ENSG00000203880.12	3859	1086	147	2626	147	1233	3859	2.21173	1642	556	936		m6A
chr20	64274159	64274160	ENST00000308824.11	.	+	1792	GAGAAGCCC	27	0.958333	0.999908	protein_coding	PCMTD2	ENSG00000203880.12	3859	1086	147	2626	147	1233	3859	2.21287	1645	559	939		m6A
chr20	64274369	64274370	ENST00000308824.11	.	+	2002	AAGAATATC	33	0.4375	0.999943	protein_coding	PCMTD2	ENSG00000203880.12	3859	1086	147	2626	147	1233	3859	2.29284	1855	769	1149		m6A
chr16	29986484	29986485	ENST00000308893.9	.	+	3028	CGCCAGCAG	28	0.92	0.999993	protein_coding	TAOK2	ENSG00000149930.18	4937	3708	816	413	816	4524	4937	1.59655	2212	-1496	220		m6A
chr19	55661048	55661049	ENST00000308924.9	.	+	415	TCAGATTCC	23	0.727273	0.999949	protein_coding	U2AF2	ENSG00000063244.13	2146	1428	70	648	70	1498	2146	1.2416	345	-1083	11	141	m6A
chr11	65598354	65598355	ENST00000309100.8	.	-	2944	CAGGACTGC	53	0.543478	0.999977	protein_coding	MAP3K11	ENSG00000173327.8	3543	2544	465	534	465	3009	3543	1.97445	2479	-65	273		m6A
chr11	65597846	65597847	ENST00000309100.8	.	-	3452	CTGGATGCC	24	0.555556	0.99991	protein_coding	MAP3K11	ENSG00000173327.8	3543	2544	465	534	465	3009	3543	2.82959	2987	443	781		m6A
chr21	37223978	37223979	ENST00000309117.11	.	-	2498	ATGGACTAT	25	0.347826	0.999951	protein_coding	VPS26C	ENSG00000157538.14	3056	894	40	2122	40	934	3056	2.73704	2458	1564	1647		m6A
chr6	73517648	73517649	ENST00000309268.11	.	-	1612	GTGGACCAC	24416	0.0671816	0.999961	protein_coding	EEF1A1	ENSG00000156508.19	3512	1389	63	2060	63	1452	3512	2.07767	1549	160	285		m6A
chr11	65571735	65571736	ENST00000309328.8	.	+	616	TAAGAGAAG	248	0.930876	0.999991	protein_coding	ZNRD2	ENSG00000173465.8	769	600	15	154	15	615	769	2.00649	601	1	345		m6A
chr11	65571737	65571738	ENST00000309328.8	.	+	618	AGAGAAGCC	233	0.905405	0.999999	protein_coding	ZNRD2	ENSG00000173465.8	769	600	15	154	15	615	769	2.01948	603	3	347		m6A
chr11	65571738	65571739	ENST00000309328.8	.	+	619	GAGAAGCCC	217	0.971292	1	protein_coding	ZNRD2	ENSG00000173465.8	769	600	15	154	15	615	769	2.02597	604	4	348		m6A
chr19	3976519	3976520	ENST00000309311.7	.	-	2693	GGGGACTCG	21304	0.0824128	1	protein_coding	EEF2	ENSG00000167658.16	3158	2577	83	498	83	2660	3158	2.06627	2610	33	227		m6A
chr3	88052402	88052403	ENST00000309534.10	.	-	4035	ACTTACCCC	43	0.647059	0.999922	protein_coding	CGGBP1	ENSG00000163320.12	4495	504	462	3529	462	966	4495	2.86965	3573	3069	3596		m6A
chr3	88055927	88055928	ENST00000309534.10	.	-	510	TAAGACTGC	36	0.454545	0.999905	protein_coding	CGGBP1	ENSG00000163320.12	4495	504	462	3529	462	966	4495	1.09524	48	-456	71		m6A
chr3	88055780	88055781	ENST00000309534.10	.	-	657	AAAGACTCA	44	0.658537	0.999994	protein_coding	CGGBP1	ENSG00000163320.12	4495	504	462	3529	462	966	4495	1.3869	195	-309	218		m6A
chr3	143122147	143122148	ENST00000309575.5	.	+	2275	TGGGACTGT	25	0.96	0.999992	protein_coding	CHST2	ENSG00000175040.6	4142	1593	944	1605	944	2537	4142	1.83553	1331	-262	1504		m6A
chr11	66858273	66858274	ENST00000309602.5	.	+	1210	CTGGACCAT	28	0.518519	0.999946	protein_coding	LRFN4	ENSG00000173621.9	2869	1908	681	280	681	2589	2869	1.27725	529	-1379		820	m6A
chr11	66858375	66858376	ENST00000309602.5	.	+	1312	CCGGACCCG	33	0.1875	0.999971	protein_coding	LRFN4	ENSG00000173621.9	2869	1908	681	280	681	2589	2869	1.33071	631	-1277		718	m6A
chr11	66858746	66858747	ENST00000309602.5	.	+	1683	CGGGACCTT	34	0.6875	0.999956	protein_coding	LRFN4	ENSG00000173621.9	2869	1908	681	280	681	2589	2869	1.52516	1002	-906		347	m6A
chr11	66859835	66859836	ENST00000309602.5	.	+	2229	CGGGACCCT	46	0.152174	0.999983	protein_coding	LRFN4	ENSG00000173621.9	2869	1908	681	280	681	2589	2869	1.81132	1548	-360	199		m6A
chr11	66860046	66860047	ENST00000309602.5	.	+	2440	CTGGACCTG	57	0.421053	0.999934	protein_coding	LRFN4	ENSG00000173621.9	2869	1908	681	280	681	2589	2869	1.92191	1759	-149	410		m6A
chr1	32216532	32216533	ENST00000309777.11	.	-	773	CTGGACTAT	24	0.541667	0.999991	protein_coding	TMEM234	ENSG00000160055.20	1107	423	31	653	31	454	1107	2.48851	742	319	414		m6A
chr1	32216507	32216508	ENST00000309777.11	.	-	798	ATGGACTGC	25	0.434783	0.999947	protein_coding	TMEM234	ENSG00000160055.20	1107	423	31	653	31	454	1107	2.5268	767	344	439		m6A
chr1	32216432	32216433	ENST00000309777.11	.	-	873	TGGGACTCA	27	0.296296	0.999905	protein_coding	TMEM234	ENSG00000160055.20	1107	423	31	653	31	454	1107	2.64165	842	419	514		m6A
chr16	23467573	23467574	ENST00000309859.8	.	-	1940	ATGGACCCT	47	0.148936	0.999964	protein_coding	GGA2	ENSG00000103365.15	5973	1842	83	4048	83	1925	5973	2.00371	1857	15	126		m6A
chr4	7055233	7055234	ENST00000310074.8	.	+	1650	TTGGATCAT	31	0.375	0.99997	protein_coding	TADA2B	ENSG00000173011.12	4369	1263	208	2898	208	1471	4369	2.06177	1442	179	1172		m6A
chr4	7055868	7055869	ENST00000310074.8	.	+	2285	GTGGACCGC	32	0.5625	0.999994	protein_coding	TADA2B	ENSG00000173011.12	4369	1263	208	2898	208	1471	4369	2.28088	2077	814	1807		m6A
chr4	7056225	7056226	ENST00000310074.8	.	+	2642	TCAGACTCA	23	0.954545	0.999999	protein_coding	TADA2B	ENSG00000173011.12	4369	1263	208	2898	208	1471	4369	2.40407	2434	1171	2164		m6A
chr4	7057891	7057892	ENST00000310074.8	.	+	4308	AAAAACAGC	22	0.954545	0.999917	protein_coding	TADA2B	ENSG00000173011.12	4369	1263	208	2898	208	1471	4369	2.97895	4100	2837	3830		m6A
chr11	74492272	74492273	ENST00000310109.5	.	-	578	GTGGACTGG	52	0.66	0.99999	protein_coding	LIPT2	ENSG00000175536.7	2333	696	21	1616	21	717	2333	1.80029	557	-139	91		m6A
chr11	74492015	74492016	ENST00000310109.5	.	-	835	AAGGACATA	37	0.540541	0.99999	protein_coding	LIPT2	ENSG00000175536.7	2333	696	21	1616	21	717	2333	2.07302	814	118	348		m6A
chr11	66624662	66624663	ENST00000310137.5	.	+	877	TCGGACTCA	50	0.857143	0.999997	protein_coding	RBM14	ENSG00000239306.5	5367	2010	91	3266	91	2101	5367	1.39104	786	-1224	449	1016	m6A
chr11	66568074	66568075	ENST00000310325.10	.	-	340	GGTCAGGGG	44	0.90625	0.999969	protein_coding	CTSF	ENSG00000174080.12	2044	1455	120	469	120	1575	2044	1.1512	220	-1235	7	92	m6A
chr3	195069850	195069851	ENST00000310380.11	.	-	1146	CTGGACTGT	59	0.421053	0.999907	protein_coding	XXYLT1	ENSG00000173950.16	2714	1182	101	1431	101	1283	2714	1.88409	1045	-137	260		m6A
chr3	195069510	195069511	ENST00000310380.11	.	-	1486	TGGGACCTT	60	0.457627	0.999971	protein_coding	XXYLT1	ENSG00000173950.16	2714	1182	101	1431	101	1283	2714	2.14186	1385	203	600		m6A
chr3	195069315	195069316	ENST00000310380.11	.	-	1681	CGAGAAAGT	49	0.952381	0.999971	protein_coding	XXYLT1	ENSG00000173950.16	2714	1182	101	1431	101	1283	2714	2.27813	1580	398	795		m6A
chr7	100433808	100433809	ENST00000310512.4	.	+	2512	ATGGACTGT	209	0.529412	0.999979	protein_coding	MEPCE	ENSG00000146834.14	2822	2070	188	564	188	2258	2822	2.45035	2324	254	307		m6A
chrX	153952067	153952068	ENST00000310441.12	.	-	6010	GGCCAGGCC	34	0.969697	0.999964	protein_coding	HCFC1	ENSG00000172534.14	8876	6108	978	1790	978	7086	8876	1.82384	5032	-1076	90	228	m6A
chr7	100430949	100430950	ENST00000310512.4	.	+	1119	CGGGATGCC	97	0.963855	0.999935	protein_coding	MEPCE	ENSG00000146834.14	2822	2070	188	564	188	2258	2822	1.44976	931	-1139		740	m6A
chr7	100431354	100431355	ENST00000310512.4	.	+	1524	CGGGACGTC	166	0.0545455	0.999922	protein_coding	MEPCE	ENSG00000146834.14	2822	2070	188	564	188	2258	2822	1.64541	1336	-734		335	m6A
chr7	100430544	100430545	ENST00000310512.4	.	+	714	TCGGACTGT	150	0.56	0.999992	protein_coding	MEPCE	ENSG00000146834.14	2822	2070	188	564	188	2258	2822	1.25411	526	-1544		1145	m6A
chr3	141147805	141147806	ENST00000310546.3	.	+	2157	AGAGACTGT	22	0.75	0.999993	protein_coding	SPSB4	ENSG00000175093.5	2963	822	799	1342	799	1621	2963	2.3994	1358	536	664		m6A
chr11	73677690	73677691	ENST00000310653.10	.	-	1335	TACAAAAAG	22	0.952381	0.99997	protein_coding	RAB6A	ENSG00000175582.20	3389	627	502	2260	502	1129	3389	2.09115	833	206	271		m6A
chr17	79784512	79784513	ENST00000310942.9	.	+	1157	TTGGACTTG	42	1	0.999999	protein_coding	CBX2	ENSG00000173894.11	4628	1599	88	2941	88	1687	4628	1.66854	1069	-530	781		m6A
chr17	79784728	79784729	ENST00000310942.9	.	+	1373	AGGGACTGT	45	0.809524	0.999959	protein_coding	CBX2	ENSG00000173894.11	4628	1599	88	2941	88	1687	4628	1.80363	1285	-314	997		m6A
chr17	79785190	79785191	ENST00000310942.9	.	+	1835	AGGGACTTC	44	0.3	0.999902	protein_coding	CBX2	ENSG00000173894.11	4628	1599	88	2941	88	1687	4628	2.05032	1747	148	1459		m6A
chr2	127702691	127702692	ENST00000310981.6	.	+	1195	CTGGACTTT	34	0.75	0.999994	protein_coding	SFT2D3	ENSG00000173349.6	3746	648	32	3066	32	680	3746	2.16797	1163	515			m6A
chr5	173607968	173607969	ENST00000311086.9	.	-	1096	ATGGACTTT	388	0.444444	0.99991	protein_coding	BOD1	ENSG00000145919.11	1921	558	214	1149	214	772	1921	2.28198	882	324	323		m6A
chr2	127702383	127702384	ENST00000310981.6	.	+	887	CTGGACTTG	71	0.441176	0.999928	protein_coding	SFT2D3	ENSG00000173349.6	3746	648	32	3066	32	680	3746	2.06751	855	207			m6A
chr17	74209285	74209286	ENST00000311111.11	.	+	269	GAGAAACTG	13396	0.0846457	1	protein_coding	RPL38	ENSG00000172809.13	1145	213	106	826	106	319	1145	1.76526	163	-50	99	24	m6A
chr21	45531594	45531595	ENST00000311124.9	.	-	864	GGGGACTCA	71	0.371429	0.999926	protein_coding	SLC19A1	ENSG00000173638.19	4991	1776	122	3093	122	1898	4991	1.41779	742	-1034	553	207	m6A
chr14	103733336	103733337	ENST00000311141.7	.	+	1055	TACTAGAAG	40	1	0.999905	protein_coding	ZFYVE21	ENSG00000100711.14	1383	705	32	646	32	737	1383	2.49226	1023	318	354		m6A
chr11	532356	532357	ENST00000311189.8	.	-	954	ACAGACTGT	70	0.274194	0.999903	protein_coding	HRAS	ENSG00000174775.18	1070	570	214	286	214	784	1070	2.59441	740	170	165		m6A
chr1	182384399	182384400	ENST00000311223.9	.	-	2023	GTGGACTAG	20	0.444444	0.999992	protein_coding	GLUL	ENSG00000135821.19	4719	1122	897	2700	897	2019	4719	2.00148	1126	4	323		m6A
chr11	119335666	119335667	ENST00000311413.5	.	+	1140	ACGGACGTA	118	0.423077	0.999904	protein_coding	RNF26	ENSG00000173456.5	2783	1302	596	885	596	1898	2783	1.41782	544	-758			m6A
chr11	119335731	119335732	ENST00000311413.5	.	+	1205	TTGGACACC	148	0.438356	0.999977	protein_coding	RNF26	ENSG00000173456.5	2783	1302	596	885	596	1898	2783	1.46774	609	-693			m6A
chr11	119335864	119335865	ENST00000311413.5	.	+	1338	CCGGACTTC	138	0.4	0.999915	protein_coding	RNF26	ENSG00000173456.5	2783	1302	596	885	596	1898	2783	1.56989	742	-560			m6A
chr11	119334911	119334912	ENST00000311413.5	.	+	385	CTGGACTCT	136	0.598485	0.999941	protein_coding	RNF26	ENSG00000173456.5	2783	1302	596	885	596	1898	2783	0.645973	-211	-1513			m6A
chr11	119335101	119335102	ENST00000311413.5	.	+	575	TTGGACTAA	135	0.774436	0.999999	protein_coding	RNF26	ENSG00000173456.5	2783	1302	596	885	596	1898	2783	0.964765	-21	-1323			m6A
chr11	119335089	119335090	ENST00000311413.5	.	+	563	CCAGACTTT	57	0.25	0.999931	protein_coding	RNF26	ENSG00000173456.5	2783	1302	596	885	596	1898	2783	0.944631	-33	-1335			m6A
chr16	89562364	89562365	ENST00000311528.10	.	+	501	GCTGACCGG	41243	0.0781552	1	protein_coding	RPL13	ENSG00000167526.14	2187	636	51	1500	51	687	2187	1.70755	450	-186	30	27	m6A
chr16	89563055	89563056	ENST00000311528.10	.	+	700	GGGGACTTG	39079	0.0444661	0.999998	protein_coding	RPL13	ENSG00000167526.14	2187	636	51	1500	51	687	2187	2.00867	649	13	172		m6A
chr13	27256467	27256468	ENST00000311549.11	.	+	465	TGAGAACCA	7927	0.0779694	0.999958	protein_coding	RPL21	ENSG00000122026.11	566	483	40	43	40	523	566	1.87992	425	-58	32		m6A
chr13	27256468	27256469	ENST00000311549.11	.	+	466	GAGAACCAA	6446	0.0575642	0.999975	protein_coding	RPL21	ENSG00000122026.11	566	483	40	43	40	523	566	1.88199	426	-57	33		m6A
chr16	87330900	87330901	ENST00000311635.12	.	-	2038	ATAGACTGG	24	0.782609	0.999995	protein_coding	FBXO31	ENSG00000103264.18	5953	1620	32	4301	32	1652	5953	2.08975	2006	386	609		m6A
chr16	87330723	87330724	ENST00000311635.12	.	-	2215	CGGGACTCT	26	0.72	0.999972	protein_coding	FBXO31	ENSG00000103264.18	5953	1620	32	4301	32	1652	5953	2.1309	2183	563	786		m6A
chr16	87330235	87330236	ENST00000311635.12	.	-	2703	ATGGACTGA	30	0.966667	0.999994	protein_coding	FBXO31	ENSG00000103264.18	5953	1620	32	4301	32	1652	5953	2.24436	2671	1051	1274		m6A
chr16	87329975	87329976	ENST00000311635.12	.	-	2963	AGGGACCTC	34	0.242424	0.999918	protein_coding	FBXO31	ENSG00000103264.18	5953	1620	32	4301	32	1652	5953	2.30481	2931	1311	1534		m6A
chr16	87329755	87329756	ENST00000311635.12	.	-	3183	AAAGACTCA	40	0.666667	0.999993	protein_coding	FBXO31	ENSG00000103264.18	5953	1620	32	4301	32	1652	5953	2.35596	3151	1531	1754		m6A
chr16	87329520	87329521	ENST00000311635.12	.	-	3418	GAGGACTGT	26	0.769231	0.999929	protein_coding	FBXO31	ENSG00000103264.18	5953	1620	32	4301	32	1652	5953	2.4106	3386	1766	1989		m6A
chr15	72752652	72752653	ENST00000311669.12	.	-	1272	ATGGACACT	30	0.655172	0.999927	protein_coding	ADPGK	ENSG00000159322.18	2557	1491	94	972	94	1585	2557	1.79007	1178	-313	239		m6A
chr15	72751760	72751761	ENST00000311669.12	.	-	2164	AGGGACTCT	47	0.6	0.999976	protein_coding	ADPGK	ENSG00000159322.18	2557	1491	94	972	94	1585	2557	2.59568	2070	579	1131		m6A
chr15	72751597	72751598	ENST00000311669.12	.	-	2327	AAAGACTGA	38	0.815789	0.999996	protein_coding	ADPGK	ENSG00000159322.18	2557	1491	94	972	94	1585	2557	2.76337	2233	742	1294		m6A
chr1	27850294	27850295	ENST00000311772.10	.	+	958	GTGGACTTG	133	0.284553	0.999927	protein_coding	PPP1R8	ENSG00000117751.18	2340	1056	54	1230	54	1110	2340	1.85606	904	-152	202		m6A
chr10	100993463	100993464	ENST00000311916.8	.	+	2676	GGCCAGGCC	30	0.913043	0.999964	protein_coding	TWNK	ENSG00000107815.10	3616	2055	668	893	668	2723	3616	1.97713	2008	-47	274		m6A
chr8	125436758	125436759	ENST00000311922.4	.	+	1951	ATGGACATC	27	0.769231	0.999969	protein_coding	TRIB1	ENSG00000173334.4	3596	1119	545	1932	545	1664	3596	2.14855	1406	287	753		m6A
chr1	20743127	20743128	ENST00000312239.10	.	-	3434	AAAAAAAAA	21	0.6	0.999911	protein_coding	HP1BP3	ENSG00000127483.19	3884	1662	104	2118	104	1766	3884	2.78754	3330	1668	1963		m6A
chr16	11350867	11350868	ENST00000312499.6	.	+	534	ATGGACACT	129	0.570312	0.999989	protein_coding	RMI2	ENSG00000175643.10	1427	444	13	970	13	457	1427	2.07938	521	77	226		m6A
chr3	23962481	23962482	ENST00000312521.9	.	+	1315	ATGGACATT	20	0.85	0.999985	protein_coding	NR1D2	ENSG00000174738.13	5231	1740	293	3198	293	2033	5231	1.58736	1022	-718	505	124	m6A
chr11	65891508	65891509	ENST00000312579.4	.	+	836	ATGGACTAA	561	0.783985	0.999998	protein_coding	CCDC85B	ENSG00000175602.4	963	609	111	243	111	720	963	2.47737	725	116			m6A
chr6	26468159	26468160	ENST00000312541.10	.	+	1412	GTGGACTGT	30	1	0.999997	protein_coding	BTN2A1	ENSG00000112763.17	2890	1584	218	1088	218	1802	2890	1.75379	1194	-390	212		m6A
chr6	26468909	26468910	ENST00000312541.10	.	+	2162	ATGGACTTG	26	0.56	0.999994	protein_coding	BTN2A1	ENSG00000112763.17	2890	1584	218	1088	218	1802	2890	2.33088	1944	360	962		m6A
chr6	26469293	26469294	ENST00000312541.10	.	+	2546	ATGGACCAG	23	0.391304	0.999992	protein_coding	BTN2A1	ENSG00000112763.17	2890	1584	218	1088	218	1802	2890	2.68382	2328	744	1346		m6A
chr19	49830750	49830751	ENST00000312865.10	.	+	1017	AGCCAGGCC	25	1	0.99999	protein_coding	MED25	ENSG00000104973.19	2332	2244	53	35	53	2297	2332	1.42959	964	-1280	57	137	m6A
chr19	49835587	49835588	ENST00000312865.10	.	+	1781	AGCCAGGCC	36	1	0.999905	protein_coding	MED25	ENSG00000104973.19	2332	2244	53	35	53	2297	2332	1.77005	1728	-516	54	18	m6A
chr19	49836943	49836944	ENST00000312865.10	.	+	2296	TCTGAATCC	54	0.673469	0.999982	protein_coding	MED25	ENSG00000104973.19	2332	2244	53	35	53	2297	2332	1.99955	2243	-1	97		m6A
chr11	117289388	117289389	ENST00000313005.11	.	-	2143	AGGGACTGT	58	0.735849	0.999993	protein_coding	BACE1	ENSG00000186318.18	5835	1506	461	3868	461	1967	5835	2.0455	1682	176	418		m6A
chr9	136447676	136447677	ENST00000313050.11	.	-	6524	GAAGAAAGC	33	0.870968	0.999934	protein_coding	SEC16A	ENSG00000148396.18	8806	7074	74	1658	74	7148	8806	1.91179	6450	-624	3	109	m6A
chr9	136447675	136447676	ENST00000313050.11	.	-	6525	AAGAAAGCC	33	0.818182	0.999947	protein_coding	SEC16A	ENSG00000148396.18	8806	7074	74	1658	74	7148	8806	1.91193	6451	-623	4	108	m6A
chr9	136441543	136441544	ENST00000313050.11	.	-	7358	AAAGACTGA	38	0.472222	0.999957	protein_coding	SEC16A	ENSG00000148396.18	8806	7074	74	1658	74	7148	8806	2.12666	7284	210	279		m6A
chr14	28768180	28768181	ENST00000313071.7	.	+	1394	ATGGACCGC	46	0.304348	0.999968	protein_coding	FOXG1	ENSG00000176165.12	3491	1470	493	1528	493	1963	3491	1.61293	901	-569			m6A
chr14	28768676	28768677	ENST00000313071.7	.	+	1890	CGGGACTGT	52	0.86	0.999995	protein_coding	FOXG1	ENSG00000176165.12	3491	1470	493	1528	493	1963	3491	1.95034	1397	-73			m6A
chr14	28768688	28768689	ENST00000313071.7	.	+	1902	GGGGACTGT	61	0.677966	0.999977	protein_coding	FOXG1	ENSG00000176165.12	3491	1470	493	1528	493	1963	3491	1.9585	1409	-61			m6A
chr1	156727082	156727083	ENST00000313146.10	.	-	1352	CAGGACCAA	34	0.3125	0.99992	protein_coding	ISG20L2	ENSG00000143319.17	3303	1062	783	1458	783	1845	3303	1.53578	569	-493		178	m6A
chr1	156722801	156722802	ENST00000313146.10	.	-	2391	GGCGAATTC	39	0.647059	0.999915	protein_coding	ISG20L2	ENSG00000143319.17	3303	1062	783	1458	783	1845	3303	2.37449	1608	546	660		m6A
chr19	6751489	6751490	ENST00000313285.12	.	+	1998	AAAAAAAAA	24	0.954545	0.999993	protein_coding	TRIP10	ENSG00000125733.18	2035	1638	82	315	82	1720	2035	2.88254	1916	278	427		m6A
chr19	6751490	6751491	ENST00000313285.12	.	+	1999	AAAAAAAAA	23	0.947368	0.999948	protein_coding	TRIP10	ENSG00000125733.18	2035	1638	82	315	82	1720	2035	2.88571	1917	279	428		m6A
chr19	6751491	6751492	ENST00000313285.12	.	+	2000	AAAAAAAAA	23	0.952381	0.999969	protein_coding	TRIP10	ENSG00000125733.18	2035	1638	82	315	82	1720	2035	2.88889	1918	280	429		m6A
chr19	6751492	6751493	ENST00000313285.12	.	+	2001	AAAAAAAAG	20	0.944444	0.999912	protein_coding	TRIP10	ENSG00000125733.18	2035	1638	82	315	82	1720	2035	2.89206	1919	281	430		m6A
chr4	1728403	1728404	ENST00000313288.9	.	+	1125	GCGGACCTG	58	0.454545	0.999955	protein_coding	TACC3	ENSG00000013810.21	2799	2517	124	158	124	2641	2799	1.3977	1001	-1516	696	384	m6A
chr7	6329792	6329793	ENST00000313324.9	.	-	1837	TTAGAAGAT	72	0.985714	0.999934	protein_coding	FAM220A	ENSG00000178397.13	2220	780	476	964	476	1256	2220	2.6027	1361	581	1442		m6A
chr7	6330768	6330769	ENST00000313324.9	.	-	861	CGAGACTGG	58	0.481481	0.999974	protein_coding	FAM220A	ENSG00000178397.13	2220	780	476	964	476	1256	2220	1.49359	385	-395	466		m6A
chr8	143816628	143816629	ENST00000313352.11	.	-	1551	TCTGAGACT	67	0.849057	0.999902	protein_coding	PUF60	ENSG00000179950.14	1804	1500	161	143	161	1661	1804	1.92667	1390	-110	190		m6A
chr8	143816626	143816627	ENST00000313352.11	.	-	1553	TGAGACTCA	64	0.842105	0.999984	protein_coding	PUF60	ENSG00000179950.14	1804	1500	161	143	161	1661	1804	1.928	1392	-108	192		m6A
chr8	143816499	143816500	ENST00000313352.11	.	-	1680	CCGGACTTG	37	0.323529	0.999913	protein_coding	PUF60	ENSG00000179950.14	1804	1500	161	143	161	1661	1804	2.13287	1519	19	319		m6A
chr8	143817775	143817776	ENST00000313352.11	.	-	804	TACGAGAAG	36	0.794118	0.99998	protein_coding	PUF60	ENSG00000179950.14	1804	1500	161	143	161	1661	1804	1.42867	643	-857	6	185	m6A
chr8	143817773	143817774	ENST00000313352.11	.	-	806	CGAGAAGGC	35	0.9375	0.999983	protein_coding	PUF60	ENSG00000179950.14	1804	1500	161	143	161	1661	1804	1.43	645	-855	8	183	m6A
chr5	141320314	141320315	ENST00000313368.8	.	-	469	TGGGACTTG	106	0.45098	0.999927	protein_coding	TAF7	ENSG00000178913.8	2295	1050	740	505	740	1790	2295	0.633784	-271	-1321			m6A
chr5	141320221	141320222	ENST00000313368.8	.	-	562	AAAGACTTG	114	0.533333	0.99997	protein_coding	TAF7	ENSG00000178913.8	2295	1050	740	505	740	1790	2295	0.759459	-178	-1228			m6A
chr5	178148115	178148116	ENST00000313386.9	.	+	1458	GTGGACTGT	92	0.568182	0.999995	protein_coding	RMND5B	ENSG00000145916.19	3911	1182	193	2536	193	1375	3911	2.03273	1265	83	147		m6A
chr17	1518017	1518018	ENST00000313486.12	.	-	3587	GAAAAAAAG	51	1	0.999987	protein_coding	PITPNA	ENSG00000174238.15	3888	813	232	2843	232	1045	3888	2.89413	3355	2542	2520		m6A
chr19	46468468	46468469	ENST00000313683.15	.	-	1717	TTGGACTCT	32	0.6875	0.999982	protein_coding	PNMA8A	ENSG00000182013.18	3684	1320	306	2058	306	1626	3684	2.04422	1411	91	108		m6A
chr16	84976326	84976327	ENST00000313732.9	.	-	1295	TCAGACTGA	34	0.647059	0.999969	protein_coding	ZDHHC7	ENSG00000153786.13	3448	927	353	2168	353	1280	3448	2.00692	942	15	192		m6A
chr20	62293934	62293935	ENST00000313733.9	.	+	1695	CTGGACTTC	29	0.392857	0.99999	protein_coding	OSBPL2	ENSG00000130703.17	3944	1443	205	2296	205	1648	3944	2.02047	1490	47	150		m6A
chr19	49807369	49807370	ENST00000313777.9	.	-	1223	AGCCAGGGC	55	0.941176	0.999994	protein_coding	FUZ	ENSG00000010361.14	1728	1257	186	285	186	1443	1728	1.82498	1037	-220	4		m6A
chr19	49806929	49806930	ENST00000313777.9	.	-	1663	GTAAACAGC	87	0.924051	0.999942	protein_coding	FUZ	ENSG00000010361.14	1728	1257	186	285	186	1443	1728	2.77193	1477	220	444		m6A
chr21	34517829	34517830	ENST00000313806.9	.	-	1114	TGGGACTGT	50	0.653061	0.999987	protein_coding	RCAN1	ENSG00000159200.18	2503	759	102	1642	102	861	2503	2.15408	1012	253	426		m6A
chr21	34517458	34517459	ENST00000313806.9	.	-	1485	TCCCAGATT	26	0.818182	0.999969	protein_coding	RCAN1	ENSG00000159200.18	2503	759	102	1642	102	861	2503	2.38002	1383	624	797		m6A
chr14	55352488	55352489	ENST00000313833.5	.	+	2225	CATAAGAAA	34	0.677419	0.99996	protein_coding	FBXO34	ENSG00000178974.11	3348	2136	127	1085	127	2263	3348	1.98221	2098	-38	2108		m6A
chr14	55352645	55352646	ENST00000313833.5	.	+	2382	CAGGACTGC	29	0.857143	0.999961	protein_coding	FBXO34	ENSG00000178974.11	3348	2136	127	1085	127	2263	3348	2.10968	2255	119	2265		m6A
chr16	31040147	31040148	ENST00000313843.8	.	+	1393	AAAAAACAA	35	0.967742	0.999987	protein_coding	STX4	ENSG00000103496.15	1410	894	248	268	248	1142	1410	2.93657	1145	251	236		m6A
chr21	36413218	36413219	ENST00000314103.6	.	+	1533	GAGGAGAAG	111	0.817204	0.99996	protein_coding	CHAF1B	ENSG00000159259.8	4466	1680	137	2649	137	1817	4466	1.83095	1396	-284	335	97	m6A
chr17	82243296	82243297	ENST00000314028.10	.	-	3081	TTGGACTCT	87	0.308642	0.999908	protein_coding	CSNK1D	ENSG00000141551.14	3712	1248	350	2114	350	1598	3712	2.70151	2731	1483	1534		m6A
chr11	45811441	45811442	ENST00000314134.4	.	+	1854	GTGGACTGG	24	0.636364	0.999942	protein_coding	SLC35C1	ENSG00000181830.9	3429	1095	653	1681	653	1748	3429	2.06306	1201	106	666		m6A
chr11	8684811	8684812	ENST00000314138.11	.	+	259	GTGGACTTT	24275	0.0288697	0.999997	protein_coding	RPL27A	ENSG00000166441.13	4535	447	22	4066	22	469	4535	1.5302	237	-210	94	81	m6A
chr8	47794389	47794390	ENST00000314191.7	.	-	10579	TGATAACTA	27	0.875	0.999967	protein_coding	PRKDC	ENSG00000253729.8	13459	12387	10	1062	10	12397	13459	1.85323	10569	-1818	111	101	m6A
chr4	2515720	2515721	ENST00000314289.13	.	+	2784	GAAGAAATG	55	1	0.999991	protein_coding	RNF4	ENSG00000063978.16	2921	573	310	2038	310	883	2921	2.93278	2474	1901	2051		m6A
chr4	2515721	2515722	ENST00000314289.13	.	+	2785	AAGAAATGT	49	0.956522	0.999986	protein_coding	RNF4	ENSG00000063978.16	2921	573	310	2038	310	883	2921	2.93327	2475	1902	2052		m6A
chr4	2513908	2513909	ENST00000314289.13	.	+	972	AAAAAGACT	54	0.903846	0.999953	protein_coding	RNF4	ENSG00000063978.16	2921	573	310	2038	310	883	2921	2.04367	662	89	239		m6A
chr4	2513910	2513911	ENST00000314289.13	.	+	974	AAAGACTGT	48	0.833333	0.999991	protein_coding	RNF4	ENSG00000063978.16	2921	573	310	2038	310	883	2921	2.04465	664	91	241		m6A
chr19	39378531	39378532	ENST00000314471.10	.	+	2507	GACCAGACG	56	0.727273	0.999953	protein_coding	SAMD4B	ENSG00000179134.15	4519	2085	1035	1399	1035	3120	4519	1.706	1472	-613	28	58	m6A
chr1	160093147	160093148	ENST00000314485.12	.	-	1234	CTGGACACA	29	0.428571	0.999983	protein_coding	IGSF8	ENSG00000162729.14	2270	1842	147	281	147	1989	2270	1.59012	1087	-755	183	225	m6A
chr17	28697941	28697942	ENST00000314616.11	.	+	4528	GGAGAAGCC	41	0.891892	0.999979	protein_coding	SUPT6H	ENSG00000109111.15	6404	5181	169	1054	169	5350	6404	1.84134	4359	-822	36	89	m6A
chr17	28697942	28697943	ENST00000314616.11	.	+	4529	GAGAAGCCC	40	0.914286	0.999989	protein_coding	SUPT6H	ENSG00000109111.15	6404	5181	169	1054	169	5350	6404	1.84154	4360	-821	37	88	m6A
chr15	75639416	75639417	ENST00000314852.2	.	-	1695	TTGGACTAC	399	0.711957	0.999996	protein_coding	IMP3	ENSG00000177971.9	2028	555	944	529	944	1499	2028	2.37051	751	196	851		m6A
chr9	35721726	35721727	ENST00000314888.10	.	-	1178	GATGAGAAG	22	0.894737	0.999925	protein_coding	TLN1	ENSG00000137076.21	8623	7626	154	843	154	7780	8623	1.13428	1024	-6602	76	80	m6A
chr9	35720214	35720215	ENST00000314888.10	.	-	1441	GTCAACAGT	26	0.954545	0.999934	protein_coding	TLN1	ENSG00000137076.21	8623	7626	154	843	154	7780	8623	1.16876	1287	-6339	4	177	m6A
chr9	35719788	35719789	ENST00000314888.10	.	-	1682	GCCCAGGCC	22	0.85	0.999917	protein_coding	TLN1	ENSG00000137076.21	8623	7626	154	843	154	7780	8623	1.20037	1528	-6098	64	50	m6A
chr9	35718869	35718870	ENST00000314888.10	.	-	2090	GGCCAGGCC	32	0.967742	0.999965	protein_coding	TLN1	ENSG00000137076.21	8623	7626	154	843	154	7780	8623	1.25387	1936	-5690	40	59	m6A
chr5	137752903	137752904	ENST00000314940.7	.	-	1459	ATGGACTCT	596	0.845238	1	protein_coding	HNRNPA0	ENSG00000177733.7	8713	918	297	7498	297	1215	8713	2.03254	1162	244			m6A
chr5	137753972	137753973	ENST00000314940.7	.	-	390	TGGGACTCT	493	0.659529	0.999989	protein_coding	HNRNPA0	ENSG00000177733.7	8713	918	297	7498	297	1215	8713	1.10131	93	-825			m6A
chr1	154988541	154988542	ENST00000315144.14	.	+	701	AGGGACTAT	271	0.764479	0.999994	protein_coding	FLAD1	ENSG00000160688.19	1730	1473	183	74	183	1656	1730	1.35166	518	-955	437	308	m6A
chr15	74632531	74632532	ENST00000315127.9	.	-	1769	ATGGACCTT	43	0.581395	0.999975	protein_coding	EDC3	ENSG00000179151.13	3744	1527	163	2054	163	1690	3744	2.03846	1606	79	414		m6A
chr3	53816651	53816652	ENST00000315251.11	.	-	3376	AAGGACTCT	31	0.703704	0.999981	protein_coding	CHDH	ENSG00000016391.11	7694	1785	467	5442	467	2252	7694	2.20654	2909	1124	1543		m6A
chr7	101314834	101314835	ENST00000315322.10	.	-	959	GTGGACTTG	45	0.375	0.999963	protein_coding	IFT22	ENSG00000128581.17	4881	558	103	4220	103	661	4881	2.07062	856	298	447		m6A
chr19	39399149	39399150	ENST00000315588.11	.	+	2098	ATGGACTTT	46	0.5	0.999979	protein_coding	MED29	ENSG00000063322.15	3590	603	45	2942	45	648	3590	2.49286	2053	1450	1693		m6A
chr19	39399833	39399834	ENST00000315588.11	.	+	2782	TGATACAGG	37	0.785714	0.999912	protein_coding	MED29	ENSG00000063322.15	3590	603	45	2942	45	648	3590	2.72536	2737	2134	2377		m6A
chrX	49030416	49030417	ENST00000315869.8	.	-	1599	CATCAGCAG	41	0.948718	0.99991	protein_coding	TFE3	ENSG00000068323.17	3291	1728	131	1432	131	1859	3291	1.84954	1468	-260	184		m6A
chrX	49029545	49029546	ENST00000315869.8	.	-	2470	AGCCAGGCC	48	1	0.999985	protein_coding	TFE3	ENSG00000068323.17	3291	1728	131	1432	131	1859	3291	2.42668	2339	611	1055		m6A
chrX	49028816	49028817	ENST00000315869.8	.	-	3199	GGCCAGGCC	42	0.837838	0.999956	protein_coding	TFE3	ENSG00000068323.17	3291	1728	131	1432	131	1859	3291	2.93575	3068	1340	1784		m6A
chr11	58618245	58618246	ENST00000316059.7	.	+	2471	TAAAACAGC	31	1	0.999968	protein_coding	ZFP91	ENSG00000186660.15	5776	1713	219	3844	219	1932	5776	2.14022	2252	539	1050		m6A
chr11	58619174	58619175	ENST00000316059.7	.	+	3400	TTCAATAGC	37	1	0.999989	protein_coding	ZFP91	ENSG00000186660.15	5776	1713	219	3844	219	1932	5776	2.38189	3181	1468	1979		m6A
chr7	1236459	1236460	ENST00000316333.9	.	+	1224	CTGGACTTC	62	0.375	0.999949	protein_coding	UNCX	ENSG00000164853.9	2091	1596	146	349	146	1742	2091	1.67544	1078	-518	628		m6A
chr16	67944643	67944644	ENST00000316341.8	.	-	3537	TGGGACCCT	39	0.210526	0.999956	protein_coding	SLC12A4	ENSG00000124067.17	4708	3258	84	1366	84	3342	4708	2.14275	3453	195	287		m6A
chr4	77166334	77166335	ENST00000316355.10	.	+	1745	GGATAATCC	23	0.75	0.99998	protein_coding	CCNG2	ENSG00000138764.15	5471	1035	300	4136	300	1335	5471	2.09913	1445	410	534		m6A
chr11	65573465	65573466	ENST00000316409.2	.	+	676	TGCCAGGAC	24	0.933333	0.999949	protein_coding	FAM89B	ENSG00000176973.8	1409	531	321	557	321	852	1409	1.66855	355	-176	64		m6A
chr2	241495521	241495522	ENST00000316586.9	.	-	1662	TGCCAGGTC	56	0.944444	0.999976	protein_coding	STK25	ENSG00000115694.15	4515	1281	242	2992	242	1523	4515	2.04646	1420	139	179		m6A
chr2	241495057	241495058	ENST00000316586.9	.	-	2126	ATTGAGAGG	62	0.660377	0.999956	protein_coding	STK25	ENSG00000115694.15	4515	1281	242	2992	242	1523	4515	2.20154	1884	603	643		m6A
chrX	101412424	101412425	ENST00000316594.6	.	+	587	GTGGACTTT	134	0.589147	0.999986	protein_coding	HNRNPH2	ENSG00000126945.9	2296	1350	151	795	151	1501	2296	1.32296	436	-914	489		m6A
chr18	59902832	59902833	ENST00000316660.7	.	+	426	AAAGACTGC	135	0.419847	0.999928	protein_coding	PMAIP1	ENSG00000141682.12	1899	165	182	1552	182	347	1899	2.0509	244	79	186		m6A
chr19	3750946	3750947	ENST00000316757.4	.	-	2000	GGCCAGGAC	40	1	0.999992	protein_coding	APBA3	ENSG00000011132.12	2176	1728	194	254	194	1922	2176	2.30709	1806	78	150		m6A
chr12	85283867	85283868	ENST00000316824.4	.	+	564	GGCCAGGGT	30	1	0.999933	protein_coding	ALX1	ENSG00000180318.4	1332	981	42	309	42	1023	1332	1.53211	522	-459	296	9	m6A
chr12	85301369	85301370	ENST00000316824.4	.	+	917	ATGGACATG	43	0.357143	0.999994	protein_coding	ALX1	ENSG00000180318.4	1332	981	42	309	42	1023	1332	1.89195	875	-106	215		m6A
chr14	73713813	73713814	ENST00000316836.5	.	-	570	ACGGACTGA	91	0.477273	0.999928	protein_coding	PNMA1	ENSG00000176903.5	2602	1062	745	795	745	1807	2602	0.765101	-175	-1237			m6A
chr14	73713779	73713780	ENST00000316836.5	.	-	604	CAGGACTCT	98	0.697674	0.999966	protein_coding	PNMA1	ENSG00000176903.5	2602	1062	745	795	745	1807	2602	0.810738	-141	-1203			m6A
chr17	56891775	56891776	ENST00000316881.9	.	-	1877	GTGGACTTT	29	0.482759	0.999977	protein_coding	TRIM25	ENSG00000121060.19	5745	1893	61	3791	61	1954	5745	1.95932	1816	-77	453		m6A
chr17	56891041	56891042	ENST00000316881.9	.	-	2611	TTCAAACAG	34	0.966667	0.999907	protein_coding	TRIM25	ENSG00000121060.19	5745	1893	61	3791	61	1954	5745	2.17331	2550	657	1187		m6A
chr19	12953879	12953880	ENST00000316939.3	.	-	1007	AAACAGACT	29	0.888889	0.999926	protein_coding	GADD45GIP1	ENSG00000179271.3	1769	669	11	1089	11	680	1769	2.30028	996	327	646		m6A
chr15	84200128	84200129	ENST00000316967.10	.	-	1707	CTGGACTTG	45	0.761905	0.999993	processed_transcript	GOLGA2P7	ENSG00000225151.10	2525	0	0	0	0	0	0	inf	1707	1707	747		m6A
chr15	84199544	84199545	ENST00000316967.10	.	-	2291	TGGGACCTG	49	0.142857	0.999975	processed_transcript	GOLGA2P7	ENSG00000225151.10	2525	0	0	0	0	0	0	inf	2291	2291	1331		m6A
chr15	84199498	84199499	ENST00000316967.10	.	-	2337	TGGGACTGT	38	0.8	0.999984	processed_transcript	GOLGA2P7	ENSG00000225151.10	2525	0	0	0	0	0	0	inf	2337	2337	1377		m6A
chr15	84199486	84199487	ENST00000316967.10	.	-	2349	CTGGACTTG	44	0.47619	0.999985	processed_transcript	GOLGA2P7	ENSG00000225151.10	2525	0	0	0	0	0	0	inf	2349	2349	1389		m6A
chr8	38317959	38317960	ENST00000316985.7	.	-	2451	GTGGACTGA	23	0.5	0.999945	protein_coding	NSD3	ENSG00000147548.17	3995	1938	518	1539	518	2456	3995	1.99742	1933	-5	78		m6A
chr6	70858203	70858204	ENST00000316999.9	.	+	1410	GCTCAGCAG	28	1	0.999968	protein_coding	SMAP1	ENSG00000112305.15	2403	1323	248	832	248	1571	2403	1.87831	1162	-161	282	26	m6A
chr1	15835524	15835525	ENST00000317122.2	.	-	1421	CTGGACTTT	41	0.829268	0.999993	lncRNA	FLJ37453	ENSG00000179743.4	2473	0	0	0	0	0	0	inf	1421	1421	1381		m6A
chr1	15835136	15835137	ENST00000317122.2	.	-	1809	CCGGACCCT	46	0.222222	0.999955	lncRNA	FLJ37453	ENSG00000179743.4	2473	0	0	0	0	0	0	inf	1809	1809	1769		m6A
chr16	58542460	58542461	ENST00000317147.10	.	-	4814	AAAAAGCAG	37	0.970588	0.999939	protein_coding	CNOT1	ENSG00000125107.19	8411	7131	273	1007	273	7404	8411	1.6368	4541	-2590	107	34	m6A
chr11	1276917	1276918	ENST00000317204.11	.	-	1079	GTGGACTTC	75	0.591549	0.999976	protein_coding	TOLLIP	ENSG00000078902.16	3627	825	134	2668	134	959	3627	2.04498	945	120	335		m6A
chr12	50130511	50130512	ENST00000317551.12	.	-	1283	ATGGACTTG	71	0.26087	0.99997	protein_coding	CERS5	ENSG00000139624.14	2507	1179	72	1256	72	1251	2507	2.02548	1211	32	182		m6A
chr17	21198395	21198396	ENST00000317635.6	.	-	515	AGAGACTGC	221	0.429293	0.999919	protein_coding	TMEM11	ENSG00000178307.10	958	579	9	370	9	588	958	1.87392	506	-73	444		m6A
chr22	17727401	17727402	ENST00000317582.10	.	+	1505	CTAGACTGT	43	0.282051	0.999921	protein_coding	BCL2L13	ENSG00000099968.18	4959	1458	180	3321	180	1638	4959	1.90878	1325	-133	725		m6A
chr22	17727616	17727617	ENST00000317582.10	.	+	1720	CTGGACATT	40	0.85	0.999995	protein_coding	BCL2L13	ENSG00000099968.18	4959	1458	180	3321	180	1638	4959	2.02469	1540	82	940		m6A
chr22	17727647	17727648	ENST00000317582.10	.	+	1751	GGGGACTTC	45	0.363636	0.99997	protein_coding	BCL2L13	ENSG00000099968.18	4959	1458	180	3321	180	1638	4959	2.03403	1571	113	971		m6A
chr19	45712590	45712591	ENST00000317683.4	.	-	1030	AAGGACAAG	29	0.448276	0.999904	protein_coding	FBXO46	ENSG00000177051.6	2993	1812	126	1055	126	1938	2993	1.4989	904	-908	982		m6A
chr19	45712587	45712588	ENST00000317683.4	.	-	1033	GACAAGATC	29	0.851852	0.999938	protein_coding	FBXO46	ENSG00000177051.6	2993	1812	126	1055	126	1938	2993	1.50055	907	-905	985		m6A
chr19	45712575	45712576	ENST00000317683.4	.	-	1045	TGTGACTTA	30	0.695652	0.999984	protein_coding	FBXO46	ENSG00000177051.6	2993	1812	126	1055	126	1938	2993	1.50717	919	-893	997		m6A
chr19	45712458	45712459	ENST00000317683.4	.	-	1162	GAGGACACT	32	0.730769	0.999992	protein_coding	FBXO46	ENSG00000177051.6	2993	1812	126	1055	126	1938	2993	1.57174	1036	-776	1114		m6A
chr19	45712395	45712396	ENST00000317683.4	.	-	1225	GTGGACGTG	29	0.25	0.999962	protein_coding	FBXO46	ENSG00000177051.6	2993	1812	126	1055	126	1938	2993	1.60651	1099	-713	1177		m6A
chr19	45711818	45711819	ENST00000317683.4	.	-	1802	ACGGACGTT	23	0.636364	0.999972	protein_coding	FBXO46	ENSG00000177051.6	2993	1812	126	1055	126	1938	2993	1.92494	1676	-136	1754		m6A
chr19	45711026	45711027	ENST00000317683.4	.	-	2594	AAAAAAAAG	57	0.942308	0.999935	protein_coding	FBXO46	ENSG00000177051.6	2993	1812	126	1055	126	1938	2993	2.6218	2468	656	2546		m6A
chr18	12326293	12326294	ENST00000317702.10	.	+	1556	AAAGACTAA	169	0.5	0.999992	protein_coding	TUBB6	ENSG00000176014.13	1879	1341	52	486	52	1393	1879	2.33539	1504	163	1227		m6A
chr19	45713235	45713236	ENST00000317683.4	.	-	385	CTGGACACG	24	0.333333	0.999978	protein_coding	FBXO46	ENSG00000177051.6	2993	1812	126	1055	126	1938	2993	1.14294	259	-1553	337		m6A
chr19	45712992	45712993	ENST00000317683.4	.	-	628	GTGGACCTG	25	0.32	0.999978	protein_coding	FBXO46	ENSG00000177051.6	2993	1812	126	1055	126	1938	2993	1.27704	502	-1310	580		m6A
chr12	48147814	48147815	ENST00000317697.8	.	-	2507	AAAAAAAAA	55	0.924528	0.999962	protein_coding	ASB8	ENSG00000177981.11	2534	867	90	1577	90	957	2534	2.98288	2417	1550	2183		m6A
chr12	48149638	48149639	ENST00000317697.8	.	-	683	GGGGACTTG	45	0.355556	0.99995	protein_coding	ASB8	ENSG00000177981.11	2534	867	90	1577	90	957	2534	1.68397	593	-274	359		m6A
chr12	48149584	48149585	ENST00000317697.8	.	-	737	TTGGACACT	41	0.825	0.999991	protein_coding	ASB8	ENSG00000177981.11	2534	867	90	1577	90	957	2534	1.74625	647	-220	413		m6A
chr11	35619648	35619649	ENST00000317811.6	.	+	1189	CTGGACAAT	62	0.833333	0.999928	protein_coding	FJX1	ENSG00000179431.7	2406	1314	177	915	177	1491	2406	1.77017	1012	-302			m6A
chr11	35619696	35619697	ENST00000317811.6	.	+	1237	TGGGACAAG	66	0.661538	0.999978	protein_coding	FJX1	ENSG00000179431.7	2406	1314	177	915	177	1491	2406	1.8067	1060	-254			m6A
chr11	35619944	35619945	ENST00000317811.6	.	+	1485	TGGGACTTA	70	0.794118	0.999996	protein_coding	FJX1	ENSG00000179431.7	2406	1314	177	915	177	1491	2406	1.99543	1308	-6			m6A
chr11	35620560	35620561	ENST00000317811.6	.	+	2101	CCTGACTCA	81	0.486111	0.999913	protein_coding	FJX1	ENSG00000179431.7	2406	1314	177	915	177	1491	2406	2.66667	1924	610			m6A
chr11	35618957	35618958	ENST00000317811.6	.	+	498	AGCCAGGCA	51	0.818182	0.999914	protein_coding	FJX1	ENSG00000179431.7	2406	1314	177	915	177	1491	2406	1.24429	321	-993			m6A
chr3	184711114	184711115	ENST00000317897.5	.	-	949	CCAGAATAT	69	1	0.999935	protein_coding	MAGEF1	ENSG00000177383.5	1701	924	243	534	243	1167	1701	1.76407	706	-218			m6A
chr3	184711113	184711114	ENST00000317897.5	.	-	950	CAGAATATG	71	1	0.99998	protein_coding	MAGEF1	ENSG00000177383.5	1701	924	243	534	243	1167	1701	1.76515	707	-217			m6A
chr19	13926861	13926862	ENST00000318003.11	.	+	2355	ACACAGACT	34	1	0.999982	protein_coding	CC2D1A	ENSG00000132024.18	3581	2856	241	484	241	3097	3581	1.7402	2114	-742	41	11	m6A
chr15	42160641	42160642	ENST00000318006.10	.	-	2890	TTGGACATT	20	0.9	0.99999	protein_coding	VPS39	ENSG00000166887.16	4832	2628	151	2053	151	2779	4832	2.05407	2739	111	187		m6A
chr15	42160595	42160596	ENST00000318006.10	.	-	2936	TTAGACTCA	21	0.789474	0.999997	protein_coding	VPS39	ENSG00000166887.16	4832	2628	151	2053	151	2779	4832	2.07647	2785	157	233		m6A
chr15	42159037	42159038	ENST00000318006.10	.	-	4494	TTGGACTCT	29	0.5	0.999976	protein_coding	VPS39	ENSG00000166887.16	4832	2628	151	2053	151	2779	4832	2.83536	4343	1715	1791		m6A
chr10	100986697	100986698	ENST00000318364.12	.	-	587	TTGGACTGT	230	0.74537	0.999996	protein_coding	MRPL43	ENSG00000055950.16	1010	480	72	458	72	552	1010	2.07642	515	35	277		m6A
chr16	58404873	58404874	ENST00000318129.6	.	+	926	CTGGACATG	96	0.215054	0.999972	protein_coding	GINS3	ENSG00000181938.14	2200	651	131	1418	131	782	2200	2.10155	795	144	375		m6A
chr15	73709683	73709684	ENST00000318443.10	.	+	1672	TCCAAGACA	126	0.983471	0.99999	protein_coding	CD276	ENSG00000103855.18	3295	1605	132	1558	132	1737	3295	1.9595	1540	-65	36	6	m6A
chr15	73713125	73713126	ENST00000318443.10	.	+	1906	ATGGACATG	123	0.186992	0.999924	protein_coding	CD276	ENSG00000103855.18	3295	1605	132	1558	132	1737	3295	2.10847	1774	169	192		m6A
chr9	33348008	33348009	ENST00000318524.6	.	+	2798	ATGGACTTT	23	0.947368	0.999989	protein_coding	NFX1	ENSG00000086102.19	3513	2502	28	983	28	2530	3513	2.27263	2770	268	346		m6A
chr9	33348017	33348018	ENST00000318524.6	.	+	2807	GGGGACTCT	23	0.545455	0.999984	protein_coding	NFX1	ENSG00000086102.19	3513	2502	28	983	28	2530	3513	2.28179	2779	277	355		m6A
chr9	130885627	130885628	ENST00000318560.6	.	+	3530	CAGGACTTC	45	0.658537	0.999988	protein_coding	ABL1	ENSG00000097007.19	5578	3393	193	1992	193	3586	5578	1.9835	3337	-56	1659		m6A
chr9	130885771	130885772	ENST00000318560.6	.	+	3674	AGGGACTAG	47	0.808511	0.999995	protein_coding	ABL1	ENSG00000097007.19	5578	3393	193	1992	193	3586	5578	2.04418	3481	88	1803		m6A
chr9	130885938	130885939	ENST00000318560.6	.	+	3841	GTGGACTGC	47	0.636364	0.999963	protein_coding	ABL1	ENSG00000097007.19	5578	3393	193	1992	193	3586	5578	2.12801	3648	255	1970		m6A
chr9	130886029	130886030	ENST00000318560.6	.	+	3932	GTGGACTGT	48	0.9375	0.999998	protein_coding	ABL1	ENSG00000097007.19	5578	3393	193	1992	193	3586	5578	2.17369	3739	346	2061		m6A
chr19	46756528	46756529	ENST00000318584.10	.	+	1364	TGGGACTAC	26	0.666667	0.999907	protein_coding	FKRP	ENSG00000181027.11	3411	1488	286	1637	286	1774	3411	1.72446	1078	-410	1117		m6A
chr19	46756738	46756739	ENST00000318584.10	.	+	1574	AAGGACACG	23	0.521739	0.999972	protein_coding	FKRP	ENSG00000181027.11	3411	1488	286	1637	286	1774	3411	1.86559	1288	-200	1327		m6A
chr19	46757582	46757583	ENST00000318584.10	.	+	2418	TTGGACTTC	25	0.708333	0.999994	protein_coding	FKRP	ENSG00000181027.11	3411	1488	286	1637	286	1774	3411	2.3934	2132	644	2171		m6A
chr19	46757640	46757641	ENST00000318584.10	.	+	2476	TTGGACTGC	34	0.617647	0.999979	protein_coding	FKRP	ENSG00000181027.11	3411	1488	286	1637	286	1774	3411	2.42883	2190	702	2229		m6A
chr19	46756159	46756160	ENST00000318584.10	.	+	995	CTGGACTTG	24	0.956522	0.999998	protein_coding	FKRP	ENSG00000181027.11	3411	1488	286	1637	286	1774	3411	1.47648	709	-779	748		m6A
chr3	183817181	183817182	ENST00000318631.8	.	-	803	ATGGACTTG	23	0.857143	0.999996	protein_coding	MAP6D1	ENSG00000180834.8	2064	600	30	1434	30	630	2064	2.12064	773	173	254		m6A
chr16	30953541	30953542	ENST00000318663.5	.	+	807	CGGGACTCT	22	0.35	0.999906	protein_coding	ORAI3	ENSG00000175938.7	2204	888	222	1094	222	1110	2204	1.65878	585	-303	357		m6A
chr16	2972097	2972098	ENST00000318782.9	.	+	1298	GTGGACTGA	36	0.558824	0.999933	protein_coding	PAQR4	ENSG00000162073.14	2685	822	327	1536	327	1149	2685	2.09701	971	149	583		m6A
chr16	2972204	2972205	ENST00000318782.9	.	+	1405	TGGGACCTC	50	0.265306	0.999912	protein_coding	PAQR4	ENSG00000162073.14	2685	822	327	1536	327	1149	2685	2.16667	1078	256	690		m6A
chr16	2972247	2972248	ENST00000318782.9	.	+	1448	AGGGACTCT	60	0.586207	0.999987	protein_coding	PAQR4	ENSG00000162073.14	2685	822	327	1536	327	1149	2685	2.19466	1121	299	733		m6A
chr16	2972433	2972434	ENST00000318782.9	.	+	1634	AGAGACTAT	20	0.7	0.999983	protein_coding	PAQR4	ENSG00000162073.14	2685	822	327	1536	327	1149	2685	2.31576	1307	485	919		m6A
chr16	2972463	2972464	ENST00000318782.9	.	+	1664	AAGGACCAA	61	0.375	0.999954	protein_coding	PAQR4	ENSG00000162073.14	2685	822	327	1536	327	1149	2685	2.33529	1337	515	949		m6A
chr16	2972478	2972479	ENST00000318782.9	.	+	1679	GTGGACCCG	64	0.109375	0.999911	protein_coding	PAQR4	ENSG00000162073.14	2685	822	327	1536	327	1149	2685	2.34505	1352	530	964		m6A
chr3	88156650	88156651	ENST00000318887.8	.	+	1099	TGAGACATT	46	0.177778	0.999953	protein_coding	C3orf38	ENSG00000179021.10	2414	990	94	1330	94	1084	2414	2.01128	1005	15	630		m6A
chr19	7925149	7925150	ENST00000318978.6	.	-	577	GGAGAAGCC	135	0.984127	0.999942	protein_coding	CTXN1	ENSG00000178531.6	1237	249	189	799	189	438	1237	2.17397	388	139	408		m6A
chr19	7925148	7925149	ENST00000318978.6	.	-	578	GAGAAGCCC	134	0.97619	0.999989	protein_coding	CTXN1	ENSG00000178531.6	1237	249	189	799	189	438	1237	2.17522	389	140	409		m6A
chr3	88157380	88157381	ENST00000318887.8	.	+	1829	TCAGACAAC	20	1	0.999922	protein_coding	C3orf38	ENSG00000179021.10	2414	990	94	1330	94	1084	2414	2.56015	1735	745	1360		m6A
chr3	88156097	88156098	ENST00000318887.8	.	+	546	TTGGACTTC	39	0.589744	0.999975	protein_coding	C3orf38	ENSG00000179021.10	2414	990	94	1330	94	1084	2414	1.45657	452	-538	77		m6A
chr3	88156216	88156217	ENST00000318887.8	.	+	665	ATGGACTAC	34	0.709677	0.999974	protein_coding	C3orf38	ENSG00000179021.10	2414	990	94	1330	94	1084	2414	1.57677	571	-419	196		m6A
chr3	88156307	88156308	ENST00000318887.8	.	+	756	ATGGACTGA	40	0.972222	0.99999	protein_coding	C3orf38	ENSG00000179021.10	2414	990	94	1330	94	1084	2414	1.66869	662	-328	287		m6A
chr3	88156359	88156360	ENST00000318887.8	.	+	808	TGGGACTGT	38	0.675676	0.99998	protein_coding	C3orf38	ENSG00000179021.10	2414	990	94	1330	94	1084	2414	1.72121	714	-276	339		m6A
chr3	88156409	88156410	ENST00000318887.8	.	+	858	TTGGACTCA	34	0.787879	0.999998	protein_coding	C3orf38	ENSG00000179021.10	2414	990	94	1330	94	1084	2414	1.77172	764	-226	389		m6A
chr17	747021	747022	ENST00000319004.6	.	-	1142	GGGGACAAG	66	0.184615	0.999947	protein_coding	GEMIN4	ENSG00000179409.11	3744	3177	122	445	122	3299	3744	1.32106	1020	-2157	1010		m6A
chr17	746888	746889	ENST00000319004.6	.	-	1275	AGGGACTTC	64	0.467742	0.999932	protein_coding	GEMIN4	ENSG00000179409.11	3744	3177	122	445	122	3299	3744	1.36292	1153	-2024	1143		m6A
chr17	746738	746739	ENST00000319004.6	.	-	1425	TCGGACGAG	73	0.5	0.999938	protein_coding	GEMIN4	ENSG00000179409.11	3744	3177	122	445	122	3299	3744	1.41014	1303	-1874	1293		m6A
chr17	745187	745188	ENST00000319004.6	.	-	2976	CTGGACTCA	108	0.981481	1	protein_coding	GEMIN4	ENSG00000179409.11	3744	3177	122	445	122	3299	3744	1.89833	2854	-323	2844		m6A
chr17	745002	745003	ENST00000319004.6	.	-	3161	TGAGACTTT	124	0.708333	0.999993	protein_coding	GEMIN4	ENSG00000179409.11	3744	3177	122	445	122	3299	3744	1.95656	3039	-138	3029		m6A
chr17	744736	744737	ENST00000319004.6	.	-	3427	CTGGACTTT	115	0.845455	0.999999	protein_coding	GEMIN4	ENSG00000179409.11	3744	3177	122	445	122	3299	3744	2.28764	3305	128	3295		m6A
chr14	23098254	23098255	ENST00000319074.6	.	+	712	CTGGACTCC	224	0.747664	0.999997	protein_coding	C14orf119	ENSG00000179933.6	2914	423	116	2375	116	539	2914	2.07284	596	173	597		m6A
chr17	745501	745502	ENST00000319004.6	.	-	2662	TCAGACTGT	85	0.949367	0.999997	protein_coding	GEMIN4	ENSG00000179409.11	3744	3177	122	445	122	3299	3744	1.7995	2540	-637	2530		m6A
chr17	747673	747674	ENST00000319004.6	.	-	490	CTGGACTCT	74	0.643836	0.999997	protein_coding	GEMIN4	ENSG00000179409.11	3744	3177	122	445	122	3299	3744	1.11583	368	-2809	358		m6A
chr17	747300	747301	ENST00000319004.6	.	-	863	GCTGACTGT	79	0.605263	0.999951	protein_coding	GEMIN4	ENSG00000179409.11	3744	3177	122	445	122	3299	3744	1.23324	741	-2436	731		m6A
chr3	119437962	119437963	ENST00000319172.10	.	-	1069	AAAGACTTT	91	0.404762	0.999939	protein_coding	TMEM39A	ENSG00000176142.13	4853	1467	354	3032	354	1821	4853	1.48739	715	-752	140	209	m6A
chr3	39097307	39097308	ENST00000319283.8	.	-	2336	GGGGACGGC	41	0.868421	0.999916	protein_coding	GORASP1	ENSG00000114745.14	3046	1323	86	1637	86	1409	3046	2.56628	2250	927	1181		m6A
chr7	43624902	43624903	ENST00000319357.6	.	+	1441	ATGGACCTC	33	0.78125	0.999993	protein_coding	STK17A	ENSG00000164543.7	3918	1245	136	2537	136	1381	3918	2.02365	1305	60	385		m6A
chr1	27306558	27306559	ENST00000319394.8	.	+	2628	TCGGACTCT	33	0.46875	0.999991	protein_coding	WDTC1	ENSG00000142784.16	4706	2034	419	2253	419	2453	4706	2.07767	2209	175	373		m6A
chr16	75631465	75631466	ENST00000319410.9	.	-	1407	CTTGAGAAA	75	0.925373	0.999997	protein_coding	KARS1	ENSG00000065427.15	2421	1878	122	421	122	2000	2421	1.68424	1285	-593	123	51	m6A
chr16	75631463	75631464	ENST00000319410.9	.	-	1409	TGAGAAAGC	70	0.909091	0.999996	protein_coding	KARS1	ENSG00000065427.15	2421	1878	122	421	122	2000	2421	1.6853	1287	-591	125	49	m6A
chr16	75631462	75631463	ENST00000319410.9	.	-	1410	GAGAAAGCC	68	0.892308	0.999973	protein_coding	KARS1	ENSG00000065427.15	2421	1878	122	421	122	2000	2421	1.68584	1288	-590	126	48	m6A
chr2	46905287	46905288	ENST00000319466.9	.	-	705	GAGAAATGG	77	0.197368	0.999944	protein_coding	MCFD2	ENSG00000180398.13	4120	441	90	3589	90	531	4120	2.04848	615	174	306		m6A
chr17	44190857	44190858	ENST00000319511.6	.	+	1549	ATGGACGAT	30	0.633333	0.999988	protein_coding	TMUB2	ENSG00000168591.16	2418	906	650	862	650	1556	2418	1.99227	899	-7	357		m6A
chr17	44187591	44187592	ENST00000319511.6	.	+	386	GTTAATAAC	21	1	0.999902	protein_coding	TMUB2	ENSG00000168591.16	2418	906	650	862	650	1556	2418	0.593846	-264	-1170		152	m6A
chr6	116244072	116244073	ENST00000319550.9	.	+	1494	AAAAAAAAG	43	0.853659	0.999949	protein_coding	NT5DC1	ENSG00000178425.14	6919	1368	78	5473	78	1446	6919	2.00877	1416	48	164		m6A
chr16	24540258	24540259	ENST00000319715.10	.	+	693	TCGGACTCT	97	0.895833	1	protein_coding	RBBP6	ENSG00000122257.20	6858	5379	1061	418	1061	6440	6858	0.653157	-368	-5747		534	m6A
chr16	24540273	24540274	ENST00000319715.10	.	+	708	GTGGACTGA	62	0.842105	0.999991	protein_coding	RBBP6	ENSG00000122257.20	6858	5379	1061	418	1061	6440	6858	0.667295	-353	-5732		519	m6A
chr5	103277631	103277632	ENST00000319933.7	.	+	1959	CTGGATTAC	21	0.9375	0.999977	protein_coding	MACIR	ENSG00000181751.10	2988	621	247	2120	247	868	2988	2.51462	1712	1091	1735		m6A
chr1	75792206	75792207	ENST00000319942.8	.	+	621	TGGCAATTA	67	0.938462	0.999985	protein_coding	RABGGTB	ENSG00000137955.16	1448	996	16	436	16	1012	1448	1.60743	605	-391	26	100	m6A
chr1	75792207	75792208	ENST00000319942.8	.	+	622	GGCAATTAC	70	0.942857	0.999998	protein_coding	RABGGTB	ENSG00000137955.16	1448	996	16	436	16	1012	1448	1.60843	606	-390	27	99	m6A
chr3	47413786	47413787	ENST00000320017.10	.	-	3355	CTGGACTTG	32	0.275862	0.999937	nonsense_mediated_decay	SCAP	ENSG00000114650.20	3430	498	237	2695	237	735	3430	2.97217	3118	2620	312		m6A
chr13	31145648	31145649	ENST00000320027.10	.	-	1819	GGAGAAAGT	44	0.666667	0.99996	protein_coding	HSPH1	ENSG00000120694.20	5244	2577	322	2345	322	2899	5244	1.58091	1497	-1080	119	87	m6A
chr13	31145647	31145648	ENST00000320027.10	.	-	1820	GAGAAAGTC	43	0.685714	0.999974	protein_coding	HSPH1	ENSG00000120694.20	5244	2577	322	2345	322	2899	5244	1.5813	1498	-1079	120	86	m6A
chr17	83094718	83094719	ENST00000320095.12	.	+	1286	GTGGACGTT	59	0.346154	0.999939	protein_coding	METRNL	ENSG00000176845.13	1690	936	207	547	207	1143	1690	2.26143	1079	143	463		m6A
chr16	2253963	2253964	ENST00000320225.10	.	-	1106	GATAAACAG	239	0.960352	0.999979	protein_coding	RNPS1	ENSG00000205937.12	1951	918	189	844	189	1107	1951	1.99891	917	-1	99		m6A
chr16	2253962	2253963	ENST00000320225.10	.	-	1107	ATAAACAGG	235	0.973913	0.999988	protein_coding	RNPS1	ENSG00000205937.12	1951	918	189	844	189	1107	1951	2	918	0	100		m6A
chr16	2264292	2264293	ENST00000320225.10	.	-	298	GATGAGAAG	271	0.943775	0.999963	protein_coding	RNPS1	ENSG00000205937.12	1951	918	189	844	189	1107	1951	1.11874	109	-809	38	118	m6A
chr8	66430389	66430390	ENST00000320270.4	.	+	1376	TTGGACTGC	205	0.762626	0.999999	protein_coding	RRS1	ENSG00000179041.4	1720	1098	118	504	118	1216	1720	2.31746	1258	160			m6A
chr16	30397730	30397731	ENST00000320159.2	.	+	856	GCGGACTCA	33	0.939394	0.999996	protein_coding	ZNF48	ENSG00000180035.13	3234	1857	376	1001	376	2233	3234	1.25848	480	-1377	401		m6A
chr17	7235440	7235441	ENST00000320316.8	.	-	1574	GTGGACTTG	99	0.578947	0.999997	protein_coding	PHF23	ENSG00000040633.13	1978	1212	178	588	178	1390	1978	2.31293	1396	184	399		m6A
chr17	7235077	7235078	ENST00000320316.8	.	-	1937	GTACAGACA	34	0.923077	0.999929	protein_coding	PHF23	ENSG00000040633.13	1978	1212	178	588	178	1390	1978	2.93027	1759	547	762		m6A
chr17	7236522	7236523	ENST00000320316.8	.	-	581	AAGGACTCT	104	0.842105	0.999986	protein_coding	PHF23	ENSG00000040633.13	1978	1212	178	588	178	1390	1978	1.33251	403	-809	244	594	m6A
chr12	132641673	132641674	ENST00000320574.10	.	-	5377	GATGAGACA	22	1	0.999988	protein_coding	POLE	ENSG00000177084.18	7823	6861	27	935	27	6888	7823	1.77977	5350	-1511	177	28	m6A
chr12	132641671	132641672	ENST00000320574.10	.	-	5379	TGAGACAGC	25	0.96	0.999935	protein_coding	POLE	ENSG00000177084.18	7823	6861	27	935	27	6888	7823	1.78006	5352	-1509	179	26	m6A
chr11	64854238	64854239	ENST00000320631.8	.	-	1855	AAAGACTGA	54	0.941176	0.999928	protein_coding	EHD1	ENSG00000110047.18	4453	1605	157	2691	157	1762	4453	2.03456	1698	93	618		m6A
chr4	6716943	6716944	ENST00000320776.5	.	+	770	ATGGACATA	129	0.833333	0.99999	protein_coding	BLOC1S4	ENSG00000186222.5	1491	654	36	801	36	690	1491	2.09988	734	80			m6A
chr4	6717031	6717032	ENST00000320776.5	.	+	858	ATAGACTTT	186	0.516667	0.999962	protein_coding	BLOC1S4	ENSG00000186222.5	1491	654	36	801	36	690	1491	2.20974	822	168			m6A
chr17	5023691	5023692	ENST00000320785.10	.	+	3207	AGGGACTGC	60	0.537037	0.99995	protein_coding	KIF1C	ENSG00000129250.12	7917	3312	355	4250	355	3667	7917	1.86111	2852	-460	224		m6A
chr5	1317965	1317966	ENST00000320895.10	.	-	2277	ATGGACTCT	308	0.632653	0.999977	protein_coding	CLPTM1L	ENSG00000049656.14	2492	1617	258	617	258	1875	2492	2.65154	2019	402	487		m6A
chr16	28963895	28963896	ENST00000320805.8	.	+	1367	CTGGACTTG	38	0.527778	0.999995	protein_coding	NFATC2IP	ENSG00000176953.12	4569	1260	75	3234	75	1335	4569	2.00989	1292	32	191		m6A
chr16	28966864	28966865	ENST00000320805.8	.	+	4336	AAAAAAAAA	25	0.96	0.999995	protein_coding	NFATC2IP	ENSG00000176953.12	4569	1260	75	3234	75	1335	4569	2.92795	4261	3001	3160		m6A
chr16	28966865	28966866	ENST00000320805.8	.	+	4337	AAAAAAAAG	23	0.954545	0.999992	protein_coding	NFATC2IP	ENSG00000176953.12	4569	1260	75	3234	75	1335	4569	2.92826	4262	3002	3161		m6A
chr11	117205586	117205587	ENST00000320934.8	.	-	2946	GAGGACTTC	20	0.888889	0.999943	protein_coding	PCSK7	ENSG00000160613.14	4197	2358	179	1660	179	2537	4197	2.24639	2767	409	769		m6A
chr8	30105891	30105892	ENST00000321250.13	.	+	530	ATGGACTTC	58	0.293103	0.999942	protein_coding	LEPROTL1	ENSG00000104660.19	3163	396	105	2662	105	501	3163	2.01089	425	29	146		m6A
chr7	127582623	127582624	ENST00000321407.3	.	-	2131	CTGGACTTC	31	0.482759	0.999981	protein_coding	GCC1	ENSG00000179562.3	4128	2328	414	1386	414	2742	4128	1.73754	1717	-611	685		m6A
chr7	127582614	127582615	ENST00000321407.3	.	-	2140	AGGGACCGC	30	0.37931	0.999989	protein_coding	GCC1	ENSG00000179562.3	4128	2328	414	1386	414	2742	4128	1.74141	1726	-602	694		m6A
chr7	127582542	127582543	ENST00000321407.3	.	-	2212	AAGGACTTG	34	0.846154	0.999905	protein_coding	GCC1	ENSG00000179562.3	4128	2328	414	1386	414	2742	4128	1.77234	1798	-530	766		m6A
chr7	127582117	127582118	ENST00000321407.3	.	-	2637	GCAGACTCT	40	0.648649	0.999995	protein_coding	GCC1	ENSG00000179562.3	4128	2328	414	1386	414	2742	4128	1.9549	2223	-105	1191		m6A
chr7	127584711	127584712	ENST00000321407.3	.	-	884	AAAGACTGC	30	0.566667	0.999946	protein_coding	GCC1	ENSG00000179562.3	4128	2328	414	1386	414	2742	4128	1.20189	470	-1858		562	m6A
chr17	75500514	75500515	ENST00000321617.8	.	-	4714	GTTAACAGA	25	1	0.99994	protein_coding	CASKIN2	ENSG00000177303.10	4969	3609	541	819	541	4150	4969	2.68864	4173	564	655		m6A
chr11	64233978	64233979	ENST00000321685.7	.	+	1077	GGCCAGGGC	66	0.75	0.999939	protein_coding	DNAJC4	ENSG00000110011.13	1288	726	465	97	465	1191	1288	1.84298	612	-114	85	2	m6A
chr11	64230757	64230758	ENST00000321685.7	.	+	368	GGCCAGGCC	42	1	0.99996	protein_coding	DNAJC4	ENSG00000110011.13	1288	726	465	97	465	1191	1288	0.791398	-97	-823	326	183	m6A
chr17	28592757	28592758	ENST00000321765.10	.	-	564	ATGGACCTT	26	0.461538	0.999987	protein_coding	SPAG5	ENSG00000076382.17	3786	3582	79	125	79	3661	3786	1.1354	485	-3097	308	777	m6A
chr17	28592551	28592552	ENST00000321765.10	.	-	770	GAGGACTTA	30	0.678571	0.999962	protein_coding	SPAG5	ENSG00000076382.17	3786	3582	79	125	79	3661	3786	1.19291	691	-2891	514	571	m6A
chr3	49163055	49163056	ENST00000321895.7	.	-	1269	TGAGACTGT	49	0.380952	0.999975	protein_coding	CCDC71	ENSG00000177352.10	1791	1404	117	270	117	1521	1791	1.82051	1152	-252	1204		m6A
chr3	49162725	49162726	ENST00000321895.7	.	-	1599	GTGGACTCC	50	0.86	0.999999	protein_coding	CCDC71	ENSG00000177352.10	1791	1404	117	270	117	1521	1791	2.28889	1482	78	1534		m6A
chr3	49162708	49162709	ENST00000321895.7	.	-	1616	GAGGACTCC	55	0.673913	0.99996	protein_coding	CCDC71	ENSG00000177352.10	1791	1404	117	270	117	1521	1791	2.35185	1499	95	1551		m6A
chr3	49163649	49163650	ENST00000321895.7	.	-	675	TAAGACTCC	56	0.730769	0.999983	protein_coding	CCDC71	ENSG00000177352.10	1791	1404	117	270	117	1521	1791	1.39744	558	-846	610		m6A
chr3	49163588	49163589	ENST00000321895.7	.	-	736	GCAGACTCT	49	0.340909	0.999915	protein_coding	CCDC71	ENSG00000177352.10	1791	1404	117	270	117	1521	1791	1.44088	619	-785	671		m6A
chr16	4803406	4803407	ENST00000321919.14	.	-	3513	TAAGAAAGC	29	1	0.999981	protein_coding	GLYR1	ENSG00000140632.17	3718	1662	23	2033	23	1685	3718	2.89916	3490	1828	1903		m6A
chr16	4803405	4803406	ENST00000321919.14	.	-	3514	AAGAAAGCC	28	1	0.999932	protein_coding	GLYR1	ENSG00000140632.17	3718	1662	23	2033	23	1685	3718	2.89966	3491	1829	1904		m6A
chr7	55997431	55997432	ENST00000322090.8	.	+	803	GAGGAATTG	89	0.321429	0.999908	protein_coding	NIPSNAP2	ENSG00000146729.10	1993	861	25	1107	25	886	1993	1.9036	778	-83	66	18	m6A
chr15	74955714	74955715	ENST00000322177.6	.	-	1057	TGGGACCTT	234	0.441441	0.999963	protein_coding	RPP25	ENSG00000178718.7	2355	600	189	1566	189	789	2355	2.17114	868	268			m6A
chr15	74955845	74955846	ENST00000322177.6	.	-	926	ATGGACCTT	235	0.589744	0.999999	protein_coding	RPP25	ENSG00000178718.7	2355	600	189	1566	189	789	2355	2.08748	737	137			m6A
chrX	53413292	53413293	ENST00000322213.9	.	-	607	TTTAATTAC	23	1	0.999996	protein_coding	SMC1A	ENSG00000072501.19	9710	3702	54	5954	54	3756	9710	1.14938	553	-3149	142	62	m6A
chr2	127701376	127701377	ENST00000322313.9	.	-	9139	GCGGACTTT	26	0.576923	0.99998	protein_coding	WDR33	ENSG00000136709.12	9490	4011	183	5296	183	4194	9490	2.93372	8956	4945	5175		m6A
chr17	46978502	46978503	ENST00000322329.5	.	-	750	CGAGACTGT	58	0.478261	0.999963	protein_coding	RPRML	ENSG00000179673.5	1098	363	246	489	246	609	1098	2.28834	504	141			m6A
chr18	75201428	75201429	ENST00000322342.4	.	-	1201	GTCAACAGT	32	0.862069	0.999904	protein_coding	ZADH2	ENSG00000180011.7	7518	1134	81	6303	81	1215	7518	1.98765	1120	-14	911		m6A
chr18	75200043	75200044	ENST00000322342.4	.	-	2586	GGGGACTGT	22	0.45	0.999966	protein_coding	ZADH2	ENSG00000180011.7	7518	1134	81	6303	81	1215	7518	2.21752	2505	1371	2296		m6A
chr18	75202303	75202304	ENST00000322342.4	.	-	326	ATTCAGCAG	31	0.96	0.999927	protein_coding	ZADH2	ENSG00000180011.7	7518	1134	81	6303	81	1215	7518	1.21605	245	-889	36		m6A
chr18	75202042	75202043	ENST00000322342.4	.	-	587	GAGGACTGT	38	0.676471	0.999956	protein_coding	ZADH2	ENSG00000180011.7	7518	1134	81	6303	81	1215	7518	1.44621	506	-628	297		m6A
chr19	40441622	40441623	ENST00000322354.4	.	-	584	CTGGACATT	33	0.515152	0.999974	protein_coding	SERTAD3	ENSG00000167565.13	1364	591	127	646	127	718	1364	1.77327	457	-134	463		m6A
chr11	66059934	66059935	ENST00000322535.11	.	+	1575	TGAGAAGCC	281	0.917323	0.999985	protein_coding	SF3B2	ENSG00000087365.16	3272	2688	21	563	21	2709	3272	1.57812	1554	-1134	153	75	m6A
chr11	66059935	66059936	ENST00000322535.11	.	+	1576	GAGAAGCCC	276	0.933071	0.999997	protein_coding	SF3B2	ENSG00000087365.16	3272	2688	21	563	21	2709	3272	1.5785	1555	-1133	154	74	m6A
chr8	144107321	144107322	ENST00000322428.10	.	+	1425	CCGGACTTG	403	0.084399	0.999937	protein_coding	MAF1	ENSG00000179632.10	1715	771	442	502	442	1213	1715	2.42231	983	212	234		m6A
chr17	75063470	75063471	ENST00000322444.7	.	+	1241	ATGGACGTT	30	0.666667	0.999978	protein_coding	KCTD2	ENSG00000180901.11	3657	792	26	2839	26	818	3657	2.149	1215	423	453		m6A
chr17	75063743	75063744	ENST00000322444.7	.	+	1514	CGGGACCCT	33	0.21875	0.999974	protein_coding	KCTD2	ENSG00000180901.11	3657	792	26	2839	26	818	3657	2.24516	1488	696	726		m6A
chr17	75063919	75063920	ENST00000322444.7	.	+	1690	ATGGACCCT	38	0.657895	0.999991	protein_coding	KCTD2	ENSG00000180901.11	3657	792	26	2839	26	818	3657	2.30715	1664	872	902		m6A
chr2	190371148	190371149	ENST00000322522.8	.	+	1402	TGGGACTCT	47	0.571429	0.999951	protein_coding	INPP1	ENSG00000151689.13	1919	1200	456	263	456	1656	1919	1.78833	946	-254	305		m6A
chr1	19626624	19626625	ENST00000322753.7	.	+	527	AAAGAGGAA	119	0.747475	0.999904	protein_coding	MICOS10	ENSG00000173436.15	3723	237	67	3419	67	304	3723	2.06522	460	223	238		m6A
chr1	19626437	19626438	ENST00000322753.7	.	+	340	GAGAAATCA	408	0.0594059	0.999974	protein_coding	MICOS10	ENSG00000173436.15	3723	237	67	3419	67	304	3723	2.01053	273	36	51		m6A
chr7	143382899	143382900	ENST00000322764.10	.	+	680	TTGGAAGTC	39	0.973684	0.999944	protein_coding	ZYX	ENSG00000159840.16	2228	1719	80	429	80	1799	2228	1.34904	600	-1119	99	423	m6A
chr9	108940118	108940119	ENST00000322940.11	.	+	1065	ATGGACTAT	23	0.304348	0.999934	protein_coding	ABITRAM	ENSG00000119328.12	1901	546	87	1268	87	633	1901	2.34069	978	432	570		m6A
chr22	42510635	42510636	ENST00000323013.7	.	-	3126	GTGGACTGC	24	0.478261	0.999985	protein_coding	RRP7A	ENSG00000189306.11	5419	843	10	4566	10	853	5419	2.49781	3116	2273	2359		m6A
chr5	140567960	140567961	ENST00000323146.8	.	+	1526	ATGGACTGC	169	0.907895	0.999905	protein_coding	SLC35A4	ENSG00000176087.16	2666	975	735	956	735	1710	2666	1.81128	791	-184	1396		m6A
chr5	140566727	140566728	ENST00000323146.8	.	+	293	AGGGACTAT	167	0.50625	0.999954	protein_coding	SLC35A4	ENSG00000176087.16	2666	975	735	956	735	1710	2666	0.398639	-442	-1417	163		m6A
chr5	140566961	140566962	ENST00000323146.8	.	+	527	TGGGACTCG	162	0.529412	0.999964	protein_coding	SLC35A4	ENSG00000176087.16	2666	975	735	956	735	1710	2666	0.717007	-208	-1183	397		m6A
chr5	177456195	177456196	ENST00000323249.8	.	+	1370	CTGGACTGC	117	0.605505	0.999977	protein_coding	PRR7	ENSG00000131188.12	1461	825	471	165	471	1296	1461	2.44848	899	74	472		m6A
chr22	42509977	42509978	ENST00000323013.7	.	-	3784	AAAAAAAAA	27	0.8	0.999955	protein_coding	RRP7A	ENSG00000189306.11	5419	843	10	4566	10	853	5419	2.64192	3774	2931	3017		m6A
chr22	42509770	42509771	ENST00000323013.7	.	-	3991	TTGGACTTG	28	0.307692	0.999961	protein_coding	RRP7A	ENSG00000189306.11	5419	843	10	4566	10	853	5419	2.68725	3981	3138	3224		m6A
chr22	42509117	42509118	ENST00000323013.7	.	-	4644	GTCCAGACT	24	0.95	0.999982	protein_coding	RRP7A	ENSG00000189306.11	5419	843	10	4566	10	853	5419	2.83027	4634	3791	3877		m6A
chr22	42508692	42508693	ENST00000323013.7	.	-	5069	TAGGACTTA	37	0.470588	0.999945	protein_coding	RRP7A	ENSG00000189306.11	5419	843	10	4566	10	853	5419	2.92335	5059	4216	4302		m6A
chr17	18264452	18264453	ENST00000323019.9	.	+	1136	TGGGACTCG	30	0.758621	0.99999	protein_coding	MIEF2	ENSG00000177427.13	3236	1365	83	1788	83	1448	3236	1.77143	1053	-312	743		m6A
chr17	18264039	18264040	ENST00000323019.9	.	+	723	GTGGACACT	30	0.807692	0.999964	protein_coding	MIEF2	ENSG00000177427.13	3236	1365	83	1788	83	1448	3236	1.46886	640	-725	330		m6A
chr6	44154871	44154872	ENST00000323267.11	.	+	2636	TGAGATTCA	25	0.714286	0.999979	protein_coding	TMEM63B	ENSG00000137216.19	3284	2499	149	636	149	2648	3284	1.9952	2487	-12	180		m6A
chr3	153163941	153163942	ENST00000323534.5	.	+	1716	TGGGACTGT	43	0.833333	0.999996	protein_coding	RAP2B	ENSG00000181467.5	8402	552	468	7382	468	1020	8402	2.09428	1248	696			m6A
chr3	153164408	153164409	ENST00000323534.5	.	+	2183	AGCCAGGAC	51	0.904762	0.999957	protein_coding	RAP2B	ENSG00000181467.5	8402	552	468	7382	468	1020	8402	2.15755	1715	1163			m6A
chr3	153163048	153163049	ENST00000323534.5	.	+	823	GTGGACCTG	30	0.733333	0.999988	protein_coding	RAP2B	ENSG00000181467.5	8402	552	468	7382	468	1020	8402	1.64312	355	-197			m6A
chr12	95514096	95514097	ENST00000323666.10	.	+	1657	CCGGACTTT	192	0.227513	0.999963	protein_coding	METAP2	ENSG00000111142.14	3400	1437	28	1935	28	1465	3400	2.09922	1629	192	445		m6A
chr1	224189687	224189688	ENST00000323699.9	.	+	290	TTGGACTGG	264	0.820717	0.999999	protein_coding	DEGS1	ENSG00000143753.13	2032	972	97	963	97	1069	2032	1.19856	193	-779	111	632	m6A
chr1	224190174	224190175	ENST00000323699.9	.	+	777	CTGGACATT	281	0.771536	0.999986	protein_coding	DEGS1	ENSG00000143753.13	2032	972	97	963	97	1069	2032	1.69959	680	-292	598	145	m6A
chr5	150399982	150399983	ENST00000323668.11	.	+	4506	AAGGAGAAA	43	0.891892	0.999941	protein_coding	TCOF1	ENSG00000070814.22	4832	4236	75	521	75	4311	4832	2.37428	4431	195	173		m6A
chr19	29702124	29702125	ENST00000323670.14	.	-	1159	GTGGACTTG	28	0.518519	0.999994	protein_coding	C19orf12	ENSG00000131943.19	4348	426	147	3775	147	573	4348	2.15523	1012	586	852		m6A
chr9	137187814	137187815	ENST00000323927.3	.	-	433	ATGGACTCG	36	0.742857	0.99999	protein_coding	ANAPC2	ENSG00000176248.9	2655	2469	28	158	28	2497	2655	1.16403	405	-2064	288	335	m6A
chr1	151288168	151288169	ENST00000324048.9	.	+	2847	CTGGACCTC	20	0.3	0.999954	protein_coding	ZNF687	ENSG00000143373.18	5378	3714	970	694	970	4684	5378	1.50539	1877	-1837	1894	238	m6A
chr19	17726564	17726565	ENST00000324096.9	.	+	1203	CTGGACATG	78	0.628205	0.999989	protein_coding	MAP1S	ENSG00000130479.11	3288	3180	23	85	23	3203	3288	1.37107	1180	-2000	736	1608	m6A
chr19	17726926	17726927	ENST00000324096.9	.	+	1565	CAAGACTGA	84	0.681818	0.999958	protein_coding	MAP1S	ENSG00000130479.11	3288	3180	23	85	23	3203	3288	1.48491	1542	-1638	1098	1246	m6A
chr19	17727120	17727121	ENST00000324096.9	.	+	1759	ATGGACCCC	92	0.51087	0.999999	protein_coding	MAP1S	ENSG00000130479.11	3288	3180	23	85	23	3203	3288	1.54591	1736	-1444	1292	1052	m6A
chr19	17727590	17727591	ENST00000324096.9	.	+	2229	GTGGACCTG	97	0.319588	0.999983	protein_coding	MAP1S	ENSG00000130479.11	3288	3180	23	85	23	3203	3288	1.69371	2206	-974	1762	582	m6A
chr19	17734476	17734477	ENST00000324096.9	.	+	3251	CTAGATTCA	53	0.829787	0.999951	protein_coding	MAP1S	ENSG00000130479.11	3288	3180	23	85	23	3203	3288	2.56471	3228	48	204		m6A
chr18	74508894	74508895	ENST00000324262.9	.	+	583	GGATAAACG	26	0.714286	0.999907	protein_coding	CNDP2	ENSG00000133313.15	4975	1428	161	3386	161	1589	4975	1.29552	422	-1006	55	34	m6A
chr2	3477739	3477740	ENST00000324266.10	.	+	2008	TGAGAAAGT	54	0.755102	0.999916	protein_coding	TRAPPC12	ENSG00000171853.16	2499	2208	187	104	187	2395	2499	1.82473	1821	-387	45	56	m6A
chr2	3477740	3477741	ENST00000324266.10	.	+	2009	GAGAAAGTA	52	0.723404	0.999978	protein_coding	TRAPPC12	ENSG00000171853.16	2499	2208	187	104	187	2395	2499	1.82518	1822	-386	46	55	m6A
chr9	125236552	125236553	ENST00000324460.7	.	-	2220	CTGGACTCA	1186	0.539866	0.999907	protein_coding	HSPA5	ENSG00000044574.9	3921	1965	217	1739	217	2182	3921	2.02185	2003	38	601		m6A
chr4	75482074	75482075	ENST00000324439.10	.	-	1365	TCTAAGACA	34	0.96875	0.999975	protein_coding	RCHY1	ENSG00000163743.14	4408	786	117	3505	117	903	4408	2.13181	1248	462	591		m6A
chr14	73219403	73219404	ENST00000324501.10	.	+	1730	CTGGACTTT	20	0.35	0.999951	protein_coding	PSEN1	ENSG00000080815.19	6018	1404	212	4402	212	1616	6018	2.0259	1518	114	270		m6A
chr14	73219451	73219452	ENST00000324501.10	.	+	1778	TTGGACTTT	20	0.7	0.999951	protein_coding	PSEN1	ENSG00000080815.19	6018	1404	212	4402	212	1616	6018	2.0368	1566	162	318		m6A
chr16	30774788	30774789	ENST00000324685.11	.	+	3790	TTCTAATCA	161	0.980892	0.999978	protein_coding	RNF40	ENSG00000103549.22	5309	3006	110	2193	110	3116	5309	2.30734	3680	674	851		m6A
chr14	50665330	50665331	ENST00000324679.5	.	-	721	GGAGACTCT	39	0.352941	0.999955	protein_coding	SAV1	ENSG00000151748.15	3094	1152	339	1603	339	1491	3094	1.3316	382	-770	288	153	m6A
chr16	30775201	30775202	ENST00000324685.11	.	+	4203	AGCCAGGCC	57	0.981481	0.999977	protein_coding	RNF40	ENSG00000103549.22	5309	3006	110	2193	110	3116	5309	2.49567	4093	1087	1264		m6A
chr1	26779374	26779375	ENST00000324856.13	.	+	5865	GTGGACTGC	36	0.742857	0.999992	protein_coding	ARID1A	ENSG00000117713.20	8595	6858	389	1348	389	7247	8595	1.79848	5476	-1382	352		m6A
chr1	26779812	26779813	ENST00000324856.13	.	+	6303	CTGGACTGG	38	0.416667	0.99997	protein_coding	ARID1A	ENSG00000117713.20	8595	6858	389	1348	389	7247	8595	1.86235	5914	-944	790		m6A
chr1	26780049	26780050	ENST00000324856.13	.	+	6540	TGGGACTGC	38	0.710526	0.999989	protein_coding	ARID1A	ENSG00000117713.20	8595	6858	389	1348	389	7247	8595	1.89691	6151	-707	1027		m6A
chr1	26780112	26780113	ENST00000324856.13	.	+	6603	TTGGACCTA	31	0.3	0.99998	protein_coding	ARID1A	ENSG00000117713.20	8595	6858	389	1348	389	7247	8595	1.9061	6214	-644	1090		m6A
chr1	26780158	26780159	ENST00000324856.13	.	+	6649	ACGGACTCC	27	0.84	0.999954	protein_coding	ARID1A	ENSG00000117713.20	8595	6858	389	1348	389	7247	8595	1.9128	6260	-598	1136		m6A
chr1	26780245	26780246	ENST00000324856.13	.	+	6736	AGAGACTGG	34	0.941176	0.999985	protein_coding	ARID1A	ENSG00000117713.20	8595	6858	389	1348	389	7247	8595	1.92549	6347	-511	1223		m6A
chr1	26780295	26780296	ENST00000324856.13	.	+	6786	GTGGACCTG	36	0.264706	0.999956	protein_coding	ARID1A	ENSG00000117713.20	8595	6858	389	1348	389	7247	8595	1.93278	6397	-461	1273		m6A
chr1	26780532	26780533	ENST00000324856.13	.	+	7023	AGCCAGGCC	40	0.941176	0.999969	protein_coding	ARID1A	ENSG00000117713.20	8595	6858	389	1348	389	7247	8595	1.96734	6634	-224	1510		m6A
chr12	57768757	57768758	ENST00000324871.12	.	-	1090	TTGGACCAT	62	0.311475	0.999959	protein_coding	METTL1	ENSG00000037897.17	1378	831	22	525	22	853	1378	2.45143	1068	237	393		m6A
chr5	43290719	43290720	ENST00000325110.11	.	-	2099	ACAGAAAGT	29	0.928571	0.999996	protein_coding	HMGCS1	ENSG00000112972.15	5350	1563	126	3661	126	1689	5350	2.11199	1973	410	500		m6A
chr6	151365524	151365525	ENST00000325144.5	.	-	1692	CTAGACTGA	48	0.627907	0.999986	protein_coding	ZBTB2	ENSG00000181472.5	3103	1545	152	1406	152	1697	3103	1.99676	1540	-5	1367		m6A
chr6	151365479	151365480	ENST00000325144.5	.	-	1737	AAAGACTAT	46	0.704545	0.999967	protein_coding	ZBTB2	ENSG00000181472.5	3103	1545	152	1406	152	1697	3103	2.02845	1585	40	1412		m6A
chr6	151366497	151366498	ENST00000325144.5	.	-	719	TCGGACAAA	41	0.375	0.999902	protein_coding	ZBTB2	ENSG00000181472.5	3103	1545	152	1406	152	1697	3103	1.36699	567	-978	394		m6A
chr17	80999824	80999825	ENST00000325167.9	.	+	1355	AAGGACCTC	40	0.540541	0.99997	protein_coding	CHMP6	ENSG00000176108.9	1664	606	78	980	78	684	1664	2.68469	1277	671	727		m6A
chr22	39513781	39513782	ENST00000325301.7	.	+	1337	TTGGACTAT	95	0.913978	1	protein_coding	MIEF1	ENSG00000100335.15	5688	1392	487	3809	487	1879	5688	1.61063	850	-542	265		m6A
chr19	2430645	2430646	ENST00000325327.4	.	-	2153	GGCCAGGAC	62	0.983051	0.999964	protein_coding	LMNB2	ENSG00000176619.13	4634	1863	26	2745	26	1889	4634	2.09617	2127	264	306		m6A
chr19	55621210	55621211	ENST00000325351.5	.	-	1516	AGAGACTCT	46	0.6	0.999989	protein_coding	ZNF784	ENSG00000179922.6	1987	972	5	1010	5	977	1987	2.53366	1511	539	1433		m6A
chr17	3724939	3724940	ENST00000325418.5	.	+	1037	CTAGATCAA	24	0.736842	0.999954	protein_coding	HASPIN	ENSG00000177602.5	2797	2397	33	367	33	2430	2797	1.41886	1004	-1393			m6A
chr17	3725878	3725879	ENST00000325418.5	.	+	1976	ACCGAGACT	21	0.736842	0.999943	protein_coding	HASPIN	ENSG00000177602.5	2797	2397	33	367	33	2430	2797	1.8106	1943	-454			m6A
chr19	55577531	55577532	ENST00000325421.7	.	-	2163	CGTGAAATC	29	0.84	0.999998	protein_coding	ZNF579	ENSG00000218891.5	2922	1689	56	1177	56	1745	2922	2.35514	2107	418	2109		m6A
chr19	8485752	8485753	ENST00000325495.9	.	+	1348	ATGGACCGC	163	0.0736196	0.999915	protein_coding	HNRNPM	ENSG00000099783.12	2477	2193	24	260	24	2217	2477	1.60374	1324	-869	150	653	m6A
chr11	95813042	95813043	ENST00000325542.10	.	+	514	TATAAGAAA	43	0.926829	0.999969	protein_coding	CEP57	ENSG00000166037.11	3141	1503	201	1437	201	1704	3141	1.20825	313	-1190	111	69	m6A
chr11	95813044	95813045	ENST00000325542.10	.	+	516	TAAGAAAGT	36	0.90625	0.999979	protein_coding	CEP57	ENSG00000166037.11	3141	1503	201	1437	201	1704	3141	1.20958	315	-1188	113	67	m6A
chr11	95813045	95813046	ENST00000325542.10	.	+	517	AAGAAAGTA	35	0.870968	0.999966	protein_coding	CEP57	ENSG00000166037.11	3141	1503	201	1437	201	1704	3141	1.21025	316	-1187	114	66	m6A
chr3	72750560	72750561	ENST00000325599.13	.	-	1561	TCTGAGACA	64	0.698113	0.999939	protein_coding	SHQ1	ENSG00000144736.14	2846	1734	105	1007	105	1839	2846	1.83968	1456	-278	275		m6A
chr12	120534451	120534452	ENST00000325954.9	.	+	96	ACCGAGACA	105	0.86747	0.999935	protein_coding	RNF10	ENSG00000022840.17	3814	2436	456	922	456	2892	3814	0.210526	-360	-2796		517	m6A
chr6	30590748	30590749	ENST00000326195.13	.	+	2631	CTAGAAGTC	49	0.866667	0.999997	protein_coding	ABCF1	ENSG00000204574.14	3405	2538	46	821	46	2584	3405	2.05725	2585	47	214		m6A
chr6	30590886	30590887	ENST00000326195.13	.	+	2769	AAAGACTTG	57	0.839286	0.999997	protein_coding	ABCF1	ENSG00000204574.14	3405	2538	46	821	46	2584	3405	2.22533	2723	185	352		m6A
chr6	30591016	30591017	ENST00000326195.13	.	+	2899	CAGGACTCT	62	0.87931	0.999918	protein_coding	ABCF1	ENSG00000204574.14	3405	2538	46	821	46	2584	3405	2.38368	2853	315	482		m6A
chr6	30591121	30591122	ENST00000326195.13	.	+	3004	GCTGACTCA	68	0.349206	0.999944	protein_coding	ABCF1	ENSG00000204574.14	3405	2538	46	821	46	2584	3405	2.51157	2958	420	587		m6A
chr7	140335080	140335081	ENST00000326232.14	.	-	2000	TTGGACTTG	28	0.962963	0.999988	protein_coding	SLC37A3	ENSG00000157800.18	3330	1485	185	1660	185	1670	3330	2.1988	1815	330	423		m6A
chr11	47571605	47571606	ENST00000326656.12	.	+	414	TGGGACTTT	42	0.333333	0.999901	protein_coding	PTPMT1	ENSG00000110536.14	928	414	24	490	24	438	928	1.94203	390	-24	135		m6A
chr11	47571672	47571673	ENST00000326656.12	.	+	481	ATACAGAAC	34	0.62963	0.999935	protein_coding	PTPMT1	ENSG00000110536.14	928	414	24	490	24	438	928	2.08776	457	43	202		m6A
chr19	54461454	54461455	ENST00000326764.10	.	+	3096	TTAGAGACT	28	0.916667	0.999949	protein_coding	LENG8	ENSG00000167615.17	3658	2403	167	1088	167	2570	3658	2.48346	2929	526	689		m6A
chr19	54461456	54461457	ENST00000326764.10	.	+	3098	AGAGACTGT	27	0.807692	0.999989	protein_coding	LENG8	ENSG00000167615.17	3658	2403	167	1088	167	2570	3658	2.48529	2931	528	691		m6A
chr19	54461866	54461867	ENST00000326764.10	.	+	3508	CTGGACTGT	25	0.47619	0.999939	protein_coding	LENG8	ENSG00000167615.17	3658	2403	167	1088	167	2570	3658	2.86213	3341	938	1101		m6A
chr19	1206872	1206873	ENST00000326873.12	.	+	1095	GCGGACTCA	85	0.5	0.999979	protein_coding	STK11	ENSG00000118046.16	3293	1302	1136	855	1136	2438	3293	0.963908	-41	-1343		331	m6A
chr19	1206715	1206716	ENST00000326873.12	.	+	938	TTGGACTCG	88	0.707317	0.999997	protein_coding	STK11	ENSG00000118046.16	3293	1302	1136	855	1136	2438	3293	0.825704	-198	-1500		488	m6A
chr19	1206728	1206729	ENST00000326873.12	.	+	951	CGGGACTGA	94	0.662791	0.999967	protein_coding	STK11	ENSG00000118046.16	3293	1302	1136	855	1136	2438	3293	0.837148	-185	-1487		475	m6A
chr1	953278	953279	ENST00000327044.7	.	-	913	GGTGATCGT	105	0.980392	0.99998	protein_coding	NOC2L	ENSG00000188976.11	2757	2250	16	491	16	2266	2757	1.39867	897	-1353	9	105	m6A
chr5	93593879	93593880	ENST00000327111.8	.	+	3111	AGAGACTCA	61	0.827586	0.999985	protein_coding	NR2F1	ENSG00000175745.14	3843	1272	1802	769	1802	3074	3843	2.04811	1309	37	318		m6A
chr5	93594032	93594033	ENST00000327111.8	.	+	3264	AAAGAGACT	69	0.938462	0.999969	protein_coding	NR2F1	ENSG00000175745.14	3843	1272	1802	769	1802	3074	3843	2.24707	1462	190	471		m6A
chr5	93594034	93594035	ENST00000327111.8	.	+	3266	AGAGACTCT	77	0.893333	0.999998	protein_coding	NR2F1	ENSG00000175745.14	3843	1272	1802	769	1802	3074	3843	2.24967	1464	192	473		m6A
chr5	93594183	93594184	ENST00000327111.8	.	+	3415	ATGGACCTT	54	0.365385	0.999935	protein_coding	NR2F1	ENSG00000175745.14	3843	1272	1802	769	1802	3074	3843	2.44343	1613	341	622		m6A
chr19	3053048	3053049	ENST00000327141.9	.	-	1658	AAAAAAAAG	36	0.909091	0.999994	protein_coding	TLE5	ENSG00000104964.15	1798	594	295	909	295	889	1798	2.84598	1363	769	991		m6A
chr16	31489730	31489731	ENST00000327237.7	.	-	2528	ACCCAGATC	27	0.913043	0.999994	protein_coding	RUSF1	ENSG00000140688.17	2785	1407	18	1360	18	1425	2785	2.81103	2510	1103	1201		m6A
chr1	155235713	155235714	ENST00000327247.9	.	-	1587	TACAAACAG	28	0.888889	0.999981	protein_coding	GBA	ENSG00000177628.16	2387	1611	233	543	233	1844	2387	1.84047	1354	-257	130	34	m6A
chr1	155235712	155235713	ENST00000327247.9	.	-	1588	ACAAACAGC	28	0.961538	0.999975	protein_coding	GBA	ENSG00000177628.16	2387	1611	233	543	233	1844	2387	1.84109	1355	-256	131	33	m6A
chr22	41435158	41435159	ENST00000327492.4	.	-	2671	TGAGAAGTC	42	0.888889	0.999911	protein_coding	TOB2	ENSG00000183864.5	4337	1035	485	2817	485	1520	4337	2.40859	2186	1151	2248		m6A
chr22	41437151	41437152	ENST00000327492.4	.	-	678	GTGGACCCC	34	0.21875	0.999975	protein_coding	TOB2	ENSG00000183864.5	4337	1035	485	2817	485	1520	4337	1.18647	193	-842	255		m6A
chr13	113820713	113820714	ENST00000327773.7	.	-	2342	ATGGACTTG	20	0.5	0.999968	protein_coding	GAS6	ENSG00000183087.15	2508	2037	156	315	156	2193	2508	2.47302	2186	149	304		m6A
chr16	9116877	9116878	ENST00000327827.12	.	+	1194	ACAGACTCA	35	0.517241	0.999927	protein_coding	C16orf72	ENSG00000182831.12	5952	828	401	4723	401	1229	5952	1.95773	793	-35	210		m6A
chr6	30724272	30724273	ENST00000327892.13	.	+	1365	ATGGACGAG	3979	0.0954228	1	protein_coding	TUBB	ENSG00000196230.14	2515	1335	155	1025	155	1490	2515	1.90637	1210	-125	933		m6A
chr19	8404100	8404101	ENST00000328024.11	.	+	1256	GGAGAAGCC	128	0.991803	0.999933	protein_coding	RAB11B	ENSG00000185236.12	1590	657	57	876	57	714	1590	2.61872	1199	542	688		m6A
chr19	8404101	8404102	ENST00000328024.11	.	+	1257	GAGAAGCCC	120	1	0.999916	protein_coding	RAB11B	ENSG00000185236.12	1590	657	57	876	57	714	1590	2.61986	1200	543	689		m6A
chr19	8403746	8403747	ENST00000328024.11	.	+	902	CTAGAAGCC	100	0.934783	0.999905	protein_coding	RAB11B	ENSG00000185236.12	1590	657	57	876	57	714	1590	2.21461	845	188	334		m6A
chr19	56622858	56622859	ENST00000328070.10	.	+	1805	GGGGACTCG	24	0.521739	0.999915	protein_coding	ZNF71	ENSG00000197951.10	5428	1470	234	3724	234	1704	5428	2.02712	1571	101	1591		m6A
chr19	56622023	56622024	ENST00000328070.10	.	+	970	GGGGACTGC	22	0.318182	0.99998	protein_coding	ZNF71	ENSG00000197951.10	5428	1470	234	3724	234	1704	5428	1.50068	736	-734	756		m6A
chr8	124452291	124452292	ENST00000328599.4	.	+	1472	TGGGACACA	27	0.583333	0.99997	protein_coding	TRMT12	ENSG00000183665.5	2207	1347	108	752	108	1455	2207	2.02261	1364	17			m6A
chr8	124452797	124452798	ENST00000328599.4	.	+	1978	TTGGACTCG	27	0.615385	0.999977	protein_coding	TRMT12	ENSG00000183665.5	2207	1347	108	752	108	1455	2207	2.69548	1870	523			m6A
chr22	20465082	20465083	ENST00000328879.9	.	-	955	TCGGACTTC	108	0.320755	0.999924	protein_coding	KLHL22	ENSG00000099910.17	2528	1905	69	554	69	1974	2528	1.46509	886	-1019	493	226	m6A
chr15	34341897	34341898	ENST00000328848.6	.	-	327	TCGGACTGT	915	0.088565	0.999957	protein_coding	NOP10	ENSG00000182117.6	507	195	63	249	63	258	507	2.27711	264	69	210		m6A
chr22	20465416	20465417	ENST00000328879.9	.	-	621	TCGGACTGA	95	0.615385	0.999993	protein_coding	KLHL22	ENSG00000099910.17	2528	1905	69	554	69	1974	2528	1.28976	552	-1353	159	560	m6A
chr17	442574	442575	ENST00000329099.4	.	-	1023	AAAAAAAAA	30	0.809524	0.999947	protein_coding	RFLNB	ENSG00000183688.4	3621	435	0	3186	0	435	3621	2.18456	1023	588	919		m6A
chr17	442573	442574	ENST00000329099.4	.	-	1024	AAAAAAAAA	30	0.916667	0.999928	protein_coding	RFLNB	ENSG00000183688.4	3621	435	0	3186	0	435	3621	2.18487	1024	589	920		m6A
chr11	82732452	82732453	ENST00000329203.5	.	-	1411	CGGGACTGA	22	0.571429	0.99991	protein_coding	FAM181B	ENSG00000182103.5	3925	1281	135	2509	135	1416	3925	1.9961	1276	-5			m6A
chr17	81672877	81672878	ENST00000329214.13	.	+	1073	ATGGACTAG	31	0.551724	0.999981	protein_coding	CCDC137	ENSG00000185298.13	2095	870	30	1195	30	900	2095	2.14477	1043	173	383		m6A
chr11	62567493	62567494	ENST00000329251.5	.	-	605	CCCAATACC	19062	0.0918279	0.999992	protein_coding	EEF1G	ENSG00000254772.10	1446	1314	49	83	49	1363	1446	1.42314	556	-758	34	96	m6A
chr5	149348408	149348409	ENST00000329271.8	.	+	255	AAAGAAGTC	23	0.95	0.999963	protein_coding	GRPEL2	ENSG00000164284.15	4020	678	41	3301	41	719	4020	1.31563	214	-464	137	17	m6A
chr20	2658305	2658306	ENST00000329276.10	.	+	1825	ATGGACATT	475	0.471491	0.999923	protein_coding	NOP56	ENSG00000101361.17	1913	1785	29	99	29	1814	1913	2.11111	1796	11	377		m6A
chr19	1913432	1913433	ENST00000329478.4	.	+	1584	ATAAACAGC	81	0.987013	0.999916	protein_coding	ADAT3	ENSG00000213638.6	1599	1104	199	296	199	1303	1599	2.94932	1385	281	1543		m6A
chr22	50604476	50604477	ENST00000329492.6	.	+	1203	CAGGACTCC	29	0.541667	0.999919	protein_coding	MAPK8IP2	ENSG00000008735.14	5700	2475	26	3199	26	2501	5700	1.47556	1177	-1298	636	588	m6A
chr12	53254109	53254110	ENST00000329548.5	.	+	1466	TGGGACTCT	172	0.647799	0.999979	protein_coding	MFSD5	ENSG00000182544.9	1763	1353	192	218	192	1545	1763	1.94161	1274	-79	1292		m6A
chr12	53253211	53253212	ENST00000329548.5	.	+	568	CAAGACTAC	145	0.258993	0.99992	protein_coding	MFSD5	ENSG00000182544.9	1763	1353	192	218	192	1545	1763	1.2779	376	-977	394		m6A
chr7	150398098	150398099	ENST00000329630.10	.	+	1729	GTGGACTGG	37	0.675676	0.999985	protein_coding	ZNF775	ENSG00000196456.13	2261	1614	112	535	112	1726	2261	2.00561	1617	3	1586		m6A
chr7	150398113	150398114	ENST00000329630.10	.	+	1744	GCGGACCCG	38	0.405405	0.999965	protein_coding	ZNF775	ENSG00000196456.13	2261	1614	112	535	112	1726	2261	2.03364	1632	18	1601		m6A
chr7	150396812	150396813	ENST00000329630.10	.	+	443	CTGGACTGC	30	0.517241	0.999993	protein_coding	ZNF775	ENSG00000196456.13	2261	1614	112	535	112	1726	2261	1.20508	331	-1283	300		m6A
chr17	81932683	81932684	ENST00000329875.13	.	-	1975	ATGGACATT	149	0.346939	0.999912	protein_coding	PYCR1	ENSG00000183010.17	2269	960	486	823	486	1446	2269	2.64277	1489	529	692		m6A
chr11	1469913	1469914	ENST00000329957.7	.	-	1287	TGGGACTGA	105	0.71134	0.999994	protein_coding	MOB2	ENSG00000182208.14	1745	807	223	715	223	1030	1745	2.35944	1064	257	574		m6A
chr16	71927851	71927852	ENST00000329908.12	.	+	1197	GTTGAGACT	26	0.869565	0.999969	protein_coding	IST1	ENSG00000182149.21	2356	1083	62	1211	62	1145	2356	2.04294	1135	52	238		m6A
chr16	71927853	71927854	ENST00000329908.12	.	+	1199	TGAGACTGA	26	0.833333	0.999995	protein_coding	IST1	ENSG00000182149.21	2356	1083	62	1211	62	1145	2356	2.04459	1137	54	240		m6A
chr16	71928009	71928010	ENST00000329908.12	.	+	1355	GGAGACTGA	23	0.772727	0.999924	protein_coding	IST1	ENSG00000182149.21	2356	1083	62	1211	62	1145	2356	2.17341	1293	210	396		m6A
chr4	3768079	3768080	ENST00000330055.7	.	+	1695	AGAGACCCG	67	0.666667	0.999925	protein_coding	ADRA2C	ENSG00000184160.8	2142	1389	222	531	222	1611	2142	2.15819	1473	84			m6A
chr7	137875089	137875090	ENST00000330387.11	.	-	7329	AAAAAAAAA	26	0.826087	0.999902	protein_coding	CREB3L2	ENSG00000182158.15	7441	1563	381	5497	381	1944	7441	2.97963	6948	5385	5461		m6A
chr16	18417629	18417630	ENST00000330537.10	.	-	4046	ATGGACCCT	105	0.271845	0.999952	protein_coding	NOMO2	ENSG00000185164.15	4352	3669	171	512	171	3840	4352	2.40234	3875	206	338		m6A
chr11	62648534	62648535	ENST00000330574.2	.	-	1597	GTGGACCTG	73	0.416667	0.999974	protein_coding	INTS5	ENSG00000185085.2	3285	3060	53	172	53	3113	3285	1.50458	1544	-1516	1464		m6A
chr11	62648090	62648091	ENST00000330574.2	.	-	2041	ATGGACCCC	57	0.363636	0.999973	protein_coding	INTS5	ENSG00000185085.2	3285	3060	53	172	53	3113	3285	1.64967	1988	-1072	1908		m6A
chr11	62647890	62647891	ENST00000330574.2	.	-	2241	TTGGACACT	61	0.423729	0.999991	protein_coding	INTS5	ENSG00000185085.2	3285	3060	53	172	53	3113	3285	1.71503	2188	-872	2108		m6A
chr11	62649507	62649508	ENST00000330574.2	.	-	624	ATGGACATC	49	0.857143	0.999994	protein_coding	INTS5	ENSG00000185085.2	3285	3060	53	172	53	3113	3285	1.1866	571	-2489	491		m6A
chr19	48384273	48384274	ENST00000330720.7	.	-	752	GTCCAGACA	518	0.961303	0.999996	protein_coding	KDELR1	ENSG00000105438.9	1550	639	193	718	193	832	1550	1.8748	559	-80	208	45	m6A
chr4	13368496	13368497	ENST00000330852.10	.	-	916	GAGGACTTC	29	0.555556	0.999957	protein_coding	RAB28	ENSG00000157869.16	1690	666	190	834	190	856	1690	2.07194	726	60	153		m6A
chr15	48342398	48342399	ENST00000331200.8	.	+	1166	AAAAAAAAA	142	0.931818	0.999979	protein_coding	DUT	ENSG00000128951.14	2141	759	87	1295	87	846	2141	2.2471	1079	320	377		m6A
chr15	48342399	48342400	ENST00000331200.8	.	+	1167	AAAAAAAAA	140	0.920635	0.999996	protein_coding	DUT	ENSG00000128951.14	2141	759	87	1295	87	846	2141	2.24788	1080	321	378		m6A
chr10	51698565	51698566	ENST00000331173.6	.	-	1029	GAGGACTGT	30	0.653846	0.999925	protein_coding	CSTF2T	ENSG00000177613.9	4110	1851	46	2213	46	1897	4110	1.53106	983	-868			m6A
chr10	51698528	51698529	ENST00000331173.6	.	-	1066	AGGGACTTT	42	0.731707	0.999995	protein_coding	CSTF2T	ENSG00000177613.9	4110	1851	46	2213	46	1897	4110	1.55105	1020	-831			m6A
chr17	81860483	81860484	ENST00000331483.9	.	-	51	CCTGATCCG	371	0.517751	0.999921	protein_coding	P4HB	ENSG00000185624.16	2437	1527	64	846	64	1591	2437	0.796875	-13	-1540		158	m6A
chr15	90271913	90271914	ENST00000331497.3	.	+	1466	CTGGACTGT	485	0.915074	1	processed_transcript	NGRN	ENSG00000182768.9	2784	0	0	0	0	0	0	inf	1466	1466	726		m6A
chr3	49828895	49828896	ENST00000331456.7	.	-	1727	CATGACCAG	55	0.8	0.999951	protein_coding	TRAIP	ENSG00000183763.9	2023	1410	111	502	111	1521	2023	2.41036	1616	206	329		m6A
chr17	81843548	81843549	ENST00000331483.9	.	-	2053	CTGGACATG	784	0.0886889	0.999986	protein_coding	P4HB	ENSG00000185624.16	2437	1527	64	846	64	1591	2437	2.5461	1989	462	543		m6A
chr8	37698347	37698348	ENST00000331569.6	.	+	1644	ACGGACCCA	552	0.272232	0.999943	protein_coding	ZNF703	ENSG00000183779.7	3316	1773	198	1345	198	1971	3316	1.81557	1446	-327	1203		m6A
chr8	37698640	37698641	ENST00000331569.6	.	+	1937	AGAGACTAG	636	0.67263	0.999982	protein_coding	ZNF703	ENSG00000183779.7	3316	1773	198	1345	198	1971	3316	1.98082	1739	-34	1496		m6A
chr16	28735501	28735502	ENST00000331666.11	.	+	2815	TCAGACGGC	344	0.981651	0.99994	protein_coding	EIF3C	ENSG00000184110.15	2910	2742	85	83	85	2827	2910	1.99562	2730	-12	71		m6A
chr16	10929483	10929484	ENST00000331808.5	.	-	975	TGGGACTGA	130	0.565574	0.999984	protein_coding	DEXI	ENSG00000182108.11	1569	288	463	818	463	751	1569	2.27384	512	224	75		m6A
chr1	182388664	182388665	ENST00000331872.11	.	-	197	TGAGAAAGT	329	0.93311	0.999978	protein_coding	GLUL	ENSG00000135821.19	7554	1122	125	6307	125	1247	7554	1.06417	72	-1050	85	94	m6A
chr1	182388663	182388664	ENST00000331872.11	.	-	198	GAGAAAGTC	330	0.931148	0.999962	protein_coding	GLUL	ENSG00000135821.19	7554	1122	125	6307	125	1247	7554	1.06506	73	-1049	86	93	m6A
chr17	76101294	76101295	ENST00000332065.9	.	-	395	GCCCAGACA	40	1	0.999986	protein_coding	EXOC7	ENSG00000182473.22	4596	1962	3	2631	3	1965	4596	1.1998	392	-1570	81	25	m6A
chr17	76081571	76081572	ENST00000332065.9	.	-	4040	ATGGACTTG	30	0.37931	0.999913	protein_coding	EXOC7	ENSG00000182473.22	4596	1962	3	2631	3	1965	4596	2.78867	4037	2075	2178		m6A
chr6	169704343	169704344	ENST00000332290.3	.	+	2154	TAAGAAAGT	41	1	0.999995	protein_coding	C6orf120	ENSG00000185127.6	2667	576	270	1821	270	846	2667	2.71829	1884	1308			m6A
chr6	169704344	169704345	ENST00000332290.3	.	+	2155	AAGAAAGTA	39	0.972973	0.999953	protein_coding	C6orf120	ENSG00000185127.6	2667	576	270	1821	270	846	2667	2.71884	1885	1309			m6A
chr6	169702818	169702819	ENST00000332290.3	.	+	629	ATGGACACC	49	0.428571	0.999957	protein_coding	C6orf120	ENSG00000185127.6	2667	576	270	1821	270	846	2667	1.62326	359	-217			m6A
chr20	64073257	64073258	ENST00000332298.9	.	-	1432	AAAAAAAAG	54	0.961538	0.999988	protein_coding	RGS19	ENSG00000171700.14	1510	654	184	672	184	838	1510	2.88393	1248	594	786		m6A
chr15	29269106	29269107	ENST00000332303.6	.	-	715	TGGGACTTT	119	0.6	0.999984	protein_coding	NSMCE3	ENSG00000185115.6	4834	915	117	3802	117	1032	4834	1.65355	598	-317			m6A
chr15	29269028	29269029	ENST00000332303.6	.	-	793	GAGGACTTT	114	0.77	0.999947	protein_coding	NSMCE3	ENSG00000185115.6	4834	915	117	3802	117	1032	4834	1.7388	676	-239			m6A
chr16	68022100	68022101	ENST00000332395.7	.	-	1131	ACAGACATT	112	0.613861	0.999989	protein_coding	DDX28	ENSG00000182810.7	2317	1623	30	664	30	1653	2317	1.67837	1101	-522			m6A
chr16	68022089	68022090	ENST00000332395.7	.	-	1142	TGAGACTGA	114	0.604167	0.999974	protein_coding	DDX28	ENSG00000182810.7	2317	1623	30	664	30	1653	2317	1.68515	1112	-511			m6A
chr16	68022022	68022023	ENST00000332395.7	.	-	1209	AAGGACTGG	117	0.37037	0.999924	protein_coding	DDX28	ENSG00000182810.7	2317	1623	30	664	30	1653	2317	1.72643	1179	-444			m6A
chr16	68022612	68022613	ENST00000332395.7	.	-	619	CTGGACTCC	119	0.522936	0.999931	protein_coding	DDX28	ENSG00000182810.7	2317	1623	30	664	30	1653	2317	1.36291	589	-1034			m6A
chr20	41360888	41360889	ENST00000332312.4	.	-	2863	GAGGACCCT	26	0.307692	0.999958	protein_coding	EMILIN3	ENSG00000183798.5	3791	2301	184	1306	184	2485	3791	2.28943	2679	378	2165		m6A
chr17	45149845	45149846	ENST00000332499.4	.	+	1371	CCGGATCTC	54	0.565217	0.99996	protein_coding	HEXIM1	ENSG00000186834.4	3625	1080	716	1829	716	1796	3625	1.60648	655	-425			m6A
chr17	45149986	45149987	ENST00000332499.4	.	+	1512	CGGGACTTC	77	0.616438	0.999993	protein_coding	HEXIM1	ENSG00000186834.4	3625	1080	716	1829	716	1796	3625	1.73704	796	-284			m6A
chr17	45148953	45148954	ENST00000332499.4	.	+	479	TTGGACCCG	51	0.16	0.999936	protein_coding	HEXIM1	ENSG00000186834.4	3625	1080	716	1829	716	1796	3625	0.668994	-237	-1317			m6A
chr17	45149090	45149091	ENST00000332499.4	.	+	616	TTGGACTGT	55	0.45283	0.999946	protein_coding	HEXIM1	ENSG00000186834.4	3625	1080	716	1829	716	1796	3625	0.860335	-100	-1180			m6A
chr17	45149146	45149147	ENST00000332499.4	.	+	672	AAGGACTTA	24	0.608696	0.999982	protein_coding	HEXIM1	ENSG00000186834.4	3625	1080	716	1829	716	1796	3625	0.938547	-44	-1124			m6A
chr10	110286485	110286486	ENST00000332674.9	.	+	2590	CTTAATTAC	29	0.961538	0.999993	protein_coding	MXI1	ENSG00000119950.21	3470	888	204	2378	204	1092	3470	2.62994	2386	1498	1662		m6A
chr17	28913200	28913201	ENST00000332830.9	.	-	1927	TGGGACTCT	22	0.619048	0.999994	protein_coding	PHF12	ENSG00000109118.14	4506	3015	558	933	558	3573	4506	1.45406	1369	-1646	76	720	m6A
chr17	28912637	28912638	ENST00000332830.9	.	-	2490	AAAGACTGT	22	0.409091	0.999906	protein_coding	PHF12	ENSG00000109118.14	4506	3015	558	933	558	3573	4506	1.6408	1932	-1083	639	157	m6A
chr16	8795941	8795942	ENST00000333050.7	.	-	676	TGGGACCTG	29	0.178571	0.99994	protein_coding	TMEM186	ENSG00000184857.8	1439	642	25	772	25	667	1439	2.01166	651	9	648		m6A
chr5	180792321	180792322	ENST00000333055.8	.	-	1322	CCGGACTTC	31	0.903226	0.999991	protein_coding	MGAT1	ENSG00000131446.17	8863	1338	673	6852	673	2011	8863	1.48505	649	-689	775		m6A
chr11	76796469	76796470	ENST00000333090.5	.	+	910	CTGGACCTT	26	0.541667	0.999986	protein_coding	TSKU	ENSG00000182704.8	2585	1062	57	1466	57	1119	2585	1.8032	853	-209	861		m6A
chr11	2402736	2402737	ENST00000333256.11	.	+	332	TCGGACTCT	178	0.304094	0.999937	protein_coding	TSSC4	ENSG00000184281.15	1472	990	229	253	229	1219	1472	1.10404	103	-887	126		m6A
chr17	82363211	82363212	ENST00000333437.5	.	+	1371	AGAGACTAA	37	0.542857	0.999974	protein_coding	TEX19	ENSG00000182459.5	1935	495	310	1130	310	805	1935	2.50088	1061	566	1332		m6A
chr17	82362718	82362719	ENST00000333437.5	.	+	878	GTGGACCCT	34	0.212121	0.999978	protein_coding	TEX19	ENSG00000182459.5	1935	495	310	1130	310	805	1935	2.0646	568	73	839		m6A
chr8	143429483	143429484	ENST00000333480.3	.	-	1248	CGGGACCTG	22	0.454545	0.999982	protein_coding	MAFA	ENSG00000182759.4	2669	1062	326	1281	326	1388	2669	1.86817	922	-140			m6A
chr16	2212311	2212312	ENST00000333503.8	.	-	2444	AAAGACTTC	43	0.414634	0.999989	protein_coding	PGP	ENSG00000184207.9	3164	966	63	2135	63	1029	3164	2.66276	2381	1415	1741		m6A
chr16	2212065	2212066	ENST00000333503.8	.	-	2690	GTGCATCCT	28	0.961538	0.999966	protein_coding	PGP	ENSG00000184207.9	3164	966	63	2135	63	1029	3164	2.77799	2627	1661	1987		m6A
chr9	26842588	26842589	ENST00000333916.8	.	-	884	ACATAGAAG	35	0.9375	0.999948	protein_coding	CAAP1	ENSG00000120159.13	2789	1086	87	1616	87	1173	2789	1.73389	797	-289	58		m6A
chr9	26842586	26842587	ENST00000333916.8	.	-	886	ATAGAAGGC	38	0.972222	0.999938	protein_coding	CAAP1	ENSG00000120159.13	2789	1086	87	1616	87	1173	2789	1.73573	799	-287	60		m6A
chr12	49837997	49837998	ENST00000333924.6	.	-	1270	CTGGACTTG	32	0.258065	0.999925	protein_coding	BCDIN3D	ENSG00000186666.6	3226	879	19	2328	19	898	3226	2.15979	1251	372	1017		m6A
chr12	49838845	49838846	ENST00000333924.6	.	-	422	CTGGACTTC	35	0.5	0.999943	protein_coding	BCDIN3D	ENSG00000186666.6	3226	879	19	2328	19	898	3226	1.45848	403	-476	169		m6A
chr12	49838787	49838788	ENST00000333924.6	.	-	480	TTGGACGTT	27	0.961538	0.999998	protein_coding	BCDIN3D	ENSG00000186666.6	3226	879	19	2328	19	898	3226	1.52446	461	-418	227		m6A
chr12	49838607	49838608	ENST00000333924.6	.	-	660	TGGGACTCC	36	0.59375	0.999964	protein_coding	BCDIN3D	ENSG00000186666.6	3226	879	19	2328	19	898	3226	1.72924	641	-238	407		m6A
chr12	49838441	49838442	ENST00000333924.6	.	-	826	AGAGACTCA	41	0.594595	0.999985	protein_coding	BCDIN3D	ENSG00000186666.6	3226	879	19	2328	19	898	3226	1.91809	807	-72	573		m6A
chr1	145826460	145826461	ENST00000334163.4	.	+	344	AAGAAAGCC	71	0.721311	0.999929	protein_coding	POLR3C	ENSG00000186141.9	3777	1605	190	1982	190	1795	3777	1.09595	154	-1451	7	249	m6A
chr11	64371457	64371458	ENST00000334205.9	.	+	2370	GCCAACGGC	20	1	0.99995	protein_coding	RPS6KA4	ENSG00000162302.13	3128	2319	74	735	74	2393	3128	1.99008	2296	-23	175		m6A
chr17	8450826	8450827	ENST00000334527.12	.	+	747	AACTAGAAA	41	0.864865	0.999913	protein_coding	NDEL1	ENSG00000166579.16	2352	1038	174	1140	174	1212	2352	1.55202	573	-465	47	127	m6A
chr17	8450828	8450829	ENST00000334527.12	.	+	749	CTAGAAAGT	43	0.926829	0.999943	protein_coding	NDEL1	ENSG00000166579.16	2352	1038	174	1140	174	1212	2352	1.55395	575	-463	49	125	m6A
chr18	35468559	35468560	ENST00000334598.12	.	-	715	CTGGACTCA	104	0.3	0.999947	protein_coding	INO80C	ENSG00000153391.16	943	579	86	278	86	665	943	2.17986	629	50	182		m6A
chr11	14880683	14880684	ENST00000334636.10	.	-	477	GGCCAAAAG	20	0.833333	0.999919	protein_coding	CYP2R1	ENSG00000186104.11	2214	1506	26	682	26	1532	2214	1.29947	451	-1055	84	549	m6A
chr14	92711846	92711847	ENST00000334869.9	.	-	886	GAAGATTCG	93	1	0.999992	protein_coding	LGMN	ENSG00000100600.15	1980	1302	168	510	168	1470	1980	1.55146	718	-584	108	11	m6A
chr17	82601654	82601655	ENST00000335255.10	.	+	2295	AAAGACAGA	108	0.741935	0.999975	protein_coding	FOXK2	ENSG00000141568.21	5243	1983	157	3103	157	2140	5243	2.04995	2138	155	352		m6A
chr17	82601986	82601987	ENST00000335255.10	.	+	2627	ACTGAGACT	108	0.981132	0.999991	protein_coding	FOXK2	ENSG00000141568.21	5243	1983	157	3103	157	2140	5243	2.15694	2470	487	684		m6A
chr17	82601988	82601989	ENST00000335255.10	.	+	2629	TGAGACTTT	102	0.989796	1	protein_coding	FOXK2	ENSG00000141568.21	5243	1983	157	3103	157	2140	5243	2.15759	2472	489	686		m6A
chr17	82601597	82601598	ENST00000335255.10	.	+	2238	TTGGACTTC	23	0.809524	0.999998	protein_coding	FOXK2	ENSG00000141568.21	5243	1983	157	3103	157	2140	5243	2.03158	2081	98	295		m6A
chr22	27853010	27853011	ENST00000335272.10	.	-	1571	AGTTACAGG	45	0.756757	0.99992	protein_coding	PITPNB	ENSG00000180957.18	2914	816	65	2033	65	881	2914	2.3394	1506	690	652		m6A
chr22	27897835	27897836	ENST00000335272.10	.	-	318	CATGAGAAA	59	0.791667	0.999966	protein_coding	PITPNB	ENSG00000180957.18	2914	816	65	2033	65	881	2914	1.31005	253	-563	56	36	m6A
chr22	27860227	27860228	ENST00000335272.10	.	-	612	GCAAACAGC	63	0.916667	0.999996	protein_coding	PITPNB	ENSG00000180957.18	2914	816	65	2033	65	881	2914	1.67034	547	-269	13	98	m6A
chr16	74999407	74999408	ENST00000335325.9	.	+	384	CCGGACTGC	34	0.205882	0.999913	protein_coding	ZNRF1	ENSG00000186187.12	4626	684	648	3294	648	1332	4626	0.592593	-264	-948		688	m6A
chr16	74999422	74999423	ENST00000335325.9	.	+	399	TTGGACCTT	32	0.3125	0.999972	protein_coding	ZNRF1	ENSG00000186187.12	4626	684	648	3294	648	1332	4626	0.615741	-249	-933		673	m6A
chr7	151123465	151123466	ENST00000335367.7	.	+	2502	GACCAGCAG	23	1	0.999998	protein_coding	AGAP3	ENSG00000133612.19	2675	1731	93	851	93	1824	2675	2.79671	2409	678	741		m6A
chr17	74839039	74839040	ENST00000335464.10	.	+	3989	GGCCAGGTC	26	0.666667	0.999941	protein_coding	TMEM104	ENSG00000109066.14	4703	1491	146	3066	146	1637	4703	2.76712	3843	2352	3113		m6A
chrX	52067016	52067017	ENST00000335504.9	.	-	1041	CAAGACTCG	31	0.464286	0.999945	protein_coding	MAGED4B	ENSG00000187243.16	2578	2226	150	202	150	2376	2578	1.40027	891	-1335	681	153	m6A
chrX	52062438	52062439	ENST00000335504.9	.	-	2160	GGCCAGGAT	33	0.933333	0.999972	protein_coding	MAGED4B	ENSG00000187243.16	2578	2226	150	202	150	2376	2578	1.90296	2010	-216	225	206	m6A
chr5	33988951	33988952	ENST00000335606.11	.	-	1320	TCTGATTCT	42	0.742857	0.999965	protein_coding	AMACR	ENSG00000242110.8	4108	1149	31	2928	31	1180	4108	2.04781	1289	140	550		m6A
chr3	53873080	53873081	ENST00000335754.8	.	-	1162	CCTGATTCT	41	0.689655	0.999906	protein_coding	ACTR8	ENSG00000113812.14	3579	1875	51	1653	51	1926	3579	1.59253	1111	-764	46	50	m6A
chr17	73285311	73285312	ENST00000335793.4	.	-	1409	ATGGACCCT	32	0.4375	0.999985	protein_coding	CDC42EP4	ENSG00000179604.10	3098	1071	221	1806	221	1292	3098	2.06478	1188	117	1300		m6A
chr17	73283700	73283701	ENST00000335793.4	.	-	3020	GGCCAATTC	31	0.827586	0.999991	protein_coding	CDC42EP4	ENSG00000179604.10	3098	1071	221	1806	221	1292	3098	2.95681	2799	1728	2911		m6A
chr17	73283639	73283640	ENST00000335793.4	.	-	3081	TAAAAAAAA	58	0.925926	0.999986	protein_coding	CDC42EP4	ENSG00000179604.10	3098	1071	221	1806	221	1292	3098	2.99059	2860	1789	2972		m6A
chr17	73283638	73283639	ENST00000335793.4	.	-	3082	AAAAAAAAA	57	0.981132	0.999997	protein_coding	CDC42EP4	ENSG00000179604.10	3098	1071	221	1806	221	1292	3098	2.99114	2861	1790	2973		m6A
chr17	73283637	73283638	ENST00000335793.4	.	-	3083	AAAAAAAAG	52	1	0.999998	protein_coding	CDC42EP4	ENSG00000179604.10	3098	1071	221	1806	221	1292	3098	2.99169	2862	1791	2974		m6A
chr17	73285823	73285824	ENST00000335793.4	.	-	897	ATGGACAAG	28	0.785714	0.999997	protein_coding	CDC42EP4	ENSG00000179604.10	3098	1071	221	1806	221	1292	3098	1.63119	676	-395	788		m6A
chr7	149255231	149255232	ENST00000335870.7	.	+	2432	TGGGACTTG	37	0.375	0.999978	protein_coding	ZNF212	ENSG00000170260.9	2807	1488	128	1191	128	1616	2807	2.68514	2304	816	1673		m6A
chr20	1166765	1166766	ENST00000335877.11	.	+	2673	AGAGATGGC	24	1	0.999974	protein_coding	PSMF1	ENSG00000125818.18	8154	816	172	7166	172	988	8154	2.23514	2501	1685	1737		m6A
chrX	47206382	47206383	ENST00000335972.11	.	+	2072	CCTGAGAAG	213	0.9	0.999962	protein_coding	UBA1	ENSG00000130985.17	3572	3177	196	199	196	3373	3572	1.59049	1876	-1301	135	62	m6A
chr6	89084246	89084247	ENST00000336032.4	.	+	1178	CTGGACTCT	113	0.849057	1	protein_coding	PNRC1	ENSG00000146278.11	2092	984	144	964	144	1128	2092	2.05187	1034	50	494		m6A
chr12	49795778	49795779	ENST00000335999.7	.	-	2270	GAAAAGACC	22	0.888889	0.999965	protein_coding	NCKAP5L	ENSG00000167566.17	4882	4005	190	687	190	4195	4882	1.51935	2080	-1925	1615	1015	m6A
chr12	49795776	49795777	ENST00000335999.7	.	-	2272	AAAGACCCG	22	0.636364	0.999903	protein_coding	NCKAP5L	ENSG00000167566.17	4882	4005	190	687	190	4195	4882	1.51985	2082	-1923	1617	1013	m6A
chr19	42198702	42198703	ENST00000336034.8	.	-	1776	AGTAAACAG	31	0.925926	0.999977	protein_coding	DEDD2	ENSG00000160570.14	1882	966	76	840	76	1042	1882	2.87381	1700	734	1126		m6A
chr8	142736896	142736897	ENST00000336138.4	.	+	2208	AAAGAAAGC	115	0.92381	0.999991	protein_coding	THEM6	ENSG00000130193.8	2239	627	124	1488	124	751	2239	2.97917	2084	1457	1571		m6A
chr22	45196764	45196765	ENST00000336156.10	.	-	1816	TTGGACTGT	61	0.966667	1	protein_coding	KIAA0930	ENSG00000100364.19	6338	1215	191	4932	191	1406	6338	2.08313	1625	410	451		m6A
chr14	105011354	105011355	ENST00000336219.4	.	-	665	CTGGACACA	108	0.571429	0.999936	protein_coding	CDCA4	ENSG00000170779.11	2448	726	91	1631	91	817	2448	1.79063	574	-152	580		m6A
chr5	140550757	140550758	ENST00000336283.9	.	-	637	GAGAAATCT	131	0.192308	0.999925	protein_coding	SRA1	ENSG00000213523.12	1328	675	21	632	21	696	1328	1.91259	616	-59	153		m6A
chr1	32102830	32102831	ENST00000336294.10	.	+	1745	TGTGATAAG	60	0.808511	0.999934	protein_coding	TMEM39B	ENSG00000121775.18	1778	1479	109	190	109	1588	1778	2.82632	1636	157	400		m6A
chr17	39663971	39663972	ENST00000336308.10	.	+	2540	GGCCAGGCC	23	0.956522	0.999916	protein_coding	STARD3	ENSG00000131748.16	2770	1338	139	1293	139	1477	2770	2.82212	2401	1063	1168		m6A
chr5	154814081	154814082	ENST00000336314.9	.	+	3128	ACAGACTTT	27	0.6	0.999968	protein_coding	LARP1	ENSG00000155506.18	6652	3060	83	3509	83	3143	6652	1.9951	3045	-15	195		m6A
chr5	154815111	154815112	ENST00000336314.9	.	+	4158	TTGGACTGG	37	0.666667	0.999977	protein_coding	LARP1	ENSG00000155506.18	6652	3060	83	3509	83	3143	6652	2.28926	4075	1015	1225		m6A
chr5	154815133	154815134	ENST00000336314.9	.	+	4180	CTGGACTGT	32	0.90625	0.999997	protein_coding	LARP1	ENSG00000155506.18	6652	3060	83	3509	83	3143	6652	2.29553	4097	1037	1247		m6A
chr9	35609878	35609879	ENST00000336395.6	.	+	2375	ATGGACTCA	69	0.769231	0.999997	protein_coding	TESK1	ENSG00000107140.16	2530	1881	358	291	358	2239	2530	2.46735	2017	136	1017		m6A
chr14	69399139	69399140	ENST00000336643.10	.	+	448	TGGGACCTT	26	0.269231	0.999944	protein_coding	SLC39A9	ENSG00000029364.12	5399	924	678	3797	678	1602	5399	0.660767	-230	-1154		326	m6A
chr20	35700964	35700965	ENST00000336695.4	.	+	480	TAAAAGAAA	29	0.88	0.999947	protein_coding	ROMO1	ENSG00000125995.16	496	240	182	74	182	422	496	2.78378	298	58	167		m6A
chr3	169993079	169993080	ENST00000337002.9	.	+	1232	TGGGACTGA	39	0.763158	0.999994	protein_coding	SEC62	ENSG00000008952.17	6526	1200	16	5310	16	1216	6526	2.00301	1216	16	486		m6A
chr19	56160623	56160624	ENST00000337080.8	.	+	1673	GGCCAGGCC	59	0.86	0.999949	protein_coding	ZNF444	ENSG00000167685.15	1943	984	267	692	267	1251	1943	2.60983	1406	422	1000		m6A
chr16	28866787	28866788	ENST00000337120.9	.	+	3984	GCTGAGACT	21	0.8	0.999956	protein_coding	SH2B1	ENSG00000178188.15	6043	2016	3291	736	3291	5307	6043	1.34375	693	-1323		246	m6A
chr16	28866789	28866790	ENST00000337120.9	.	+	3986	TGAGACTCA	22	0.75	0.999997	protein_coding	SH2B1	ENSG00000178188.15	6043	2016	3291	736	3291	5307	6043	1.34474	695	-1321		244	m6A
chr1	16459161	16459162	ENST00000337132.10	.	+	1101	AGAGACTCT	108	0.469388	0.999963	protein_coding	NECAP2	ENSG00000157191.20	2018	792	38	1188	38	830	2018	2.22811	1063	271	320		m6A
chr4	2249372	2249373	ENST00000337190.7	.	-	1929	TACCAGATT	48	0.954545	0.999968	protein_coding	MXD4	ENSG00000123933.17	3871	630	129	3112	129	759	3871	2.37596	1800	1170	1328		m6A
chr10	124989408	124989409	ENST00000337195.9	.	-	1846	CTGGACATA	71	0.535211	0.999968	protein_coding	CTBP2	ENSG00000175029.17	6939	1338	400	5201	400	1738	6939	2.02077	1446	108	289		m6A
chr17	75003874	75003875	ENST00000337231.5	.	+	1610	AGGGACCTG	32	0.21875	0.99994	protein_coding	CDR2L	ENSG00000109089.7	3536	1398	412	1726	412	1810	3536	1.85694	1198	-200	692		m6A
chr12	121233554	121233555	ENST00000337233.9	.	+	1208	GCCTACCCC	23	0.8125	0.99994	protein_coding	P2RX4	ENSG00000135124.15	1760	1167	36	557	36	1203	1760	2.00898	1172	5	32		m6A
chr10	124623266	124623267	ENST00000337318.8	.	-	1783	TTGGACATT	26	0.692308	0.999977	protein_coding	FAM53B	ENSG00000189319.14	5759	1269	540	3950	540	1809	5759	1.97951	1243	-26	337		m6A
chr10	104313831	104313832	ENST00000337478.3	.	-	2452	AAAGACCTT	20	0.315789	0.999944	protein_coding	ITPRIP	ENSG00000148841.17	6585	1644	233	4708	233	1877	6585	2.12213	2219	575	2232		m6A
chr10	104312314	104312315	ENST00000337478.3	.	-	3969	GGAGAAAGT	21	0.888889	0.999904	protein_coding	ITPRIP	ENSG00000148841.17	6585	1644	233	4708	233	1877	6585	2.44435	3736	2092	3749		m6A
chr20	3165059	3165060	ENST00000337576.7	.	-	1752	TGGGACTGC	22	0.571429	0.999923	protein_coding	LZTS3	ENSG00000088899.16	4196	2022	337	1837	337	2359	4196	1.6998	1415	-607	92		m6A
chr20	3164988	3164989	ENST00000337576.7	.	-	1823	CGGGACTCC	22	0.761905	0.999983	protein_coding	LZTS3	ENSG00000088899.16	4196	2022	337	1837	337	2359	4196	1.73492	1486	-536	163		m6A
chr20	3164901	3164902	ENST00000337576.7	.	-	1910	GTGGACCCG	20	0.263158	0.999927	protein_coding	LZTS3	ENSG00000088899.16	4196	2022	337	1837	337	2359	4196	1.77794	1573	-449	250		m6A
chr20	3166222	3166223	ENST00000337576.7	.	-	933	GCGGACTGG	21	0.428571	0.99999	protein_coding	LZTS3	ENSG00000088899.16	4196	2022	337	1837	337	2359	4196	1.29476	596	-1426	137	727	m6A
chr19	41888855	41888856	ENST00000337665.8	.	+	280	AGCCAGGAC	22	0.947368	0.999989	protein_coding	ARHGEF1	ENSG00000076928.18	3171	2784	20	367	20	2804	3171	1.09339	260	-2524	104	10	m6A
chr12	31280906	31280907	ENST00000337682.9	.	-	2617	TTACAAAAG	31	0.966667	0.999985	protein_coding	SINHCAF	ENSG00000139146.14	2941	666	147	2128	147	813	2941	2.84774	2470	1804	1964		m6A
chr17	57106353	57106354	ENST00000337714.8	.	+	1066	CAGGATAGA	44	0.675676	0.999976	protein_coding	AKAP1	ENSG00000121057.13	3909	2712	177	1020	177	2889	3909	1.3278	889	-1823	913	825	m6A
chr17	57118991	57118992	ENST00000337714.8	.	+	2761	AGTTACAGT	34	0.793103	0.999971	protein_coding	AKAP1	ENSG00000121057.13	3909	2712	177	1020	177	2889	3909	1.9528	2584	-128	10	53	m6A
chr17	57120426	57120427	ENST00000337714.8	.	+	2991	CCAGAAAGT	55	0.933333	0.999994	protein_coding	AKAP1	ENSG00000121057.13	3909	2712	177	1020	177	2889	3909	2.1	2814	102	177		m6A
chr17	57120427	57120428	ENST00000337714.8	.	+	2992	CAGAAAGTC	56	0.92	0.999972	protein_coding	AKAP1	ENSG00000121057.13	3909	2712	177	1020	177	2889	3909	2.10098	2815	103	178		m6A
chr2	27655555	27655556	ENST00000337768.10	.	-	1165	CCTGAGAAG	63	0.919355	0.999997	protein_coding	SUPT7L	ENSG00000119760.16	4296	1245	375	2676	375	1620	4296	1.63454	790	-455	46	192	m6A
chr2	27655553	27655554	ENST00000337768.10	.	-	1167	TGAGAAGGC	67	0.952381	0.999953	protein_coding	SUPT7L	ENSG00000119760.16	4296	1245	375	2676	375	1620	4296	1.63614	792	-453	48	190	m6A
chr12	124014476	124014477	ENST00000337815.9	.	+	3361	GACCAAAAG	37	1	0.999955	protein_coding	ZNF664	ENSG00000179195.16	4312	786	1029	2497	1029	1815	4312	2.61914	2332	1546	2931		m6A
chr8	79765217	79765218	ENST00000337919.9	.	-	1090	ATAGACCTT	60	0.416667	0.99996	protein_coding	HEY1	ENSG00000164683.18	2296	927	194	1175	194	1121	2296	1.96656	896	-31	553		m6A
chr17	50381388	50381389	ENST00000338165.9	.	+	2235	GCGGACTTC	29	0.275862	0.999964	protein_coding	EME1	ENSG00000154920.15	2330	1713	73	544	73	1786	2330	2.82537	2162	449	626		m6A
chr12	56743009	56743010	ENST00000338193.11	.	-	749	GATAAGATT	42	0.638889	0.999924	protein_coding	PRIM1	ENSG00000198056.15	1423	1263	25	135	25	1288	1423	1.57324	724	-539	86	24	m6A
chrX	56565423	56565424	ENST00000338222.7	.	+	1797	TAGGACCCA	62	0.566667	0.999977	protein_coding	UBQLN2	ENSG00000188021.9	4242	1875	247	2120	247	2122	4242	1.82667	1550	-325			m6A
chr16	30947804	30947805	ENST00000338343.10	.	+	3511	CAGCAATAC	29	0.64	0.999963	protein_coding	FBXL19	ENSG00000099364.18	4490	2025	912	1553	912	2937	4490	2.36961	2599	574	753		m6A
chr16	30948052	30948053	ENST00000338343.10	.	+	3759	TCGGACCTG	36	0.333333	0.999981	protein_coding	FBXL19	ENSG00000099364.18	4490	2025	912	1553	912	2937	4490	2.5293	2847	822	1001		m6A
chr16	30948093	30948094	ENST00000338343.10	.	+	3800	TTGGACTGA	33	0.677419	0.99993	protein_coding	FBXL19	ENSG00000099364.18	4490	2025	912	1553	912	2937	4490	2.5557	2888	863	1042		m6A
chr10	132205470	132205471	ENST00000338492.9	.	+	2375	AGGGACCCA	33	0.151515	0.999922	protein_coding	DPYSL4	ENSG00000151640.13	2664	1719	116	829	116	1835	2664	2.65139	2259	540	632		m6A
chr10	98429381	98429382	ENST00000338546.9	.	-	1348	AAGGATTGT	22	1	0.999992	protein_coding	HPS1	ENSG00000107521.20	1580	975	221	384	221	1196	1580	2.39583	1127	152	260		m6A
chr8	38059927	38059928	ENST00000338825.5	.	+	389	ATGGACATT	2180	0.0800926	0.999988	protein_coding	EIF4EBP1	ENSG00000187840.5	827	357	40	430	40	397	827	1.97759	349	-8	24		m6A
chr12	1593434	1593435	ENST00000339235.4	.	-	1146	CAGGACTGC	76	0.869565	0.999998	protein_coding	FBXL14	ENSG00000171823.7	2527	1257	515	755	515	1772	2527	1.50199	631	-626		563	m6A
chr12	1593338	1593339	ENST00000339235.4	.	-	1242	TCGGACGCT	62	0.612903	0.999982	protein_coding	FBXL14	ENSG00000171823.7	2527	1257	515	755	515	1772	2527	1.57836	727	-530		467	m6A
chr12	1593032	1593033	ENST00000339235.4	.	-	1548	ACGGACAAG	49	0.311111	0.999903	protein_coding	FBXL14	ENSG00000171823.7	2527	1257	515	755	515	1772	2527	1.8218	1033	-224		161	m6A
chr12	1592899	1592900	ENST00000339235.4	.	-	1681	TGGGACTCT	87	0.658824	0.99999	protein_coding	FBXL14	ENSG00000171823.7	2527	1257	515	755	515	1772	2527	1.92761	1166	-91		28	m6A
chr1	30869470	30869471	ENST00000339394.7	.	-	5240	GCTGAAATG	39	0.636364	0.999983	protein_coding	SDC3	ENSG00000162512.16	5246	1329	172	3745	172	1501	5246	2.9984	5068	3739	3906		m6A
chr1	30869469	30869470	ENST00000339394.7	.	-	5241	CTGAAATGA	40	0.677419	0.999966	protein_coding	SDC3	ENSG00000162512.16	5246	1329	172	3745	172	1501	5246	2.99866	5069	3740	3907		m6A
chr10	102863246	102863247	ENST00000339834.10	.	+	671	GAGAATCGC	42	0.5	0.999971	protein_coding	BORCS7	ENSG00000166275.16	2386	321	28	2037	28	349	2386	2.15808	643	322	374		m6A
chr1	62437398	62437399	ENST00000339950.5	.	+	350	GACCAGATA	56	0.833333	0.999975	protein_coding	USP1	ENSG00000162607.13	3602	2358	421	823	421	2779	3602	0.831354	-71	-2429		2	m6A
chr1	222668187	222668188	ENST00000340020.11	.	-	2799	AAAAAAAAA	28	0.96	0.999914	protein_coding	AIDA	ENSG00000186063.13	2975	921	174	1880	174	1095	2975	2.90638	2625	1704	1801		m6A
chr16	46930794	46930795	ENST00000340124.9	.	+	3497	ATAAACAGC	22	0.954545	0.99999	protein_coding	GPT2	ENSG00000166123.14	3992	1572	128	2292	128	1700	3992	2.78403	3369	1797	1888		m6A
chr1	9603241	9603242	ENST00000340305.9	.	+	2138	GGCCAGGCC	23	1	0.999939	protein_coding	TMEM201	ENSG00000188807.13	3851	1179	9	2663	9	1188	3851	2.35674	2129	950	1173		m6A
chr1	9614489	9614490	ENST00000340381.11	.	+	3427	GCCTACCCC	22	0.428571	0.999983	protein_coding	TMEM201	ENSG00000188807.13	3815	2001	20	1794	20	2021	3815	2.78372	3407	1406	1504		m6A
chr11	61403215	61403216	ENST00000340437.8	.	-	3119	TTGGACTAA	48	0.4	0.99998	protein_coding	CPSF7	ENSG00000149532.16	3695	1545	81	2069	81	1626	3695	2.7216	3038	1493	1488		m6A
chr7	102637404	102637405	ENST00000340457.8	.	-	961	TACTATTTT	46	0.613636	0.999941	protein_coding	UPK3BL1	ENSG00000267368.1	1342	792	50	500	50	842	1342	2.238	911	119	228		m6A
chr19	5917314	5917315	ENST00000340578.10	.	-	2056	TGGGACTGG	36	0.470588	0.99999	protein_coding	RANBP3	ENSG00000031823.14	3233	1704	58	1471	58	1762	3233	2.19986	1998	294	338		m6A
chr7	2537950	2537951	ENST00000340611.9	.	-	2637	AGCCAGGAC	194	0.883721	0.999925	protein_coding	BRAT1	ENSG00000106009.16	2779	2466	54	259	54	2520	2779	2.45174	2583	117	813		m6A
chr21	43693406	43693407	ENST00000340648.6	.	+	2405	TAAAAGACT	105	0.808989	0.999935	protein_coding	RRP1B	ENSG00000160208.13	5078	2277	105	2696	105	2382	5078	2.00853	2300	23	217		m6A
chr19	5916567	5916568	ENST00000340578.10	.	-	2803	TCCCAGAAC	31	0.96	0.999946	protein_coding	RANBP3	ENSG00000031823.14	3233	1704	58	1471	58	1762	3233	2.70768	2745	1041	1085		m6A
chr12	93575121	93575122	ENST00000340600.6	.	+	1137	GGGGACTGC	22	0.315789	0.999913	protein_coding	SOCS2	ENSG00000120833.14	2761	597	598	1566	598	1195	2761	1.90285	539	-58	400		m6A
chr12	93574901	93574902	ENST00000340600.6	.	+	917	TTGGACTCT	21	1	0.999967	protein_coding	SOCS2	ENSG00000120833.14	2761	597	598	1566	598	1195	2761	1.53434	319	-278	180		m6A
chr7	2545020	2545021	ENST00000340611.9	.	-	371	AGCCAGGAC	83	0.933333	1	protein_coding	BRAT1	ENSG00000106009.16	2779	2466	54	259	54	2520	2779	1.12855	317	-2149	35	113	m6A
chr21	43693408	43693409	ENST00000340648.6	.	+	2407	AAAGACTGC	92	0.662921	0.999997	protein_coding	RRP1B	ENSG00000160208.13	5078	2277	105	2696	105	2382	5078	2.00927	2302	25	219		m6A
chr21	43696058	43696059	ENST00000340648.6	.	+	5057	AAAAAAAAA	139	0.918519	0.99998	protein_coding	RRP1B	ENSG00000160208.13	5078	2277	105	2696	105	2382	5078	2.99221	4952	2675	2869		m6A
chr21	43696059	43696060	ENST00000340648.6	.	+	5058	AAAAAAAAA	138	0.92126	0.999947	protein_coding	RRP1B	ENSG00000160208.13	5078	2277	105	2696	105	2382	5078	2.99258	4953	2676	2870		m6A
chr21	43696060	43696061	ENST00000340648.6	.	+	5059	AAAAAAAAG	123	0.920354	0.999938	protein_coding	RRP1B	ENSG00000160208.13	5078	2277	105	2696	105	2382	5078	2.99295	4954	2677	2871		m6A
chr19	14149945	14149946	ENST00000340736.10	.	-	5649	AAAAAAAAA	24	0.956522	0.999955	protein_coding	ADGRL1	ENSG00000072071.16	7853	4425	298	3130	298	4723	7853	2.29585	5351	926	1669		m6A
chr19	14149944	14149945	ENST00000340736.10	.	-	5650	AAAAAAAAA	25	0.916667	0.999992	protein_coding	ADGRL1	ENSG00000072071.16	7853	4425	298	3130	298	4723	7853	2.29617	5352	927	1670		m6A
chr19	14149943	14149944	ENST00000340736.10	.	-	5651	AAAAAAAAG	26	1	0.999966	protein_coding	ADGRL1	ENSG00000072071.16	7853	4425	298	3130	298	4723	7853	2.29649	5353	928	1671		m6A
chr19	14149927	14149928	ENST00000340736.10	.	-	5667	AAAAAAAAA	21	0.882353	0.999915	protein_coding	ADGRL1	ENSG00000072071.16	7853	4425	298	3130	298	4723	7853	2.3016	5369	944	1687		m6A
chr19	10163355	10163356	ENST00000340748.8	.	-	1083	GATGAGAAG	31	0.851852	0.999906	protein_coding	DNMT1	ENSG00000130816.17	5408	4851	236	321	236	5087	5408	1.1746	847	-4004	4	31	m6A
chr22	37806390	37806391	ENST00000340857.4	.	+	1162	AGGGATTTG	695	0.990964	0.999994	protein_coding	H1-0	ENSG00000189060.6	2204	585	316	1303	316	901	2204	2.20031	846	261			m6A
chr20	31569214	31569215	ENST00000340852.9	.	+	1253	GAGAAATGA	538	0.0844278	0.999925	protein_coding	HM13	ENSG00000101294.18	1606	1134	124	348	124	1258	1606	1.99559	1129	-5	95		m6A
chr3	48693931	48693932	ENST00000340879.8	.	-	700	AAAGACTGT	64	0.698413	0.999975	protein_coding	IP6K2	ENSG00000068745.15	1185	294	190	701	190	484	1185	2.30813	510	216	308		m6A
chr3	48693899	48693900	ENST00000340879.8	.	-	732	AGAGACTTA	77	0.513514	0.999984	protein_coding	IP6K2	ENSG00000068745.15	1185	294	190	701	190	484	1185	2.35378	542	248	340		m6A
chr1	202940860	202940861	ENST00000340990.10	.	-	2061	TAAAAGAAA	354	0.954545	0.999971	protein_coding	ADIPOR1	ENSG00000159346.13	2091	1128	222	741	222	1350	2091	2.95951	1839	711	840		m6A
chr1	202940858	202940859	ENST00000340990.10	.	-	2063	AAAGAAAGT	333	0.888535	0.999974	protein_coding	ADIPOR1	ENSG00000159346.13	2091	1128	222	741	222	1350	2091	2.96221	1841	713	842		m6A
chr5	71596288	71596289	ENST00000340941.11	.	+	291	GGTGAGAAA	26	1	0.999983	protein_coding	MCCC2	ENSG00000131844.17	3624	1692	86	1846	86	1778	3624	1.12116	205	-1487	9	76	m6A
chr5	71596290	71596291	ENST00000340941.11	.	+	293	TGAGAAAGC	26	0.961538	0.999996	protein_coding	MCCC2	ENSG00000131844.17	3624	1692	86	1846	86	1778	3624	1.12234	207	-1485	11	74	m6A
chr1	944102	944103	ENST00000341065.8	.	+	1718	TGGGACCTT	54	0.211538	0.999942	protein_coding	SAMD11	ENSG00000187634.13	2191	1769	0	422	0	1769	2191	1.97117	1718	-51	195		m6A
chr1	944312	944313	ENST00000341065.8	.	+	1928	AAAGACTTG	60	0.811321	0.999919	protein_coding	SAMD11	ENSG00000187634.13	2191	1769	0	422	0	1769	2191	2.37678	1928	159	405		m6A
chr22	44496880	44496881	ENST00000341255.4	.	-	1120	CGGGACTAG	40	0.763158	0.999993	protein_coding	RTL6	ENSG00000188636.4	5419	720	445	4254	445	1165	5419	1.9375	675	-45	930		m6A
chr22	44496538	44496539	ENST00000341255.4	.	-	1462	AGGGACTCC	39	0.472222	0.999932	protein_coding	RTL6	ENSG00000188636.4	5419	720	445	4254	445	1165	5419	2.06982	1017	297	1272		m6A
chr22	44496157	44496158	ENST00000341255.4	.	-	1843	AAGGACCAA	30	0.392857	0.999911	protein_coding	RTL6	ENSG00000188636.4	5419	720	445	4254	445	1165	5419	2.15938	1398	678	1653		m6A
chr22	44496052	44496053	ENST00000341255.4	.	-	1948	GTGGACTCT	45	0.840909	0.999994	protein_coding	RTL6	ENSG00000188636.4	5419	720	445	4254	445	1165	5419	2.18406	1503	783	1758		m6A
chr22	44495599	44495600	ENST00000341255.4	.	-	2401	GTGGACTGC	44	0.452381	0.999925	protein_coding	RTL6	ENSG00000188636.4	5419	720	445	4254	445	1165	5419	2.29055	1956	1236	2211		m6A
chr22	44495469	44495470	ENST00000341255.4	.	-	2531	TTGGACTGT	41	0.975	0.999999	protein_coding	RTL6	ENSG00000188636.4	5419	720	445	4254	445	1165	5419	2.32111	2086	1366	2341		m6A
chr22	44494021	44494022	ENST00000341255.4	.	-	3979	TGGGACTAA	27	0.875	0.999995	protein_coding	RTL6	ENSG00000188636.4	5419	720	445	4254	445	1165	5419	2.6615	3534	2814	3789		m6A
chr22	44493476	44493477	ENST00000341255.4	.	-	4524	GAACAGACA	46	1	0.999983	protein_coding	RTL6	ENSG00000188636.4	5419	720	445	4254	445	1165	5419	2.78961	4079	3359	4334		m6A
chr22	44493474	44493475	ENST00000341255.4	.	-	4526	ACAGACAGC	56	0.924528	0.99998	protein_coding	RTL6	ENSG00000188636.4	5419	720	445	4254	445	1165	5419	2.79008	4081	3361	4336		m6A
chr22	44497285	44497286	ENST00000341255.4	.	-	715	CGGGACTCG	27	0.592593	0.99999	protein_coding	RTL6	ENSG00000188636.4	5419	720	445	4254	445	1165	5419	1.375	270	-450	525		m6A
chr4	15625353	15625354	ENST00000341285.8	.	-	1817	AAAGACTTA	20	0.45	0.999958	protein_coding	FBXL5	ENSG00000118564.15	3488	2076	70	1342	70	2146	3488	1.84152	1747	-329	623	103	m6A
chr6	41097631	41097632	ENST00000341376.11	.	+	1437	TCAGACTGT	24	0.608696	0.999976	protein_coding	NFYA	ENSG00000001167.15	6209	1044	172	4993	172	1216	6209	2.04426	1265	221	275		m6A
chr6	41098008	41098009	ENST00000341376.11	.	+	1814	CTGGACTCT	29	0.851852	0.99999	protein_coding	NFYA	ENSG00000001167.15	6209	1044	172	4993	172	1216	6209	2.11977	1642	598	652		m6A
chr6	41098051	41098052	ENST00000341376.11	.	+	1857	TAAAAGACT	29	0.782609	0.999972	protein_coding	NFYA	ENSG00000001167.15	6209	1044	172	4993	172	1216	6209	2.12838	1685	641	695		m6A
chr6	41098053	41098054	ENST00000341376.11	.	+	1859	AAAGACTCA	30	0.538462	0.999985	protein_coding	NFYA	ENSG00000001167.15	6209	1044	172	4993	172	1216	6209	2.12878	1687	643	697		m6A
chr6	41098228	41098229	ENST00000341376.11	.	+	2034	CAAGACTAT	30	0.464286	0.999961	protein_coding	NFYA	ENSG00000001167.15	6209	1044	172	4993	172	1216	6209	2.16383	1862	818	872		m6A
chr6	41098314	41098315	ENST00000341376.11	.	+	2120	ATAGACTTT	25	0.708333	0.999989	protein_coding	NFYA	ENSG00000001167.15	6209	1044	172	4993	172	1216	6209	2.18105	1948	904	958		m6A
chr1	212608877	212608878	ENST00000341491.9	.	+	117	GACAAACAG	103	0.970297	0.999962	protein_coding	ATF3	ENSG00000162772.17	1940	546	174	1220	174	720	1940	0.672414	-57	-603		53	m6A
chr1	212608878	212608879	ENST00000341491.9	.	+	118	ACAAACAGC	105	0.990196	0.999991	protein_coding	ATF3	ENSG00000162772.17	1940	546	174	1220	174	720	1940	0.678161	-56	-602		52	m6A
chr1	212620271	212620272	ENST00000341491.9	.	+	1436	CAGTATGAT	91	1	1	protein_coding	ATF3	ENSG00000162772.17	1940	546	174	1220	174	720	1940	2.58689	1262	716	914		m6A
chr14	69054493	69054494	ENST00000341516.10	.	-	2332	AAGGACACT	26	0.458333	0.999912	protein_coding	DCAF5	ENSG00000139990.18	5946	2829	141	2976	141	2970	5946	1.77448	2191	-638	1117		m6A
chr14	69054096	69054097	ENST00000341516.10	.	-	2729	CAGGACACT	23	0.608696	0.999944	protein_coding	DCAF5	ENSG00000139990.18	5946	2829	141	2976	141	2970	5946	1.91481	2588	-241	1514		m6A
chr7	66955646	66955647	ENST00000341567.8	.	+	1324	AAAGACATT	67	0.615385	0.999982	protein_coding	TMEM248	ENSG00000106609.16	4229	945	255	3029	255	1200	4229	2.04094	1069	124	145		m6A
chr7	66957187	66957188	ENST00000341567.8	.	+	2865	TTGGACATG	53	0.28	0.999905	protein_coding	TMEM248	ENSG00000106609.16	4229	945	255	3029	255	1200	4229	2.54969	2610	1665	1686		m6A
chr17	4166156	4166157	ENST00000341657.9	.	-	5169	AAAAAAAAG	24	1	0.999972	protein_coding	ANKFY1	ENSG00000185722.18	7506	3510	38	3958	38	3548	7506	2.40955	5131	1621	1754		m6A
chr17	4164323	4164324	ENST00000341657.9	.	-	7002	AAAGACTTT	47	0.44186	0.999978	protein_coding	ANKFY1	ENSG00000185722.18	7506	3510	38	3958	38	3548	7506	2.87266	6964	3454	3587		m6A
chr17	17177378	17177379	ENST00000341712.8	.	+	2925	GGAGAAGTC	40	0.75	0.99997	protein_coding	MPRIP	ENSG00000133030.22	3846	3078	0	768	0	3078	3846	1.95029	2925	-153	129	34	m6A
chr1	1635542	1635543	ENST00000341832.11	.	-	2673	GTGGACATC	27	1	0.999976	protein_coding	CDK11B	ENSG00000248333.9	2992	2349	104	539	104	2453	2992	2.40816	2569	220	313		m6A
chrX	78130172	78130173	ENST00000341864.6	.	-	2231	TAAGAAAGT	45	0.906977	0.999982	protein_coding	TAF9B	ENSG00000187325.5	2657	756	39	1862	39	795	2657	2.77121	2192	1436	1600		m6A
chr1	944102	944103	ENST00000342066.8	.	+	2085	TGGGACCTT	57	0.122807	0.999983	protein_coding	SAMD11	ENSG00000187634.13	2557	2046	90	421	90	2136	2557	1.97507	1995	-51	195		m6A
chr1	944312	944313	ENST00000342066.8	.	+	2295	AAAGACTTG	52	0.791667	0.999967	protein_coding	SAMD11	ENSG00000187634.13	2557	2046	90	421	90	2136	2557	2.37767	2205	159	405		m6A
chr8	42437403	42437404	ENST00000342228.7	.	-	1477	GGAGAAGCC	37	0.972222	0.999971	protein_coding	SLC20A2	ENSG00000168575.10	3657	1959	370	1328	370	2329	3657	1.56508	1107	-852	173	416	m6A
chr8	42437402	42437403	ENST00000342228.7	.	-	1478	GAGAAGCCA	36	0.970588	0.999985	protein_coding	SLC20A2	ENSG00000168575.10	3657	1959	370	1328	370	2329	3657	1.56559	1108	-851	174	415	m6A
chr8	42430102	42430103	ENST00000342228.7	.	-	2039	ATCCAGACC	39	1	0.99992	protein_coding	SLC20A2	ENSG00000168575.10	3657	1959	370	1328	370	2329	3657	1.85197	1669	-290	146	40	m6A
chr8	74244954	74244955	ENST00000342232.5	.	-	1731	CGAGACTCA	23	0.466667	0.999944	protein_coding	JPH1	ENSG00000104369.5	4590	1986	253	2351	253	2239	4590	1.74421	1478	-508	220	427	m6A
chr11	6391576	6391577	ENST00000342245.9	.	+	636	TGGGACATT	31	0.566667	0.999956	protein_coding	SMPD1	ENSG00000166311.10	2410	1896	125	389	125	2021	2410	1.26951	511	-1385	193	580	m6A
chr3	127672762	127672763	ENST00000342480.7	.	+	2135	CGGGACTCA	396	0.409214	0.999936	protein_coding	PODXL2	ENSG00000114631.11	2175	1818	35	322	35	1853	2175	2.87578	2100	282	495		m6A
chr12	122208274	122208275	ENST00000342392.3	.	-	834	CGGCAGATC	20	1	0.999996	nonsense_mediated_decay	DIABLO	ENSG00000184047.20	1336	141	38	1157	38	179	1336	2.56612	796	655	302		m6A
chr6	7611671	7611672	ENST00000342415.6	.	+	3878	TCTAATTAC	24	1	0.999972	protein_coding	SNRNP48	ENSG00000168566.13	4174	1020	60	3094	60	1080	4174	2.90433	3818	2798	2847		m6A
chr5	471341	471342	ENST00000342584.3	.	-	1043	CTGGACCCT	20	0.421053	0.999973	lncRNA	PP7080	ENSG00000188242.4	1876	0	0	0	0	0	0	inf	1043	1043	623		m6A
chr20	326240	326241	ENST00000342665.5	.	+	689	CCGGACTAC	52	0.276596	0.999903	protein_coding	SOX12	ENSG00000177732.9	4673	948	373	3352	373	1321	4673	1.33333	316	-632			m6A
chr20	326464	326465	ENST00000342665.5	.	+	913	CGAGACCCC	77	0.0921053	0.999917	protein_coding	SOX12	ENSG00000177732.9	4673	948	373	3352	373	1321	4673	1.56962	540	-408			m6A
chr17	21314640	21314641	ENST00000342679.9	.	+	1664	ATGGACTTT	34	0.9375	0.999983	protein_coding	MAP2K3	ENSG00000034152.19	2256	1044	210	1002	210	1254	2256	2.40918	1454	410	494		m6A
chr7	70791133	70791134	ENST00000342771.10	.	+	5096	ATAGACTCA	20	0.588235	0.999949	protein_coding	AUTS2	ENSG00000158321.18	7469	3780	1179	2510	1179	4959	7469	2.05458	3917	137	1386		m6A
chrX	153649994	153649995	ENST00000342782.4	.	+	1102	TCCCAGAAC	27	0.884615	0.999979	protein_coding	DUSP9	ENSG00000130829.18	2434	1155	258	1021	258	1413	2434	1.73074	844	-311	15		m6A
chr9	137267037	137267038	ENST00000343053.6	.	+	1372	GAGGAGAAA	71	1	0.999999	protein_coding	NELFB	ENSG00000188986.9	2540	1887	39	614	39	1926	2540	1.70641	1333	-554	94	49	m6A
chr9	137267039	137267040	ENST00000343053.6	.	+	1374	GGAGAAAGC	68	1	1	protein_coding	NELFB	ENSG00000188986.9	2540	1887	39	614	39	1926	2540	1.70747	1335	-552	96	47	m6A
chr9	137267040	137267041	ENST00000343053.6	.	+	1375	GAGAAAGCC	68	1	0.999999	protein_coding	NELFB	ENSG00000188986.9	2540	1887	39	614	39	1926	2540	1.708	1336	-551	97	46	m6A
chr16	1964280	1964281	ENST00000343262.9	.	-	284	GCCTATTAA	93774	0.999218	1	protein_coding	RPS2	ENSG00000140988.16	945	882	23	40	23	905	945	1.29592	261	-621	84	6	m6A
chr16	1962240	1962241	ENST00000343262.9	.	-	761	TAAGACCTA	93411	0.0621514	0.999999	protein_coding	RPS2	ENSG00000140988.16	945	882	23	40	23	905	945	1.83673	738	-144	29		m6A
chr16	1962126	1962127	ENST00000343262.9	.	-	875	GCGGACTCA	86177	0.0182416	0.999995	protein_coding	RPS2	ENSG00000140988.16	945	882	23	40	23	905	945	1.96599	852	-30	143		m6A
chr16	84116820	84116821	ENST00000343411.8	.	-	121	AGTAAACAG	25	0.952381	0.999969	protein_coding	MBTPS1	ENSG00000140943.17	4377	3159	532	686	532	3691	4377	0.227444	-411	-3570		87	m6A
chr16	84101907	84101908	ENST00000343411.8	.	-	407	GGGCAAGAC	43	0.914286	0.999919	protein_coding	MBTPS1	ENSG00000140943.17	4377	3159	532	686	532	3691	4377	0.765038	-125	-3284	199	288	m6A
chr16	84101904	84101905	ENST00000343411.8	.	-	410	CAAGACTGT	63	0.403509	0.999933	protein_coding	MBTPS1	ENSG00000140943.17	4377	3159	532	686	532	3691	4377	0.770677	-122	-3281	202	285	m6A
chr1	223798422	223798423	ENST00000343537.12	.	-	2006	AGCAAGAAA	23	0.9	0.999903	protein_coding	TP53BP2	ENSG00000143514.17	4632	3405	267	960	267	3672	4632	1.51072	1739	-1666	254	209	m6A
chr1	223798420	223798421	ENST00000343537.12	.	-	2008	CAAGAAAGT	21	1	0.999991	protein_coding	TP53BP2	ENSG00000143514.17	4632	3405	267	960	267	3672	4632	1.51131	1741	-1664	256	207	m6A
chr1	223798419	223798420	ENST00000343537.12	.	-	2009	AAGAAAGTC	20	1	0.999996	protein_coding	TP53BP2	ENSG00000143514.17	4632	3405	267	960	267	3672	4632	1.5116	1742	-1663	257	206	m6A
chr9	137204606	137204607	ENST00000343666.6	.	-	1041	CTGGACTCA	196	0.483516	0.999954	protein_coding	TMEM203	ENSG00000187713.7	1567	411	234	922	234	645	1567	2.4295	807	396			m6A
chr9	137204314	137204315	ENST00000343666.6	.	-	1333	GTGGACTTT	214	0.774038	0.999997	protein_coding	TMEM203	ENSG00000187713.7	1567	411	234	922	234	645	1567	2.7462	1099	688			m6A
chr9	137204666	137204667	ENST00000343666.6	.	-	981	GTGGACTCT	194	0.763158	0.999995	protein_coding	TMEM203	ENSG00000187713.7	1567	411	234	922	234	645	1567	2.36443	747	336			m6A
chr1	6224740	6224741	ENST00000343813.10	.	-	1246	CAGGACTCG	55	0.471698	0.999951	protein_coding	ICMT	ENSG00000116237.16	4795	855	53	3887	53	908	4795	2.08696	1193	338	521		m6A
chr1	6224722	6224723	ENST00000343813.10	.	-	1264	ATGGACTCT	57	0.473684	0.99996	protein_coding	ICMT	ENSG00000116237.16	4795	855	53	3887	53	908	4795	2.09159	1211	356	539		m6A
chr1	6223885	6223886	ENST00000343813.10	.	-	2101	CTGGACTAG	61	0.444444	0.999934	protein_coding	ICMT	ENSG00000116237.16	4795	855	53	3887	53	908	4795	2.30692	2048	1193	1376		m6A
chr1	6225086	6225087	ENST00000343813.10	.	-	900	GTGGACCTG	59	0.288136	0.999946	protein_coding	ICMT	ENSG00000116237.16	4795	855	53	3887	53	908	4795	1.99064	847	-8	175		m6A
chr8	38119352	38119353	ENST00000343823.11	.	+	958	CAAGAAGGC	25	0.956522	0.999981	protein_coding	ASH2L	ENSG00000129691.16	2918	1887	22	1009	22	1909	2918	1.49603	936	-951	83	11	m6A
chr7	150330175	150330176	ENST00000343855.6	.	+	2285	AGGGACTCC	21	0.857143	0.999951	protein_coding	ZBED6CL	ENSG00000188707.6	4831	711	2514	1606	2514	3225	4831	0.90891	-229	-940	1541		m6A
chr7	150330240	150330241	ENST00000343855.6	.	+	2350	TTGGACCAC	36	0.382353	0.999984	protein_coding	ZBED6CL	ENSG00000188707.6	4831	711	2514	1606	2514	3225	4831	0.934765	-164	-875	1606		m6A
chr7	150330370	150330371	ENST00000343855.6	.	+	2480	CGGCAGACA	40	0.911765	0.999932	protein_coding	ZBED6CL	ENSG00000188707.6	4831	711	2514	1606	2514	3225	4831	0.986476	-34	-745	1736		m6A
[truncated: 2,604 more rows]
