# Supplementary material for: Prediction of m6A and m5C at single-molecule resolution reveals a transcriptome-wide co-occurrence of RNA modifications
Source: Nat Commun. 2024 May 9;15:3899. doi: 10.1038/s41467-024-47953-7 (PMC11082244; doi:10.1038/s41467-024-47953-7)
Supplement: Supplementary file 8 — Supplementary Data S5 [file 41467_2024_47953_MOESM8_ESM.xlsx]

## Sheet: Supp Data S5
Supp. Data S5. Significant differential m6A sites predicted by CHEUI-diff between WT and METTL3-KO in HEK293. Column 1: transcript site unique ID, column 2: coverage of site in condition 1 (WT) , column 3: coverage of site in condition 2 (METTL3-KO), column 4: stoichiometry in condition 1, column 5: stoichiometry in condition 2, column 6: the absolute difference between the two conditions stoichi…
ID	coverage_1	coverage_2	stoichiometry_1	stoichiometry_2	stoichiometry_diff	statistic	pval_U	adj_pval
ENST00000000412.8_2126_CTGGACTGA	68	171	0.924242	0.535948	0.388295	6.60868	3.87769e-11	2.36549e-08
ENST00000000412.8_2266_TTGGACTTT	77	182	0.815789	0.242775	0.573015	8.52037	1.59043e-17	2.11017e-14
ENST00000001008.6_392_GACAAATTC	388	368	0.409091	0.261993	0.147098	3.56122	0.000369129	0.0479597
ENST00000002165.11_560_AGGGACATT	117	264	0.2	0.0346154	0.165385	3.5942	0.000325395	0.0433711
ENST00000002165.11_615_TTGGACTGT	110	235	0.9	0.253333	0.646667	10.1676	2.76679e-24	6.84285e-21
ENST00000002501.11_1087_TGGGACAAT	36	37	1	0.459459	0.540541	4.29212	1.76972e-05	0.00360564
ENST00000002501.11_1300_CCAGACTGC	41	35	0.742857	0.37037	0.372487	3.5797	0.000343995	0.0453322
ENST00000002501.11_583_GAGGACTAG	42	41	0.763158	0.138889	0.624269	5.24635	1.55146e-07	5.13818e-05
ENST00000005257.7_986_ATTGACTGA	21	40	0.789474	0.25	0.539474	3.71896	0.000200047	0.0291244
ENST00000005260.9_1784_AAGGACTCT	60	63	0.461538	0.103448	0.35809	4.05796	4.95023e-05	0.0088598
ENST00000006015.4_1025_TCTAAGACT	30	63	0.933333	0.458333	0.475	4.8243	1.40499e-06	0.000377569
ENST00000006015.4_1027_TAAGACTCC	30	63	0.931034	0.388889	0.542146	5.25166	1.50734e-07	5.00694e-05
ENST00000006015.4_1114_GGTGACTTT	29	61	1	0.272727	0.727273	5.71995	1.06558e-08	4.35478e-06
ENST00000006015.4_1178_TGGGACTCT	34	69	0.970588	0.353846	0.616742	5.20372	1.95339e-07	6.35132e-05
ENST00000006015.4_1266_TGGGACCCC	30	58	0.413793	0	0.413793	3.68837	0.000225691	0.0321313
ENST00000006015.4_1534_CTGGACTTG	30	63	0.586207	0.0967742	0.489433	4.01888	5.84763e-05	0.0102205
ENST00000006015.4_1763_GTGGACTGT	25	57	0.92	0.285714	0.634286	4.56795	4.92515e-06	0.00116255
ENST00000006015.4_986_ACAGAGACC	28	57	0.9	0.179487	0.720513	5.59147	2.25153e-08	8.72558e-06
ENST00000006015.4_988_AGAGACCGT	27	53	1	0.166667	0.833333	6.50682	7.67579e-11	4.48948e-08
ENST00000007264.7_1000_CCTGAGACT	113	234	0.971154	0.522013	0.449141	8.8925	5.97475e-19	9.23742e-16
ENST00000007264.7_1002_TGAGACTGA	81	167	0.974026	0.437037	0.536989	7.39622	1.40112e-13	1.19222e-10
ENST00000007264.7_1047_GTGGACGCT	82	206	0.794872	0.132653	0.662219	9.12325	7.29053e-20	1.23394e-16
ENST00000007264.7_1060_CCGGACAGC	98	212	0.590909	0.104478	0.486431	8.02548	1.0113e-15	1.10034e-12
ENST00000007264.7_1062_GGACAGCTG	94	206	0.235294	0.0617284	0.173566	3.9143	9.06665e-05	0.0149259
ENST00000007264.7_1110_CGGGACTCT	111	220	0.92381	0.566038	0.357772	6.58547	4.53449e-11	2.7437e-08
ENST00000007264.7_1287_TGGGACTGA	115	246	0.991304	0.646552	0.344753	5.83024	5.53487e-09	2.39133e-06
ENST00000007264.7_1407_ACGGACTCA	122	265	0.932203	0.579151	0.353053	5.7677	8.03583e-09	3.37306e-06
ENST00000007264.7_2009_AGGGACTCC	75	165	0.554054	0.117284	0.43677	5.87228	4.29854e-09	1.89567e-06
ENST00000007264.7_2030_AGTGACTGG	47	128	0.744186	0.31	0.434186	4.77708	1.77857e-06	0.000466537
ENST00000007390.3_1002_AGAGAGACT	275	378	0.556561	0.297945	0.258616	5.87728	4.1707e-09	1.84308e-06
ENST00000007390.3_1004_AGAGACTGA	272	380	0.680851	0.325658	0.355193	8.00471	1.1975e-15	1.29085e-12
ENST00000007390.3_1057_CTAGAGACA	303	429	0.747899	0.455479	0.29242	8.95395	3.42993e-19	5.42017e-16
ENST00000007390.3_1059_AGAGACATG	288	409	0.618182	0.205584	0.412598	10.8197	2.77807e-27	8.45425e-24
ENST00000007390.3_1061_AGACATGAG	280	403	0.616935	0.222826	0.394109	9.81777	9.4407e-23	2.08037e-19
ENST00000007390.3_1068_AGGGACATA	273	383	0.409266	0.12234	0.286926	7.7315	1.06287e-14	1.02769e-11
ENST00000007390.3_1070_GGACATAAA	267	374	0.506849	0.165625	0.341224	8.1069	5.19268e-16	5.87221e-13
ENST00000007390.3_1114_CAGGACTGA	216	292	0.488889	0.191837	0.297052	5.05369	4.33349e-07	0.000130622
ENST00000009041.12_389_GAGGACTTT	117	135	0.368421	0.015748	0.352673	3.55675	0.000375467	0.0486335
ENST00000011691.6_655_ATGGACATG	24	71	0.782609	0.0714286	0.71118	5.51577	3.47258e-08	1.2969e-05
ENST00000011691.6_657_GGACATGTA	25	61	0.818182	0.125	0.693182	4.97866	6.40249e-07	0.000185932
ENST00000013807.9_1191_GAGGACTGC	34	65	0.733333	0.142857	0.590476	4.44336	8.85635e-06	0.00195624
ENST00000014930.9_1013_AAAAACTGA	102	210	0.721519	0.468254	0.253265	4.74135	2.12294e-06	0.000547241
ENST00000014930.9_786_GGGGACAGT	105	216	0.32967	0.0740741	0.255596	4.81211	1.49346e-06	0.000398976
ENST00000022615.9_1039_TGTGAACTT	181	244	0.226027	0.11215	0.113878	5.25745	1.46063e-07	4.86455e-05
ENST00000022615.9_1040_GTGAACTTT	182	245	0.264286	0.123288	0.140998	6.86463	6.66617e-12	4.56235e-09
ENST00000026218.9_1763_CAGGACTGA	24	66	0.866667	0.26	0.606667	3.72265	0.000197141	0.0287795
ENST00000026218.9_2002_TGGGACCCG	28	68	0.571429	0.136364	0.435065	3.97391	7.07018e-05	0.0120564
ENST00000029410.10_1018_TTGGACTGT	66	69	0.769231	0.307692	0.461538	4.96076	7.02164e-07	0.000201829
ENST00000029410.10_1230_CAGGACACG	73	69	0.779412	0.151515	0.627897	6.17351	6.67912e-10	3.38028e-07
ENST00000029410.10_1232_GGACACGTG	80	76	0.618182	0.0895522	0.52863	6.6409	3.11779e-11	1.92878e-08
ENST00000035307.6_2302_ATTGACTCT	29	75	0.8	0.3125	0.4875	3.91798	8.92947e-05	0.0147409
ENST00000037869.7_1271_CAGGACAAT	85	188	0.36	0.0764331	0.283567	3.64208	0.000270443	0.0372894
ENST00000037869.7_397_CTGGACAGT	125	201	0.541667	0.0751445	0.466522	6.81439	9.46614e-12	6.31433e-09
ENST00000037869.7_399_GGACAGTTG	117	195	0.606061	0.254545	0.351515	4.0568	4.97505e-05	0.0088968
ENST00000037869.7_635_CTGGACACT	76	194	0.853333	0.307292	0.546042	6.17121	6.77696e-10	3.4242e-07
ENST00000037869.7_637_GGACACTGG	74	196	0.825397	0.303797	0.521599	6.57676	4.80824e-11	2.89865e-08
ENST00000043402.8_1542_CGGGACTGG	22	37	1	0.428571	0.571429	4.21653	2.48092e-05	0.00485167
ENST00000044462.12_1011_TAGGACATT	210	354	0.301587	0.0526316	0.248956	4.96078	7.0211e-07	0.000201829
ENST00000044462.12_1013_GGACATTAC	226	372	0.45098	0.252212	0.198768	3.62255	0.000291717	0.039662
ENST00000046640.9_1518_GCGGACAGA	25	39	0.722222	0.151515	0.570707	4.01116	6.04206e-05	0.0105149
ENST00000046640.9_1692_CAGGACTGG	39	50	0.891892	0.148936	0.742956	6.83845	8.00555e-12	5.4021e-09
ENST00000054650.8_704_TTGGACTTA	45	88	0.911111	0.317647	0.593464	5.80639	6.38337e-09	2.72749e-06
ENST00000054650.8_837_AGGGACTCC	40	74	0.789474	0.267606	0.521868	4.80335	1.56032e-06	0.000414515
ENST00000054650.8_945_GTGGACATT	39	74	0.948718	0.628571	0.320147	3.66588	0.000246486	0.0344998
ENST00000054950.4_1116_TGATAGACA	65	284	0.830508	0.403141	0.427367	7.36744	1.73932e-13	1.46391e-10
ENST00000054950.4_1118_ATAGACACT	65	282	0.661538	0.110701	0.550837	7.54641	4.47423e-14	4.03241e-11
ENST00000054950.4_1120_AGACACTCA	79	346	0.642857	0.106452	0.536406	8.70804	3.09182e-18	4.41758e-15
ENST00000054950.4_1137_TGGCAGACT	73	302	0.971014	0.842105	0.128909	7.32859	2.32588e-13	1.91821e-10
ENST00000054950.4_1139_GCAGACTGT	67	282	0.75	0.178423	0.571577	7.94914	1.87808e-15	1.98156e-12
ENST00000054950.4_1281_ATGGACATC	49	229	0.816327	0.170404	0.645923	7.11765	1.09779e-12	8.33837e-10
ENST00000054950.4_1283_GGACATCAC	49	251	0.8	0.167442	0.632558	7.10534	1.20031e-12	9.08484e-10
ENST00000054950.4_2091_GTGGACTGA	70	301	0.625	0.143911	0.481089	6.97733	3.00852e-12	2.16202e-09
ENST00000055077.8_1082_GCAGAGACT	267	263	0.511628	0.224044	0.287584	4.92385	8.48591e-07	0.000239618
ENST00000055077.8_1084_AGAGACTTC	240	243	0.466346	0.147208	0.319138	5.48477	4.14007e-08	1.52716e-05
ENST00000055077.8_1179_CATGACTGT	239	244	0.815217	0.532934	0.282283	7.34001	2.13575e-13	1.77613e-10
ENST00000072869.9_1055_CTGGAGACT	102	204	0.853933	0.493333	0.360599	7.07908	1.45119e-12	1.08453e-09
ENST00000072869.9_1057_GGAGACTGA	85	165	0.881579	0.274336	0.607243	8.75239	2.08888e-18	3.04227e-15
ENST00000072869.9_1072_CCAGAGACT	102	191	0.324324	0.122449	0.201875	4.0427	5.284e-05	0.00937472
ENST00000072869.9_1074_AGAGACTTG	84	155	0.666667	0.333333	0.333333	4.79723	1.60871e-06	0.000426073
ENST00000072869.9_2337_TGGGACGTT	106	210	0.585859	0.0574163	0.528442	8.6016	7.86149e-18	1.07635e-14
ENST00000072869.9_2355_GGACACCAA	88	183	0.381579	0.056962	0.324617	3.8979	9.70322e-05	0.0158326
ENST00000072869.9_453_AGGGACTCA	85	151	0.705128	0.351145	0.353983	4.8572	1.19056e-06	0.00032569
ENST00000072869.9_919_GTGGACTCA	76	168	0.973684	0.672956	0.300728	4.74177	2.11854e-06	0.000546207
ENST00000072869.9_959_GATGACTGG	95	180	0.407895	0.0551724	0.352722	4.31645	1.58562e-05	0.00327434
ENST00000078429.9_1715_AGTGACTCT	29	52	0.807692	0.285714	0.521978	4.06849	4.73191e-05	0.00851701
ENST00000078429.9_2310_GGTGACACT	34	69	0.575758	0.047619	0.528139	4.24292	2.20625e-05	0.00437979
ENST00000078429.9_2312_TGACACTGG	32	61	0.380952	0.0714286	0.309524	4.09202	4.27639e-05	0.007799
ENST00000078429.9_2401_GGGGACTTT	34	67	0.5	0.030303	0.469697	3.68664	0.000227232	0.0322963
ENST00000078429.9_2706_ACCGAGACT	35	69	0.862069	0.380952	0.481117	4.44052	8.97425e-06	0.00197899
ENST00000078429.9_2708_CGAGACTGG	32	70	0.769231	0.26	0.509231	4.26943	1.95975e-05	0.00394437
ENST00000078429.9_2750_GGGGACTGT	33	71	0.866667	0.384615	0.482051	4.05426	5.02923e-05	0.00898275
ENST00000081029.8_959_GAAGAGACT	90	165	0.73494	0.267717	0.467223	6.78689	1.14577e-11	7.52041e-09
ENST00000081029.8_961_AGAGACTAT	80	162	0.74359	0.0933333	0.650256	8.0111	1.13684e-15	1.22973e-12
ENST00000155674.9_1115_ACCGAGACT	42	57	0.685714	0.115385	0.57033	4.01432	5.96183e-05	0.0103889
ENST00000155674.9_1117_CGAGACTTA	41	65	0.612903	0.111111	0.501792	3.82414	0.000131229	0.0204706
ENST00000155674.9_1384_AGTGACTCT	54	76	0.439024	0.103448	0.335576	3.55279	0.000381173	0.0492081
ENST00000156825.5_1146_CGAAAGACC	158	214	0.788136	0.519685	0.268451	6.20478	5.47745e-10	2.81142e-07
ENST00000156825.5_1148_AAAGACCCT	152	208	0.439189	0.0926829	0.346506	6.12355	9.15124e-10	4.51981e-07
ENST00000156825.5_1277_CTTGAGACT	178	253	0.925466	0.497462	0.428004	9.44888	3.42484e-21	6.53904e-18
ENST00000156825.5_1279_TGAGACTGG	150	205	0.888112	0.345238	0.542874	9.52343	1.67551e-21	3.2938e-18
ENST00000156825.5_1329_GCTGACAGC	174	230	0.36	0.0679012	0.292099	4.6946	2.67124e-06	0.000671503
ENST00000156825.5_1370_TGAAACTCA	189	268	0.20979	0.0748899	0.1349	3.855	0.00011573	0.0183926
ENST00000156825.5_1399_GAGGACGGG	156	220	0.42029	0.0761421	0.344148	4.97894	6.39336e-07	0.000185723
ENST00000156825.5_1404_CGGGACTCT	180	236	0.982659	0.792952	0.189707	3.73339	0.00018892	0.0277713
ENST00000156825.5_1433_CAGGACGGC	163	251	0.526718	0.210811	0.315907	5.78101	7.42556e-09	3.13769e-06
ENST00000156825.5_1625_CGGGACTTG	188	246	0.807018	0.101266	0.705752	12.7619	2.67658e-37	1.42389e-33
ENST00000156825.5_1763_TGGGACAGG	154	236	0.56338	0.150235	0.413146	7.61799	2.57656e-14	2.38934e-11
ENST00000156825.5_1765_GGACAGGGT	143	216	0.738739	0.390728	0.34801	6.69838	2.10749e-11	1.33412e-08
ENST00000156825.5_1907_GTGGACTCT	190	244	0.978378	0.677966	0.300412	5.70983	1.13087e-08	4.60003e-06
ENST00000156825.5_2009_ATTGACCTT	190	251	0.254144	0.0409836	0.21316	4.14679	3.37162e-05	0.00633332
ENST00000156825.5_2078_GGGGACTGA	185	225	0.848837	0.197115	0.651722	11.2918	1.44063e-29	5.05776e-26
ENST00000156825.5_2108_CTGGACTGT	191	258	0.912568	0.408163	0.504405	9.06366	1.26141e-19	2.08063e-16
ENST00000156825.5_2180_AAGGACCCG	169	218	0.292994	0.0604651	0.232529	5.51477	3.49234e-08	1.30341e-05
ENST00000156825.5_2330_TGGGACCCT	182	252	0.286517	0.0458333	0.240684	4.35937	1.30438e-05	0.00275376
ENST00000156825.5_2397_CGTGACTGA	180	255	0.63964	0.310078	0.329562	4.4572	8.30383e-06	0.00184752
ENST00000158771.9_769_AAGGACTCG	94	131	0.649351	0.166667	0.482684	7.13701	9.53823e-13	7.30655e-10
ENST00000158771.9_818_GTGGACACT	84	123	0.924051	0.191667	0.732384	9.34809	8.92419e-21	1.63879e-17
ENST00000158771.9_820_GGACACTTT	96	125	0.943396	0.166667	0.77673	9.23661	2.54441e-20	4.47491e-17
ENST00000158771.9_960_AAAAAACTG	85	126	0.231884	0.0603448	0.171539	3.89441	9.84392e-05	0.0160256
ENST00000158771.9_961_AAAAACTGG	99	129	0.387097	0.121212	0.265885	4.29738	1.72831e-05	0.00353133
ENST00000160827.9_854_GCGCACAGG	174	181	0.824176	0.684211	0.139965	3.74818	0.000178125	0.0264354
ENST00000162044.14_1594_CCGGACTCC	164	208	0.384	0.213415	0.170585	3.59322	0.000326611	0.0434937
ENST00000162749.7_1543_ATGGACCTG	40	88	0.871795	0.0813953	0.7904	7.50546	6.12134e-14	5.42912e-11
ENST00000162749.7_1564_GAGGACATC	59	103	0.588235	0.206522	0.381714	4.72837	2.26325e-06	0.000579816
ENST00000162749.7_1566_GGACATCGA	62	105	0.456522	0.102273	0.354249	4.70364	2.55567e-06	0.000646238
ENST00000162749.7_1654_AAGGACCGT	54	94	0.92	0.3	0.62	6.7038	2.03074e-11	1.28978e-08
ENST00000162749.7_1872_AGGGACGCT	50	101	0.617021	0.0891089	0.527912	5.68567	1.30297e-08	5.25178e-06
ENST00000162749.7_2133_GTGGACTTT	56	86	0.981818	0.452381	0.529437	5.70621	1.15518e-08	4.68865e-06
ENST00000166345.8_1522_ACTTAGACT	77	92	0.768116	0.361111	0.407005	6.15547	7.48533e-10	3.75084e-07
ENST00000166345.8_1524_TTAGACTGC	71	88	0.728571	0.0933333	0.635238	6.76994	1.28838e-11	8.39909e-09
ENST00000171111.10_1054_AAGGACTAC	30	157	0.692308	0.255474	0.436833	4.56481	4.99941e-06	0.00117794
ENST00000171111.10_1339_CTGGACTGT	37	178	0.972973	0.520468	0.452505	5.1756	2.27181e-07	7.28333e-05
ENST00000171111.10_2103_CGGGACTAA	38	178	0.972222	0.402439	0.569783	6.69933	2.0938e-11	1.3259e-08
ENST00000171111.10_2114_GAAAAGACA	52	211	0.625	0.218543	0.406457	5.09456	3.49554e-07	0.000107657
ENST00000171111.10_2116_AAAGACAGC	52	204	0.520833	0.127273	0.393561	3.88971	0.000100365	0.0162963
ENST00000171111.10_2118_AGACAGCAC	49	187	0.357143	0.0643275	0.292815	3.86573	0.000110758	0.0177195
ENST00000173527.6_1389_CAGGACTCT	67	89	0.344262	0.115385	0.228878	3.56052	0.000370124	0.0480666
ENST00000173527.6_912_TAGGACATT	87	121	0.329268	0.00847458	0.320794	4.44314	8.86561e-06	0.00195767
ENST00000173527.6_964_AAGGACTGT	80	109	0.852941	0.1875	0.665441	7.81004	5.7172e-15	5.72455e-12
ENST00000177742.7_751_GGGGACCTT	129	169	0.59375	0.0359281	0.557822	8.28735	1.15796e-16	1.4004e-13
ENST00000188376.9_1456_GTGGACTGA	94	230	0.696629	0.0853081	0.611321	8.6787	4.00325e-18	5.62752e-15
ENST00000194118.8_1935_GAGGACCTT	37	78	0.647059	0.178082	0.468977	5.31651	1.05778e-07	3.62419e-05
ENST00000194530.8_1527_AAAGACTCA	53	61	0.54902	0.116667	0.432353	4.82048	1.4321e-06	0.000384335
ENST00000196061.5_2266_TTGGACCTT	69	151	0.898551	0.157534	0.741016	8.87695	6.87212e-19	1.05256e-15
ENST00000196061.5_2501_AGTGACTCG	79	159	0.928571	0.294964	0.633607	8.04421	8.68013e-16	9.52245e-13
ENST00000196061.5_2568_GGTGAGACT	74	167	0.909091	0.471074	0.438017	5.98134	2.21306e-09	1.02664e-06
ENST00000196061.5_2570_TGAGACTTG	79	179	0.861111	0.326923	0.534188	6.97157	3.13424e-12	2.24657e-09
ENST00000196061.5_2608_AGAAAGACT	56	115	0.466667	0.102273	0.364394	5.2169	1.8194e-07	5.94853e-05
ENST00000196061.5_2610_AAAGACTGT	82	163	0.87013	0.413333	0.456797	5.71971	1.06705e-08	4.36013e-06
ENST00000196061.5_2669_AGGGACTTC	76	167	0.92	0.55414	0.36586	4.98025	6.3502e-07	0.000184719
ENST00000196061.5_2696_AAAGACACC	86	172	0.353659	0.0877193	0.265939	4.11658	3.84529e-05	0.00710435
ENST00000196061.5_2698_AGACACCTG	89	181	0.285714	0.0738636	0.211851	4.26839	1.96885e-05	0.00395925
ENST00000196061.5_2735_TGGGACTTC	82	184	0.987342	0.607955	0.379387	5.03104	4.87828e-07	0.000145362
ENST00000196482.4_2586_AAGGACAGA	25	27	1	0.375	0.625	3.63548	0.000277468	0.0380922
ENST00000196482.4_3044_AAAGACTAC	32	29	1	0.478261	0.521739	4.08702	4.36941e-05	0.00794474
ENST00000199320.9_1160_ACTGAGACA	74	86	0.388889	0.078125	0.310764	3.92875	8.53883e-05	0.0141885
ENST00000199320.9_1162_TGAGACATT	74	83	0.228571	0	0.228571	3.63603	0.00027687	0.0380345
ENST00000199389.11_1987_GTGGACTTA	107	188	0.527473	0.12963	0.397843	6.33011	2.44983e-10	1.32501e-07
ENST00000199706.13_879_GAGGACACA	152	164	0.330709	0.0547945	0.275914	5.3408	9.25381e-08	3.20444e-05
ENST00000199706.13_881_GGACACAGA	126	121	0.5	0.216867	0.283133	3.78391	0.000154381	0.0234369
ENST00000199814.9_1468_TCAGAGACT	75	153	0.793103	0.333333	0.45977	5.52084	3.37387e-08	1.26308e-05
ENST00000199814.9_1470_AGAGACTGA	67	141	0.875	0.406504	0.468496	6.48745	8.73024e-11	5.06266e-08
ENST00000199814.9_1513_ATGGACCGT	64	129	0.714286	0.0708661	0.64342	7.57654	3.54888e-14	3.23717e-11
ENST00000199814.9_1938_AAAAAGACA	86	164	0.478261	0.145299	0.332962	3.92159	8.79665e-05	0.0145553
ENST00000199814.9_1940_AAAGACAAA	77	143	0.383562	0.0454545	0.338107	4.03826	5.38489e-05	0.00952521
ENST00000199814.9_2132_TGGGACTCT	86	175	0.620253	0.141104	0.479149	6.82624	8.71688e-12	5.8411e-09
ENST00000200453.6_1323_AGTGACTCT	86	141	0.47619	0.192661	0.28353	3.77088	0.000162671	0.0244941
ENST00000200453.6_1446_GAGGACAGT	87	143	0.528571	0.214286	0.314286	4.70701	2.51375e-06	0.000637084
ENST00000200453.6_1728_GAGGACTGG	116	167	0.509615	0.0972222	0.412393	5.58998	2.27098e-08	8.79241e-06
ENST00000200453.6_431_TAGGACTCC	52	99	0.723404	0.53012	0.193284	3.89257	9.91897e-05	0.0161365
ENST00000200453.6_562_GGGGACTTT	53	97	0.641509	0.182796	0.458714	4.64135	3.4614e-06	0.000848107
ENST00000200453.6_683_AAGGACACT	59	98	0.5625	0.340659	0.221841	3.62792	0.000285719	0.0389965
ENST00000202017.6_565_AAGGACAGG	87	81	0.539474	0.038961	0.500513	6.15651	7.43633e-10	3.7283e-07
ENST00000202017.6_567_GGACAGGAT	92	84	0.492754	0.031746	0.461008	5.54764	2.89553e-08	1.09786e-05
ENST00000202017.6_680_CTGGACCTG	101	95	0.285714	0.0319149	0.253799	5.34789	8.8984e-08	3.09096e-05
ENST00000202017.6_686_CTGGACACC	81	96	0.43662	0.10989	0.32673	3.60988	0.000306337	0.041265
ENST00000202017.6_688_GGACACCAG	86	96	0.516129	0.185185	0.330944	4.87276	1.10049e-06	0.000303461
ENST00000202017.6_703_GTGGACACA	118	107	0.525424	0.0849057	0.440518	6.06804	1.2948e-09	6.23701e-07
ENST00000202017.6_705_GGACACAAG	93	97	0.461538	0.0909091	0.370629	5.17648	2.26106e-07	7.25135e-05
ENST00000202017.6_777_AATGACTGC	120	109	0.494624	0.130435	0.364189	3.97244	7.11394e-05	0.0121162
ENST00000202017.6_820_ATGGACCCT	94	93	0.741935	0.23913	0.502805	5.94739	2.72454e-09	1.24322e-06
ENST00000202773.14_775_GTGGACTCA	3415	7265	0.229242	0.108315	0.120927	10.4129	2.16446e-25	5.82957e-22
ENST00000204549.9_1684_AAGGACTTA	49	57	0.767442	0.125	0.642442	6.07373	1.24974e-09	6.04397e-07
ENST00000204566.7_1328_TAGGACTGA	71	159	0.698413	0.115702	0.58271	7.02214	2.18502e-12	1.59489e-09
ENST00000204566.7_1615_CAGGACATT	86	173	0.345679	0.054878	0.290801	3.91888	8.89623e-05	0.0146957
ENST00000204961.5_2059_CTGGACACT	22	29	0.619048	0.0689655	0.550082	3.63255	0.000280631	0.0384323
ENST00000204961.5_2061_GGACACTGA	22	29	0.722222	0.130435	0.591787	3.76568	0.000166094	0.0249327
ENST00000205194.5_742_CTACAGACT	150	253	0.636364	0.215909	0.420455	6.79623	1.07389e-11	7.09372e-09
ENST00000205194.5_744_ACAGACTGA	134	232	0.628319	0.185393	0.442925	7.0538	1.74092e-12	1.28521e-09
ENST00000205402.10_1694_TAGGACTGA	40	93	0.888889	0.307692	0.581197	5.79451	6.85213e-09	2.91083e-06
ENST00000205636.4_655_CTAAAGACT	31	54	0.9	0.512195	0.387805	4.15408	3.26596e-05	0.00616267
ENST00000205636.4_657_AAAGACTCT	30	52	0.892857	0.288889	0.603968	4.57281	4.81233e-06	0.00113906
ENST00000206380.8_1205_TTGGAGACT	69	171	0.758621	0.376923	0.381698	5.07099	3.95755e-07	0.000120515
ENST00000206380.8_1207_GGAGACTGT	61	140	0.740741	0.191667	0.549074	6.40112	1.54244e-10	8.60623e-08
ENST00000206380.8_990_ACTAATGCT	66	144	0.342857	0.0804598	0.262397	3.55192	0.000382436	0.0493436
ENST00000214869.7_726_CGGGACAAA	148	233	0.808219	0.151111	0.657108	10.7718	4.67528e-27	1.41046e-23
ENST00000214869.7_728_GGACAAAGG	157	244	0.59	0.136792	0.453208	9.24759	2.29621e-20	4.05375e-17
ENST00000214869.7_758_TATGAGACT	178	249	0.78626	0.372222	0.414037	7.53755	4.789e-14	4.3008e-11
ENST00000214869.7_760_TGAGACTTG	179	250	0.787671	0.294643	0.493028	9.78907	1.25444e-22	2.72128e-19
ENST00000214869.7_888_AGGGACGGC	175	235	0.28	0.0533981	0.226602	4.93295	8.09976e-07	0.000229762
ENST00000214869.7_979_CTCTACTGT	192	267	0.931507	0.7375	0.194007	3.70516	0.000211254	0.0304728
ENST00000215071.9_1158_GTGGACTGA	197	190	0.614525	0.226744	0.387781	6.88933	5.60572e-12	3.87079e-09
ENST00000215375.7_782_GGGGACTGG	141	147	0.385185	0.0518519	0.333333	5.44143	5.28535e-08	1.91367e-05
ENST00000215570.8_460_CGGGACTGT	591	921	0.58669	0.115991	0.470699	15.4373	9.18176e-54	9.88218e-50
ENST00000215570.8_641_CTGGACTTC	774	1328	0.678763	0.280159	0.398605	15.5484	1.63062e-54	1.79663e-50
ENST00000215574.9_1064_CCCCACCGC	210	425	0.138298	0.0184332	0.119865	3.71463	0.000203501	0.029541
ENST00000215574.9_1182_CCGGACTGG	154	291	0.757143	0.215054	0.542089	10.2102	1.78556e-24	4.45203e-21
ENST00000215574.9_844_GGGGACGAT	177	368	0.181818	0.0285714	0.153247	3.57007	0.000356891	0.0467158
ENST00000215574.9_893_ATAAACTTG	177	381	0.181818	0.0369318	0.144886	5.17572	2.27035e-07	7.27949e-05
ENST00000215574.9_922_CCGGACCCG	154	321	0.4	0.0501567	0.349843	6.94772	3.7123e-12	2.62915e-09
ENST00000215574.9_943_CGACAGACT	148	248	0.977941	0.595092	0.382849	10.9107	1.02495e-27	3.20666e-24
ENST00000215574.9_945_ACAGACTAC	149	267	0.925373	0.246575	0.678798	12.2255	2.27184e-34	1.03648e-30
ENST00000215659.13_1332_GGGGACTCT	72	116	0.760563	0.243243	0.51732	6.52072	6.99702e-11	4.11666e-08
ENST00000215659.13_1409_ATGGACCCT	58	92	0.526316	0.152174	0.374142	4.60013	4.22219e-06	0.00101279
ENST00000215659.13_1479_GGACAAGAC	52	93	0.475	0.0740741	0.400926	3.63613	0.000276763	0.0380234
ENST00000215742.9_1013_GTTGAGACT	54	116	0.923077	0.654321	0.268756	5.79715	6.74511e-09	2.86887e-06
ENST00000215742.9_1015_TGAGACTGA	52	109	0.916667	0.486486	0.43018	6.59753	4.18077e-11	2.54237e-08
ENST00000215742.9_1074_CGCCAGACT	30	52	0.884615	0.609756	0.274859	3.68713	0.000226801	0.0322514
ENST00000215742.9_1076_CCAGACTCT	31	61	0.758621	0.166667	0.591954	5.16691	2.37999e-07	7.59258e-05
ENST00000215742.9_1098_CAGGACTTT	57	113	0.822222	0.336634	0.485589	5.92324	3.15658e-09	1.42613e-06
ENST00000215742.9_732_TCAGACCTA	38	76	0.513514	0.0434783	0.470035	3.72078	0.00019861	0.0289455
ENST00000215793.13_2726_GAGGACATT	290	300	0.280769	0.0905797	0.19019	5.96919	2.38439e-09	1.0999e-06
ENST00000215793.13_2728_GGACATTCA	295	308	0.262443	0.102564	0.159879	3.83068	0.00012779	0.0200172
ENST00000215794.8_1096_TGGCAGACT	46	41	0.916667	0.736842	0.179825	3.71586	0.00020251	0.0294201
ENST00000215882.10_600_ACGTACCAG	249	172	0.19084	0.0803571	0.110483	3.64232	0.000270193	0.0372648
ENST00000215904.7_1732_ACAAAGACT	272	395	0.621212	0.170213	0.450999	10.225	1.53217e-24	3.84086e-21
ENST00000215904.7_1734_AAAGACTTG	212	319	0.740933	0.188552	0.55238	10.8113	3.04371e-27	9.25254e-24
ENST00000215904.7_919_TCGCAGACT	282	424	0.825112	0.458498	0.366614	10.0571	8.55184e-24	2.03577e-20
ENST00000215904.7_921_GCAGACTTG	256	372	0.448276	0.0557185	0.392557	9	2.25709e-19	3.62014e-16
ENST00000215904.7_942_GAGGACTGA	275	416	0.882591	0.250755	0.631836	15.1467	7.9634e-52	8.07221e-48
ENST00000215917.11_1078_CCAGAGACT	28	97	0.7	0.191781	0.508219	4.41753	9.98362e-06	0.00217304
ENST00000215917.11_1080_AGAGACTAA	27	97	0.833333	0.22619	0.607143	5.20977	1.89073e-07	6.16221e-05
ENST00000215917.11_872_ATGGACATA	22	87	0.727273	0.290698	0.436575	4.40141	1.07549e-05	0.00232099
ENST00000215917.11_971_CAGGACTGT	27	107	0.857143	0.12	0.737143	6.13764	8.37566e-10	4.16033e-07
ENST00000215919.3_1064_TGGTAAGGT	44	35	0.4	0.0833333	0.316667	3.72072	0.000198658	0.0289495
ENST00000215919.3_516_GGGGACATT	30	27	1	0.444444	0.555556	3.59597	0.000323179	0.0431232
ENST00000215919.3_518_GGACATTCT	31	27	0.958333	0.35	0.608333	3.95166	7.76101e-05	0.0130627
ENST00000215919.3_525_CTGGACTTC	41	31	1	0.413793	0.586207	4.28175	1.85428e-05	0.00375569
ENST00000215919.3_732_TTGGACATG	45	34	0.880952	0.411765	0.469188	4.38635	1.15267e-05	0.00246763
ENST00000215919.3_734_GGACATGAC	43	34	0.942857	0.344828	0.59803	3.99043	6.59548e-05	0.0113518
ENST00000215919.3_889_CTGGACCCC	23	29	0.782609	0.111111	0.671498	4.0994	4.14231e-05	0.00758572
ENST00000215919.3_953_CCTGACTGG	43	39	0.705882	0.105263	0.600619	4.35005	1.36104e-05	0.00285865
ENST00000215941.9_1078_TGGGACTTG	77	125	0.786667	0.12931	0.657356	7.58463	3.33427e-14	3.04739e-11
ENST00000215941.9_2004_CTGGACTGG	61	118	0.62069	0.27551	0.345179	3.61243	0.000303344	0.0409271
ENST00000215957.10_2705_AGACAAGAG	70	108	0.274194	0.00952381	0.26467	4.01712	5.89129e-05	0.0102866
ENST00000215957.10_2821_GATGACTAA	83	130	0.7	0.354839	0.345161	4.59127	4.40565e-06	0.00105281
ENST00000215957.10_2867_AGGGACCTC	65	85	0.716667	0.188235	0.528431	5.93351	2.96528e-09	1.3445e-06
ENST00000215957.10_2874_TCTGACTGC	82	115	0.690141	0.340659	0.349482	4.37565	1.21069e-05	0.0025798
ENST00000215957.10_2957_GATGACTGC	80	111	0.790323	0.177778	0.612545	6.66163	2.70815e-11	1.68999e-08
ENST00000215957.10_2976_ACGGACCCA	73	95	0.534247	0.0842105	0.450036	3.55019	0.000384956	0.0496023
ENST00000215957.10_3262_TATGACTGA	93	120	0.785714	0.464286	0.321429	4.73419	2.19933e-06	0.000565364
ENST00000216029.7_524_AGACATTTA	65	96	0.491525	0.0674157	0.42411	5.23702	1.63188e-07	5.38138e-05
ENST00000216034.6_600_GGAAAGACT	514	921	0.5	0.161423	0.338577	11.0573	2.02002e-28	6.63247e-25
ENST00000216034.6_602_AAAGACTCA	519	922	0.492958	0.0929152	0.400043	12.895	4.80103e-38	2.66714e-34
ENST00000216037.10_1107_AGTGACTGT	498	859	0.976581	0.817292	0.159289	9.07538	1.13277e-19	1.8807e-16
ENST00000216037.10_1143_AGTGACATG	509	946	0.431624	0.0813288	0.350295	11.9625	5.58408e-33	2.34782e-29
ENST00000216037.10_1145_TGACATGTC	562	1022	0.190255	0.0629921	0.127263	6.91379	4.71887e-12	3.29762e-09
ENST00000216037.10_1167_GTAAACCAT	565	982	0.377143	0.254658	0.122484	4.10859	3.98088e-05	0.00732234
ENST00000216037.10_1182_GAGGACACT	522	949	0.604651	0.0590164	0.545635	18.1777	7.75601e-74	1.54432e-69
ENST00000216037.10_1184_GGACACTTT	607	1074	0.474886	0.0564854	0.4184	18.2606	1.70293e-74	3.49048e-70
ENST00000216037.10_778_AAGGACCCA	585	1062	0.141343	0.0214008	0.119942	4.31885	1.56841e-05	0.00324314
ENST00000216038.6_1660_GTGGACTGA	278	395	0.653992	0.0853333	0.568659	13.018	9.66256e-39	5.5882e-35
ENST00000216038.6_1684_TCAGACTCA	262	373	0.668122	0.216667	0.451456	10.2476	1.213e-24	3.06002e-21
ENST00000216038.6_1696_CGGGACAAG	260	360	0.145161	0.0169014	0.12826	5.01621	5.26999e-07	0.00015605
ENST00000216039.9_1473_GGGCAAGGA	25	51	0.571429	0.128205	0.443223	3.74239	0.00018228	0.0269545
ENST00000216044.10_564_CTGGACAAT	67	23	0.4	0	0.4	3.6586	0.000253595	0.0353529
ENST00000216085.12_1279_AGGGACTCC	54	93	0.295455	0.0617284	0.233726	3.59219	0.000327914	0.0436402
ENST00000216085.12_1509_GAGGACAAG	75	134	0.203125	0.00787402	0.195251	3.94874	7.85644e-05	0.013197
ENST00000216121.12_985_GAGGACTCT	219	231	0.263959	0.0651163	0.198843	3.64173	0.000270812	0.0373225
ENST00000216122.9_2296_CTGGACTCA	522	423	0.467505	0.198925	0.268581	7.4434	9.8129e-14	8.51096e-11
ENST00000216122.9_2304_ATGGACTCG	444	379	0.65051	0.364548	0.285962	8.64424	5.41644e-18	7.51181e-15
ENST00000216122.9_2345_ATTGACAAT	488	392	0.162437	0.0323529	0.130084	4.9496	7.43656e-07	0.000212593
ENST00000216122.9_2359_TGGGACCTC	484	417	0.268908	0.0240964	0.244811	5.7921	6.95134e-09	2.94938e-06
ENST00000216129.7_2198_CAGGACAGT	113	119	0.413043	0.0769231	0.33612	4.18905	2.80129e-05	0.00539282
ENST00000216160.11_1466_GTGGACTTT	49	49	0.958333	0.5	0.458333	3.66984	0.000242701	0.034065
ENST00000216160.11_1696_GTGCAGACT	54	48	0.869565	0.571429	0.298137	4.24383	2.19735e-05	0.00436397
ENST00000216160.11_1703_CTGGACCTG	48	45	0.765957	0.155556	0.610402	4.90479	9.35269e-07	0.000261839
ENST00000216160.11_1963_CGGGACAGT	36	44	0.6875	0.147059	0.540441	3.95543	7.63967e-05	0.0128818
ENST00000216181.11_5091_AAACAGCTG	56	50	0.333333	0.0769231	0.25641	3.82258	0.000132062	0.0205696
ENST00000216181.11_6153_TGGGACTGC	88	74	0.732558	0.161765	0.570793	6.39178	1.63967e-10	9.10136e-08
ENST00000216185.7_620_CAATAGAAC	372	524	0.325103	0.169753	0.15535	3.67771	0.000235333	0.0332106
ENST00000216185.7_623_TAGAACTCA	353	513	0.167857	0.0613636	0.106494	5.08399	3.69581e-07	0.000113275
ENST00000216185.7_729_GCGGACTGC	292	406	0.450909	0.100796	0.350113	8.93883	3.93317e-19	6.16649e-16
ENST00000216187.10_2035_CGGGACTAT	21	22	0.777778	0.1	0.677778	3.91173	9.16363e-05	0.0150535
ENST00000216218.8_1180_TGTCAGCCA	319	648	0.363636	0.222222	0.141414	4.46482	8.01343e-06	0.00179134
ENST00000216218.8_2048_TGCTACATT	96	221	0.136986	0.0368421	0.100144	4.10634	4.01976e-05	0.00738583
ENST00000216237.10_2243_CCTGACTTT	86	95	0.724638	0.116279	0.608359	7.56227	3.96107e-14	3.59076e-11
ENST00000216237.10_2255_TTGGAGACT	89	99	0.963415	0.3375	0.625915	8.54042	1.33739e-17	1.78548e-14
ENST00000216237.10_2257_GGAGACTGA	88	99	0.975904	0.350649	0.625254	8.3044	1.00327e-16	1.22287e-13
ENST00000216237.10_2302_CTGGACGGT	76	98	0.459459	0.0869565	0.372503	3.9506	7.79564e-05	0.0131107
ENST00000216237.10_2312_GAGGACCTG	88	98	0.544118	0.0795455	0.464572	6.364	1.96566e-10	1.07778e-07
ENST00000216237.10_2397_CCAGAACTC	53	58	0.555556	0.227273	0.328283	4.09131	4.28934e-05	0.00781955
ENST00000216237.10_2398_CAGAACTCG	59	63	0.681818	0.14	0.541818	5.22823	1.71139e-07	5.61913e-05
ENST00000216237.10_2567_CTGAACGAG	79	93	0.4	0.130435	0.269565	4.24486	2.18729e-05	0.00434642
ENST00000216237.10_272_TGGGACTCC	62	70	0.5	0.0757576	0.424242	4.21756	2.46956e-05	0.00483263
ENST00000216237.10_2780_GTGGATTTT	92	104	0.564706	0.122449	0.442257	5.5535	2.80002e-08	1.06426e-05
ENST00000216237.10_2869_GAGGACATT	88	110	0.84058	0.420455	0.420125	5.09911	3.41246e-07	0.00010525
ENST00000216237.10_2871_GGACATTGG	88	110	0.692308	0.21875	0.473558	5.34122	9.23249e-08	3.19785e-05
ENST00000216237.10_3107_GAGGACACA	74	99	0.632353	0.154762	0.477591	5.4399	5.33091e-08	1.92741e-05
ENST00000216237.10_3109_GGACACATC	76	107	0.566667	0.147727	0.418939	4.51127	6.44407e-06	0.00147713
ENST00000216237.10_3145_CCCCAGACT	35	42	0.892857	0.388889	0.503968	4.04093	5.32388e-05	0.00943286
ENST00000216237.10_3147_CCAGACTCT	36	54	0.735294	0.12	0.615294	5.37818	7.52444e-08	2.64936e-05
ENST00000216252.4_550_AAGGATTCT	294	597	0.651064	0.480278	0.170785	5.68847	1.2818e-08	5.17166e-06
ENST00000216252.4_589_GAAAACTTG	227	461	0.357955	0.122951	0.235004	5.15559	2.52827e-07	8.02522e-05
ENST00000216252.4_719_ACTGACTGT	274	552	0.645933	0.141079	0.504854	13.358	1.06347e-40	6.78373e-37
ENST00000216254.9_2513_AGTGACTGT	142	121	0.954955	0.604651	0.350304	5.72037	1.06292e-08	4.3458e-06
ENST00000216259.8_967_GTGGACAAC	79	152	0.549296	0.0769231	0.472373	6.85935	6.91762e-12	4.71707e-09
ENST00000216259.8_969_GGACAACCG	76	144	0.777778	0.295455	0.482323	5.80694	6.36242e-09	2.71937e-06
ENST00000216264.13_2120_CAGGACTTA	26	39	0.833333	0.121212	0.712121	4.61975	3.84197e-06	0.000931123
ENST00000216264.13_2564_CTGGACTCC	35	42	0.941176	0.393939	0.547237	5.84145	5.1748e-09	2.25023e-06
ENST00000216416.9_602_AATGACTCC	260	478	0.232558	0.0716049	0.160953	4.75147	2.01939e-06	0.000523258
ENST00000216416.9_644_GGAAAGACT	211	409	0.339394	0.14375	0.195644	4.10948	3.96553e-05	0.00729723
ENST00000216416.9_646_AAAGACTGT	173	342	0.371069	0.0507937	0.320276	6.82618	8.72051e-12	5.84213e-09
ENST00000216479.8_1078_AAACAGACC	295	451	0.857955	0.672646	0.185309	5.82708	5.64048e-09	2.43357e-06
ENST00000216479.8_1080_ACAGACCTT	285	449	0.274725	0.037037	0.237688	3.9225	8.76347e-05	0.0145099
ENST00000216479.8_1125_GGGGACTCC	277	431	0.303419	0.125	0.178419	3.77857	0.000157729	0.023871
ENST00000216489.8_1038_CATGACTGT	22	54	1	0.439024	0.560976	4.12325	3.73566e-05	0.00692843
ENST00000216489.8_1184_GCTGAGACT	24	57	0.888889	0.384615	0.504274	4.36469	1.27305e-05	0.00269721
ENST00000216489.8_1186_TGAGACTTG	23	55	0.681818	0.122449	0.559369	3.78599	0.000153096	0.0232862
ENST00000216714.8_1034_TTGGACTTA	399	686	0.913924	0.440382	0.473542	13.8066	2.32398e-43	1.73216e-39
ENST00000216714.8_297_CCAGAGGCC	198	319	0.40678	0.240741	0.166039	3.56648	0.000361813	0.047236
ENST00000216714.8_720_TTTGACTCG	426	690	0.203438	0.059322	0.144116	5.38946	7.06701e-08	2.50475e-05
ENST00000216727.9_1181_ATGGACACG	129	230	0.563492	0.162281	0.401211	6.01621	1.78548e-09	8.41447e-07
ENST00000216727.9_1183_GGACACGTC	127	224	0.457447	0.140625	0.316822	6.29341	3.10575e-10	1.65251e-07
ENST00000216756.11_693_GCGGACACT	53	48	0.54717	0	0.54717	5.27708	1.31258e-07	4.4158e-05
ENST00000216756.11_695_GGACACTGG	52	49	0.5	0.0217391	0.478261	4.15855	3.2027e-05	0.00605889
ENST00000216780.9_1787_GAGGACAGT	244	186	0.368715	0.172414	0.196301	3.66953	0.000242999	0.0340991
ENST00000216780.9_1892_AAGGACTTC	212	163	0.670732	0.120805	0.549926	10.4829	1.03555e-25	2.86947e-22
ENST00000216780.9_1993_GGAGAGACG	277	222	0.504808	0.3	0.204808	3.55032	0.00038477	0.0495806
ENST00000216780.9_1995_AGAGACGTG	274	220	0.259542	0.0336538	0.225888	4.58056	4.63722e-06	0.0011022
ENST00000216780.9_2039_GAGGACATA	248	207	0.327189	0.145946	0.181243	4.15265	3.28649e-05	0.00619638
ENST00000216780.9_2041_GGACATAGC	246	210	0.382199	0.207101	0.175098	3.58967	0.000331094	0.0439644
ENST00000216780.9_2139_ACAAAGACT	205	172	0.593333	0.116129	0.477204	8.83676	9.85325e-19	1.48308e-15
ENST00000216780.9_2141_AAAGACTGT	198	169	0.697917	0.198675	0.499241	9.65746	4.57065e-22	9.50115e-19
ENST00000216797.10_1080_ATGGACTTG	50	161	0.84	0.239437	0.600563	6.57622	4.82554e-11	2.90844e-08
ENST00000216797.10_1371_AGTGACTGA	46	146	0.535714	0.16092	0.374795	3.54777	0.000388511	0.0499426
ENST00000216799.9_823_AGAGACTTG	58	60	0.648148	0.153846	0.494302	4.72631	2.28639e-06	0.000585098
ENST00000216832.9_2306_ATACAGACT	24	74	1	0.796296	0.203704	3.59369	0.000326026	0.0434303
ENST00000216832.9_2308_ACAGACTGT	25	91	0.956522	0.24	0.716522	5.31444	1.06983e-07	3.66143e-05
ENST00000216879.9_1283_TTGGACGTT	57	131	0.436364	0.046875	0.389489	4.03719	5.40944e-05	0.00956379
ENST00000216879.9_1335_ATGGACTTT	65	133	0.671875	0.25	0.421875	5.30989	1.0969e-07	3.74627e-05
ENST00000216962.9_2617_CGGGACTAG	61	89	0.553571	0.0909091	0.462662	5.22054	1.78398e-07	5.8389e-05
ENST00000217109.9_1074_GAAAAGACT	29	66	0.962963	0.404762	0.558201	5.89131	3.83156e-09	1.70347e-06
ENST00000217109.9_1076_AAAGACTCT	39	101	0.948718	0.215054	0.733664	6.98862	2.77601e-12	2.00423e-09
ENST00000217109.9_1193_GAGGACTAT	35	83	0.69697	0.19403	0.50294	4.42765	9.52663e-06	0.00208513
ENST00000217109.9_1241_TGGGACTCG	37	84	0.727273	0.101266	0.626007	6.43008	1.27536e-10	7.20983e-08
ENST00000217109.9_1388_ACTGACTGA	41	97	0.653846	0.307692	0.346154	3.7343	0.00018824	0.0276948
ENST00000217109.9_1424_GAGGACTCT	38	94	0.941176	0.574713	0.366464	4.28202	1.85204e-05	0.00375198
ENST00000217109.9_1651_CAGGACTTG	27	83	0.72	0.25	0.47	3.66379	0.00024851	0.0347517
ENST00000217109.9_456_ATGGACAGT	32	70	0.633333	0.0923077	0.541026	4.52184	6.13033e-06	0.00141393
ENST00000217233.9_1193_CAGGACTCG	375	300	0.604651	0.0600707	0.54458	13.6063	3.67443e-42	2.54795e-38
ENST00000217233.9_1358_CAGGACCCG	374	336	0.5625	0.0725076	0.489992	11.9161	9.75698e-33	4.04136e-29
ENST00000217233.9_1422_ATGGACTGG	385	331	0.86921	0.249211	0.619998	15.5143	2.77688e-54	3.02374e-50
ENST00000217233.9_1433_CTGGACGAA	337	314	0.536765	0.372	0.164765	4.34857	1.37028e-05	0.00287473
ENST00000217233.9_1518_GTGGATTGA	362	291	0.436306	0.0653061	0.371	7.93717	2.06842e-15	2.16926e-12
ENST00000217233.9_1755_GACAAACTG	349	330	0.5625	0.290196	0.272304	6.45878	1.05551e-10	6.04669e-08
ENST00000217233.9_1756_ACAAACTGG	352	332	0.448276	0.237226	0.21105	6.13785	8.36446e-10	4.15625e-07
ENST00000217233.9_1857_GCTCAGGCA	407	374	0.776744	0.593939	0.182805	4.67625	2.92164e-06	0.000727039
ENST00000217233.9_1875_AAGGACAAT	208	233	0.837838	0.458763	0.379075	8.24356	1.67158e-16	1.98875e-13
ENST00000217233.9_1877_GGACAATCC	232	280	0.481481	0.22381	0.257672	6.22163	4.92028e-10	2.53994e-07
ENST00000217233.9_2122_CTCAAGACT	432	379	0.575676	0.308824	0.266852	6.77902	1.2099e-11	7.90782e-09
ENST00000217233.9_2124_CAAGACTGT	363	323	0.490798	0.173585	0.317213	7.33717	2.18163e-13	1.80835e-10
ENST00000217233.9_653_GCCTACCAG	396	330	0.593458	0.432584	0.160874	3.64215	0.000270369	0.037283
ENST00000217402.3_820_AGACAGACT	60	75	0.595238	0.129032	0.466206	5.15428	2.54609e-07	8.07811e-05
ENST00000217402.3_822_ACAGACTGT	87	130	0.491803	0.05	0.441803	6.72208	1.79151e-11	1.1441e-08
ENST00000217426.7_1492_ATCGACTCT	989	1538	0.472441	0.366637	0.105804	5.16249	2.43692e-07	7.75823e-05
ENST00000217426.7_1736_GTGGACTTA	775	1319	0.630345	0.212898	0.417447	16.959	1.65161e-64	2.52966e-60
ENST00000217446.8_1336_ATGGACCTC	85	101	0.875	0.28	0.595	7.07424	1.50266e-12	1.11939e-09
ENST00000217446.8_1456_AGGGACCCA	93	126	0.462366	0.0655738	0.396792	4.79398	1.63501e-06	0.000432422
ENST00000217446.8_530_TAAAAGGCA	85	108	0.645833	0.283582	0.362251	4.08057	4.49252e-05	0.00814506
ENST00000217456.3_1288_GCAGACTCA	141	188	0.336	0.113772	0.222228	3.74913	0.000177447	0.0263559
ENST00000217456.3_1915_GAGGACTTT	189	234	0.417143	0.0484581	0.368685	6.67648	2.44757e-11	1.53771e-08
ENST00000217652.8_631_GATGACTGA	118	233	0.362319	0.105263	0.257056	3.86839	0.000109557	0.0175597
ENST00000217652.8_794_CGGGACTTT	93	191	0.360465	0.0584795	0.301986	3.85287	0.000116742	0.0185303
ENST00000217971.8_1137_AAAGACTTT	267	404	0.152941	0.0178571	0.135084	4.09112	4.29303e-05	0.00782474
ENST00000217971.8_1387_TAGGACTGT	272	394	0.224576	0.0722543	0.152322	3.98583	6.72448e-05	0.0115439
ENST00000218348.7_1378_CAAAACCAC	48	52	0.147059	0.0425532	0.104506	3.84293	0.000121573	0.0191909
ENST00000218364.5_2264_GGGGACTTT	32	73	0.909091	0.318182	0.590909	4.49711	6.88824e-06	0.00156619
ENST00000218516.4_1215_ATGGACTTC	312	372	0.369492	0.0734463	0.296045	6.32719	2.49663e-10	1.34797e-07
ENST00000219066.5_854_ATGGACTCT	108	159	0.514286	0.210526	0.303759	5.25772	1.45855e-07	4.85935e-05
ENST00000219069.6_2294_AGAGACCCT	26	23	0.782609	0.26087	0.521739	4.08682	4.37332e-05	0.0079508
ENST00000219091.9_1125_ACTGACTGC	29	44	0.48	0.097561	0.382439	4.08092	4.48579e-05	0.00813459
ENST00000219091.9_853_CCAAAGACT	29	41	0.896552	0.1875	0.709052	5.96726	2.41278e-09	1.11097e-06
ENST00000219091.9_855_AAAGACTCC	25	40	0.958333	0.0810811	0.877252	5.93296	2.97524e-09	1.34857e-06
ENST00000219097.7_909_CCTAAGACT	83	73	0.987013	0.610169	0.376843	5.05234	4.36429e-07	0.000131465
ENST00000219097.7_911_TAAGACTGT	76	73	0.972603	0.584615	0.387987	3.55809	0.000373568	0.0484416
ENST00000219139.8_1081_GACTACTTT	30	38	0.285714	0.0666667	0.219048	3.76716	0.000165118	0.0248063
ENST00000219139.8_1828_GAAGACTTG	33	42	0.461538	0.121951	0.339587	3.91713	8.96085e-05	0.0147796
ENST00000219169.9_684_GGAAAGACT	422	510	0.440129	0.23224	0.207889	4.56334	5.03457e-06	0.00118503
ENST00000219169.9_686_AAAGACTTA	423	506	0.226044	0.0382979	0.187746	3.80546	0.00014154	0.0218221
ENST00000219204.8_683_GGAAAGACT	96	161	0.678161	0.227642	0.450519	6.45667	1.07032e-10	6.12523e-08
ENST00000219204.8_685_AAAGACTGA	91	156	0.717647	0.133333	0.584314	7.62117	2.51393e-14	2.33436e-11
ENST00000219204.8_933_GTGGACTAA	96	181	0.464286	0.206667	0.257619	4.19725	2.7018e-05	0.00522148
ENST00000219240.9_1248_AAGGACTCA	23	24	0.705882	0.0952381	0.610644	3.83065	0.000127803	0.0200172
ENST00000219240.9_1287_AGGGACTCC	26	24	0.75	0.2	0.55	3.82542	0.000130548	0.0203815
ENST00000219240.9_1455_AAGGACATT	21	22	0.789474	0.2	0.589474	3.86314	0.000111939	0.0178829
ENST00000219302.8_647_CTGGACGTT	136	263	0.485981	0.12	0.365981	8.49338	2.00718e-17	2.63055e-14
ENST00000219313.9_1239_ATGGAGACT	79	139	0.707692	0.168224	0.539468	6.98403	2.86832e-12	2.0682e-09
ENST00000219313.9_1241_GGAGACTGA	78	133	0.652778	0.125	0.527778	6.54746	5.8525e-11	3.48224e-08
ENST00000219313.9_1407_TGAAAGACT	70	119	0.947368	0.344444	0.602924	7.1179	1.09584e-12	8.32947e-10
ENST00000219313.9_1409_AAAGACTCT	71	120	0.923077	0.324324	0.598753	7.1178	1.09666e-12	8.33204e-10
ENST00000219313.9_696_AGGGACTGA	130	183	0.626168	0.104938	0.52123	9.32712	1.08791e-20	1.97952e-17
ENST00000219400.8_464_CTAAAGACT	61	165	0.927273	0.316667	0.610606	7.94442	1.95107e-15	2.05391e-12
ENST00000219400.8_466_AAAGACTCT	60	164	0.888889	0.201299	0.68759	8.28804	1.1513e-16	1.39295e-13
ENST00000219409.8_759_AAGGACTGA	35	113	0.645161	0.234043	0.411119	4.27115	1.94467e-05	0.00391798
ENST00000219473.12_1016_GCATAGACT	57	98	0.982143	0.649351	0.332792	4.96517	6.86415e-07	0.00019773
ENST00000219473.12_1018_ATAGACTTG	58	99	0.962963	0.542553	0.42041	3.68417	0.000229447	0.032548
ENST00000219473.12_1024_TTGGACCCA	35	82	0.636364	0.214286	0.422078	4.07755	4.55128e-05	0.00823567
ENST00000219473.12_2693_AAACAGACT	62	96	0.964912	0.8	0.164912	5.46243	4.69658e-08	1.71835e-05
ENST00000219473.12_2695_ACAGACTGT	63	106	0.745763	0.215909	0.529854	6.36259	1.98383e-10	1.08624e-07
ENST00000219473.12_521_TTGGACAAA	45	87	0.955556	0.297619	0.657937	6.55047	5.73563e-11	3.41708e-08
ENST00000219473.12_523_GGACAAAGG	44	86	0.896552	0.28125	0.615302	5.34822	8.88253e-08	3.08622e-05
ENST00000219473.12_736_ACAGACTCT	45	70	0.888889	0.560606	0.328283	3.78225	0.000155417	0.023566
ENST00000219473.12_869_GCAGAGACA	45	83	0.382353	0.047619	0.334734	3.61567	0.000299571	0.0404993
ENST00000219479.7_778_TTGGACCAA	503	778	0.390658	0.196676	0.193982	6.75036	1.47474e-11	9.54705e-09
ENST00000219479.7_806_CCGGACAAC	465	684	0.208791	0.038633	0.170158	5.90172	3.59742e-09	1.60655e-06
ENST00000219479.7_808_GGACAACCT	503	725	0.26747	0.0981387	0.169331	5.1279	2.92986e-07	9.16325e-05
ENST00000219548.9_1016_GAGGACTAC	574	861	0.434511	0.223665	0.210846	7.43962	1.00977e-13	8.74168e-11
ENST00000219548.9_1142_TTGGACTCT	484	778	0.884696	0.387449	0.497247	15.8521	1.35911e-56	1.59858e-52
ENST00000219548.9_1149_CTGGACTGT	526	754	0.859719	0.440288	0.419432	14.3788	7.02881e-47	6.16143e-43
ENST00000219611.7_4781_AGAGACTAT	43	30	0.657895	0.192308	0.465587	3.59903	0.000319412	0.0426961
ENST00000219782.10_1060_AAGGACCGC	138	252	0.611111	0.0576132	0.553498	10.019	1.25801e-23	2.94937e-20
ENST00000219782.10_352_GTGGACTTG	129	220	0.375	0.0375587	0.337441	4.53283	5.81997e-06	0.00134815
ENST00000219789.11_1305_AGGGACGCT	198	308	0.170213	0.0130719	0.157141	5.37264	7.75938e-08	2.72451e-05
ENST00000219789.11_1679_ACTGACTGT	276	438	0.168067	0.056266	0.111801	4.07739	4.55438e-05	0.00824045
ENST00000219794.11_1349_CAGGACCCA	106	184	0.19	0.010989	0.179011	3.85326	0.000116556	0.0185049
ENST00000219794.11_1636_ATGGACTTA	89	138	0.943182	0.585938	0.357244	5.42984	5.64049e-08	2.03117e-05
ENST00000219837.12_1201_TCAGACTTA	45	46	0.952381	0.540541	0.41184	5.11208	3.18636e-07	9.89221e-05
ENST00000219837.12_1323_CGGGACTAC	44	52	0.595238	0.0612245	0.534014	5.32372	1.01666e-07	3.49403e-05
ENST00000219837.12_146_AGAGACTCG	26	33	0.961538	0.407407	0.554131	4.1986	2.68575e-05	0.00519769
ENST00000219837.12_344_ACGGACAGA	21	25	0.666667	0	0.666667	4.09078	4.29928e-05	0.0078351
ENST00000219837.12_612_GGGGACACT	39	44	0.972973	0.162791	0.810182	6.64238	3.08658e-11	1.9099e-08
ENST00000219837.12_614_GGACACTTG	38	44	1	0.138889	0.861111	6.06291	1.33681e-09	6.42606e-07
ENST00000220003.14_2090_GGGGACTGA	146	169	0.753521	0.173077	0.580444	9.64929	4.94985e-22	1.02741e-18
ENST00000220003.14_2111_ATGGACCTG	157	173	0.717105	0.127168	0.589938	9.06063	1.29702e-19	2.13559e-16
ENST00000220058.9_1126_TCAGACTCT	22	30	0.625	0.0869565	0.538043	3.72286	0.000196978	0.0287618
ENST00000220166.10_1303_TAACAGACT	76	197	0.925373	0.795455	0.129919	6.07674	1.22651e-09	5.94502e-07
ENST00000220166.10_1305_ACAGACTCA	54	170	0.632653	0.253968	0.378685	4.2663	1.98742e-05	0.00399373
ENST00000220166.10_1320_ATGGACCAC	65	178	0.446154	0.0526316	0.393522	3.69666	0.000218456	0.0313043
ENST00000220166.10_1376_AGGGACTGT	34	87	0.676471	0.0657895	0.610681	5.06875	4.00446e-07	0.000121784
ENST00000220325.9_1680_GCCGACTGA	34	50	0.681818	0.0540541	0.627764	4.21927	2.45091e-05	0.00480002
ENST00000220325.9_1748_ACTGACTCA	25	56	0.913043	0.333333	0.57971	5.27557	1.32344e-07	4.44642e-05
ENST00000220325.9_1760_AATGACCTT	29	48	0.964286	0.170732	0.793554	6.06596	1.31168e-09	6.31177e-07
ENST00000220325.9_1824_GTGGACACT	38	59	1	0.267857	0.732143	5.87526	4.22186e-09	1.86421e-06
ENST00000220325.9_1826_GGACACTGG	38	55	0.96875	0.238095	0.730655	6.00226	1.9459e-09	9.10279e-07
ENST00000220509.10_2944_GCTGACTGC	35	50	0.833333	0.205128	0.628205	4.79509	1.62603e-06	0.000430208
ENST00000220514.8_81_GGGGACTTT	61	61	0.344828	0.0338983	0.310929	4.33958	1.42754e-05	0.00298371
ENST00000220659.11_1642_TTGGACACA	39	110	0.615385	0.0818182	0.533566	5.16905	2.3529e-07	7.51737e-05
ENST00000220659.11_1644_GGACACACT	39	108	0.516129	0.0752688	0.44086	5.26059	1.43591e-07	4.79194e-05
ENST00000220659.11_843_GTGGACCTG	24	97	0.869565	0.126316	0.743249	6.19458	5.84393e-10	2.98523e-07
ENST00000220659.11_932_TCTGAGACT	47	117	1	0.5	0.5	6.9079	4.91878e-12	3.4253e-09
ENST00000220659.11_934_TGAGACTTG	45	113	1	0.29	0.71	7.51437	5.71859e-14	5.09298e-11
ENST00000220809.9_2191_ACGGATTGC	33	72	0.677419	0.280702	0.396718	3.74122	0.000183126	0.0270667
ENST00000220809.9_2205_AAATAGACA	34	78	0.875	0.566667	0.308333	3.54999	0.000385241	0.0496298
ENST00000220809.9_2207_ATAGACAGT	35	74	0.852941	0.46	0.392941	4.55598	5.21427e-06	0.00122278
ENST00000220809.9_2209_AGACAGTAT	31	71	0.75	0.215686	0.534314	4.33255	1.47391e-05	0.00307004
ENST00000220966.10_1030_CAGGACTTG	47	26	0.571429	0.115385	0.456044	4.03188	5.53333e-05	0.00975067
ENST00000220966.10_1233_ACAGAACTT	39	21	0.142857	0	0.142857	3.74284	0.000181954	0.0269107
ENST00000220966.10_2273_GTTGACTGC	47	32	0.904762	0.304348	0.600414	4.68376	2.81661e-06	0.000704235
ENST00000221130.11_1386_CAAAATGTG	28	30	0.117647	0	0.117647	3.99906	6.35941e-05	0.0109958
ENST00000221138.9_1508_TGAGACTGA	56	105	0.5	0.16092	0.33908	3.78002	0.000156816	0.0237506
ENST00000221265.8_1829_AGTGACTGA	35	59	0.96875	0.363636	0.605114	6.00271	1.94054e-09	9.08076e-07
ENST00000221431.11_1802_CAGGACGTC	77	105	0.602941	0.0816327	0.521309	6.78513	1.15985e-11	7.60922e-09
ENST00000221486.6_1074_TGGGACAGA	225	167	0.375	0.112676	0.262324	4.63484	3.57215e-06	0.000872252
ENST00000221554.13_1329_CAGGACAAG	33	94	0.516129	0.043956	0.472173	3.9527	7.72749e-05	0.0130173
ENST00000221554.13_1512_TCACAGACT	36	88	0.962963	0.46875	0.494213	4.50845	6.5304e-06	0.00149483
ENST00000221554.13_1514_ACAGACTGC	33	85	0.862069	0.181818	0.680251	5.98686	2.13937e-09	9.93941e-07
ENST00000221566.7_1642_TGTGACTTT	155	157	0.772059	0.34127	0.430789	7.04213	1.89316e-12	1.39097e-09
ENST00000221573.11_1238_CAGGACTCC	33	63	0.5	0.0689655	0.431034	3.60628	0.000310621	0.0417131
ENST00000221665.5_1609_CTGGACTCG	21	21	1	0.157895	0.842105	4.54061	5.60914e-06	0.00130552
ENST00000221801.8_1108_TAAAAGACT	1102	1238	0.464489	0.343791	0.120698	4.73329	2.20911e-06	0.000567564
ENST00000221801.8_1110_AAAGACTCA	1107	1291	0.200828	0.0787546	0.122074	5.40789	6.3773e-08	2.27709e-05
ENST00000221930.6_366_CAGGACTTG	21	60	0.666667	0.145455	0.521212	3.95516	7.64822e-05	0.0128954
ENST00000221930.6_960_CGGGACTAT	44	105	0.658537	0.421053	0.237484	4.26112	2.03403e-05	0.00407681
ENST00000221943.14_1292_ATTGACTTT	51	83	0.465116	0.0641026	0.401014	4.60767	4.072e-06	0.000980903
ENST00000221957.9_1391_GAGGACTCA	37	85	0.636364	0.148649	0.487715	4.75926	1.943e-06	0.000505535
ENST00000222214.10_1511_AGAGACACT	65	58	0.693548	0.315789	0.377759	4.01774	5.87579e-05	0.0102646
ENST00000222214.10_1513_AGACACTGA	64	57	0.694915	0.254902	0.440013	4.51755	6.25606e-06	0.00143888
ENST00000222219.8_1413_AGCAAGACT	58	125	0.596154	0.211111	0.385043	4.12397	3.72399e-05	0.00691059
ENST00000222219.8_1415_CAAGACTCT	61	134	0.516667	0.1	0.416667	4.91532	8.86386e-07	0.000248929
ENST00000222254.13_3169_CCATAGACC	79	84	0.508772	0.180328	0.328444	3.65265	0.000259547	0.0360456
ENST00000222254.13_615_GAGGACCTG	35	46	0.5625	0.0217391	0.540761	4.78602	1.70121e-06	0.00044806
ENST00000222329.9_1050_GAGGACATG	36	54	0.733333	0.0925926	0.640741	5.7488	8.98789e-09	3.72945e-06
ENST00000222329.9_1052_GGACATGAA	40	57	0.580645	0.0943396	0.486306	4.91737	8.77157e-07	0.00024666
ENST00000222329.9_1445_GGTGACTGA	48	90	0.8125	0.375	0.4375	4.26471	2.0016e-05	0.00401845
ENST00000222329.9_1594_GTGAAGACT	46	85	0.625	0.188406	0.436594	4.14681	3.37145e-05	0.00633332
ENST00000222329.9_1596_GAAGACTGT	50	87	0.772727	0.25	0.522727	3.97474	7.04576e-05	0.0120221
ENST00000222329.9_1653_GAGGACAAG	46	90	0.333333	0.0731707	0.260163	3.94195	8.08222e-05	0.0135209
ENST00000222329.9_687_AGTGACTGT	30	51	0.913043	0.323529	0.589514	4.55747	5.17733e-06	0.00121493
ENST00000222726.4_122_CCGGACTAC	38	80	0.675676	0.28	0.395676	4.4866	7.23672e-06	0.00163768
ENST00000222726.4_1406_AGTGACTCT	86	130	0.447368	0.108108	0.33926	4.92177	8.57652e-07	0.000241761
ENST00000222726.4_176_AGGGACTCG	58	95	0.690909	0.0989011	0.592008	6.3629	1.97985e-10	1.08428e-07
ENST00000222726.4_62_ATCAAAAAA	41	83	0.15625	0.0136986	0.142551	4.16675	3.08971e-05	0.00586636
ENST00000222726.4_64_CAAAAAACA	39	81	0.676471	0.28125	0.395221	3.77925	0.000157304	0.0238146
ENST00000222726.4_65_AAAAAACAA	39	80	0.909091	0.642857	0.266234	4.29133	1.77606e-05	0.00361618
ENST00000222726.4_778_CGAGAGACA	80	104	0.793103	0.358209	0.434894	5.40845	6.3573e-08	2.27082e-05
ENST00000222726.4_780_AGAGACAAA	58	91	0.647059	0.1125	0.534559	6.02283	1.71393e-09	8.09783e-07
ENST00000222726.4_782_AGACAAATT	51	86	0.243243	0.0375	0.205743	4.47935	7.48716e-06	0.00168859
ENST00000222726.4_89_GTAAACTCA	44	85	0.484848	0.191781	0.293068	3.83034	0.000127965	0.0200378
ENST00000222726.4_947_GGTGACTTT	81	123	0.907895	0.242718	0.665176	8.50191	1.86503e-17	2.45579e-14
ENST00000223073.6_2529_CTGGACTGT	25	23	0.913043	0.45	0.463043	3.70444	0.000211854	0.0305436
ENST00000223324.3_470_ATAGAGACT	95	283	0.977011	0.669528	0.307484	5.92473	3.12803e-09	1.41438e-06
ENST00000223324.3_472_AGAGACTGT	81	250	0.949367	0.518987	0.43038	6.27924	3.40237e-10	1.79798e-07
ENST00000223368.7_1116_ACGGAGACT	57	100	0.627907	0.309524	0.318383	3.81818	0.00013444	0.0208793
ENST00000223368.7_1133_CCGGACTTT	45	98	0.767442	0.265957	0.501484	4.88603	1.02888e-06	0.000285381
ENST00000223368.7_860_TAGGACTTG	50	90	0.979592	0.413793	0.565799	6.02316	1.71042e-09	8.08806e-07
ENST00000223369.3_1711_TAAGACTGC	127	179	0.341667	0.05	0.291667	3.65255	0.000259649	0.0360561
ENST00000223459.11_640_ACGGACTGC	21	52	0.9	0.32	0.58	3.96047	7.48022e-05	0.0126535
ENST00000223641.5_441_AGTGACTAT	820	1047	0.235474	0.0650602	0.170414	7.31168	2.63816e-13	2.16296e-10
ENST00000224073.6_452_AAGGACATT	1136	2073	0.367914	0.0844193	0.283495	14.3686	8.14028e-47	7.11337e-43
ENST00000224073.6_454_GGACATTGG	1148	2098	0.268107	0.0660955	0.202011	13.4731	2.25288e-41	1.49883e-37
ENST00000224237.9_385_CAGGACTCG	778	1605	0.165545	0.0216678	0.143877	6.54202	6.06937e-11	3.60359e-08
ENST00000224237.9_394_GTGGACTTC	801	1687	0.268448	0.0168472	0.251601	11.802	3.80942e-32	1.52792e-28
ENST00000224237.9_562_GGCCAAGGC	658	1421	0.659443	0.543675	0.115768	4.04457	5.24203e-05	0.00931389
ENST00000224237.9_679_GCCGAGGAC	825	1711	0.449749	0.305024	0.144725	5.22265	1.76381e-07	5.78035e-05
ENST00000224949.9_3259_AAAAACTCA	82	69	0.479452	0.133333	0.346119	4.094	4.23993e-05	0.00773807
ENST00000225171.7_155_AAGGACTGA	24	37	0.5	0.0625	0.4375	3.61705	0.000297981	0.0403284
ENST00000225174.8_1051_GGGGACAGT	151	274	0.830508	0.603015	0.227493	4.19826	2.68976e-05	0.00520308
ENST00000225174.8_1071_AAGGACTCT	373	480	0.876161	0.645933	0.230228	7.08507	1.38975e-12	1.04197e-09
ENST00000225174.8_678_TCACAGACT	351	435	0.918301	0.520249	0.398051	11.6971	1.31936e-31	5.12945e-28
ENST00000225174.8_680_ACAGACTGT	325	419	0.882736	0.27957	0.603166	15.0087	6.43813e-51	6.3641e-47
ENST00000225174.8_924_GTGGACATG	345	463	0.832827	0.207506	0.625321	16.1658	8.78676e-59	1.09838e-54
ENST00000225174.8_926_GGACATGAT	333	447	0.676617	0.138462	0.538155	14.6682	1.03004e-48	9.47628e-45
ENST00000225174.8_993_TTGGACATG	330	465	0.467577	0.0687361	0.398841	13.3015	2.26888e-40	1.42448e-36
ENST00000225174.8_995_GGACATGGT	337	467	0.40367	0.0599455	0.343724	11.0163	3.18914e-28	1.03734e-24
ENST00000225504.8_523_ATTCAGACT	163	469	0.516129	0.338415	0.177714	3.98754	6.67608e-05	0.0114693
ENST00000225504.8_580_TTGGACTAC	211	551	0.825871	0.200389	0.625482	14.4143	4.20971e-47	3.71357e-43
ENST00000225504.8_696_AAGGACTCT	211	556	0.471503	0.0910891	0.380413	8.18251	2.77999e-16	3.23028e-13
ENST00000225525.4_884_CTGGACACA	114	163	0.392857	0.0628931	0.329964	3.81947	0.000133739	0.0207866
ENST00000225525.4_886_GGACACACA	116	165	0.271739	0.0394737	0.232265	5.47666	4.33421e-08	1.59498e-05
ENST00000225665.12_1205_AAGGACTTG	342	307	0.895765	0.257042	0.638723	13.6172	3.16514e-42	2.20577e-38
ENST00000225665.12_1479_GAGGACTTA	282	264	0.584906	0.113821	0.471085	10.5528	4.93183e-26	1.39998e-22
ENST00000225726.10_2064_AAAGACTGA	32	73	0.730769	0.129032	0.601737	4.5528	5.29354e-06	0.0012396
ENST00000225729.8_1373_CATAAGACT	73	88	0.522388	0.1	0.422388	5.24976	1.52294e-07	5.05393e-05
ENST00000225777.8_1096_CCAAAGACT	197	230	0.922652	0.383085	0.539567	9.74087	2.01826e-22	4.30786e-19
ENST00000225777.8_1098_AAAGACTCG	192	212	0.893048	0.351351	0.541697	9.88418	4.87562e-23	1.09961e-19
ENST00000225777.8_759_CTGGACTTT	84	167	0.721519	0.237762	0.483757	6.56644	5.15314e-11	3.0892e-08
ENST00000225777.8_780_CTGGAACTG	157	232	0.258333	0.125604	0.132729	4.28578	1.82099e-05	0.0036982
ENST00000225777.8_781_TGGAACTGC	160	242	0.248062	0.0585366	0.189525	4.46012	8.19128e-06	0.00182612
ENST00000225792.10_1739_AGAGATTTT	85	235	0.378378	0.0550459	0.323333	4.2019	2.64689e-05	0.00513567
ENST00000225916.10_2658_ACGGACCCG	31	64	0.633333	0.0655738	0.56776	4.74663	2.06834e-06	0.000534303
ENST00000225916.10_2723_CTGGACCTT	59	87	0.741379	0.172414	0.568966	5.65288	1.57786e-08	6.26553e-06
ENST00000225927.7_1424_AAGGACCCA	57	115	0.62963	0.110092	0.519538	5.91229	3.37386e-09	1.51545e-06
ENST00000225927.7_1847_CTGGACGAG	51	121	0.590909	0.149533	0.441376	4.71217	2.45097e-06	0.000622473
ENST00000225927.7_1865_AGTGACAGC	74	153	0.561404	0.2	0.361404	3.72999	0.000191487	0.0281028
ENST00000225927.7_1966_GCTGACCTT	77	163	0.2	0.044586	0.155414	4.01445	5.95853e-05	0.0103851
ENST00000225927.7_2201_GTGGACCTG	63	193	0.389831	0.0806452	0.309185	3.91633	8.99071e-05	0.014821
ENST00000225927.7_2326_CTGGACAGA	87	207	0.9375	0.356757	0.580743	8.15407	3.51869e-16	4.05482e-13
ENST00000225927.7_2328_GGACAGACA	72	164	0.76	0.505618	0.254382	4.24504	2.18551e-05	0.00434356
ENST00000225927.7_2332_AGACATCAC	94	188	0.170732	0.0166667	0.154065	4.1436	3.41889e-05	0.00641346
ENST00000225969.9_392_TACAAGACT	213	385	0.591549	0.116	0.475549	9.01064	2.04858e-19	3.30664e-16
ENST00000225969.9_394_CAAGACTTT	229	412	0.40099	0.0488432	0.352147	9.1183	7.63112e-20	1.28689e-16
ENST00000225969.9_477_TCGGACAGA	203	402	0.240876	0.0333333	0.207543	8.55201	1.20967e-17	1.62173e-14
ENST00000225969.9_481_ACAGAGACT	145	320	0.353982	0.143411	0.210571	3.85596	0.000115275	0.0183338
ENST00000225969.9_483_AGAGACTGG	173	368	0.7	0.185185	0.514815	10.2245	1.53986e-24	3.85666e-21
ENST00000225969.9_575_GGTGACTCT	241	485	0.305825	0.0687204	0.237105	5.59644	2.18802e-08	8.49479e-06
ENST00000225969.9_585_CAGGAGACT	258	495	0.535714	0.321212	0.214502	4.50588	6.60995e-06	0.0015113
ENST00000225969.9_587_GGAGACTCT	249	475	0.337963	0.0968586	0.241104	4.30446	1.67396e-05	0.00343488
ENST00000225969.9_594_CTGAAGTGA	252	502	0.242236	0.140805	0.101431	3.79377	0.000148379	0.0226827
ENST00000225969.9_598_AGTGACTGC	221	453	0.927778	0.498615	0.429163	8.86687	7.52327e-19	1.14662e-15
ENST00000225972.8_1194_CTGGACACA	233	388	0.50885	0.0458221	0.463027	9.13243	6.69793e-20	1.14056e-16
ENST00000225972.8_1196_GGACACAAC	232	381	0.573684	0.114187	0.459497	8.20626	2.28189e-16	2.67267e-13
ENST00000225972.8_1275_TAGGACTTC	421	415	0.515544	0.0739796	0.441564	11.1815	5.02304e-29	1.71594e-25
ENST00000225972.8_2522_TGGGACTGC	235	260	0.298643	0.117155	0.181488	4.69742	2.63474e-06	0.000663763
ENST00000225972.8_2559_AAGGACTTT	316	343	0.409091	0.12459	0.284501	7.99317	1.31516e-15	1.41059e-12
ENST00000226004.8_1732_AGTGACTCA	45	103	0.666667	0.268657	0.39801	3.5786	0.000345442	0.0454924
ENST00000226004.8_1827_CAAAAGACT	44	95	0.952381	0.620253	0.332128	4.32456	1.52837e-05	0.00316824
ENST00000226004.8_1829_AAAGACTTT	49	99	0.9375	0.443299	0.494201	5.13192	2.86799e-07	8.99498e-05
ENST00000226004.8_3490_GGGGACTCA	39	100	0.416667	0.0681818	0.348485	3.55356	0.000380056	0.0490911
ENST00000226004.8_574_TGACAGACT	36	44	0.903226	0.32	0.583226	5.20299	1.9611e-07	6.37146e-05
ENST00000226004.8_576_ACAGACTAG	35	43	0.83871	0.0555556	0.783154	5.78168	7.39577e-09	3.12605e-06
ENST00000226105.11_716_GGGGACTCG	131	278	0.31405	0.0553506	0.258699	6.25116	4.07427e-10	2.12445e-07
ENST00000226230.8_428_AGGGACAAA	83	156	0.573171	0.0671141	0.506057	7.05862	1.68161e-12	1.24472e-09
ENST00000226230.8_430_GGACAAAGA	74	134	0.526316	0.0862069	0.440109	6.37187	1.86732e-10	1.02729e-07
ENST00000226230.8_439_CCTGAGACT	88	170	1	0.674074	0.325926	7.86652	3.64652e-15	3.72752e-12
ENST00000226230.8_441_TGAGACTTT	85	164	0.952381	0.45098	0.501401	7.38166	1.56329e-13	1.32174e-10
ENST00000226230.8_452_ATGAACGGT	80	162	0.95082	0.694444	0.256375	5.52813	3.23662e-08	1.21513e-05
ENST00000226574.9_3321_AAGGACCTC	25	37	0.608696	0.0857143	0.522981	3.8099	0.000139021	0.0214877
ENST00000226760.5_2293_CGTGACTGA	25	21	0.941176	0.0833333	0.857843	4.33336	1.46852e-05	0.00306068
ENST00000226760.5_2948_GCAGACTGT	25	25	0.958333	0.291667	0.666667	4.45295	8.46969e-06	0.00188067
ENST00000226760.5_3493_CAGGACTTG	24	25	0.9	0	0.9	5.88	4.10266e-09	1.81503e-06
ENST00000227471.7_1863_CCGGACTCA	46	61	0.636364	0.118644	0.51772	4.30419	1.67601e-05	0.00343808
ENST00000227520.10_1268_TGGGACAGA	150	257	0.540984	0.121547	0.419437	5.72822	1.01489e-08	4.16288e-06
ENST00000227520.10_1292_TGGGACCTG	129	258	0.266129	0.0195312	0.246598	4.09501	4.22157e-05	0.00771062
ENST00000227524.9_1999_ATGGACGTG	304	312	0.176667	0.0192926	0.157374	5.00829	5.4917e-07	0.000162029
ENST00000227525.8_1648_TGGGACCTT	150	277	0.384615	0.0437956	0.34082	7.38487	1.52601e-13	1.29179e-10
ENST00000228136.9_741_GAGGACTGC	95	232	0.333333	0.118483	0.21485	3.96953	7.20131e-05	0.0122389
ENST00000228251.9_1473_TTGGACATT	699	711	0.819625	0.0910405	0.728584	24.0451	9.39588e-128	5.03687e-123
ENST00000228251.9_1475_GGACATTGG	693	714	0.833611	0.112821	0.72079	23.2337	2.0802e-119	9.35276e-115
ENST00000228251.9_1481_TGGAATGTT	740	710	0.2693	0.154804	0.114496	5.01396	5.33212e-07	0.000157722
ENST00000228318.8_1164_GTGGACTGA	28	45	0.653846	0.0952381	0.558608	3.59624	0.000322849	0.0430833
ENST00000228437.10_1184_GGACATGGT	22	42	0.625	0.147059	0.477941	3.67512	0.000237739	0.0334807
ENST00000228437.10_2760_TAGCAGACT	21	60	1	0.465116	0.534884	4.27847	1.88179e-05	0.00380587
ENST00000228437.10_2762_GCAGACTCT	22	59	0.818182	0.203704	0.614478	4.31094	1.62559e-05	0.00334845
ENST00000228437.10_2780_GAAGACTGT	21	58	0.789474	0.0535714	0.735902	5.06042	4.18327e-07	0.000126725
ENST00000228506.8_1032_AATGACTAT	106	99	0.818182	0.261538	0.556643	6.76661	1.31838e-11	8.58665e-09
ENST00000228506.8_1335_AAGGACTCT	51	58	0.302326	0.0377358	0.26459	3.57086	0.000355814	0.0465968
ENST00000228506.8_1669_ATAGACTGT	52	63	0.533333	0.176471	0.356863	3.68632	0.000227517	0.0323219
ENST00000228510.8_1520_TGAGACTCC	37	25	0.5	0	0.5	4.36955	1.24502e-05	0.00264507
ENST00000228825.12_736_GAAAAACTC	359	625	0.785714	0.566745	0.21897	7.82572	5.0477e-15	5.08524e-12
ENST00000228825.12_737_AAAAACTCT	350	611	0.685393	0.41	0.275393	8.1494	3.6573e-16	4.20586e-13
ENST00000228872.9_868_CCAAAGACT	22	76	0.8	0.114754	0.685246	4.59778	4.27007e-06	0.00102331
ENST00000228872.9_870_AAAGACTGA	21	74	0.842105	0.155556	0.68655	4.39466	1.10945e-05	0.00238706
ENST00000229328.10_1001_ATGGACTGT	47	76	0.978723	0.592105	0.386618	4.18485	2.85352e-05	0.00548239
ENST00000229340.10_2122_TTGGACAAT	65	99	0.516129	0.191011	0.325118	4.25102	2.12799e-05	0.00424103
ENST00000229340.10_725_GCAGAGACT	66	75	0.787234	0.214286	0.572948	5.28463	1.25961e-07	4.25503e-05
ENST00000229340.10_727_AGAGACTGC	55	63	0.826923	0.230769	0.596154	6.29829	3.00954e-10	1.60408e-07
ENST00000229340.10_942_CTGGACCTG	63	73	0.419355	0.0555556	0.363799	3.91682	8.97264e-05	0.0147956
ENST00000229340.10_953_GAGGACGCT	68	83	0.58	0.027027	0.552973	6.91158	4.79288e-12	3.34263e-09
ENST00000229340.10_971_GCGGACTGA	73	71	0.985294	0.507463	0.477831	5.38849	7.10527e-08	2.51607e-05
ENST00000229379.3_428_TGGGACCTT	2716	4806	0.197909	0.0149254	0.182984	11.787	4.5524e-32	1.82068e-28
ENST00000229758.8_1328_CTAAAGACT	26	61	0.96	0.227273	0.732727	5.62842	1.81869e-08	7.1546e-06
ENST00000229758.8_1330_AAAGACTGT	24	57	0.913043	0.142857	0.770186	5.72994	1.00464e-08	4.12566e-06
ENST00000229758.8_331_AAAGACTGC	24	53	0.916667	0.489796	0.426871	4.04713	5.18486e-05	0.00922465
ENST00000229758.8_341_TTAAAGACT	28	60	0.964286	0.36	0.604286	4.80182	1.57231e-06	0.000417382
ENST00000229758.8_343_AAAGACTAT	27	58	0.962963	0.327273	0.63569	4.46485	8.01257e-06	0.00179129
ENST00000229758.8_453_ACAGACACT	26	48	0.8	0.152174	0.647826	4.75556	1.97894e-06	0.000513669
ENST00000229758.8_455_AGACACTTA	27	57	0.5625	0.0740741	0.488426	4.87985	1.06169e-06	0.000293577
ENST00000229758.8_497_GTAGACTTT	27	60	0.708333	0.0754717	0.632862	4.73414	2.19981e-06	0.000565398
ENST00000229758.8_765_TTTTAGACT	27	59	0.807692	0.365854	0.441839	3.7081	0.00020882	0.0301655
ENST00000229758.8_767_TTAGACTGC	27	62	0.769231	0.145161	0.624069	5.06921	3.99478e-07	0.00012153
ENST00000229758.8_839_GGGGACTCA	25	57	0.565217	0.117647	0.44757	3.62112	0.000293329	0.0398381
ENST00000229769.3_574_CAGGACCTA	21	54	0.25	0.02	0.23	3.63436	0.000278671	0.0382273
ENST00000229769.3_631_AGGGATTTG	42	66	0.846154	0.20339	0.642764	6.10667	1.0173e-09	4.99088e-07
ENST00000229769.3_691_AGACAGCTC	38	62	0.645161	0.0727273	0.572434	4.85024	1.23314e-06	0.000336281
ENST00000229769.3_811_AAGGACTCA	49	74	0.888889	0.428571	0.460317	5.05765	4.2446e-07	0.000128345
ENST00000229769.3_982_GTTAAGACT	48	75	0.621622	0.0754717	0.54615	4.69739	2.63505e-06	0.000663783
ENST00000229769.3_984_TAAGACTGG	46	72	0.511111	0.0298507	0.48126	3.95632	7.6114e-05	0.0128411
ENST00000229854.12_2666_CAGGACTCG	50	59	0.291667	0.037037	0.25463	3.72772	0.000193217	0.0283001
ENST00000229903.5_434_TGGGACTGT	26	60	1	0.326923	0.673077	5.45377	4.93134e-08	1.79599e-05
ENST00000229903.5_727_TAGGACTAA	31	66	0.827586	0.226415	0.601171	5.73249	9.89694e-09	4.0703e-06
ENST00000229903.5_757_TGTGACTGC	34	70	0.724138	0.24	0.484138	4.22012	2.44172e-05	0.00478589
ENST00000230056.8_975_TTTGACTGT	125	156	0.6	0.207207	0.392793	5.32247	1.02369e-07	3.51685e-05
ENST00000230340.9_1164_CCGGACAGA	155	251	0.237762	0.030837	0.206925	3.88219	0.00010352	0.0167267
ENST00000230340.9_1209_CCTGACTTT	181	292	0.45	0.114068	0.335932	6.50023	8.01965e-11	4.6749e-08
ENST00000230340.9_1414_AAGGACACC	189	312	0.135135	0.0160772	0.119058	3.75522	0.00017319	0.0258295
ENST00000230340.9_1435_GGTGACTGA	171	279	0.577778	0.190751	0.387026	6.1129	9.78357e-10	4.81165e-07
ENST00000230340.9_1445_GATGACACT	185	311	0.290323	0.0732601	0.217063	5.96988	2.37435e-09	1.09581e-06
ENST00000230340.9_1499_AGGGACATC	170	302	0.697531	0.08	0.617531	13.3331	1.48615e-40	9.45836e-37
ENST00000230340.9_1501_GGACATCTG	179	304	0.588235	0.0557621	0.532473	12.0656	1.60393e-33	6.95347e-30
ENST00000230340.9_1522_CAGGACAGG	135	229	0.156863	0.020202	0.136661	4.00482	6.2065e-05	0.0107574
ENST00000230340.9_1524_GGACAGGAA	133	229	0.333333	0.0588235	0.27451	4.41889	9.9209e-06	0.00216099
ENST00000230340.9_1531_AAGGACTGA	171	292	0.860606	0.22963	0.630976	12.0554	1.81571e-33	7.81085e-30
ENST00000230340.9_1696_GCAAAGACA	112	212	0.383721	0.138728	0.244993	3.94182	8.08665e-05	0.0135267
ENST00000230340.9_1698_AAAGACAGA	89	185	0.465753	0.167939	0.297814	4.07722	4.55768e-05	0.00824511
ENST00000230895.11_1279_GAATAGACT	197	208	0.739437	0.581395	0.158041	4.12167	3.76137e-05	0.0069701
ENST00000230895.11_1281_ATAGACTTC	194	207	0.382353	0.0935673	0.288786	4.72985	2.24686e-06	0.000576253
ENST00000230895.11_1300_TGGGACACT	190	201	0.598901	0.0890052	0.509896	9.36224	7.80623e-21	1.44014e-17
ENST00000230895.11_1302_GGACACTTG	188	196	0.480916	0.0898204	0.391096	8.0843	6.25246e-16	7.00531e-13
ENST00000231121.3_1148_AGGGACTGT	23	21	0.954545	0.380952	0.573593	4.24119	2.22335e-05	0.0044084
ENST00000231198.12_1012_CAGGACACT	41	173	0.75	0.293413	0.456587	5.69867	1.20748e-08	4.88739e-06
ENST00000231198.12_1014_GGACACTGG	55	191	0.75	0.277778	0.472222	5.97738	2.26756e-09	1.05017e-06
ENST00000231512.5_456_CCAAAGACA	55	153	0.925926	0.438849	0.487077	6.18677	6.14104e-10	3.12897e-07
ENST00000231512.5_458_AAAGACACT	54	154	0.924528	0.423841	0.500687	5.86482	4.4963e-09	1.97476e-06
ENST00000231512.5_460_AGACACTCT	61	176	0.863636	0.324675	0.538961	6.30412	2.89832e-10	1.54984e-07
ENST00000231512.5_491_CCAGACTAT	45	106	0.536585	0.0531915	0.483394	5.09347	3.51564e-07	0.000108217
ENST00000231512.5_502_CTGGACCAC	64	168	0.451613	0.101796	0.349816	4.48227	7.38533e-06	0.00166806
ENST00000232424.4_1043_GCGGACTCC	64	115	0.229508	0.0175439	0.211964	3.97875	6.92778e-05	0.0118455
ENST00000232424.4_1128_CCGGACTCT	66	110	0.954545	0.37037	0.584175	6.61291	3.76825e-11	2.30357e-08
ENST00000232424.4_1165_GAGGACTTT	85	154	0.727273	0.225564	0.501709	6.81697	9.29779e-12	6.21095e-09
ENST00000232496.5_564_ATAAACTCT	143	199	0.273585	0.13253	0.141055	3.55312	0.000380698	0.0491603
ENST00000232607.7_1444_GAGTAGACT	81	117	0.453125	0.148936	0.304189	4.75867	1.94874e-06	0.00050693
ENST00000232607.7_1446_GTAGACTTG	80	116	0.506494	0.145631	0.360862	4.3042	1.67588e-05	0.00343806
ENST00000232607.7_476_TTGGACAGA	55	73	0.911111	0.257576	0.653535	6.32242	2.57505e-10	1.38601e-07
ENST00000232607.7_497_AAGGACAAG	79	102	0.532258	0.191919	0.340339	6.07283	1.25674e-09	6.07254e-07
ENST00000232607.7_499_GGACAAGTT	78	105	0.293103	0.0659341	0.227169	5.61556	1.9593e-08	7.66662e-06
ENST00000232607.7_837_TAGGACCTA	71	112	0.672414	0.0560748	0.616339	8.26494	1.39762e-16	1.67713e-13
ENST00000232607.7_857_CTGAAGACT	77	113	0.959459	0.427184	0.532275	6.31611	2.68231e-10	1.44041e-07
ENST00000232607.7_859_GAAGACTCA	76	110	0.947368	0.409524	0.537845	6.31686	2.66924e-10	1.43394e-07
ENST00000232766.6_3354_GAGGACATT	21	22	0.9	0.352941	0.547059	3.91173	9.16363e-05	0.0150535
ENST00000232905.4_665_ACGGACTTT	375	675	0.775	0.0960366	0.678963	19.1896	4.51797e-82	1.06731e-77
ENST00000233078.9_1461_GTGAACTCG	293	227	0.313636	0.102564	0.211072	6.0739	1.24838e-09	6.03846e-07
ENST00000233078.9_1565_CTGGACTGA	263	212	0.630705	0.353846	0.276859	6.91249	4.76223e-12	3.32292e-09
ENST00000233143.6_375_TCGGACTGC	1384	2336	0.386347	0.0782222	0.308124	14.9441	1.70127e-50	1.664e-46
ENST00000233146.7_3037_GAGGACTGT	32	70	0.62069	0.210526	0.410163	3.71411	0.000203917	0.0295918
ENST00000233154.9_1170_CAAAAACTA	25	59	0.5625	0.12	0.4425	3.75189	0.000175504	0.0261174
ENST00000233154.9_1171_AAAAACTAC	25	59	0.842105	0.225	0.617105	4.73022	2.24273e-06	0.000575247
ENST00000233154.9_1438_GTGGACAAT	24	61	0.791667	0.0862069	0.70546	5.27187	1.35041e-07	4.52885e-05
ENST00000233154.9_1440_GGACAATGT	24	60	0.782609	0.102041	0.680568	4.86162	1.16426e-06	0.000319217
ENST00000233154.9_1870_AAAAAGACG	32	65	0.592593	0.12963	0.462963	4.25065	2.13148e-05	0.00424708
ENST00000233154.9_1872_AAAGACGCA	21	51	0.421053	0.0784314	0.342621	3.62377	0.000290343	0.0395057
ENST00000233154.9_2023_CCGGACTGT	29	60	0.896552	0.403509	0.493043	3.81664	0.000135281	0.0209994
ENST00000233154.9_2177_AGAAAGACA	27	69	0.434783	0.046875	0.387908	4.07037	4.69387e-05	0.00845744
ENST00000233331.12_1111_CCGGACTCT	94	212	0.827957	0.316583	0.511374	7.38845	1.48553e-13	1.25982e-10
ENST00000233331.12_758_CAAGACTGC	80	173	0.469697	0.100775	0.368922	4.08502	4.40725e-05	0.00800414
ENST00000233468.5_494_TTGGACTAA	389	479	0.331507	0.0882353	0.243272	6.58106	4.67114e-11	2.82027e-08
ENST00000233609.8_67_GATGAAGTA	941	1316	0.530387	0.409867	0.12052	6.26889	3.63632e-10	1.91364e-07
ENST00000233609.8_68_ATGAAGTAG	948	1319	0.396199	0.281534	0.114665	6.18586	6.17641e-10	3.14355e-07
ENST00000234091.8_1381_ATGGACCTT	61	163	0.864407	0.141975	0.722431	8.29943	1.04616e-16	1.27125e-13
ENST00000234091.8_1455_TTGGACTGT	54	158	0.923077	0.403846	0.519231	6.29052	3.16396e-10	1.68028e-07
ENST00000234091.8_1481_AAAAAGACT	54	140	0.911111	0.603604	0.307508	4.11698	3.83869e-05	0.00709263
ENST00000234091.8_1483_AAAGACTTT	58	151	0.8	0.41791	0.38209	4.43433	9.23581e-06	0.00202881
ENST00000234091.8_1585_AAGCAGACT	65	177	0.716981	0.467153	0.249828	3.67016	0.000242396	0.0340282
ENST00000234091.8_1587_GCAGACTTT	64	176	0.438596	0.09375	0.344846	4.78739	1.68964e-06	0.000445433
ENST00000234160.5_1363_GAGGACAGA	194	265	0.466102	0.237805	0.228297	3.873	0.000107505	0.0172795
ENST00000234160.5_1506_CGCAAACTA	224	309	0.160428	0.0313589	0.129069	6.31501	2.70143e-10	1.45011e-07
ENST00000234160.5_1507_GCAAACTAT	225	310	0.244444	0.0472727	0.197172	7.05805	1.68861e-12	1.24891e-09
ENST00000234160.5_1586_GAGGACGTG	176	256	0.329114	0.05	0.279114	5.0586	4.22353e-07	0.000127777
ENST00000234160.5_2109_AGTGACATT	160	259	0.444444	0.140097	0.304348	5.79328	6.90232e-09	2.92902e-06
ENST00000234198.9_1082_TGGGACTTT	63	83	0.857143	0.123457	0.733686	7.72646	1.1058e-14	1.06698e-11
ENST00000234198.9_1365_CCAGAGACT	80	91	0.9	0.479452	0.420548	5.43917	5.353e-08	1.93464e-05
ENST00000234198.9_1367_AGAGACTGA	79	82	0.986667	0.402985	0.583682	7.16207	7.94675e-13	6.14314e-10
ENST00000234198.9_1380_AGAGACCAC	80	103	0.313433	0.0625	0.250933	3.89925	9.64902e-05	0.0157516
ENST00000234198.9_1536_CCGGACAGC	86	112	0.454545	0.0740741	0.380471	3.98586	6.72372e-05	0.0115433
ENST00000234198.9_1619_TCGGACTTG	88	119	0.738095	0.12069	0.617406	7.24571	4.30189e-13	3.43803e-10
ENST00000234198.9_877_AAAGACTCA	60	86	0.309091	0.0238095	0.285281	3.59166	0.000328582	0.0437102
ENST00000234256.4_2030_AAGGACAAG	77	63	0.84058	0.0967742	0.743806	7.38235	1.55521e-13	1.31571e-10
ENST00000234256.4_2032_GGACAAGGA	63	63	0.625	0.0188679	0.606132	6.70157	2.06185e-11	1.30805e-08
ENST00000234256.4_2139_ATGGACTCA	73	64	0.972222	0.7	0.272222	3.82669	0.000129878	0.0202974
ENST00000234256.4_2329_TGGGACTCA	55	60	0.666667	0.0545455	0.612121	5.25739	1.46114e-07	4.86565e-05
ENST00000234256.4_2799_CTGGACACT	56	57	0.446429	0.0714286	0.375	4.55386	5.26697e-06	0.00123389
ENST00000234256.4_2801_GGACACTCT	50	57	0.521739	0.0961538	0.425585	3.71512	0.000203104	0.0294972
ENST00000234256.4_3332_TAGGACTTT	67	68	0.444444	0.031746	0.412698	4.5196	6.19573e-06	0.00142677
ENST00000234256.4_746_GTGGACTCT	72	59	0.833333	0.155172	0.678161	6.98073	2.93657e-12	2.11376e-09
ENST00000234301.3_40_CCGGACTCT	223	457	0.150685	0.0294118	0.121273	4.01454	5.95606e-05	0.0103814
ENST00000234301.3_412_GAGGACTGG	244	521	0.717489	0.155419	0.56207	13.4078	5.44277e-41	3.53663e-37
ENST00000234301.3_707_AGGGACTTG	218	457	0.319048	0.0665188	0.252529	5.3883	7.11274e-08	2.51839e-05
ENST00000234392.3_914_CTTAAGACT	22	29	0.7	0.153846	0.546154	3.70863	0.000208386	0.030123
ENST00000234420.11_1540_ACAGACTGA	29	35	0.964286	0.518519	0.445767	4.21455	2.5028e-05	0.00488875
ENST00000234420.11_1834_TAGGACTCT	25	38	0.869565	0.264706	0.604859	4.17249	3.01289e-05	0.00574464
ENST00000234420.11_3176_AAGGACTGC	27	42	0.875	0.405405	0.469595	3.70085	0.000214878	0.0308956
ENST00000234454.6_790_GTGGACTTC	59	137	0.894737	0.210938	0.683799	8.23967	1.72693e-16	2.05286e-13
ENST00000234677.7_1725_TCTGACTGC	761	1456	0.348875	0.0719603	0.276914	10.9768	4.94316e-28	1.58384e-24
ENST00000234677.7_1810_GATGACTGA	622	1132	0.600543	0.231844	0.3687	12.5218	5.67405e-36	2.81941e-32
ENST00000234677.7_1854_TAGGACTCT	227	528	0.487685	0.308924	0.17876	3.89644	9.76183e-05	0.0159134
ENST00000235090.10_1267_CTGGATTCT	343	270	0.409396	0.168889	0.240507	4.76521	1.88659e-06	0.000492186
ENST00000235090.10_1315_ATGGACATG	270	219	0.245283	0.0688073	0.176476	3.88903	0.000100646	0.0163362
ENST00000235150.5_2053_AAAGACTGC	28	67	0.72	0.186441	0.533559	3.93446	8.33824e-05	0.0138991
ENST00000235150.5_2251_ATGAACCTC	32	90	0.538462	0.0810811	0.45738	4.32445	1.52915e-05	0.00316946
ENST00000235150.5_2273_AGGGACAAA	29	75	0.6	0.0684932	0.531507	4.62111	3.81688e-06	0.000925606
ENST00000235150.5_2275_GGACAAACT	29	80	0.181818	0.0384615	0.143357	3.88806	0.000101047	0.016388
ENST00000235310.7_1597_TGTCAGACT	150	224	0.875	0.474286	0.400714	8.08436	6.24934e-16	7.00463e-13
ENST00000235310.7_1599_TCAGACTTT	155	217	0.762238	0.292929	0.469308	8.26853	1.35618e-16	1.63021e-13
ENST00000235329.10_1269_GCACACGGT	40	36	0.466667	0.05	0.416667	3.58908	0.000331847	0.0440458
ENST00000235329.10_2675_AAGGACACT	36	33	0.806452	0.310345	0.496107	4.33651	1.44761e-05	0.00302091
ENST00000235329.10_2897_AGGGACGAT	36	41	0.666667	0.097561	0.569106	4.37983	1.18771e-05	0.00253626
ENST00000235329.10_2936_AAGGACTGT	37	43	0.787879	0.282051	0.505828	3.7489	0.000177611	0.026369
ENST00000235521.5_990_AAGGACCAT	21	57	0.666667	0.107143	0.559524	4.09482	4.22503e-05	0.00771594
ENST00000237264.9_1022_AAGGACATT	27	74	0.9	0.353846	0.546154	3.80605	0.000141204	0.0217841
ENST00000237264.9_1024_GGACATTCT	28	77	0.666667	0.271186	0.39548	3.58689	0.000334641	0.0443405
ENST00000237264.9_400_GAAAACCTA	31	76	0.227273	0.0606061	0.166667	3.57791	0.000346359	0.0455942
ENST00000237264.9_863_TTGGACTCA	28	73	0.615385	0.123077	0.492308	3.61883	0.000295935	0.040116
ENST00000237264.9_902_AAATAGACT	27	83	1	0.651515	0.348485	3.60128	0.000316654	0.0423823
ENST00000237264.9_904_ATAGACTCT	28	85	0.964286	0.4	0.564286	5.12748	2.93644e-07	9.1828e-05
ENST00000237380.12_617_GTGGACTTG	130	182	0.917355	0.353933	0.563423	9.15632	5.36953e-20	9.19975e-17
ENST00000237530.11_2010_AAAAAACTT	507	603	0.235577	0.133466	0.102111	3.70521	0.000211217	0.0304706
ENST00000237530.11_2011_AAAAACTTT	502	591	0.199507	0.0780591	0.121448	3.99156	6.56397e-05	0.0113053
ENST00000237654.9_1431_AAGGACAAC	237	338	0.153488	0.0217391	0.131749	4.29958	1.71123e-05	0.00350026
ENST00000237654.9_1433_GGACAACAG	250	373	0.203297	0.0872483	0.116048	4.28602	1.81905e-05	0.0036948
ENST00000237858.11_759_GACAACACT	26	33	0.272727	0.04	0.232727	3.57262	0.000353423	0.0463468
ENST00000238081.8_376_AAGGACTAT	294	380	0.189091	0.0362117	0.152879	3.87181	0.000108032	0.0173542
ENST00000238477.5_923_TCTGACTTT	23	23	0.823529	0.190476	0.633053	3.85559	0.00011545	0.0183565
ENST00000238647.5_3224_ATGTACCTT	37	38	0.6	0.03125	0.56875	5.10785	3.25844e-07	0.000100913
ENST00000238647.5_3295_AGAGACCCT	34	35	0.666667	0.181818	0.484848	4.05681	4.97472e-05	0.00889678
ENST00000238651.10_1081_GCAGACATT	37	108	0.323529	0.04	0.283529	4.04998	5.12219e-05	0.00912715
ENST00000238738.9_1067_TTGAAGACT	45	80	0.28125	0.0735294	0.207721	3.78558	0.000153353	0.0233152
ENST00000238738.9_1069_GAAGACTGT	43	77	0.447368	0.0694444	0.377924	3.77357	0.000160927	0.0242668
ENST00000238738.9_1151_ATAAACTGT	39	77	0.52381	0.140625	0.383185	4.26329	2.01435e-05	0.00404142
ENST00000238738.9_864_GGGTACCGG	39	58	0.2	0.0869565	0.113043	3.73762	0.000185771	0.0273909
ENST00000238788.14_2064_CAGGACATT	174	91	0.329193	0.0340909	0.295102	3.86198	0.00011247	0.0179584
ENST00000238788.14_2085_TTGGACTGG	172	101	0.818182	0.265957	0.552224	8.03099	9.66867e-16	1.05529e-12
ENST00000239165.9_1140_GTGGACTGT	39	82	0.684211	0.106667	0.577544	5.08558	3.66497e-07	0.000112427
ENST00000239223.4_1064_GAGGACTAA	62	80	0.694915	0.109589	0.585326	6.64285	3.0768e-11	1.90469e-08
ENST00000239223.4_1067_GACTAATCG	64	94	0.185185	0.0243902	0.160795	3.5915	0.000328778	0.0437248
ENST00000239223.4_1381_TGGGACTCC	59	83	1	0.337838	0.662162	7.46161	8.54684e-14	7.45696e-11
ENST00000239223.4_1513_AGACATTTG	70	104	0.303571	0.0777778	0.225794	4.03582	5.44122e-05	0.0096084
ENST00000239223.4_1595_AAGGACTCA	69	106	0.859375	0.212121	0.647254	7.71546	1.20543e-14	1.1587e-11
ENST00000239223.4_321_CTGGACTGC	58	75	0.581818	0.176471	0.405348	4.68699	2.77254e-06	0.000694587
ENST00000239243.7_623_AGAGACCCA	40	145	0.487179	0.0437956	0.443384	4.0856	4.39624e-05	0.00798621
ENST00000239243.7_668_GAAAAGACT	35	130	0.882353	0.278846	0.603507	6.01877	1.75746e-09	8.29084e-07
ENST00000239243.7_670_AAAGACTGC	44	171	0.886364	0.223602	0.662761	6.76067	1.37355e-11	8.92721e-09
ENST00000239243.7_803_CCATAGACC	40	154	0.833333	0.36036	0.472973	5.69242	1.25254e-08	5.05801e-06
ENST00000239243.7_805_ATAGACCTG	37	141	0.72973	0.125	0.60473	5.28565	1.25259e-07	4.23337e-05
ENST00000239243.7_832_TGGGACTCT	37	165	0.945946	0.503311	0.442635	4.19926	2.6779e-05	0.00518536
ENST00000239243.7_896_ATAGACTCC	42	172	1	0.561538	0.438462	7.44655	9.58111e-14	8.32287e-11
ENST00000239367.7_1764_GTGAAACAG	25	57	0.391304	0.127273	0.264032	3.61105	0.000304962	0.0411096
ENST00000239906.10_1312_GCGGACACT	70	104	0.59375	0.217822	0.375928	5.05782	4.24083e-07	0.000128259
ENST00000239906.10_1314_GGACACTGT	67	99	0.666667	0.307692	0.358974	4.5207	6.16344e-06	0.00142039
ENST00000239906.10_1328_CGGGACTTT	74	117	0.958333	0.478632	0.479701	5.30101	1.15166e-07	3.91984e-05
ENST00000239906.10_1343_CTGGACTTG	66	121	0.923077	0.5	0.423077	6.37944	1.7774e-10	9.80532e-08
ENST00000239906.10_1398_ACACAGACT	66	95	0.967742	0.602564	0.365178	4.94263	7.70751e-07	0.000219551
ENST00000239906.10_1400_ACAGACTGA	66	96	0.939394	0.607143	0.332251	4.87785	1.07246e-06	0.000296436
ENST00000239906.10_1404_ACTGACTCT	72	123	0.758065	0.358491	0.399574	5.0483	4.45763e-07	0.000133973
ENST00000239906.10_1536_CAAGAGACT	78	126	0.777778	0.433333	0.344444	4.78585	1.70269e-06	0.000448363
ENST00000239906.10_1538_AGAGACTGG	77	122	0.732394	0.211111	0.521283	5.71161	1.1191e-08	4.55613e-06
ENST00000239906.10_566_GTGGACCTG	45	89	0.681818	0.159091	0.522727	4.42608	9.59609e-06	0.00209885
ENST00000239906.10_616_GTGGACTCC	51	84	0.98	0.558442	0.421558	4.17527	2.97637e-05	0.00568472
ENST00000239940.11_656_TGAGAGACT	47	59	0.605263	0.227273	0.37799	3.60902	0.000307352	0.0413638
ENST00000239940.11_959_TATGAACTC	51	63	0.289474	0.037037	0.252437	3.86666	0.000110335	0.0176611
ENST00000239940.11_960_ATGAACTCG	50	63	0.594595	0.196078	0.398516	4.38758	1.14621e-05	0.00245553
ENST00000240185.8_1652_CTGGACTTG	58	117	0.830189	0.408163	0.422025	5.76264	8.28099e-09	3.4697e-06
ENST00000240185.8_2198_GCAGAGACT	71	133	0.694915	0.269231	0.425684	4.86874	1.12312e-06	0.00030894
ENST00000240185.8_2200_AGAGACTTG	70	129	0.787879	0.28	0.507879	5.78435	7.2793e-09	3.08055e-06
ENST00000240185.8_2348_GAAGACTTT	78	128	0.305556	0.0330579	0.272498	4.30604	1.66206e-05	0.0034142
ENST00000240316.5_1051_TTAAAGACA	21	48	0.842105	0.25	0.592105	3.95143	7.76866e-05	0.013074
ENST00000240316.5_1105_TCACAGACT	21	48	0.882353	0.230769	0.651584	4.19921	2.67852e-05	0.00518621
ENST00000240333.12_1170_ATGGACTTA	96	113	0.51087	0.135922	0.374947	5.1296	2.90356e-07	9.089e-05
ENST00000240851.9_1521_CAAAAGACT	130	161	0.818182	0.631579	0.186603	4.74882	2.04602e-06	0.000529469
ENST00000240851.9_1523_AAAGACTCC	139	170	0.481203	0.136364	0.344839	5.75957	8.4326e-09	3.52686e-06
ENST00000240851.9_559_CTTGAATCA	127	158	0.442308	0.192	0.250308	3.81463	0.000136389	0.0211419
ENST00000240922.8_821_ATGAACTTT	122	110	0.354167	0.0792079	0.274959	7.84583	4.30097e-15	4.37087e-12
ENST00000241600.10_1077_GCGGACCAA	147	367	0.638889	0.0495868	0.589302	10.8651	1.69033e-27	5.19506e-24
ENST00000241600.10_1166_TAGGACCTC	145	383	0.727273	0.0718232	0.65545	12.8542	8.14517e-38	4.46955e-34
ENST00000241600.10_1432_ATAAAACTC	126	299	0.247312	0.0941176	0.153194	5.13372	2.84074e-07	8.91854e-05
ENST00000241600.10_1433_TAAAACTCA	123	301	0.744186	0.419689	0.324497	5.61135	2.00755e-08	7.83893e-06
ENST00000241600.10_506_CGTGACTGT	99	179	0.963415	0.603604	0.359811	7.60965	2.74845e-14	2.54113e-11
ENST00000241600.10_695_GTGGACACC	139	358	0.338235	0.0443787	0.293857	4.15364	3.27231e-05	0.00617276
ENST00000241600.10_866_GGGGACCAG	143	375	0.686131	0.0887097	0.597422	11.8907	1.32365e-32	5.45018e-29
ENST00000241704.8_4330_ATGGACATT	61	73	0.566667	0.109589	0.457078	4.09477	4.22582e-05	0.00771686
ENST00000242257.14_1122_CGGGACTTC	32	56	0.8125	0.115385	0.697115	5.77698	7.60534e-09	3.20713e-06
ENST00000242257.14_262_TGTTAGACT	30	54	0.72	0.186047	0.533953	4.63959	3.49093e-06	0.000854667
ENST00000242257.14_264_TTAGACTGT	25	50	0.76	0.155556	0.604444	4.64172	3.45522e-06	0.000846742
ENST00000242257.14_599_GGGGACATT	22	44	0.954545	0.418605	0.535941	4.37997	1.18694e-05	0.00253501
ENST00000242257.14_601_GGACATTCC	22	47	0.866667	0.258065	0.608602	4.49373	6.99871e-06	0.0015891
ENST00000242257.14_650_GAGGAGACT	33	61	0.884615	0.583333	0.301282	4.05184	5.08158e-05	0.00906232
ENST00000242257.14_652_GGAGACTGA	30	50	0.730769	0.272727	0.458042	3.8361	0.000125004	0.0196547
ENST00000242257.14_886_CAGGACAAG	27	56	0.5	0.037037	0.462963	4.89898	9.63357e-07	0.000269047
ENST00000242257.14_888_GGACAAGTG	28	58	0.142857	0.0172414	0.125616	5.05953	4.20287e-07	0.000127277
ENST00000242577.11_384_ATGGACTGT	504	1016	0.723493	0.129328	0.594165	20.1709	1.76399e-90	4.77404e-86
ENST00000242577.11_422_AAGGACTGC	480	1020	0.515366	0.0872483	0.428118	14.1055	3.51105e-45	2.84515e-41
ENST00000242577.11_448_CCAGAGACT	507	1014	0.46134	0.118848	0.342493	12.4958	7.86906e-36	3.87555e-32
ENST00000242577.11_450_AGAGACTGA	539	1058	0.682609	0.155642	0.526967	16.9942	9.07299e-65	1.41294e-60
ENST00000242719.4_793_ATGGACTTT	39	59	0.833333	0.113208	0.720126	6.02048	1.73901e-09	8.20795e-07
ENST00000242719.4_850_CTGGACTGT	46	63	0.840909	0.178571	0.662338	6.08021	1.20024e-09	5.82173e-07
ENST00000242719.4_934_TATGAGACT	50	68	0.65	0.277778	0.372222	4.12262	3.74583e-05	0.00694546
ENST00000242719.4_936_TGAGACTAA	48	62	0.65	0.153846	0.496154	4.15271	3.28557e-05	0.00619506
ENST00000242776.9_214_CGGGACTTT	194	341	0.494624	0.135952	0.358672	7.61267	2.68488e-14	2.48483e-11
ENST00000242776.9_253_GTGGACTGT	238	386	0.60177	0.0925926	0.509177	10.8036	3.30925e-27	1.00161e-23
ENST00000242783.11_1629_GCTGAGGTC	202	202	0.808989	0.643836	0.165153	3.64376	0.000268687	0.0370917
ENST00000242784.5_584_TGGGACTCT	704	1661	0.677863	0.235294	0.442568	20.0579	1.72055e-89	4.4824e-85
ENST00000242784.5_646_GAGGACTTA	721	1676	0.448737	0.0593112	0.389426	15.6404	3.86244e-55	4.37677e-51
ENST00000242784.5_702_CAGGACTCT	718	1596	0.752308	0.158571	0.593736	23.4488	1.3588e-121	6.5306e-117
ENST00000242784.5_734_CGTGAGACT	698	1577	0.434783	0.328625	0.106157	3.88635	0.000101764	0.0164841
ENST00000242784.5_736_TGAGACTTC	679	1546	0.180223	0.0482955	0.131928	5.10469	3.31332e-07	0.000102441
ENST00000243045.10_584_GAGGACTAT	119	156	0.53271	0.180328	0.352382	5.34257	9.16384e-08	3.17644e-05
ENST00000243108.5_1077_TCAGACTCT	30	25	0.766667	0.363636	0.40303	3.92152	8.79937e-05	0.014559
ENST00000243108.5_1487_GGGAAAATT	30	26	0.111111	0	0.111111	3.94291	8.0498e-05	0.0134755
ENST00000243108.5_1488_GGAAAATTA	29	26	0.2	0.08	0.12	4.02911	5.59891e-05	0.00984506
ENST00000243253.8_1556_CCGGACAGG	390	367	0.254642	0.0480226	0.206619	6.52514	6.7939e-11	4.00392e-08
ENST00000243253.8_1558_GGACAGGTT	336	314	0.392857	0.121076	0.271781	4.9072	9.23858e-07	0.000258853
ENST00000243253.8_1632_ATGGACTTT	492	424	0.950311	0.769784	0.180526	5.43213	5.5686e-08	2.00658e-05
ENST00000243253.8_1687_TGCTAGACA	494	475	0.312808	0.119898	0.19291	5.1417	2.72263e-07	8.58255e-05
ENST00000243253.8_1689_CTAGACATT	530	498	0.235887	0.0537634	0.182124	5.55976	2.70147e-08	1.02989e-05
ENST00000243253.8_1691_AGACATTTT	532	498	0.226891	0.0651685	0.161722	4.47391	7.68031e-06	0.00172724
ENST00000243253.8_1997_TGGGACCTT	490	485	0.380165	0.08125	0.298915	6.34419	2.23593e-10	1.21474e-07
ENST00000243253.8_2049_TAGGACTGT	416	387	0.91791	0.521127	0.396784	10.303	6.82733e-25	1.75246e-21
ENST00000243253.8_2107_AAGGACAGA	362	311	0.683019	0.221719	0.461299	10.1586	3.0353e-24	7.47449e-21
ENST00000243253.8_2109_GGACAGAAC	312	281	0.27451	0.114583	0.159926	3.71302	0.000204801	0.0296879
ENST00000243253.8_2201_GCTGACTCT	562	521	0.322222	0.0744681	0.247754	10.233	1.41124e-24	3.54728e-21
ENST00000243253.8_2355_CTGGACACG	535	511	0.230624	0.055666	0.174958	5.83576	5.35449e-09	2.31951e-06
ENST00000243253.8_2357_GGACACGTC	531	496	0.187905	0.0462555	0.141649	5.38652	7.18345e-08	2.54149e-05
ENST00000243253.8_2387_GGGGAGACA	569	519	0.385167	0.247449	0.137718	4.81734	1.45485e-06	0.000389879
ENST00000243253.8_2389_GGAGACATT	510	484	0.221198	0.0868486	0.13435	4.04658	5.19706e-05	0.00924165
ENST00000243253.8_2406_TATCAGACA	561	496	0.51532	0.366972	0.148348	4.17801	2.94065e-05	0.00562474
ENST00000243253.8_2408_TCAGACATG	542	471	0.184676	0.0380313	0.146645	4.91625	8.82173e-07	0.000247896
ENST00000243253.8_2410_AGACATGGA	540	474	0.156371	0.0344828	0.121888	4.73076	2.23679e-06	0.000574093
ENST00000243253.8_2414_ATGGACAGA	368	356	0.95873	0.595611	0.363119	7.42703	1.11064e-13	9.57331e-11
ENST00000243253.8_2424_ACTGACTTA	580	525	0.647177	0.453368	0.19381	7.87486	3.41122e-15	3.49983e-12
ENST00000243253.8_2503_TAGGACTGC	444	421	0.756691	0.212276	0.544415	14.2702	3.35644e-46	2.86126e-42
ENST00000243253.8_2664_GAAGACTCA	576	529	0.159774	0.0344828	0.125292	5.53158	3.17362e-08	1.19405e-05
ENST00000243253.8_2845_TTAGACATT	582	547	0.229779	0.121569	0.108211	3.82229	0.000132216	0.0205913
ENST00000243253.8_3280_GCCCACGCT	569	570	0.216814	0.0898438	0.12697	3.89115	9.97691e-05	0.0162175
ENST00000243501.10_196_GGGGACTCT	83	131	0.702703	0.178862	0.523841	6.5172	7.16317e-11	4.20604e-08
ENST00000243776.11_1450_TGGGACTAC	90	172	0.83908	0.176101	0.66298	8.5687	1.04662e-17	1.41353e-14
ENST00000243776.11_1548_GGGGACAGC	79	164	0.434211	0.0791367	0.355074	4.39346	1.1156e-05	0.00239826
ENST00000243776.11_2089_CTGGACACA	74	171	0.932432	0.407186	0.525247	6.82086	9.04988e-12	6.0555e-09
ENST00000243776.11_2091_GGACACACT	75	168	0.912281	0.382979	0.529302	6.19762	5.73233e-10	2.93144e-07
ENST00000243776.11_2134_CCTGACTTC	73	164	0.650794	0.192308	0.458486	6.19558	5.80711e-10	2.96697e-07
ENST00000243776.11_2260_CGTGACACT	112	200	0.576087	0.179641	0.396446	5.99707	2.00911e-09	9.37956e-07
ENST00000243776.11_2262_TGACACTGG	113	204	0.465116	0.103448	0.361668	6.00573	1.90472e-09	8.92814e-07
ENST00000243776.11_2494_GAGGACCTG	113	209	0.87037	0.112195	0.758175	12.0751	1.43001e-33	6.23826e-30
ENST00000243776.11_406_GGAGACTCT	85	157	0.423729	0.195122	0.228607	4.08297	4.44643e-05	0.00807056
ENST00000243776.11_791_TTGGACACC	88	162	0.313953	0.0440252	0.269928	4.17532	2.97567e-05	0.00568379
ENST00000243776.11_793_GGACACCTG	88	159	0.289474	0.0638298	0.225644	3.94426	8.00467e-05	0.0134113
ENST00000243776.11_844_TTTGACTGG	97	182	0.52439	0.1	0.42439	5.78204	7.38007e-09	3.11988e-06
ENST00000243776.11_958_CAGGACTTC	77	157	0.772727	0.223077	0.54965	7.26217	3.8092e-13	3.06328e-10
ENST00000243918.10_1014_TGGGACAGC	40	42	0.921053	0.128205	0.792848	6.10412	1.03371e-09	5.066e-07
ENST00000243918.10_1254_TATGACTTT	53	67	0.93617	0.468085	0.468085	5.6573	1.53772e-08	6.12184e-06
ENST00000243918.10_1366_ATAAAGACA	58	61	0.730769	0.137255	0.593514	5.77366	7.75697e-09	3.26436e-06
ENST00000243918.10_1368_AAAGACACT	58	59	0.698113	0.103448	0.594665	6.63983	3.14047e-11	1.94109e-08
ENST00000243918.10_1370_AGACACTGC	52	61	0.583333	0.0862069	0.497126	5.94499	2.7647e-09	1.26011e-06
ENST00000243918.10_1414_CTGGACTCC	55	57	0.960784	0.557692	0.403092	5.49129	3.99004e-08	1.4769e-05
ENST00000243918.10_645_TTGGACATC	57	100	0.963636	0.520833	0.442803	5.05927	4.20864e-07	0.00012741
ENST00000243918.10_647_GGACATCCT	56	99	0.9	0.468354	0.431646	4.06016	4.9039e-05	0.00878986
ENST00000243918.10_656_GCTGACACT	83	137	0.263889	0.0232558	0.240633	4.25353	2.10426e-05	0.00420125
ENST00000244007.7_4288_CTGTACTGT	36	32	1	0.823529	0.176471	3.8212	0.000132802	0.0206686
ENST00000244020.5_1175_CAGAACTCC	53	50	0.404762	0.0930233	0.311739	3.79419	0.000148127	0.0226479
ENST00000244020.5_1203_GAACACTTT	51	44	0.83871	0.28	0.55871	4.22435	2.3963e-05	0.00470712
ENST00000244051.3_1575_AATGACTTA	23	28	0.857143	0.285714	0.571429	3.78596	0.000153116	0.0232881
ENST00000244061.6_2277_AGGGACTGA	61	97	0.698113	0.113636	0.584477	6.3982	1.57215e-10	8.75448e-08
ENST00000244496.6_1136_TGGGACATT	70	149	0.705882	0.215385	0.490498	6.32542	2.52546e-10	1.36248e-07
ENST00000244496.6_1138_GGACATTAT	71	152	0.75	0.280992	0.469008	5.17788	2.24425e-07	7.20206e-05
ENST00000244496.6_778_GGACAGGAG	96	152	0.328947	0.0677966	0.261151	4.11988	3.79062e-05	0.00701543
ENST00000244496.6_862_GAGGACAGA	100	130	0.905405	0.342466	0.56294	7.47226	7.88262e-14	6.89708e-11
ENST00000244496.6_938_GAAGACTAG	107	181	0.315789	0.0490798	0.26671	3.77846	0.000157804	0.0238785
ENST00000244496.6_954_TTGGACTAT	104	175	0.97	0.533742	0.436258	7.53455	4.90016e-14	4.3978e-11
ENST00000244571.5_3068_GAGGACTAG	36	42	0.571429	0.135135	0.436293	3.62835	0.000285233	0.0389454
ENST00000244571.5_3221_TGTGACTGC	39	47	1	0.482759	0.517241	7.02209	2.18568e-12	1.59496e-09
ENST00000244711.4_740_CAGGACTGA	68	102	0.474576	0.0888889	0.385687	4.38634	1.15274e-05	0.00246763
ENST00000244741.10_420_GTGGACCTG	46	130	0.413043	0.015748	0.397295	4.91257	8.98906e-07	0.000252267
ENST00000244745.4_3351_TATAAGACT	29	46	0.925926	0.571429	0.354497	4.5476	5.42613e-06	0.00126703
ENST00000244745.4_3353_TAAGACTGT	25	45	0.916667	0.317073	0.599593	4.94571	7.58665e-07	0.000216413
ENST00000244745.4_3499_CTGGACTTT	32	51	0.9375	0.36	0.5775	4.29441	1.75158e-05	0.00357338
ENST00000244763.9_1054_GTGGACTGA	123	93	0.760684	0.141176	0.619507	8.04616	8.54347e-16	9.3873e-13
ENST00000244763.9_2755_AGTTACAGC	44	47	0.83871	0.428571	0.410138	3.76443	0.000166926	0.0250333
ENST00000244766.7_1157_AAGGACAGA	67	259	0.529412	0.114286	0.415126	4.77492	1.79775e-06	0.00047086
ENST00000244766.7_1159_GGACAGACT	51	197	0.893617	0.52381	0.369807	5.95829	2.54894e-09	1.16807e-06
ENST00000244766.7_1161_ACAGACTGT	51	189	0.833333	0.251497	0.581836	6.56051	5.36237e-11	3.20566e-08
ENST00000244766.7_687_GGGGACGTT	81	268	0.844156	0.154717	0.689439	9.86669	5.80461e-23	1.29966e-19
ENST00000244766.7_727_TAGGATTGT	98	315	0.542169	0.0785714	0.463597	6.80042	1.04317e-11	6.90369e-09
ENST00000245206.10_1399_ACAGAGACA	309	375	0.247899	0.0526316	0.195268	6.82207	8.97375e-12	6.00739e-09
ENST00000245206.10_1401_AGAGACAAC	317	387	0.325581	0.0248619	0.30072	8.81732	1.17229e-18	1.75126e-15
ENST00000245206.10_1403_AGACAACCT	339	416	0.311111	0.0278481	0.283263	8.63592	5.82561e-18	8.05923e-15
ENST00000245206.10_1444_ACACAGACA	329	382	0.710638	0.307958	0.40268	9.46212	3.01772e-21	5.78949e-18
ENST00000245206.10_1446_ACAGACAAT	276	299	0.737069	0.181132	0.555937	12.1466	5.97807e-34	2.65779e-30
ENST00000245206.10_1448_AGACAATGA	276	313	0.487805	0.106529	0.381276	12.2969	9.41078e-35	4.41638e-31
ENST00000245206.10_1449_GACAATGAG	277	318	0.28169	0.139785	0.141905	3.97392	7.06981e-05	0.0120564
ENST00000245206.10_2132_CTGTACTTT	388	445	0.524793	0.240816	0.283977	5.69992	1.19863e-08	4.85437e-06
ENST00000245539.11_691_CATGACTTG	198	297	0.279221	0.105042	0.174179	3.62271	0.000291532	0.0396423
ENST00000245564.8_1735_GTGGACTAA	132	79	0.807692	0.324675	0.483017	7.06168	1.645e-12	1.21956e-09
ENST00000245615.6_1428_TGGGACTGG	62	102	0.52459	0.0957447	0.428845	3.95074	7.79093e-05	0.0131036
ENST00000245615.6_2095_GCAGACTTG	63	107	0.428571	0.0543478	0.374224	4.39287	1.11866e-05	0.00240409
ENST00000245816.11_1029_GCTGAGACA	449	780	0.549708	0.27619	0.273517	7.93163	2.16293e-15	2.26156e-12
ENST00000245816.11_1031_TGAGACACT	431	768	0.294118	0.0284168	0.265701	8.01536	1.09816e-15	1.1902e-12
ENST00000245816.11_1033_AGACACTGT	383	678	0.298883	0.0377358	0.261147	7.36295	1.79888e-13	1.51176e-10
ENST00000245960.10_3001_AAGGACTGA	42	61	0.756757	0.234043	0.522714	4.94597	7.57639e-07	0.000216147
ENST00000246024.7_1495_TCCTAATCA	24	31	0.133333	0	0.133333	4.27672	1.89668e-05	0.00383154
ENST00000246071.8_808_TCACACCGT	69	156	0.517241	0.0821918	0.43505	3.5736	0.00035211	0.0462109
ENST00000246117.9_1856_GTGGACACT	123	98	0.464286	0.22449	0.239796	4.60795	4.06665e-06	0.000979869
ENST00000246117.9_1858_GGACACTGC	120	94	0.615385	0.295775	0.31961	4.34874	1.36921e-05	0.002873
ENST00000246117.9_1923_GAACACTGA	136	109	0.204301	0.0240964	0.180205	4.16316	3.13874e-05	0.00595
ENST00000246117.9_1997_TTGAACTTC	101	94	0.1875	0.0454545	0.142045	4.95699	7.15947e-07	0.000205431
ENST00000246117.9_2044_ACGGACTTG	100	86	0.770833	0.373494	0.397339	4.93877	7.86159e-07	0.000223529
ENST00000246117.9_2189_CTGGACTGC	61	83	0.448276	0.109756	0.33852	3.79435	0.000148033	0.0226397
ENST00000246117.9_2265_GGACATGGT	68	94	0.456522	0.118421	0.338101	3.94013	8.14371e-05	0.0136123
ENST00000246117.9_3438_GCTGAGACT	97	122	0.816092	0.575758	0.240334	4.5858	4.5226e-06	0.00107783
ENST00000246117.9_3440_TGAGACTCT	88	112	0.682927	0.390476	0.292451	3.83943	0.00012332	0.0194261
ENST00000246139.9_945_TGGGACTTT	65	92	0.526316	0.183908	0.342408	3.95224	7.74238e-05	0.0130361
ENST00000246151.9_710_CCACAGACA	83	139	0.684211	0.315789	0.368421	3.79566	0.000147252	0.0225512
ENST00000246151.9_714_AGACACACT	61	98	0.270833	0.0361446	0.234689	3.66246	0.000249802	0.0349079
ENST00000246166.3_1496_TGGTACTTT	36	50	0.925926	0.243243	0.682683	4.85834	1.18375e-06	0.00032405
ENST00000246166.3_1972_GGAGAACTG	35	51	0.28	0.0434783	0.236522	4.00406	6.22653e-05	0.0107861
ENST00000246166.3_2265_CAAGACTGT	33	52	0.645161	0.116279	0.528882	4.30131	1.69788e-05	0.00347783
ENST00000246337.9_266_CGACATCCT	147	147	0.190476	0.0598291	0.130647	3.61872	0.000296066	0.0401258
ENST00000246533.8_1113_TAGGACACT	450	271	0.27791	0.0494297	0.22848	5.52469	3.3007e-08	1.23768e-05
ENST00000246533.8_1115_GGACACTCT	598	347	0.263383	0.0666667	0.196717	6.33915	2.31041e-10	1.25374e-07
ENST00000246535.4_626_AGGGACTTT	116	225	0.559633	0.0645161	0.495117	8.27046	1.33446e-16	1.60687e-13
ENST00000246535.4_665_AGGGACTAT	107	212	0.3	0.0969388	0.203061	3.8161	0.000135578	0.0210395
ENST00000247161.7_1475_TGAAAGACT	66	75	0.816327	0.306452	0.509875	4.99127	5.99846e-07	0.0001754
ENST00000247161.7_1477_AAAGACTCA	67	73	0.873016	0.279412	0.593604	6.12988	8.79465e-10	4.35372e-07
ENST00000247161.7_388_GAGGACTGC	48	56	0.543478	0.0888889	0.454589	3.64496	0.00026743	0.0369526
ENST00000247161.7_469_GGGGACACT	49	58	0.458333	0.0517241	0.406609	4.59573	4.31247e-06	0.00103241
ENST00000247161.7_471_GGACACTGT	48	55	0.45	0.0588235	0.391176	4.09887	4.1518e-05	0.00759837
ENST00000247461.9_1204_GCCAACCCT	106	140	0.185714	0.0720721	0.113642	3.56444	0.000364633	0.0475039
ENST00000247461.9_2108_AAGGACCCT	112	142	0.306306	0.0352113	0.271095	4.32275	1.54098e-05	0.00319139
ENST00000247668.7_1539_GTGGACCTG	36	35	0.944444	0.4	0.544444	3.73786	0.000185597	0.027368
ENST00000247843.7_976_ATGGACTTA	61	80	0.75	0.0833333	0.666667	7.13675	9.55614e-13	7.31826e-10
ENST00000247930.5_2737_GCGGACCCA	58	110	0.824561	0.113208	0.711354	7.78976	6.71391e-15	6.65796e-12
ENST00000247930.5_2810_TCGGACACC	66	143	0.790323	0.148936	0.641386	7.98219	1.43764e-15	1.53487e-12
ENST00000247930.5_2812_GGACACCGC	65	140	0.803922	0.163934	0.639987	7.97991	1.4644e-15	1.56044e-12
ENST00000247930.5_2904_AAGGACATG	74	130	0.661538	0.214286	0.447253	6.46783	9.94178e-11	5.7212e-08
ENST00000247930.5_2906_GGACATGGG	85	154	0.639344	0.23741	0.401934	5.68537	1.30528e-08	5.26033e-06
ENST00000247930.5_2973_GCGGACCTG	84	165	0.277108	0.00609756	0.271011	3.69961	0.000215935	0.0310052
ENST00000247930.5_336_CTGGACTCC	24	64	0.9	0.55102	0.34898	4.05684	4.97411e-05	0.00889626
ENST00000247930.5_492_AGGGACCCT	32	85	0.7	0.166667	0.533333	5.02005	5.16572e-07	0.000153108
ENST00000247930.5_713_ATGGACCCG	34	87	0.617647	0.114943	0.502705	4.11151	3.93083e-05	0.00724069
ENST00000247977.9_1229_ATGGACTGG	25	49	0.92	0.266667	0.653333	5.12571	2.96412e-07	9.2569e-05
ENST00000247977.9_1330_AATCAGACT	27	44	0.958333	0.387097	0.571237	4.44168	8.92586e-06	0.00197003
ENST00000247977.9_1332_TCAGACTTG	27	45	0.925926	0.157895	0.768031	5.47269	4.4326e-08	1.62946e-05
ENST00000247977.9_1606_GTTAAGACT	25	48	0.954545	0.7	0.254545	3.68505	0.000228658	0.0324592
ENST00000247977.9_1608_TAAGACTCA	27	51	0.875	0.1875	0.6875	5.23571	1.64355e-07	5.4156e-05
ENST00000248098.8_942_AATGACTGA	144	145	0.721154	0.242718	0.478435	7.20629	5.74985e-13	4.52517e-10
ENST00000248114.7_1767_GAGAACTCA	21	65	0.222222	0	0.222222	4.29735	1.72852e-05	0.0035315
ENST00000248378.6_433_CTGGACGTT	207	587	0.18408	0.0155709	0.168509	4.62085	3.82167e-06	0.000926606
ENST00000248378.6_482_GGGGACTTT	242	678	0.839827	0.127329	0.712498	17.3193	3.36309e-67	5.64751e-63
ENST00000248378.6_509_GAGGACTGT	195	595	0.918919	0.205882	0.713037	15.7697	5.0311e-56	5.86803e-52
ENST00000248378.6_537_GTAGACTTC	220	628	0.404145	0.0845588	0.319586	6.33462	2.37929e-10	1.28986e-07
ENST00000248451.7_597_ATTGACTGT	230	238	0.586022	0.15	0.436022	8.34224	7.28946e-17	8.98714e-14
ENST00000248668.5_2432_ATGGAGACC	30	29	0.931034	0.363636	0.567398	4.77602	1.78801e-06	0.000468573
ENST00000248668.5_2434_GGAGACCTG	31	26	0.903226	0.36	0.543226	4.08554	4.39747e-05	0.00798777
ENST00000248668.5_2578_CGGGACTGG	37	31	0.833333	0.3	0.533333	3.5771	0.000347434	0.0457054
ENST00000248879.8_664_TGGGACTGG	478	621	0.293182	0.101266	0.191916	5.1656	2.39669e-07	7.64061e-05
ENST00000248879.8_865_TGGGACTTG	457	633	0.650901	0.170897	0.480004	12.9176	3.58222e-38	2.0092e-34
ENST00000248958.5_466_ATGGACAGT	1137	1014	0.311412	0.0350691	0.276343	12.808	1.47987e-37	8.05711e-34
ENST00000248958.5_468_GGACAGTGC	1095	967	0.269071	0.117647	0.151424	7.23231	4.74844e-13	3.77543e-10
ENST00000248958.5_689_GATGAACTC	1252	1108	0.273016	0.146899	0.126117	10.0368	1.05047e-23	2.4837e-20
ENST00000248958.5_690_ATGAACTCT	1243	1094	0.243852	0.117711	0.126142	10.8074	3.17682e-27	9.62568e-24
ENST00000248958.5_761_GCAGAGACT	1355	1179	0.630828	0.405467	0.225361	9.86527	5.88785e-23	1.31619e-19
ENST00000248958.5_763_AGAGACTTT	1317	1143	0.563717	0.300686	0.263031	11.8414	2.38425e-32	9.61836e-29
ENST00000248975.6_1404_AGAGAGACA	255	439	0.218905	0.0614973	0.157408	5.13516	2.81901e-07	8.8573e-05
ENST00000248975.6_1406_AGAGACAAC	219	397	0.241706	0.0078329	0.233873	4.35295	1.34317e-05	0.00282624
ENST00000248975.6_1408_AGACAACTT	209	380	0.240196	0.0167598	0.223436	4.39865	1.08926e-05	0.00234834
ENST00000248975.6_1439_ATAAACTGT	217	376	0.15847	0.0492754	0.109195	8.41727	3.85357e-17	4.9006e-14
ENST00000248975.6_475_CTGGAGACA	239	421	0.356021	0.138554	0.217467	5.23885	1.61577e-07	5.33345e-05
ENST00000248975.6_477_GGAGACAGT	229	395	0.49359	0.275109	0.218481	4.72028	2.35524e-06	0.000600677
ENST00000248975.6_479_AGACAGTTT	207	356	0.153409	0.0157729	0.137636	3.8	0.000144698	0.0222297
ENST00000248975.6_820_CTGGACACA	186	384	0.879518	0.113757	0.765761	15.4286	1.05163e-53	1.1275e-49
ENST00000248975.6_822_GGACACACT	188	389	0.842105	0.130178	0.711928	14.1365	2.26149e-45	1.85414e-41
ENST00000248975.6_847_AAGGACTCC	217	401	0.936585	0.264706	0.671879	14.83	9.3668e-50	8.88118e-46
ENST00000249014.5_1050_GCTGAGACT	257	402	0.791045	0.466165	0.324879	9.08484	1.03851e-19	1.72831e-16
ENST00000249014.5_1052_TGAGACTCC	219	338	0.78125	0.428571	0.352679	9.7242	2.37775e-22	5.04811e-19
ENST00000249014.5_1234_ATGGACACT	279	415	0.860377	0.208437	0.651941	14.9	3.29803e-50	3.21452e-46
ENST00000249014.5_1236_GGACACTGT	283	413	0.887446	0.260355	0.627091	14.1241	2.69959e-45	2.20684e-41
ENST00000249014.5_1686_CAGGACAGA	237	308	0.223881	0.0917874	0.132093	4.67064	3.00263e-06	0.000745729
ENST00000249014.5_1730_TGGGACTTT	548	743	0.168932	0.057554	0.111378	4.26331	2.01419e-05	0.0040414
ENST00000249014.5_1788_CTGGACCTA	494	687	0.195329	0.0655488	0.12978	3.55238	0.000381764	0.0492729
ENST00000249014.5_356_ATGGACTAG	258	367	0.980392	0.669468	0.310924	8.16787	3.13874e-16	3.63804e-13
ENST00000249014.5_513_GGGGACTTC	161	316	0.782051	0.151625	0.630427	11.8589	1.9352e-32	7.86375e-29
ENST00000249014.5_954_TCTGACTCT	296	427	0.476562	0.113314	0.363248	8.25578	1.50909e-16	1.80004e-13
ENST00000249014.5_978_CTGGACCTC	245	385	0.213333	0.0253521	0.187981	3.55554	0.000377205	0.048802
ENST00000249042.8_128_CAGGACTGG	118	800	0.757895	0.28914	0.468755	8.9952	2.35798e-19	3.77545e-16
ENST00000249042.8_162_CTGGACGCG	95	713	0.284091	0.0361795	0.247911	4.68499	2.7997e-06	0.000700571
ENST00000249042.8_537_CTGGACCGC	121	763	0.616667	0.059761	0.556906	9.37831	6.7038e-21	1.24499e-17
ENST00000249289.5_352_AAGGACTCC	809	1333	0.140083	0.0188679	0.121215	7.84247	4.41774e-15	4.48136e-12
ENST00000249289.5_408_GGGGACTCC	1074	1837	0.476721	0.123998	0.352723	16.5968	7.3567e-62	1.01522e-57
ENST00000249356.4_532_AAGGACAAA	23	64	0.65	0.169492	0.480508	3.63821	0.000274545	0.0377542
ENST00000249356.4_585_GATGACTTA	24	60	0.75	0.0625	0.6875	4.83192	1.35223e-06	0.000365043
ENST00000249356.4_783_TTTGACTCT	24	67	0.772727	0.2	0.572727	4.02588	5.67618e-05	0.00996585
ENST00000249356.4_848_CAGGACTGT	22	63	0.761905	0.189655	0.57225	4.43488	9.21228e-06	0.00202427
ENST00000249364.9_1092_ATGAAATTG	81	112	0.45	0.119403	0.330597	3.92984	8.50028e-05	0.014132
ENST00000249364.9_1093_TGAAATTGT	79	111	0.568182	0.211268	0.356914	3.65235	0.000259851	0.0360793
ENST00000249364.9_1109_ACTGAGACT	71	105	0.956522	0.710843	0.245678	5.44625	5.14416e-08	1.86545e-05
ENST00000249364.9_1111_TGAGACTGT	63	85	0.966102	0.521127	0.444975	6.30383	2.90373e-10	1.55243e-07
ENST00000249364.9_1123_TACAAACTT	76	110	0.306122	0.09	0.216122	5.76552	8.14047e-09	3.41441e-06
ENST00000249364.9_1124_ACAAACTTT	74	109	0.213115	0.0485437	0.164571	6.53151	6.51099e-11	3.84939e-08
ENST00000249364.9_1134_TAAGACATG	79	97	0.233766	0.0421053	0.191661	3.96938	7.20586e-05	0.0122451
ENST00000249373.8_2682_GGGGACTCT	66	81	0.777778	0.179487	0.598291	6.34794	2.18216e-10	1.18738e-07
ENST00000249373.8_2844_ATGGACACA	33	39	0.878788	0.416667	0.462121	4.23245	2.3116e-05	0.00456002
ENST00000249373.8_2850_ACAGAACTC	53	63	0.282051	0.0701754	0.211876	3.64406	0.000268373	0.0370591
ENST00000249373.8_2851_CAGAACTCA	60	71	0.195652	0.0434783	0.152174	5.25242	1.50115e-07	4.98876e-05
ENST00000249373.8_2871_TCGGACTTC	59	80	0.75	0.166667	0.583333	6.25578	3.95527e-10	2.06704e-07
ENST00000249373.8_2900_TGGGACAGG	54	67	0.666667	0.169492	0.497175	4.7448	2.08713e-06	0.000538609
ENST00000249373.8_2902_GGACAGGAA	53	68	0.727273	0.333333	0.393939	3.6517	0.000260507	0.0361573
ENST00000249373.8_3340_GTTGACTGT	76	87	0.409091	0.0405405	0.36855	4.87016	1.11507e-06	0.000307057
ENST00000249501.5_1046_CGAGAACTG	26	73	0.705882	0.209677	0.496205	4.0075	6.1366e-05	0.0106535
ENST00000249501.5_1047_GAGAACTGA	26	73	0.416667	0.0793651	0.337302	4.0393	5.36107e-05	0.00948971
ENST00000249504.7_1049_ACAGAGACC	73	127	0.533333	0.247312	0.286022	3.78488	0.00015378	0.0233661
ENST00000249504.7_1051_AGAGACCGT	64	104	0.633333	0.232323	0.40101	4.23624	2.27294e-05	0.00449329
ENST00000249504.7_1271_CGGGACTTG	68	113	0.80303	0.419048	0.383983	4.38514	1.15913e-05	0.00248018
ENST00000249504.7_957_GAAAAGACT	74	111	0.942029	0.666667	0.275362	4.06373	4.82948e-05	0.00867376
ENST00000249504.7_959_AAAGACTTC	69	106	0.911765	0.571429	0.340336	4.52486	6.04359e-06	0.00139623
ENST00000249806.11_1419_CCGGACATC	268	284	0.212121	0.0395683	0.172553	3.56039	0.00037031	0.0480885
ENST00000249806.11_1421_GGACATCTT	273	283	0.15812	0.0383142	0.119805	4.70586	2.52794e-06	0.000640272
ENST00000250124.11_1362_ATAAAGACT	112	136	0.213483	0.0743802	0.139103	3.69089	0.000223475	0.0318695
ENST00000250124.11_863_TTGCAGACT	187	223	0.662162	0.342105	0.320057	5.69451	1.23725e-08	5.00063e-06
ENST00000250124.11_865_GCAGACTTT	182	216	0.467066	0.08	0.387066	7.47226	7.88287e-14	6.89708e-11
ENST00000250454.8_978_ATGGACAGT	47	60	0.804348	0.2	0.604348	5.28526	1.25527e-07	4.24141e-05
ENST00000250454.8_980_GGACAGTTA	46	66	0.269231	0.0545455	0.214685	4.67818	2.89431e-06	0.000721269
ENST00000250489.9_113_CGGCAGATG	42	37	0.580645	0.185185	0.39546	3.80217	0.000143436	0.0220735
ENST00000250559.14_825_ATGGACTTT	38	56	0.575758	0.115385	0.460373	3.75208	0.000175374	0.026105
ENST00000250559.14_989_AGAGACATT	50	67	0.446809	0.0322581	0.41455	4.33613	1.45015e-05	0.00302554
ENST00000250916.6_898_GAGGACCCA	58	56	0.566038	0.0740741	0.491964	5.24861	1.53247e-07	5.08135e-05
ENST00000250916.6_984_CCTGAGACT	57	59	0.901961	0.324324	0.577636	5.76823	8.01076e-09	3.36355e-06
ENST00000250916.6_986_TGAGACTGG	55	56	0.882353	0.217391	0.664962	6.00418	1.92296e-09	9.00756e-07
ENST00000251089.8_1294_GTGGACAAG	23	29	0.434783	0.0714286	0.363354	3.8783	0.000105187	0.016948
ENST00000251413.8_1523_ATGGACTCT	201	258	0.816327	0.318966	0.497361	10.0452	9.64407e-24	2.28602e-20
ENST00000251588.7_1356_ACGGACTCG	32	39	0.75	0.263158	0.486842	4.68028	2.86479e-06	0.000714552
ENST00000251588.7_1914_GTGGACCCT	37	47	0.6	0.152174	0.447826	3.98699	6.69181e-05	0.0114949
ENST00000251849.9_2277_GTTGACTTT	68	128	0.631579	0.154545	0.477033	5.78558	7.22629e-09	3.05905e-06
ENST00000251849.9_2391_AAGGACCTT	68	122	0.793651	0.262712	0.530939	6.30746	2.8366e-10	1.51829e-07
ENST00000251849.9_2398_TTCTAGACT	75	137	0.895522	0.575472	0.320051	5.71932	1.06951e-08	4.36889e-06
ENST00000251849.9_2400_CTAGACTGC	71	121	0.794118	0.296296	0.497821	5.81763	5.96872e-09	2.56605e-06
ENST00000251849.9_2701_CGGGACTTT	69	122	0.8125	0.310345	0.502155	6.29975	2.98124e-10	1.59052e-07
ENST00000251849.9_2728_CGCCAGACA	39	56	0.852941	0.378378	0.474563	4.66025	3.15822e-06	0.000780686
ENST00000251849.9_2730_CCAGACATT	37	56	0.657143	0.122449	0.534694	4.97647	6.47555e-07	0.000187856
ENST00000251849.9_2732_AGACATTTT	36	58	0.607143	0.0740741	0.533069	4.53453	5.77323e-06	0.0013391
ENST00000251849.9_2763_CAGGACTGC	61	92	0.781818	0.292683	0.489135	4.99689	5.82608e-07	0.0001709
ENST00000251849.9_634_CTCCACGAA	67	136	0.423077	0.109091	0.313986	3.56219	0.000367778	0.0478465
ENST00000251968.4_1266_AGAAAGACT	61	165	0.153846	0.01875	0.135096	3.57172	0.000354642	0.0464739
ENST00000252015.3_2387_ATGGACATA	78	92	0.363636	0.0659341	0.297702	4.96594	6.83675e-07	0.000197022
ENST00000252015.3_2389_GGACATAGA	76	90	0.34375	0.0595238	0.284226	5.37065	7.84534e-08	2.75365e-05
ENST00000252102.9_394_CTGGACTTA	509	954	0.353488	0.189081	0.164407	4.72973	2.24821e-06	0.000576389
ENST00000252115.10_1374_TCGGACTGG	83	114	0.7625	0.238938	0.523562	7.05601	1.71349e-12	1.26563e-09
ENST00000252136.12_660_TGACATTCC	78	69	0.344262	0.0983607	0.245902	3.71838	0.000200507	0.0291777
ENST00000252137.11_1388_ACGGACAAC	129	242	0.335938	0.0336134	0.302324	4.53165	5.85238e-06	0.00135509
ENST00000252137.11_1390_GGACAACCT	132	246	0.398305	0.10396	0.294345	4.24901	2.14716e-05	0.00427375
ENST00000252137.11_1427_TCGGACTTC	144	253	0.935252	0.640816	0.294435	5.63844	1.71595e-08	6.78008e-06
ENST00000252137.11_1461_TCATAGACG	178	330	0.836478	0.165441	0.671037	12.4254	1.90381e-35	9.24565e-32
ENST00000252137.11_1463_ATAGACGCT	159	312	0.736111	0.0909091	0.645202	12.4893	8.53544e-36	4.18894e-32
ENST00000252137.11_1506_GAGGACTCC	172	329	0.890909	0.230508	0.660401	12.8059	1.52021e-37	8.2606e-34
ENST00000252137.11_1593_CCAGACTGG	48	72	0.72093	0.109375	0.611555	5.44258	5.25145e-08	1.90189e-05
ENST00000252137.11_1682_AAAGAACAC	112	204	0.229167	0.027027	0.20214	5.74208	9.35215e-09	3.86793e-06
ENST00000252137.11_1683_AAGAACACC	107	207	0.119565	0.00995025	0.109615	5.62948	1.8075e-08	7.11356e-06
ENST00000252445.7_380_CCAGAGACA	153	314	0.455556	0.149485	0.306071	5.33749	9.42437e-08	3.25945e-05
ENST00000252445.7_382_AGAGACATT	126	247	0.427273	0.124378	0.302895	5.26872	1.37382e-07	4.59794e-05
ENST00000252445.7_384_AGACATTCC	148	275	0.379032	0.106996	0.272036	5.56707	2.59056e-08	9.90723e-06
ENST00000252445.7_701_GGGGACTGT	225	459	0.3	0.0405405	0.259459	4.99069	6.01634e-07	0.000175815
ENST00000252483.10_2487_ATACAGACT	37	78	0.625	0.177419	0.447581	3.77783	0.000158199	0.0239265
ENST00000252483.10_2489_ACAGACTGT	33	69	0.387097	0.0606061	0.326491	3.93059	8.47362e-05	0.0140961
ENST00000252483.10_410_CTGGACTGT	23	56	0.869565	0.0784314	0.791134	5.57928	2.41515e-08	9.30019e-06
ENST00000252485.8_1616_CTGGACACC	41	56	0.6	0.0740741	0.525926	5.43331	5.53178e-08	1.9946e-05
ENST00000252485.8_1618_GGACACCAG	39	51	0.575758	0.0454545	0.530303	5.05236	4.36383e-07	0.000131465
ENST00000252485.8_1792_CTGGACACA	48	56	0.5	0.037037	0.462963	3.95143	7.76866e-05	0.013074
ENST00000252485.8_1794_GGACACAGA	44	46	0.46875	0.0882353	0.380515	3.61612	0.000299053	0.040452
ENST00000252485.8_1924_TGGGACTTG	48	56	0.979167	0.436364	0.542803	3.99707	6.41312e-05	0.0110831
ENST00000252485.8_1953_CTGGACTTC	39	52	0.897436	0.454545	0.44289	4.86801	1.12728e-06	0.000309942
ENST00000252485.8_532_CTGGACTGT	38	47	0.675676	0.142857	0.532819	3.80075	0.00014426	0.0221757
ENST00000252485.8_785_CCCCAAGGG	40	44	0.388889	0.0714286	0.31746	3.60936	0.000306957	0.0413265
ENST00000252485.8_786_CCCAAGGGG	40	44	0.409091	0.121212	0.287879	3.62727	0.000286434	0.0390768
ENST00000252487.9_1593_GTCCACTTT	85	83	0.535714	0.179487	0.356227	3.7927	0.000149019	0.0227617
ENST00000252599.9_1904_CTGGACAGT	59	64	0.686275	0.0877193	0.598555	6.34836	2.17627e-10	1.18464e-07
ENST00000252599.9_1906_GGACAGTGC	56	55	0.25	0.0697674	0.180233	3.73934	0.000184501	0.0272338
ENST00000252599.9_1992_GAGGACATC	70	64	0.736842	0.0833333	0.653509	7.49222	6.77165e-14	5.98684e-11
ENST00000252599.9_1994_GGACATCAG	70	68	0.634615	0.0769231	0.557692	6.25181	4.05722e-10	2.11675e-07
ENST00000252599.9_3135_ACAGACTCC	70	67	0.655738	0.333333	0.322404	3.88393	0.000102782	0.0166249
ENST00000252599.9_3510_TAGGACATT	64	78	0.301887	0.0273973	0.27449	4.01391	5.97202e-05	0.0104053
ENST00000252602.2_348_TCGGACCTT	153	517	0.342105	0.0254403	0.316665	4.37519	1.21326e-05	0.00258449
ENST00000252602.2_399_TCGGACCTG	145	543	0.638889	0.0277778	0.611111	11.2113	3.58692e-29	1.23442e-25
ENST00000252602.2_508_AAAGAACAG	159	507	0.191304	0.0503282	0.140976	7.16396	7.83783e-13	6.06736e-10
ENST00000252602.2_509_AAGAACAGT	165	542	0.1875	0.0254777	0.162022	8.83095	1.03791e-18	1.55635e-15
ENST00000252602.2_511_GAACAGTAC	151	495	0.402439	0.201923	0.200516	4.19455	2.73415e-05	0.00527596
ENST00000252602.2_669_TAAAAGACA	168	541	0.954545	0.445087	0.509459	14.1413	2.11345e-45	1.74302e-41
ENST00000252602.2_671_AAAGACAAT	151	505	0.865772	0.162162	0.70361	13.7703	3.84537e-43	2.84331e-39
ENST00000252602.2_673_AGACAATTA	149	509	0.890511	0.232099	0.658412	13.0607	5.52182e-39	3.26112e-35
ENST00000252603.7_972_CTGGACATC	256	861	0.393574	0.0696279	0.323946	7.6527	1.96802e-14	1.84589e-11
ENST00000252603.7_974_GGACATCCG	248	855	0.235897	0.0283871	0.20751	6.8813	5.9307e-12	4.08205e-09
ENST00000252674.9_3564_CGGGACTCC	57	107	0.666667	0.207317	0.45935	5.0261	5.00542e-07	0.000148896
ENST00000252674.9_3709_ACTAAGACA	57	108	0.42	0.0510204	0.36898	3.77632	0.000159162	0.0240501
ENST00000252674.9_3713_AGACATTGG	59	105	0.52	0.111111	0.408889	3.8015	0.000143821	0.0221169
ENST00000252674.9_3718_TTGGACTGA	58	106	1	0.614583	0.385417	5.77474	7.70721e-09	3.24686e-06
ENST00000252674.9_3801_ACGGACAGG	63	103	0.466667	0.0686275	0.398039	5.48903	4.04141e-08	1.49373e-05
ENST00000252674.9_3803_GGACAGGAA	66	105	0.45098	0.108696	0.342285	4.92438	8.46285e-07	0.000239161
ENST00000252674.9_4067_ATGGACGTG	43	80	0.810811	0.236842	0.573969	5.8821	4.05103e-09	1.79446e-06
ENST00000252674.9_4163_GGGGACACT	77	127	0.739726	0.214286	0.52544	7.19184	6.39246e-13	5.00687e-10
ENST00000252674.9_4165_GGACACTTC	77	127	0.541667	0.158879	0.382788	6.62912	3.37703e-11	2.079e-08
ENST00000252674.9_4360_TAGGACACT	66	126	0.721311	0.097561	0.62375	7.05737	1.69686e-12	1.25435e-09
ENST00000252674.9_4362_GGACACTCA	72	135	0.531915	0.075	0.456915	6.19057	5.99479e-10	3.05893e-07
ENST00000252699.7_1812_GTTCAAGTC	48	88	0.833333	0.395833	0.4375	3.95265	7.72912e-05	0.0130183
ENST00000252816.10_815_TGGGACTGA	154	147	0.746667	0.166667	0.58	8.49629	1.95745e-17	2.57142e-14
ENST00000252818.5_1173_GCGTACTGA	585	643	0.793103	0.636042	0.157061	3.68249	0.000230971	0.032721
ENST00000252818.5_1253_CCGGACTTG	663	718	0.859935	0.238506	0.621429	20.9752	1.1053e-97	3.38584e-93
ENST00000252818.5_1357_CAGGACTCG	494	510	0.583548	0.161074	0.422474	15.4831	4.51455e-54	4.89676e-50
ENST00000252818.5_1371_CTGGACCCC	455	509	0.177156	0.0164948	0.160661	5.85775	4.69179e-09	2.05318e-06
ENST00000252818.5_276_AAGGACGCG	393	419	0.152174	0.0399002	0.112274	4.0692	4.7174e-05	0.00849546
ENST00000252818.5_855_AAGGACGAG	439	522	0.395664	0.131579	0.264085	6.77489	1.24501e-11	8.13346e-09
ENST00000252818.5_866_ACAGACGGT	537	587	0.334204	0.148248	0.185956	3.6466	0.00026573	0.0367578
ENST00000252818.5_924_ATGGACACG	472	554	0.893096	0.25046	0.642635	18.099	3.24466e-73	6.41471e-69
ENST00000252818.5_926_GGACACGCA	455	544	0.806452	0.17226	0.634192	17.282	6.42679e-67	1.06638e-62
ENST00000252971.11_1357_CGGGACTTG	29	55	0.62963	0.132075	0.497554	4.52058	6.16703e-06	0.00142098
ENST00000252971.11_1366_AGGGACAGT	28	59	0.6	0.0566038	0.543396	3.57965	0.000344056	0.0453381
ENST00000252971.11_1916_CCTGACTTA	42	69	0.65	0.152542	0.497458	3.66648	0.000245909	0.0344381
ENST00000253039.9_1608_AGGGACTAA	94	211	0.430233	0.141414	0.288818	4.48555	7.2727e-06	0.00164475
ENST00000253039.9_2141_TGAAAGACT	100	210	0.847222	0.472603	0.374619	6.01573	1.79082e-09	8.43821e-07
ENST00000253039.9_2143_AAAGACTGT	97	207	0.868132	0.305263	0.562869	8.47096	2.43376e-17	3.16284e-14
ENST00000253039.9_2310_ATGGACAAA	89	203	0.511364	0.0628272	0.448536	6.7986	1.05639e-11	6.98806e-09
ENST00000253039.9_2312_GGACAAATA	92	212	0.169231	0.0203046	0.148926	6.61006	3.84171e-11	2.34488e-08
ENST00000253047.7_618_GAGGACTGG	311	623	0.52963	0.234834	0.294796	7.67469	1.65817e-14	1.5722e-11
ENST00000253047.7_624_TGGGACATT	285	557	0.509025	0.149425	0.3596	9.02413	1.81133e-19	2.93902e-16
ENST00000253047.7_626_GGACATTAA	283	571	0.550239	0.207071	0.343169	7.94084	2.00817e-15	2.11004e-12
ENST00000253063.4_1810_AAGGACTTC	257	285	0.907407	0.438298	0.46911	10.4994	8.6927e-26	2.42801e-22
ENST00000253063.4_1935_ATGGACAGT	225	229	0.990385	0.745	0.245385	6.17035	6.81387e-10	3.43911e-07
ENST00000253063.4_1937_GGACAGTTC	209	223	0.382609	0.201439	0.18117	3.56218	0.000367786	0.0478465
ENST00000253063.4_1951_ACTGACTCT	350	347	0.832765	0.278689	0.554076	12.607	1.93144e-36	9.82489e-33
ENST00000253063.4_2009_AGGGACCAC	378	379	0.579515	0.0860215	0.493493	12.0686	1.54741e-33	6.71889e-30
ENST00000253063.4_2163_CGGGACTGA	322	308	0.670103	0.176471	0.493633	11.3376	8.54472e-30	3.03815e-26
ENST00000253063.4_3041_AAGGACCGA	407	385	0.175258	0.0461957	0.129062	4.33589	1.4517e-05	0.00302831
ENST00000253063.4_3071_AATGACTGT	409	416	0.54717	0.158358	0.388812	9.52394	1.66736e-21	3.28009e-18
ENST00000253083.9_3694_CTGGACTCC	27	26	0.961538	0.380952	0.580586	4.35904	1.30632e-05	0.00275735
ENST00000253099.11_865_CAGGACTCA	285	363	0.358566	0.113924	0.244642	5.51679	3.45249e-08	1.29009e-05
ENST00000253122.10_449_GTGGACTGC	64	112	0.746032	0.101852	0.64418	7.9469	1.91244e-15	2.01553e-12
ENST00000253122.10_823_ATGGACTTC	80	140	0.558442	0.105263	0.453178	5.52882	3.22398e-08	1.21136e-05
ENST00000253193.9_1167_CAGGACTGC	66	87	0.507937	0.126582	0.381354	4.5882	4.47083e-06	0.00106702
ENST00000253193.9_1311_GTGGACACA	61	89	0.563636	0.152941	0.410695	3.85467	0.000115886	0.018411
ENST00000253193.9_1313_GGACACACA	62	85	0.46	0.12	0.34	4.0754	4.59358e-05	0.00829605
ENST00000253193.9_1320_CAGGACTCC	71	101	0.920635	0.604651	0.315984	3.85189	0.00011721	0.0185939
ENST00000253193.9_2418_ATGGACACA	97	122	0.813187	0.191667	0.62152	7.98006	1.46264e-15	1.55917e-12
ENST00000253193.9_2420_GGACACAGG	81	107	0.852941	0.325301	0.52764	6.31858	2.63985e-10	1.4187e-07
ENST00000253193.9_2485_TGGGACCTT	105	119	0.365385	0.0756303	0.289754	3.9409	8.11753e-05	0.0135742
ENST00000253193.9_2547_AAGGACAGA	104	136	0.759259	0.333333	0.425926	4.51431	6.35226e-06	0.00145848
ENST00000253237.10_1112_CAGGACAGC	150	156	0.265625	0.0514706	0.214154	3.99238	6.54146e-05	0.0112728
ENST00000253237.10_1181_CGGGACCCT	163	171	0.198758	0.0180723	0.180685	4.87297	1.09936e-06	0.00030318
ENST00000253237.10_1215_CCGGACTGG	145	154	0.496454	0.0604027	0.436051	6.1118	9.85139e-10	4.84074e-07
ENST00000253237.10_1397_TGGAAACTG	172	174	0.167832	0.0576923	0.11014	4.27076	1.94804e-05	0.00392358
ENST00000253237.10_1447_GTTGACTGA	177	185	0.885417	0.428571	0.456845	5.18107	2.20611e-07	7.09391e-05
ENST00000253237.10_1451_ACTGAGACT	165	177	0.846715	0.559701	0.287014	4.91484	8.88536e-07	0.000249508
ENST00000253237.10_1453_TGAGACTGG	165	177	0.826923	0.407643	0.41928	6.793	1.09824e-11	7.23401e-09
ENST00000253237.10_1482_ATGGATTCT	141	147	0.971631	0.496124	0.475507	8.34863	6.9061e-17	8.54474e-14
ENST00000253237.10_1588_CCAGAGACT	186	184	0.506944	0.257143	0.249802	3.88767	0.00010121	0.0164077
ENST00000253237.10_1590_AGAGACTTG	173	179	0.81457	0.490683	0.323886	4.95529	7.22231e-07	0.000206999
ENST00000253237.10_2013_GGGGACTCG	236	264	0.634783	0.229572	0.405211	8.95202	3.49049e-19	5.50956e-16
ENST00000253247.9_2188_TCATAGACA	44	85	0.725	0.0454545	0.679545	6.02621	1.67854e-09	7.9454e-07
ENST00000253247.9_2190_ATAGACATT	41	82	0.682927	0.025	0.657927	5.94994	2.68243e-09	1.22582e-06
ENST00000253247.9_2192_AGACATTTT	43	84	0.684211	0.0506329	0.633578	5.48181	4.20994e-08	1.55068e-05
ENST00000253457.8_1095_GTGGACTCT	138	149	0.746032	0.330645	0.415387	7.2286	4.87986e-13	3.87478e-10
ENST00000253462.8_1037_TTAGACTCT	268	368	0.320988	0.144615	0.176372	4.48193	7.39703e-06	0.0016703
ENST00000253462.8_602_CAGGACTTC	295	379	0.51004	0.0903955	0.419645	11.6303	2.88942e-31	1.10487e-27
ENST00000253462.8_796_TGGGACATT	260	364	0.645669	0.158501	0.487168	11.2861	1.53778e-29	5.38528e-26
ENST00000253462.8_798_GGACATTCT	264	373	0.564767	0.144695	0.420072	9.67831	3.72823e-22	7.83174e-19
ENST00000253462.8_950_AGTGACTGG	253	343	0.391753	0.126531	0.265222	5.07724	3.82949e-07	0.000116986
ENST00000253496.4_1891_AGGGACTCA	22	64	0.727273	0.0833333	0.643939	4.70136	2.58438e-06	0.000652483
ENST00000253686.7_634_CAGGACTAA	155	213	0.357143	0.0384615	0.318681	8.07333	6.84069e-16	7.61844e-13
ENST00000253686.7_738_CTGGAGACT	181	238	0.770701	0.47541	0.295291	6.73347	1.65668e-11	1.06556e-08
ENST00000253686.7_740_GGAGACTCT	174	226	0.653595	0.207865	0.44573	8.07009	7.02475e-16	7.81938e-13
ENST00000253686.7_768_AAGGACTTT	162	204	0.827586	0.331579	0.496007	8.12756	4.38016e-16	4.99184e-13
ENST00000253794.7_632_CCAAAGACT	353	440	0.454829	0.130081	0.324747	6.96524	3.27849e-12	2.34395e-09
ENST00000253794.7_634_AAAGACTGG	298	384	0.501901	0.145695	0.356206	7.42651	1.11505e-13	9.6053e-11
ENST00000253794.7_654_CACCAGACT	343	434	0.638462	0.482036	0.156426	4.12954	3.63489e-05	0.00676224
ENST00000253794.7_656_CCAGACTCA	328	427	0.315412	0.106557	0.208855	5.87825	4.14629e-09	1.83316e-06
ENST00000253794.7_666_AAGGACTCC	338	449	0.385621	0.0791367	0.306484	8.9602	3.24101e-19	5.12744e-16
ENST00000253794.7_687_TGGGACCTG	313	407	0.385382	0.0544554	0.330927	8.78461	1.56909e-18	2.31427e-15
ENST00000254193.11_360_TAATAGTCT	100	155	0.436364	0.165138	0.271226	3.6502	0.000262031	0.0363399
ENST00000254322.3_1086_AAGGACTGA	69	149	0.96875	0.706767	0.261983	3.85654	0.000115005	0.0182972
ENST00000254322.3_1097_AGGGACCTT	75	168	0.722222	0.109756	0.612466	8.21871	2.057e-16	2.42147e-13
ENST00000254322.3_1124_CTGGACCTT	98	187	0.71875	0.139037	0.579713	8.11184	4.98574e-16	5.64965e-13
ENST00000254322.3_1143_GTGGACCAT	70	145	0.838235	0.284722	0.553513	6.54838	5.8166e-11	3.46236e-08
ENST00000254322.3_1859_ATGGACTAT	40	102	0.878788	0.29	0.588788	5.94106	2.83188e-09	1.28841e-06
ENST00000254322.3_1866_ATGGACTCT	63	123	0.966102	0.275	0.691102	8.20867	2.23657e-16	2.62179e-13
ENST00000254322.3_2219_TTAAAGACT	55	129	0.459459	0.114583	0.344876	3.98363	6.787e-05	0.0116348
ENST00000254322.3_420_ATGGACATT	95	180	1	0.653409	0.346591	3.58136	0.000341812	0.0451
ENST00000254322.3_422_GGACATTGA	94	187	0.987179	0.714286	0.272894	4.83729	1.31622e-06	0.000356081
ENST00000254322.3_477_GTGAACTTT	97	191	0.170732	0.0693642	0.101368	5.29435	1.19439e-07	4.0534e-05
ENST00000254322.3_765_AAGGACAAG	54	121	0.46	0.0265487	0.433451	3.65995	0.000252269	0.035212
ENST00000254337.10_1990_CTGGACGCT	68	85	0.838235	0.153846	0.684389	7.549	4.38611e-14	3.95684e-11
ENST00000254337.10_2137_GTGGACGTT	76	66	0.229508	0.0645161	0.164992	4.88778	1.01979e-06	0.000283198
ENST00000254508.7_6092_CTCAAGACT	123	161	0.529412	0.211382	0.31803	4.67556	2.93148e-06	0.000729357
ENST00000254508.7_6094_CAAGACTTT	110	148	0.352381	0.0422535	0.310127	4.48909	7.15277e-06	0.00162039
ENST00000254508.7_6250_TAGGACTTC	120	166	0.681034	0.227941	0.453093	6.91072	4.82195e-12	3.36123e-09
ENST00000254508.7_6421_GAACAGACT	136	181	0.933333	0.816176	0.117157	6.13373	8.58447e-10	4.25723e-07
ENST00000254508.7_6423_ACAGACTTC	124	177	0.673077	0.273381	0.399696	6.17324	6.6905e-10	3.38481e-07
ENST00000254508.7_6471_ATGGACTTG	135	159	0.944444	0.6	0.344444	4.03556	5.44717e-05	0.00961707
ENST00000254508.7_6535_CAGGACTGT	118	155	0.864865	0.325203	0.539662	9.16383	5.00886e-20	8.62421e-17
ENST00000254508.7_6836_AGGGACTCC	154	206	0.569231	0.167568	0.401663	7.73864	1.00483e-14	9.76276e-12
ENST00000254508.7_6969_CCAGAGACT	149	205	0.598291	0.322148	0.276143	4.2968	1.7328e-05	0.0035387
ENST00000254508.7_6971_AGAGACTCA	155	201	0.641221	0.26506	0.376161	6.28677	3.24143e-10	1.71815e-07
ENST00000254584.6_1176_TTGGACATG	77	100	0.866667	0.14433	0.722337	8.60162	7.85981e-18	1.07635e-14
ENST00000254584.6_1178_GGACATGGT	75	97	0.777778	0.0722892	0.705489	8.38805	4.94291e-17	6.21784e-14
ENST00000254584.6_1476_TCGGACTCC	72	95	0.852941	0.231707	0.621234	8.0045	1.19958e-15	1.29259e-12
ENST00000254584.6_1556_TGGGACCAA	82	82	0.285714	0.0126582	0.273056	4.18004	2.91459e-05	0.00558395
ENST00000254616.11_375_AAGGACCCG	26	31	0.5	0.0322581	0.467742	4.11758	3.82869e-05	0.00707743
ENST00000254661.5_235_GACCATCAG	21	66	0.105263	0	0.105263	3.87833	0.000105177	0.016948
ENST00000254718.9_3701_CAGGACAAA	98	97	0.430233	0.0568182	0.373414	4.42345	9.71374e-06	0.00212175
ENST00000254718.9_4480_CTTAAGACT	114	113	0.963636	0.576923	0.386713	5.41709	6.05756e-08	2.17071e-05
ENST00000254718.9_4482_TAAGACTCT	113	108	0.946429	0.582524	0.363904	5.39611	6.81e-08	2.41827e-05
ENST00000254719.10_2052_GTGGACTAA	94	137	0.978495	0.28125	0.697245	9.67586	3.81859e-22	8.01551e-19
ENST00000254719.10_2133_GTAGACTGT	104	157	0.510417	0.136691	0.373726	5.48678	4.09331e-08	1.51152e-05
ENST00000254719.10_2538_TAATAGACT	117	166	0.88172	0.602041	0.27968	6.34534	2.21935e-10	1.20597e-07
ENST00000254719.10_2540_ATAGACTGA	115	159	0.634615	0.116279	0.518336	6.88756	5.67564e-12	3.91422e-09
ENST00000254730.11_1189_TGACAGACA	55	101	0.911111	0.762712	0.148399	4.92788	8.31257e-07	0.000235244
ENST00000254730.11_1191_ACAGACAAT	49	93	0.73913	0.2	0.53913	5.94981	2.68457e-09	1.22639e-06
ENST00000254730.11_1193_AGACAATGA	55	104	0.617021	0.105263	0.511758	5.66692	1.45389e-08	5.80883e-06
ENST00000254730.11_1329_GCGGACATT	62	114	0.933333	0.423423	0.50991	5.96192	2.49285e-09	1.14425e-06
ENST00000254730.11_1331_GGACATTCA	62	116	0.902439	0.488372	0.414067	4.24684	2.16802e-05	0.00431187
ENST00000254799.11_1662_GTGGACTGT	74	141	0.777778	0.25	0.527778	6.92014	4.51202e-12	3.16179e-09
ENST00000254806.8_1126_AGGGACTCT	110	156	0.298077	0.0272109	0.270866	5.52186	3.3543e-08	1.2566e-05
ENST00000254806.8_1705_CTGGACTGG	89	116	0.493671	0.166667	0.327004	5.04531	4.52796e-07	0.000135779
ENST00000254810.8_687_AGTGACTGT	682	1044	0.414634	0.227068	0.187566	5.89337	3.78407e-09	1.6837e-06
ENST00000254928.10_1429_AGAGACATG	123	192	0.37963	0.0380435	0.341586	6.44054	1.19051e-10	6.76031e-08
ENST00000254928.10_1431_AGACATGAA	121	190	0.295918	0.0382514	0.257667	7.07637	1.47979e-12	1.10354e-09
ENST00000254928.10_1437_GAACACTGA	119	180	0.274194	0.169355	0.104839	3.98208	6.83152e-05	0.0117003
ENST00000254940.10_664_GTGGACTCC	43	114	0.85	0.1	0.75	7.8212	5.23229e-15	5.2579e-12
ENST00000254940.10_711_AGGGACTTC	52	100	0.92	0.228261	0.691739	7.74405	9.62958e-15	9.3759e-12
ENST00000254950.13_1452_GAGGACTTT	191	168	0.520468	0.113924	0.406544	7.32004	2.47897e-13	2.03724e-10
ENST00000254950.13_1648_AGACACTCC	190	162	0.192982	0.0258065	0.167176	4.53156	5.85498e-06	0.00135536
ENST00000254998.3_1002_GTAGAGACT	68	188	0.949153	0.449664	0.499488	7.44577	9.63804e-14	8.36451e-11
ENST00000254998.3_1004_AGAGACTCT	67	182	0.90625	0.242604	0.663646	7.64842	2.03459e-14	1.90513e-11
ENST00000254998.3_489_CAGGACAAG	98	287	0.824176	0.155894	0.668282	10.1622	2.9226e-24	7.20971e-21
ENST00000254998.3_491_GGACAAGAA	99	299	0.877778	0.346491	0.531287	9.034	1.65507e-19	2.69016e-16
ENST00000254998.3_492_GACAAGAAT	100	294	0.739726	0.522472	0.217254	4.2379	2.25624e-05	0.00446503
ENST00000254998.3_552_TGGTAGACT	118	345	0.788462	0.484	0.304462	6.16113	7.22264e-10	3.63227e-07
ENST00000254998.3_554_GTAGACTGC	120	342	0.699029	0.288973	0.410056	8.14237	3.87616e-16	4.45204e-13
ENST00000254998.3_650_CGGGACTTC	65	266	0.701754	0.360577	0.341177	5.15736	2.5046e-07	7.95915e-05
ENST00000254998.3_719_AGTGACTGC	124	359	0.766355	0.276786	0.489569	8.89209	5.99693e-19	9.26657e-16
ENST00000254998.3_737_CAGGACTGG	96	266	0.826087	0.20332	0.622767	9.10229	8.84436e-20	1.48252e-16
ENST00000254998.3_868_CTGCAGACT	131	346	0.872549	0.733624	0.138925	4.83447	1.335e-06	0.000360882
ENST00000254998.3_870_GCAGACTCC	124	329	0.438095	0.110701	0.327394	5.52338	3.32547e-08	1.24647e-05
ENST00000255108.8_1660_ATGGACTTA	75	105	0.973333	0.463158	0.510175	6.89837	5.2602e-12	3.64575e-09
ENST00000255108.8_1680_TAGGACCTT	77	109	0.486486	0.0833333	0.403153	5.70855	1.1394e-08	4.63036e-06
ENST00000255174.3_1118_TAAAAACTT	91	224	0.435484	0.203488	0.231995	3.92274	8.75489e-05	0.0144999
ENST00000255174.3_1119_AAAAACTTT	89	225	0.753425	0.404908	0.348517	6.01155	1.83763e-09	8.64125e-07
ENST00000255174.3_1261_CTTGAGACT	43	83	0.818182	0.385965	0.432217	4.56136	5.08237e-06	0.00119537
ENST00000255174.3_1263_TGAGACTGG	37	72	0.714286	0.2	0.514286	4.81221	1.49267e-06	0.000398862
ENST00000255174.3_663_TCTGACTTT	112	264	0.88785	0.27027	0.61758	10.3215	5.63091e-25	1.45879e-21
ENST00000255174.3_819_GAGGACTAC	116	271	0.743119	0.204545	0.538574	9.05194	1.40453e-19	2.30579e-16
ENST00000255174.3_915_GAGGACCTG	115	266	0.536364	0.0346154	0.501748	8.18096	2.81596e-16	3.27071e-13
ENST00000255390.10_1008_ATAAACATA	41	54	0.483871	0.0638298	0.420041	3.80204	0.000143509	0.0220821
ENST00000255390.10_1206_AAGGACATG	47	54	0.333333	0.04	0.293333	3.67653	0.000236425	0.0333242
ENST00000255608.9_1820_GTGGAGACA	149	255	0.610169	0.286486	0.323683	6.28179	3.34703e-10	1.77109e-07
ENST00000255608.9_1822_GGAGACAAT	130	224	0.446602	0.100529	0.346073	5.68226	1.32929e-08	5.34779e-06
ENST00000255608.9_1824_AGACAATCC	111	186	0.215909	0.0285714	0.187338	5.80557	6.4149e-09	2.73928e-06
ENST00000255608.9_1835_CAGGACTAG	117	174	0.268293	0.0487805	0.219512	8.52051	1.5885e-17	2.1086e-14
ENST00000255608.9_1876_ACGGACCCG	120	211	0.290598	0.0189573	0.271641	6.44586	1.14943e-10	6.5484e-08
ENST00000255608.9_2324_TGGGACTCA	123	223	0.583333	0.240642	0.342692	5.66533	1.46743e-08	5.86126e-06
ENST00000255641.13_1881_GCAGACTGC	94	141	0.731707	0.37037	0.361337	5.3315	9.74058e-08	3.36172e-05
ENST00000255641.13_1923_CGGGACGTG	101	167	0.82	0.160494	0.659506	9.64141	5.34506e-22	1.10615e-18
ENST00000255641.13_1947_TGTAAGACT	114	167	0.888889	0.554745	0.334144	5.85611	4.73844e-09	2.07131e-06
ENST00000255641.13_1949_TAAGACTTT	118	172	0.842105	0.407186	0.43492	6.75215	1.45667e-11	9.4454e-09
ENST00000255641.13_2687_CTGGACTGG	165	256	0.779221	0.3	0.479221	8.94496	3.72069e-19	5.85312e-16
ENST00000255641.13_449_CCAGAGACT	66	110	0.44898	0.136842	0.312137	4.64188	3.45262e-06	0.000846327
ENST00000255641.13_451_AGAGACTTG	66	101	0.603448	0.12766	0.475789	5.47318	4.42035e-08	1.62539e-05
ENST00000255641.13_503_CACAAACTT	66	110	0.227273	0.0714286	0.155844	4.61743	3.88525e-06	0.000940469
ENST00000255641.13_504_ACAAACTTA	64	109	0.18	0.030303	0.149697	5.67531	1.38434e-08	5.5475e-06
ENST00000255641.13_508_ACTTATGGA	61	107	0.387097	0.0806452	0.306452	3.83757	0.000124255	0.0195535
ENST00000255641.13_512_ATGGATTTT	54	105	0.784314	0.152174	0.63214	7.18664	6.6404e-13	5.1865e-10
ENST00000255764.4_502_TGGGACTGC	120	213	0.194444	0.0248756	0.169569	3.97056	7.17029e-05	0.0121949
ENST00000255764.4_526_TGGGACTGC	129	224	0.423729	0.0738916	0.349837	6.36324	1.97547e-10	1.08252e-07
ENST00000255764.4_563_TGGGACTGG	102	185	0.382979	0.0444444	0.338534	4.38954	1.13591e-05	0.00243666
ENST00000255882.11_6569_ATGGACTGC	79	75	0.4	0.0793651	0.320635	4.24193	2.21604e-05	0.00439577
ENST00000255977.7_1539_TAACAGACT	62	141	0.73913	0.368421	0.370709	4.56804	4.92316e-06	0.00116224
ENST00000255977.7_1541_ACAGACTCT	61	138	0.473684	0.0757576	0.397927	4.61333	3.96261e-06	0.000957447
ENST00000255977.7_1559_TGGGACTTG	59	137	0.947368	0.311111	0.636257	6.92198	4.45382e-12	3.12336e-09
ENST00000255977.7_1910_ATGGACTTT	50	125	0.78	0.245902	0.534098	5.51253	3.53721e-08	1.31874e-05
ENST00000256015.5_549_TTGGACAGG	64	105	0.583333	0.10101	0.482323	5.53242	3.15845e-08	1.18866e-05
ENST00000256015.5_551_GGACAGGCA	59	92	0.631579	0.0972222	0.534357	5.84643	5.02222e-09	2.18679e-06
ENST00000256015.5_570_TTGGACTGA	80	134	0.957746	0.179688	0.778059	9.25262	2.1905e-20	3.87203e-17
ENST00000256015.5_739_AGACAGCCG	74	121	0.288462	0.0588235	0.229638	3.9145	9.05933e-05	0.0149209
ENST00000256015.5_808_GATGACTGT	63	84	0.9	0.355932	0.544068	5.35862	8.38581e-08	2.92567e-05
ENST00000256151.8_659_AAAAAGACT	49	47	0.833333	0.225806	0.607527	6.02095	1.73391e-09	8.18668e-07
ENST00000256151.8_661_AAAGACTAA	47	53	0.73913	0.0444444	0.694686	6.12931	8.82622e-10	4.36702e-07
ENST00000256255.11_437_GAAAAACTG	93	237	0.528571	0.189744	0.338828	5.79631	6.77912e-09	2.88157e-06
ENST00000256255.11_438_AAAAACTGT	90	228	0.594595	0.104972	0.489622	6.70347	2.03531e-11	1.29238e-08
ENST00000256429.8_877_AACCAAAGT	31	36	0.85	0.285714	0.564286	3.58384	0.000338576	0.0447663
ENST00000256442.10_925_TGTGACTGA	224	335	0.411392	0.205742	0.205651	3.68081	0.000232495	0.0328966
ENST00000256646.7_10597_GTTGAGAGG	58	72	0.189189	0.0327869	0.156402	4.32291	1.53983e-05	0.00318924
ENST00000256646.7_7613_GGGGACCTG	25	36	0.416667	0.0555556	0.361111	3.72484	0.000195442	0.0285749
ENST00000256646.7_7689_GTAGAGACA	29	34	0.904762	0.4	0.504762	3.80602	0.00014122	0.0217848
ENST00000256646.7_7691_AGAGACATA	27	33	0.884615	0.258065	0.626551	4.61369	3.95581e-06	0.00095622
ENST00000256646.7_7693_AGACATAAC	29	34	0.846154	0.233333	0.612821	4.55068	5.34733e-06	0.00125083
ENST00000256646.7_7879_AATAAGACA	21	32	0.95	0.307692	0.642308	4.0734	4.63316e-05	0.00835887
ENST00000256646.7_8230_AGCAACTTT	35	37	0.458333	0.0645161	0.393817	4.16302	3.14062e-05	0.00595277
ENST00000256682.9_778_CTGGACTGG	176	151	0.491124	0.166667	0.324458	5.44763	5.10455e-08	1.85278e-05
ENST00000256689.10_3823_GCTGACTTT	68	194	0.338983	0.0702703	0.268713	3.68047	0.000232805	0.0329322
ENST00000256689.10_3869_CTACAGACT	64	192	0.865385	0.194245	0.67114	8.22224	1.99741e-16	2.35829e-13
ENST00000256689.10_3871_ACAGACTTT	63	175	0.732143	0.0467836	0.685359	9.40151	5.37859e-21	1.00761e-17
ENST00000256925.12_2276_CCAGACTTT	21	28	0.9	0.304348	0.595652	4.46487	8.01158e-06	0.00179129
ENST00000257013.9_1021_GTGGACCAG	164	193	0.52795	0.129032	0.398918	7.6337	2.28102e-14	2.13016e-11
ENST00000257013.9_1024_GACCAGTTA	152	183	0.175	0.0392157	0.135784	4.47353	7.69371e-06	0.00172972
ENST00000257013.9_359_GAGGACTTC	221	235	0.547368	0.381643	0.165726	3.84431	0.000120891	0.0190996
ENST00000257013.9_639_TTGGACGCT	152	185	0.647059	0.22905	0.418009	6.90585	4.99035e-12	3.46821e-09
ENST00000257013.9_734_CCAGACTGC	188	194	0.345455	0.111801	0.233653	3.57117	0.000355391	0.0465523
ENST00000257013.9_794_ATCCATCGC	263	271	0.328244	0.14	0.188244	4.07191	4.66293e-05	0.00840987
ENST00000257013.9_810_CGACAGACT	191	161	0.924051	0.716981	0.20707	6.31111	2.77039e-10	1.48542e-07
ENST00000257013.9_812_ACAGACTGC	171	150	0.765823	0.25	0.515823	8.47252	2.40143e-17	3.12373e-14
ENST00000257013.9_834_CTGGACTCA	211	247	0.921569	0.488889	0.43268	8.73111	2.5218e-18	3.64233e-15
ENST00000257013.9_873_CTGGACAGT	191	220	0.708571	0.236264	0.472308	8.35637	6.4675e-17	8.02343e-14
ENST00000257013.9_875_GGACAGTGA	188	222	0.481818	0.220472	0.261346	4.63115	3.63641e-06	0.000886236
ENST00000257181.10_1086_ATGGACTCA	70	74	0.61194	0.128571	0.483369	5.95563	2.59065e-09	1.18621e-06
ENST00000257245.9_494_GTGAAGACT	109	257	0.402597	0.0803571	0.32224	5.96534	2.44132e-09	1.12244e-06
ENST00000257245.9_496_GAAGACTGC	59	153	0.55102	0.160584	0.390436	5.01516	5.29898e-07	0.000156858
ENST00000257572.5_609_TGGGACTGG	21	49	0.894737	0.255319	0.639418	4.09472	4.22672e-05	0.007717
ENST00000257663.4_522_CTGGAACAG	32	101	0.541667	0.136364	0.405303	5.25857	1.45176e-07	4.83848e-05
ENST00000257663.4_523_TGGAACAGT	32	102	0.642857	0.17284	0.470018	4.92108	8.60683e-07	0.000242541
ENST00000257663.4_782_ACGGACTTC	27	97	0.961538	0.408602	0.552936	4.61645	3.90368e-06	0.00094452
ENST00000257696.5_437_GAACACTGA	59	44	0.483871	0.178571	0.3053	3.74678	0.000179121	0.0265606
ENST00000257787.6_1352_GTGGACCTT	150	116	0.409396	0.0173913	0.392005	4.78614	1.70023e-06	0.000447884
ENST00000257787.6_572_AAGGACTCT	142	110	0.876033	0.359223	0.51681	6.91974	4.52475e-12	3.16992e-09
ENST00000257829.8_3682_GTGGACTTG	80	137	0.885714	0.369231	0.516484	6.36018	2.01516e-10	1.1021e-07
ENST00000257857.9_387_TTAGAGATA	571	1020	0.278912	0.177215	0.101696	3.71664	0.000201893	0.0293411
ENST00000257904.11_1114_CTGGACACT	1119	1521	0.377176	0.0324934	0.344683	21.4737	2.74249e-102	9.10107e-98
ENST00000257904.11_1116_GGACACTGA	1081	1490	0.286064	0.0321637	0.2539	18.4113	1.06685e-75	2.23602e-71
ENST00000257940.7_1590_AGAGACTAC	32	21	0.8	0.294118	0.505882	3.58241	0.000340438	0.0449571
ENST00000257966.12_1901_CTGGACTGG	41	56	0.837838	0.346939	0.490899	5.04626	4.5054e-07	0.000135161
ENST00000258080.8_1575_ACTGACTCC	70	157	0.516129	0.15	0.366129	4.84509	1.26553e-06	0.00034414
ENST00000258080.8_220_AGTGACTTA	80	146	0.484848	0.138211	0.346637	5.20371	1.95353e-07	6.35132e-05
ENST00000258083.3_673_AGTGACTCT	53	133	0.863636	0.336735	0.526902	6.32559	2.52269e-10	1.36125e-07
ENST00000258105.8_392_GTGGACTAG	179	382	0.325581	0.068306	0.257275	5.27126	1.35493e-07	4.54073e-05
ENST00000258105.8_398_TAGGACACT	173	335	0.384615	0.0340557	0.35056	8.70632	3.13888e-18	4.47836e-15
ENST00000258105.8_400_GGACACTTA	203	395	0.442308	0.0621118	0.380196	8.60749	7.46793e-18	1.0265e-14
ENST00000258201.9_1985_GGCCATGGA	30	37	0.733333	0.142857	0.590476	3.63134	0.000281951	0.0385823
ENST00000258214.3_2113_TTGGACCCA	22	83	0.85	0.181818	0.668182	5.00777	5.50641e-07	0.000162429
ENST00000258243.7_3628_CGGGACATG	35	38	0.828571	0.135135	0.693436	5.44372	5.21789e-08	1.89096e-05
ENST00000258243.7_3630_GGACATGAT	35	38	0.862069	0.166667	0.695402	4.5714	4.84475e-06	0.00114567
ENST00000258243.7_3665_TTTGACTCT	46	43	0.74359	0.166667	0.576923	4.69626	2.64967e-06	0.000666914
ENST00000258243.7_3705_AAGGACTCC	42	42	0.642857	0.097561	0.545296	5.16188	2.44485e-07	7.78082e-05
ENST00000258243.7_4638_AATGACTAT	50	51	0.710526	0.268293	0.442234	4.29956	1.71136e-05	0.00350026
ENST00000258243.7_4723_TGACACTGT	41	29	0.37037	0	0.37037	3.80927	0.00013938	0.021536
ENST00000258243.7_4771_TGAAAGACT	48	50	0.780488	0.135135	0.645353	5.15946	2.47667e-07	7.87397e-05
ENST00000258243.7_4773_AAAGACTTA	48	47	0.829787	0.4	0.429787	5.77627	7.63766e-09	3.2195e-06
ENST00000258243.7_815_GGACATCAG	29	34	0.333333	0.0606061	0.272727	4.41278	1.02052e-05	0.00221712
ENST00000258281.6_1040_TAAAACTTT	28	61	0.55	0.12069	0.42931	4.77994	1.75345e-06	0.000460729
ENST00000258281.6_1249_GAAGACATG	25	59	0.2	0.0169492	0.183051	3.76168	0.000168778	0.0252621
ENST00000258281.6_1433_CAGGACACC	26	55	0.4	0.04	0.36	4.05658	4.97965e-05	0.00890389
ENST00000258281.6_1695_AGACAATAT	27	64	0.6875	0.211538	0.475962	4.0921	4.27493e-05	0.00779684
ENST00000258281.6_1774_TGGGACATC	29	64	0.642857	0.171875	0.470982	3.88136	0.000103875	0.0167744
ENST00000258281.6_1899_GGTGACTGG	24	56	0.736842	0.288889	0.447953	3.71665	0.000201881	0.029341
ENST00000258281.6_522_TTACAGCCG	31	59	0.1	0	0.1	4.48754	7.20512e-06	0.00163106
ENST00000258281.6_706_AGTGACAAC	27	52	0.416667	0.0652174	0.351449	3.98978	6.61335e-05	0.0113749
ENST00000258281.6_776_GAACAGACT	24	53	1	0.605263	0.394737	3.92616	8.63128e-05	0.0143268
ENST00000258281.6_778_ACAGACTAT	24	56	0.952381	0.326087	0.626294	3.88463	0.000102484	0.0165834
ENST00000258341.5_5013_ATGGACTAT	26	43	0.884615	0.333333	0.551282	4.19779	2.69536e-05	0.00521049
ENST00000258341.5_5046_AAGGACATT	26	46	0.7	0.232558	0.467442	3.81019	0.000138858	0.0214698
ENST00000258383.4_273_CAAAACTGC	61	142	0.479167	0.19469	0.284476	4.1148	3.87518e-05	0.00715246
ENST00000258383.4_393_AGGGACATC	62	147	0.934426	0.102041	0.832385	9.48498	2.42429e-21	4.71262e-18
ENST00000258383.4_395_GGACATCTT	62	149	0.870968	0.0687023	0.802265	9.00774	2.10349e-19	3.38939e-16
ENST00000258383.4_406_TCACAGACT	70	134	0.984848	0.52	0.464848	8.37368	5.5847e-17	6.97169e-14
ENST00000258383.4_408_ACAGACTTG	32	109	0.935484	0.15	0.785484	7.08303	1.41037e-12	1.05629e-09
ENST00000258383.4_478_GTTGACTTT	66	150	0.783333	0.142857	0.640476	7.55117	4.31378e-14	3.89789e-11
ENST00000258383.4_583_CAGCAGACT	62	134	0.727273	0.168539	0.558733	5.65379	1.56947e-08	6.23844e-06
ENST00000258383.4_585_GCAGACTTT	61	137	0.631579	0.0495868	0.581992	6.14469	8.01198e-10	3.99249e-07
ENST00000258711.7_1173_GAGGACGCC	22	48	0.47619	0.0666667	0.409524	3.61822	0.000296631	0.0401787
ENST00000258711.7_1499_GAGTACTGT	27	68	0.6	0.173077	0.426923	3.89458	9.83689e-05	0.0160179
ENST00000258739.9_1433_TTGGAGACT	265	350	0.536842	0.356863	0.179979	4.82858	1.37513e-06	0.000370472
ENST00000258739.9_1435_GGAGACTGT	240	329	0.315271	0.10728	0.207991	4.38283	1.17146e-05	0.00250443
ENST00000258739.9_2635_GAGGACATC	153	287	0.347826	0.0826446	0.265181	6.65774	2.78075e-11	1.73142e-08
ENST00000258739.9_2637_GGACATCTT	121	247	0.303797	0.0880829	0.215715	5.34654	8.96533e-08	3.1115e-05
ENST00000258739.9_2670_TGGGACTGG	161	302	0.641026	0.0896552	0.55137	9.28272	1.65202e-20	2.95769e-17
ENST00000258739.9_773_TCGGACAGA	407	350	0.246499	0.0481928	0.198306	7.00708	2.4335e-12	1.76563e-09
ENST00000258739.9_830_ACTTAACTC	502	418	0.286957	0.172881	0.114075	3.6498	0.000262441	0.0363823
ENST00000258739.9_831_CTTAACTCT	508	429	0.398671	0.234375	0.164296	3.67742	0.000235605	0.0332405
ENST00000258742.10_1118_AGTGACACT	27	63	0.84	0.166667	0.673333	5.3577	8.42883e-08	2.93994e-05
ENST00000258742.10_1120_TGACACTTT	31	66	0.444444	0.137931	0.306513	4.01506	5.94305e-05	0.0103626
ENST00000258742.10_987_CAGGACTTC	27	59	0.916667	0.263158	0.653509	5.28997	1.22333e-07	4.14204e-05
ENST00000258761.8_1574_TGGGACTCT	75	79	0.485714	0.126761	0.358954	3.5479	0.000388321	0.0499274
ENST00000258770.8_2015_ATGGACTGC	129	234	0.512605	0.0695652	0.44304	8.00299	1.2143e-15	1.30693e-12
ENST00000258770.8_2092_CAGGACCTT	132	260	0.28	0.0431373	0.236863	3.93424	8.34602e-05	0.0139088
ENST00000258770.8_209_CCATAAGAC	123	243	0.428571	0.238095	0.190476	3.96564	7.32002e-05	0.0124187
ENST00000258770.8_210_CATAAGACT	122	242	0.956522	0.432292	0.52423	10.7678	4.88527e-27	1.47063e-23
ENST00000258770.8_212_TAAGACTCT	130	251	0.913386	0.170213	0.743173	12.1529	5.53368e-34	2.47204e-30
ENST00000258772.10_1713_GTGGACAGG	188	241	0.52514	0.102222	0.422917	7.65747	1.89633e-14	1.78165e-11
ENST00000258772.10_1715_GGACAGGCG	181	227	0.531915	0.16185	0.370065	7.22635	4.96144e-13	3.93356e-10
ENST00000258772.10_1750_GAACAGACA	215	193	0.698529	0.291667	0.406863	6.89223	5.49259e-12	3.79926e-09
ENST00000258772.10_1752_ACAGACAGT	182	161	0.829268	0.330275	0.498993	7.86898	3.57542e-15	3.65887e-12
ENST00000258772.10_1754_AGACAGTTC	169	155	0.677966	0.230769	0.447197	6.68121	2.36974e-11	1.49116e-08
ENST00000258796.12_2121_GTGGACCCC	22	27	0.909091	0.24	0.669091	4.18096	2.90284e-05	0.00556565
ENST00000258796.12_2721_TGGGACTAA	25	29	0.96	0.208333	0.751667	5.26501	1.40184e-07	4.68609e-05
ENST00000258796.12_2976_TTGGACTGA	31	39	0.730769	0.194444	0.536325	4.39245	1.12079e-05	0.00240793
ENST00000258796.12_3746_ATGGACATA	29	35	0.714286	0.117647	0.596639	5.13163	2.87239e-07	9.00736e-05
ENST00000258796.12_3748_GGACATAGC	32	42	0.758621	0.212121	0.546499	4.51711	6.26892e-06	0.00144137
ENST00000258796.12_3799_CGGGACTCC	38	48	0.828571	0.23913	0.589441	4.85236	1.22003e-06	0.000332868
ENST00000258796.12_3835_TGTGACTTT	45	55	0.583333	0.162791	0.420543	3.91117	9.18515e-05	0.0150827
ENST00000258874.4_230_AAGGACATT	93	223	0.352941	0.0511364	0.301805	4.91304	8.9673e-07	0.000251682
ENST00000258874.4_745_ACAGACTGC	76	208	0.382353	0.0714286	0.310924	4.86836	1.12526e-06	0.000309467
ENST00000258955.7_1513_GAGGACATT	66	89	0.775862	0.289474	0.486388	5.43902	5.35757e-08	1.93579e-05
ENST00000258955.7_1515_GGACATTTC	67	91	0.803571	0.377358	0.426213	4.76907	1.8508e-06	0.000483756
ENST00000258955.7_1556_CAGGACTCA	55	79	0.924528	0.470588	0.45394	5.18565	2.15267e-07	6.9477e-05
ENST00000258955.7_1940_ATGTACTGG	53	85	0.269231	0.0833333	0.185897	3.62684	0.000286911	0.039119
ENST00000258955.7_2180_CTGGACTCT	65	95	0.721311	0.268293	0.453019	4.48003	7.46339e-06	0.00168364
ENST00000258955.7_2265_ACACAGACT	54	59	1	0.866667	0.133333	5.04098	4.63156e-07	0.000138573
ENST00000258955.7_2267_ACAGACTCT	58	62	0.982456	0.477273	0.505183	6.51718	7.16403e-11	4.20604e-08
ENST00000258960.7_1614_GCAGAACTG	57	63	0.611111	0.157895	0.453216	5.27886	1.2999e-07	4.37893e-05
ENST00000258960.7_1615_CAGAACTGA	57	62	0.69697	0.183673	0.513296	5.3886	7.10075e-08	2.51479e-05
ENST00000258960.7_4693_ACTGACTGG	22	34	0.933333	0.230769	0.702564	4.29479	1.74855e-05	0.00356799
ENST00000258975.7_1203_AAGGACAGG	104	153	0.802083	0.114286	0.687798	9.76919	1.52666e-22	3.29386e-19
ENST00000258975.7_1205_GGACAGGAC	105	151	0.880952	0.372093	0.508859	7.62375	2.46419e-14	2.29047e-11
ENST00000258975.7_1208_CAGGACTTG	96	143	0.862069	0.552846	0.309223	5.05549	4.29285e-07	0.000129579
ENST00000258975.7_1337_GGTCAGACT	120	132	0.934579	0.67033	0.26425	6.49948	8.06002e-11	4.69745e-08
ENST00000258975.7_1339_TCAGACTCT	122	145	0.793103	0.233871	0.559232	8.30481	9.99775e-17	1.21914e-13
ENST00000258975.7_924_CTGGACTCC	117	162	0.44898	0.227273	0.221707	4.03894	5.36938e-05	0.0095008
ENST00000259006.8_1096_TGGGACCAT	25	27	0.64	0.136364	0.503636	3.65379	0.000258397	0.0359238
ENST00000259021.9_2116_CAGGACTGT	26	43	0.615385	0.128205	0.487179	3.61579	0.00029943	0.0404927
ENST00000259154.9_2361_AAGGACTGA	26	41	0.875	0.257143	0.617857	4.07865	4.52973e-05	0.0082021
ENST00000259154.9_2394_CCAGACTAT	31	44	0.451613	0.0512821	0.400331	3.95936	7.51524e-05	0.0126996
ENST00000259154.9_2933_TTGGACTTC	25	44	0.869565	0.352941	0.516624	4.59402	4.34783e-06	0.00104043
ENST00000259239.8_936_ATGGACTTG	151	267	0.615385	0.215686	0.399698	7.70978	1.26036e-14	1.20941e-11
ENST00000259241.7_1886_GTGGACCTG	26	44	0.625	0.0909091	0.534091	3.86523	0.000110984	0.0177516
ENST00000259241.7_2642_TGGGACTCG	38	62	0.868421	0.4	0.468421	4.70111	2.58753e-06	0.000653168
ENST00000259241.7_3406_TCGGACACT	41	67	0.515152	0.123077	0.392075	4.26369	2.01078e-05	0.00403485
ENST00000259241.7_3408_GGACACTCA	43	65	0.551724	0.08	0.471724	4.18299	2.87703e-05	0.00552413
ENST00000259241.7_3851_AAGGACTCT	52	82	0.804878	0.315789	0.489089	4.66623	3.06778e-06	0.000760351
ENST00000259241.7_4006_GTGAACTTT	62	87	0.375	0.173333	0.201667	3.68169	0.000231692	0.032808
ENST00000259254.9_492_AGGGACAAC	38	182	0.454545	0.0697674	0.384778	4.25903	2.05317e-05	0.00411019
ENST00000259254.9_494_GGACAACAG	40	167	0.516129	0.117241	0.398888	4.41702	1.00069e-05	0.00217743
ENST00000259254.9_661_GAGGACTCG	50	231	0.681818	0.21	0.471818	5.54527	2.93503e-08	1.11193e-05
ENST00000259254.9_690_AGGGACCCA	41	139	0.512195	0.080292	0.431903	4.79724	1.60864e-06	0.000426073
ENST00000259339.7_1966_TTGGATCTC	31	54	0.125	0	0.125	3.63368	0.000279407	0.0383037
ENST00000259457.8_836_ATGGACACT	636	954	0.144013	0.0117021	0.132311	4.70417	2.54902e-06	0.000644674
ENST00000259457.8_838_GGACACTTC	624	945	0.142315	0.0394265	0.102888	5.25656	1.46772e-07	4.88408e-05
ENST00000259467.9_631_TTTTAGACA	22	42	0.75	0.025641	0.724359	4.96141	6.99835e-07	0.000201242
ENST00000259467.9_633_TTAGACATG	21	41	0.809524	0	0.809524	5.25785	1.45749e-07	4.85641e-05
ENST00000259467.9_635_AGACATGAT	21	41	0.75	0	0.75	4.96038	7.03568e-07	0.000202191
ENST00000259477.6_533_AGAAAGACT	29	68	0.590909	0.0535714	0.537338	4.74374	2.09811e-06	0.00054124
ENST00000259477.6_535_AAAGACTGT	31	69	0.793103	0.111111	0.681992	5.45179	4.98662e-08	1.8147e-05
ENST00000259477.6_555_AAAAAGACT	31	64	0.892857	0.27451	0.618347	5.19113	2.09021e-07	6.76022e-05
ENST00000259477.6_557_AAAGACTCA	36	74	0.857143	0.144928	0.712215	6.07093	1.27175e-09	6.13445e-07
ENST00000259477.6_659_GGACATGTA	34	83	0.354839	0.0273973	0.327441	3.81193	0.000137886	0.0213408
ENST00000259512.9_1287_AAGGACCCT	46	80	0.555556	0.0779221	0.477633	3.82571	0.000130397	0.0203625
ENST00000259632.12_539_AGCTACTTT	382	557	0.369318	0.254967	0.114351	3.86057	0.000113124	0.0180494
ENST00000259818.8_1316_ATGGACGAG	49	402	0.568182	0.0947368	0.473445	5.74318	9.29162e-09	3.84575e-06
ENST00000259818.8_488_TGTGACTGT	87	477	0.716216	0.124352	0.591864	8.9135	4.94471e-19	7.69612e-16
ENST00000259873.5_806_CTGTAGACT	265	333	0.635417	0.301887	0.33353	6.83896	7.9771e-12	5.38551e-09
ENST00000259873.5_808_GTAGACTGG	252	323	0.366071	0.0477941	0.318277	6.30876	2.81272e-10	1.50637e-07
ENST00000260102.9_1098_AAGGACTGC	111	260	0.377551	0.147321	0.23023	4.00374	6.23478e-05	0.0107997
ENST00000260102.9_790_GATGAACTC	212	439	0.27972	0.143236	0.136484	7.30597	2.75278e-13	2.24993e-10
ENST00000260102.9_791_ATGAACTCT	212	437	0.237179	0.114583	0.122596	7.44329	9.82062e-14	8.515e-11
ENST00000260247.10_1103_TGAAAGACT	85	184	0.462687	0.178082	0.284604	3.9362	8.27817e-05	0.0138105
ENST00000260247.10_1105_AAAGACTTC	86	204	0.435897	0.0601093	0.375788	5.31844	1.04662e-07	3.58948e-05
ENST00000260270.3_815_GTGGACTTC	59	150	0.446429	0.075188	0.371241	4.15712	3.22284e-05	0.00609244
ENST00000260641.10_1248_TGTGACTGT	32	91	0.766667	0.213115	0.553552	4.77902	1.76154e-06	0.000462549
ENST00000260643.7_1496_CTGGACACT	289	196	0.598592	0.0904255	0.508166	10.0329	1.09302e-23	2.5821e-20
ENST00000260643.7_1498_GGACACTGC	287	195	0.663717	0.152866	0.510851	9.46289	2.99559e-21	5.75496e-18
ENST00000260643.7_1530_CTGGACTCC	291	206	0.581395	0.43125	0.150145	4.2821	1.85137e-05	0.00375088
ENST00000260643.7_1902_AGGGACTGG	286	196	0.52809	0.0828729	0.445217	8.44627	3.00758e-17	3.87963e-14
ENST00000260643.7_1945_AGGAAGACT	312	213	0.285185	0.0698925	0.215293	4.47108	7.78268e-06	0.00174691
ENST00000260643.7_1947_GAAGACTTG	297	200	0.284133	0.0324324	0.2517	5.67939	1.35178e-08	5.42654e-06
ENST00000260952.9_1132_GGAGACTCA	39	58	0.636364	0.176471	0.459893	3.65669	0.000255497	0.0355842
ENST00000260952.9_1605_CGGGACTAA	43	63	0.97561	0.508197	0.467413	3.55489	0.000378133	0.0488881
ENST00000260952.9_900_CTGGACTTT	31	51	0.903226	0.244898	0.658328	5.08263	3.72235e-07	0.000113997
ENST00000261017.9_1605_AGTGACTGG	26	27	0.736842	0.181818	0.555024	3.5584	0.000373116	0.048401
ENST00000261167.7_1715_TTGGACCTG	106	169	0.301887	0.0236686	0.278218	4.83105	1.35815e-06	0.000366499
ENST00000261167.7_2039_TACAAACTA	117	185	0.176471	0.0421687	0.134302	5.59124	2.25448e-08	8.73494e-06
ENST00000261303.13_1370_AACCATGGC	121	212	0.202381	0.05625	0.146131	4.04628	5.20381e-05	0.00925247
ENST00000261318.5_1093_AGGGACCTG	43	31	0.756098	0.0689655	0.687132	4.86986	1.11676e-06	0.000307402
ENST00000261318.5_795_GCGGACTTG	40	29	0.702703	0.142857	0.559846	3.68345	0.000230095	0.032615
ENST00000261353.9_299_AAAAACTGC	26	64	0.666667	0.153846	0.512821	3.7656	0.000166153	0.0249402
ENST00000261413.10_1317_CAGGACTCA	69	90	0.586207	0.12987	0.456337	5.50478	3.69628e-08	1.37474e-05
ENST00000261413.10_1334_CTGGACAAC	86	102	0.328947	0.145833	0.183114	4.42833	9.49643e-06	0.0020795
ENST00000261413.10_1336_GGACAACAG	82	99	0.721311	0.318182	0.40313	4.48575	7.26577e-06	0.00164372
ENST00000261413.10_1409_CATGACTGC	106	107	0.649351	0.289855	0.359496	4.59377	4.35309e-06	0.00104151
ENST00000261455.9_1366_AGAGACTAA	42	82	0.552632	0.166667	0.385965	4.01252	6.0073e-05	0.0104622
ENST00000261455.9_1721_TGAGACTTT	40	78	0.147059	0.0135135	0.133545	3.57026	0.000356631	0.0466884
ENST00000261489.6_1052_CTGGACTCG	46	67	0.710526	0.119403	0.591123	6.02533	1.68769e-09	7.98603e-07
ENST00000261489.6_1104_AAAAAGACT	52	65	0.822222	0.431818	0.390404	4.15228	3.29172e-05	0.00620474
ENST00000261489.6_1106_AAAGACTAA	52	65	0.76	0.213115	0.546885	4.61853	3.86476e-06	0.000936061
ENST00000261489.6_556_CTGCAGACT	58	68	0.93617	0.75	0.18617	3.93529	8.30975e-05	0.0138566
ENST00000261489.6_766_CGTGAGACT	56	73	0.981481	0.581818	0.399663	5.59294	2.2326e-08	8.65582e-06
ENST00000261489.6_768_TGAGACTGA	53	73	1	0.473684	0.526316	6.4417	1.18143e-10	6.71561e-08
ENST00000261489.6_886_CGGGACCTC	50	71	0.55102	0.0714286	0.479592	4.40577	1.05408e-05	0.00227989
ENST00000261497.9_2127_TAAGATTAT	96	82	0.564706	0.115942	0.448764	4.84428	1.27069e-06	0.000345204
ENST00000261497.9_2156_CTGGACACA	86	81	0.917647	0.265823	0.651824	6.92949	4.22349e-12	2.97156e-09
ENST00000261497.9_2158_GGACACAGA	74	66	0.921569	0.196429	0.72514	6.80843	9.86672e-12	6.56269e-09
ENST00000261497.9_2178_CGGGACAGA	90	82	0.45679	0.0735294	0.383261	3.60841	0.00030808	0.0414457
ENST00000261497.9_2299_ACGGACACT	81	75	0.779221	0.0821918	0.697029	7.4967	6.54465e-14	5.79533e-11
ENST00000261497.9_2301_GGACACTAC	91	81	0.701493	0.08	0.621493	7.17981	6.98079e-13	5.43106e-10
ENST00000261497.9_4819_GTGGACCTT	211	163	0.303922	0.037037	0.266885	4.54464	5.50301e-06	0.00128304
ENST00000261507.11_946_ACAGACTCT	22	26	0.863636	0.0434783	0.820158	4.71769	2.38537e-06	0.000607863
ENST00000261507.11_996_AAAGACTGA	27	29	0.962963	0.48	0.482963	3.77958	0.000157095	0.023788
ENST00000261534.9_2420_CAGGACTAA	48	63	0.5	0.140351	0.359649	3.57143	0.000355039	0.046515
ENST00000261534.9_2434_CTGGACTCA	40	58	0.95	0.321429	0.628571	6.11504	9.65319e-10	4.75173e-07
ENST00000261574.10_3755_CTGAAGACT	47	125	0.533333	0.0517241	0.481609	3.71956	0.00019957	0.0290657
ENST00000261574.10_3757_GAAGACTAT	45	121	0.511111	0.0434783	0.467633	4.24485	2.18741e-05	0.00434642
ENST00000261574.10_3827_TTAGACATA	35	101	0.212121	0.0408163	0.171305	3.62133	0.000293087	0.0398116
ENST00000261574.10_3999_AAAAAACTG	48	134	0.575	0.166667	0.408333	4.1668	3.08906e-05	0.00586636
ENST00000261574.10_4000_AAAAACTGA	46	130	0.621622	0.228261	0.393361	3.84184	0.000122116	0.0192648
ENST00000261574.10_4078_AGTGACTCA	34	124	0.608696	0.123596	0.4851	4.451	8.54717e-06	0.00189682
ENST00000261622.5_1763_GAAAACTCT	243	214	0.777202	0.666667	0.110535	4.17161	3.02457e-05	0.00576218
ENST00000261622.5_2020_ACTGAGACT	261	233	0.572917	0.355263	0.217654	3.57329	0.000352528	0.046249
ENST00000261622.5_2022_TGAGACTTG	252	232	0.316667	0.084507	0.23216	3.80372	0.000142539	0.0219524
ENST00000261622.5_2045_CCACAGACT	186	179	0.756944	0.486957	0.269988	6.05138	1.43609e-09	6.87129e-07
ENST00000261622.5_2047_ACAGACTTG	222	219	0.579487	0.243902	0.335585	6.36231	1.98746e-10	1.08802e-07
ENST00000261622.5_2064_CCGGACAGC	203	204	0.3	0.0631579	0.236842	6.61472	3.72244e-11	2.27657e-08
ENST00000261622.5_2066_GGACAGCTG	207	205	0.395683	0.147059	0.248625	5.16136	2.45164e-07	7.80063e-05
ENST00000261622.5_2091_TGTGACATT	256	234	0.533333	0.213904	0.31943	6.22577	4.79203e-10	2.47602e-07
ENST00000261622.5_2093_TGACATTCG	256	234	0.350575	0.185792	0.164782	4.99237	5.96437e-07	0.000174553
ENST00000261622.5_2238_ATGGACTCC	218	196	0.833333	0.526596	0.306738	6.0316	1.62341e-09	7.70541e-07
ENST00000261622.5_264_GGGGACCAT	141	140	0.201439	0.0285714	0.172867	5.35755	8.43573e-08	2.94198e-05
ENST00000261622.5_3207_CCTGATGAA	299	281	0.291139	0.190751	0.100388	3.66179	0.000250457	0.0349884
ENST00000261622.5_3211_ATGAACAGT	281	266	0.844221	0.675532	0.168689	4.07082	4.68478e-05	0.00844326
ENST00000261622.5_3222_GGGGACTCA	302	277	0.90411	0.295455	0.608655	13.0491	6.43028e-39	3.76573e-35
ENST00000261622.5_3306_ATGGACAGA	190	202	0.776398	0.205714	0.570683	9.69463	3.17773e-22	6.6854e-19
ENST00000261622.5_3333_TAGGACCTG	311	275	0.276224	0.0671642	0.20906	5.03255	4.83998e-07	0.000144298
ENST00000261622.5_3374_AGGGACAGC	262	248	0.799043	0.34375	0.455293	8.80907	1.26184e-18	1.879e-15
ENST00000261622.5_3376_GGACAGCCC	251	251	0.458824	0.162304	0.29652	6.85301	7.23099e-12	4.91513e-09
ENST00000261622.5_3418_GTGGACTGA	305	276	0.97651	0.591603	0.384907	8.74156	2.29905e-18	3.33444e-15
ENST00000261622.5_3422_ACTGACTGT	279	258	0.945525	0.669492	0.276034	5.91559	3.30684e-09	1.48895e-06
ENST00000261622.5_3478_AAGGACAGC	335	307	0.833333	0.392308	0.441026	10.2081	1.82451e-24	4.5451e-21
ENST00000261622.5_3480_GGACAGCAG	322	294	0.570681	0.219626	0.351054	7.91164	2.54028e-15	2.63831e-12
ENST00000261622.5_3536_GTGGACATC	353	310	0.665706	0.155844	0.509862	11.7185	1.02425e-31	4.01573e-28
ENST00000261622.5_3538_GGACATCGT	354	316	0.617647	0.13986	0.477787	11.9052	1.11223e-32	4.59323e-29
ENST00000261622.5_3710_GTGGACATG	207	216	0.222222	0.0331754	0.189047	3.75126	0.000175947	0.0261735
ENST00000261622.5_3712_GGACATGCC	216	227	0.170213	0.0232558	0.146957	4.51921	6.20705e-06	0.00142883
ENST00000261622.5_4087_GGGGACTGT	389	356	0.555249	0.176656	0.378592	8.45158	2.87379e-17	3.71048e-14
ENST00000261622.5_4098_CAGAAGACT	416	361	0.277439	0.101818	0.175621	4.14829	3.34969e-05	0.00629764
ENST00000261643.8_1327_GGAGACTGT	24	42	0.894737	0.21875	0.675987	4.94535	7.60079e-07	0.000216777
ENST00000261658.7_1185_TGGGACTGG	27	114	0.590909	0.0934579	0.497451	3.76739	0.000164961	0.0247906
ENST00000261658.7_1510_TGAGACTCT	31	134	0.551724	0.112069	0.439655	3.82536	0.000130579	0.020383
ENST00000261658.7_1672_AAGGACTGA	30	115	0.851852	0.54023	0.311622	3.59726	0.000321584	0.0429494
ENST00000261658.7_174_ATGGACCTT	32	144	0.65625	0.041958	0.614292	5.63468	1.7538e-08	6.91688e-06
ENST00000261658.7_1752_AGGGACTAG	34	113	0.357143	0.0377358	0.319407	3.62458	0.000289428	0.0394042
ENST00000261658.7_1782_GGCAAGACT	31	98	0.730769	0.25	0.480769	4.01839	5.8596e-05	0.0102397
ENST00000261658.7_1784_CAAGACTCA	30	99	0.551724	0.136364	0.415361	3.57912	0.000344759	0.0454178
ENST00000261658.7_1859_AGTGACTGA	33	112	0.791667	0.273973	0.517694	3.99422	6.49085e-05	0.0111994
ENST00000261658.7_2091_GGTTAGACT	37	121	0.36	0.126316	0.233684	3.73013	0.000191384	0.0280892
ENST00000261693.11_1901_AGGGACTTG	115	95	0.796117	0.170455	0.625662	8.65751	4.82162e-18	6.71361e-15
ENST00000261693.11_2148_GGGGACTCA	95	81	0.744186	0.291139	0.453047	5.1128	3.17416e-07	9.85874e-05
ENST00000261693.11_2296_CCGGACTTT	107	79	0.815534	0.28	0.535534	6.68291	2.34242e-11	1.47497e-08
ENST00000261693.11_2524_CTGGACCCT	102	91	0.352941	0.021978	0.330963	5.14231	2.7138e-07	8.56051e-05
ENST00000261700.8_835_GAGGACTTC	303	541	0.162362	0.0265306	0.135831	4.26271	2.01962e-05	0.00404966
ENST00000261714.11_1542_AAGGACAGA	49	66	0.735294	0.27907	0.456224	3.91379	9.0858e-05	0.014953
ENST00000261714.11_1554_AGGGACTGA	40	60	0.628571	0.0392157	0.589356	4.7141	2.42777e-06	0.000617313
ENST00000261714.11_1578_AGGGACTGT	59	91	0.792453	0.173333	0.619119	6.88089	5.94812e-12	4.09303e-09
ENST00000261714.11_1598_GGACACAGT	48	78	0.322581	0.114754	0.207827	3.69742	0.000217803	0.0312348
ENST00000261721.9_1515_ATGGACAAA	28	44	0.5	0.0243902	0.47561	3.6386	0.000274123	0.0377
ENST00000261721.9_1517_GGACAAATT	30	43	0.5	0.0571429	0.442857	3.68872	0.000225384	0.0320958
ENST00000261721.9_186_CCTCACCGT	35	52	0.1	0	0.1	3.60087	0.000317159	0.0424419
ENST00000261733.7_1757_GATAAACAT	113	164	0.434211	0.201754	0.232456	3.58501	0.000337068	0.0446007
ENST00000261735.4_409_GGGGACTTT	340	292	0.875862	0.139706	0.736156	16.8568	9.35206e-64	1.37934e-59
ENST00000261735.4_615_GGAGACTCA	372	320	0.38255	0.104418	0.278133	6.44447	1.16006e-10	6.60353e-08
ENST00000261735.4_964_CTGGACATT	363	307	0.920455	0.213816	0.706639	16.1502	1.13125e-58	1.40779e-54
ENST00000261735.4_966_GGACATTGA	364	310	0.95679	0.4	0.55679	15.0283	4.78922e-51	4.76797e-47
ENST00000261758.6_1112_GAGAAGACT	106	111	0.605634	0.136364	0.46927	6.99717	2.6119e-12	1.89015e-09
ENST00000261758.6_1114_GAAGACTTT	106	113	0.865979	0.207547	0.658432	8.94771	3.62927e-19	5.71574e-16
ENST00000261758.6_1119_CTTTAAAAC	112	114	0.195652	0.0196078	0.176044	3.85997	0.000113402	0.0180835
ENST00000261758.6_1120_TTTAAAACT	108	115	0.202247	0.00917431	0.193073	5.64281	1.67297e-08	6.62338e-06
ENST00000261758.6_1121_TTAAAACTC	108	115	0.36	0.0326087	0.327391	5.95226	2.64462e-09	1.20913e-06
ENST00000261758.6_1122_TAAAACTCT	107	115	0.698925	0.278351	0.420574	6.76192	1.36172e-11	8.85649e-09
ENST00000261758.6_538_AAGGACTTT	97	142	0.956044	0.330827	0.625217	8.14309	3.85301e-16	4.42727e-13
ENST00000261758.6_572_ATGTAACTC	102	139	0.173333	0.034188	0.139145	3.91983	8.86131e-05	0.0146458
ENST00000261758.6_742_AGTGACGCG	112	137	0.555556	0.145455	0.410101	5.51831	3.4228e-08	1.28003e-05
ENST00000261758.6_757_GGGGACAGG	81	124	0.618421	0.181818	0.436603	5.43545	5.46594e-08	1.9729e-05
ENST00000261758.6_759_GGACAGGTG	78	113	0.526316	0.172414	0.353902	3.72272	0.000197086	0.0287737
ENST00000261758.6_765_GTGGACGTG	111	146	0.851852	0.212329	0.639523	8.74672	2.19653e-18	3.18907e-15
ENST00000261758.6_939_CTGGACACT	99	125	1	0.728	0.272	5.04779	4.46957e-07	0.000134259
ENST00000261758.6_941_GGACACTGA	98	125	1	0.67033	0.32967	3.96703	7.27727e-05	0.0123544
ENST00000261758.6_988_TGTGACTGT	95	100	1	0.758621	0.241379	4.71933	2.36625e-06	0.000603265
ENST00000261772.13_2885_ATGGACGGT	103	87	0.368421	0.121951	0.24647	3.85926	0.00011373	0.0181254
ENST00000261772.13_3092_TGGGACCTT	108	99	0.906542	0.195876	0.710666	9.28461	1.62302e-20	2.90764e-17
ENST00000261772.13_3328_AAGGACCAC	100	91	0.663158	0.238636	0.424522	6.33164	2.42568e-10	1.31348e-07
ENST00000261776.10_1182_GCCTACGAT	59	59	0.666667	0.142857	0.52381	4.04477	5.23739e-05	0.00930684
ENST00000261776.10_2683_AAGGACCTG	45	65	0.5	0.0967742	0.403226	4.13708	3.51748e-05	0.00657363
ENST00000261776.10_2862_AGAGACCAC	56	70	0.584906	0.172414	0.412492	4.42355	9.70941e-06	0.00212097
ENST00000261789.9_1925_ATGGACTGA	83	163	0.518519	0.154839	0.36368	4.93932	7.83961e-07	0.000222927
ENST00000261789.9_2011_ATTGACTGA	66	153	0.354167	0.0504202	0.303746	4.0347	5.46719e-05	0.00964647
ENST00000261789.9_582_TAGGACTCT	91	179	0.824324	0.409396	0.414928	6.25294	4.02793e-10	2.10299e-07
ENST00000261789.9_589_CTGGACCCA	73	175	0.652778	0.0573248	0.595453	6.58334	4.60003e-11	2.77974e-08
ENST00000261789.9_737_TCTGAGACT	97	194	0.761905	0.455882	0.306022	5.48851	4.05341e-08	1.49767e-05
ENST00000261789.9_739_TGAGACTTC	96	197	0.577778	0.136905	0.440873	5.40184	6.59601e-08	2.34856e-05
ENST00000261789.9_799_TCGAACACT	93	184	0.1625	0.0574713	0.105029	5.40321	6.54574e-08	2.33238e-05
ENST00000261789.9_801_GAACACTGG	81	153	0.636364	0.0943396	0.542024	6.39917	1.56225e-10	8.70457e-08
ENST00000261789.9_953_GATGACTTT	80	174	0.484375	0.120567	0.363808	4.02114	5.7916e-05	0.0101417
ENST00000261797.7_7035_AAGGACACA	21	49	0.52381	0.102041	0.421769	4.26133	2.03212e-05	0.00407326
ENST00000261813.9_1067_TCCAAGACT	139	253	0.710744	0.206573	0.504171	8.10161	5.42369e-16	6.11855e-13
ENST00000261813.9_1069_CAAGACTGT	114	210	0.66055	0.148936	0.511614	7.20551	5.78279e-13	4.54853e-10
ENST00000261813.9_1101_ATGGACGCC	79	156	0.452055	0.0519481	0.400107	5.04151	4.61875e-07	0.000138219
ENST00000261817.6_993_CTGGATTGT	60	82	0.8	0.557143	0.242857	3.74169	0.000182784	0.0270248
ENST00000261819.8_2221_GGCCAGACT	66	68	0.781818	0.416667	0.365152	3.72942	0.000191921	0.0281546
ENST00000261819.8_2380_TTGGACTTG	153	179	0.645833	0.232258	0.413575	6.78559	1.15612e-11	7.58654e-09
ENST00000261822.5_1011_GAAGAACTC	23	30	0.142857	0	0.142857	4.25322	2.10721e-05	0.00420594
ENST00000261822.5_2997_GAGGACTCA	31	59	0.851852	0.36	0.491852	4.41112	1.02838e-05	0.00223124
ENST00000261822.5_3275_TCTAAGACC	31	58	0.655172	0.0851064	0.570066	3.59096	0.000329462	0.0437941
ENST00000261822.5_3277_TAAGACCTT	32	58	0.612903	0.0344828	0.57842	3.68351	0.00023004	0.0326089
ENST00000261822.5_3331_GTGGACATC	29	60	0.6	0.15	0.45	4.4294	9.4494e-06	0.00207001
ENST00000261822.5_3461_GTGGACCGA	31	55	0.666667	0.0363636	0.630303	5.46406	4.65378e-08	1.70358e-05
ENST00000261822.5_3552_ATAAAGACC	31	59	0.625	0.191489	0.433511	3.68088	0.000232426	0.0328887
ENST00000261868.10_1466_AAAGACTGT	32	55	0.666667	0.188679	0.477987	4.35711	1.31793e-05	0.002779
ENST00000261875.10_1761_GTGGACTGA	64	139	0.587302	0.140625	0.446677	5.85519	4.76458e-09	2.08176e-06
ENST00000261881.9_832_CTGGACAAT	37	38	0.771429	0.166667	0.604762	5.05486	4.30696e-07	0.000129935
ENST00000261942.7_1356_AATGACATT	62	62	0.690909	0.148936	0.541973	4.68756	2.76483e-06	0.000692779
ENST00000261942.7_1646_AGAGACTCT	65	79	0.9375	0.513514	0.423986	4.21327	2.51705e-05	0.00491368
ENST00000261942.7_1689_GGGGACATT	49	78	0.659091	0.241379	0.417712	3.68975	0.000224477	0.0319814
ENST00000261942.7_1691_GGACATTCC	50	78	0.571429	0.169492	0.401937	4.06826	4.7366e-05	0.00852397
ENST00000261942.7_1780_GAGGACTTG	61	73	0.705882	0.275362	0.43052	4.37625	1.2074e-05	0.00257437
ENST00000261942.7_3949_GCAAAGACA	62	102	0.77193	0.258427	0.513503	5.73451	9.77946e-09	4.02971e-06
ENST00000261942.7_3951_AAAGACACT	59	96	0.796296	0.305263	0.491033	5.10038	3.38967e-07	0.00010464
ENST00000261942.7_3953_AGACACTCG	63	97	0.695652	0.22093	0.474722	5.11808	3.08656e-07	9.61021e-05
ENST00000261942.7_4116_TAAAAACTA	63	100	0.659091	0.291139	0.367952	4.62124	3.81461e-06	0.000925137
ENST00000261942.7_4117_AAAAACTAA	63	99	0.9	0.527027	0.372973	5.74956	8.94756e-09	3.71437e-06
ENST00000261942.7_4302_TAGGACTTG	59	102	1	0.526316	0.473684	5.45904	4.78704e-08	1.74846e-05
ENST00000262056.14_2081_AGGGACTAC	268	588	0.265823	0.0548204	0.211002	4.68266	2.83175e-06	0.000707703
ENST00000262056.14_2488_TGGGACTGC	267	570	0.330544	0.128968	0.201576	6.01555	1.79278e-09	8.44601e-07
ENST00000262056.14_2754_ATTTAGACT	288	641	0.515695	0.388889	0.126806	4.50076	6.77121e-06	0.00154374
ENST00000262056.14_3276_TGGTAGACA	324	716	0.538462	0.388258	0.150204	3.95136	7.77072e-05	0.0130767
ENST00000262077.3_2713_TGGGATTGT	33	52	0.83871	0.261905	0.576805	5.07681	3.83819e-07	0.000117213
ENST00000262077.3_2836_GCTGAGACT	29	50	0.851852	0.405405	0.446446	4.21077	2.54497e-05	0.00496313
ENST00000262077.3_2838_TGAGACTAT	30	50	0.793103	0.225	0.568103	4.57152	4.84207e-06	0.00114523
ENST00000262077.3_2844_TATGACTGC	29	50	0.851852	0.34375	0.508102	4.9736	6.57223e-07	0.000190225
ENST00000262077.3_5068_AAGGACTTC	36	56	0.8	0.222222	0.577778	4.18413	2.86255e-05	0.00549861
ENST00000262077.3_5168_GGTGACTGA	37	54	0.733333	0.166667	0.566667	4.32268	1.54148e-05	0.0031917
ENST00000262093.11_1506_TTGGACTCT	26	41	0.8	0.307692	0.492308	3.97572	7.0166e-05	0.0119819
ENST00000262144.11_3156_AAGGACTGC	26	48	0.652174	0.238095	0.414079	3.88371	0.000102875	0.0166369
ENST00000262144.11_3240_AAGGACAGA	23	47	0.842105	0.357143	0.484962	3.6074	0.00030928	0.041571
ENST00000262144.11_3428_GAGGACAGT	22	37	0.85	0.384615	0.465385	4.07546	4.59244e-05	0.00829507
ENST00000262177.9_1241_CAGGACTGT	31	141	0.642857	0.109375	0.533482	5.79417	6.86617e-09	2.9159e-06
ENST00000262187.10_955_GAGGACACT	313	397	0.176271	0.0461957	0.130076	3.84004	0.000123016	0.0193892
ENST00000262193.7_782_AAGGACTGA	607	807	0.266409	0.0775988	0.18881	7.02038	2.21269e-12	1.61263e-09
ENST00000262198.9_3303_AGGGACCTA	22	27	1	0.56	0.44	3.65834	0.000253856	0.035384
ENST00000262198.9_3417_AACCATATC	21	30	0.230769	0	0.230769	4.01918	5.83999e-05	0.0102084
ENST00000262198.9_3969_GGACATTTC	22	31	0.9375	0.25	0.6875	4.4225	9.75663e-06	0.00213029
ENST00000262238.10_1196_CTGGACTTC	121	167	0.678899	0.150943	0.527956	8.76643	1.84421e-18	2.70146e-15
ENST00000262238.10_1471_AGGGACATG	97	167	0.947368	0.266667	0.680702	8.91568	4.84834e-19	7.55457e-16
ENST00000262238.10_1473_GGACATGTT	93	165	0.871429	0.24183	0.629599	7.52654	5.21009e-14	4.66245e-11
ENST00000262238.10_1509_AAAAACTTT	124	169	0.323232	0.131387	0.191845	4.36406	1.27671e-05	0.00270394
ENST00000262238.10_1616_ATGAACTTC	131	189	0.5	0.291139	0.208861	4.75351	1.99918e-06	0.000518358
ENST00000262238.10_1629_CAAAAGACA	124	162	0.65	0.28972	0.36028	5.88196	4.05437e-09	1.7954e-06
ENST00000262238.10_1631_AAAGACAAT	114	165	0.444444	0.05625	0.388194	6.23703	4.45969e-10	2.3146e-07
ENST00000262238.10_1633_AGACAATTC	119	170	0.228261	0.0443038	0.183957	5.81658	6.00631e-09	2.58062e-06
ENST00000262238.10_1663_TGGGACTTC	91	162	0.878049	0.380282	0.497767	7.83918	4.53507e-15	4.59036e-12
ENST00000262300.13_680_TCAGAGACT	140	166	0.358491	0.0942029	0.264288	4.6299	3.65843e-06	0.000890522
ENST00000262300.13_682_AGAGACTCT	130	167	0.392523	0.0444444	0.348079	4.93425	8.04604e-07	0.000228359
ENST00000262302.14_1183_CGGGACTTC	276	414	0.292181	0.0923913	0.19979	4.74798	2.05462e-06	0.000531399
ENST00000262319.11_1451_CGTGAAGTG	87	84	0.685714	0.147059	0.538655	3.75408	0.00017398	0.025928
ENST00000262319.11_3003_CGGGACATG	117	112	0.596491	0.142857	0.453634	6.4311	1.26686e-10	7.16614e-08
ENST00000262319.11_3005_GGACATGGC	114	114	0.552083	0.168317	0.383767	6.11241	9.81359e-10	4.82557e-07
ENST00000262319.11_3017_CTGGACGTG	111	111	0.88785	0.462264	0.425586	6.7638	1.34418e-11	8.74649e-09
ENST00000262348.9_1985_ATGGACATT	103	125	0.89899	0.390244	0.508746	7.79637	6.37122e-15	6.34069e-12
ENST00000262348.9_1987_GGACATTTG	110	128	0.911392	0.466667	0.444726	5.53485	3.11488e-08	1.17353e-05
ENST00000262348.9_2065_CAAAAACTC	114	137	0.241379	0.114754	0.126625	3.55513	0.000377793	0.0488599
ENST00000262348.9_2066_AAAAACTCT	113	137	0.463918	0.0982143	0.365703	4.80719	1.53069e-06	0.000407577
ENST00000262348.9_571_GGACATTGC	111	133	0.328947	0.0485437	0.280404	4.14656	3.37508e-05	0.0063394
ENST00000262367.10_7988_GGACACTTG	28	56	0.85	0.333333	0.516667	3.6247	0.000289302	0.039393
ENST00000262367.10_8161_TTGGACCTT	25	51	0.916667	0.354167	0.5625	3.80872	0.000139686	0.0215774
ENST00000262374.10_1390_ATGGACACA	74	83	0.797101	0.170732	0.62637	7.45492	8.99218e-14	7.82591e-11
ENST00000262374.10_1392_GGACACATA	73	88	0.803922	0.164557	0.639365	7.25323	4.06941e-13	3.26252e-10
ENST00000262375.11_1742_TTAGACTCT	79	75	0.724638	0.433333	0.291304	3.81539	0.000135969	0.0210849
ENST00000262395.10_1221_TTTGACAAT	55	108	0.673913	0.168675	0.505238	5.21197	1.86845e-07	6.09177e-05
ENST00000262395.10_1537_AAGGACGAT	62	115	0.946429	0.579545	0.366883	4.85532	1.20192e-06	0.000328313
ENST00000262395.10_1803_ACGGACTGA	44	101	0.790698	0.172043	0.618655	5.47034	4.49174e-08	1.64903e-05
ENST00000262415.8_3815_CGTGACTGA	31	45	0.896552	0.5	0.396552	4.53964	5.63506e-06	0.00131065
ENST00000262415.8_3972_AGAGACACA	25	44	0.8	0.257143	0.542857	3.9948	6.47484e-05	0.0111738
ENST00000262415.8_3974_AGACACATT	27	45	0.772727	0.2	0.572727	4.03036	5.56905e-05	0.0098006
ENST00000262415.8_3999_AGGGACAAT	30	44	0.88	0.384615	0.495385	3.57813	0.000346058	0.0455589
ENST00000262415.8_4001_GGACAATTT	27	42	0.473684	0.147059	0.326625	3.5656	0.00036302	0.0473469
ENST00000262507.11_1023_GCGGACAGA	76	83	0.491803	0.04	0.451803	5.44116	5.29337e-08	1.91632e-05
ENST00000262507.11_1096_AAGGACTCC	116	111	0.963636	0.653846	0.30979	4.28414	1.83447e-05	0.00372199
ENST00000262507.11_1521_CTGGACAGA	82	77	0.444444	0.0833333	0.361111	3.7877	0.000152046	0.0231556
ENST00000262518.9_8698_TCTGAGACT	26	43	0.84	0.419355	0.420645	3.56626	0.00036211	0.0472614
ENST00000262518.9_8700_TGAGACTAG	24	42	0.782609	0.264706	0.517903	4.35884	1.30755e-05	0.00275961
ENST00000262518.9_9207_TGGGACCAT	25	51	1	0.326531	0.673469	4.68213	2.83908e-06	0.000708835
ENST00000262518.9_9427_TTGGACCGT	33	51	0.909091	0.294118	0.614973	5.02361	5.07097e-07	0.00015054
ENST00000262518.9_9584_GAGGACGGA	36	55	0.608696	0.15	0.458696	3.74978	0.000176988	0.0263045
ENST00000262518.9_9634_CTGGACTTA	46	67	0.953488	0.622951	0.330538	3.8513	0.000117493	0.0186303
ENST00000262518.9_9745_CTAGAGACT	50	78	0.893617	0.491228	0.402389	5.94366	2.78725e-09	1.26914e-06
ENST00000262518.9_9747_AGAGACTGA	46	62	0.931818	0.44898	0.482839	5.34941	8.82422e-08	3.06749e-05
ENST00000262525.6_3494_GAGGACAAT	29	50	0.571429	0.0851064	0.486322	3.86496	0.000111107	0.0177703
ENST00000262525.6_3496_GGACAATGT	30	53	0.590909	0.121951	0.468958	3.68725	0.000226695	0.032238
ENST00000262554.7_1600_ATGGACCAA	28	84	0.821429	0.134146	0.687282	5.13365	2.84179e-07	8.92085e-05
ENST00000262570.10_1046_AAGGACACT	107	181	0.950495	0.401163	0.549332	8.13016	4.28724e-16	4.89595e-13
ENST00000262570.10_1048_GGACACTCT	105	182	0.881579	0.363014	0.518565	7.27818	3.38351e-13	2.73862e-10
ENST00000262577.6_1290_TAGGACACA	30	41	0.375	0.025641	0.349359	4.00433	6.21925e-05	0.0107753
ENST00000262577.6_885_CAGGACCCA	22	45	0.363636	0.0465116	0.317125	4.03205	5.52933e-05	0.0097467
ENST00000262643.8_1437_CCAAAGACA	32	40	0.517241	0.138889	0.378352	3.60372	0.000313692	0.0420546
ENST00000262643.8_1694_AGGGACTCC	35	46	0.942857	0.3	0.642857	6.58793	4.46009e-11	2.7022e-08
ENST00000262644.9_1279_GGGGACTCC	34	41	0.848485	0.307692	0.540793	4.39544	1.10548e-05	0.00237925
ENST00000262644.9_1348_CAGGACATA	30	34	0.892857	0.147059	0.745798	4.80288	1.56397e-06	0.000415405
ENST00000262644.9_1350_GGACATAAA	32	39	0.83871	0.15625	0.68246	5.45455	4.90965e-08	1.78926e-05
ENST00000262644.9_1495_AGAGACTTA	24	40	0.833333	0.346154	0.487179	4.20185	2.64738e-05	0.00513626
ENST00000262764.11_1132_GTTGACTGA	23	46	0.842105	0.03125	0.810855	5.42261	5.87351e-08	2.10953e-05
ENST00000262764.11_1202_ATGGACCTG	23	44	0.9	0.0681818	0.831818	6.0612	1.3511e-09	6.49249e-07
ENST00000262803.10_278_TCGCAGACT	31	34	1	0.318182	0.681818	5.31929	1.04175e-07	3.57366e-05
ENST00000262803.10_280_GCAGACTCT	31	34	0.821429	0.16129	0.660138	5.22735	1.71959e-07	5.64337e-05
ENST00000262803.10_3964_GGGGACTAC	50	53	0.9	0.25	0.65	5.72757	1.01877e-08	4.17754e-06
ENST00000262803.10_4232_GTGGACCTG	61	61	0.533333	0.147541	0.385792	3.80706	0.000140631	0.0217029
ENST00000262803.10_4423_CTGGACTCA	67	63	0.985075	0.532258	0.452817	5.21986	1.79055e-07	5.85833e-05
ENST00000262803.10_4452_CTAGACTCG	73	67	0.59322	0.259259	0.333961	3.96492	7.34208e-05	0.0124483
ENST00000262803.10_4520_CAGGACTGG	65	73	0.47619	0.0819672	0.394223	5.33821	9.38667e-08	3.24843e-05
ENST00000262803.10_4607_AAGGACAAG	74	74	0.561404	0.111111	0.450292	6.14368	8.06334e-10	4.01522e-07
ENST00000262803.10_4609_GGACAAGAG	78	79	0.383333	0.0694444	0.313889	5.49434	3.92173e-08	1.45316e-05
ENST00000262803.10_4976_TGGGACAGA	64	73	0.683333	0.21875	0.464583	4.98289	6.26403e-07	0.000182384
ENST00000262803.10_5015_AGGGACTCT	55	61	0.90566	0.416667	0.488994	4.4426	8.88779e-06	0.0019621
ENST00000262815.13_2124_GTGGACCTC	29	37	0.689655	0.194444	0.495211	3.99866	6.37033e-05	0.0110139
ENST00000262815.13_2462_AGGGACCCA	34	37	0.529412	0.0277778	0.501634	3.74083	0.000183417	0.027104
ENST00000262815.13_2502_CCGGACTCG	39	38	0.846154	0.25	0.596154	4.82945	1.36912e-06	0.000369138
ENST00000262891.9_2841_GAGGAGACT	36	51	0.9375	0.736842	0.200658	3.67994	0.000233288	0.0329872
ENST00000262891.9_2843_GGAGACTTT	35	48	0.909091	0.5	0.409091	4.86889	1.12225e-06	0.00030873
ENST00000262891.9_2952_CTAAAGACT	33	48	0.925926	0.366667	0.559259	4.41183	1.025e-05	0.0022253
ENST00000262891.9_2954_AAAGACTGG	25	36	0.913043	0.5	0.413043	3.9888	6.6408e-05	0.011415
ENST00000262947.8_625_AGGGACTCT	998	958	0.797455	0.1284	0.669054	26.346	5.69757e-153	4.07241e-148
ENST00000262947.8_772_CTGGACTCA	942	904	0.511062	0.106061	0.405001	15.953	2.71367e-57	3.26059e-53
ENST00000262948.10_988_TCGGACATC	610	628	0.129848	0.00966184	0.120186	5.72258	1.04917e-08	4.29522e-06
ENST00000262948.10_990_GGACATCTG	577	611	0.16122	0.0358566	0.125363	4.6007	4.21064e-06	0.00101028
ENST00000262971.3_119_GTGGACTGA	22	36	0.65	0.0571429	0.592857	5.07997	3.77491e-07	0.000115484
ENST00000262971.3_1710_CTGGACTCT	32	53	0.866667	0.270833	0.595833	4.55336	5.27953e-06	0.00123663
ENST00000262971.3_374_ACGGACTGG	22	36	0.777778	0.166667	0.611111	4.21461	2.50206e-05	0.00488766
ENST00000263025.9_1226_ATGGACACT	192	199	0.263441	0.0510204	0.21242	3.9993	6.35311e-05	0.0109862
ENST00000263083.12_1693_GGGGACACT	47	61	0.723404	0.12069	0.602715	5.62974	1.8048e-08	7.10495e-06
ENST00000263083.12_1695_GGACACTGA	47	51	0.588235	0.0930233	0.495212	5.03824	4.69832e-07	0.000140389
ENST00000263083.12_1921_CAGGACCCT	37	44	0.378378	0.0454545	0.332924	4.13374	3.5691e-05	0.00665672
ENST00000263083.12_1969_AGAGACAAC	54	55	0.415094	0.0754717	0.339623	3.65455	0.000257638	0.0358323
ENST00000263083.12_1971_AGACAACTA	53	55	0.42	0.0612245	0.358776	4.99937	5.75167e-07	0.000168877
ENST00000263083.12_2054_ATTGACTTG	57	67	0.74	0.169492	0.570508	5.51259	3.53583e-08	1.3184e-05
ENST00000263084.7_1102_CAGGACCCT	34	151	0.71875	0.08	0.63875	5.38828	7.11369e-08	2.51841e-05
ENST00000263084.7_1148_TAAGAGACA	65	217	0.584906	0.202614	0.382291	4.18291	2.87805e-05	0.00552524
ENST00000263084.7_1150_AGAGACAAC	57	202	0.442308	0.101604	0.340703	4.70299	2.56382e-06	0.000647769
ENST00000263084.7_1152_AGACAACTA	53	203	0.408163	0.103627	0.304536	4.58832	4.4682e-06	0.00106648
ENST00000263084.7_1235_ATTGACTTG	65	224	0.844828	0.228261	0.616567	8.42235	3.69002e-17	4.7098e-14
ENST00000263084.7_874_GGGGACACT	56	210	0.648148	0.0825243	0.565624	7.18632	6.65587e-13	5.19713e-10
ENST00000263084.7_876_GGACACTGA	56	195	0.55814	0.0502793	0.50786	6.44638	1.14556e-10	6.529e-08
ENST00000263102.7_5390_TTGGACTTG	21	31	0.952381	0.322581	0.6298	4.28001	1.86884e-05	0.0037816
ENST00000263196.12_1725_TGGAAGACT	31	48	0.35	0	0.35	4.38759	1.14616e-05	0.00245553
ENST00000263196.12_2236_AGAGACCTG	27	46	0.62963	0.130435	0.499195	3.77075	0.000162757	0.0245009
ENST00000263196.12_2256_TGGGACAGG	26	36	0.52	0.0555556	0.464444	3.72326	0.00019667	0.0287316
ENST00000263196.12_2318_CTGGACCGT	30	44	0.892857	0.272727	0.62013	4.4589	8.23801e-06	0.00183449
ENST00000263196.12_2369_CTTGACTTT	31	46	0.862069	0.378378	0.483691	4.38325	1.16923e-05	0.00250005
ENST00000263196.12_2671_GGGGACTGA	34	46	0.9375	0.428571	0.508929	4.23369	2.29888e-05	0.00453879
ENST00000263196.12_2955_ACGGACCCT	21	25	0.952381	0.2	0.752381	4.20104	2.65689e-05	0.00514955
ENST00000263208.5_3623_GTGGACACT	60	84	0.839286	0.222222	0.617063	7.00626	2.4477e-12	1.77501e-09
ENST00000263208.5_3625_GGACACTAG	61	84	0.854167	0.289855	0.564312	5.78732	7.15183e-09	3.02937e-06
ENST00000263208.5_3764_ACGGACTAT	47	82	0.787234	0.296296	0.490938	4.76185	1.91824e-06	0.000499602
ENST00000263208.5_3847_TTGGACATT	58	87	0.491228	0.103448	0.38778	4.54846	5.40396e-06	0.00126238
ENST00000263208.5_3849_GGACATTGG	57	85	0.666667	0.267857	0.39881	3.94326	8.03829e-05	0.0134595
ENST00000263212.10_1742_TATTAGGCC	33	28	0.928571	0.111111	0.81746	4.00902	6.09704e-05	0.0105936
ENST00000263212.10_4083_CAGGACTGC	31	46	0.774194	0.159091	0.615103	4.36247	1.286e-05	0.0027201
ENST00000263212.10_4175_AGGGACACT	36	59	0.666667	0.192982	0.473684	3.59024	0.000330372	0.0438918
ENST00000263212.10_4177_GGACACTGG	41	67	0.551724	0.181818	0.369906	3.56099	0.000369461	0.0479973
ENST00000263228.4_1480_ATGGACCTT	99	170	0.94898	0.426829	0.52215	7.42973	1.08821e-13	9.40031e-11
ENST00000263228.4_1892_GGACATGGT	109	212	0.229885	0.0427807	0.187104	3.96728	7.26985e-05	0.0123433
ENST00000263228.4_1908_AGGGACTTT	125	215	0.443478	0.0558376	0.387641	6.29192	3.13556e-10	1.66679e-07
ENST00000263228.4_1998_AATCAGACT	117	214	0.681319	0.278481	0.402838	5.83205	5.47492e-09	2.368e-06
ENST00000263228.4_2000_TCAGACTTT	125	214	0.491803	0.0746269	0.417176	6.80807	9.89147e-12	6.57759e-09
ENST00000263228.4_551_GAGGACTGG	94	159	0.363636	0.0839695	0.279667	3.85452	0.000115956	0.0184201
ENST00000263246.8_1610_TTGGACAAC	44	35	0.536585	0.0909091	0.445676	3.63189	0.000281349	0.0385132
ENST00000263246.8_1823_TGGGACTCG	51	51	0.673469	0.16	0.513469	5.12996	2.89803e-07	9.07492e-05
ENST00000263246.8_1945_CTTGACTTT	52	55	0.586957	0.0888889	0.498068	4.51891	6.21587e-06	0.00143046
ENST00000263256.7_711_CAGGACTGC	184	132	0.556213	0.162393	0.39382	6.18099	6.37009e-10	3.2315e-07
ENST00000263270.11_543_CTGGACTCG	845	881	0.315642	0.174095	0.141548	3.75562	0.000172912	0.0257978
ENST00000263270.11_650_GGAGACTGC	882	916	0.202957	0.0835544	0.119403	5.15019	2.60229e-07	8.2386e-05
ENST00000263382.8_1523_AGCAACTGG	192	221	0.584906	0.358974	0.225931	3.61677	0.000298301	0.0403639
ENST00000263382.8_727_ATGGACTGC	143	162	0.573529	0.0872483	0.486281	6.82677	8.68461e-12	5.82227e-09
ENST00000263382.8_818_GAGGACTTT	185	214	0.689024	0.231959	0.457066	7.97115	1.57202e-15	1.67193e-12
ENST00000263383.8_2007_ACGGACTTC	141	208	0.340909	0.0491803	0.291729	5.01579	5.28147e-07	0.000156356
ENST00000263383.8_2078_CTGGACTGT	178	237	0.702381	0.136986	0.565395	9.73028	2.23966e-22	4.7731e-19
ENST00000263384.12_1185_ACGGACGTC	55	120	0.709091	0.125	0.584091	6.29968	2.98263e-10	1.59095e-07
ENST00000263384.12_488_CTACAGACT	72	153	0.985294	0.717949	0.267345	4.9727	6.60253e-07	0.000190963
ENST00000263384.12_490_ACAGACTGC	59	131	1	0.495413	0.504587	6.47057	9.76346e-11	5.62438e-08
ENST00000263384.12_523_CTGGAACTT	76	153	0.227273	0.0604027	0.16687	5.32736	9.96496e-08	3.43151e-05
ENST00000263384.12_524_TGGAACTTG	74	155	0.25	0.0422535	0.207746	6.08054	1.19778e-09	5.81183e-07
ENST00000263384.12_787_CAGGACCCA	67	148	0.578125	0.137931	0.440194	5.979	2.24506e-09	1.04079e-06
ENST00000263384.12_882_CTTCAGACT	65	120	0.680851	0.292135	0.388716	4.56707	4.94597e-06	0.00116693
ENST00000263384.12_884_TCAGACTTC	59	118	0.509434	0.135922	0.373512	3.91466	9.0531e-05	0.0149124
ENST00000263384.12_963_ACGGACACA	37	114	0.722222	0.176991	0.545231	4.90169	9.50178e-07	0.000265613
ENST00000263384.12_965_GGACACACC	37	122	0.615385	0.1	0.515385	4.72425	2.30961e-06	0.000590608
ENST00000263578.10_1718_TAGGACTGA	56	96	0.784314	0.391892	0.392422	4.83176	1.35328e-06	0.000365257
ENST00000263578.10_1790_CAGGACTGG	33	43	0.521739	0.114286	0.407453	3.88278	0.000103271	0.0166943
ENST00000263578.10_1819_GGAAAGACT	58	96	0.531915	0.0740741	0.457841	4.70581	2.52858e-06	0.000640376
ENST00000263578.10_1821_AAAGACTGC	58	91	0.490566	0.0731707	0.417395	3.69468	0.000220166	0.0315057
ENST00000263657.7_813_TCAGAGACT	43	41	0.714286	0.25	0.464286	4.40718	1.04723e-05	0.00226737
ENST00000263657.7_815_AGAGACTTT	45	43	0.725	0.170732	0.554268	5.30482	1.12784e-07	3.84298e-05
ENST00000263657.7_835_TTGGACTCT	49	59	0.770833	0.277778	0.493056	5.68038	1.34399e-08	5.39759e-06
ENST00000263672.11_619_TGGGACACT	176	351	0.179191	0.0231884	0.156002	3.65929	0.000252913	0.035286
ENST00000263694.9_1152_CCTCAGACT	174	223	0.431034	0.2	0.231034	4.24971	2.14049e-05	0.00426259
ENST00000263694.9_1154_TCAGACTGC	170	224	0.255172	0.0410256	0.214147	4.24444	2.19143e-05	0.00435378
ENST00000263694.9_1333_AGGGACTGT	175	192	0.507143	0.0764706	0.430672	8.09192	5.87297e-16	6.5987e-13
ENST00000263697.6_848_AAGGACTCA	349	531	0.557276	0.159574	0.397701	10.1268	4.19999e-24	1.02162e-20
ENST00000263847.6_2519_CCGGACATT	27	39	0.923077	0.333333	0.589744	4.10166	4.10196e-05	0.00751975
ENST00000263847.6_3532_AAGGACTGG	26	42	0.56	0.0810811	0.478919	3.76072	0.000169425	0.0253535
ENST00000263856.9_846_GAGGACTAC	51	93	0.522727	0.226667	0.296061	3.6195	0.000295172	0.0400436
ENST00000263864.10_560_ATGGACTGT	23	127	0.666667	0.113821	0.552846	4.23799	2.25532e-05	0.00446352
ENST00000264021.8_1244_ATGGACAGA	30	47	0.692308	0.113636	0.578671	4.53339	5.80433e-06	0.00134486
ENST00000264027.9_941_ACAAAGACT	22	48	0.615385	0.128205	0.487179	3.83329	0.000126439	0.0198411
ENST00000264027.9_943_AAAGACTGA	21	51	0.842105	0.183673	0.658432	4.51577	6.30866e-06	0.0014499
ENST00000264028.5_1812_AAGGACCCT	23	30	0.545455	0	0.545455	3.91224	9.14433e-05	0.0150307
ENST00000264028.5_1846_ACAGAGACA	23	30	0.941176	0.16	0.781176	4.54035	5.61598e-06	0.00130669
ENST00000264028.5_1848_AGAGACATT	29	42	0.857143	0.0769231	0.78022	6.07111	1.27029e-09	6.12955e-07
ENST00000264028.5_1850_AGACATTCT	31	43	0.807692	0.0697674	0.737925	5.35192	8.70266e-08	3.02712e-05
ENST00000264036.6_2521_TGTGACATT	21	34	0.85	0.214286	0.635714	4.1924	2.76017e-05	0.00532175
ENST00000264156.3_2622_AGGGACAGA	88	54	0.753846	0.157895	0.595951	5.5386	3.04904e-08	1.15146e-05
ENST00000264158.13_3097_GGAAAGACT	27	31	0.368421	0.0714286	0.296992	3.56195	0.000368107	0.0478761
ENST00000264158.13_3372_AAGGACCTG	27	34	0.653846	0.0967742	0.557072	4.06566	4.78959e-05	0.00860823
ENST00000264198.5_1236_AGGGATTTT	58	114	0.745098	0.287129	0.457969	5.28593	1.25069e-07	4.22797e-05
ENST00000264198.5_1375_GGGGACCCT	70	131	0.414286	0.161538	0.252747	3.82296	0.000131857	0.0205445
ENST00000264198.5_1462_TGTGACTGA	69	135	1	0.742268	0.257732	5.51374	3.51289e-08	1.31073e-05
ENST00000264198.5_1637_GAAGAGACT	69	136	0.954545	0.712963	0.241582	4.85097	1.22857e-06	0.000335067
ENST00000264198.5_1639_AGAGACTCT	70	138	0.913043	0.511628	0.401416	5.16607	2.39074e-07	7.62251e-05
ENST00000264198.5_1778_GAGGACAAA	64	128	0.79661	0.221311	0.575299	7.47424	7.76538e-14	6.80925e-11
ENST00000264198.5_1780_GGACAAAAG	57	120	0.813953	0.22	0.593953	6.57085	5.00276e-11	3.00486e-08
ENST00000264198.5_1994_AAGGACGCA	51	110	0.847826	0.198113	0.649713	7.20204	5.93197e-13	4.65929e-10
ENST00000264198.5_580_CTAGAGACT	54	112	0.893617	0.382022	0.511595	5.73217	9.91563e-09	4.07558e-06
ENST00000264198.5_582_AGAGACTGT	53	105	0.938776	0.340426	0.59835	6.14817	7.83818e-10	3.91358e-07
ENST00000264198.5_796_CAGGACTTC	43	89	0.515152	0.135802	0.379349	4.68315	2.82504e-06	0.000706088
ENST00000264202.8_1151_AGAGACCGT	228	226	0.155963	0.0181818	0.137781	4.25319	2.10743e-05	0.00420608
ENST00000264221.6_1305_GTTCAGGAT	37	46	0.125	0	0.125	3.75625	0.000172475	0.0257459
ENST00000264228.9_1101_AAGGACAGT	101	72	0.80597	0.25	0.55597	5.98359	2.18272e-09	1.01327e-06
ENST00000264230.5_768_GTGGACCTC	53	288	0.431373	0.077193	0.35418	5.2747	1.32973e-07	4.46539e-05
ENST00000264230.5_828_GAGGACTGT	64	279	0.882353	0.390698	0.491655	6.09265	1.11057e-09	5.4113e-07
ENST00000264249.8_1905_AGGGACAGA	24	51	0.8	0.195122	0.604878	3.71399	0.000204016	0.0295987
ENST00000264249.8_2032_TGTGACTAT	22	66	0.947368	0.375	0.572368	3.91236	9.14001e-05	0.0150253
ENST00000264249.8_2255_AAGGACCAT	25	66	0.611111	0.103448	0.507663	4.5878	4.47942e-06	0.00106889
ENST00000264249.8_2686_TGGGACAGT	25	65	0.791667	0.183333	0.608333	4.42758	9.52947e-06	0.00208559
ENST00000264249.8_973_CGAAAGACT	21	49	0.882353	0.382353	0.5	3.87685	0.000105817	0.0170377
ENST00000264249.8_975_AAAGACTTA	21	46	0.8	0.175	0.625	3.81151	0.000138122	0.0213725
ENST00000264335.13_1122_CAGGACTAC	1167	1508	0.367791	0.259931	0.10786	5.72892	1.01071e-08	4.14755e-06
ENST00000264335.13_972_TCTGACTTT	1115	1433	0.272165	0.152373	0.119792	5.15995	2.47019e-07	7.85698e-05
ENST00000264360.7_3384_GGACACTGA	22	31	0.933333	0.259259	0.674074	4.26004	2.04391e-05	0.00409396
ENST00000264376.5_495_GGGGACTAT	49	30	0.375	0	0.375	4.06081	4.89021e-05	0.00876927
ENST00000264451.12_1912_TGAAAGACT	21	48	0.777778	0.205128	0.57265	3.61236	0.000303422	0.0409357
ENST00000264451.12_1914_AAAGACTCA	21	50	0.833333	0.1	0.733333	5.02693	4.98401e-07	0.000148306
ENST00000264645.12_1297_AAGGACTGA	46	56	0.790698	0.166667	0.624031	5.24558	1.5579e-07	5.1589e-05
ENST00000264645.12_1390_GTGGACTTG	57	65	0.538462	0.0961538	0.442308	4.07184	4.66429e-05	0.00841122
ENST00000264645.12_2292_GGACAGGCT	56	61	0.533333	0.119048	0.414286	3.59018	0.000330446	0.0438974
ENST00000264670.11_2484_AATGACTGC	41	71	0.69697	0.290323	0.406647	3.74776	0.000178419	0.0264726
ENST00000264670.11_2489_CTGCAGACT	39	57	1	0.875	0.125	3.7337	0.000188689	0.0277463
ENST00000264670.11_2527_CAGGACTGC	29	56	0.666667	0.0851064	0.58156	3.75408	0.00017398	0.025928
ENST00000264710.5_157_AGAGAGACT	92	83	0.466667	0.227273	0.239394	3.69633	0.000218736	0.0313365
ENST00000264710.5_159_AGAGACTGT	89	83	0.481013	0.135135	0.345878	4.82783	1.38029e-06	0.000371672
ENST00000264720.7_2919_GTGGACTCG	57	72	0.491228	0.138462	0.352767	3.71345	0.000204457	0.0296507
ENST00000264720.7_3142_CTGGACAGT	54	72	0.82	0.117647	0.702353	6.86222	6.77968e-12	4.62981e-09
ENST00000264720.7_3144_GGACAGTGA	51	71	0.833333	0.421053	0.412281	4.55482	5.24312e-06	0.00122923
ENST00000264720.7_3187_CAGGACTCC	47	63	0.87234	0.396552	0.475789	4.90946	9.13298e-07	0.000256048
ENST00000264720.7_3212_CTACAGACT	62	77	0.854545	0.508772	0.345774	5.05929	4.20817e-07	0.000127409
ENST00000264720.7_3214_ACAGACTTC	59	72	0.818182	0.177419	0.640762	6.65228	2.88594e-11	1.79491e-08
ENST00000264720.7_3285_CCTAAGACT	73	88	0.7	0.25	0.45	5.22939	1.7007e-07	5.58862e-05
ENST00000264720.7_3287_TAAGACTAT	72	86	0.661765	0.138889	0.522876	5.29094	1.21692e-07	4.12181e-05
ENST00000264723.9_1104_CGGGACAGG	45	98	0.44186	0.0421053	0.399755	4.94254	7.71097e-07	0.000219605
ENST00000264723.9_1106_GGACAGGCC	43	101	0.5	0.0506329	0.449367	4.35436	1.33455e-05	0.00280957
ENST00000264723.9_1213_AGGGACTTG	55	110	0.86	0.194175	0.665825	7.0378	1.95305e-12	1.43195e-09
ENST00000264723.9_900_AGAGACCCC	40	94	0.315789	0.0543478	0.261442	3.65635	0.000255833	0.0356179
ENST00000264723.9_922_CTTGACTTA	42	104	0.857143	0.583333	0.27381	5.01907	5.19235e-07	0.000153865
ENST00000264819.7_1786_CAGGACTGG	23	27	0.375	0.0769231	0.298077	4.66192	3.13266e-06	0.000774916
ENST00000264938.8_4398_CTGGACAGA	27	29	0.916667	0.296296	0.62037	3.95995	7.49662e-05	0.0126751
ENST00000264938.8_4843_CTTGACTGG	35	31	0.882353	0.227273	0.65508	4.92724	8.33993e-07	0.000235879
ENST00000264938.8_5023_AGGGACTCG	30	31	0.821429	0.16129	0.660138	4.81837	1.44739e-06	0.000388064
ENST00000264954.5_1388_ATGGACTTT	39	96	0.552632	0.136842	0.415789	4.82062	1.43116e-06	0.00038412
ENST00000264954.5_1404_TAGGACTGC	35	73	0.580645	0.0793651	0.50128	4.28971	1.7891e-05	0.00364014
ENST00000264963.9_1214_AGGGACCCC	36	52	0.722222	0.0784314	0.643791	5.61825	1.92907e-08	7.5568e-06
ENST00000264963.9_2109_ATGGACAAG	26	41	0.833333	0.225	0.608333	4.92784	8.31449e-07	0.000235255
ENST00000264963.9_2111_GGACAAGAG	26	41	0.842105	0.205882	0.636223	4.37458	1.21666e-05	0.00259034
ENST00000264963.9_2116_AGAGACAGT	41	60	0.916667	0.439024	0.477642	4.5988	4.24929e-06	0.00101886
ENST00000264963.9_2118_AGACAGTTG	41	57	0.689655	0.22449	0.465165	4.18067	2.90651e-05	0.00557154
ENST00000264963.9_2318_TTGGAGGGC	48	68	0.818182	0.4	0.418182	3.58198	0.000340996	0.0450201
ENST00000264993.8_1308_TTGGATTTA	26	41	0.708333	0.0540541	0.654279	5.35243	8.67815e-08	3.01897e-05
ENST00000264993.8_1550_GTGAACCTT	33	48	0.153846	0	0.153846	5.11349	3.16254e-07	9.82483e-05
ENST00000264995.8_1452_GTGGACTCG	101	155	0.453608	0.104895	0.348713	4.40995	1.03396e-05	0.00224177
ENST00000265028.8_1267_TTGGACTTT	57	55	0.679245	0.173077	0.506168	4.8278	1.38052e-06	0.000371672
ENST00000265036.10_1727_AGAAAGACT	31	37	0.791667	0.172414	0.619253	4.5745	4.77369e-06	0.00113145
ENST00000265036.10_1729_AAAGACTTT	31	38	0.9	0.166667	0.733333	5.34408	9.08791e-08	3.1509e-05
ENST00000265044.7_2339_TGAGACTCC	60	37	0.4	0.0322581	0.367742	3.80994	0.000138999	0.0214867
ENST00000265056.12_2798_TGGGATTCT	522	394	0.624146	0.234727	0.389419	9.96898	2.08368e-23	4.83228e-20
ENST00000265056.12_2838_ATGGACACA	177	238	0.736527	0.157205	0.579322	10.7534	5.71269e-27	1.71232e-23
ENST00000265056.12_2840_GGACACAAA	165	230	0.726619	0.220339	0.50628	9.10298	8.7889e-20	1.47411e-16
ENST00000265056.12_2917_CATGACTGT	432	321	0.539359	0.185654	0.353705	8.54084	1.33249e-17	1.78064e-14
ENST00000265062.8_1171_AGAGAACTG	205	268	0.150943	0.0326531	0.11829	6.25672	3.93159e-10	2.05698e-07
ENST00000265070.7_857_ACAGAACTT	35	89	0.461538	0.0746269	0.386912	4.23853	2.24984e-05	0.00445459
ENST00000265070.7_858_CAGAACTTC	38	91	0.346154	0.04	0.306154	4.07646	4.5726e-05	0.00826513
ENST00000265070.7_978_ATGGACAGG	27	87	1	0.259259	0.740741	5.86853	4.39668e-09	1.93375e-06
ENST00000265070.7_980_GGACAGGCG	29	81	0.92	0.46875	0.45125	4.24341	2.20149e-05	0.00437158
ENST00000265087.9_1065_AGGGACCTT	166	97	0.739394	0.135417	0.603977	8.01937	1.0629e-15	1.15333e-12
ENST00000265087.9_1193_CAAAACATT	233	117	0.291667	0.0754717	0.216195	5.79923	6.66211e-09	2.83659e-06
ENST00000265087.9_1241_GGGGACTGT	219	118	0.791469	0.245455	0.546015	8.75978	1.9563e-18	2.85964e-15
ENST00000265087.9_1248_GTGGACTTC	229	122	0.782407	0.309735	0.472673	7.08407	1.39981e-12	1.04894e-09
ENST00000265087.9_1278_ACGGACAGG	186	89	0.363636	0.0227273	0.340909	6.13896	8.30652e-10	4.12967e-07
ENST00000265087.9_1280_GGACAGGTG	171	83	0.439655	0.078125	0.36153	5.31973	1.03923e-07	3.56546e-05
ENST00000265087.9_1873_CTACATATC	294	160	0.602941	0.27451	0.328431	4.28374	1.83777e-05	0.00372711
ENST00000265087.9_1882_TGTCATCTA	189	130	0.669725	0.392857	0.276868	4.13741	3.51253e-05	0.0065666
ENST00000265087.9_2053_ATGGACTCC	52	96	0.529412	0.10989	0.419522	4.48656	7.23827e-06	0.0016379
ENST00000265087.9_3275_GTTGACTGT	69	133	0.786885	0.223214	0.563671	6.84626	7.58031e-12	5.13879e-09
ENST00000265087.9_3363_CTGGACTGG	56	116	0.615385	0.11215	0.503235	5.79366	6.88672e-09	2.92374e-06
ENST00000265087.9_812_GAGCAGAAC	219	117	0.391304	0.151163	0.240142	3.88492	0.000102364	0.0165668
ENST00000265087.9_905_GTGGACAGA	153	92	0.523438	0.097561	0.425877	6.10415	1.03352e-09	5.06598e-07
ENST00000265087.9_945_CAGGACATC	183	101	0.374269	0.0510204	0.323249	5.24112	1.59604e-07	5.27267e-05
ENST00000265087.9_947_GGACATCAC	200	110	0.371069	0.0989011	0.272168	4.75967	1.93906e-06	0.000504648
ENST00000265097.9_1370_GTGGACTCT	278	372	0.352941	0.0964912	0.25645	5.38121	7.39856e-08	2.60998e-05
ENST00000265112.8_2349_ATTGACTTT	133	248	0.658537	0.133028	0.525509	9.15691	5.3404e-20	9.15547e-17
ENST00000265260.8_132_ACTAAGACT	50	68	0.72093	0.272727	0.448203	4.67811	2.89525e-06	0.000721438
ENST00000265260.8_134_TAAGACTGT	47	63	0.681818	0.111111	0.570707	4.55295	5.2898e-06	0.00123883
ENST00000265295.9_1954_GTAAAGACT	23	39	0.9	0.324324	0.575676	3.59204	0.000328101	0.0436587
ENST00000265295.9_1956_AAAGACTTG	25	32	0.909091	0.225806	0.683284	4.34206	1.41156e-05	0.00295288
ENST00000265316.9_2836_TCAAAGACT	24	24	0.5	0.0434783	0.456522	4.37137	1.23471e-05	0.00262537
ENST00000265340.12_1169_CGGGACACG	94	186	0.870588	0.153846	0.716742	10.593	3.21161e-26	9.25812e-23
ENST00000265340.12_1171_GGACACGTG	95	180	0.861538	0.169014	0.692524	9.49235	2.25876e-21	4.40928e-18
ENST00000265340.12_1353_GAGGACGCA	97	184	0.62963	0.0598802	0.569749	8.86305	7.78549e-19	1.18464e-15
ENST00000265340.12_1357_ACGCACGCG	103	197	0.631579	0.330275	0.301304	3.80212	0.000143465	0.0220768
ENST00000265340.12_1468_CCGGACCCC	76	144	0.837838	0.115942	0.721896	8.71375	2.93974e-18	4.22193e-15
ENST00000265340.12_1488_CAAAAAGAC	101	186	0.920635	0.752809	0.167826	4.13127	3.60763e-05	0.00671825
ENST00000265340.12_1489_AAAAAGACA	90	176	0.965909	0.556391	0.409518	7.90343	2.7134e-15	2.81078e-12
ENST00000265340.12_1491_AAAGACAAA	84	183	0.927711	0.363636	0.564074	8.81512	1.19554e-18	1.78269e-15
ENST00000265340.12_1493_AGACAAAAA	84	186	0.525	0.108108	0.416892	7.43091	1.0785e-13	9.32221e-11
ENST00000265340.12_1523_AAAAAGACG	81	164	0.640625	0.152381	0.488244	6.13592	8.46657e-10	4.201e-07
ENST00000265340.12_1525_AAAGACGTC	83	173	0.481481	0.0246914	0.45679	6.54138	6.09537e-11	3.61825e-08
ENST00000265340.12_1718_CCGGACTGA	111	193	0.904762	0.252747	0.652015	9.59543	8.35671e-22	1.69295e-18
ENST00000265340.12_1739_GCGGACTGG	77	101	0.898551	0.195876	0.702674	7.89641	2.87055e-15	2.96805e-12
ENST00000265340.12_1759_CTGGACTTG	42	126	0.952381	0.461538	0.490842	6.86813	6.50481e-12	4.45848e-09
ENST00000265340.12_2257_TTGGACTGA	96	181	0.395349	0.10596	0.289389	4.65433	3.25043e-06	0.000801842
ENST00000265340.12_803_CTGGACCTG	77	154	0.4	0.0198675	0.380132	4.77229	1.8214e-06	0.000476596
ENST00000265350.9_1029_TTGGACCTT	24	30	0.73913	0.0666667	0.672464	4.4912	7.08218e-06	0.00160557
ENST00000265350.9_818_GCTGACTTT	22	29	0.7	0.103448	0.596552	4.65956	3.1689e-06	0.000783185
ENST00000265351.12_3744_CTGGACAAT	103	95	0.450549	0.0978261	0.352723	4.95128	7.3726e-07	0.000210895
ENST00000265354.6_2043_CAGGACTGA	62	76	0.735849	0.413793	0.322056	3.84805	0.000119064	0.0188483
ENST00000265395.7_1121_ACGGACACT	31	38	0.9	0.162162	0.737838	5.75423	8.70368e-09	3.6288e-06
ENST00000265395.7_1123_GGACACTGT	35	52	0.928571	0.170732	0.75784	5.88603	3.95581e-09	1.75563e-06
ENST00000265395.7_1620_GGAGAACTG	43	54	0.40625	0.102041	0.304209	3.58735	0.000334059	0.0442761
ENST00000265395.7_1647_TTGGACTCC	40	44	0.736842	0.214286	0.522556	5.23043	1.69113e-07	5.55849e-05
ENST00000265465.8_2279_GAGGACTTG	128	105	0.375	0.16	0.215	4.9342	8.04815e-07	0.000228391
ENST00000265471.10_1081_GCACAGACC	73	187	0.642857	0.267717	0.375141	4.6844	2.80782e-06	0.000702354
ENST00000265471.10_1083_ACAGACCTT	58	169	0.34	0.0263158	0.313684	3.60095	0.000317059	0.0424304
ENST00000265471.10_1093_TGGGACTGG	96	283	0.288889	0.0528302	0.236059	3.70337	0.000212757	0.0306468
ENST00000265471.10_1296_AAGGACAGA	88	249	0.561404	0.268966	0.292438	3.86704	0.000110163	0.0176376
ENST00000265471.10_1304_ATGGACCCA	88	228	0.593023	0.315068	0.277955	3.55824	0.000373341	0.0484212
ENST00000265562.5_3646_CTGGACACT	29	30	0.793103	0.137931	0.655172	4.15438	3.26175e-05	0.00615597
ENST00000265562.5_4965_CTGGACACT	41	41	0.868421	0.170732	0.697689	5.38356	7.30249e-08	2.57935e-05
ENST00000265562.5_4967_GGACACTCA	39	41	0.875	0.117647	0.757353	5.75124	8.85892e-09	3.68526e-06
ENST00000265565.10_2953_CGGGACTCC	92	131	0.632911	0.416667	0.216245	3.76546	0.00016624	0.0249455
ENST00000265565.10_4072_CTGGACTGA	104	143	0.69697	0.155556	0.541414	8.04119	8.89724e-16	9.74145e-13
ENST00000265565.10_4143_CTGGACTTG	109	142	0.773585	0.282443	0.491142	7.6282	2.38045e-14	2.21559e-11
ENST00000265565.10_701_TGCCAGGCC	69	127	0.519231	0.273684	0.245547	3.5949	0.000324522	0.0432775
ENST00000265631.10_2102_TTGGACTTT	37	44	0.805556	0.317073	0.488482	5.02496	5.03545e-07	0.000149661
ENST00000265634.4_1545_CTTAAACTC	21	40	0.333333	0.0810811	0.252252	4.0529	5.05856e-05	0.0090253
ENST00000265663.12_1898_CGGGACTGT	75	78	0.646154	0.0757576	0.570396	5.76281	8.27239e-09	3.46714e-06
ENST00000265663.12_2754_GTGGACTGT	79	74	0.472222	0.0985915	0.373631	4.50887	6.51735e-06	0.00149221
ENST00000265758.7_601_CCCTAACAG	204	193	0.549618	0.322835	0.226784	3.55814	0.000373494	0.0484343
ENST00000265806.12_612_AGGGACTCC	109	180	0.701923	0.160494	0.541429	8.82969	1.04962e-18	1.57306e-15
ENST00000265806.12_644_GAGGACCTA	121	213	0.568966	0.0882353	0.48073	7.42191	1.15439e-13	9.92277e-11
ENST00000265806.12_660_CAGGACAAA	109	164	0.424528	0.0764331	0.348095	5.24824	1.53559e-07	5.09107e-05
ENST00000265806.12_662_GGACAAAGG	125	192	0.337079	0.075	0.262079	4.84642	1.2571e-06	0.000342013
ENST00000265806.12_689_CTGGACCCT	117	182	0.389381	0.0714286	0.317952	5.27396	1.33515e-07	4.48142e-05
ENST00000265857.8_1119_AGGGACGTT	100	113	0.319149	0.036036	0.283113	4.57334	4.80011e-06	0.00113646
ENST00000265857.8_1259_TGGGACCCA	85	96	0.35	0.0208333	0.329167	4.61632	3.90605e-06	0.000945011
ENST00000265857.8_1770_TGGGACTCT	43	52	0.975	0.173913	0.801087	6.57963	4.71606e-11	2.84615e-08
ENST00000265896.10_2675_AGAGACTTT	151	167	0.29078	0.0326797	0.2581	3.57679	0.000347835	0.0457497
ENST00000265896.10_719_ACTAACTTT	115	130	0.478261	0.176471	0.30179	4.60078	4.20913e-06	0.00101001
ENST00000265896.10_738_TAAAAACTG	108	132	0.309524	0.092437	0.217087	5.70945	1.1334e-08	4.60762e-06
ENST00000265896.10_739_AAAAACTGG	104	122	0.654762	0.2	0.454762	6.37868	1.78615e-10	9.85169e-08
ENST00000265896.10_753_TCGGACTTC	88	113	0.905882	0.416667	0.489216	6.42821	1.29114e-10	7.28871e-08
ENST00000265896.10_768_TGGGACACT	92	114	0.918919	0.538462	0.380457	4.15193	3.29686e-05	0.00621341
ENST00000265896.10_770_GGACACTGT	90	115	0.955224	0.642857	0.312367	4.03544	5.44995e-05	0.00962138
ENST00000265896.10_950_GGGGACTTC	105	128	0.932039	0.316667	0.615372	8.64559	5.35295e-18	7.42746e-15
ENST00000265993.13_1927_ATGGACTGG	40	73	0.9	0.152778	0.747222	7.0608	1.65543e-12	1.22599e-09
ENST00000265993.13_2053_CTAGAGACT	41	78	0.916667	0.557692	0.358974	4.76431	1.89497e-06	0.000494096
ENST00000265993.13_2055_AGAGACTAT	41	73	0.794872	0.265625	0.529247	5.33478	9.56606e-08	3.30599e-05
ENST00000266000.10_1947_ACGGACATT	39	61	0.885714	0.254237	0.631477	5.69244	1.25239e-08	5.05801e-06
ENST00000266000.10_1949_GGACATTTC	47	80	0.848485	0.344828	0.503657	4.92843	8.28917e-07	0.000234657
ENST00000266025.4_1103_GGGGACATG	183	296	0.351955	0.0782313	0.273724	6.67877	2.40961e-11	1.51488e-08
ENST00000266025.4_1105_GGACATGGC	184	293	0.348993	0.113725	0.235268	6.21113	5.26041e-10	2.705e-07
ENST00000266025.4_1586_CCTGACTGC	204	306	0.29697	0.135458	0.161512	3.78249	0.000155264	0.023548
ENST00000266025.4_1797_AGGGACACT	174	271	0.927711	0.758893	0.168818	3.69757	0.000217672	0.0312187
ENST00000266025.4_1799_GGACACTGA	208	328	0.891892	0.678862	0.21303	3.88945	0.000100471	0.0163117
ENST00000266025.4_1991_GGTGACTGC	189	305	0.489796	0.171296	0.3185	4.8167	1.4595e-06	0.000390973
ENST00000266025.4_299_GACCAGAGC	107	174	0.219178	0.0902778	0.1289	3.62232	0.000291977	0.0396903
ENST00000266025.4_384_CCGGACTAG	127	217	0.792	0.254717	0.537283	9.40037	5.43702e-21	1.01787e-17
ENST00000266025.4_575_GTGGACACA	135	199	0.252033	0.0362694	0.215763	5.98777	2.12732e-09	9.88838e-07
ENST00000266025.4_577_GGACACAGG	137	208	0.464646	0.128378	0.336268	4.89607	9.77706e-07	0.000272788
[truncated: 9,439 more rows]
