# Supplementary material for: Prediction of m6A and m5C at single-molecule resolution reveals a transcriptome-wide co-occurrence of RNA modifications
Source: Nat Commun. 2024 May 9;15:3899. doi: 10.1038/s41467-024-47953-7 (PMC11082244; doi:10.1038/s41467-024-47953-7)
Supplement: Supplementary file 9 — Supplementary Data S6 [file 41467_2024_47953_MOESM9_ESM.xlsx]

## Sheet: Supp Data S6
Supp. Data S6. Significant sites from CHEUI-solo predictions in HeLa WT sample. Column 1: Chromosome; column 2: genomic start position (half-open) of the modified site; column 3: genomic end position of the modified site; column 4: transcript unique ID; column 5: score (not used); column 6: genomic strand; column 7: Transcript position (half-open) of the modified nucleotide; column 8: site motif;…
#chr	start	end	transcript	score	strand	tx_coord	motif	coverage	stoich	prob	transcript_type	gene_name	gene_id	tx_len	cds_len	utr5_len	utr3_len	cds_start	cds_end	tx_end	rel_pos	abs_cds_start	abs_cds_end	up_junc_dist	down_junc_dist	model
chrM	3830	3831	ENST00000361390.2	.	+	524	TACTCCTGC	24234	0.0971496	1	protein_coding	MT-ND1	ENSG00000198888.2	956	956	0	0	0	956	956	1.54812	524	-432			m5C
chrM	4049	4050	ENST00000361390.2	.	+	743	ATGACGCAC	18785	0.0590006	1	protein_coding	MT-ND1	ENSG00000198888.2	956	956	0	0	0	956	956	1.7772	743	-213			m5C
chrM	4145	4146	ENST00000361390.2	.	+	839	GATTCCGCT	21231	0.0569239	1	protein_coding	MT-ND1	ENSG00000198888.2	956	956	0	0	0	956	956	1.87762	839	-117			m5C
chrM	4154	4155	ENST00000361390.2	.	+	848	ACGACCAAC	21079	0.0866663	1	protein_coding	MT-ND1	ENSG00000198888.2	956	956	0	0	0	956	956	1.88703	848	-108			m5C
chrM	4155	4156	ENST00000361390.2	.	+	849	CGACCAACT	21049	0.0598635	1	protein_coding	MT-ND1	ENSG00000198888.2	956	956	0	0	0	956	956	1.88808	849	-107			m5C
chrM	4166	4167	ENST00000361390.2	.	+	860	TACACCTCC	22872	0.087126	1	protein_coding	MT-ND1	ENSG00000198888.2	956	956	0	0	0	956	956	1.89958	860	-96			m5C
chrM	4167	4168	ENST00000361390.2	.	+	861	ACACCTCCT	22779	0.0732585	1	protein_coding	MT-ND1	ENSG00000198888.2	956	956	0	0	0	956	956	1.90063	861	-95			m5C
chrM	4169	4170	ENST00000361390.2	.	+	863	ACCTCCTAT	23369	0.02729	0.999996	protein_coding	MT-ND1	ENSG00000198888.2	956	956	0	0	0	956	956	1.90272	863	-93			m5C
chrM	4188	4189	ENST00000361390.2	.	+	882	CCTACCACT	22523	0.0924487	0.999996	protein_coding	MT-ND1	ENSG00000198888.2	956	956	0	0	0	956	956	1.92259	882	-74			m5C
chrM	4189	4190	ENST00000361390.2	.	+	883	CTACCACTC	22441	0.0722741	1	protein_coding	MT-ND1	ENSG00000198888.2	956	956	0	0	0	956	956	1.92364	883	-73			m5C
chrM	4569	4570	ENST00000361453.3	.	+	100	CTAGAAATA	9659	0.0784292	1	protein_coding	MT-ND2	ENSG00000198763.3	1042	1042	0	0	0	1042	1042	1.09597	100	-942			m6A
chrM	4570	4571	ENST00000361453.3	.	+	101	TAGAAATAA	9705	0.081072	1	protein_coding	MT-ND2	ENSG00000198763.3	1042	1042	0	0	0	1042	1042	1.09693	101	-941			m6A
chrM	4849	4850	ENST00000361453.3	.	+	380	CCGGCCTGC	16093	0.0997715	0.999997	protein_coding	MT-ND2	ENSG00000198763.3	1042	1042	0	0	0	1042	1042	1.36468	380	-662			m5C
chrM	5303	5304	ENST00000361453.3	.	+	834	CATCCCCAC	17732	0.0608377	0.999999	protein_coding	MT-ND2	ENSG00000198763.3	1042	1042	0	0	0	1042	1042	1.80038	834	-208			m5C
chrM	5304	5305	ENST00000361453.3	.	+	835	ATCCCCACC	17818	0.0422995	0.999998	protein_coding	MT-ND2	ENSG00000198763.3	1042	1042	0	0	0	1042	1042	1.80134	835	-207			m5C
chrM	5330	5331	ENST00000361453.3	.	+	861	CCTCCTTAA	18304	0.0637957	1	protein_coding	MT-ND2	ENSG00000198763.3	1042	1042	0	0	0	1042	1042	1.8263	861	-181			m5C
chrM	5367	5368	ENST00000361453.3	.	+	898	TCCACCTCA	17914	0.033316	1	protein_coding	MT-ND2	ENSG00000198763.3	1042	1042	0	0	0	1042	1042	1.8618	898	-144			m5C
chrM	5368	5369	ENST00000361453.3	.	+	899	CCACCTCAA	18014	0.0956312	1	protein_coding	MT-ND2	ENSG00000198763.3	1042	1042	0	0	0	1042	1042	1.86276	899	-143			m5C
chrM	5370	5371	ENST00000361453.3	.	+	901	ACCTCAATC	17977	0.0873052	1	protein_coding	MT-ND2	ENSG00000198763.3	1042	1042	0	0	0	1042	1042	1.86468	901	-141			m5C
chrM	5434	5435	ENST00000361453.3	.	+	965	AACCCACCC	16150	0.057222	0.999996	protein_coding	MT-ND2	ENSG00000198763.3	1042	1042	0	0	0	1042	1042	1.9261	965	-77			m5C
chrM	5448	5449	ENST00000361453.3	.	+	979	CTCCCCACA	17394	0.0307145	0.999999	protein_coding	MT-ND2	ENSG00000198763.3	1042	1042	0	0	0	1042	1042	1.93954	979	-63			m5C
chrM	5467	5468	ENST00000361453.3	.	+	998	TTACCACGC	16576	0.0732652	1	protein_coding	MT-ND2	ENSG00000198763.3	1042	1042	0	0	0	1042	1042	1.95777	998	-44			m5C
chrM	6052	6053	ENST00000361624.2	.	+	149	GTAACGACC	21484	0.0697186	0.999996	protein_coding	MT-CO1	ENSG00000198804.2	1542	1542	0	0	0	1542	1542	1.09663	149	-1393			m5C
chrM	6076	6077	ENST00000361624.2	.	+	173	TCGTCACAG	17055	0.992003	1	protein_coding	MT-CO1	ENSG00000198804.2	1542	1542	0	0	0	1542	1542	1.11219	173	-1369			m5C
chrM	6078	6079	ENST00000361624.2	.	+	175	GTCACAGCC	18079	0.99172	0.999997	protein_coding	MT-CO1	ENSG00000198804.2	1542	1542	0	0	0	1542	1542	1.11349	175	-1367			m5C
chrM	6328	6329	ENST00000361624.2	.	+	425	CCTCCGTAG	23858	0.0503451	1	protein_coding	MT-CO1	ENSG00000198804.2	1542	1542	0	0	0	1542	1542	1.27562	425	-1117			m5C
chrM	6481	6482	ENST00000361624.2	.	+	578	CAGTCCTAC	20820	0.0838565	0.999998	protein_coding	MT-CO1	ENSG00000198804.2	1542	1542	0	0	0	1542	1542	1.37484	578	-964			m5C
chrM	6482	6483	ENST00000361624.2	.	+	579	AGTCCTACT	25258	0.0862756	1	protein_coding	MT-CO1	ENSG00000198804.2	1542	1542	0	0	0	1542	1542	1.37549	579	-963			m5C
chrM	6667	6668	ENST00000361624.2	.	+	764	TCTCCCATA	28753	0.0119225	0.999999	protein_coding	MT-CO1	ENSG00000198804.2	1542	1542	0	0	0	1542	1542	1.49546	764	-778			m5C
chrM	6668	6669	ENST00000361624.2	.	+	765	CTCCCATAT	28675	0.0141978	1	protein_coding	MT-CO1	ENSG00000198804.2	1542	1542	0	0	0	1542	1542	1.49611	765	-777			m5C
chrM	6845	6846	ENST00000361624.2	.	+	942	TATCCCCAC	31364	0.017673	1	protein_coding	MT-CO1	ENSG00000198804.2	1542	1542	0	0	0	1542	1542	1.61089	942	-600			m5C
chrM	6846	6847	ENST00000361624.2	.	+	943	ATCCCCACC	31404	0.0144899	0.999999	protein_coding	MT-CO1	ENSG00000198804.2	1542	1542	0	0	0	1542	1542	1.61154	943	-599			m5C
chrM	7033	7034	ENST00000361624.2	.	+	1130	ACTTCCACT	35284	0.00609426	0.999908	protein_coding	MT-CO1	ENSG00000198804.2	1542	1542	0	0	0	1542	1542	1.73281	1130	-412			m5C
chrM	7034	7035	ENST00000361624.2	.	+	1131	CTTCCACTA	35227	0.00888583	0.999996	protein_coding	MT-CO1	ENSG00000198804.2	1542	1542	0	0	0	1542	1542	1.73346	1131	-411			m5C
chrM	7042	7043	ENST00000361624.2	.	+	1139	ATGTCCTAT	30001	0.0522633	0.999999	protein_coding	MT-CO1	ENSG00000198804.2	1542	1542	0	0	0	1542	1542	1.73865	1139	-403			m5C
chrM	7111	7112	ENST00000361624.2	.	+	1208	GCTACACCC	32559	0.0899547	1	protein_coding	MT-CO1	ENSG00000198804.2	1542	1542	0	0	0	1542	1542	1.7834	1208	-334			m5C
chrM	7181	7182	ENST00000361624.2	.	+	1278	CTTCCCACA	36225	0.0138521	0.999999	protein_coding	MT-CO1	ENSG00000198804.2	1542	1542	0	0	0	1542	1542	1.82879	1278	-264			m5C
chrM	7182	7183	ENST00000361624.2	.	+	1279	TTCCCACAA	36366	0.0151602	0.999998	protein_coding	MT-CO1	ENSG00000198804.2	1542	1542	0	0	0	1542	1542	1.82944	1279	-263			m5C
chrM	7369	7370	ENST00000361624.2	.	+	1466	CCTCCATAA	35939	0.020035	1	protein_coding	MT-CO1	ENSG00000198804.2	1542	1542	0	0	0	1542	1542	1.95071	1466	-76			m5C
chrM	7397	7398	ENST00000361624.2	.	+	1494	ATGCCCCCC	30243	0.0898027	0.999965	protein_coding	MT-CO1	ENSG00000198804.2	1542	1542	0	0	0	1542	1542	1.96887	1494	-48			m5C
chrM	7398	7399	ENST00000361624.2	.	+	1495	TGCCCCCCA	30342	0.0992061	1	protein_coding	MT-CO1	ENSG00000198804.2	1542	1542	0	0	0	1542	1542	1.96952	1495	-47			m5C
chrM	7399	7400	ENST00000361624.2	.	+	1496	GCCCCCCAC	30402	0.0687288	1	protein_coding	MT-CO1	ENSG00000198804.2	1542	1542	0	0	0	1542	1542	1.97017	1496	-46			m5C
chrM	7400	7401	ENST00000361624.2	.	+	1497	CCCCCCACC	30266	0.0299674	0.999997	protein_coding	MT-CO1	ENSG00000198804.2	1542	1542	0	0	0	1542	1542	1.97082	1497	-45			m5C
chrM	8080	8081	ENST00000361739.1	.	+	495	TGTCCCCAC	18719	0.0152331	0.999932	protein_coding	MT-CO2	ENSG00000198712.1	684	684	0	0	0	684	684	1.72368	495	-189			m5C
chrM	8081	8082	ENST00000361739.1	.	+	496	GTCCCCACA	19494	0.0297707	1	protein_coding	MT-CO2	ENSG00000198712.1	684	684	0	0	0	684	684	1.72515	496	-188			m5C
chrM	8082	8083	ENST00000361739.1	.	+	497	TCCCCACAT	19910	0.029624	1	protein_coding	MT-CO2	ENSG00000198712.1	684	684	0	0	0	684	684	1.72661	497	-187			m5C
chrM	8193	8194	ENST00000361739.1	.	+	608	CAAACCACA	19344	0.0979359	1	protein_coding	MT-CO2	ENSG00000198712.1	684	684	0	0	0	684	684	1.88889	608	-76			m5C
chrM	8214	8215	ENST00000361739.1	.	+	629	TCGTCCTAG	18669	0.0887928	1	protein_coding	MT-CO2	ENSG00000198712.1	684	684	0	0	0	684	684	1.91959	629	-55			m5C
chrM	8215	8216	ENST00000361739.1	.	+	630	CGTCCTAGA	18020	0.0826198	1	protein_coding	MT-CO2	ENSG00000198712.1	684	684	0	0	0	684	684	1.92105	630	-54			m5C
chrM	8401	8402	ENST00000361851.1	.	+	36	CATAATTAC	100	1	0.99998	protein_coding	MT-ATP8	ENSG00000228253.1	207	207	0	0	0	207	207	1.17391	36	-171			m6A
chrM	8619	8620	ENST00000361899.2	.	+	93	GATCCCCAC	14304	0.0595092	1	protein_coding	MT-ATP6	ENSG00000198899.2	681	681	0	0	0	681	681	1.13656	93	-588			m5C
chrM	8620	8621	ENST00000361899.2	.	+	94	ATCCCCACC	14569	0.0471851	1	protein_coding	MT-ATP6	ENSG00000198899.2	681	681	0	0	0	681	681	1.13803	94	-587			m5C
chrM	8621	8622	ENST00000361899.2	.	+	95	TCCCCACCT	14775	0.0378657	0.999971	protein_coding	MT-ATP6	ENSG00000198899.2	681	681	0	0	0	681	681	1.1395	95	-586			m5C
chrM	9146	9147	ENST00000361899.2	.	+	620	TCGCCTTAA	15642	0.07	1	protein_coding	MT-ATP6	ENSG00000198899.2	681	681	0	0	0	681	681	1.91043	620	-61			m5C
chrM	9152	9153	ENST00000361899.2	.	+	626	TAATCCAAG	14306	0.0857917	1	protein_coding	MT-ATP6	ENSG00000198899.2	681	681	0	0	0	681	681	1.91924	626	-55			m5C
chrM	9157	9158	ENST00000361899.2	.	+	631	CAAGCCTAC	13629	0.0949638	1	protein_coding	MT-ATP6	ENSG00000198899.2	681	681	0	0	0	681	681	1.92658	631	-50			m5C
chrM	9448	9449	ENST00000362079.2	.	+	242	GATACGGGA	21208	0.989272	0.999935	protein_coding	MT-CO3	ENSG00000198938.2	784	784	0	0	0	784	784	1.30867	242	-542			m5C
chrM	9516	9517	ENST00000362079.2	.	+	310	CACTCCAGC	27236	0.0281571	0.999998	protein_coding	MT-CO3	ENSG00000198938.2	784	784	0	0	0	784	784	1.39541	310	-474			m5C
chrM	9538	9539	ENST00000362079.2	.	+	332	CCCAATTAG	15572	0.998904	0.99999	protein_coding	MT-CO3	ENSG00000198938.2	784	784	0	0	0	784	784	1.42347	332	-452			m6A
chrM	9568	9569	ENST00000362079.2	.	+	362	GCATCACCC	28772	0.0969792	1	protein_coding	MT-CO3	ENSG00000198938.2	784	784	0	0	0	784	784	1.46173	362	-422			m5C
chrM	9588	9589	ENST00000362079.2	.	+	382	CTAGAAGTC	24868	0.992261	0.999997	protein_coding	MT-CO3	ENSG00000198938.2	784	784	0	0	0	784	784	1.48724	382	-402			m6A
chrM	9915	9916	ENST00000362079.2	.	+	709	GAAGCCGCC	26419	0.047817	1	protein_coding	MT-CO3	ENSG00000198938.2	784	784	0	0	0	784	784	1.90434	709	-75			m5C
chrM	9916	9917	ENST00000362079.2	.	+	710	AAGCCGCCG	28156	0.0755273	0.99992	protein_coding	MT-CO3	ENSG00000198938.2	784	784	0	0	0	784	784	1.90561	710	-74			m5C
chrM	10842	10843	ENST00000361381.2	.	+	83	CAACCACCC	25075	0.0830302	1	protein_coding	MT-ND4	ENSG00000198886.2	1378	1378	0	0	0	1378	1378	1.06023	83	-1295			m5C
chrM	10918	10919	ENST00000361381.2	.	+	159	TTCCCCAAC	24402	0.0455562	1	protein_coding	MT-ND4	ENSG00000198886.2	1378	1378	0	0	0	1378	1378	1.11538	159	-1219			m5C
chrM	11140	11141	ENST00000361381.2	.	+	381	TATCCCCAC	27674	0.0216453	0.999977	protein_coding	MT-ND4	ENSG00000198886.2	1378	1378	0	0	0	1378	1378	1.27649	381	-997			m5C
chrM	11229	11230	ENST00000361381.2	.	+	470	GCTCCCTTC	32781	0.0436594	0.999914	protein_coding	MT-ND4	ENSG00000198886.2	1378	1378	0	0	0	1378	1378	1.34107	470	-908			m5C
chrM	11347	11348	ENST00000361381.2	.	+	588	ATGACTAGC	16990	0.998979	0.999998	protein_coding	MT-ND4	ENSG00000198886.2	1378	1378	0	0	0	1378	1378	1.42671	588	-790			m5C
chrM	11541	11542	ENST00000361381.2	.	+	782	CCTTCCTTG	39102	0.00927317	1	protein_coding	MT-ND4	ENSG00000198886.2	1378	1378	0	0	0	1378	1378	1.56749	782	-596			m5C
chrM	11542	11543	ENST00000361381.2	.	+	783	CTTCCTTGT	39097	0.0114708	1	protein_coding	MT-ND4	ENSG00000198886.2	1378	1378	0	0	0	1378	1378	1.56821	783	-595			m5C
chrM	11727	11728	ENST00000361381.2	.	+	968	CATCCTCAT	40646	0.0104599	0.999998	protein_coding	MT-ND4	ENSG00000198886.2	1378	1378	0	0	0	1378	1378	1.70247	968	-410			m5C
chrM	11937	11938	ENST00000361381.2	.	+	1178	CTCTCCTAC	39175	0.0814887	0.999999	protein_coding	MT-ND4	ENSG00000198886.2	1378	1378	0	0	0	1378	1378	1.85486	1178	-200			m5C
chrM	11964	11965	ENST00000361381.2	.	+	1205	TAGTCACAG	24559	0.993221	1	protein_coding	MT-ND4	ENSG00000198886.2	1378	1378	0	0	0	1378	1378	1.87446	1205	-173			m5C
chrM	11966	11967	ENST00000361381.2	.	+	1207	GTCACAGCC	24381	0.997213	1	protein_coding	MT-ND4	ENSG00000198886.2	1378	1378	0	0	0	1378	1378	1.87591	1207	-171			m5C
chrM	11994	11995	ENST00000361381.2	.	+	1235	TTACCACAA	37876	0.0441544	1	protein_coding	MT-ND4	ENSG00000198886.2	1378	1378	0	0	0	1378	1378	1.89623	1235	-143			m5C
chrM	12021	12022	ENST00000361381.2	.	+	1262	CCCACCACA	38552	0.0626533	1	protein_coding	MT-ND4	ENSG00000198886.2	1378	1378	0	0	0	1378	1378	1.91582	1262	-116			m5C
chrM	12037	12038	ENST00000361381.2	.	+	1278	CATAAAACC	34196	0.0355928	0.999999	protein_coding	MT-ND4	ENSG00000198886.2	1378	1378	0	0	0	1378	1378	1.92743	1278	-100			m6A
chrM	12041	12042	ENST00000361381.2	.	+	1282	AAACCCTCA	34962	0.0261191	1	protein_coding	MT-ND4	ENSG00000198886.2	1378	1378	0	0	0	1378	1378	1.93033	1282	-96			m5C
chrM	12042	12043	ENST00000361381.2	.	+	1283	AACCCTCAT	35477	0.0314879	1	protein_coding	MT-ND4	ENSG00000198886.2	1378	1378	0	0	0	1378	1378	1.93106	1283	-95			m5C
chrM	12044	12045	ENST00000361381.2	.	+	1285	CCCTCATTC	35360	0.0753842	1	protein_coding	MT-ND4	ENSG00000198886.2	1378	1378	0	0	0	1378	1378	1.93251	1285	-93			m5C
chrM	12056	12057	ENST00000361381.2	.	+	1297	CGAGAAAAC	28732	0.027094	1	protein_coding	MT-ND4	ENSG00000198886.2	1378	1378	0	0	0	1378	1378	1.94122	1297	-81			m6A
chrM	12058	12059	ENST00000361381.2	.	+	1299	AGAAAACAC	29036	0.050853	1	protein_coding	MT-ND4	ENSG00000198886.2	1378	1378	0	0	0	1378	1378	1.94267	1299	-79			m6A
chrM	12062	12063	ENST00000361381.2	.	+	1303	AACACCCTC	35631	0.0314982	0.999912	protein_coding	MT-ND4	ENSG00000198886.2	1378	1378	0	0	0	1378	1378	1.94557	1303	-75			m5C
chrM	12063	12064	ENST00000361381.2	.	+	1304	ACACCCTCA	36061	0.0353611	1	protein_coding	MT-ND4	ENSG00000198886.2	1378	1378	0	0	0	1378	1378	1.9463	1304	-74			m5C
chrM	12064	12065	ENST00000361381.2	.	+	1305	CACCCTCAT	36333	0.050479	1	protein_coding	MT-ND4	ENSG00000198886.2	1378	1378	0	0	0	1378	1378	1.94702	1305	-73			m5C
chrM	12093	12094	ENST00000361381.2	.	+	1334	TTCTCCTCC	35813	0.0322003	1	protein_coding	MT-ND4	ENSG00000198886.2	1378	1378	0	0	0	1378	1378	1.96807	1334	-44			m5C
chrM	12094	12095	ENST00000361381.2	.	+	1335	TCTCCTCCT	35585	0.025938	1	protein_coding	MT-ND4	ENSG00000198886.2	1378	1378	0	0	0	1378	1378	1.9688	1335	-43			m5C
chrM	12096	12097	ENST00000361381.2	.	+	1337	TCCTCCTAT	35729	0.0467336	1	protein_coding	MT-ND4	ENSG00000198886.2	1378	1378	0	0	0	1378	1378	1.97025	1337	-41			m5C
chrM	12097	12098	ENST00000361381.2	.	+	1338	CCTCCTATC	35242	0.057701	1	protein_coding	MT-ND4	ENSG00000198886.2	1378	1378	0	0	0	1378	1378	1.97097	1338	-40			m5C
chrM	12132	12133	ENST00000361381.2	.	+	1373	TTTCCTCTT	11250	0.030943	0.999989	protein_coding	MT-ND4	ENSG00000198886.2	1378	1378	0	0	0	1378	1378	1.99637	1373	-5			m5C
chrM	13649	13650	ENST00000361567.2	.	+	1313	TCCCCACCC	9383	0.0905493	0.999915	protein_coding	MT-ND5	ENSG00000198786.2	1812	1812	0	0	0	1812	1812	1.72461	1313	-499			m5C
chrM	14809	14810	ENST00000361789.2	.	+	63	CCTCCCCAC	8983	0.0785914	1	protein_coding	MT-CYB	ENSG00000198727.2	1141	1141	0	0	0	1141	1141	1.05521	63	-1078			m5C
chrM	14810	14811	ENST00000361789.2	.	+	64	CTCCCCACC	11737	0.0740911	1	protein_coding	MT-CYB	ENSG00000198727.2	1141	1141	0	0	0	1141	1141	1.05609	64	-1077			m5C
chrM	15257	15258	ENST00000361789.2	.	+	511	GTAGACAGT	10367	0.99145	0.999914	protein_coding	MT-CYB	ENSG00000198727.2	1141	1141	0	0	0	1141	1141	1.44785	511	-630			m6A
chr16	57407	57408	ENST00000383018.7	.	+	824	CGGCCTGGC	50	0.6	0.999907	protein_coding	SNRNP25	ENSG00000161981.11	1085	399	161	525	161	560	1085	2.50286	663	264	322		m5C
chr16	84283	84284	ENST00000610509.1	.	-	2903	AAATCCAGG	30	0.821429	0.999933	retained_intron	NPRL3	ENSG00000103148.17	2917	0	0	0	0	0	0	inf	2903	2903	311		m5C
chr16	84473	84474	ENST00000610509.1	.	-	2713	CCCTCCCAG	38	0.645161	0.999957	retained_intron	NPRL3	ENSG00000103148.17	2917	0	0	0	0	0	0	inf	2713	2713	121		m5C
chr16	86741	86742	ENST00000611875.5	.	-	1771	GAGGACCCT	20	0.421053	0.999943	protein_coding	NPRL3	ENSG00000103148.17	3128	1710	99	1319	99	1809	3128	1.97778	1672	-38	128		m6A
chr5	205383	205384	ENST00000296824.4	.	-	766	GCAGACTCA	45	0.906977	0.999997	protein_coding	CCDC127	ENSG00000164366.4	9283	783	71	8429	71	854	9283	1.88761	695	-88	574		m6A
chr5	205385	205386	ENST00000296824.4	.	-	764	TGGCAGACT	45	1	0.999992	protein_coding	CCDC127	ENSG00000164366.4	9283	783	71	8429	71	854	9283	1.88506	693	-90	572		m6A
chr18	211506	211507	ENST00000261601.8	.	+	1849	AAAGACATT	51	0.54	0.999949	protein_coding	USP14	ENSG00000101557.15	4972	1485	142	3345	142	1627	4972	2.06637	1707	222	374		m6A
chr11	214380	214381	ENST00000526104.6	.	+	2773	CAGGACTGG	32	0.678571	0.999924	protein_coding	RIC8A	ENSG00000177963.15	3506	1596	1147	763	1147	2743	3506	2.03932	1626	30	151		m6A
chr11	214399	214400	ENST00000526104.6	.	+	2792	AGAGACTTC	28	0.6	0.999963	protein_coding	RIC8A	ENSG00000177963.15	3506	1596	1147	763	1147	2743	3506	2.06422	1645	49	170		m6A
chr11	214536	214537	ENST00000526104.6	.	+	2929	CTGGACTGC	23	0.818182	0.99996	protein_coding	RIC8A	ENSG00000177963.15	3506	1596	1147	763	1147	2743	3506	2.24377	1782	186	307		m6A
chr11	214537	214538	ENST00000526104.6	.	+	2930	TGGACTGCA	23	0.863636	0.99999	protein_coding	RIC8A	ENSG00000177963.15	3506	1596	1147	763	1147	2743	3506	2.24509	1783	187	308		m5C
chr11	252727	252728	ENST00000532097.6	.	+	1332	ACAGACTGT	57	0.521739	0.999943	protein_coding	PSMD13	ENSG00000185627.18	1589	1131	74	384	74	1205	1589	2.33073	1258	127	223		m6A
chr16	265048	265049	ENST00000399932.8	.	+	1861	GGAGAGACT	24	0.857143	0.999942	protein_coding	FAM234A	ENSG00000167930.17	2909	1659	176	1074	176	1835	2909	2.02421	1685	26	238		m6A
chr16	265931	265932	ENST00000301678.7	.	+	2712	CAGGACTCA	24	0.75	0.999953	protein_coding	FAM234A	ENSG00000167930.17	2901	1659	144	1098	144	1803	2901	2.82787	2568	909	1121		m6A
chr16	265931	265932	ENST00000399932.8	.	+	2744	CAGGACTCA	25	0.65	0.999938	protein_coding	FAM234A	ENSG00000167930.17	2909	1659	176	1074	176	1835	2909	2.84637	2568	909	1121		m6A
chr5	314640	314641	ENST00000507528.5	.	+	759	GGGGACCCA	33	0.15625	0.999922	protein_coding	PDCD6	ENSG00000249915.8	1088	570	64	454	64	634	1088	2.27533	695	125	224		m6A
chr11	315197	315198	ENST00000408968.4	.	+	593	TGGTCCTGC	119	0.901786	0.999964	protein_coding	IFITM1	ENSG00000185885.17	668	378	131	159	131	509	668	2.5283	462	84	276		m5C
chr11	315197	315198	ENST00000681938.1	.	+	588	TGGTCCTGC	23	0.85	0.999986	protein_coding	IFITM1	ENSG00000185885.17	662	468	131	63	131	599	662	1.9765	457	-11	271		m5C
chr20	328007	328008	ENST00000342665.5	.	+	2456	TGGGACTGA	49	0.888889	0.999927	protein_coding	SOX12	ENSG00000177732.9	4673	948	373	3352	373	1321	4673	2.3386	2083	1135			m6A
chr20	328042	328043	ENST00000342665.5	.	+	2491	GAAGACTCT	52	0.446809	0.999993	protein_coding	SOX12	ENSG00000177732.9	4673	948	373	3352	373	1321	4673	2.34905	2118	1170			m6A
chr20	328095	328096	ENST00000342665.5	.	+	2544	TGAGACTGA	50	0.938776	0.999999	protein_coding	SOX12	ENSG00000177732.9	4673	948	373	3352	373	1321	4673	2.36486	2171	1223			m6A
chr20	328096	328097	ENST00000342665.5	.	+	2545	GAGACTGAG	49	0.956522	0.999978	protein_coding	SOX12	ENSG00000177732.9	4673	948	373	3352	373	1321	4673	2.36516	2172	1224			m5C
chr20	328561	328562	ENST00000342665.5	.	+	3010	AAAAAGACA	58	0.576923	0.999977	protein_coding	SOX12	ENSG00000177732.9	4673	948	373	3352	373	1321	4673	2.50388	2637	1689			m6A
chr20	328563	328564	ENST00000342665.5	.	+	3012	AAAGACAAT	57	0.472727	0.999985	protein_coding	SOX12	ENSG00000177732.9	4673	948	373	3352	373	1321	4673	2.50447	2639	1691			m6A
chr20	353608	353609	ENST00000382291.7	.	+	828	GCAGACTAT	24	0.590909	0.999958	protein_coding	NRSN2	ENSG00000125841.13	2088	615	240	1233	240	855	2088	1.9561	588	-27	399		m6A
chr20	353627	353628	ENST00000382291.7	.	+	847	AGGGACTCC	26	0.884615	0.999996	protein_coding	NRSN2	ENSG00000125841.13	2088	615	240	1233	240	855	2088	1.98699	607	-8	418		m6A
chr20	353849	353850	ENST00000382291.7	.	+	1069	ACTTCCTAC	22	0.95	0.999994	protein_coding	NRSN2	ENSG00000125841.13	2088	615	240	1233	240	855	2088	2.17356	829	214	640		m5C
chr20	354041	354042	ENST00000382291.7	.	+	1261	ATAGACACA	24	0.681818	0.999994	protein_coding	NRSN2	ENSG00000125841.13	2088	615	240	1233	240	855	2088	2.32928	1021	406	832		m6A
chr20	354042	354043	ENST00000382291.7	.	+	1262	TAGACACAG	20	0.833333	0.999977	protein_coding	NRSN2	ENSG00000125841.13	2088	615	240	1233	240	855	2088	2.33009	1022	407	833		m5C
chr20	354406	354407	ENST00000382291.7	.	+	1626	AAAGACTAG	30	0.655172	0.99992	protein_coding	NRSN2	ENSG00000125841.13	2088	615	240	1233	240	855	2088	2.6253	1386	771	1197		m6A
chr16	371345	371346	ENST00000431232.7	.	-	3113	TTGGACTGG	22	0.888889	0.999964	protein_coding	PGAP6	ENSG00000129925.11	3672	2316	157	1199	157	2473	3672	2.53378	2956	640	937		m6A
chr16	371555	371556	ENST00000431232.7	.	-	2903	GTGGACTCC	25	0.708333	0.999994	protein_coding	PGAP6	ENSG00000129925.11	3672	2316	157	1199	157	2473	3672	2.35863	2746	430	727		m6A
chr16	371645	371646	ENST00000431232.7	.	-	2813	AAGGACTCC	26	0.461538	0.99997	protein_coding	PGAP6	ENSG00000129925.11	3672	2316	157	1199	157	2473	3672	2.28357	2656	340	637		m6A
chr16	371911	371912	ENST00000431232.7	.	-	2547	GGTCCAGCC	27	0.88	0.999984	protein_coding	PGAP6	ENSG00000129925.11	3672	2316	157	1199	157	2473	3672	2.06172	2390	74	371		m5C
chr16	371912	371913	ENST00000431232.7	.	-	2546	TGGTCCAGC	27	0.869565	0.999984	protein_coding	PGAP6	ENSG00000129925.11	3672	2316	157	1199	157	2473	3672	2.06088	2389	73	370		m5C
chr20	396565	396566	ENST00000217233.9	.	+	1362	CAGGACCCG	130	0.464567	0.999954	protein_coding	TRIB3	ENSG00000101255.12	2356	1077	410	869	410	1487	2356	1.88394	952	-125	368		m6A
chr20	396629	396630	ENST00000217233.9	.	+	1426	ATGGACTGG	144	0.883212	0.999994	protein_coding	TRIB3	ENSG00000101255.12	2356	1077	410	869	410	1487	2356	1.94336	1016	-61	432		m6A
chr16	400536	400537	ENST00000219479.7	.	+	782	TTGGACCAA	54	0.411765	0.999985	protein_coding	NME4	ENSG00000103202.13	1000	564	24	412	24	588	1000	2.47087	758	194	318		m6A
chr11	400571	400572	ENST00000331563.7	.	+	1687	CTGTCCTAC	22	0.736842	0.999944	protein_coding	PKP3	ENSG00000184363.10	2817	2394	84	339	84	2478	2817	1.66959	1603	-791	37	134	m5C
chr20	408257	408258	ENST00000475269.5	.	+	180	TTTTCCGGC	27	1	0.999992	protein_coding	RBCK1	ENSG00000125826.21	1200	318	680	202	680	998	1200	0.264706	-500	-818		522	m5C
chr20	408258	408259	ENST00000475269.5	.	+	181	TTTCCGGCC	27	1	0.999962	protein_coding	RBCK1	ENSG00000125826.21	1200	318	680	202	680	998	1200	0.266176	-499	-817		521	m5C
chr17	442574	442575	ENST00000329099.4	.	-	1023	AAAAAAAAA	31	0.791667	0.999921	protein_coding	RFLNB	ENSG00000183688.4	3621	435	0	3186	0	435	3621	2.18456	1023	588	919		m6A
chr17	442874	442875	ENST00000329099.4	.	-	723	AAAAAGACC	38	0.545455	0.999967	protein_coding	RFLNB	ENSG00000183688.4	3621	435	0	3186	0	435	3621	2.0904	723	288	619		m6A
chr5	453444	453445	ENST00000512944.6	.	+	610	ATGGACCTG	20	0.315789	0.999953	protein_coding	EXOC3	ENSG00000180104.16	2801	2238	171	392	171	2409	2801	1.19616	439	-1799	75	607	m6A
chr5	453767	453768	ENST00000512944.6	.	+	933	GAGGACTGT	36	0.935484	0.999936	protein_coding	EXOC3	ENSG00000180104.16	2801	2238	171	392	171	2409	2801	1.34048	762	-1476	398	284	m6A
chr5	462299	462300	ENST00000315013.9	.	+	1702	CTGGACCTG	35	0.142857	0.999919	protein_coding	EXOC3	ENSG00000180104.16	2682	2238	57	387	57	2295	2682	1.73503	1645	-593	143	8	m6A
chr6	486653	486654	ENST00000230449.9	.	-	2955	TAAAAGAAG	29	1	0.999982	protein_coding	EXOC2	ENSG00000112685.14	4456	2775	164	1517	164	2939	4456	2.01055	2791	16	110		m6A
chr11	491029	491030	ENST00000308020.6	.	+	2088	AGGGACATC	66	0.507937	0.999971	protein_coding	PTDSS2	ENSG00000174915.12	2458	1464	177	817	177	1641	2458	2.54712	1911	447	610		m6A
chr11	494546	494547	ENST00000397604.7	.	-	1689	TTGGACACT	31	0.533333	0.999991	protein_coding	RNH1	ENSG00000023191.17	1722	1386	160	176	160	1546	1722	2.8125	1529	143	231		m6A
chr11	494546	494547	ENST00000534797.5	.	-	2937	TTGGACACT	24	0.521739	0.999945	protein_coding	RNH1	ENSG00000023191.17	2973	1386	1408	179	1408	2794	2973	2.79888	1529	143	231		m6A
chr19	519319	519320	ENST00000359315.6	.	+	779	CTGGACCGC	48	0.434783	0.99996	protein_coding	TPGS1	ENSG00000141933.9	1114	873	10	231	10	883	1114	1.88087	769	-104	431		m6A
chr11	532356	532357	ENST00000311189.8	.	-	954	ACAGACTGT	27	0.851852	0.999992	protein_coding	HRAS	ENSG00000174775.18	1070	570	214	286	214	784	1070	2.59441	740	170	165		m6A
chr19	541618	541619	ENST00000215574.9	.	+	949	ACAGACTAC	41	0.914286	0.999949	protein_coding	CDC34	ENSG00000099804.9	1418	711	172	535	172	883	1418	2.12336	777	66	280		m6A
chr19	541855	541856	ENST00000215574.9	.	+	1186	CCGGACTGG	40	0.676471	0.999982	protein_coding	CDC34	ENSG00000099804.9	1418	711	172	535	172	883	1418	2.56636	1014	303	517		m6A
chr16	554263	554264	ENST00000219611.7	.	+	4515	AGCACATCG	23	1	0.999994	protein_coding	CAPN15	ENSG00000103326.12	4888	3261	507	1120	507	3768	4888	2.66696	4008	747	925		m5C
chr16	554533	554534	ENST00000219611.7	.	+	4785	AGAGACTAT	32	0.633333	0.999988	protein_coding	CAPN15	ENSG00000103326.12	4888	3261	507	1120	507	3768	4888	2.90804	4278	1017	1195		m6A
chr19	583238	583239	ENST00000346916.9	.	+	1350	GAGGACTCA	21	0.65	0.99997	protein_coding	BSG	ENSG00000172270.22	1605	531	325	749	325	856	1605	2.65955	1025	494	489		m6A
chr19	583238	583239	ENST00000353555.9	.	+	1343	GAGGACTCA	125	0.756303	0.999992	protein_coding	BSG	ENSG00000172270.22	1598	810	39	749	39	849	1598	2.65955	1304	494	489		m6A
chr19	583238	583239	ENST00000545507.6	.	+	1540	GAGGACTCA	27	0.84	0.999968	protein_coding	BSG	ENSG00000172270.22	1795	531	515	749	515	1046	1795	2.65955	1025	494	489		m6A
chr19	583238	583239	ENST00000573784.6	.	+	1331	GAGGACTCA	27	0.695652	0.999961	protein_coding	BSG	ENSG00000172270.22	1587	531	306	750	306	837	1587	2.65867	1025	494	489		m6A
chr19	583238	583239	ENST00000576984.3	.	+	1411	GAGGACTCA	23	0.818182	0.999987	protein_coding	BSG	ENSG00000172270.22	1666	531	386	749	386	917	1666	2.65955	1025	494	489		m6A
chr19	583238	583239	ENST00000618006.4	.	+	1080	GAGGACTCA	22	0.904762	0.999998	protein_coding	BSG	ENSG00000172270.22	1329	570	16	743	16	586	1329	2.66487	1064	494	489		m6A
chr19	583238	583239	ENST00000679472.1	.	+	1406	GAGGACTCA	42	0.6	0.999995	protein_coding	BSG	ENSG00000172270.22	1610	621	385	604	385	1006	1610	2.66225	1021	400	489		m6A
chr19	583238	583239	ENST00000680326.1	.	+	1320	GAGGACTCA	27	0.769231	0.999992	protein_coding	BSG	ENSG00000172270.22	1575	801	25	749	25	826	1575	2.65955	1295	494	489		m6A
chr19	583269	583270	ENST00000353555.9	.	+	1374	CCGTCACAG	109	0.99	0.999909	protein_coding	BSG	ENSG00000172270.22	1598	810	39	749	39	849	1598	2.70093	1335	525	520		m5C
chr19	616177	616178	ENST00000251287.3	.	+	2438	GCGGACCTC	28	0.607143	0.999976	protein_coding	HCN2	ENSG00000099822.3	3420	2670	65	685	65	2735	3420	1.88876	2373	-297	383		m6A
chr19	616439	616440	ENST00000251287.3	.	+	2700	CAGGACTCC	47	0.822222	0.99996	protein_coding	HCN2	ENSG00000099822.3	3420	2670	65	685	65	2735	3420	1.98689	2635	-35	645		m6A
chr19	621295	621296	ENST00000588649.7	.	-	2426	ATGGACTTC	44	0.790698	0.999996	protein_coding	POLRMT	ENSG00000099821.14	3771	3693	25	53	25	3718	3771	1.65015	2401	-1292	550	239	m6A
chr19	621553	621554	ENST00000588649.7	.	-	2168	CTGGACCTG	63	0.42623	0.999969	protein_coding	POLRMT	ENSG00000099821.14	3771	3693	25	53	25	3718	3771	1.58029	2143	-1550	292	497	m6A
chr19	621607	621608	ENST00000588649.7	.	-	2114	CTGGACGCC	57	0.181818	0.999911	protein_coding	POLRMT	ENSG00000099821.14	3771	3693	25	53	25	3718	3771	1.56566	2089	-1604	238	551	m6A
chr19	623488	623489	ENST00000588649.7	.	-	1279	GGAGAAGCC	42	0.914286	0.999924	protein_coding	POLRMT	ENSG00000099821.14	3771	3693	25	53	25	3718	3771	1.33956	1254	-2439	114	36	m6A
chr19	623589	623590	ENST00000588649.7	.	-	1178	GTGTCCTAC	44	0.930233	0.999985	protein_coding	POLRMT	ENSG00000099821.14	3771	3693	25	53	25	3718	3771	1.31221	1153	-2540	13	137	m5C
chr19	629831	629832	ENST00000588649.7	.	-	554	GAGGACTGC	30	0.814815	0.999981	protein_coding	POLRMT	ENSG00000099821.14	3771	3693	25	53	25	3718	3771	1.14324	529	-3164	336	293	m6A
chr1	631246	631247	ENST00000414273.1	.	+	173	TCGTCACAG	47	1	0.999999	unprocessed_pseudogene	MTCO1P12	ENSG00000237973.1	1543	0	0	0	0	0	0	inf	173	173			m5C
chr1	631248	631249	ENST00000414273.1	.	+	175	GTCACAGCC	46	1	0.999992	unprocessed_pseudogene	MTCO1P12	ENSG00000237973.1	1543	0	0	0	0	0	0	inf	175	175			m5C
chr1	634112	634113	ENST00000514057.1	.	+	417	CCCTATACT	359	0.994236	0.999996	unprocessed_pseudogene	MTATP6P1	ENSG00000248527.1	681	0	0	0	0	0	0	inf	417	417			m6A
chr16	634519	634520	ENST00000301686.13	.	-	706	CCGGACCTT	40	0.153846	0.999913	protein_coding	METTL26	ENSG00000130731.16	797	615	15	167	15	630	797	2.45509	691	76	124		m6A
chr16	636286	636287	ENST00000301686.13	.	-	18	GATGCTGGT	34	0.892857	0.999956	protein_coding	METTL26	ENSG00000130731.16	797	615	15	167	15	630	797	1.00488	3	-612		194	m5C
chr11	644471	644472	ENST00000382409.4	.	-	1950	GAGGACTCT	32	0.928571	0.999992	protein_coding	DEAF1	ENSG00000177030.18	2190	1698	175	317	175	1873	2190	2.2429	1775	77	182		m6A
chr20	647506	647507	ENST00000381962.4	.	-	1635	AAAGACTTC	46	0.363636	0.99994	protein_coding	SRXN1	ENSG00000271303.2	2528	414	15	2099	15	429	2528	2.57456	1620	1206	1410		m6A
chr19	647590	647591	ENST00000292363.10	.	-	1565	ACAGACTTT	41	0.842105	0.999992	protein_coding	RNF126	ENSG00000070423.18	1631	936	93	602	93	1029	1631	2.89037	1472	536	686		m6A
chr19	647592	647593	ENST00000292363.10	.	-	1563	CAACAGACT	39	0.921053	0.999919	protein_coding	RNF126	ENSG00000070423.18	1631	936	93	602	93	1029	1631	2.88704	1470	534	684		m6A
chr19	647637	647638	ENST00000292363.10	.	-	1518	CGGGACCAT	50	0.16	0.999916	protein_coding	RNF126	ENSG00000070423.18	1631	936	93	602	93	1029	1631	2.81229	1425	489	639		m6A
chr20	647909	647910	ENST00000381962.4	.	-	1232	TGAGACTGG	37	0.72973	0.999976	protein_coding	SRXN1	ENSG00000271303.2	2528	414	15	2099	15	429	2528	2.38256	1217	803	1007		m6A
chr20	647911	647912	ENST00000381962.4	.	-	1230	ACTGAGACT	40	0.8	0.9999	protein_coding	SRXN1	ENSG00000271303.2	2528	414	15	2099	15	429	2528	2.38161	1215	801	1005		m6A
chr20	647935	647936	ENST00000381962.4	.	-	1206	GAATAGACC	33	0.76	0.999918	protein_coding	SRXN1	ENSG00000271303.2	2528	414	15	2099	15	429	2528	2.37018	1191	777	981		m6A
chr20	648290	648291	ENST00000381962.4	.	-	851	ATGGATTCT	23	1	0.999998	protein_coding	SRXN1	ENSG00000271303.2	2528	414	15	2099	15	429	2528	2.20105	836	422	626		m6A
chr16	648309	648310	ENST00000307650.9	.	+	766	TTGGACTTT	77	0.785714	0.999998	protein_coding	MCRIP2	ENSG00000172366.20	931	483	164	284	164	647	931	2.41901	602	119	190		m6A
chr20	648370	648371	ENST00000381962.4	.	-	771	TGGACTACA	23	0.909091	0.999975	protein_coding	SRXN1	ENSG00000271303.2	2528	414	15	2099	15	429	2528	2.16293	756	342	546		m5C
chr20	648371	648372	ENST00000381962.4	.	-	770	ATGGACTAC	24	0.956522	0.999997	protein_coding	SRXN1	ENSG00000271303.2	2528	414	15	2099	15	429	2528	2.16246	755	341	545		m6A
chr20	648415	648416	ENST00000381962.4	.	-	726	AAGGACAAG	25	0.52	0.999969	protein_coding	SRXN1	ENSG00000271303.2	2528	414	15	2099	15	429	2528	2.1415	711	297	501		m6A
chr20	648552	648553	ENST00000381962.4	.	-	589	TTGGACTCA	22	1	0.999982	protein_coding	SRXN1	ENSG00000271303.2	2528	414	15	2099	15	429	2528	2.07623	574	160	364		m6A
chr20	648723	648724	ENST00000381962.4	.	-	418	CCAGACTTG	29	0.740741	0.999997	protein_coding	SRXN1	ENSG00000271303.2	2528	414	15	2099	15	429	2528	1.97343	403	-11	193		m6A
chr19	648921	648922	ENST00000292363.10	.	-	722	AAATCCAGG	64	0.631579	0.999933	protein_coding	RNF126	ENSG00000070423.18	1631	936	93	602	93	1029	1631	1.67201	629	-307	53	41	m5C
chr19	681823	681824	ENST00000166139.9	.	+	939	TCGGACCAC	48	0.489362	0.999993	protein_coding	FSTL3	ENSG00000070404.10	2501	792	32	1677	32	824	2501	2.06857	907	115	174		m6A
chr16	682607	682608	ENST00000219548.9	.	+	1146	TTGGACTCT	161	0.815789	0.999996	protein_coding	STUB1	ENSG00000103266.11	1340	912	116	312	116	1028	1340	2.37821	1030	118	244		m6A
chr16	682607	682608	ENST00000565677.5	.	+	1421	TTGGACTCT	44	0.9	0.999987	protein_coding	STUB1	ENSG00000103266.11	1560	696	607	257	607	1303	1560	2.45914	814	118	244		m6A
chr16	682614	682615	ENST00000219548.9	.	+	1153	CTGGACTGT	159	0.807947	0.99999	protein_coding	STUB1	ENSG00000103266.11	1340	912	116	312	116	1028	1340	2.40064	1037	125	251		m6A
chr16	682614	682615	ENST00000565677.5	.	+	1428	CTGGACTGT	44	0.7	0.999991	protein_coding	STUB1	ENSG00000103266.11	1560	696	607	257	607	1303	1560	2.48638	821	125	251		m6A
chr16	682733	682734	ENST00000609261.6	.	-	869	ACGGATTTT	20	0.526316	0.99997	protein_coding	JMJD8	ENSG00000161999.13	1934	795	15	1124	15	810	1934	2.05249	854	59	140		m6A
chr19	682807	682808	ENST00000166139.9	.	+	1923	GGGGACCAC	96	0.410526	0.999995	protein_coding	FSTL3	ENSG00000070404.10	2501	792	32	1677	32	824	2501	2.65534	1891	1099	1158		m6A
chr19	682858	682859	ENST00000166139.9	.	+	1974	CAAGACTCA	89	0.710843	0.999998	protein_coding	FSTL3	ENSG00000070404.10	2501	792	32	1677	32	824	2501	2.68575	1942	1150	1209		m6A
chr19	682858	682859	ENST00000592947.5	.	+	1610	CAAGACTCA	52	0.795918	0.999997	protein_coding	FSTL3	ENSG00000070404.10	2144	123	337	1684	337	460	2144	2.6829	1273	1150	1209		m6A
chr19	682997	682998	ENST00000592947.5	.	+	1749	ACCCAGACT	49	0.863636	0.999969	protein_coding	FSTL3	ENSG00000070404.10	2144	123	337	1684	337	460	2144	2.76544	1412	1289	1348		m6A
chr19	683379	683380	ENST00000166139.9	.	+	2495	AAAGACTCA	34	0.633333	0.999983	protein_coding	FSTL3	ENSG00000070404.10	2501	792	32	1677	32	824	2501	2.99642	2463	1671	1730		m6A
chr19	683379	683380	ENST00000592947.5	.	+	2131	AAAGACTCA	26	0.4	0.999976	protein_coding	FSTL3	ENSG00000070404.10	2144	123	337	1684	337	460	2144	2.99228	1794	1671	1730		m6A
chr19	683380	683381	ENST00000166139.9	.	+	2496	AAGACTCAA	27	0.695652	0.999912	protein_coding	FSTL3	ENSG00000070404.10	2501	792	32	1677	32	824	2501	2.99702	2464	1672	1731		m5C
chr16	685443	685444	ENST00000293883.9	.	-	2589	GTGGACTCC	23	0.5	0.999987	protein_coding	WDR24	ENSG00000127580.17	3243	2373	758	112	758	3131	3243	1.7716	1831	-542	153	188	m6A
chr16	717452	717453	ENST00000568223.7	.	+	1119	TGGGACTAT	29	0.538462	0.99999	protein_coding	METRN	ENSG00000103260.9	3322	882	172	2268	172	1054	3322	2.02866	947	65	382		m6A
chr18	721864	721865	ENST00000584307.5	.	-	4361	CAAAAACAG	30	0.8	0.999912	protein_coding	YES1	ENSG00000176105.14	4639	1632	171	2836	171	1803	4639	2.90197	4190	2558	2767		m6A
chr16	728588	728589	ENST00000389703.8	.	+	886	GTACCCTGC	36	0.878788	0.999984	protein_coding	HAGHL	ENSG00000103253.19	1512	849	404	259	404	1253	1512	1.56773	482	-367	85	16	m5C
chr16	728589	728590	ENST00000389703.8	.	+	887	TACCCTGCC	36	0.903226	0.99997	protein_coding	HAGHL	ENSG00000103253.19	1512	849	404	259	404	1253	1512	1.5689	483	-366	86	15	m5C
chr17	744735	744736	ENST00000319004.6	.	-	3428	TGGACTTTA	66	0.953846	0.999987	protein_coding	GEMIN4	ENSG00000179409.11	3744	3177	122	445	122	3299	3744	2.28989	3306	129	3296		m5C
chr17	744735	744736	ENST00000576778.1	.	-	4615	TGGACTTTA	28	0.964286	0.999957	protein_coding	GEMIN4	ENSG00000179409.11	4729	3144	1342	243	1342	4486	4729	2.53086	3273	129			m5C
chr17	744736	744737	ENST00000319004.6	.	-	3427	CTGGACTTT	66	0.939394	1	protein_coding	GEMIN4	ENSG00000179409.11	3744	3177	122	445	122	3299	3744	2.28764	3305	128	3295		m6A
chr17	744736	744737	ENST00000576778.1	.	-	4614	CTGGACTTT	27	0.961538	0.999999	protein_coding	GEMIN4	ENSG00000179409.11	4729	3144	1342	243	1342	4486	4729	2.52675	3272	128			m6A
chr17	745002	745003	ENST00000319004.6	.	-	3161	TGAGACTTT	72	0.897059	0.999976	protein_coding	GEMIN4	ENSG00000179409.11	3744	3177	122	445	122	3299	3744	1.95656	3039	-138	3029		m6A
chr17	745002	745003	ENST00000576778.1	.	-	4348	TGAGACTTT	36	0.878788	0.999989	protein_coding	GEMIN4	ENSG00000179409.11	4729	3144	1342	243	1342	4486	4729	1.95611	3006	-138			m6A
chr17	745186	745187	ENST00000319004.6	.	-	2977	TGGACTCAG	60	0.982456	0.999962	protein_coding	GEMIN4	ENSG00000179409.11	3744	3177	122	445	122	3299	3744	1.89865	2855	-322	2845		m5C
chr17	745187	745188	ENST00000319004.6	.	-	2976	CTGGACTCA	61	0.983051	0.999997	protein_coding	GEMIN4	ENSG00000179409.11	3744	3177	122	445	122	3299	3744	1.89833	2854	-323	2844		m6A
chr17	745187	745188	ENST00000576778.1	.	-	4163	CTGGACTCA	30	0.965517	0.999992	protein_coding	GEMIN4	ENSG00000179409.11	4729	3144	1342	243	1342	4486	4729	1.89726	2821	-323			m6A
chr17	745290	745291	ENST00000319004.6	.	-	2873	GAGGACTTT	50	0.64	0.999983	protein_coding	GEMIN4	ENSG00000179409.11	3744	3177	122	445	122	3299	3744	1.86591	2751	-426	2741		m6A
chr17	745501	745502	ENST00000319004.6	.	-	2662	TCAGACTGT	51	0.98	0.999985	protein_coding	GEMIN4	ENSG00000179409.11	3744	3177	122	445	122	3299	3744	1.7995	2540	-637	2530		m6A
chr17	745501	745502	ENST00000576778.1	.	-	3849	TCAGACTGT	25	1	0.999987	protein_coding	GEMIN4	ENSG00000179409.11	4729	3144	1342	243	1342	4486	4729	1.79739	2507	-637			m6A
chr17	745526	745527	ENST00000319004.6	.	-	2637	GTGGACGTG	36	0.371429	0.999958	protein_coding	GEMIN4	ENSG00000179409.11	3744	3177	122	445	122	3299	3744	1.79163	2515	-662	2505		m6A
chr17	745638	745639	ENST00000319004.6	.	-	2525	GTGGACCTC	44	0.204545	0.999982	protein_coding	GEMIN4	ENSG00000179409.11	3744	3177	122	445	122	3299	3744	1.75637	2403	-774	2393		m6A
chr17	745737	745738	ENST00000319004.6	.	-	2426	CTGGACTGT	41	0.972973	0.999949	protein_coding	GEMIN4	ENSG00000179409.11	3744	3177	122	445	122	3299	3744	1.72521	2304	-873	2294		m6A
chr17	745742	745743	ENST00000319004.6	.	-	2421	CTAGACTGG	37	0.583333	0.999991	protein_coding	GEMIN4	ENSG00000179409.11	3744	3177	122	445	122	3299	3744	1.72364	2299	-878	2289		m6A
chr17	745925	745926	ENST00000319004.6	.	-	2238	TTGGACCGC	41	0.589744	0.999998	protein_coding	GEMIN4	ENSG00000179409.11	3744	3177	122	445	122	3299	3744	1.66604	2116	-1061	2106		m6A
chr17	746738	746739	ENST00000319004.6	.	-	1425	TCGGACGAG	26	0.8	0.999996	protein_coding	GEMIN4	ENSG00000179409.11	3744	3177	122	445	122	3299	3744	1.41014	1303	-1874	1293		m6A
chr17	746887	746888	ENST00000319004.6	.	-	1276	GGGACTTCC	22	1	0.999995	protein_coding	GEMIN4	ENSG00000179409.11	3744	3177	122	445	122	3299	3744	1.36324	1154	-2023	1144		m5C
chr17	746888	746889	ENST00000319004.6	.	-	1275	AGGGACTTC	20	1	0.999983	protein_coding	GEMIN4	ENSG00000179409.11	3744	3177	122	445	122	3299	3744	1.36292	1153	-2024	1143		m6A
chr19	758006	758007	ENST00000215582.8	.	+	1177	CGGGACATA	37	0.416667	0.999977	protein_coding	MISP	ENSG00000099812.9	2885	2040	117	728	117	2157	2885	1.51961	1060	-980	1117	720	m6A
chr19	758109	758110	ENST00000215582.8	.	+	1280	CCGGACTCC	47	0.565217	0.999973	protein_coding	MISP	ENSG00000099812.9	2885	2040	117	728	117	2157	2885	1.5701	1163	-877	1220	617	m6A
chr19	763745	763746	ENST00000215582.8	.	+	2312	TGGGACTGT	104	0.891089	1	protein_coding	MISP	ENSG00000099812.9	2885	2040	117	728	117	2157	2885	2.21291	2195	155	245		m6A
chr19	763746	763747	ENST00000215582.8	.	+	2313	GGGACTGTT	101	0.956989	0.999992	protein_coding	MISP	ENSG00000099812.9	2885	2040	117	728	117	2157	2885	2.21429	2196	156	246		m5C
chr16	785072	785073	ENST00000007264.7	.	-	1948	CTGCCAGGT	31	1	0.999991	protein_coding	RPUSD1	ENSG00000007376.8	2048	939	133	976	133	1072	2048	2.89754	1815	876	1304		m5C
chr16	785242	785243	ENST00000007264.7	.	-	1778	TGGCCAAGG	36	0.655172	0.999972	protein_coding	RPUSD1	ENSG00000007376.8	2048	939	133	976	133	1072	2048	2.72336	1645	706	1134		m5C
chr16	785243	785244	ENST00000007264.7	.	-	1777	ATGGCCAAG	38	0.588235	0.9999	protein_coding	RPUSD1	ENSG00000007376.8	2048	939	133	976	133	1072	2048	2.72234	1644	705	1133		m5C
chr16	785608	785609	ENST00000007264.7	.	-	1412	CGGACTCAA	39	1	0.999999	protein_coding	RPUSD1	ENSG00000007376.8	2048	939	133	976	133	1072	2048	2.34836	1279	340	768		m5C
chr16	785609	785610	ENST00000007264.7	.	-	1411	ACGGACTCA	40	0.973684	0.999997	protein_coding	RPUSD1	ENSG00000007376.8	2048	939	133	976	133	1072	2048	2.34734	1278	339	767		m6A
chr16	785728	785729	ENST00000007264.7	.	-	1292	GGGACTGAT	33	0.967742	0.99998	protein_coding	RPUSD1	ENSG00000007376.8	2048	939	133	976	133	1072	2048	2.22541	1159	220	648		m5C
chr16	785729	785730	ENST00000007264.7	.	-	1291	TGGGACTGA	33	0.909091	0.999961	protein_coding	RPUSD1	ENSG00000007376.8	2048	939	133	976	133	1072	2048	2.22439	1158	219	647		m6A
chr7	785750	785751	ENST00000297440.11	.	+	2687	AGTGAGACT	56	1	0.999921	protein_coding	DNAAF5	ENSG00000164818.16	3412	2568	22	822	22	2590	3412	2.118	2665	97	234		m6A
chr7	785752	785753	ENST00000297440.11	.	+	2689	TGAGACTGT	53	0.962264	0.999995	protein_coding	DNAAF5	ENSG00000164818.16	3412	2568	22	822	22	2590	3412	2.12044	2667	99	236		m6A
chr7	785753	785754	ENST00000297440.11	.	+	2690	GAGACTGTG	54	0.962963	0.999968	protein_coding	DNAAF5	ENSG00000164818.16	3412	2568	22	822	22	2590	3412	2.12165	2668	100	237		m5C
chr16	785906	785907	ENST00000007264.7	.	-	1114	CGGGACTCT	28	0.84	0.999931	protein_coding	RPUSD1	ENSG00000007376.8	2048	939	133	976	133	1072	2048	2.04303	981	42	470		m6A
chr16	785969	785970	ENST00000007264.7	.	-	1051	GTGGACGCT	24	0.695652	0.999981	protein_coding	RPUSD1	ENSG00000007376.8	2048	939	133	976	133	1072	2048	1.97764	918	-21	407		m6A
chr16	786016	786017	ENST00000007264.7	.	-	1004	CCTGAGACT	31	0.928571	0.999964	protein_coding	RPUSD1	ENSG00000007376.8	2048	939	133	976	133	1072	2048	1.92758	871	-68	360		m6A
chr16	786145	786146	ENST00000007264.7	.	-	875	CTGGACCAG	24	0.25	0.999935	protein_coding	RPUSD1	ENSG00000007376.8	2048	939	133	976	133	1072	2048	1.7902	742	-197	231		m6A
chr7	786178	786179	ENST00000297440.11	.	+	3115	TGGGACTTT	51	0.645833	0.999964	protein_coding	DNAAF5	ENSG00000164818.16	3412	2568	22	822	22	2590	3412	2.63869	3093	525	662		m6A
chr16	786198	786199	ENST00000007264.7	.	-	822	CCTTCCTGC	30	0.695652	0.999979	protein_coding	RPUSD1	ENSG00000007376.8	2048	939	133	976	133	1072	2048	1.73376	689	-250	178		m5C
chr17	792017	792018	ENST00000304478.9	.	+	1237	AAAGACAGC	21	0.789474	0.999982	protein_coding	MRM3	ENSG00000171861.11	1729	1263	26	440	26	1289	1729	1.95883	1211	-52	484		m6A
chr17	792040	792041	ENST00000304478.9	.	+	1260	GAGGACTTG	23	0.954545	0.999942	protein_coding	MRM3	ENSG00000171861.11	1729	1263	26	440	26	1289	1729	1.97704	1234	-29	507		m6A
chr17	792052	792053	ENST00000304478.9	.	+	1272	AGGGACAGG	20	0.631579	0.999972	protein_coding	MRM3	ENSG00000171861.11	1729	1263	26	440	26	1289	1729	1.98654	1246	-17	519		m6A
chr19	810744	810745	ENST00000349038.8	.	+	1587	CGGTCCAGG	33	0.96875	0.999997	protein_coding	PTBP1	ENSG00000011304.22	3155	1596	73	1486	73	1669	3155	1.94862	1514	-82	51		m5C
chr19	810744	810745	ENST00000356948.11	.	+	1638	CGGTCCAGG	39	1	1	protein_coding	PTBP1	ENSG00000011304.22	3206	1674	46	1486	46	1720	3206	1.95102	1592	-82	51		m5C
chr19	810744	810745	ENST00000635647.1	.	+	2108	CGGTCCAGG	20	1	0.999992	protein_coding	PTBP1	ENSG00000011304.22	3691	1767	423	1501	423	2190	3691	1.95359	1685	-82	51		m5C
chr19	810745	810746	ENST00000349038.8	.	+	1588	GGTCCAGGC	32	0.967742	0.999998	protein_coding	PTBP1	ENSG00000011304.22	3155	1596	73	1486	73	1669	3155	1.94925	1515	-81	52		m5C
chr19	810745	810746	ENST00000356948.11	.	+	1639	GGTCCAGGC	38	1	0.999999	protein_coding	PTBP1	ENSG00000011304.22	3206	1674	46	1486	46	1720	3206	1.95161	1593	-81	52		m5C
chr19	811210	811211	ENST00000394601.8	.	+	2083	GGGGACCCA	48	0.212766	0.999965	protein_coding	PTBP1	ENSG00000011304.22	3185	1653	46	1486	46	1699	3185	2.25841	2037	384	517		m6A
chr19	811210	811211	ENST00000679114.1	.	+	2168	GGGGACCCA	22	0.318182	0.999979	protein_coding	PTBP1	ENSG00000011304.22	3233	1680	104	1449	104	1784	3233	2.26501	2064	384	517		m6A
chr19	812286	812287	ENST00000349038.8	.	+	3129	CTGGACTTC	43	0.641026	0.999952	protein_coding	PTBP1	ENSG00000011304.22	3155	1596	73	1486	73	1669	3155	2.9825	3056	1460	1593		m6A
chr19	812286	812287	ENST00000394601.8	.	+	3159	CTGGACTTC	44	0.595238	0.99993	protein_coding	PTBP1	ENSG00000011304.22	3185	1653	46	1486	46	1699	3185	2.9825	3113	1460	1593		m6A
chr19	812287	812288	ENST00000349038.8	.	+	3130	TGGACTTCG	42	0.882353	0.999917	protein_coding	PTBP1	ENSG00000011304.22	3155	1596	73	1486	73	1669	3155	2.98318	3057	1461	1594		m5C
chr11	812609	812610	ENST00000530797.5	.	+	498	CCTGCTGCT	70	1	0.99996	protein_coding	RPLP2	ENSG00000177600.9	637	348	251	38	251	599	637	1.70977	247	-101	75	24	m5C
chr11	812612	812613	ENST00000530797.5	.	+	501	GCTGCTGGT	66	0.983607	0.999944	protein_coding	RPLP2	ENSG00000177600.9	637	348	251	38	251	599	637	1.71839	250	-98	78	21	m5C
chr11	812612	812613	ENST00000532004.5	.	+	211	GCTGCTGGT	76	1	0.999925	processed_transcript	RPLP2	ENSG00000177600.9	353	0	0	0	0	0	0	inf	211	211	78	21	m5C
chr11	812831	812832	ENST00000530797.5	.	+	594	TTTGATTAA	65	0.54717	0.999972	protein_coding	RPLP2	ENSG00000177600.9	637	348	251	38	251	599	637	1.98563	343	-5	72		m6A
chr11	812831	812832	ENST00000532004.5	.	+	304	TTTGATTAA	80	0.546875	0.99993	processed_transcript	RPLP2	ENSG00000177600.9	353	0	0	0	0	0	0	inf	304	304	72		m6A
chr11	824764	824765	ENST00000336615.9	.	+	1607	GCGGACCCA	48	0.23913	0.999993	protein_coding	PNPLA2	ENSG00000177666.17	2416	1515	190	711	190	1705	2416	1.93531	1417	-98	242		m6A
chr11	824929	824930	ENST00000336615.9	.	+	1772	GGGGACTCA	56	0.692308	0.99998	protein_coding	PNPLA2	ENSG00000177666.17	2416	1515	190	711	190	1705	2416	2.09423	1582	67	407		m6A
chr11	840195	840196	ENST00000322028.5	.	-	400	AGGTCCCAG	35	0.689655	0.999947	protein_coding	POLR2L	ENSG00000177700.6	876	204	21	651	21	225	876	2.26882	379	175	284		m5C
chr19	867990	867991	ENST00000395808.7	.	-	3058	AAGGACAGG	20	0.647059	0.999975	protein_coding	MED16	ENSG00000175221.15	3420	2526	151	743	151	2677	3420	2.51279	2907	381	508		m6A
chr19	868010	868011	ENST00000395808.7	.	-	3038	CTGGACAAG	25	0.6	0.999915	protein_coding	MED16	ENSG00000175221.15	3420	2526	151	743	151	2677	3420	2.48587	2887	361	488		m6A
chr19	868080	868081	ENST00000395808.7	.	-	2968	GCGGACCTT	33	0.424242	0.999992	protein_coding	MED16	ENSG00000175221.15	3420	2526	151	743	151	2677	3420	2.39166	2817	291	418		m6A
chr19	868128	868129	ENST00000395808.7	.	-	2920	CTGGACCAT	28	0.6	0.999985	protein_coding	MED16	ENSG00000175221.15	3420	2526	151	743	151	2677	3420	2.32705	2769	243	370		m6A
chr19	868227	868228	ENST00000395808.7	.	-	2821	CCGGACGCC	29	0.517241	0.999975	protein_coding	MED16	ENSG00000175221.15	3420	2526	151	743	151	2677	3420	2.19381	2670	144	271		m6A
chr19	868287	868288	ENST00000395808.7	.	-	2761	TGGACTCTC	30	0.965517	0.999985	protein_coding	MED16	ENSG00000175221.15	3420	2526	151	743	151	2677	3420	2.11306	2610	84	211		m5C
chr19	868288	868289	ENST00000395808.7	.	-	2760	CTGGACTCT	30	1	0.999995	protein_coding	MED16	ENSG00000175221.15	3420	2526	151	743	151	2677	3420	2.11171	2609	83	210		m6A
chr19	871038	871039	ENST00000395808.7	.	-	2463	TCGCCAGGG	26	0.909091	0.99997	protein_coding	MED16	ENSG00000175221.15	3420	2526	151	743	151	2677	3420	1.91528	2312	-214	214	3	m5C
chr19	871039	871040	ENST00000395808.7	.	-	2462	CTCGCCAGG	26	0.913043	0.999912	protein_coding	MED16	ENSG00000175221.15	3420	2526	151	743	151	2677	3420	1.91489	2311	-215	213	4	m5C
chr7	895609	895610	ENST00000265857.8	.	+	1263	TGGGACCCA	28	0.321429	0.999985	protein_coding	GET4	ENSG00000239857.7	2090	984	92	1014	92	1076	2090	2.18442	1171	187	276		m6A
chr5	915969	915970	ENST00000166345.8	.	+	1314	ATGTCCAGG	153	0.904762	0.999999	protein_coding	TRIP13	ENSG00000071539.14	2431	1299	115	1017	115	1414	2431	1.92302	1199	-100	66	4	m5C
chr5	917217	917218	ENST00000166345.8	.	+	1528	TTAGACTGC	200	0.728723	0.999993	protein_coding	TRIP13	ENSG00000071539.14	2431	1299	115	1017	115	1414	2431	2.11209	1413	114	210		m6A
chr1	942770	942771	ENST00000341065.8	.	+	999	CGGGACTCT	30	0.5	0.999943	protein_coding	SAMD11	ENSG00000187634.13	2191	1769	0	422	0	1769	2191	1.56473	999	-770	212	288	m6A
chr1	942770	942771	ENST00000616016.5	.	+	2274	CGGGACTCT	22	0.761905	0.999984	protein_coding	SAMD11	ENSG00000187634.13	3465	2535	509	421	509	3044	3465	1.69625	1765	-770	212	288	m6A
chr1	942770	942771	ENST00000618323.5	.	+	2277	CGGGACTCT	27	0.727273	0.999991	protein_coding	SAMD11	ENSG00000187634.13	3468	2538	509	421	509	3047	3468	1.69661	1768	-770	212	288	m6A
chr1	943289	943290	ENST00000618323.5	.	+	2602	AGGCCCCAG	31	0.413793	0.999929	protein_coding	SAMD11	ENSG00000187634.13	3468	2538	509	421	509	3047	3468	1.82467	2093	-445	37	88	m5C
chr1	944102	944103	ENST00000341065.8	.	+	1718	TGGGACCTT	36	0.611111	0.999975	protein_coding	SAMD11	ENSG00000187634.13	2191	1769	0	422	0	1769	2191	1.97117	1718	-51	195		m6A
chr1	944102	944103	ENST00000342066.8	.	+	2085	TGGGACCTT	28	0.714286	0.999969	protein_coding	SAMD11	ENSG00000187634.13	2557	2046	90	421	90	2136	2557	1.97507	1995	-51	195		m6A
chr1	944102	944103	ENST00000616016.5	.	+	2993	TGGGACCTT	30	0.758621	0.999986	protein_coding	SAMD11	ENSG00000187634.13	3465	2535	509	421	509	3044	3465	1.97988	2484	-51	195		m6A
chr1	944102	944103	ENST00000618323.5	.	+	2996	TGGGACCTT	39	0.833333	0.999993	protein_coding	SAMD11	ENSG00000187634.13	3468	2538	509	421	509	3047	3468	1.97991	2487	-51	195		m6A
chr1	944282	944283	ENST00000341065.8	.	+	1898	TGTGACTTC	39	0.828571	0.999993	protein_coding	SAMD11	ENSG00000187634.13	2191	1769	0	422	0	1769	2191	2.30569	1898	129	375		m6A
chr1	944282	944283	ENST00000342066.8	.	+	2265	TGTGACTTC	29	0.782609	0.999986	protein_coding	SAMD11	ENSG00000187634.13	2557	2046	90	421	90	2136	2557	2.30641	2175	129	375		m6A
chr1	944282	944283	ENST00000616016.5	.	+	3173	TGTGACTTC	34	0.851852	0.999963	protein_coding	SAMD11	ENSG00000187634.13	3465	2535	509	421	509	3044	3465	2.30641	2664	129	375		m6A
chr1	944282	944283	ENST00000618323.5	.	+	3176	TGTGACTTC	44	0.72973	0.999959	protein_coding	SAMD11	ENSG00000187634.13	3468	2538	509	421	509	3047	3468	2.30641	2667	129	375		m6A
chr1	944307	944308	ENST00000341065.8	.	+	1923	TTTTCAAAG	40	1	0.999968	protein_coding	SAMD11	ENSG00000187634.13	2191	1769	0	422	0	1769	2191	2.36493	1923	154	400		m5C
chr1	944307	944308	ENST00000342066.8	.	+	2290	TTTTCAAAG	30	1	0.99995	protein_coding	SAMD11	ENSG00000187634.13	2557	2046	90	421	90	2136	2557	2.3658	2200	154	400		m5C
chr1	944307	944308	ENST00000616016.5	.	+	3198	TTTTCAAAG	35	1	0.999943	protein_coding	SAMD11	ENSG00000187634.13	3465	2535	509	421	509	3044	3465	2.3658	2689	154	400		m5C
chr1	944312	944313	ENST00000341065.8	.	+	1928	AAAGACTTG	36	0.9375	0.999992	protein_coding	SAMD11	ENSG00000187634.13	2191	1769	0	422	0	1769	2191	2.37678	1928	159	405		m6A
chr1	944312	944313	ENST00000618323.5	.	+	3206	AAAGACTTG	42	0.925	0.999979	protein_coding	SAMD11	ENSG00000187634.13	3468	2538	509	421	509	3047	3468	2.37767	2697	159	405		m6A
chr1	944313	944314	ENST00000341065.8	.	+	1929	AAGACTTGG	39	0.923077	0.999949	protein_coding	SAMD11	ENSG00000187634.13	2191	1769	0	422	0	1769	2191	2.37915	1929	160	406		m5C
chr1	944313	944314	ENST00000342066.8	.	+	2296	AAGACTTGG	31	0.870968	0.999917	protein_coding	SAMD11	ENSG00000187634.13	2557	2046	90	421	90	2136	2557	2.38005	2206	160	406		m5C
chr1	944313	944314	ENST00000616016.5	.	+	3204	AAGACTTGG	36	0.970588	0.999967	protein_coding	SAMD11	ENSG00000187634.13	3465	2535	509	421	509	3044	3465	2.38005	2695	160	406		m5C
chr1	944313	944314	ENST00000618323.5	.	+	3207	AAGACTTGG	49	0.918367	0.999957	protein_coding	SAMD11	ENSG00000187634.13	3468	2538	509	421	509	3047	3468	2.38005	2698	160	406		m5C
chr1	944420	944421	ENST00000341065.8	.	+	2036	TGGGACTGG	27	0.904762	0.999989	protein_coding	SAMD11	ENSG00000187634.13	2191	1769	0	422	0	1769	2191	2.6327	2036	267	513		m6A
chr1	944420	944421	ENST00000342066.8	.	+	2403	TGGGACTGG	30	0.666667	0.999932	protein_coding	SAMD11	ENSG00000187634.13	2557	2046	90	421	90	2136	2557	2.6342	2313	267	513		m6A
chr1	952423	952424	ENST00000327044.7	.	-	1194	TGACCACTC	31	0.84	0.999992	protein_coding	NOC2L	ENSG00000188976.11	2757	2250	16	491	16	2266	2757	1.52356	1178	-1072	176	13	m5C
chr1	953278	953279	ENST00000327044.7	.	-	913	GGTGATCGT	71	1	1	protein_coding	NOC2L	ENSG00000188976.11	2757	2250	16	491	16	2266	2757	1.39867	897	-1353	9	105	m6A
chr19	994439	994440	ENST00000585809.6	.	+	1403	CTGGACTCT	135	0.924242	1	protein_coding	WDR18	ENSG00000065268.11	1521	1299	9	213	9	1308	1521	2.44601	1394	95	227		m6A
chr19	994439	994440	ENST00000587001.6	.	+	1347	CTGGACTCT	21	0.9	0.999994	protein_coding	WDR18	ENSG00000065268.11	1465	1230	22	213	22	1252	1465	2.44601	1325	95	227		m6A
chr19	994439	994440	ENST00000607440.5	.	+	1279	CTGGACTCT	45	0.818182	0.999998	protein_coding	WDR18	ENSG00000065268.11	1397	1184	0	213	0	1184	1397	2.44601	1279	95	227		m6A
chr19	994440	994441	ENST00000585809.6	.	+	1404	TGGACTCTC	137	0.961538	0.999997	protein_coding	WDR18	ENSG00000065268.11	1521	1299	9	213	9	1308	1521	2.4507	1395	96	228		m5C
chr19	994440	994441	ENST00000587001.6	.	+	1348	TGGACTCTC	21	0.9	0.999963	protein_coding	WDR18	ENSG00000065268.11	1465	1230	22	213	22	1252	1465	2.4507	1326	96	228		m5C
chr19	994440	994441	ENST00000607440.5	.	+	1280	TGGACTCTC	45	0.883721	0.999988	protein_coding	WDR18	ENSG00000065268.11	1397	1184	0	213	0	1184	1397	2.4507	1280	96	228		m5C
chr7	997265	997266	ENST00000397100.6	.	-	984	TTAGAGATT	21	0.888889	0.999939	protein_coding	C7orf50	ENSG00000146540.15	1264	585	41	638	41	626	1264	2.56113	943	358	538		m6A
chr7	997265	997266	ENST00000412051.5	.	-	896	TTAGAGATT	25	0.869565	0.99994	protein_coding	C7orf50	ENSG00000146540.15	1147	538	0	609	0	538	1147	2.58785	896	358	538		m6A
chr7	997347	997348	ENST00000357429.10	.	-	931	CCGGACCCC	55	0.462963	0.999981	protein_coding	C7orf50	ENSG00000146540.15	1294	585	70	639	70	655	1294	2.43192	861	276	456		m6A
chr1	999042	999043	ENST00000428771.6	.	-	958	TGAGACTGC	21	0.526316	0.999959	protein_coding	HES4	ENSG00000188290.11	1040	744	199	97	199	943	1040	2.15464	759	15	389		m6A
chr17	1001190	1001191	ENST00000327158.5	.	+	701	GAAGACATT	38	0.27027	0.999953	protein_coding	TIMM22	ENSG00000177370.5	3182	585	14	2583	14	599	3182	2.03949	687	102	179		m6A
chr17	1001284	1001285	ENST00000327158.5	.	+	795	CTGGACTCC	37	0.911765	0.999994	protein_coding	TIMM22	ENSG00000177370.5	3182	585	14	2583	14	599	3182	2.07588	781	196	273		m6A
chr17	1001527	1001528	ENST00000327158.5	.	+	1038	GCGGACTGA	49	0.916667	0.999993	protein_coding	TIMM22	ENSG00000177370.5	3182	585	14	2583	14	599	3182	2.16996	1024	439	516		m6A
chr17	1001528	1001529	ENST00000327158.5	.	+	1039	CGGACTGAT	48	1	0.999985	protein_coding	TIMM22	ENSG00000177370.5	3182	585	14	2583	14	599	3182	2.17034	1025	440	517		m5C
chr17	1001777	1001778	ENST00000327158.5	.	+	1288	GAGGACTGT	27	0.916667	0.999962	protein_coding	TIMM22	ENSG00000177370.5	3182	585	14	2583	14	599	3182	2.26674	1274	689	766		m6A
chr17	1001938	1001939	ENST00000327158.5	.	+	1449	CTGGACCTG	30	0.392857	0.999939	protein_coding	TIMM22	ENSG00000177370.5	3182	585	14	2583	14	599	3182	2.32907	1435	850	927		m6A
chr19	1010253	1010254	ENST00000356663.8	.	-	2085	TGGGACTGC	28	0.821429	0.999995	protein_coding	TMEM259	ENSG00000182087.14	2687	1863	127	697	127	1990	2687	2.1363	1958	95	641		m6A
chr19	1010449	1010450	ENST00000356663.8	.	-	1889	AGTGACTCC	40	0.8	0.999933	protein_coding	TMEM259	ENSG00000182087.14	2687	1863	127	697	127	1990	2687	1.94579	1762	-101	445		m6A
chr4	1026766	1026767	ENST00000510644.6	.	+	3279	CCGTCCAGG	31	0.925926	0.999982	protein_coding	FGFRL1	ENSG00000127418.15	3411	1515	345	1551	345	1860	3411	2.91489	2934	1419	1862		m5C
chr19	1036498	1036499	ENST00000263097.9	.	+	644	ATATCCTGC	74	0.970149	0.999994	protein_coding	CNN2	ENSG00000064666.15	2149	930	54	1165	54	984	2149	1.63441	590	-340	83	64	m5C
chr19	1036499	1036500	ENST00000263097.9	.	+	645	TATCCTGCC	72	0.953846	0.999957	protein_coding	CNN2	ENSG00000064666.15	2149	930	54	1165	54	984	2149	1.63548	591	-339	84	63	m5C
chr19	1038866	1038867	ENST00000562958.6	.	+	1992	CGTGCCCAG	32	0.857143	0.999962	protein_coding	CNN2	ENSG00000064666.15	2194	993	33	1168	33	1026	2194	2.82705	1959	966	1242		m5C
chr10	1041383	1041384	ENST00000381344.8	.	-	773	GAATCCAGA	25	0.954545	0.999988	protein_coding	IDI1	ENSG00000067064.12	2739	855	116	1768	116	971	2739	1.76842	657	-198	120		m5C
chr5	1051411	1051412	ENST00000264930.10	.	-	4271	CAGGACTGC	51	0.938776	0.999991	protein_coding	SLC12A7	ENSG00000113504.21	5300	3252	72	1976	72	3324	5300	2.47925	4199	947	1039		m6A
chr5	1051816	1051817	ENST00000264930.10	.	-	3866	GAGGACTCT	57	1	0.999995	protein_coding	SLC12A7	ENSG00000113504.21	5300	3252	72	1976	72	3324	5300	2.27429	3794	542	634		m6A
chr5	1051859	1051860	ENST00000264930.10	.	-	3823	CTTGACTGT	50	0.916667	0.999968	protein_coding	SLC12A7	ENSG00000113504.21	5300	3252	72	1976	72	3324	5300	2.25253	3751	499	591		m6A
chr5	1052095	1052096	ENST00000264930.10	.	-	3587	CTGGACGTG	47	0.326087	0.999948	protein_coding	SLC12A7	ENSG00000113504.21	5300	3252	72	1976	72	3324	5300	2.1331	3515	263	355		m6A
chr5	1052143	1052144	ENST00000264930.10	.	-	3539	CTGGACGAT	50	0.976744	0.999973	protein_coding	SLC12A7	ENSG00000113504.21	5300	3252	72	1976	72	3324	5300	2.10881	3467	215	307		m6A
chr19	1088617	1088618	ENST00000591767.5	.	-	743	CTGGACTCC	20	0.368421	0.999959	nonsense_mediated_decay	POLR2E	ENSG00000099817.12	1214	207	21	986	21	228	1214	2.52231	722	515	102		m6A
chr4	1093547	1093548	ENST00000333673.5	.	-	778	GGGCCGTGG	28	0.875	0.999974	protein_coding	RNF212	ENSG00000178222.13	1019	822	66	131	66	888	1019	1.86618	712	-110	466		m5C
chr4	1093773	1093774	ENST00000333673.5	.	-	552	CAGGACCCT	26	0.72	0.999995	protein_coding	RNF212	ENSG00000178222.13	1019	822	66	131	66	888	1019	1.59124	486	-336	240		m6A
chr19	1107649	1107650	ENST00000438103.6	.	-	4523	GTGCCTTTT	24	0.416667	0.999981	protein_coding	SBNO2	ENSG00000064932.16	4537	3930	24	583	24	3954	4537	2.97599	4499	569	1054		m5C
chr19	1107797	1107798	ENST00000361757.8	.	-	4745	CTCCCCCAG	28	0.88	0.999989	protein_coding	SBNO2	ENSG00000064932.16	4906	4101	223	582	223	4324	4906	2.72337	4522	421	906		m5C
chr19	1107797	1107798	ENST00000438103.6	.	-	4375	CTCCCCCAG	42	0.857143	0.999927	protein_coding	SBNO2	ENSG00000064932.16	4537	3930	24	583	24	3954	4537	2.72213	4351	421	906		m5C
chr19	1107797	1107798	ENST00000587024.5	.	-	4703	CTCCCCCAG	20	0.684211	0.999934	protein_coding	SBNO2	ENSG00000064932.16	4861	4071	211	579	211	4282	4861	2.72712	4492	421	906		m5C
chr19	1107798	1107799	ENST00000361757.8	.	-	4744	CCTCCCCCA	27	0.851852	0.999997	protein_coding	SBNO2	ENSG00000064932.16	4906	4101	223	582	223	4324	4906	2.72165	4521	420	905		m5C
chr19	1107798	1107799	ENST00000438103.6	.	-	4374	CCTCCCCCA	41	0.894737	0.999985	protein_coding	SBNO2	ENSG00000064932.16	4537	3930	24	583	24	3954	4537	2.72041	4350	420	905		m5C
chr19	1107798	1107799	ENST00000587024.5	.	-	4702	CCTCCCCCA	21	0.833333	0.999991	protein_coding	SBNO2	ENSG00000064932.16	4861	4071	211	579	211	4282	4861	2.72539	4491	420	905		m5C
chr4	1212133	1212134	ENST00000290921.10	.	-	1610	AGAGACTGG	26	0.681818	0.999917	protein_coding	CTBP1	ENSG00000159692.16	2297	1323	182	792	182	1505	2297	2.13258	1428	105	289		m6A
chr4	1213596	1213597	ENST00000382952.8	.	-	1271	AGCCAGGGC	42	0.842105	0.99995	protein_coding	CTBP1	ENSG00000159692.16	2488	1290	403	795	403	1693	2488	1.67287	868	-422	8	120	m6A
chr1	1217133	1217134	ENST00000360001.12	.	-	1729	AAAAAACAG	141	0.966667	0.999907	protein_coding	SDF4	ENSG00000078808.19	1933	1068	284	581	284	1352	1933	2.64888	1445	377	554		m6A
chr1	1217133	1217134	ENST00000494748.1	.	-	3313	AAAAAACAG	21	0.833333	0.999927	retained_intron	SDF4	ENSG00000078808.19	3516	0	0	0	0	0	0	inf	3313	3313	554		m6A
chr1	1217428	1217429	ENST00000360001.12	.	-	1434	CCGGACCCC	150	0.133333	0.999957	protein_coding	SDF4	ENSG00000078808.19	1933	1068	284	581	284	1352	1933	2.14114	1150	82	259		m6A
chr1	1217542	1217543	ENST00000360001.12	.	-	1320	GTGGACTAC	150	0.71223	0.999996	protein_coding	SDF4	ENSG00000078808.19	1933	1068	284	581	284	1352	1933	1.97004	1036	-32	145		m6A
chr1	1217542	1217543	ENST00000494748.1	.	-	2904	GTGGACTAC	21	0.65	0.999993	retained_intron	SDF4	ENSG00000078808.19	3516	0	0	0	0	0	0	inf	2904	2904	145		m6A
chr1	1217677	1217678	ENST00000360001.12	.	-	1185	ATGGACCCC	143	0.161972	0.99993	protein_coding	SDF4	ENSG00000078808.19	1933	1068	284	581	284	1352	1933	1.84363	901	-167	10		m6A
chr1	1232630	1232631	ENST00000379198.5	.	+	394	GGGGACCTG	34	0.264706	0.999964	protein_coding	B3GALT6	ENSG00000176022.7	2805	990	42	1773	42	1032	2805	1.35556	352	-638			m6A
chr1	1233131	1233132	ENST00000379198.5	.	+	895	GAGGACATG	49	0.651163	0.999982	protein_coding	B3GALT6	ENSG00000176022.7	2805	990	42	1773	42	1032	2805	1.86162	853	-137			m6A
chr1	1233292	1233293	ENST00000379198.5	.	+	1056	CGGGACACC	42	0.810811	0.999949	protein_coding	B3GALT6	ENSG00000176022.7	2805	990	42	1773	42	1032	2805	2.01354	1014	24			m6A
chr1	1233414	1233415	ENST00000379198.5	.	+	1178	GGAGACCCC	47	0.319149	0.999942	protein_coding	B3GALT6	ENSG00000176022.7	2805	990	42	1773	42	1032	2805	2.08235	1136	146			m6A
chr1	1233471	1233472	ENST00000379198.5	.	+	1235	CTGGACCTC	51	0.632653	0.999976	protein_coding	B3GALT6	ENSG00000176022.7	2805	990	42	1773	42	1032	2805	2.1145	1193	203			m6A
chr1	1233633	1233634	ENST00000379198.5	.	+	1397	TGGGATTTT	57	0.618182	0.999975	protein_coding	B3GALT6	ENSG00000176022.7	2805	990	42	1773	42	1032	2805	2.20587	1355	365			m6A
chr1	1233653	1233654	ENST00000379198.5	.	+	1417	AGTGACTTC	64	0.644068	0.999951	protein_coding	B3GALT6	ENSG00000176022.7	2805	990	42	1773	42	1032	2805	2.21715	1375	385			m6A
chr1	1233775	1233776	ENST00000379198.5	.	+	1539	AAAGACTTT	46	0.85	0.999986	protein_coding	B3GALT6	ENSG00000176022.7	2805	990	42	1773	42	1032	2805	2.28596	1497	507			m6A
chr1	1233909	1233910	ENST00000379198.5	.	+	1673	AGAGACTTT	39	0.823529	0.999973	protein_coding	B3GALT6	ENSG00000176022.7	2805	990	42	1773	42	1032	2805	2.36153	1631	641			m6A
chr1	1233971	1233972	ENST00000379198.5	.	+	1735	TCAGACTCT	43	0.952381	0.99997	protein_coding	B3GALT6	ENSG00000176022.7	2805	990	42	1773	42	1032	2805	2.3965	1693	703			m6A
chr1	1234668	1234669	ENST00000379198.5	.	+	2432	GTGGACTCG	46	0.880952	0.999963	protein_coding	B3GALT6	ENSG00000176022.7	2805	990	42	1773	42	1032	2805	2.78962	2390	1400			m6A
chr1	1234702	1234703	ENST00000379198.5	.	+	2466	GTGTCCCAG	36	0.939394	0.999992	protein_coding	B3GALT6	ENSG00000176022.7	2805	990	42	1773	42	1032	2805	2.8088	2424	1434			m5C
chr1	1234703	1234704	ENST00000379198.5	.	+	2467	TGTCCCAGG	32	0.785714	0.999917	protein_coding	B3GALT6	ENSG00000176022.7	2805	990	42	1773	42	1032	2805	2.80936	2425	1435			m5C
chr1	1234848	1234849	ENST00000379198.5	.	+	2612	CTGGACTCC	44	0.833333	0.999995	protein_coding	B3GALT6	ENSG00000176022.7	2805	990	42	1773	42	1032	2805	2.89114	2570	1580			m6A
chr1	1235016	1235017	ENST00000379198.5	.	+	2780	TAAGACATT	38	0.815789	0.999996	protein_coding	B3GALT6	ENSG00000176022.7	2805	990	42	1773	42	1032	2805	2.9859	2738	1748			m6A
chr1	1235017	1235018	ENST00000379198.5	.	+	2781	AAGACATTA	38	0.805556	0.999977	protein_coding	B3GALT6	ENSG00000176022.7	2805	990	42	1773	42	1032	2805	2.98646	2739	1749			m5C
chr19	1244164	1244165	ENST00000590265.5	.	+	908	GACGCTGGA	23	0.909091	0.999943	retained_intron	ATP5F1D	ENSG00000099624.8	1144	0	0	0	0	0	0	inf	908	908	68	21	m5C
chr19	1244616	1244617	ENST00000588538.5	.	+	1184	GGGGACTGG	46	0.452381	0.999954	retained_intron	ATP5F1D	ENSG00000099624.8	1393	0	0	0	0	0	0	inf	1184	1184	302		m6A
chr1	1255132	1255133	ENST00000347370.6	.	-	1167	CTGGACACA	26	0.44	0.999913	protein_coding	UBE2J2	ENSG00000160087.21	2387	624	474	1289	474	1098	2387	2.05353	693	69	354		m6A
chr1	1255132	1255133	ENST00000349431.11	.	-	1038	CTGGACACA	70	0.578125	0.999967	protein_coding	UBE2J2	ENSG00000160087.21	2260	780	189	1291	189	969	2260	2.05345	849	69	354		m6A
chr1	1255301	1255302	ENST00000347370.6	.	-	998	ACGGACTCC	25	0.76	0.999993	protein_coding	UBE2J2	ENSG00000160087.21	2387	624	474	1289	474	1098	2387	1.83974	524	-100	185		m6A
chr1	1255301	1255302	ENST00000349431.11	.	-	869	ACGGACTCC	82	0.654321	0.999985	protein_coding	UBE2J2	ENSG00000160087.21	2260	780	189	1291	189	969	2260	1.87179	680	-100	185		m6A
chr19	1257213	1257214	ENST00000682408.1	.	+	1962	GAGGACTCC	28	0.740741	0.999989	protein_coding	MIDN	ENSG00000167470.13	3892	1536	485	1871	485	2021	3892	1.96159	1477	-59	219		m6A
chr19	1257462	1257463	ENST00000682408.1	.	+	2211	CTGGACTCT	41	0.324324	0.999906	protein_coding	MIDN	ENSG00000167470.13	3892	1536	485	1871	485	2021	3892	2.10155	1726	190	468		m6A
chr19	1257482	1257483	ENST00000682408.1	.	+	2231	GCTTCCTAC	22	0.952381	0.999988	protein_coding	MIDN	ENSG00000167470.13	3892	1536	485	1871	485	2021	3892	2.11224	1746	210	488		m5C
chr19	1279093	1279094	ENST00000409293.6	.	+	735	TGTGACTTG	119	0.669725	0.999955	protein_coding	FAM174C	ENSG00000228300.14	870	399	20	451	20	419	870	2.70067	715	316	317		m6A
chr6	1313275	1313276	ENST00000296839.5	.	+	1178	AAGGACAAC	22	0.823529	0.99995	protein_coding	FOXQ1	ENSG00000164379.7	2661	1212	607	842	607	1819	2661	1.47112	571	-641			m6A
chr6	1313374	1313375	ENST00000296839.5	.	+	1277	CCCGCGCCC	22	0.9	0.99996	protein_coding	FOXQ1	ENSG00000164379.7	2661	1212	607	842	607	1819	2661	1.55281	670	-542			m5C
chr1	1313870	1313871	ENST00000435064.6	.	-	869	ACCGAGAAG	21	0.904762	0.999991	protein_coding	INTS11	ENSG00000127054.21	2114	1803	52	259	52	1855	2114	1.45313	817	-986	50	140	m6A
chr6	1313986	1313987	ENST00000296839.5	.	+	1889	GCGGACTTT	37	0.911765	0.999988	protein_coding	FOXQ1	ENSG00000164379.7	2661	1212	607	842	607	1819	2661	2.08314	1282	70			m6A
chr6	1313987	1313988	ENST00000296839.5	.	+	1890	CGGACTTTG	38	0.916667	0.999967	protein_coding	FOXQ1	ENSG00000164379.7	2661	1212	607	842	607	1819	2661	2.08432	1283	71			m5C
chr6	1314182	1314183	ENST00000296839.5	.	+	2085	AAGGACTTT	33	0.806452	0.999984	protein_coding	FOXQ1	ENSG00000164379.7	2661	1212	607	842	607	1819	2661	2.31591	1478	266			m6A
chr5	1317965	1317966	ENST00000320895.10	.	-	2277	ATGGACTCT	419	0.8675	0.999998	protein_coding	CLPTM1L	ENSG00000049656.14	2492	1617	258	617	258	1875	2492	2.65154	2019	402	487		m6A
chr5	1317965	1317966	ENST00000507807.3	.	-	1526	ATGGACTCT	87	0.763158	0.999982	protein_coding	CLPTM1L	ENSG00000049656.14	1740	1110	14	616	14	1124	1740	2.6526	1512	402	487		m6A
chr5	1318287	1318288	ENST00000507807.3	.	-	1204	CTAGACATT	83	0.225	0.999906	protein_coding	CLPTM1L	ENSG00000049656.14	1740	1110	14	616	14	1124	1740	2.12987	1190	80	165		m6A
chr1	1327752	1327753	ENST00000343938.9	.	+	1010	CTGGACCTG	27	0.423077	0.999988	protein_coding	CPTP	ENSG00000224051.7	2154	645	376	1133	376	1021	2154	1.98295	634	-11	512		m6A
chr1	1328220	1328221	ENST00000343938.9	.	+	1478	TGGGACCCC	43	0.214286	0.999976	protein_coding	CPTP	ENSG00000224051.7	2154	645	376	1133	376	1021	2154	2.40335	1102	457	980		m6A
chr1	1328260	1328261	ENST00000343938.9	.	+	1518	GGGGACTCA	43	0.930233	0.999998	protein_coding	CPTP	ENSG00000224051.7	2154	645	376	1133	376	1021	2154	2.43866	1142	497	1020		m6A
chr1	1328367	1328368	ENST00000343938.9	.	+	1625	AGGCAGACT	40	0.972222	0.999957	protein_coding	CPTP	ENSG00000224051.7	2154	645	376	1133	376	1021	2154	2.5331	1249	604	1127		m6A
chr1	1328486	1328487	ENST00000343938.9	.	+	1744	AGGGACGCA	50	0.26087	0.999941	protein_coding	CPTP	ENSG00000224051.7	2154	645	376	1133	376	1021	2154	2.63813	1368	723	1246		m6A
chr1	1328560	1328561	ENST00000343938.9	.	+	1818	TGGGACTCT	53	0.943396	0.999999	protein_coding	CPTP	ENSG00000224051.7	2154	645	376	1133	376	1021	2154	2.70344	1442	797	1320		m6A
chr1	1328668	1328669	ENST00000343938.9	.	+	1926	CTGGACCCT	54	0.442308	0.999984	protein_coding	CPTP	ENSG00000224051.7	2154	645	376	1133	376	1021	2154	2.79876	1550	905	1428		m6A
chr1	1328760	1328761	ENST00000343938.9	.	+	2018	GTGGACCCC	42	0.3	0.999996	protein_coding	CPTP	ENSG00000224051.7	2154	645	376	1133	376	1021	2154	2.87996	1642	997	1520		m6A
chr1	1335366	1335367	ENST00000378891.9	.	-	2834	TATCAAAGT	47	0.918919	0.999902	protein_coding	DVL1	ENSG00000107404.20	2926	2013	47	866	47	2060	2926	2.89376	2787	774	1148		m6A
chr1	1335533	1335534	ENST00000610709.2	.	-	2012	TGGCCCGCA	35	0.354839	0.999911	protein_coding	DVL1	ENSG00000107404.20	2268	1335	70	863	70	1405	2268	2.70336	1942	607	981		m5C
chr4	1339442	1339443	ENST00000303400.9	.	+	1487	AAAGACTGA	25	0.916667	0.999996	protein_coding	MAEA	ENSG00000090316.16	2182	1191	23	968	23	1214	2182	2.28202	1464	273	369		m6A
chr4	1339614	1339615	ENST00000303400.9	.	+	1659	CCGGACTGA	25	0.681818	0.999988	protein_coding	MAEA	ENSG00000090316.16	2182	1191	23	968	23	1214	2182	2.45971	1636	445	541		m6A
chr4	1339615	1339616	ENST00000303400.9	.	+	1660	CGGACTGAC	25	0.95	0.999931	protein_coding	MAEA	ENSG00000090316.16	2182	1191	23	968	23	1214	2182	2.46074	1637	446	542		m5C
chr4	1339652	1339653	ENST00000303400.9	.	+	1697	AGGGACACT	25	0.791667	0.999997	protein_coding	MAEA	ENSG00000090316.16	2182	1191	23	968	23	1214	2182	2.49897	1674	483	579		m6A
chr4	1339653	1339654	ENST00000303400.9	.	+	1698	GGGACACTT	26	0.913043	0.999949	protein_coding	MAEA	ENSG00000090316.16	2182	1191	23	968	23	1214	2182	2.5	1675	484	580		m5C
chr4	1339757	1339758	ENST00000303400.9	.	+	1802	CGGGACTGT	21	0.952381	0.999927	protein_coding	MAEA	ENSG00000090316.16	2182	1191	23	968	23	1214	2182	2.60744	1779	588	684		m6A
chr17	1344526	1344527	ENST00000264335.13	.	-	1799	CCTCCATCC	23	0.363636	0.999984	protein_coding	YWHAE	ENSG00000108953.17	2052	768	112	1172	112	880	2052	2.78413	1687	919	972		m5C
chr17	1345318	1345319	ENST00000466227.6	.	-	596	GTTCCTGCC	47	0.880952	0.999991	nonsense_mediated_decay	YWHAE	ENSG00000108953.17	1377	329	0	1048	0	329	1377	2.25477	596	267	180		m5C
chr17	1345319	1345320	ENST00000466227.6	.	-	595	GGTTCCTGC	41	0.868421	0.999973	nonsense_mediated_decay	YWHAE	ENSG00000108953.17	1377	329	0	1048	0	329	1377	2.25382	595	266	179		m5C
chr16	1349440	1349441	ENST00000007390.3	.	-	1008	AGAGACTGA	149	0.64	0.999923	protein_coding	TSR3	ENSG00000007520.4	1210	939	74	197	74	1013	1210	1.99468	934	-5	167		m6A
chr16	1350228	1350229	ENST00000007390.3	.	-	605	CTTTCCAGA	108	0.907216	0.999947	protein_coding	TSR3	ENSG00000007520.4	1210	939	74	197	74	1013	1210	1.5655	531	-408	5	172	m5C
chr1	1374217	1374218	ENST00000321751.9	.	-	408	AGGGACTGT	47	0.372093	0.999918	protein_coding	AURKAIP1	ENSG00000175756.13	798	600	129	69	129	729	798	1.465	279	-321	227	219	m6A
chr1	1374217	1374218	ENST00000338338.9	.	-	655	AGGGACTGT	129	0.413223	0.999925	protein_coding	AURKAIP1	ENSG00000175756.13	1047	600	376	71	376	976	1047	1.465	279	-321	227	219	m6A
chr1	1374217	1374218	ENST00000338370.7	.	-	680	AGGGACTGT	54	0.428571	0.999961	protein_coding	AURKAIP1	ENSG00000175756.13	1072	600	401	71	401	1001	1072	1.465	279	-321	227	219	m6A
chr6	1390469	1390470	ENST00000645481.2	.	+	894	CTGGACCAT	39	0.842105	0.999997	protein_coding	FOXF2	ENSG00000137273.6	2451	1335	372	744	372	1707	2451	1.39101	522	-813		649	m6A
chr6	1395037	1395038	ENST00000645481.2	.	+	1885	AAGGACAAC	81	0.616438	0.999947	protein_coding	FOXF2	ENSG00000137273.6	2451	1335	372	744	372	1707	2451	2.23925	1513	178	342		m6A
chr6	1395103	1395104	ENST00000645481.2	.	+	1951	GGGCAGACT	100	0.967742	0.999949	protein_coding	FOXF2	ENSG00000137273.6	2451	1335	372	744	372	1707	2451	2.32796	1579	244	408		m6A
chr6	1395105	1395106	ENST00000645481.2	.	+	1953	GCAGACTCA	96	0.741573	0.999958	protein_coding	FOXF2	ENSG00000137273.6	2451	1335	372	744	372	1707	2451	2.33065	1581	246	410		m6A
chr19	1398791	1398792	ENST00000447102.8	.	-	787	CTGGACTGT	20	0.736842	0.999991	protein_coding	GAMT	ENSG00000130005.13	1769	810	94	865	94	904	1769	1.85556	693	-117	234		m6A
chr1	1402079	1402080	ENST00000344843.12	.	-	528	GAGGACTGT	276	0.782609	0.999921	protein_coding	MRPL20	ENSG00000242485.6	700	450	76	174	76	526	700	2.01149	452	2	176		m6A
chr19	1435069	1435070	ENST00000233078.9	.	+	1569	CTGGACTGA	101	0.645161	0.999943	protein_coding	DAZAP1	ENSG00000071626.17	2184	1224	188	772	188	1412	2184	2.20337	1381	157	333		m6A
chr19	1435069	1435070	ENST00000585485.2	.	+	3328	CTGGACTGA	22	0.666667	0.999998	retained_intron	DAZAP1	ENSG00000071626.17	3943	0	0	0	0	0	0	inf	3328	3328	333		m6A
chr19	1435069	1435070	ENST00000587079.5	.	+	1472	CTGGACTGA	23	0.761905	0.999959	protein_coding	DAZAP1	ENSG00000071626.17	2086	1221	94	771	94	1315	2086	2.20363	1378	157	333		m6A
chr19	1435117	1435118	ENST00000233078.9	.	+	1617	AAAAAAAAG	65	0.936508	0.999998	protein_coding	DAZAP1	ENSG00000071626.17	2184	1224	188	772	188	1412	2184	2.26554	1429	205	381		m6A
chr19	1435117	1435118	ENST00000587079.5	.	+	1520	AAAAAAAAG	22	1	0.999998	protein_coding	DAZAP1	ENSG00000071626.17	2086	1221	94	771	94	1315	2086	2.26589	1426	205	381		m6A
chr19	1435117	1435118	ENST00000592522.5	.	+	1587	AAAAAAAAG	23	0.952381	0.999994	protein_coding	DAZAP1	ENSG00000071626.17	2157	1221	161	775	161	1382	2157	2.26452	1426	205	378		m6A
chr20	1443546	1443547	ENST00000216879.9	.	-	1339	ATGGACTTT	23	0.761905	0.999998	protein_coding	NSFL1C	ENSG00000088833.18	2721	1113	25	1583	25	1138	2721	2.12697	1314	201	364		m6A
chr5	1461955	1461956	ENST00000283415.4	.	-	3415	TTGGACACA	67	0.384615	0.999989	protein_coding	LPCAT1	ENSG00000153395.10	3945	1605	116	2224	116	1721	3945	2.76169	3299	1694	1879		m6A
chr5	1461955	1461956	ENST00000503252.1	.	-	2166	TTGGACACA	24	0.409091	0.999948	processed_transcript	LPCAT1	ENSG00000153395.10	2694	0	0	0	0	0	0	inf	2166	2166	1879		m6A
chr5	1462022	1462023	ENST00000283415.4	.	-	3348	ATGGACACT	50	0.857143	0.999991	protein_coding	LPCAT1	ENSG00000153395.10	3945	1605	116	2224	116	1721	3945	2.73156	3232	1627	1812		m6A
chr5	1462022	1462023	ENST00000503252.1	.	-	2099	ATGGACACT	20	0.736842	0.99991	processed_transcript	LPCAT1	ENSG00000153395.10	2694	0	0	0	0	0	0	inf	2099	2099	1812		m6A
chr5	1462269	1462270	ENST00000283415.4	.	-	3101	ACAGACTTG	50	0.409091	0.999934	protein_coding	LPCAT1	ENSG00000153395.10	3945	1605	116	2224	116	1721	3945	2.6205	2985	1380	1565		m6A
chr5	1462419	1462420	ENST00000283415.4	.	-	2951	GGTCCTGCC	50	0.854167	0.999959	protein_coding	LPCAT1	ENSG00000153395.10	3945	1605	116	2224	116	1721	3945	2.55306	2835	1230	1415		m5C
chr5	1462420	1462421	ENST00000283415.4	.	-	2950	GGGTCCTGC	52	0.921569	0.99999	protein_coding	LPCAT1	ENSG00000153395.10	3945	1605	116	2224	116	1721	3945	2.55261	2834	1229	1414		m5C
chr5	1462854	1462855	ENST00000283415.4	.	-	2516	TTTCCAGTC	34	1	0.999961	protein_coding	LPCAT1	ENSG00000153395.10	3945	1605	116	2224	116	1721	3945	2.35746	2400	795	980		m5C
chr5	1462855	1462856	ENST00000283415.4	.	-	2515	TTTTCCAGT	34	0.90625	0.999985	protein_coding	LPCAT1	ENSG00000153395.10	3945	1605	116	2224	116	1721	3945	2.35701	2399	794	979		m5C
chr5	1463580	1463581	ENST00000283415.4	.	-	1790	AGTGACCTC	32	0.387097	0.999966	protein_coding	LPCAT1	ENSG00000153395.10	3945	1605	116	2224	116	1721	3945	2.03103	1674	69	254		m6A
chr5	1463610	1463611	ENST00000283415.4	.	-	1760	GTGGACATC	24	0.434783	0.999941	protein_coding	LPCAT1	ENSG00000153395.10	3945	1605	116	2224	116	1721	3945	2.01754	1644	39	224		m6A
chr17	1464250	1464251	ENST00000575158.5	.	-	4738	GGGTCTCAG	23	1	0.999959	protein_coding	MYO1C	ENSG00000197879.17	4804	3087	177	1540	177	3264	4804	2.95714	4561	1474	1501		m5C
chr17	1464468	1464469	ENST00000648446.1	.	-	4440	AGTCCAGGC	24	0.727273	0.999988	protein_coding	MYO1C	ENSG00000197879.17	4724	3135	49	1540	49	3184	4724	2.81558	4391	1256	1283		m5C
chr17	1464469	1464470	ENST00000648446.1	.	-	4439	GAGTCCAGG	26	0.791667	0.999981	protein_coding	MYO1C	ENSG00000197879.17	4724	3135	49	1540	49	3184	4724	2.81494	4390	1255	1282		m5C
chr7	1470939	1470940	ENST00000404767.8	.	-	6470	CTTTCCTGC	108	0.851485	0.999987	protein_coding	INTS1	ENSG00000164880.16	6981	6573	108	300	108	6681	6981	1.9679	6362	-211	15	95	m5C
chr7	1476332	1476333	ENST00000404767.8	.	-	5381	TCATCCAGG	48	0.444444	0.999923	protein_coding	INTS1	ENSG00000164880.16	6981	6573	108	300	108	6681	6981	1.80222	5273	-1300	122	105	m5C
chr7	1476887	1476888	ENST00000404767.8	.	-	5076	GTTCCGTCC	35	0.896552	0.999904	protein_coding	INTS1	ENSG00000164880.16	6981	6573	108	300	108	6681	6981	1.75582	4968	-1605	30	95	m5C
chr7	1476888	1476889	ENST00000404767.8	.	-	5075	CGTTCCGTC	36	0.964286	0.99998	protein_coding	INTS1	ENSG00000164880.16	6981	6573	108	300	108	6681	6981	1.75567	4967	-1606	29	96	m5C
chr7	1479641	1479642	ENST00000404767.8	.	-	4224	CAGTCCCCG	25	0.947368	0.999935	protein_coding	INTS1	ENSG00000164880.16	6981	6573	108	300	108	6681	6981	1.6262	4116	-2457	42	213	m5C
chr5	1494905	1494906	ENST00000283415.4	.	-	402	GTGGACTTC	21	0.411765	0.99995	protein_coding	LPCAT1	ENSG00000153395.10	3945	1605	116	2224	116	1721	3945	1.17819	286	-1319	8	207	m6A
chr1	1495846	1495847	ENST00000472194.6	.	+	2312	CCTTCCTGC	42	0.902439	0.999995	retained_intron	ATAD3B	ENSG00000160072.20	4314	0	0	0	0	0	0	inf	2312	2312	362		m5C
chr1	1495846	1495847	ENST00000673477.1	.	+	2096	CCTTCCTGC	57	0.925926	0.999999	protein_coding	ATAD3B	ENSG00000160072.20	4098	1947	120	2031	120	2067	4098	2.01428	1976	29	362		m5C
chr1	1495847	1495848	ENST00000472194.6	.	+	2313	CTTCCTGCC	42	0.894737	0.999957	retained_intron	ATAD3B	ENSG00000160072.20	4314	0	0	0	0	0	0	inf	2313	2313	363		m5C
chr1	1495847	1495848	ENST00000673477.1	.	+	2097	CTTCCTGCC	56	0.903846	0.999901	protein_coding	ATAD3B	ENSG00000160072.20	4098	1947	120	2031	120	2067	4098	2.01477	1977	30	363		m5C
chr1	1496180	1496181	ENST00000472194.6	.	+	2646	TCTAATAAA	22	0.857143	0.999949	retained_intron	ATAD3B	ENSG00000160072.20	4314	0	0	0	0	0	0	inf	2646	2646	696		m6A
chr1	1496180	1496181	ENST00000673477.1	.	+	2430	TCTAATAAA	32	0.888889	0.999956	protein_coding	ATAD3B	ENSG00000160072.20	4098	1947	120	2031	120	2067	4098	2.17873	2310	363	696		m6A
chr16	1506978	1506979	ENST00000262319.11	.	+	2435	TGGGAGAAG	32	0.833333	0.999902	protein_coding	TELO2	ENSG00000100726.15	3314	2514	282	518	282	2796	3314	1.8564	2153	-361	27	73	m6A
chr16	1510147	1510148	ENST00000262319.11	.	+	3007	CGGGACATG	33	0.46875	0.999992	protein_coding	TELO2	ENSG00000100726.15	3314	2514	282	518	282	2796	3314	2.40734	2725	211	318		m6A
chr16	1510161	1510162	ENST00000262319.11	.	+	3021	CTGGACGTG	30	0.821429	0.999998	protein_coding	TELO2	ENSG00000100726.15	3314	2514	282	518	282	2796	3314	2.43436	2739	225	332		m6A
chr7	1738912	1738913	ENST00000453348.1	.	-	353	CACTCTCAG	58	1	0.999987	lncRNA	ELFN1-AS1	ENSG00000236081.1	637	0	0	0	0	0	0	inf	353	353	289		m5C
chr20	26209297	26209298	ENST00000601079.6	.	-	164	TGGTCCGGC	40	1	1	lncRNA	MIR663AHG	ENSG00000227195.11	1226	0	0	0	0	0	0	inf	164	164		35	m5C
chr17	1518017	1518018	ENST00000313486.12	.	-	3587	GAAAAAAAG	33	0.939394	0.999914	protein_coding	PITPNA	ENSG00000174238.15	3888	813	232	2843	232	1045	3888	2.89413	3355	2542	2520		m6A
chr1	1534287	1534288	ENST00000339113.9	.	+	1940	CCTTCCTGC	22	0.947368	0.99996	nonsense_mediated_decay	ATAD3A	ENSG00000197785.14	2266	418	0	1848	0	418	2266	2.82359	1940	1522	362		m5C
chr1	1534287	1534288	ENST00000378756.8	.	+	2083	CCTTCCTGC	149	0.935252	1	protein_coding	ATAD3A	ENSG00000197785.14	2481	1761	107	613	107	1868	2481	2.35073	1976	215	362		m5C
chr1	1534287	1534288	ENST00000378755.9	.	+	2214	CCTTCCTGC	70	0.938462	1	protein_coding	ATAD3A	ENSG00000197785.14	2612	1905	94	613	94	1999	2612	2.35073	2120	215	362		m5C
chr1	1534287	1534288	ENST00000536055.6	.	+	1932	CCTTCCTGC	68	0.924242	1	protein_coding	ATAD3A	ENSG00000197785.14	2330	1524	193	613	193	1717	2330	2.35073	1739	215	362		m5C
chr1	1534288	1534289	ENST00000339113.9	.	+	1941	CTTCCTGCC	22	0.842105	0.999975	nonsense_mediated_decay	ATAD3A	ENSG00000197785.14	2266	418	0	1848	0	418	2266	2.82413	1941	1523	363		m5C
chr1	1534288	1534289	ENST00000378756.8	.	+	2084	CTTCCTGCC	149	0.89781	0.999903	protein_coding	ATAD3A	ENSG00000197785.14	2481	1761	107	613	107	1868	2481	2.35237	1977	216	363		m5C
chr1	1541740	1541741	ENST00000291386.4	.	-	1215	CCGGACTGT	315	0.666667	0.999974	protein_coding	SSU72	ENSG00000160075.12	1284	585	306	393	306	891	1284	2.82443	909	324	426		m6A
chr7	1542407	1542408	ENST00000343242.9	.	+	2744	ACGGACTGT	80	0.692308	0.999994	protein_coding	MAFK	ENSG00000198517.10	3380	471	241	2668	241	712	3380	2.76162	2503	2032	2467		m6A
chr7	1542699	1542700	ENST00000343242.9	.	+	3036	AGGGACTCT	109	0.554455	0.999923	protein_coding	MAFK	ENSG00000198517.10	3380	471	241	2668	241	712	3380	2.87106	2795	2324	2759		m6A
chr19	1554802	1554803	ENST00000402693.5	.	-	2982	ATGGACCTT	27	0.259259	0.999945	protein_coding	MEX3D	ENSG00000181588.17	3114	1956	267	891	267	2223	3114	2.85185	2715	759	2120		m6A
chr7	1567633	1567634	ENST00000288607.3	.	-	1125	AGGGACTCA	56	0.76087	0.999925	protein_coding	PSMG3	ENSG00000157778.9	1428	369	693	366	693	1062	1428	2.17213	432	63	216		m6A
chr19	1576778	1576779	ENST00000156825.5	.	-	2334	TGGGACCCT	34	0.151515	0.999912	protein_coding	MBD3	ENSG00000071655.18	5518	780	170	4568	170	950	5518	2.30298	2164	1384	1379		m6A
chr19	1576778	1576779	ENST00000434436.8	.	-	2494	TGGGACCCT	40	0.236842	0.999975	protein_coding	MBD3	ENSG00000071655.18	5678	876	234	4568	234	1110	5678	2.30298	2260	1384	1379		m6A
chr19	1576778	1576779	ENST00000590550.6	.	-	2642	TGGGACCCT	25	0.32	0.999979	protein_coding	MBD3	ENSG00000071655.18	2782	708	374	1700	374	1082	2782	2.91765	2268	1560	1759		m6A
chr19	1577000	1577001	ENST00000156825.5	.	-	2112	CTGGACTGT	32	0.833333	0.99996	protein_coding	MBD3	ENSG00000071655.18	5518	780	170	4568	170	950	5518	2.25438	1942	1162	1157		m6A
chr19	1577000	1577001	ENST00000434436.8	.	-	2272	CTGGACTGT	43	0.675	0.999959	protein_coding	MBD3	ENSG00000071655.18	5678	876	234	4568	234	1110	5678	2.25438	2038	1162	1157		m6A
chr19	1577000	1577001	ENST00000590550.6	.	-	2420	CTGGACTGT	22	0.842105	0.99999	protein_coding	MBD3	ENSG00000071655.18	2782	708	374	1700	374	1082	2782	2.78706	2046	1338	1537		m6A
chr19	1577000	1577001	ENST00000592012.5	.	-	2017	CTGGACTGT	24	0.95	0.999954	nonsense_mediated_decay	MBD3	ENSG00000071655.18	2379	558	151	1670	151	709	2379	2.78323	1866	1308	1157		m6A
chr19	1577099	1577100	ENST00000590550.6	.	-	2321	ATTGACCTT	23	0.363636	0.999988	protein_coding	MBD3	ENSG00000071655.18	2782	708	374	1700	374	1082	2782	2.72882	1947	1239	1438		m6A
chr19	1577201	1577202	ENST00000156825.5	.	-	1911	GTGGACTCT	28	0.964286	0.999993	protein_coding	MBD3	ENSG00000071655.18	5518	780	170	4568	170	950	5518	2.21038	1741	961	956		m6A
chr19	1577201	1577202	ENST00000434436.8	.	-	2071	GTGGACTCT	42	0.95	0.999998	protein_coding	MBD3	ENSG00000071655.18	5678	876	234	4568	234	1110	5678	2.21038	1837	961	956		m6A
chr19	1577201	1577202	ENST00000590550.6	.	-	2219	GTGGACTCT	25	1	0.999922	protein_coding	MBD3	ENSG00000071655.18	2782	708	374	1700	374	1082	2782	2.66882	1845	1137	1336		m6A
chr19	1577201	1577202	ENST00000592012.5	.	-	1816	GTGGACTCT	23	0.956522	0.999938	nonsense_mediated_decay	MBD3	ENSG00000071655.18	2379	558	151	1670	151	709	2379	2.66287	1665	1107	956		m6A
chr19	1577345	1577346	ENST00000156825.5	.	-	1767	TGGGACAGG	27	0.545455	0.999988	protein_coding	MBD3	ENSG00000071655.18	5518	780	170	4568	170	950	5518	2.17885	1597	817	812		m6A
chr19	1577345	1577346	ENST00000434436.8	.	-	1927	TGGGACAGG	38	0.447368	0.999988	protein_coding	MBD3	ENSG00000071655.18	5678	876	234	4568	234	1110	5678	2.17885	1693	817	812		m6A
chr19	1577483	1577484	ENST00000156825.5	.	-	1629	CGGGACTTG	28	0.769231	0.999993	protein_coding	MBD3	ENSG00000071655.18	5518	780	170	4568	170	950	5518	2.14864	1459	679	674		m6A
chr19	1577483	1577484	ENST00000434436.8	.	-	1789	CGGGACTTG	36	0.794118	0.999962	protein_coding	MBD3	ENSG00000071655.18	5678	876	234	4568	234	1110	5678	2.14864	1555	679	674		m6A
chr19	1577704	1577705	ENST00000434436.8	.	-	1568	CGGGACTCT	33	0.9375	0.999997	protein_coding	MBD3	ENSG00000071655.18	5678	876	234	4568	234	1110	5678	2.10026	1334	458	453		m6A
chr19	1577829	1577830	ENST00000434436.8	.	-	1443	TGAGACTGG	25	0.791667	0.999955	protein_coding	MBD3	ENSG00000071655.18	5678	876	234	4568	234	1110	5678	2.0729	1209	333	328		m6A
chr19	1577831	1577832	ENST00000434436.8	.	-	1441	CTTGAGACT	35	0.933333	0.999916	protein_coding	MBD3	ENSG00000071655.18	5678	876	234	4568	234	1110	5678	2.07246	1207	331	326		m6A
chr19	1577960	1577961	ENST00000156825.5	.	-	1152	AAAGACCCT	22	0.5	0.999917	protein_coding	MBD3	ENSG00000071655.18	5518	780	170	4568	170	950	5518	2.04422	982	202	197		m6A
chr19	1577960	1577961	ENST00000434436.8	.	-	1312	AAAGACCCT	26	0.541667	0.999968	protein_coding	MBD3	ENSG00000071655.18	5678	876	234	4568	234	1110	5678	2.04422	1078	202	197		m6A
chr19	1577962	1577963	ENST00000156825.5	.	-	1150	CGAAAGACC	23	0.684211	0.999952	protein_coding	MBD3	ENSG00000071655.18	5518	780	170	4568	170	950	5518	2.04378	980	200	195		m6A
chr19	1577962	1577963	ENST00000434436.8	.	-	1310	CGAAAGACC	28	0.863636	0.999907	protein_coding	MBD3	ENSG00000071655.18	5678	876	234	4568	234	1110	5678	2.04378	1076	200	195		m6A
chr19	1597372	1597373	ENST00000591899.8	.	-	1094	GTAGACATT	26	0.5	0.999974	protein_coding	UQCR11	ENSG00000127540.12	1299	171	53	1075	53	224	1299	2.8093	1041	870	842		m6A
chr1	1598020	1598021	ENST00000422725.4	.	-	2114	CATTCTCAG	40	0.945946	0.999975	protein_coding	FNDC10	ENSG00000228594.4	2124	681	120	1323	120	801	2124	2.99244	1994	1313			m5C
chr1	1598191	1598192	ENST00000422725.4	.	-	1943	TGGACTTGA	40	0.974359	0.999997	protein_coding	FNDC10	ENSG00000228594.4	2124	681	120	1323	120	801	2124	2.86319	1823	1142			m5C
chr1	1598192	1598193	ENST00000422725.4	.	-	1942	CTGGACTTG	41	0.95122	0.999995	protein_coding	FNDC10	ENSG00000228594.4	2124	681	120	1323	120	801	2124	2.86243	1822	1141			m6A
chr1	1598436	1598437	ENST00000422725.4	.	-	1698	GGGGACCTT	49	0.586957	0.999985	protein_coding	FNDC10	ENSG00000228594.4	2124	681	120	1323	120	801	2124	2.678	1578	897			m6A
chr1	1598680	1598681	ENST00000422725.4	.	-	1454	TTGGACCAG	34	0.5	0.999948	protein_coding	FNDC10	ENSG00000228594.4	2124	681	120	1323	120	801	2124	2.49358	1334	653			m6A
chr1	1599152	1599153	ENST00000422725.4	.	-	982	TCAGACTCC	30	0.857143	0.999957	protein_coding	FNDC10	ENSG00000228594.4	2124	681	120	1323	120	801	2124	2.13681	862	181			m6A
chr1	1599279	1599280	ENST00000422725.4	.	-	855	GCTCCCAGG	23	0.789474	0.999976	protein_coding	FNDC10	ENSG00000228594.4	2124	681	120	1323	120	801	2124	2.04082	735	54			m5C
chr1	1599280	1599281	ENST00000422725.4	.	-	854	AGCTCCCAG	23	0.842105	0.99999	protein_coding	FNDC10	ENSG00000228594.4	2124	681	120	1323	120	801	2124	2.04006	734	53			m5C
chr6	1612582	1612583	ENST00000645831.2	.	+	2668	ATGGACTTG	24	0.909091	0.999996	protein_coding	FOXC1	ENSG00000054598.9	3983	1662	531	1790	531	2193	3983	2.26536	2137	475			m6A
chr2	1632460	1632461	ENST00000252804.9	.	-	6242	TGGACTTCT	83	0.77027	0.999986	protein_coding	PXDN	ENSG00000130508.11	6817	4440	60	2317	60	4500	6817	2.75183	6182	1742	1862		m5C
chr2	1632461	1632462	ENST00000252804.9	.	-	6241	GTGGACTTC	82	0.617284	0.999998	protein_coding	PXDN	ENSG00000130508.11	6817	4440	60	2317	60	4500	6817	2.7514	6181	1741	1861		m6A
chr2	1633964	1633965	ENST00000252804.9	.	-	4738	TTAGACTTC	48	0.681818	0.999981	protein_coding	PXDN	ENSG00000130508.11	6817	4440	60	2317	60	4500	6817	2.10272	4678	238	358		m6A
chr2	1634127	1634128	ENST00000252804.9	.	-	4575	CGGACTGCA	52	0.659091	0.999948	protein_coding	PXDN	ENSG00000130508.11	6817	4440	60	2317	60	4500	6817	2.03237	4515	75	195		m5C
chr2	1634128	1634129	ENST00000252804.9	.	-	4574	GCGGACTGC	54	0.557692	0.999926	protein_coding	PXDN	ENSG00000130508.11	6817	4440	60	2317	60	4500	6817	2.03194	4514	74	194		m6A
chr1	1635541	1635542	ENST00000341832.11	.	-	2674	TGGACATCT	20	0.95	0.999994	protein_coding	CDK11B	ENSG00000248333.9	2992	2349	104	539	104	2453	2992	2.41002	2570	221	314		m5C
chr1	1635542	1635543	ENST00000341832.11	.	-	2673	GTGGACATC	20	1	0.999951	protein_coding	CDK11B	ENSG00000248333.9	2992	2349	104	539	104	2453	2992	2.40816	2569	220	313		m6A
chr2	1643545	1643546	ENST00000252804.9	.	-	3833	TCTCCCCGG	40	0.973684	0.999987	protein_coding	PXDN	ENSG00000130508.11	6817	4440	60	2317	60	4500	6817	1.84977	3773	-667	30	179	m5C
chr2	1643546	1643547	ENST00000252804.9	.	-	3832	TTCTCCCCG	40	0.911765	0.999958	protein_coding	PXDN	ENSG00000130508.11	6817	4440	60	2317	60	4500	6817	1.84955	3772	-668	29	180	m5C
chr2	1648321	1648322	ENST00000252804.9	.	-	3517	CTGGACCTG	31	0.709677	0.99998	protein_coding	PXDN	ENSG00000130508.11	6817	4440	60	2317	60	4500	6817	1.7786	3457	-983	1353	151	m6A
chr2	1648643	1648644	ENST00000252804.9	.	-	3195	GAGGACGCT	27	0.923077	0.999986	protein_coding	PXDN	ENSG00000130508.11	6817	4440	60	2317	60	4500	6817	1.70608	3135	-1305	1031	473	m6A
chr2	1649327	1649328	ENST00000252804.9	.	-	2511	CATGCTGAT	20	1	0.999966	protein_coding	PXDN	ENSG00000130508.11	6817	4440	60	2317	60	4500	6817	1.55203	2451	-1989	347	1157	m5C
chr1	1661776	1661777	ENST00000617444.5	.	-	6134	GTCACAGCC	41	1	0.99995	protein_coding	SLC35E2B	ENSG00000189339.12	6434	1218	912	4304	912	2130	6434	2.9303	5222	4004	4242		m5C
chr1	1661896	1661897	ENST00000617444.5	.	-	6014	TAGACTGTT	37	0.8125	0.999957	protein_coding	SLC35E2B	ENSG00000189339.12	6434	1218	912	4304	912	2130	6434	2.90242	5102	3884	4122		m5C
chr1	1661897	1661898	ENST00000617444.5	.	-	6013	TTAGACTGT	42	0.675	0.999991	protein_coding	SLC35E2B	ENSG00000189339.12	6434	1218	912	4304	912	2130	6434	2.90218	5101	3883	4121		m6A
chr1	1662520	1662521	ENST00000617444.5	.	-	5390	AGAGACTAT	26	0.76	0.999993	protein_coding	SLC35E2B	ENSG00000189339.12	6434	1218	912	4304	912	2130	6434	2.75743	4478	3260	3498		m6A
chr16	1700845	1700846	ENST00000562684.5	.	+	2540	TTCTCCCAG	32	0.655172	0.999941	protein_coding	JPT2	ENSG00000206053.13	3185	657	36	2492	36	693	3185	2.74117	2504	1847	2035		m5C
chr4	1728269	1728270	ENST00000313288.9	.	+	991	TCAGACCCT	24	0.666667	0.999952	protein_coding	TACC3	ENSG00000013810.21	2799	2517	124	158	124	2641	2799	1.34446	867	-1650	562	518	m6A
chr4	1728412	1728413	ENST00000313288.9	.	+	1134	TAAAACTAG	27	0.636364	0.999942	protein_coding	TACC3	ENSG00000013810.21	2799	2517	124	158	124	2641	2799	1.40127	1010	-1507	705	375	m6A
chr4	1728467	1728468	ENST00000313288.9	.	+	1189	AAGGAGACT	26	0.947368	0.999902	protein_coding	TACC3	ENSG00000013810.21	2799	2517	124	158	124	2641	2799	1.42312	1065	-1452	760	320	m6A
chr4	1728469	1728470	ENST00000313288.9	.	+	1191	GGAGACTGG	24	0.75	0.999966	protein_coding	TACC3	ENSG00000013810.21	2799	2517	124	158	124	2641	2799	1.42392	1067	-1450	762	318	m6A
chr9	35657789	35657790	ENST00000602361.1	.	-	228	TGTCCGCGC	270	0.645038	0.999981	lncRNA	RMRP	ENSG00000269900.3	268	0	0	0	0	0	0	inf	228	228			m5C
chr9	35657790	35657791	ENST00000602361.1	.	-	227	GTGTCCGCG	280	0.645038	0.999996	lncRNA	RMRP	ENSG00000269900.3	268	0	0	0	0	0	0	inf	227	227			m5C
chr4	1745031	1745032	ENST00000313288.9	.	+	2659	CTGTCCCCG	32	0.777778	0.999933	protein_coding	TACC3	ENSG00000013810.21	2799	2517	124	158	124	2641	2799	2.11392	2535	18	84		m5C
chr4	1745033	1745034	ENST00000313288.9	.	+	2661	GTCCCCGCC	33	0.83871	0.999989	protein_coding	TACC3	ENSG00000013810.21	2799	2517	124	158	124	2641	2799	2.12658	2537	20	86		m5C
chr1	1751470	1751471	ENST00000341426.9	.	-	2995	AGGGACCAG	22	0.333333	0.999965	protein_coding	NADK	ENSG00000008130.15	3235	1341	222	1672	222	1563	3235	2.85646	2773	1432	1589		m6A
chr1	1751579	1751580	ENST00000341426.9	.	-	2886	GTGGACTTG	20	0.736842	0.999961	protein_coding	NADK	ENSG00000008130.15	3235	1341	222	1672	222	1563	3235	2.79127	2664	1323	1480		m6A
chr1	1752889	1752890	ENST00000341426.9	.	-	1576	CTATCCAGG	31	0.689655	0.99994	protein_coding	NADK	ENSG00000008130.15	3235	1341	222	1672	222	1563	3235	2.00778	1354	13	170		m5C
chr11	1759550	1759551	ENST00000236671.7	.	-	384	GTCCCCTCC	45	0.454545	0.999953	protein_coding	CTSD	ENSG00000117984.15	2055	1239	68	748	68	1307	2055	1.25504	316	-923	88	36	m5C
chr11	1761392	1761393	ENST00000236671.7	.	-	211	TTGCCAAAG	46	0.95	0.999986	protein_coding	CTSD	ENSG00000117984.15	2055	1239	68	748	68	1307	2055	1.11542	143	-1096	75	85	m5C
chr16	1770990	1770991	ENST00000563498.1	.	-	386	TGGTATGGC	31	1	0.999986	protein_coding	NME3	ENSG00000103024.8	920	258	357	305	357	615	920	1.1124	29	-229	2	111	m6A
chr16	1772173	1772174	ENST00000177742.7	.	-	755	GGGGACCTT	70	0.585714	0.999995	protein_coding	MRPS34	ENSG00000074071.15	1040	678	31	331	31	709	1040	2.13897	724	46	360		m6A
chr16	1772173	1772174	ENST00000397375.7	.	-	718	GGGGACCTT	180	0.585227	0.999999	protein_coding	MRPS34	ENSG00000074071.15	998	657	15	326	15	672	998	2.1411	703	46	339		m6A
chr5	1798426	1798427	ENST00000505818.1	.	-	553	CGTTCCAAC	37	0.243243	0.999916	protein_coding	MRPL36	ENSG00000171421.13	595	312	45	238	45	357	595	2.82353	508	196	520		m5C
chr5	1798726	1798727	ENST00000505059.7	.	-	266	AAGACTGTC	221	0.780488	0.999946	protein_coding	MRPL36	ENSG00000171421.13	609	312	58	239	58	370	609	1.66667	208	-104	220		m5C
chr5	1798726	1798727	ENST00000505818.1	.	-	253	AAGACTGTC	44	0.704545	0.999992	protein_coding	MRPL36	ENSG00000171421.13	595	312	45	238	45	357	595	1.66667	208	-104	220		m5C
chr5	1798726	1798727	ENST00000508987.1	.	-	345	AAGACTGTC	119	0.798246	0.99995	protein_coding	MRPL36	ENSG00000171421.13	686	312	137	237	137	449	686	1.66667	208	-104	220		m5C
chr5	1798727	1798728	ENST00000382647.7	.	-	248	CAAGACTGT	31	0.714286	0.999977	protein_coding	MRPL36	ENSG00000171421.13	587	312	41	234	41	353	587	1.66346	207	-105	219		m6A
chr5	1798727	1798728	ENST00000505059.7	.	-	265	CAAGACTGT	213	0.795918	0.999995	protein_coding	MRPL36	ENSG00000171421.13	609	312	58	239	58	370	609	1.66346	207	-105	219		m6A
chr5	1798727	1798728	ENST00000505818.1	.	-	252	CAAGACTGT	44	0.775	0.999999	protein_coding	MRPL36	ENSG00000171421.13	595	312	45	238	45	357	595	1.66346	207	-105	219		m6A
chr5	1798727	1798728	ENST00000508987.1	.	-	344	CAAGACTGT	117	0.81982	0.999996	protein_coding	MRPL36	ENSG00000171421.13	686	312	137	237	137	449	686	1.66346	207	-105	219		m6A
chr4	1811746	1811747	ENST00000302787.3	.	-	5102	GTGTCACAG	27	0.84	0.999918	protein_coding	LETM1	ENSG00000168924.15	5371	2220	206	2945	206	2426	5371	2.90866	4896	2676	2826		m5C
chr4	1814472	1814473	ENST00000302787.3	.	-	2376	AAGGAGAAG	28	0.545455	0.999919	protein_coding	LETM1	ENSG00000168924.15	5371	2220	206	2945	206	2426	5371	1.97748	2170	-50	100		m6A
chr19	1815679	1815680	ENST00000170168.9	.	-	4176	TTTGAGACA	27	0.923077	0.99998	protein_coding	REXO1	ENSG00000079313.15	4609	3666	125	818	125	3791	4609	2.47066	4051	385	474		m6A
chr16	1827819	1827820	ENST00000427358.3	.	+	879	TTGGACCGG	32	0.53125	0.999996	protein_coding	FAHD1	ENSG00000180185.11	1974	675	289	1010	289	964	1974	1.87407	590	-85			m6A
chr16	1828076	1828077	ENST00000427358.3	.	+	1136	AGATCCAGA	26	0.96	0.999996	protein_coding	FAHD1	ENSG00000180185.11	1974	675	289	1010	289	964	1974	2.1703	847	172			m5C
chr16	1828077	1828078	ENST00000427358.3	.	+	1137	GATCCAGAC	27	0.96	0.999971	protein_coding	FAHD1	ENSG00000180185.11	1974	675	289	1010	289	964	1974	2.17129	848	173			m5C
chr16	1828262	1828263	ENST00000427358.3	.	+	1322	AGCGAGACT	44	0.916667	0.999972	protein_coding	FAHD1	ENSG00000180185.11	1974	675	289	1010	289	964	1974	2.35446	1033	358			m6A
chr16	1828451	1828452	ENST00000427358.3	.	+	1511	AAAGACTTT	43	1	0.999908	protein_coding	FAHD1	ENSG00000180185.11	1974	675	289	1010	289	964	1974	2.54158	1222	547			m6A
chr16	1828452	1828453	ENST00000427358.3	.	+	1512	AAGACTTTC	46	1	0.999983	protein_coding	FAHD1	ENSG00000180185.11	1974	675	289	1010	289	964	1974	2.54257	1223	548			m5C
chr16	1828594	1828595	ENST00000427358.3	.	+	1654	TTAGATTTG	48	0.652174	0.999946	protein_coding	FAHD1	ENSG00000180185.11	1974	675	289	1010	289	964	1974	2.68317	1365	690			m6A
chr16	1828659	1828660	ENST00000427358.3	.	+	1719	TCGGACTTG	57	0.962963	1	protein_coding	FAHD1	ENSG00000180185.11	1974	675	289	1010	289	964	1974	2.74752	1430	755			m6A
chr16	1828660	1828661	ENST00000427358.3	.	+	1720	CGGACTTGC	57	0.964912	1	protein_coding	FAHD1	ENSG00000180185.11	1974	675	289	1010	289	964	1974	2.74851	1431	756			m5C
chr16	1828837	1828838	ENST00000427358.3	.	+	1897	TACCCAGAC	47	0.911111	0.999977	protein_coding	FAHD1	ENSG00000180185.11	1974	675	289	1010	289	964	1974	2.92376	1608	933			m5C
chr19	1852420	1852421	ENST00000250916.6	.	-	2878	ATTAAACAA	32	0.903226	0.999922	protein_coding	KLF16	ENSG00000129911.9	2901	759	82	2060	82	841	2901	2.98883	2796	2037	2339		m6A
chr19	1852421	1852422	ENST00000250916.6	.	-	2877	AATTAAACA	29	0.928571	0.999996	protein_coding	KLF16	ENSG00000129911.9	2901	759	82	2060	82	841	2901	2.98835	2795	2036	2338		m6A
chr19	1877065	1877066	ENST00000292577.12	.	-	1449	GTGGACGAT	51	0.895833	0.999944	protein_coding	ABHD17A	ENSG00000129968.17	1706	933	383	390	383	1316	1706	2.34103	1066	133	359		m6A
chr19	1877112	1877113	ENST00000292577.12	.	-	1402	GTGGACCCC	56	0.222222	0.999943	protein_coding	ABHD17A	ENSG00000129968.17	1706	933	383	390	383	1316	1706	2.22051	1019	86	312		m6A
chr19	1877153	1877154	ENST00000292577.12	.	-	1361	CCGGACCTC	37	0.416667	0.999991	protein_coding	ABHD17A	ENSG00000129968.17	1706	933	383	390	383	1316	1706	2.11538	978	45	271		m6A
chr19	1877621	1877622	ENST00000292577.12	.	-	975	GTGGACCTG	51	0.24	0.999984	protein_coding	ABHD17A	ENSG00000129968.17	1706	933	383	390	383	1316	1706	1.63451	592	-341	65	115	m6A
chr19	1881516	1881517	ENST00000292577.12	.	-	432	CCGCCCTGC	37	0.967742	0.999966	protein_coding	ABHD17A	ENSG00000129968.17	1706	933	383	390	383	1316	1706	1.05252	49	-884	287	283	m5C
chr17	1897291	1897292	ENST00000254719.10	.	+	2056	GTGGACTAA	45	0.933333	0.999998	protein_coding	RPA1	ENSG00000132383.12	4847	1851	89	2907	89	1940	4847	2.0399	1967	116	221		m6A
chr17	1897292	1897293	ENST00000254719.10	.	+	2057	TGGACTAAG	45	0.976744	0.999995	protein_coding	RPA1	ENSG00000132383.12	4847	1851	89	2907	89	1940	4847	2.04025	1968	117	222		m5C
chr17	1897777	1897778	ENST00000254719.10	.	+	2542	TAATAGACT	58	0.883721	0.999927	protein_coding	RPA1	ENSG00000132383.12	4847	1851	89	2907	89	1940	4847	2.20709	2453	602	707		m6A
chr17	1897779	1897780	ENST00000254719.10	.	+	2544	ATAGACTGA	57	0.607843	0.999976	protein_coding	RPA1	ENSG00000132383.12	4847	1851	89	2907	89	1940	4847	2.20777	2455	604	709		m6A
chr16	1962268	1962269	ENST00000526522.5	.	-	714	TCGCCAAGG	100	1	0.999958	protein_coding	RPS2	ENSG00000140988.16	924	708	178	38	178	886	924	1.75706	536	-172	1		m5C
chr16	1962268	1962269	ENST00000531065.5	.	-	1339	TCGCCAAGG	193	0.928144	0.999919	retained_intron	RPS2	ENSG00000140988.16	1548	0	0	0	0	0	0	inf	1339	1339	1		m5C
chr16	1962269	1962270	ENST00000527109.5	.	-	820	TTCGCCAAG	24	1	0.999922	retained_intron	RPS2	ENSG00000140988.16	1030	0	0	0	0	0	0	inf	820	820	201		m5C
chr16	1962269	1962270	ENST00000527871.5	.	-	1033	TTCGCCAAG	36	0.967742	0.999951	retained_intron	RPS2	ENSG00000140988.16	1243	0	0	0	0	0	0	inf	1033	1033	760		m5C
chr16	1964280	1964281	ENST00000343262.9	.	-	284	GCCTATTAA	4009	0.998742	1	protein_coding	RPS2	ENSG00000140988.16	945	882	23	40	23	905	945	1.29592	261	-621	84	6	m6A
chr16	1964280	1964281	ENST00000526522.5	.	-	439	GCCTATTAA	70	1	1	protein_coding	RPS2	ENSG00000140988.16	924	708	178	38	178	886	924	1.36864	261	-447	84	6	m6A
chr16	1964280	1964281	ENST00000527302.1	.	-	326	GCCTATTAA	36	1	0.999998	protein_coding	RPS2	ENSG00000140988.16	719	654	65	0	65	719	719	1.39908	261	-393	84	6	m6A
chr16	1964280	1964281	ENST00000530225.5	.	-	267	GCCTATTAA	55	1	0.999999	protein_coding	RPS2	ENSG00000140988.16	765	594	6	165	6	600	765	1.43939	261	-333	84	6	m6A
chr16	1964280	1964281	ENST00000533161.5	.	-	449	GCCTATTAA	319	0.996865	1	retained_intron	RPS2	ENSG00000140988.16	1186	0	0	0	0	0	0	inf	449	449	84	6	m6A
chr16	1964280	1964281	ENST00000533872.5	.	-	217	GCCTATTAA	140	1	1	retained_intron	RPS2	ENSG00000140988.16	1114	0	0	0	0	0	0	inf	217	217	84	6	m6A
chr16	1964561	1964562	ENST00000530225.5	.	-	69	GAACCGCGG	55	0.647059	0.999981	protein_coding	RPS2	ENSG00000140988.16	765	594	6	165	6	600	765	1.10606	63	-531		114	m5C
chr16	1964562	1964563	ENST00000530225.5	.	-	68	GGAACCGCG	54	0.666667	0.999951	protein_coding	RPS2	ENSG00000140988.16	765	594	6	165	6	600	765	1.10438	62	-532		115	m5C
chr19	1969555	1969556	ENST00000255641.13	.	+	295	GTCTCCTGC	38	0.870968	0.999975	protein_coding	CSNK1G2	ENSG00000133275.16	2895	1248	512	1135	512	1760	2895	0.576172	-217	-1465	48	404	m5C
chr19	1969776	1969777	ENST00000255641.13	.	+	516	ATGGATTTT	43	0.560976	0.999995	protein_coding	CSNK1G2	ENSG00000133275.16	2895	1248	512	1135	512	1760	2895	1.00321	4	-1244	269	183	m6A
chr16	1978602	1978603	ENST00000568546.6	.	+	2456	TTGGACTTC	41	0.4	0.999927	protein_coding	TBL3	ENSG00000183751.15	6783	2427	112	4244	112	2539	6783	1.9658	2344	-83	51		m6A
chr19	1980328	1980329	ENST00000255641.13	.	+	1885	GCAGACTGC	104	0.768421	0.999989	protein_coding	CSNK1G2	ENSG00000133275.16	2895	1248	512	1135	512	1760	2895	2.11013	1373	125	180		m6A
chr19	1980370	1980371	ENST00000255641.13	.	+	1927	CGGGACGTG	102	0.81	0.999998	protein_coding	CSNK1G2	ENSG00000133275.16	2895	1248	512	1135	512	1760	2895	2.14714	1415	167	222		m6A
chr19	1980396	1980397	ENST00000255641.13	.	+	1953	TAAGACTTT	105	0.752475	0.999986	protein_coding	CSNK1G2	ENSG00000133275.16	2895	1248	512	1135	512	1760	2895	2.17004	1441	193	248		m6A
chr19	1980429	1980430	ENST00000255641.13	.	+	1986	TAGTCCTCC	91	0.945946	0.999908	protein_coding	CSNK1G2	ENSG00000133275.16	2895	1248	512	1135	512	1760	2895	2.19912	1474	226	281		m5C
chr19	1981029	1981030	ENST00000255641.13	.	+	2586	GCTTCCTGC	170	0.871795	0.999959	protein_coding	CSNK1G2	ENSG00000133275.16	2895	1248	512	1135	512	1760	2895	2.72775	2074	826	881		m5C
chr19	1981134	1981135	ENST00000255641.13	.	+	2691	CTGGACTGG	178	0.660606	0.999985	protein_coding	CSNK1G2	ENSG00000133275.16	2895	1248	512	1135	512	1760	2895	2.82026	2179	931	986		m6A
chr19	1985746	1985747	ENST00000589685.2	.	-	2112	GGGACTCAG	30	0.833333	0.999927	retained_intron	BTBD2	ENSG00000133243.10	2422	0	0	0	0	0	0	inf	2112	2112	902		m5C
chr19	1985746	1985747	ENST00000592895.5	.	-	2453	GGGACTCAG	25	0.85	0.99995	retained_intron	BTBD2	ENSG00000133243.10	2763	0	0	0	0	0	0	inf	2453	2453	902		m5C
chr19	1985747	1985748	ENST00000255608.9	.	-	2328	TGGGACTCA	81	0.569444	0.999967	protein_coding	BTBD2	ENSG00000133243.10	2629	1578	11	1040	11	1589	2629	2.71058	2317	739	901		m6A
chr19	1985747	1985748	ENST00000589685.2	.	-	2111	TGGGACTCA	31	0.571429	0.999991	retained_intron	BTBD2	ENSG00000133243.10	2422	0	0	0	0	0	0	inf	2111	2111	901		m6A
chr19	1985747	1985748	ENST00000592895.5	.	-	2452	TGGGACTCA	25	0.666667	0.999998	retained_intron	BTBD2	ENSG00000133243.10	2763	0	0	0	0	0	0	inf	2452	2452	901		m6A
chr19	1986043	1986044	ENST00000255608.9	.	-	2032	GGTCCCAGA	54	0.87234	0.999945	protein_coding	BTBD2	ENSG00000133243.10	2629	1578	11	1040	11	1589	2629	2.42596	2021	443	605		m5C
chr19	1986195	1986196	ENST00000255608.9	.	-	1880	ACGGACCCG	59	0.258621	0.999976	protein_coding	BTBD2	ENSG00000133243.10	2629	1578	11	1040	11	1589	2629	2.27981	1869	291	453		m6A
chr19	1986206	1986207	ENST00000255608.9	.	-	1869	GGCCAGGGC	41	0.875	0.999984	protein_coding	BTBD2	ENSG00000133243.10	2629	1578	11	1040	11	1589	2629	2.26923	1858	280	442		m6A
chr19	1986207	1986208	ENST00000255608.9	.	-	1868	GGGCCAGGG	41	0.666667	0.999924	protein_coding	BTBD2	ENSG00000133243.10	2629	1578	11	1040	11	1589	2629	2.26827	1857	279	441		m5C
chr19	1986208	1986209	ENST00000255608.9	.	-	1867	TGGGCCAGG	43	0.638889	0.999942	protein_coding	BTBD2	ENSG00000133243.10	2629	1578	11	1040	11	1589	2629	2.26731	1856	278	440		m5C
chr19	1986249	1986250	ENST00000592895.5	.	-	1950	GGAGACAAT	20	0.5625	0.999961	retained_intron	BTBD2	ENSG00000133243.10	2763	0	0	0	0	0	0	inf	1950	1950	399		m6A
chr19	1986251	1986252	ENST00000255608.9	.	-	1824	GTGGAGACA	86	0.513889	0.999959	protein_coding	BTBD2	ENSG00000133243.10	2629	1578	11	1040	11	1589	2629	2.22596	1813	235	397		m6A
chr16	1997968	1997969	ENST00000562103.2	.	-	3051	TGGGACCTG	26	0.458333	0.999992	protein_coding	ZNF598	ENSG00000167962.14	3366	2715	74	577	74	2789	3366	2.45407	2977	262	616		m6A
chr16	1997968	1997969	ENST00000562988.5	.	-	3066	TGGGACCTG	37	0.324324	0.999942	retained_intron	ZNF598	ENSG00000167962.14	3382	0	0	0	0	0	0	inf	3066	3066	616		m6A
chr16	1998117	1998118	ENST00000562988.5	.	-	2917	GGCCAGGCC	32	0.925926	0.999966	retained_intron	ZNF598	ENSG00000167962.14	3382	0	0	0	0	0	0	inf	2917	2917	467		m6A
chr16	1998119	1998120	ENST00000652647.1	.	-	2895	TTGGCCAGG	20	0.684211	0.999912	processed_transcript	ZNF598	ENSG00000167962.14	3362	0	0	0	0	0	0	inf	2895	2895	465		m5C
chr16	1998358	1998359	ENST00000562103.2	.	-	2661	CTGGACTGC	25	0.92	0.999905	protein_coding	ZNF598	ENSG00000167962.14	3366	2715	74	577	74	2789	3366	1.95285	2587	-128	226		m6A
chr16	1998358	1998359	ENST00000562988.5	.	-	2676	CTGGACTGC	28	0.925926	0.999994	retained_intron	ZNF598	ENSG00000167962.14	3382	0	0	0	0	0	0	inf	2676	2676	226		m6A
chr16	1998358	1998359	ENST00000652647.1	.	-	2656	CTGGACTGC	20	0.9	0.999996	processed_transcript	ZNF598	ENSG00000167962.14	3362	0	0	0	0	0	0	inf	2656	2656	226		m6A
chr16	1998447	1998448	ENST00000562103.2	.	-	2572	CGGACTTCT	24	0.727273	0.999994	protein_coding	ZNF598	ENSG00000167962.14	3366	2715	74	577	74	2789	3366	1.92007	2498	-217	137		m5C
chr16	1998447	1998448	ENST00000562988.5	.	-	2587	CGGACTTCT	22	0.722222	0.999958	retained_intron	ZNF598	ENSG00000167962.14	3382	0	0	0	0	0	0	inf	2587	2587	137		m5C
chr16	1998448	1998449	ENST00000562103.2	.	-	2571	ACGGACTTC	24	0.625	0.999975	protein_coding	ZNF598	ENSG00000167962.14	3366	2715	74	577	74	2789	3366	1.91971	2497	-218	136		m6A
chr16	1998448	1998449	ENST00000562988.5	.	-	2586	ACGGACTTC	22	0.619048	0.999989	retained_intron	ZNF598	ENSG00000167962.14	3382	0	0	0	0	0	0	inf	2586	2586	136		m6A
chr16	1998448	1998449	ENST00000652647.1	.	-	2566	ACGGACTTC	20	0.578947	0.99999	processed_transcript	ZNF598	ENSG00000167962.14	3362	0	0	0	0	0	0	inf	2566	2566	136		m6A
chr16	1998995	1998996	ENST00000562103.2	.	-	2252	TGTCCCCAG	22	0.9	0.999994	protein_coding	ZNF598	ENSG00000167962.14	3366	2715	74	577	74	2789	3366	1.80221	2178	-537	125	32	m5C
chr16	1998996	1998997	ENST00000562103.2	.	-	2251	GTGTCCCCA	23	0.9	0.999985	protein_coding	ZNF598	ENSG00000167962.14	3366	2715	74	577	74	2789	3366	1.80184	2177	-538	124	33	m5C
chr16	2038006	2038007	ENST00000424542.7	.	+	1140	CGGGACCCT	59	0.298246	0.999931	protein_coding	SLC9A3R2	ENSG00000065054.14	2160	1014	104	1042	104	1118	2160	2.02111	1036	22	181		m6A
chr16	2038006	2038007	ENST00000566198.1	.	+	784	CGGGACCCT	34	0.264706	0.999967	protein_coding	SLC9A3R2	ENSG00000065054.14	1199	681	81	437	81	762	1199	2.05034	703	22	181		m6A
chr16	2038029	2038030	ENST00000424542.7	.	+	1163	ACGGACCTT	61	0.685185	0.999934	protein_coding	SLC9A3R2	ENSG00000065054.14	2160	1014	104	1042	104	1118	2160	2.04319	1059	45	204		m6A
chr16	2038029	2038030	ENST00000566198.1	.	+	807	ACGGACCTT	32	0.6	0.999995	protein_coding	SLC9A3R2	ENSG00000065054.14	1199	681	81	437	81	762	1199	2.10297	726	45	204		m6A
chr19	2038060	2038061	ENST00000250896.9	.	-	3194	GTGGACTGC	23	0.47619	0.999969	protein_coding	MKNK2	ENSG00000099875.16	3785	1398	245	2142	245	1643	3785	2.72409	2949	1551	1795		m6A
chr16	2038072	2038073	ENST00000424542.7	.	+	1206	GTGGACTGG	66	0.372881	0.999915	protein_coding	SLC9A3R2	ENSG00000065054.14	2160	1014	104	1042	104	1118	2160	2.08445	1102	88	247		m6A
chr16	2038072	2038073	ENST00000566198.1	.	+	850	GTGGACTGG	40	0.447368	0.999956	protein_coding	SLC9A3R2	ENSG00000065054.14	1199	681	81	437	81	762	1199	2.20137	769	88	247		m6A
chr19	2038232	2038233	ENST00000250896.9	.	-	3022	ATGGACTTT	24	0.458333	0.999977	protein_coding	MKNK2	ENSG00000099875.16	3785	1398	245	2142	245	1643	3785	2.64379	2777	1379	1623		m6A
chr16	2038356	2038357	ENST00000424542.7	.	+	1490	TCCAAAAAG	44	0.972222	0.999902	protein_coding	SLC9A3R2	ENSG00000065054.14	2160	1014	104	1042	104	1118	2160	2.35701	1386	372	531		m6A
chr16	2040022	2040023	ENST00000651570.2	.	-	826	ATGGACTCT	44	0.414634	0.999915	protein_coding	NTHL1	ENSG00000065057.9	1030	915	11	104	11	926	1030	1.89071	815	-100	24		m6A
chr17	2042949	2042950	ENST00000263084.7	.	+	878	GGGGACACT	39	0.384615	0.999982	nonsense_mediated_decay	DPH1	ENSG00000108963.19	1827	159	0	1668	0	159	1827	2.43106	878	719	345		m6A
chr17	2042949	2042950	ENST00000572195.3	.	+	555	GGGGACACT	30	0.535714	0.99999	protein_coding	OVCA2	ENSG00000262664.3	1031	684	26	321	26	710	1031	1.77339	529	-155	345		m6A
chr17	2043177	2043178	ENST00000263084.7	.	+	1106	CAGGACCCT	26	0.4	0.999996	nonsense_mediated_decay	DPH1	ENSG00000108963.19	1827	159	0	1668	0	159	1827	2.56775	1106	947	573		m6A
chr17	2043261	2043262	ENST00000263084.7	.	+	1190	GGGCCCTGC	34	0.8	0.999969	nonsense_mediated_decay	DPH1	ENSG00000108963.19	1827	159	0	1668	0	159	1827	2.61811	1190	1031	657		m5C
chr17	2043261	2043262	ENST00000572195.3	.	+	867	GGGCCCTGC	29	0.925926	0.999991	protein_coding	OVCA2	ENSG00000262664.3	1031	684	26	321	26	710	1031	2.4891	841	157	657		m5C
chr17	2043262	2043263	ENST00000572195.3	.	+	868	GGCCCTGCC	30	0.888889	0.999972	protein_coding	OVCA2	ENSG00000262664.3	1031	684	26	321	26	710	1031	2.49221	842	158	658		m5C
chr17	2043304	2043305	ENST00000263084.7	.	+	1233	ATGGACATT	37	1	0.999985	nonsense_mediated_decay	DPH1	ENSG00000108963.19	1827	159	0	1668	0	159	1827	2.64388	1233	1074	700		m6A
chr17	2043304	2043305	ENST00000572195.3	.	+	910	ATGGACATT	33	1	0.999994	protein_coding	OVCA2	ENSG00000262664.3	1031	684	26	321	26	710	1031	2.62305	884	200	700		m6A
chr17	2043305	2043306	ENST00000263084.7	.	+	1234	TGGACATTG	36	1	0.999928	nonsense_mediated_decay	DPH1	ENSG00000108963.19	1827	159	0	1668	0	159	1827	2.64448	1234	1075	701		m5C
chr17	2043305	2043306	ENST00000572195.3	.	+	911	TGGACATTG	32	0.965517	0.999953	protein_coding	OVCA2	ENSG00000262664.3	1031	684	26	321	26	710	1031	2.62617	885	201	701		m5C
chr17	2043310	2043311	ENST00000263084.7	.	+	1239	ATTGACTTG	40	0.6	0.999902	nonsense_mediated_decay	DPH1	ENSG00000108963.19	1827	159	0	1668	0	159	1827	2.64748	1239	1080	706		m6A
chr17	2043310	2043311	ENST00000572195.3	.	+	916	ATTGACTTG	34	0.774194	0.999989	protein_coding	OVCA2	ENSG00000262664.3	1031	684	26	321	26	710	1031	2.64174	890	206	706		m6A
chr17	2043310	2043311	ENST00000674200.2	.	+	2074	ATTGACTTG	20	0.8125	0.99998	protein_coding	DPH1	ENSG00000108963.19	2662	1332	18	1312	18	1350	2662	2.55183	2056	724	706		m6A
chr18	36180256	36180257	ENST00000568654.1	.	-	347	GGGACTTCC	102	0.918367	0.999968	lncRNA	COSMOC	ENSG00000260552.1	609	0	0	0	0	0	0	inf	347	347	133		m5C
chr16	2177565	2177566	ENST00000326181.11	.	+	3119	TTGGACCAT	74	0.522388	0.99997	protein_coding	TRAF7	ENSG00000131653.13	3683	2013	115	1555	115	2128	3683	2.6373	3004	991	1006		m6A
chr1	2189594	2189595	ENST00000378546.9	.	-	679	CATGCGCAT	42	0.897436	0.999954	protein_coding	FAAP20	ENSG00000162585.17	727	543	23	161	23	566	727	2.70186	656	113	186		m5C
chr16	2208893	2208894	ENST00000397124.5	.	+	1187	CGGGACTGC	50	0.586957	0.999986	protein_coding	MLST8	ENSG00000167965.18	1691	981	190	520	190	1171	1691	2.03077	997	16	135		m6A
chr16	2208893	2208894	ENST00000564088.5	.	+	1358	CGGGACTGC	29	0.52	0.99997	protein_coding	MLST8	ENSG00000167965.18	1861	981	361	519	361	1342	1861	2.03083	997	16	135		m6A
chr16	2208925	2208926	ENST00000568194.5	.	+	1644	AGGGACCCA	20	0.315789	0.99998	retained_intron	MLST8	ENSG00000167965.18	2116	0	0	0	0	0	0	inf	1644	1644	167		m6A
chr16	2209032	2209033	ENST00000397124.5	.	+	1326	TGGGACTCT	51	0.795918	0.999998	protein_coding	MLST8	ENSG00000167965.18	1691	981	190	520	190	1171	1691	2.29808	1136	155	274		m6A
chr16	2209032	2209033	ENST00000564088.5	.	+	1497	TGGGACTCT	30	0.633333	0.999995	protein_coding	MLST8	ENSG00000167965.18	1861	981	361	519	361	1342	1861	2.29865	1136	155	274		m6A
chr16	2209032	2209033	ENST00000569417.6	.	+	1250	TGGGACTCT	62	0.622951	0.999982	protein_coding	MLST8	ENSG00000167965.18	1671	981	114	576	114	1095	1671	2.2691	1136	155	274		m6A
chr16	2209100	2209101	ENST00000397124.5	.	+	1394	CTGGACTGG	45	0.452381	0.999975	protein_coding	MLST8	ENSG00000167965.18	1691	981	190	520	190	1171	1691	2.42885	1204	223	342		m6A
chr16	2214175	2214176	ENST00000333503.8	.	-	664	ATGGACAAC	198	0.312821	0.999978	protein_coding	PGP	ENSG00000184207.9	3164	966	63	2135	63	1029	3164	1.62215	601	-365		39	m6A
chr19	2232263	2232264	ENST00000398665.8	.	+	7337	AGTGACTTA	26	0.72	0.999965	protein_coding	DOT1L	ENSG00000104885.18	7652	4614	252	2786	252	4866	7652	2.88693	7085	2471	2479		m6A
chr16	2253962	2253963	ENST00000397086.6	.	-	1221	ATAAACAGG	28	1	0.999987	protein_coding	RNPS1	ENSG00000205937.12	2069	918	303	848	303	1221	2069	2	918	0	100		m6A
chr16	2253962	2253963	ENST00000566458.5	.	-	1190	ATAAACAGG	24	1	0.99992	protein_coding	RNPS1	ENSG00000205937.12	2037	849	341	847	341	1190	2037	2	849	0	100		m6A
chr16	2253963	2253964	ENST00000397086.6	.	-	1220	GATAAACAG	28	1	0.999925	protein_coding	RNPS1	ENSG00000205937.12	2069	918	303	848	303	1221	2069	1.99891	917	-1	99		m6A
chr16	2255588	2255589	ENST00000320225.10	.	-	1002	GAGGAGAAG	47	0.74359	0.999988	protein_coding	RNPS1	ENSG00000205937.12	1951	918	189	844	189	1107	1951	1.88562	813	-105	137	5	m6A
chr16	2255588	2255589	ENST00000566458.5	.	-	1085	GAGGAGAAG	27	0.863636	0.999985	protein_coding	RNPS1	ENSG00000205937.12	2037	849	341	847	341	1190	2037	1.87633	744	-105	137	5	m6A
chr16	2264290	2264291	ENST00000320225.10	.	-	300	TGAGAAGTC	42	0.846154	0.999973	protein_coding	RNPS1	ENSG00000205937.12	1951	918	189	844	189	1107	1951	1.12092	111	-807	40	116	m6A
chr16	2264292	2264293	ENST00000320225.10	.	-	298	GATGAGAAG	43	0.947368	0.999986	protein_coding	RNPS1	ENSG00000205937.12	1951	918	189	844	189	1107	1951	1.11874	109	-809	38	118	m6A
chr16	2264292	2264293	ENST00000566458.5	.	-	381	GATGAGAAG	22	0.894737	0.999974	protein_coding	RNPS1	ENSG00000205937.12	2037	849	341	847	341	1190	2037	1.04711	40	-809	38	118	m6A
chr1	2308290	2308291	ENST00000378536.5	.	+	4160	AGAGACTGC	21	0.944444	0.99999	protein_coding	SKI	ENSG00000157933.10	6083	2187	448	3448	448	2635	6083	2.44229	3712	1525	1714		m6A
chr1	2308411	2308412	ENST00000378536.5	.	+	4281	AGGGACATC	27	0.703704	0.999977	protein_coding	SKI	ENSG00000157933.10	6083	2187	448	3448	448	2635	6083	2.47738	3833	1646	1835		m6A
chr1	2309774	2309775	ENST00000378536.5	.	+	5644	CGATCCCCG	67	0.983333	0.99999	protein_coding	SKI	ENSG00000157933.10	6083	2187	448	3448	448	2635	6083	2.87268	5196	3009	3198		m5C
chr17	2324278	2324279	ENST00000301364.10	.	-	2361	ATGGACTTA	68	0.688525	0.999995	protein_coding	TSR1	ENSG00000167721.11	4245	2415	30	1800	30	2445	4245	1.96522	2331	-84	95		m6A
chr17	2334608	2334609	ENST00000301364.10	.	-	873	GCAGACTCT	35	0.5	0.999926	protein_coding	TSR1	ENSG00000167721.11	4245	2415	30	1800	30	2445	4245	1.34907	843	-1572	287	138	m6A
chr19	2353548	2353549	ENST00000613503.5	.	+	2144	GTGGACTCT	22	0.863636	0.999996	protein_coding	SPPL2B	ENSG00000005206.17	3691	1779	26	1886	26	1805	3691	2.17975	2118	339	603		m6A
chr7	2355111	2355112	ENST00000397011.2	.	+	230	GAGTCCGAG	31	0.633333	0.999959	protein_coding	EIF3B	ENSG00000106263.18	2966	2445	40	481	40	2485	2966	1.07771	190	-2255		309	m5C
chr7	2366424	2366425	ENST00000360876.9	.	+	1360	AGAGCTCAG	89	0.987952	0.99999	protein_coding	EIF3B	ENSG00000106263.18	3096	2445	95	556	95	2540	3096	1.51738	1265	-1180	108	24	m5C
chr7	2366424	2366425	ENST00000397011.2	.	+	1305	AGAGCTCAG	85	0.987654	0.999999	protein_coding	EIF3B	ENSG00000106263.18	2966	2445	40	481	40	2485	2966	1.51738	1265	-1180	108	24	m5C
chr7	2380362	2380363	ENST00000360876.9	.	+	2713	CTGGACTGT	135	0.770992	0.999997	protein_coding	EIF3B	ENSG00000106263.18	3096	2445	95	556	95	2540	3096	2.31115	2618	173	159		m6A
chr7	2380362	2380363	ENST00000397011.2	.	+	2583	CTGGACTGT	134	0.666667	0.99999	protein_coding	EIF3B	ENSG00000106263.18	2966	2445	40	481	40	2485	2966	2.20374	2543	98	84		m6A
chr11	2402736	2402737	ENST00000333256.11	.	+	332	TCGGACTCT	20	1	0.99999	protein_coding	TSSC4	ENSG00000184281.15	1472	990	229	253	229	1219	1472	1.10404	103	-887	126		m6A
chr1	2405363	2405364	ENST00000447513.7	.	-	1444	TGGACTGAA	20	1	0.999925	protein_coding	PEX10	ENSG00000157911.11	2835	981	62	1792	62	1043	2835	2.22377	1382	401	470		m5C
chr19	2426642	2426643	ENST00000215570.8	.	-	645	CTGGACTTC	178	0.759036	0.999995	protein_coding	TIMM13	ENSG00000099800.8	1664	288	53	1323	53	341	1664	2.22978	592	304	403		m6A
chr19	2426823	2426824	ENST00000215570.8	.	-	464	CGGGACTGT	153	0.532847	0.99996	protein_coding	TIMM13	ENSG00000099800.8	1664	288	53	1323	53	341	1664	2.09297	411	123	222		m6A
chr19	2428297	2428298	ENST00000325327.4	.	-	4501	TGGACTTTC	70	0.985507	1	protein_coding	LMNB2	ENSG00000176619.13	4634	1863	26	2745	26	1889	4634	2.95155	4475	2612	2654		m5C
chr19	2428298	2428299	ENST00000325327.4	.	-	4500	ATGGACTTT	61	0.967213	1	protein_coding	LMNB2	ENSG00000176619.13	4634	1863	26	2745	26	1889	4634	2.95118	4474	2611	2653		m6A
chr19	2428595	2428596	ENST00000325327.4	.	-	4203	CTGGACCAA	61	0.15	0.999916	protein_coding	LMNB2	ENSG00000176619.13	4634	1863	26	2745	26	1889	4634	2.84299	4177	2314	2356		m6A
chr19	2429917	2429918	ENST00000325327.4	.	-	2881	AGGCCAAGG	22	0.809524	0.999955	protein_coding	LMNB2	ENSG00000176619.13	4634	1863	26	2745	26	1889	4634	2.36138	2855	992	1034		m5C
chr4	2513908	2513909	ENST00000314289.13	.	+	972	AAAAAGACT	30	0.965517	0.999973	protein_coding	RNF4	ENSG00000063978.16	2921	573	310	2038	310	883	2921	2.04367	662	89	239		m6A
chr4	2513910	2513911	ENST00000314289.13	.	+	974	AAAGACTGT	25	1	0.999982	protein_coding	RNF4	ENSG00000063978.16	2921	573	310	2038	310	883	2921	2.04465	664	91	241		m6A
chr4	2513911	2513912	ENST00000314289.13	.	+	975	AAGACTGTT	28	1	0.999967	protein_coding	RNF4	ENSG00000063978.16	2921	573	310	2038	310	883	2921	2.04514	665	92	242		m5C
chr4	2514308	2514309	ENST00000314289.13	.	+	1372	CTGGACTTC	34	0.735294	0.999994	protein_coding	RNF4	ENSG00000063978.16	2921	573	310	2038	310	883	2921	2.23994	1062	489	639		m6A
chr4	2514537	2514538	ENST00000314289.13	.	+	1601	CCATCCCAG	41	1	0.999981	protein_coding	RNF4	ENSG00000063978.16	2921	573	310	2038	310	883	2921	2.35231	1291	718	868		m5C
chr4	2514615	2514616	ENST00000314289.13	.	+	1679	CATGCAAGA	34	0.892857	0.999958	protein_coding	RNF4	ENSG00000063978.16	2921	573	310	2038	310	883	2921	2.39058	1369	796	946		m5C
chr4	2514825	2514826	ENST00000314289.13	.	+	1889	AGAACCTGG	49	0.860465	0.999923	protein_coding	RNF4	ENSG00000063978.16	2921	573	310	2038	310	883	2921	2.49362	1579	1006	1156		m5C
chr4	2514826	2514827	ENST00000314289.13	.	+	1890	GAACCTGGC	48	0.837209	0.99996	protein_coding	RNF4	ENSG00000063978.16	2921	573	310	2038	310	883	2921	2.49411	1580	1007	1157		m5C
chr4	2515245	2515246	ENST00000314289.13	.	+	2309	AGGGACTCA	33	0.3	0.999901	protein_coding	RNF4	ENSG00000063978.16	2921	573	310	2038	310	883	2921	2.69971	1999	1426	1576		m6A
chr4	2515720	2515721	ENST00000314289.13	.	+	2784	GAAGAAATG	36	0.971429	0.999988	protein_coding	RNF4	ENSG00000063978.16	2921	573	310	2038	310	883	2921	2.93278	2474	1901	2051		m6A
chr4	2515721	2515722	ENST00000314289.13	.	+	2785	AAGAAATGT	34	0.939394	0.99999	protein_coding	RNF4	ENSG00000063978.16	2921	573	310	2038	310	883	2921	2.93327	2475	1902	2052		m6A
chr16	2519928	2519929	ENST00000564543.1	.	+	1654	GTGGACATC	50	0.391304	0.999902	protein_coding	RP11-20I23.1	ENSG00000260272.1	1944	1131	117	696	117	1248	1944	2.58333	1537	406	388		m6A
chr16	2519953	2519954	ENST00000564543.1	.	+	1679	CCCTCCAGG	42	0.756757	0.999961	protein_coding	RP11-20I23.1	ENSG00000260272.1	1944	1131	117	696	117	1248	1944	2.61925	1562	431	413		m5C
chr16	2520061	2520062	ENST00000564973.1	.	+	924	CCTGCGTCT	40	0.942857	0.999929	protein_coding	ATP6V0C	ENSG00000185883.12	1081	339	269	473	269	608	1081	2.66808	655	316	521		m5C
chr7	2538351	2538352	ENST00000340611.9	.	-	2236	AGGGACAAG	42	0.447368	0.999986	protein_coding	BRAT1	ENSG00000106009.16	2779	2466	54	259	54	2520	2779	1.88483	2182	-284	412		m6A
chr7	2538594	2538595	ENST00000340611.9	.	-	1993	CTGGACTGG	62	0.741379	0.999993	protein_coding	BRAT1	ENSG00000106009.16	2779	2466	54	259	54	2520	2779	1.78629	1939	-527	169		m6A
chr7	2539869	2539870	ENST00000340611.9	.	-	1467	CTTCCAGGC	40	0.735294	0.999969	protein_coding	BRAT1	ENSG00000106009.16	2779	2466	54	259	54	2520	2779	1.57299	1413	-1053	18	85	m5C
chr7	2539870	2539871	ENST00000340611.9	.	-	1466	CCTTCCAGG	37	0.735294	0.999979	protein_coding	BRAT1	ENSG00000106009.16	2779	2466	54	259	54	2520	2779	1.57259	1412	-1054	17	86	m5C
chr7	2545020	2545021	ENST00000340611.9	.	-	371	AGCCAGGAC	28	0.75	0.999909	protein_coding	BRAT1	ENSG00000106009.16	2779	2466	54	259	54	2520	2779	1.12855	317	-2149	35	113	m6A
chr17	2593809	2593810	ENST00000397195.10	.	+	156	TTGGACTCG	22	0.47619	0.999979	protein_coding	PAFAH1B1	ENSG00000007168.14	5589	1233	543	3813	543	1776	5589	0.287293	-387	-1620		197	m6A
chr20	2656425	2656426	ENST00000329276.10	.	+	1064	CACTCCAAA	42	0.921053	0.999956	protein_coding	NOP56	ENSG00000101361.17	1913	1785	29	99	29	1814	1913	1.57983	1035	-750	25	124	m5C
chr20	2657929	2657930	ENST00000329276.10	.	+	1449	GAGGAGATG	141	0.963235	0.999906	protein_coding	NOP56	ENSG00000101361.17	1913	1785	29	99	29	1814	1913	1.79552	1420	-365	1		m6A
chr20	2657931	2657932	ENST00000329276.10	.	+	1451	GGAGATGAG	122	0.972477	0.999993	protein_coding	NOP56	ENSG00000101361.17	1913	1785	29	99	29	1814	1913	1.79664	1422	-363	3		m6A
chr20	2658305	2658306	ENST00000329276.10	.	+	1825	ATGGACATT	99	0.849462	0.999996	protein_coding	NOP56	ENSG00000101361.17	1913	1785	29	99	29	1814	1913	2.11111	1796	11	377		m6A
chr17	2670295	2670296	ENST00000397195.10	.	+	1075	TGGGATTTT	32	0.64	0.999938	protein_coding	PAFAH1B1	ENSG00000007168.14	5589	1233	543	3813	543	1776	5589	1.43147	532	-701	133	36	m6A
chr17	2685209	2685210	ENST00000397195.10	.	+	5183	CTGGACTGA	25	0.76	0.99999	protein_coding	PAFAH1B1	ENSG00000007168.14	5589	1233	543	3813	543	1776	5589	2.89352	4640	3407	3481		m6A
chr17	2685210	2685211	ENST00000397195.10	.	+	5184	TGGACTGAA	25	0.954545	0.999986	protein_coding	PAFAH1B1	ENSG00000007168.14	5589	1233	543	3813	543	1776	5589	2.89378	4641	3408	3482		m5C
chr7	2728717	2728718	ENST00000275364.8	.	-	3755	ATAGACTCT	29	0.72	0.999995	protein_coding	GNA12	ENSG00000146535.14	4369	1146	147	3076	147	1293	4369	2.80039	3608	2462	3032		m6A
chr7	2728860	2728861	ENST00000275364.8	.	-	3612	CTGGACTTC	20	0.789474	0.999995	protein_coding	GNA12	ENSG00000146535.14	4369	1146	147	3076	147	1293	4369	2.7539	3465	2319	2889		m6A
chr19	2732610	2732611	ENST00000269740.9	.	-	1279	CGGGACCAG	40	0.717949	0.999996	protein_coding	SLC39A3	ENSG00000141873.11	1367	945	195	227	195	1140	1367	2.61233	1084	139	874		m6A
chr19	2733069	2733070	ENST00000269740.9	.	-	820	GAGACACTG	49	0.866667	0.999978	protein_coding	SLC39A3	ENSG00000141873.11	1367	945	195	227	195	1140	1367	1.66138	625	-320	415		m5C
chr19	2733070	2733071	ENST00000269740.9	.	-	819	CGAGACACT	48	0.688889	0.999983	protein_coding	SLC39A3	ENSG00000141873.11	1367	945	195	227	195	1140	1367	1.66032	624	-321	414		m6A
chr4	2742250	2742251	ENST00000315423.12	.	-	1342	CGAGACTCA	28	0.5	0.999968	protein_coding	TNIP2	ENSG00000168884.15	1946	1290	47	609	47	1337	1946	2.00821	1295	5	269		m6A
chr19	2755707	2755708	ENST00000221566.7	.	-	1237	AGCACAGAC	40	0.945946	0.999961	protein_coding	SGTA	ENSG00000104969.11	2231	942	64	1225	64	1006	2231	2.18857	1173	231	225		m5C
chr16	2767005	2767006	ENST00000301740.13	.	+	6717	TGGTCCAGG	23	0.956522	0.999999	protein_coding	SRRM2	ENSG00000167978.17	9044	8259	240	545	240	8499	9044	1.78424	6477	-1782	5445	1256	m5C
chr16	2767006	2767007	ENST00000301740.13	.	+	6718	GGTCCAGGT	24	0.958333	0.999996	protein_coding	SRRM2	ENSG00000167978.17	9044	8259	240	545	240	8499	9044	1.78436	6478	-1781	5446	1255	m5C
chr16	2777170	2777171	ENST00000409477.1	.	-	24	CGCGCGGGG	22	0.714286	0.99991	protein_coding	ELOB	ENSG00000103363.15	997	342	80	575	80	422	997	0.3	-56	-398		179	m5C
chr19	2813375	2813376	ENST00000307741.11	.	+	2329	TGGGACTGG	110	0.460784	0.999934	protein_coding	THOP1	ENSG00000172009.15	4761	2070	160	2531	160	2230	4761	2.03911	2169	99	261		m6A
chr19	2813375	2813376	ENST00000589087.5	.	+	2753	TGGGACTGG	31	0.433333	0.999983	retained_intron	THOP1	ENSG00000172009.15	2977	0	0	0	0	0	0	inf	2753	2753	261		m6A
chr19	2813375	2813376	ENST00000590970.5	.	+	880	TGGGACTGG	23	0.619048	0.999988	protein_coding	THOP1	ENSG00000172009.15	1104	781	0	323	0	781	1104	2.3065	880	99	261		m6A
chr16	2818927	2818928	ENST00000005995.8	.	+	540	ACAGACTGC	35	0.8125	0.999973	protein_coding	PRSS21	ENSG00000007038.11	1091	945	32	114	32	977	1091	1.53757	508	-437	251	42	m6A
chr16	2821379	2821380	ENST00000005995.8	.	+	751	GTGGACCCT	52	0.3	0.999909	protein_coding	PRSS21	ENSG00000007038.11	1091	945	32	114	32	977	1091	1.76085	719	-226	14		m6A
chr16	2821379	2821380	ENST00000450020.7	.	+	766	GTGGACCCT	27	0.518519	0.999975	protein_coding	PRSS21	ENSG00000007038.11	1106	903	89	114	89	992	1106	1.74972	677	-226	14		m6A
chr16	2821403	2821404	ENST00000005995.8	.	+	775	ATGGACTGT	50	0.729167	0.999984	protein_coding	PRSS21	ENSG00000007038.11	1091	945	32	114	32	977	1091	1.78624	743	-202	38		m6A
chr16	2821403	2821404	ENST00000450020.7	.	+	790	ATGGACTGT	25	0.913043	0.999999	protein_coding	PRSS21	ENSG00000007038.11	1106	903	89	114	89	992	1106	1.7763	701	-202	38		m6A
chr16	2821531	2821532	ENST00000450020.7	.	+	918	ATGTCCCAG	28	0.708333	0.999972	protein_coding	PRSS21	ENSG00000007038.11	1106	903	89	114	89	992	1106	1.91805	829	-74	166		m5C
chr6	2833597	2833598	ENST00000380739.6	.	-	1209	AGAGACTGT	93	0.732558	0.999998	protein_coding	SERPINB1	ENSG00000021355.13	2476	1140	60	1276	60	1200	2476	2.00705	1149	9	414		m6A
chr6	2833599	2833600	ENST00000380739.6	.	-	1207	AAAGAGACT	94	0.792683	0.999958	protein_coding	SERPINB1	ENSG00000021355.13	2476	1140	60	1276	60	1200	2476	2.00549	1147	7	412		m6A
chr12	2858072	2858073	ENST00000342628.6	.	-	3084	GGATCTGCT	28	0.925926	0.999942	protein_coding	FOXM1	ENSG00000111206.13	3475	2406	114	955	114	2520	3475	2.59058	2970	564	1590		m5C
chr12	2858467	2858468	ENST00000342628.6	.	-	2689	TGGGACCTT	25	0.272727	0.999965	protein_coding	FOXM1	ENSG00000111206.13	3475	2406	114	955	114	2520	3475	2.17696	2575	169	1195		m6A
chr12	2858467	2858468	ENST00000359843.8	.	-	2763	TGGGACCTT	55	0.235294	0.999977	protein_coding	FOXM1	ENSG00000111206.13	3552	2292	302	958	302	2594	3552	2.17641	2461	169	1195		m6A
chr12	2858540	2858541	ENST00000342628.6	.	-	2616	AGGGACTGT	26	0.652174	0.999949	protein_coding	FOXM1	ENSG00000111206.13	3475	2406	114	955	114	2520	3475	2.10052	2502	96	1122		m6A
chr12	2858540	2858541	ENST00000359843.8	.	-	2690	AGGGACTGT	50	0.744681	0.999986	protein_coding	FOXM1	ENSG00000111206.13	3552	2292	302	958	302	2594	3552	2.10021	2388	96	1122		m6A
chr12	2858692	2858693	ENST00000342628.6	.	-	2464	GAGGACCCA	23	0.304348	0.999964	protein_coding	FOXM1	ENSG00000111206.13	3475	2406	114	955	114	2520	3475	1.97672	2350	-56	970		m6A
chr12	2858755	2858756	ENST00000342628.6	.	-	2401	CTGGACACA	21	0.809524	0.999998	protein_coding	FOXM1	ENSG00000111206.13	3475	2406	114	955	114	2520	3475	1.95054	2287	-119	907		m6A
chr12	2858755	2858756	ENST00000359843.8	.	-	2475	CTGGACACA	43	0.72093	0.999993	protein_coding	FOXM1	ENSG00000111206.13	3552	2292	302	958	302	2594	3552	1.94808	2173	-119	907		m6A
chr12	2859026	2859027	ENST00000359843.8	.	-	2204	GGGACTGGA	38	0.911765	0.999931	protein_coding	FOXM1	ENSG00000111206.13	3552	2292	302	958	302	2594	3552	1.82984	1902	-390	636		m5C
chr12	2859027	2859028	ENST00000359843.8	.	-	2203	GGGGACTGG	44	0.697674	0.999985	protein_coding	FOXM1	ENSG00000111206.13	3552	2292	302	958	302	2594	3552	1.82941	1901	-391	635		m6A
chr12	2859131	2859132	ENST00000359843.8	.	-	2099	TAAGACACC	41	0.414634	0.999981	protein_coding	FOXM1	ENSG00000111206.13	3552	2292	302	958	302	2594	3552	1.78403	1797	-495	531		m6A
chr12	2859141	2859142	ENST00000359843.8	.	-	2089	GAGGACCTT	39	0.567568	0.99996	protein_coding	FOXM1	ENSG00000111206.13	3552	2292	302	958	302	2594	3552	1.77967	1787	-505	521		m6A
chr12	2859190	2859191	ENST00000359843.8	.	-	2040	GCAGACTCC	39	0.805556	0.999987	protein_coding	FOXM1	ENSG00000111206.13	3552	2292	302	958	302	2594	3552	1.75829	1738	-554	472		m6A
chr11	2883428	2883429	ENST00000440480.8	.	-	1561	GCGGACTCT	54	0.44	0.999983	protein_coding	CDKN1C	ENSG00000129757.15	1773	918	152	703	152	1070	1773	2.69844	1409	491	486		m6A
chr12	2885400	2885401	ENST00000489288.7	.	+	178	TCCCAGAAA	21	0.947368	0.999935	protein_coding	RHNO1	ENSG00000171792.11	1926	717	144	1065	144	861	1926	1.04742	34	-683	118	134	m6A
chr12	2888058	2888059	ENST00000489288.7	.	+	460	GAGACATTG	31	0.9	0.99999	protein_coding	RHNO1	ENSG00000171792.11	1926	717	144	1065	144	861	1926	1.44073	316	-401	148		m5C
chr12	2888326	2888327	ENST00000489288.7	.	+	728	CTGGACCTG	26	0.730769	0.999976	protein_coding	RHNO1	ENSG00000171792.11	1926	717	144	1065	144	861	1926	1.8145	584	-133	416		m6A
chr12	2888343	2888344	ENST00000489288.7	.	+	745	AAAGACACC	29	0.392857	0.999959	protein_coding	RHNO1	ENSG00000171792.11	1926	717	144	1065	144	861	1926	1.83821	601	-116	433		m6A
chr16	2896679	2896680	ENST00000396958.8	.	+	581	TTGCCAAGG	77	0.957746	0.99992	protein_coding	FLYWCH2	ENSG00000162076.13	990	423	351	216	351	774	990	1.54374	230	-193	328	92	m5C
chr11	2928543	2928544	ENST00000314222.5	.	-	648	TTGGACTAT	193	0.692308	0.999995	protein_coding	PHLDA2	ENSG00000181649.8	920	459	56	405	56	515	920	2.3284	592	133	123		m6A
chr11	2929386	2929387	ENST00000314222.5	.	-	33	CGCTCCCAG	126	0.928571	0.999999	protein_coding	PHLDA2	ENSG00000181649.8	920	459	56	405	56	515	920	0.589286	-23	-482		492	m5C
chr4	2938798	2938799	ENST00000416614.7	.	-	2692	CTGGACATT	65	0.709677	0.99999	protein_coding	NOP14	ENSG00000087269.16	3556	2574	87	895	87	2661	3556	2.03464	2605	31	131		m6A
chr11	2945214	2945215	ENST00000380542.9	.	-	1684	TGGACTGAA	20	0.888889	0.999988	protein_coding	NAP1L4	ENSG00000205531.13	2463	1128	93	1242	93	1221	2463	2.37279	1591	463	431		m5C
chr11	2945214	2945215	ENST00000620138.4	.	-	1694	TGGACTGAA	74	0.969231	0.999946	protein_coding	NAP1L4	ENSG00000205531.13	2479	1161	141	1177	141	1302	2479	2.33305	1553	392	431		m5C
chr11	2945215	2945216	ENST00000380542.9	.	-	1683	TTGGACTGA	20	0.8	0.999967	protein_coding	NAP1L4	ENSG00000205531.13	2463	1128	93	1242	93	1221	2463	2.37198	1590	462	430		m6A
chr11	2945215	2945216	ENST00000620138.4	.	-	1693	TTGGACTGA	76	0.780822	0.999994	protein_coding	NAP1L4	ENSG00000205531.13	2479	1161	141	1177	141	1302	2479	2.3322	1552	391	430		m6A
chr6	2948526	2948527	ENST00000380529.5	.	-	1001	GCAGACTTC	34	0.470588	0.999904	protein_coding	SERPINB6	ENSG00000124570.21	1370	1131	100	139	100	1231	1370	1.79664	901	-230	172		m6A
chr6	2948526	2948527	ENST00000380546.7	.	-	1006	GCAGACTTC	31	0.433333	0.999977	protein_coding	SERPINB6	ENSG00000124570.21	1375	1131	105	139	105	1236	1375	1.79664	901	-230	172		m6A
chr6	2948526	2948527	ENST00000643098.1	.	-	1269	GCAGACTTC	27	0.518519	0.999969	protein_coding	SERPINB6	ENSG00000124570.21	1638	1131	368	139	368	1499	1638	1.79664	901	-230	172		m6A
chr16	2972571	2972572	ENST00000318782.9	.	+	1772	TGGGACCCC	22	0.409091	0.999985	protein_coding	PAQR4	ENSG00000162073.14	2685	822	327	1536	327	1149	2685	2.4056	1445	623	1057		m6A
chr16	2973444	2973445	ENST00000318782.9	.	+	2645	ATGGACTTG	31	0.37037	0.999965	protein_coding	PAQR4	ENSG00000162073.14	2685	822	327	1536	327	1149	2685	2.97396	2318	1496	1930		m6A
chr16	2975530	2975531	ENST00000262300.13	.	-	1075	TTGCCCTGG	36	0.766667	0.999914	protein_coding	PKMYT1	ENSG00000127564.17	2061	1500	416	145	416	1916	2061	1.43933	659	-841	281	213	m5C
chr16	2976963	2976964	ENST00000262300.13	.	-	493	CCATCCCAG	30	0.933333	0.999995	protein_coding	PKMYT1	ENSG00000127564.17	2061	1500	416	145	416	1916	2061	1.05133	77	-1423	67	301	m5C
chr12	3040479	3040480	ENST00000359864.8	.	+	1513	TGAGAGACT	47	0.833333	0.999922	protein_coding	TEAD4	ENSG00000197905.10	1710	1305	207	198	207	1512	1710	2.00505	1306	1	115		m6A
chr12	3040481	3040482	ENST00000359864.8	.	+	1515	AGAGACTCG	46	0.777778	0.999984	protein_coding	TEAD4	ENSG00000197905.10	1710	1305	207	198	207	1512	1710	2.01515	1308	3	117		m6A
chr20	3047861	3047862	ENST00000380325.4	.	+	627	AGGGACTCC	61	0.473684	0.999919	protein_coding	MRPS26	ENSG00000125901.6	1016	618	17	381	17	635	1016	1.98706	610	-8	127		m6A
chr19	3053048	3053049	ENST00000592414.1	.	-	3134	AAAAAAAAG	31	0.846154	0.999984	retained_intron	TLE5	ENSG00000104964.15	3274	0	0	0	0	0	0	inf	3134	3134	2677		m6A
chr19	3053071	3053072	ENST00000327141.9	.	-	1635	AAAAAAAAG	70	0.819672	0.999971	protein_coding	TLE5	ENSG00000104964.15	1798	594	295	909	295	889	1798	2.82068	1340	746	968		m6A
chr19	3053071	3053072	ENST00000592414.1	.	-	3111	AAAAAAAAG	32	0.678571	0.999952	retained_intron	TLE5	ENSG00000104964.15	3274	0	0	0	0	0	0	inf	3111	3111	2654		m6A
chr19	3053072	3053073	ENST00000221561.12	.	-	1720	AAAAAAAAA	54	0.666667	0.999917	protein_coding	TLE5	ENSG00000104964.15	1884	795	180	909	180	975	1884	2.81958	1540	745	967		m6A
chr19	3053073	3053074	ENST00000592414.1	.	-	3109	AAAAAAAAA	33	0.642857	0.999912	retained_intron	TLE5	ENSG00000104964.15	3274	0	0	0	0	0	0	inf	3109	3109	2652		m6A
chr19	3053640	3053641	ENST00000221561.12	.	-	1152	TCTTCCTAC	100	0.837209	0.999938	protein_coding	TLE5	ENSG00000104964.15	1884	795	180	909	180	975	1884	2.19472	972	177	399		m5C
chr19	3053640	3053641	ENST00000586742.5	.	-	1007	TCTTCCTAC	44	0.764706	0.999907	protein_coding	TLE5	ENSG00000104964.15	1666	793	0	873	0	793	1666	2.24513	1007	214	553		m5C
chr19	3053898	3053899	ENST00000221561.12	.	-	894	TTCCCAGGC	43	0.764706	0.999903	protein_coding	TLE5	ENSG00000104964.15	1884	795	180	909	180	975	1884	1.89811	714	-81	141		m5C
chr19	3053899	3053900	ENST00000221561.12	.	-	893	GTTCCCAGG	43	0.85	0.99998	protein_coding	TLE5	ENSG00000104964.15	1884	795	180	909	180	975	1884	1.89686	713	-82	140		m5C
chr19	3053899	3053900	ENST00000327141.9	.	-	807	GTTCCCAGG	101	0.793103	0.999968	protein_coding	TLE5	ENSG00000104964.15	1798	594	295	909	295	889	1798	1.86195	512	-82	140		m5C
chr19	3053900	3053901	ENST00000221561.12	.	-	892	GGTTCCCAG	41	0.921053	0.999991	protein_coding	TLE5	ENSG00000104964.15	1884	795	180	909	180	975	1884	1.8956	712	-83	139		m5C
chr19	3053900	3053901	ENST00000327141.9	.	-	806	GGTTCCCAG	93	0.926829	0.999998	protein_coding	TLE5	ENSG00000104964.15	1798	594	295	909	295	889	1798	1.86027	511	-83	139		m5C
chr19	3122123	3122124	ENST00000078429.9	.	+	2314	GGTGACACT	23	0.5	0.999909	protein_coding	GNA11	ENSG00000088256.9	4190	1080	290	2820	290	1370	4190	2.33475	2024	944	1135		m6A
chr19	3122521	3122522	ENST00000078429.9	.	+	2712	CGAGACTGG	29	0.590909	0.999984	protein_coding	GNA11	ENSG00000088256.9	4190	1080	290	2820	290	1370	4190	2.47589	2422	1342	1533		m6A
chr19	3122563	3122564	ENST00000078429.9	.	+	2754	GGGGACTGT	29	0.851852	0.999981	protein_coding	GNA11	ENSG00000088256.9	4190	1080	290	2820	290	1370	4190	2.49078	2464	1384	1575		m6A
chr10	3136615	3136616	ENST00000676796.1	.	+	2576	GTGGACTGT	30	0.481481	0.99995	protein_coding	PFKP	ENSG00000067057.18	2759	2241	299	219	299	2540	2759	2.16438	2277	36	166		m6A
chr10	3136615	3136616	ENST00000678089.1	.	+	2591	GTGGACTGT	23	0.333333	0.999946	nonsense_mediated_decay	PFKP	ENSG00000067057.18	2769	159	234	2376	234	393	2769	2.92508	2357	2198	166		m6A
chr10	3138058	3138059	ENST00000224949.9	.	-	3095	ATTGCCAAG	22	0.95	0.999961	protein_coding	PITRM1	ENSG00000107959.17	3427	3114	10	303	10	3124	3427	1.99069	3085	-29	65		m5C
chr2	3189314	3189315	ENST00000382125.9	.	-	1311	TTATCCAGG	23	0.954545	0.999989	protein_coding	EIPR1	ENSG00000032389.13	1657	1164	129	364	129	1293	1657	2.04945	1182	18	193		m5C
chr19	3207755	3207756	ENST00000246117.9	.	+	1860	GTGGACACT	70	0.529412	0.999951	protein_coding	NCLN	ENSG00000125912.11	3680	1692	101	1887	101	1793	3680	2.03551	1759	67	127		m6A
chr19	3207856	3207857	ENST00000246117.9	.	+	1961	TCCGAGACT	57	0.962963	0.99997	protein_coding	NCLN	ENSG00000125912.11	3680	1692	101	1887	101	1793	3680	2.08903	1860	168	228		m6A
chr19	3207858	3207859	ENST00000246117.9	.	+	1963	CGAGACTGG	49	0.916667	1	protein_coding	NCLN	ENSG00000125912.11	3680	1692	101	1887	101	1793	3680	2.09009	1862	170	230		m6A
chr19	3207943	3207944	ENST00000246117.9	.	+	2048	ACGGACTTG	63	0.830508	0.99999	protein_coding	NCLN	ENSG00000125912.11	3680	1692	101	1887	101	1793	3680	2.13514	1947	255	315		m6A
chr19	3207943	3207944	ENST00000592737.5	.	+	1103	ACGGACTTG	24	0.863636	0.999978	protein_coding	NCLN	ENSG00000125912.11	2735	848	0	1887	0	848	2735	2.13514	1103	255	315		m6A
chr19	3207944	3207945	ENST00000592737.5	.	+	1104	CGGACTTGC	25	0.916667	0.999924	protein_coding	NCLN	ENSG00000125912.11	2735	848	0	1887	0	848	2735	2.13567	1104	256	316		m5C
chr19	3208088	3208089	ENST00000246117.9	.	+	2193	CTGGACTGC	42	0.512195	0.999967	protein_coding	NCLN	ENSG00000125912.11	3680	1692	101	1887	101	1793	3680	2.21198	2092	400	460		m6A
chr19	3208162	3208163	ENST00000246117.9	.	+	2267	GTGGACATG	46	0.622222	0.999921	protein_coding	NCLN	ENSG00000125912.11	3680	1692	101	1887	101	1793	3680	2.25119	2166	474	534		m6A
chr19	3208162	3208163	ENST00000592737.5	.	+	1322	GTGGACATG	20	0.6	0.999948	protein_coding	NCLN	ENSG00000125912.11	2735	848	0	1887	0	848	2735	2.25119	1322	474	534		m6A
chr19	3208396	3208397	ENST00000246117.9	.	+	2501	CCTCCCCGA	44	0.853659	0.999938	protein_coding	NCLN	ENSG00000125912.11	3680	1692	101	1887	101	1793	3680	2.3752	2400	708	768		m5C
chr19	3208397	3208398	ENST00000246117.9	.	+	2502	CTCCCCGAC	53	0.791667	0.99994	protein_coding	NCLN	ENSG00000125912.11	3680	1692	101	1887	101	1793	3680	2.37573	2401	709	769		m5C
chr18	3253935	3253936	ENST00000217652.8	.	+	352	GGCTCCAGG	162	0.931973	0.999972	protein_coding	MYL12A	ENSG00000101608.13	958	516	124	318	124	640	958	1.44186	228	-288	47	115	m5C
chr18	3253935	3253936	ENST00000536605.1	.	+	294	GGCTCCAGG	27	0.888889	0.999995	protein_coding	MYL12A	ENSG00000101608.13	899	516	66	317	66	582	899	1.44186	228	-288	47	115	m5C
chr18	3253935	3253936	ENST00000578611.5	.	+	423	GGCTCCAGG	33	0.9375	0.999984	protein_coding	MYL12A	ENSG00000101608.13	1004	516	195	293	195	711	1004	1.44186	228	-288	47	115	m5C
chr18	3256076	3256077	ENST00000578611.5	.	+	869	CGGGACTTT	34	0.448276	0.999956	protein_coding	MYL12A	ENSG00000101608.13	1004	516	195	293	195	711	1004	2.53925	674	158	331		m6A
chr18	3457789	3457790	ENST00000343820.10	.	+	986	CTGGACCAA	24	0.416667	0.999995	protein_coding	TGIF1	ENSG00000177426.22	3175	819	318	2038	318	1137	3175	1.81563	668	-151	425		m6A
chr18	3457857	3457858	ENST00000343820.10	.	+	1054	CAGGACTTC	24	0.666667	0.999977	protein_coding	TGIF1	ENSG00000177426.22	3175	819	318	2038	318	1137	3175	1.89866	736	-83	493		m6A
chr18	3458046	3458047	ENST00000343820.10	.	+	1243	TGGGATTGC	25	0.863636	0.999978	protein_coding	TGIF1	ENSG00000177426.22	3175	819	318	2038	318	1137	3175	2.05201	925	106	682		m6A
chr19	3468488	3468489	ENST00000589123.5	.	+	7339	GCTTCCTGC	31	0.75	0.999985	protein_coding	NFIC	ENSG00000141905.19	8068	1500	120	6448	120	1620	8068	2.88694	7219	5719	5737		m5C
chr19	3468488	3468489	ENST00000641145.1	.	+	7670	GCTTCCTGC	36	0.8	0.999944	protein_coding	NFIC	ENSG00000141905.19	8399	1593	358	6448	358	1951	8399	2.88694	7312	5719	5737		m5C
chr19	3469161	3469162	ENST00000443272.3	.	+	7973	AAAAAAAAA	40	0.939394	0.999956	protein_coding	NFIC	ENSG00000141905.19	8029	1527	54	6448	54	1581	8029	2.99132	7919	6392	6410		m6A
chr19	3469162	3469163	ENST00000443272.3	.	+	7974	AAAAAAAAA	44	0.897436	0.999917	protein_coding	NFIC	ENSG00000141905.19	8029	1527	54	6448	54	1581	8029	2.99147	7920	6393	6411		m6A
chr19	3469162	3469163	ENST00000589123.5	.	+	8013	AAAAAAAAA	35	0.8125	0.999995	protein_coding	NFIC	ENSG00000141905.19	8068	1500	120	6448	120	1620	8068	2.99147	7893	6393	6411		m6A
chr1	3480905	3480906	ENST00000378378.9	.	+	2614	TGGACTGAT	20	1	0.999979	protein_coding	ARHGEF16	ENSG00000130762.15	2822	2130	166	526	166	2296	2822	2.60456	2448	318	458		m5C
chr19	3534906	3534907	ENST00000441788.7	.	+	1750	ATGGACTCT	20	0.833333	0.999996	protein_coding	FZR1	ENSG00000105325.15	5178	1482	198	3498	198	1680	5178	2.02001	1552	70	112		m6A
chr19	3535045	3535046	ENST00000441788.7	.	+	1889	GGGGACCCT	20	0.45	0.999981	protein_coding	FZR1	ENSG00000105325.15	5178	1482	198	3498	198	1680	5178	2.05975	1691	209	251		m6A
chr19	3538446	3538447	ENST00000585788.1	.	-	1596	GGGGACCTG	48	0.304348	0.999915	retained_intron	MFSD12	ENSG00000161091.14	1769	0	0	0	0	0	0	inf	1596	1596			m6A
chr19	3538459	3538460	ENST00000585788.1	.	-	1583	CGGGACTGG	42	0.512821	0.999981	retained_intron	MFSD12	ENSG00000161091.14	1769	0	0	0	0	0	0	inf	1583	1583			m6A
chr19	3547501	3547502	ENST00000355415.7	.	-	1065	GTCCCAGAC	191	0.854651	0.999987	protein_coding	MFSD12	ENSG00000161091.14	2137	1443	183	511	183	1626	2137	1.61123	882	-561	45	48	m5C
chr19	3547502	3547503	ENST00000355415.7	.	-	1064	TGTCCCAGA	191	0.826816	0.99998	protein_coding	MFSD12	ENSG00000161091.14	2137	1443	183	511	183	1626	2137	1.61053	881	-562	44	49	m5C
chr19	3578696	3578697	ENST00000333651.11	.	+	1198	TCTCCCCAG	135	0.822581	0.999997	protein_coding	HMG20B	ENSG00000064961.19	1585	954	69	562	69	1023	1585	2.31139	1129	175	188		m5C
chr19	3578696	3578697	ENST00000488973.6	.	+	2042	TCTCCCCAG	68	0.90625	1	retained_intron	HMG20B	ENSG00000064961.19	2434	0	0	0	0	0	0	inf	2042	2042	188		m5C
chr19	3578697	3578698	ENST00000333651.11	.	+	1199	CTCCCCAGC	127	0.74359	0.999925	protein_coding	HMG20B	ENSG00000064961.19	1585	954	69	562	69	1023	1585	2.31317	1130	176	189		m5C
chr19	3610736	3610737	ENST00000429344.7	.	-	3490	AAGACTTGT	27	0.807692	0.999974	protein_coding	CACTIN	ENSG00000105298.14	3583	2277	28	1278	28	2305	3583	2.92723	3462	1185	1676		m5C
chr19	3610737	3610738	ENST00000429344.7	.	-	3489	AAAGACTTG	26	0.807692	0.999992	protein_coding	CACTIN	ENSG00000105298.14	3583	2277	28	1278	28	2305	3583	2.92645	3461	1184	1675		m6A
chr19	3611281	3611282	ENST00000429344.7	.	-	2945	AGGGACTGG	23	0.913043	0.999991	protein_coding	CACTIN	ENSG00000105298.14	3583	2277	28	1278	28	2305	3583	2.50078	2917	640	1131		m6A
chr19	3611300	3611301	ENST00000429344.7	.	-	2926	GTGGACACC	28	0.76	0.999975	protein_coding	CACTIN	ENSG00000105298.14	3583	2277	28	1278	28	2305	3583	2.48592	2898	621	1112		m6A
chr19	3611311	3611312	ENST00000429344.7	.	-	2915	AGAGACCCT	26	0.56	0.999992	protein_coding	CACTIN	ENSG00000105298.14	3583	2277	28	1278	28	2305	3583	2.47731	2887	610	1101		m6A
chr19	3611491	3611492	ENST00000429344.7	.	-	2735	TGCCAGGCT	23	0.947368	0.999947	protein_coding	CACTIN	ENSG00000105298.14	3583	2277	28	1278	28	2305	3583	2.33646	2707	430	921		m6A
chr19	3611707	3611708	ENST00000429344.7	.	-	2519	TGGGACAGG	20	0.8	0.999995	protein_coding	CACTIN	ENSG00000105298.14	3583	2277	28	1278	28	2305	3583	2.16745	2491	214	705		m6A
chr19	3611714	3611715	ENST00000429344.7	.	-	2512	GAGACACTG	20	0.95	0.999997	protein_coding	CACTIN	ENSG00000105298.14	3583	2277	28	1278	28	2305	3583	2.16197	2484	207	698		m5C
chr19	3611715	3611716	ENST00000429344.7	.	-	2511	GGAGACACT	21	0.952381	0.999998	protein_coding	CACTIN	ENSG00000105298.14	3583	2277	28	1278	28	2305	3583	2.16119	2483	206	697		m6A
chr19	3611717	3611718	ENST00000429344.7	.	-	2509	GAGGAGACA	23	0.913043	0.999982	protein_coding	CACTIN	ENSG00000105298.14	3583	2277	28	1278	28	2305	3583	2.15962	2481	204	695		m6A
chr19	3611764	3611765	ENST00000429344.7	.	-	2462	CCTCCTATA	21	0.65	0.999915	protein_coding	CACTIN	ENSG00000105298.14	3583	2277	28	1278	28	2305	3583	2.12285	2434	157	648		m5C
chr1	3628808	3628809	ENST00000378344.7	.	+	1082	TTGGACTCT	22	0.809524	0.999987	protein_coding	TPRG1L	ENSG00000158109.15	2401	819	58	1524	58	877	2401	2.13451	1024	205	400		m6A
chr1	3628844	3628845	ENST00000378344.7	.	+	1118	AAAGACTCT	25	0.695652	0.999931	protein_coding	TPRG1L	ENSG00000158109.15	2401	819	58	1524	58	877	2401	2.15814	1060	241	436		m6A
chr1	3629256	3629257	ENST00000378344.7	.	+	1530	TTTCCCAGA	22	0.947368	0.999992	protein_coding	TPRG1L	ENSG00000158109.15	2401	819	58	1524	58	877	2401	2.42848	1472	653	848		m5C
chr1	3629257	3629258	ENST00000378344.7	.	+	1531	TTCCCAGAC	23	0.863636	0.999998	protein_coding	TPRG1L	ENSG00000158109.15	2401	819	58	1524	58	877	2401	2.42913	1473	654	849		m5C
chr16	3662089	3662090	ENST00000538171.5	.	-	1682	CGTGCTGGA	45	1	0.999914	protein_coding	TRAP1	ENSG00000126602.11	2052	1956	5	91	5	1961	2052	1.85736	1677	-279	42	104	m5C
chr17	3663285	3663286	ENST00000225525.4	.	-	888	CTGGACACA	121	0.46281	0.99994	protein_coding	TAX1BP3	ENSG00000213977.8	1280	375	52	853	52	427	1280	2.54045	836	461	599		m6A
chr17	3663547	3663548	ENST00000225525.4	.	-	626	CTGGACACC	107	0.2	0.999951	protein_coding	TAX1BP3	ENSG00000213977.8	1280	375	52	853	52	427	1280	2.23329	574	199	337		m6A
chr16	3664380	3664381	ENST00000246957.10	.	-	1477	CGCCAGCCG	191	0.952663	0.999977	protein_coding	TRAP1	ENSG00000126602.11	2223	2115	16	92	16	2131	2223	1.69078	1461	-654	78	108	m6A
chr16	3664380	3664381	ENST00000538171.5	.	-	1307	CGCCAGCCG	20	1	0.999986	protein_coding	TRAP1	ENSG00000126602.11	2052	1956	5	91	5	1961	2052	1.66564	1302	-654	78	108	m6A
chr16	3664381	3664382	ENST00000246957.10	.	-	1476	ACGCCAGCC	171	0.767742	0.999969	protein_coding	TRAP1	ENSG00000126602.11	2223	2115	16	92	16	2131	2223	1.69031	1460	-655	77	109	m5C
chr17	3669495	3669496	ENST00000248378.6	.	+	486	GGGGACTTT	90	0.740741	0.999988	protein_coding	EMC6	ENSG00000127774.7	656	333	137	186	137	470	656	2.08602	349	16	398		m6A
chr17	3669495	3669496	ENST00000397133.2	.	+	589	GGGGACTTT	33	0.758621	0.999997	protein_coding	EMC6	ENSG00000127774.7	762	333	240	189	240	573	762	2.08466	349	16	398		m6A
chr17	3669550	3669551	ENST00000397133.2	.	+	644	GTAGACTTC	34	0.393939	0.999969	protein_coding	EMC6	ENSG00000127774.7	762	333	240	189	240	573	762	2.37566	404	71	453		m6A
chr11	3675793	3675794	ENST00000324932.12	.	-	5950	TACTCCTAC	23	0.909091	0.999996	protein_coding	NUP98	ENSG00000110713.17	6726	5403	183	1140	183	5586	6726	2.3193	5767	364	582		m5C
chr11	3675793	3675794	ENST00000359171.8	.	-	6239	TACTCCTAC	34	0.888889	0.999983	protein_coding	NUP98	ENSG00000110713.17	7023	5454	421	1148	421	5875	7023	2.31707	5818	364	582		m5C
chr11	3676042	3676043	ENST00000324932.12	.	-	5701	CCTCCCTCC	32	0.807692	0.999956	protein_coding	NUP98	ENSG00000110713.17	6726	5403	183	1140	183	5586	6726	2.10088	5518	115	333		m5C
chr17	3714804	3714805	ENST00000572179.5	.	-	494	TGGGACTTG	55	0.28	0.9999	processed_transcript	ITGAE	ENSG00000083457.12	672	0	0	0	0	0	0	inf	494	494	137		m6A
chr16	3726722	3726723	ENST00000262367.10	.	-	9120	TTGGACTAT	23	0.5	0.99996	protein_coding	CREBBP	ENSG00000005339.15	10790	7329	797	2664	797	8126	10790	2.37312	8323	994	3151		m6A
chr16	3727677	3727678	ENST00000262367.10	.	-	8165	TTGGACCTT	22	0.818182	0.999967	protein_coding	CREBBP	ENSG00000005339.15	10790	7329	797	2664	797	8126	10790	2.01464	7368	39	2196		m6A
chr16	3727748	3727749	ENST00000262367.10	.	-	8094	GGGGACACG	38	0.351351	0.999967	protein_coding	CREBBP	ENSG00000005339.15	10790	7329	797	2664	797	8126	10790	1.99563	7297	-32	2125		m6A
chr16	3727851	3727852	ENST00000262367.10	.	-	7991	GGGACACTT	32	1	0.999995	protein_coding	CREBBP	ENSG00000005339.15	10790	7329	797	2664	797	8126	10790	1.98158	7194	-135	2022		m5C
chr16	3727852	3727853	ENST00000262367.10	.	-	7990	AGGGACACT	26	1	0.999961	protein_coding	CREBBP	ENSG00000005339.15	10790	7329	797	2664	797	8126	10790	1.98144	7193	-136	2021		m6A
chr16	3727887	3727888	ENST00000262367.10	.	-	7955	CGGACTCGC	30	0.933333	0.999908	protein_coding	CREBBP	ENSG00000005339.15	10790	7329	797	2664	797	8126	10790	1.97667	7158	-171	1986		m5C
chr16	3727888	3727889	ENST00000262367.10	.	-	7954	CCGGACTCG	30	0.931034	0.999984	protein_coding	CREBBP	ENSG00000005339.15	10790	7329	797	2664	797	8126	10790	1.97653	7157	-172	1985		m6A
chr16	3728125	3728126	ENST00000262367.10	.	-	7717	GGTCCCCAG	27	0.809524	0.999925	protein_coding	CREBBP	ENSG00000005339.15	10790	7329	797	2664	797	8126	10790	1.94419	6920	-409	1748		m5C
chr19	3767456	3767457	ENST00000330133.5	.	+	499	GTGGACTTT	105	0.739583	0.999991	protein_coding	MRPL54	ENSG00000183617.5	608	417	19	172	19	436	608	2.36628	480	63	196		m6A
chr1	3780393	3780394	ENST00000378251.3	.	-	2467	ACGGACACT	90	0.284091	0.999956	protein_coding	LRRC47	ENSG00000130764.10	4303	1752	22	2529	22	1774	4303	2.27402	2445	693	942		m6A
chr20	3784380	3784381	ENST00000379751.5	.	-	2359	TGGACTAAC	171	0.903226	0.999932	protein_coding	CENPB	ENSG00000125817.8	2890	1800	257	833	257	2057	2890	2.36255	2102	302			m5C
chr20	3784381	3784382	ENST00000379751.5	.	-	2358	GTGGACTAA	171	0.810976	0.999998	protein_coding	CENPB	ENSG00000125817.8	2890	1800	257	833	257	2057	2890	2.36134	2101	301			m6A
chr20	3784624	3784625	ENST00000379751.5	.	-	2115	GAGGACTCT	144	0.910448	0.999975	protein_coding	CENPB	ENSG00000125817.8	2890	1800	257	833	257	2057	2890	2.06963	1858	58			m6A
chr20	3784674	3784675	ENST00000379751.5	.	-	2065	CTGGACCTA	91	0.453488	0.999958	protein_coding	CENPB	ENSG00000125817.8	2890	1800	257	833	257	2057	2890	2.0096	1808	8			m6A
chr20	3784695	3784696	ENST00000379751.5	.	-	2044	TTGGACATC	110	0.918182	0.999997	protein_coding	CENPB	ENSG00000125817.8	2890	1800	257	833	257	2057	2890	1.99278	1787	-13			m6A
chr20	3784827	3784828	ENST00000379751.5	.	-	1912	TTGCCATGG	100	0.758242	0.999973	protein_coding	CENPB	ENSG00000125817.8	2890	1800	257	833	257	2057	2890	1.91944	1655	-145			m5C
chr20	3784957	3784958	ENST00000379751.5	.	-	1782	GAGGACTCT	97	0.895349	0.99994	protein_coding	CENPB	ENSG00000125817.8	2890	1800	257	833	257	2057	2890	1.84722	1525	-275			m6A
chr20	3800757	3800758	ENST00000245960.10	.	+	696	GGGCCACAG	33	0.965517	0.999979	protein_coding	CDC25B	ENSG00000101224.18	3119	1743	222	1154	222	1965	3119	1.27194	474	-1269	15	108	m5C
chr20	3801074	3801075	ENST00000245960.10	.	+	908	CCAGCTCGG	34	0.821429	0.999904	protein_coding	CDC25B	ENSG00000101224.18	3119	1743	222	1154	222	1965	3119	1.39357	686	-1057	104	19	m5C
chr20	3801076	3801077	ENST00000245960.10	.	+	910	AGCTCGGCC	33	0.967742	0.999967	protein_coding	CDC25B	ENSG00000101224.18	3119	1743	222	1154	222	1965	3119	1.39472	688	-1055	106	17	m5C
chr20	3805102	3805103	ENST00000344256.10	.	+	2052	CTGCCCCAG	30	1	0.999986	protein_coding	CDC25B	ENSG00000101224.18	3071	1551	360	1160	360	1911	3071	2.12155	1692	141	282		m5C
chr11	3827017	3827018	ENST00000351018.5	.	-	1254	CTTTCCTAC	82	0.907895	0.999999	protein_coding	RHOG	ENSG00000177105.10	1295	576	134	585	134	710	1295	2.92991	1120	544	1188		m5C
chr11	3827315	3827316	ENST00000351018.5	.	-	956	TTGGACCCC	81	0.1625	0.999954	protein_coding	RHOG	ENSG00000177105.10	1295	576	134	585	134	710	1295	2.42051	822	246	890		m6A
chr11	3827785	3827786	ENST00000351018.5	.	-	486	AAGGACCTG	63	0.758621	0.999992	protein_coding	RHOG	ENSG00000177105.10	1295	576	134	585	134	710	1295	1.61111	352	-224	420		m6A
chr11	3827926	3827927	ENST00000351018.5	.	-	345	CTCTCCTAC	58	0.981818	0.999996	protein_coding	RHOG	ENSG00000177105.10	1295	576	134	585	134	710	1295	1.36632	211	-365	279		m5C
chr11	3827967	3827968	ENST00000351018.5	.	-	304	GGGACACTG	36	0.866667	0.99996	protein_coding	RHOG	ENSG00000177105.10	1295	576	134	585	134	710	1295	1.29514	170	-406	238		m5C
chr1	3890800	3890801	ENST00000361605.4	.	-	471	AGTGACTCT	23	0.95	0.999946	protein_coding	C1orf174	ENSG00000198912.12	1645	732	86	827	86	818	1645	1.52596	385	-347	256	233	m6A
chr16	3963174	3963175	ENST00000294016.8	.	-	7457	TCTTCTCAG	24	1	0.999968	protein_coding	ADCY9	ENSG00000162104.10	7980	4062	796	3122	796	4858	7980	2.83248	6661	2599	3791		m5C
chr19	3976104	3976105	ENST00000600794.1	.	-	302	AGCACCTCC	30	0.444444	0.999949	protein_coding	EEF2	ENSG00000167658.16	352	256	0	96	0	256	352	2.47917	302	46	195		m5C
chr19	3976327	3976328	ENST00000309311.7	.	-	2885	AGGGACTTA	4629	0.807327	0.999993	protein_coding	EEF2	ENSG00000167658.16	3158	2577	83	498	83	2660	3158	2.45181	2802	225	419		m6A
chr19	3976575	3976576	ENST00000309311.7	.	-	2637	CTGGACAAC	4370	0.0997211	1	protein_coding	EEF2	ENSG00000167658.16	3158	2577	83	498	83	2660	3158	1.99107	2554	-23	171		m6A
chr19	4039141	4039142	ENST00000262971.3	.	+	2824	CCTCCCCAG	20	0.705882	0.999914	protein_coding	PIAS4	ENSG00000105229.7	3069	1533	25	1511	25	1558	3069	2.83786	2799	1266	1526		m5C
chr19	4043503	4043504	ENST00000322357.9	.	-	6235	AGAGACTGT	22	0.722222	0.999975	protein_coding	ZBTB7A	ENSG00000178951.9	6437	1755	233	4449	233	1988	6437	2.9546	6002	4247	4740		m6A
chr19	4043586	4043587	ENST00000322357.9	.	-	6152	TTGGACTTT	22	0.764706	0.999994	protein_coding	ZBTB7A	ENSG00000178951.9	6437	1755	233	4449	233	1988	6437	2.93594	5919	4164	4657		m6A
chr19	4044976	4044977	ENST00000322357.9	.	-	4762	CCAGCCCAG	25	0.791667	0.999954	protein_coding	ZBTB7A	ENSG00000178951.9	6437	1755	233	4449	233	1988	6437	2.62351	4529	2774	3267		m5C
chr19	4045119	4045120	ENST00000322357.9	.	-	4619	CTTACACAG	24	1	0.999974	protein_coding	ZBTB7A	ENSG00000178951.9	6437	1755	233	4449	233	1988	6437	2.59137	4386	2631	3124		m5C
chr11	4138483	4138484	ENST00000300738.10	.	+	2693	CTGGACCCT	90	0.258427	0.999949	protein_coding	RRM1	ENSG00000167325.15	3142	2379	214	549	214	2593	3142	2.18215	2479	100	289		m6A
chr11	4138483	4138484	ENST00000533349.5	.	+	2471	CTGGACCCT	38	0.315789	0.999944	nonsense_mediated_decay	RRM1	ENSG00000167325.15	2863	114	170	2579	170	284	2863	2.848	2301	2187	289		m6A
chr11	4138483	4138484	ENST00000533495.5	.	+	1989	CTGGACCCT	26	0.375	0.999958	nonsense_mediated_decay	RRM1	ENSG00000167325.15	2381	228	134	2019	134	362	2381	2.80584	1855	1627	289		m6A
chr17	4157197	4157198	ENST00000301391.8	.	+	1469	AAGGACTCT	20	0.823529	0.99998	protein_coding	CYB5D2	ENSG00000167740.10	1969	795	559	615	559	1354	1969	2.18699	910	115	332		m6A
chr17	4164323	4164324	ENST00000341657.9	.	-	7002	AAAGACTTT	26	0.904762	0.999968	protein_coding	ANKFY1	ENSG00000185722.18	7506	3510	38	3958	38	3548	7506	2.87266	6964	3454	3587		m6A
chr17	4164528	4164529	ENST00000341657.9	.	-	6797	CAGACACTT	20	0.631579	0.999966	protein_coding	ANKFY1	ENSG00000185722.18	7506	3510	38	3958	38	3548	7506	2.82087	6759	3249	3382		m5C
chr16	4257248	4257249	ENST00000204517.11	.	-	2099	GAGAAAAAA	46	0.326087	0.999924	protein_coding	TFAP4	ENSG00000090447.12	2163	1017	277	869	277	1294	2163	2.92635	1822	805	1000		m6A
chr16	4257249	4257250	ENST00000204517.11	.	-	2098	GGAGAAAAA	47	0.340426	0.999962	protein_coding	TFAP4	ENSG00000090447.12	2163	1017	277	869	277	1294	2163	2.9252	1821	804	999		m6A
chr19	4268921	4268922	ENST00000262962.12	.	+	1264	GCTCCTGCC	42	0.805556	0.999954	protein_coding	YJU2	ENSG00000105248.16	1431	972	67	392	67	1039	1431	2.57398	1197	225	338		m5C
chr17	4272458	4272459	ENST00000396981.7	.	-	966	CTGGACTTC	35	0.387097	0.99993	protein_coding	UBE2G1	ENSG00000132388.13	4167	513	359	3295	359	872	4167	2.02853	607	94	57		m6A
chr16	4338946	4338947	ENST00000262366.7	.	+	3818	GGCCAGGCC	20	1	0.999988	protein_coding	GLIS2	ENSG00000126603.9	4469	1575	821	2073	821	2396	4469	2.68596	2997	1422	2222		m6A
chr16	4339117	4339118	ENST00000433375.2	.	+	3422	TTGGACTCC	22	0.52381	0.999939	protein_coding	GLIS2	ENSG00000126603.9	3900	1575	254	2071	254	1829	3900	2.76919	3168	1593	2393		m6A
chr19	4361599	4361600	ENST00000269886.7	.	-	1285	AGTGACTCA	45	0.65625	0.999978	protein_coding	SH3GL1	ENSG00000141985.9	2516	1107	179	1230	179	1286	2516	1.9991	1106	-1	196		m6A
chr16	4381121	4381122	ENST00000304735.4	.	+	399	CTGGACCTG	28	0.37037	0.999976	protein_coding	VASN	ENSG00000168140.5	2816	2022	155	639	155	2177	2816	1.12067	244	-1778	253		m6A
chr16	4381193	4381194	ENST00000304735.4	.	+	471	CTGGACCTG	29	0.37931	0.999984	protein_coding	VASN	ENSG00000168140.5	2816	2022	155	639	155	2177	2816	1.15628	316	-1706	325		m6A
chr16	4381231	4381232	ENST00000304735.4	.	+	509	TGAGACCTT	37	0.305556	0.999956	protein_coding	VASN	ENSG00000168140.5	2816	2022	155	639	155	2177	2816	1.17507	354	-1668	363		m6A
chr16	4381400	4381401	ENST00000304735.4	.	+	678	CTGGACCTC	42	0.714286	0.999993	protein_coding	VASN	ENSG00000168140.5	2816	2022	155	639	155	2177	2816	1.25865	523	-1499	532		m6A
chr16	4381445	4381446	ENST00000304735.4	.	+	723	CTGGACACT	43	0.918919	0.999989	protein_coding	VASN	ENSG00000168140.5	2816	2022	155	639	155	2177	2816	1.28091	568	-1454	577		m6A
chr16	4381446	4381447	ENST00000304735.4	.	+	724	TGGACACTG	42	0.971429	0.999976	protein_coding	VASN	ENSG00000168140.5	2816	2022	155	639	155	2177	2816	1.2814	569	-1453	578		m5C
chr16	4381499	4381500	ENST00000304735.4	.	+	777	CTGGACGAG	38	0.542857	0.999974	protein_coding	VASN	ENSG00000168140.5	2816	2022	155	639	155	2177	2816	1.30762	622	-1400	631		m6A
chr16	4382086	4382087	ENST00000304735.4	.	+	1364	TGTCCCCCA	63	0.912281	0.999974	protein_coding	VASN	ENSG00000168140.5	2816	2022	155	639	155	2177	2816	1.59792	1209	-813	1218		m5C
chr16	4382087	4382088	ENST00000304735.4	.	+	1365	GTCCCCCAG	61	0.814815	0.999992	protein_coding	VASN	ENSG00000168140.5	2816	2022	155	639	155	2177	2816	1.59842	1210	-812	1219		m5C
chr16	4382099	4382100	ENST00000304735.4	.	+	1377	CAGGACTGC	35	1	0.999934	protein_coding	VASN	ENSG00000168140.5	2816	2022	155	639	155	2177	2816	1.60435	1222	-800	1231		m6A
chr16	4382221	4382222	ENST00000304735.4	.	+	1499	GGGGACACG	40	0.394737	0.999962	protein_coding	VASN	ENSG00000168140.5	2816	2022	155	639	155	2177	2816	1.66469	1344	-678	1353		m6A
chr16	4383051	4383052	ENST00000304735.4	.	+	2329	CTGGACCTC	84	0.654762	1	protein_coding	VASN	ENSG00000168140.5	2816	2022	155	639	155	2177	2816	2.23787	2174	152	2183		m6A
chr16	4383237	4383238	ENST00000304735.4	.	+	2515	GCGGACCCT	71	0.542857	0.999998	protein_coding	VASN	ENSG00000168140.5	2816	2022	155	639	155	2177	2816	2.52895	2360	338	2369		m6A
chr16	4383456	4383457	ENST00000304735.4	.	+	2734	AAGGACTTT	78	0.811594	0.999921	protein_coding	VASN	ENSG00000168140.5	2816	2022	155	639	155	2177	2816	2.87167	2579	557	2588		m6A
chr4	4419483	4419484	ENST00000306200.7	.	-	1641	ATTACAGCC	22	1	0.999965	protein_coding	STX18	ENSG00000168818.10	2158	1008	84	1066	84	1092	2158	2.51501	1557	549	645		m5C
chr19	4433157	4433158	ENST00000301280.10	.	+	2414	GGGGACTGC	31	0.37931	0.99998	protein_coding	CHAF1A	ENSG00000167670.16	3366	2871	123	372	123	2994	3366	1.79798	2291	-580	88	382	m6A
chr19	4445065	4445066	ENST00000301281.11	.	-	1854	CCTTCCTGC	36	0.878788	0.999969	protein_coding	UBXN6	ENSG00000167671.12	1915	1326	97	492	97	1423	1915	2.87602	1757	431	557		m5C
chr16	4455821	4455822	ENST00000355296.8	.	+	1637	TTAGACTCT	40	0.685714	0.999946	protein_coding	DNAJA3	ENSG00000103423.14	2591	1362	22	1207	22	1384	2591	2.20961	1615	253	276		m6A
chr16	4461795	4461796	ENST00000283429.11	.	-	989	GGGGACTTC	22	0.761905	0.999991	protein_coding	NMRAL1	ENSG00000153406.14	1092	900	106	86	106	1006	1092	1.98111	883	-17	163		m6A
chr16	4461795	4461796	ENST00000404295.7	.	-	1130	GGGGACTTC	25	0.875	0.999997	protein_coding	NMRAL1	ENSG00000153406.14	1233	900	247	86	247	1147	1233	1.98111	883	-17	163		m6A
chr16	4466256	4466257	ENST00000283429.11	.	-	530	CGGGACATT	32	0.533333	0.999902	protein_coding	NMRAL1	ENSG00000153406.14	1092	900	106	86	106	1006	1092	1.47111	424	-476	145	105	m6A
chr16	4508057	4508058	ENST00000570646.6	.	+	680	AGGGACCCA	36	0.771429	0.999987	protein_coding	HMOX2	ENSG00000103415.12	1673	951	131	591	131	1082	1673	1.57729	549	-402	345	147	m6A
chr16	4508085	4508086	ENST00000570646.6	.	+	708	GTGGACAAT	29	0.777778	0.999937	protein_coding	HMOX2	ENSG00000103415.12	1673	951	131	591	131	1082	1673	1.60673	577	-374	373	119	m6A
chr17	4538974	4538975	ENST00000254718.9	.	-	4486	TAAGACTCT	73	0.871429	1	protein_coding	MYBBP1A	ENSG00000132382.15	4558	3987	60	511	60	4047	4558	2.8591	4426	439	992		m6A
chr17	4538974	4538975	ENST00000571368.5	.	-	1921	TAAGACTCT	46	0.886364	0.999994	retained_intron	MYBBP1A	ENSG00000132382.15	1995	0	0	0	0	0	0	inf	1921	1921	992		m6A
chr17	4544819	4544820	ENST00000254718.9	.	-	2471	GTATCCAGG	32	0.833333	0.999997	protein_coding	MYBBP1A	ENSG00000132382.15	4558	3987	60	511	60	4047	4558	1.60472	2411	-1576	101	70	m5C
chr16	4609502	4609503	ENST00000283474.12	.	-	754	GCGGACTCT	20	0.789474	0.999993	protein_coding	UBALD1	ENSG00000153443.13	1374	534	91	749	91	625	1374	2.17223	663	129	480		m6A
chr12	4654326	4654327	ENST00000266544.10	.	+	97	GTGTCACGG	104	0.990099	0.999998	protein_coding	NDUFA9	ENSG00000139180.11	8356	1134	13	7209	13	1147	8356	1.07407	84	-1050	35	136	m5C
chr19	4657757	4657758	ENST00000262947.8	.	-	776	CTGGACTCA	223	0.428571	0.999913	protein_coding	MYDGF	ENSG00000074842.8	990	522	8	460	8	530	990	2.53478	768	246	326		m6A
chr19	4657904	4657905	ENST00000262947.8	.	-	629	AGGGACTCT	222	0.73913	0.999916	protein_coding	MYDGF	ENSG00000074842.8	990	522	8	460	8	530	990	2.21522	621	99	179		m6A
chr19	4670224	4670225	ENST00000262947.8	.	-	117	ACGACGGTG	82	1	0.999929	protein_coding	MYDGF	ENSG00000074842.8	990	522	8	460	8	530	990	1.20881	109	-413		65	m5C
chr19	4676530	4676531	ENST00000262960.14	.	-	2968	AGCACAAGT	35	0.966667	0.999989	protein_coding	DPP9	ENSG00000142002.18	4273	2679	257	1337	257	2936	4273	2.02393	2711	32	125		m5C
chr19	4688822	4688823	ENST00000262960.14	.	-	2075	GCTGAGCGG	21	0.764706	0.999941	protein_coding	DPP9	ENSG00000142002.18	4273	2679	257	1337	257	2936	4273	1.67861	1818	-861	69	67	m6A
chr20	4701021	4701022	ENST00000430350.2	.	+	1970	AGGTCAAGT	21	0.9	0.99992	protein_coding	PRNP	ENSG00000171867.18	2539	762	169	1608	169	931	2539	2.64614	1801	1039	1811		m5C
chr9	4706341	4706342	ENST00000381854.4	.	+	1442	CTGGACTTT	25	0.5	0.999906	protein_coding	CDC37L1	ENSG00000106993.12	3500	1014	199	2287	199	1213	3500	2.10013	1243	229	331		m6A
chr19	4839176	4839177	ENST00000221957.9	.	-	1395	GAGGACTCA	100	0.610526	0.999997	protein_coding	PLIN3	ENSG00000105355.9	2232	1305	76	851	76	1381	2232	2.01645	1319	14	359		m6A
chr19	4839213	4839214	ENST00000221957.9	.	-	1358	GAGAAAGCC	78	0.835616	0.999998	protein_coding	PLIN3	ENSG00000105355.9	2232	1305	76	851	76	1381	2232	1.98238	1282	-23	322		m6A
chr19	4839214	4839215	ENST00000221957.9	.	-	1357	TGAGAAAGC	81	0.878378	1	protein_coding	PLIN3	ENSG00000105355.9	2232	1305	76	851	76	1381	2232	1.98161	1281	-24	321		m6A
chr19	4839216	4839217	ENST00000221957.9	.	-	1355	ACTGAGAAA	84	0.858974	0.999999	protein_coding	PLIN3	ENSG00000105355.9	2232	1305	76	851	76	1381	2232	1.98008	1279	-26	319		m6A
chr19	4839239	4839240	ENST00000221957.9	.	-	1332	TGGGACCCT	84	0.333333	0.999941	protein_coding	PLIN3	ENSG00000105355.9	2232	1305	76	851	76	1381	2232	1.96245	1256	-49	296		m6A
chr19	4847698	4847699	ENST00000221957.9	.	-	901	GGTCCTAAG	59	0.863636	0.999948	protein_coding	PLIN3	ENSG00000105355.9	2232	1305	76	851	76	1381	2232	1.63218	825	-480	191	9	m5C
chr19	4847699	4847700	ENST00000221957.9	.	-	900	AGGTCCTAA	61	0.888889	0.999948	protein_coding	PLIN3	ENSG00000105355.9	2232	1305	76	851	76	1381	2232	1.63142	824	-481	190	10	m5C
chr4	4859951	4859952	ENST00000382723.5	.	+	287	GAGGACTCC	29	0.576923	0.999928	protein_coding	MSX1	ENSG00000163132.8	1940	912	235	793	235	1147	1940	1.05702	52	-860		417	m6A
chr9	4860341	4860342	ENST00000381750.9	.	+	1336	TGGGACCAA	22	0.409091	0.999979	protein_coding	RCL1	ENSG00000120158.12	2061	1122	148	791	148	1270	2061	2.08344	1188	66	217		m6A
chr4	4862917	4862918	ENST00000382723.5	.	+	921	AGAGACTAC	38	0.742857	0.99998	protein_coding	MSX1	ENSG00000163132.8	1940	912	235	793	235	1147	1940	1.75219	686	-226	217		m6A
chr4	4863097	4863098	ENST00000382723.5	.	+	1101	TGGGACTCT	39	0.972973	0.99998	protein_coding	MSX1	ENSG00000163132.8	1940	912	235	793	235	1147	1940	1.94956	866	-46	397		m6A
chr4	4863555	4863556	ENST00000382723.5	.	+	1559	CAAAAAAAA	44	0.756757	0.999956	protein_coding	MSX1	ENSG00000163132.8	1940	912	235	793	235	1147	1940	2.51955	1324	412	855		m6A
chr4	4863557	4863558	ENST00000382723.5	.	+	1561	AAAAAAAAA	45	0.828571	0.999992	protein_coding	MSX1	ENSG00000163132.8	1940	912	235	793	235	1147	1940	2.52207	1326	414	857		m6A
chr4	4863558	4863559	ENST00000382723.5	.	+	1562	AAAAAAAAA	45	0.820513	0.999945	protein_coding	MSX1	ENSG00000163132.8	1940	912	235	793	235	1147	1940	2.52333	1327	415	858		m6A
chr4	4863559	4863560	ENST00000382723.5	.	+	1563	AAAAAAAAA	45	0.777778	0.999938	protein_coding	MSX1	ENSG00000163132.8	1940	912	235	793	235	1147	1940	2.52459	1328	416	859		m6A
chr4	4863566	4863567	ENST00000382723.5	.	+	1570	AAAAAAAAA	45	0.815789	0.999938	protein_coding	MSX1	ENSG00000163132.8	1940	912	235	793	235	1147	1940	2.53342	1335	423	866		m6A
chr4	4863568	4863569	ENST00000382723.5	.	+	1572	AAAAAAAAA	46	0.868421	0.999957	protein_coding	MSX1	ENSG00000163132.8	1940	912	235	793	235	1147	1940	2.53594	1337	425	868		m6A
chr4	4863570	4863571	ENST00000382723.5	.	+	1574	AAAAAAAAA	46	0.842105	0.999938	protein_coding	MSX1	ENSG00000163132.8	1940	912	235	793	235	1147	1940	2.53846	1339	427	870		m6A
chr4	4863572	4863573	ENST00000382723.5	.	+	1576	AAAAAAAAA	43	0.837838	0.999942	protein_coding	MSX1	ENSG00000163132.8	1940	912	235	793	235	1147	1940	2.54098	1341	429	872		m6A
chr4	4863573	4863574	ENST00000382723.5	.	+	1577	AAAAAAAAA	41	0.842105	0.999982	protein_coding	MSX1	ENSG00000163132.8	1940	912	235	793	235	1147	1940	2.54224	1342	430	873		m6A
chr4	4863574	4863575	ENST00000382723.5	.	+	1578	AAAAAAAAA	40	0.888889	0.999912	protein_coding	MSX1	ENSG00000163132.8	1940	912	235	793	235	1147	1940	2.54351	1343	431	874		m6A
chr4	4863575	4863576	ENST00000382723.5	.	+	1579	AAAAAAAAA	36	0.909091	0.99995	protein_coding	MSX1	ENSG00000163132.8	1940	912	235	793	235	1147	1940	2.54477	1344	432	875		m6A
chr4	4863579	4863580	ENST00000382723.5	.	+	1583	AAAAAAAAA	28	0.961538	0.999952	protein_coding	MSX1	ENSG00000163132.8	1940	912	235	793	235	1147	1940	2.54981	1348	436	879		m6A
chr4	4863581	4863582	ENST00000382723.5	.	+	1585	AAAAAAAAA	25	0.818182	0.999913	protein_coding	MSX1	ENSG00000163132.8	1940	912	235	793	235	1147	1940	2.55233	1350	438	881		m6A
chr4	4863730	4863731	ENST00000382723.5	.	+	1734	AGGGACCTC	46	0.2	0.999978	protein_coding	MSX1	ENSG00000163132.8	1940	912	235	793	235	1147	1940	2.74023	1499	587	1030		m6A
chr17	4937337	4937338	ENST00000225665.12	.	-	1483	GAGGACTTA	91	0.534884	0.999993	protein_coding	SLC25A11	ENSG00000108528.14	1692	945	136	611	136	1081	1692	2.65794	1347	402	558		m6A
chr17	4937611	4937612	ENST00000225665.12	.	-	1209	AAGGACTTG	112	0.770833	0.999924	protein_coding	SLC25A11	ENSG00000108528.14	1692	945	136	611	136	1081	1692	2.20949	1073	128	284		m6A
chr3	4980383	4980384	ENST00000256495.4	.	+	515	ATCTCCTAC	43	0.897436	0.999995	protein_coding	BHLHE40	ENSG00000134107.5	3152	1239	282	1631	282	1521	3152	1.18805	233	-1006	83	25	m5C
chr3	4983051	4983052	ENST00000256495.4	.	+	880	ATGGACTTC	44	0.930233	0.999993	protein_coding	BHLHE40	ENSG00000134107.5	3152	1239	282	1631	282	1521	3152	1.48265	598	-641	216		m6A
chr3	4983052	4983053	ENST00000256495.4	.	+	881	TGGACTTCA	45	1	0.999934	protein_coding	BHLHE40	ENSG00000134107.5	3152	1239	282	1631	282	1521	3152	1.48345	599	-640	217		m5C
chr3	4983128	4983129	ENST00000256495.4	.	+	957	GCGGACTTT	45	0.955556	0.999981	protein_coding	BHLHE40	ENSG00000134107.5	3152	1239	282	1631	282	1521	3152	1.54479	675	-564	293		m6A
chr3	4983129	4983130	ENST00000256495.4	.	+	958	CGGACTTTC	44	1	0.999907	protein_coding	BHLHE40	ENSG00000134107.5	3152	1239	282	1631	282	1521	3152	1.5456	676	-563	294		m5C
chr3	4983171	4983172	ENST00000256495.4	.	+	1000	ACGGACACA	42	0.512195	0.999995	protein_coding	BHLHE40	ENSG00000134107.5	3152	1239	282	1631	282	1521	3152	1.5795	718	-521	336		m6A
chr3	4983592	4983593	ENST00000256495.4	.	+	1421	AGAGACTCC	33	0.967742	0.99999	protein_coding	BHLHE40	ENSG00000134107.5	3152	1239	282	1631	282	1521	3152	1.91929	1139	-100	757		m6A
chr3	4985176	4985177	ENST00000256495.4	.	+	3005	GAAGAGAAA	36	0.652174	0.999992	protein_coding	BHLHE40	ENSG00000134107.5	3152	1239	282	1631	282	1521	3152	2.90987	2723	1484	2341		m6A
chr17	5022494	5022495	ENST00000320785.10	.	+	2768	TGGGACACT	41	0.756098	0.999991	protein_coding	KIF1C	ENSG00000129250.12	7917	3312	355	4250	355	3667	7917	1.72856	2413	-899	403	215	m6A
chr17	5022495	5022496	ENST00000320785.10	.	+	2769	GGGACACTG	41	0.828571	0.999957	protein_coding	KIF1C	ENSG00000129250.12	7917	3312	355	4250	355	3667	7917	1.72886	2414	-898	404	214	m5C
chr17	5023691	5023692	ENST00000320785.10	.	+	3207	AGGGACTGC	43	0.976744	0.999959	protein_coding	KIF1C	ENSG00000129250.12	7917	3312	355	4250	355	3667	7917	1.86111	2852	-460	224		m6A
chr16	5084873	5084874	ENST00000262374.10	.	+	1394	ATGGACACA	23	0.545455	0.999994	protein_coding	ALG1	ENSG00000033011.14	3900	1395	7	2498	7	1402	3900	1.99427	1387	-8	124		m6A
chr16	5085538	5085539	ENST00000427587.9	.	-	1141	TGGACTGGA	31	1	0.999982	protein_coding	EEF2KMT	ENSG00000118894.15	2397	993	56	1348	56	1049	2397	2.06825	1085	92	193		m5C
chr16	5085539	5085540	ENST00000427587.9	.	-	1140	TTGGACTGG	32	0.966667	0.999995	protein_coding	EEF2KMT	ENSG00000118894.15	2397	993	56	1348	56	1049	2397	2.06751	1084	91	192		m6A
chr16	5085629	5085630	ENST00000427587.9	.	-	1050	TAGGACTCA	29	0.607143	0.999907	protein_coding	EEF2KMT	ENSG00000118894.15	2397	993	56	1348	56	1049	2397	2.00074	994	1	102		m6A
chr10	5099357	5099358	ENST00000380554.5	.	+	509	TTGGCCAAG	32	0.896552	0.999981	protein_coding	AKR1C3	ENSG00000196139.14	1186	972	31	183	31	1003	1186	1.49177	478	-494	31	92	m5C
chr10	5099358	5099359	ENST00000380554.5	.	+	510	TGGCCAAGT	32	0.892857	0.999942	protein_coding	AKR1C3	ENSG00000196139.14	1186	972	31	183	31	1003	1186	1.4928	479	-493	32	91	m5C
chr3	5178802	5178803	ENST00000256496.8	.	+	824	CCTTCCTAA	33	0.733333	0.999988	protein_coding	ARL8B	ENSG00000134108.14	2933	561	174	2198	174	735	2933	2.04049	650	89	139		m5C
chr7	5231475	5231476	ENST00000288828.9	.	+	2080	CTGGACCAT	25	0.2	0.99992	protein_coding	WIPI2	ENSG00000157954.15	4445	1365	187	2893	187	1552	4445	2.18251	1893	528	641		m6A
chr9	5233891	5233892	ENST00000239316.4	.	+	539	ATGGACTGG	23	0.857143	0.999996	protein_coding	INSL4	ENSG00000120211.4	1952	420	105	1427	105	525	1952	2.00981	434	14	238		m6A
chr9	5233896	5233897	ENST00000239316.4	.	+	544	CTGGACATC	26	0.230769	0.999909	protein_coding	INSL4	ENSG00000120211.4	1952	420	105	1427	105	525	1952	2.01331	439	19	243		m6A
chr7	5306819	5306820	ENST00000399537.8	.	-	10541	AAAAAAAAA	22	0.95	0.999994	protein_coding	TNRC18	ENSG00000182095.15	10572	8907	349	1316	349	9256	10572	2.97644	10192	1285	1492		m6A
chr7	5307134	5307135	ENST00000399537.8	.	-	10226	GCCTCCCAG	32	0.793103	0.999967	protein_coding	TNRC18	ENSG00000182095.15	10572	8907	349	1316	349	9256	10572	2.73708	9877	970	1177		m5C
chr7	5307828	5307829	ENST00000399537.8	.	-	9532	CCTTCCTGC	25	0.913043	0.999991	protein_coding	TNRC18	ENSG00000182095.15	10572	8907	349	1316	349	9256	10572	2.20973	9183	276	483		m5C
chr17	5332060	5332061	ENST00000537505.6	.	+	478	TTGCCACAG	24	1	0.999984	protein_coding	RABEP1	ENSG00000029725.17	5909	2589	203	3117	203	2792	5909	1.10622	275	-2314	112	92	m5C
chr6	5369014	5369015	ENST00000274680.9	.	+	613	TCGGACTCA	22	0.863636	0.999997	protein_coding	FARS2	ENSG00000145982.13	1679	1356	169	154	169	1525	1679	1.32743	444	-912	465	168	m6A
chr6	5369015	5369016	ENST00000274680.9	.	+	614	CGGACTCAC	21	0.904762	0.999994	protein_coding	FARS2	ENSG00000145982.13	1679	1356	169	154	169	1525	1679	1.32817	445	-911	466	167	m5C
chr17	5384907	5384908	ENST00000537505.6	.	+	4476	TTGGATAAG	29	0.869565	0.999904	protein_coding	RABEP1	ENSG00000029725.17	5909	2589	203	3117	203	2792	5909	2.54026	4273	1684	1786		m6A
chr17	5408846	5408847	ENST00000573584.6	.	-	754	GCAGCAGTC	35	0.939394	0.999968	protein_coding	NUP88	ENSG00000108559.12	3611	2226	12	1373	12	2238	3611	1.33333	742	-1484	62	115	m5C
chr17	5433307	5433308	ENST00000574444.5	.	-	521	ACACAGATT	21	0.894737	0.999992	protein_coding	C1QBP	ENSG00000108561.8	901	537	150	214	150	687	901	1.69088	371	-166	107	16	m6A
chr17	5441304	5441305	ENST00000225296.8	.	-	5146	AAACAGCAG	26	1	0.999926	protein_coding	DHX33	ENSG00000005100.13	5535	2124	123	3288	123	2247	5535	2.88169	5023	2899	3208		m6A
chr5	5464812	5464813	ENST00000296564.9	.	+	5717	GGGGACTCA	26	0.347826	0.999942	protein_coding	ICE1	ENSG00000164151.12	7930	6801	239	890	239	7040	7930	1.80547	5478	-1323	4377	414	m6A
chr17	5474596	5474597	ENST00000158771.9	.	-	823	TGGACACTT	31	0.928571	0.999975	protein_coding	DERL2	ENSG00000072849.11	4167	720	17	3430	17	737	4167	2.02507	806	86	192		m5C
chr17	5474597	5474598	ENST00000158771.9	.	-	822	GTGGACACT	30	0.793103	0.999995	protein_coding	DERL2	ENSG00000072849.11	4167	720	17	3430	17	737	4167	2.02478	805	85	191		m6A
chr5	5489725	5489726	ENST00000296564.9	.	+	7435	TTGGACTTG	64	0.203125	0.999972	protein_coding	ICE1	ENSG00000164151.12	7930	6801	239	890	239	7040	7930	2.44382	7196	395	577		m6A
chr5	5490049	5490050	ENST00000296564.9	.	+	7759	ATGGACCGT	54	0.377358	0.99999	protein_coding	ICE1	ENSG00000164151.12	7930	6801	239	890	239	7040	7930	2.80787	7520	719	901		m6A
chr7	5527532	5527533	ENST00000477812.2	.	-	1889	GAGGACTTT	77	0.455882	0.999903	retained_intron	ACTB	ENSG00000075624.17	2271	0	0	0	0	0	0	inf	1889	1889	358		m6A
chr7	5527742	5527743	ENST00000425660.5	.	-	1257	GCGGACTAT	133	0.539683	0.999921	nonsense_mediated_decay	ACTB	ENSG00000075624.17	1845	378	84	1383	84	462	1845	2.57484	1173	795	148		m6A
chr7	5527742	5527743	ENST00000473257.3	.	-	1090	GCGGACTAT	205	0.5	0.999967	protein_coding	ACTB	ENSG00000075624.17	1687	999	87	601	87	1086	1687	2.00666	1003	4	148		m6A
chr7	5527742	5527743	ENST00000477812.2	.	-	1679	GCGGACTAT	52	0.54902	0.999956	retained_intron	ACTB	ENSG00000075624.17	2271	0	0	0	0	0	0	inf	1679	1679	148		m6A
chr7	5527742	5527743	ENST00000642480.2	.	-	1424	GCGGACTAT	348	0.532738	0.99997	protein_coding	ACTB	ENSG00000075624.17	2021	1128	292	601	292	1420	2021	2.00666	1132	4	148		m6A
chr7	5527742	5527743	ENST00000646664.1	.	-	1216	GCGGACTAT	1388	0.591454	0.999977	protein_coding	ACTB	ENSG00000075624.17	1812	1128	84	600	84	1212	1812	2.00667	1132	4	148		m6A
chr7	5527742	5527743	ENST00000674681.1	.	-	1219	GCGGACTAT	257	0.6	0.999982	protein_coding	ACTB	ENSG00000075624.17	2554	1128	87	1339	87	1215	2554	2.00299	1132	4	148		m6A
chr7	5527742	5527743	ENST00000675515.1	.	-	1327	GCGGACTAT	198	0.520833	0.999975	protein_coding	ACTB	ENSG00000075624.17	1919	1128	195	596	195	1323	1919	2.00671	1132	4	148		m6A
chr7	5527742	5527743	ENST00000676189.1	.	-	1218	GCGGACTAT	138	0.465649	0.999956	nonsense_mediated_decay	ACTB	ENSG00000075624.17	1815	456	87	1272	87	543	1815	2.53066	1131	675	148		m6A
chr7	5527742	5527743	ENST00000676397.1	.	-	1207	GCGGACTAT	27	0.583333	0.999995	protein_coding	ACTB	ENSG00000075624.17	1804	1005	64	735	64	1069	1804	2.18776	1143	138	124		m6A
chr7	5527780	5527781	ENST00000425660.5	.	-	1219	AGTCCGGCC	143	0.962963	0.999988	nonsense_mediated_decay	ACTB	ENSG00000075624.17	1845	378	84	1383	84	462	1845	2.54736	1135	757	110		m5C
chr7	5527780	5527781	ENST00000462494.5	.	-	1619	AGTCCGGCC	106	0.934783	0.999995	retained_intron	ACTB	ENSG00000075624.17	2245	0	0	0	0	0	0	inf	1619	1619	110		m5C
chr7	5527780	5527781	ENST00000473257.3	.	-	1052	AGTCCGGCC	188	0.94186	0.999987	protein_coding	ACTB	ENSG00000075624.17	1687	999	87	601	87	1086	1687	1.96597	965	-34	110		m5C
chr7	5527780	5527781	ENST00000477812.2	.	-	1641	AGTCCGGCC	55	0.959184	0.999977	retained_intron	ACTB	ENSG00000075624.17	2271	0	0	0	0	0	0	inf	1641	1641	110		m5C
chr7	5527780	5527781	ENST00000642480.2	.	-	1386	AGTCCGGCC	340	0.954545	0.999995	protein_coding	ACTB	ENSG00000075624.17	2021	1128	292	601	292	1420	2021	1.96986	1094	-34	110		m5C
chr7	5527780	5527781	ENST00000646664.1	.	-	1178	AGTCCGGCC	1376	0.947867	0.999998	protein_coding	ACTB	ENSG00000075624.17	1812	1128	84	600	84	1212	1812	1.96986	1094	-34	110		m5C
chr7	5527780	5527781	ENST00000674681.1	.	-	1181	AGTCCGGCC	254	0.939655	0.999998	protein_coding	ACTB	ENSG00000075624.17	2554	1128	87	1339	87	1215	2554	1.96986	1094	-34	110		m5C
chr7	5527780	5527781	ENST00000675515.1	.	-	1289	AGTCCGGCC	197	0.964286	0.999993	protein_coding	ACTB	ENSG00000075624.17	1919	1128	195	596	195	1323	1919	1.96986	1094	-34	110		m5C
chr7	5527780	5527781	ENST00000676189.1	.	-	1180	AGTCCGGCC	139	0.936	0.999989	nonsense_mediated_decay	ACTB	ENSG00000075624.17	1815	456	87	1272	87	543	1815	2.50079	1093	637	110		m5C
chr7	5527780	5527781	ENST00000676397.1	.	-	1169	AGTCCGGCC	23	0.913043	0.999997	protein_coding	ACTB	ENSG00000075624.17	1804	1005	64	735	64	1069	1804	2.13605	1105	100	86		m5C
chr7	5527781	5527782	ENST00000462494.5	.	-	1618	GAGTCCGGC	107	0.908046	0.999907	retained_intron	ACTB	ENSG00000075624.17	2245	0	0	0	0	0	0	inf	1618	1618	109		m5C
chr7	5527781	5527782	ENST00000642480.2	.	-	1385	GAGTCCGGC	339	0.869565	0.999969	protein_coding	ACTB	ENSG00000075624.17	2021	1128	292	601	292	1420	2021	1.96897	1093	-35	109		m5C
chr7	5527781	5527782	ENST00000674681.1	.	-	1180	GAGTCCGGC	254	0.859649	0.999924	protein_coding	ACTB	ENSG00000075624.17	2554	1128	87	1339	87	1215	2554	1.96897	1093	-35	109		m5C
chr7	5527781	5527782	ENST00000676397.1	.	-	1168	GAGTCCGGC	22	0.954545	0.999969	protein_coding	ACTB	ENSG00000075624.17	1804	1005	64	735	64	1069	1804	2.13469	1104	99	85		m5C
chr7	5605637	5605638	ENST00000382361.8	.	+	1766	ATGGACTCC	192	0.615385	0.999982	protein_coding	FSCN1	ENSG00000075618.18	2784	1482	121	1181	121	1603	2784	2.13802	1645	163	366		m6A
chr7	5605637	5605638	ENST00000473330.1	.	+	1198	ATGGACTCC	41	0.658537	0.999973	retained_intron	FSCN1	ENSG00000075618.18	2215	0	0	0	0	0	0	inf	1198	1198	366		m6A
chr10	5639671	5639672	ENST00000357700.11	.	-	1911	TGGGACTCT	29	0.75	0.999993	protein_coding	ASB13	ENSG00000196372.13	2717	837	44	1836	44	881	2717	2.561	1867	1030	1158		m6A
chr10	5639824	5639825	ENST00000357700.11	.	-	1758	GGAGACTCT	33	0.62069	0.999985	protein_coding	ASB13	ENSG00000196372.13	2717	837	44	1836	44	881	2717	2.47767	1714	877	1005		m6A
chr10	5639826	5639827	ENST00000357700.11	.	-	1756	TTGGAGACT	33	0.851852	0.999925	protein_coding	ASB13	ENSG00000196372.13	2717	837	44	1836	44	881	2717	2.47658	1712	875	1003		m6A
chr10	5640086	5640087	ENST00000357700.11	.	-	1496	GGGACTTTC	20	0.789474	0.999913	protein_coding	ASB13	ENSG00000196372.13	2717	837	44	1836	44	881	2717	2.33497	1452	615	743		m5C
chr10	5640087	5640088	ENST00000357700.11	.	-	1495	AGGGACTTT	23	0.842105	0.99999	protein_coding	ASB13	ENSG00000196372.13	2717	837	44	1836	44	881	2717	2.33442	1451	614	742		m6A
chr10	5640182	5640183	ENST00000357700.11	.	-	1400	TGGGACTGC	28	0.96	0.999992	protein_coding	ASB13	ENSG00000196372.13	2717	837	44	1836	44	881	2717	2.28268	1356	519	647		m6A
chr10	5640342	5640343	ENST00000357700.11	.	-	1240	GGGACTGAG	26	1	0.999979	protein_coding	ASB13	ENSG00000196372.13	2717	837	44	1836	44	881	2717	2.19553	1196	359	487		m5C
chr10	5640343	5640344	ENST00000357700.11	.	-	1239	GGGGACTGA	26	0.96	0.999966	protein_coding	ASB13	ENSG00000196372.13	2717	837	44	1836	44	881	2717	2.19499	1195	358	486		m6A
chr10	5640683	5640684	ENST00000357700.11	.	-	899	CCGGACCGT	23	0.652174	0.999995	protein_coding	ASB13	ENSG00000196372.13	2717	837	44	1836	44	881	2717	2.0098	855	18	146		m6A
chr19	5678432	5678433	ENST00000309324.9	.	-	504	AAGGACTTC	90	0.797619	0.999998	protein_coding	MICOS13	ENSG00000174917.9	516	357	30	129	30	387	516	2.90698	474	117	215		m6A
chr19	5679393	5679394	ENST00000309324.9	.	-	239	AGCTCCCAG	120	0.861111	0.99995	protein_coding	MICOS13	ENSG00000174917.9	516	357	30	129	30	387	516	1.58543	209	-148	2	50	m5C
chr19	5691896	5691897	ENST00000587552.5	.	-	2752	AGGGACCTC	22	0.285714	0.999967	retained_intron	LONP1	ENSG00000196365.12	2816	0	0	0	0	0	0	inf	2752	2752	311		m6A
chr19	5691952	5691953	ENST00000587552.5	.	-	2696	CCGGACCTG	32	0.21875	0.999968	retained_intron	LONP1	ENSG00000196365.12	2816	0	0	0	0	0	0	inf	2696	2696	255		m6A
chr19	5692017	5692018	ENST00000360614.8	.	-	2907	CGGGACTGC	107	0.519608	0.999966	protein_coding	LONP1	ENSG00000196365.12	3092	2880	14	198	14	2894	3092	2.06566	2893	13	190		m6A
chr19	5692017	5692018	ENST00000587552.5	.	-	2631	CGGGACTGC	31	0.310345	0.9999	retained_intron	LONP1	ENSG00000196365.12	2816	0	0	0	0	0	0	inf	2631	2631	190		m6A
chr19	5692017	5692018	ENST00000590558.5	.	-	2700	CGGGACTGC	23	0.434783	0.999981	nonsense_mediated_decay	LONP1	ENSG00000196365.12	2884	558	0	2326	0	558	2884	2.92089	2700	2142	190		m6A
chr19	5693417	5693418	ENST00000590558.5	.	-	2389	TCGTCACGG	20	0.894737	0.999903	nonsense_mediated_decay	LONP1	ENSG00000196365.12	2884	558	0	2326	0	558	2884	2.78719	2389	1831	44	121	m5C
chr19	5696305	5696306	ENST00000360614.8	.	-	1852	ACCCAGAGC	58	0.697674	0.999919	protein_coding	LONP1	ENSG00000196365.12	3092	2880	14	198	14	2894	3092	1.63819	1838	-1042	65	58	m6A
chr19	5705984	5705985	ENST00000360614.8	.	-	1167	GAGGAGAAG	60	0.836735	0.999923	protein_coding	LONP1	ENSG00000196365.12	3092	2880	14	198	14	2894	3092	1.40035	1153	-1727	7	214	m6A
chr19	5711795	5711796	ENST00000360614.8	.	-	858	GAGGACTTC	38	0.53125	0.999954	protein_coding	LONP1	ENSG00000196365.12	3092	2880	14	198	14	2894	3092	1.29306	844	-2036	206	26	m6A
chr10	5749115	5749116	ENST00000328090.9	.	+	6319	CTGGACTGC	24	0.380952	0.999934	protein_coding	TASOR2	ENSG00000108021.20	8626	7293	625	708	625	7918	8626	1.78075	5694	-1599	2937	912	m6A
chr19	5785647	5785648	ENST00000309061.12	.	-	1727	GTGGAGAAG	41	0.888889	0.999976	protein_coding	DUS3L	ENSG00000141994.16	2038	1953	22	63	22	1975	2038	1.87302	1705	-248	143	46	m6A
chr7	5925768	5925769	ENST00000325974.9	.	+	1597	ACGGACTGC	56	0.509434	0.99998	protein_coding	CCZ1	ENSG00000122674.12	2379	1449	67	863	67	1516	2379	2.09386	1530	81	137		m6A
chr7	5925768	5925769	ENST00000628813.2	.	+	1436	ACGGACTGC	27	0.576923	0.999994	protein_coding	CCZ1	ENSG00000122674.12	2218	237	0	1981	0	237	2218	2.60525	1436	1199	137		m6A
chr7	5925769	5925770	ENST00000628813.2	.	+	1437	CGGACTGCA	26	0.73913	0.999974	protein_coding	CCZ1	ENSG00000122674.12	2218	237	0	1981	0	237	2218	2.60575	1437	1200	138		m5C
chr7	6024520	6024521	ENST00000199389.11	.	-	2136	CTTCCTGCC	108	0.910891	0.999999	protein_coding	EIF2AK1	ENSG00000086232.13	4411	1893	92	2426	92	1985	4411	2.06224	2044	151	280		m5C
chr7	6024521	6024522	ENST00000199389.11	.	-	2135	CCTTCCTGC	121	0.923729	1	protein_coding	EIF2AK1	ENSG00000086232.13	4411	1893	92	2426	92	1985	4411	2.06183	2043	150	279		m5C
chr10	6115672	6115673	ENST00000379888.9	.	+	1500	AAGGACTTC	44	0.619048	0.999985	protein_coding	RBM17	ENSG00000134453.16	3275	1206	178	1891	178	1384	3275	2.06134	1322	116	220		m6A
chr10	6115672	6115673	ENST00000446108.5	.	+	1966	AAGGACTTC	29	0.642857	0.999976	protein_coding	RBM17	ENSG00000134453.16	3751	1206	644	1901	644	1850	3751	2.06102	1322	116	220		m6A
chr21	6121352	6121353	ENST00000613488.3	.	+	2321	CTGGACACA	20	0.5	0.999937	protein_coding	SIK1B	ENSG00000275993.3	4747	2352	136	2259	136	2488	4747	1.929	2185	-167	209		m6A
chr21	6121374	6121375	ENST00000613488.3	.	+	2343	GCACCGGCC	23	0.869565	0.999942	protein_coding	SIK1B	ENSG00000275993.3	4747	2352	136	2259	136	2488	4747	1.93835	2207	-145	231		m5C
chr21	6121460	6121461	ENST00000613488.3	.	+	2429	GGGGACTGT	31	0.741935	0.999987	protein_coding	SIK1B	ENSG00000275993.3	4747	2352	136	2259	136	2488	4747	1.97491	2293	-59	317		m6A
chr21	6121475	6121476	ENST00000613488.3	.	+	2444	GAGGACCTG	29	0.518519	0.999985	protein_coding	SIK1B	ENSG00000275993.3	4747	2352	136	2259	136	2488	4747	1.98129	2308	-44	332		m6A
chr1	6185140	6185141	ENST00000234875.9	.	-	1939	TCCCAGATT	49	0.928571	0.999991	protein_coding	RPL22	ENSG00000116251.11	2061	387	22	1652	22	409	2061	2.92615	1917	1530	1675		m6A
chr1	6185512	6185513	ENST00000234875.9	.	-	1567	CAGTCCTAC	47	0.780488	0.999978	protein_coding	RPL22	ENSG00000116251.11	2061	387	22	1652	22	409	2061	2.70097	1545	1158	1303		m5C
chr19	6210743	6210744	ENST00000252674.9	.	-	4168	GGGACACTT	171	0.916667	0.99998	protein_coding	MLLT1	ENSG00000130382.9	4532	1680	191	2661	191	1871	4532	2.86321	3977	2297	2426		m5C
chr19	6210840	6210841	ENST00000252674.9	.	-	4071	ATGGACGTG	107	0.757282	0.999996	protein_coding	MLLT1	ENSG00000130382.9	4532	1680	191	2661	191	1871	4532	2.82676	3880	2200	2329		m6A
chr19	6211188	6211189	ENST00000252674.9	.	-	3723	TGGACTGAA	125	0.975	0.999939	protein_coding	MLLT1	ENSG00000130382.9	4532	1680	191	2661	191	1871	4532	2.69598	3532	1852	1981		m5C
chr19	6211189	6211190	ENST00000252674.9	.	-	3722	TTGGACTGA	122	0.911504	0.999945	protein_coding	MLLT1	ENSG00000130382.9	4532	1680	191	2661	191	1871	4532	2.6956	3531	1851	1980		m6A
chr19	6211196	6211197	ENST00000252674.9	.	-	3715	TAAGACATT	123	0.364407	0.999928	protein_coding	MLLT1	ENSG00000130382.9	4532	1680	191	2661	191	1871	4532	2.69297	3524	1844	1973		m6A
chr19	6211533	6211534	ENST00000252674.9	.	-	3378	TCAGACTTG	93	0.439024	0.999908	protein_coding	MLLT1	ENSG00000130382.9	4532	1680	191	2661	191	1871	4532	2.56633	3187	1507	1636		m6A
chr19	6212600	6212601	ENST00000252674.9	.	-	2311	CTGGACCTC	33	0.40625	0.999943	protein_coding	MLLT1	ENSG00000130382.9	4532	1680	191	2661	191	1871	4532	2.16535	2120	440	569		m6A
chr19	6212726	6212727	ENST00000252674.9	.	-	2185	TGGGACCAG	23	0.304348	0.999981	protein_coding	MLLT1	ENSG00000130382.9	4532	1680	191	2661	191	1871	4532	2.118	1994	314	443		m6A
chr1	6223884	6223885	ENST00000343813.10	.	-	2102	TGGACTAGA	51	1	0.999926	protein_coding	ICMT	ENSG00000116237.16	4795	855	53	3887	53	908	4795	2.30718	2049	1194	1377		m5C
chr1	6223885	6223886	ENST00000343813.10	.	-	2101	CTGGACTAG	51	0.857143	0.999997	protein_coding	ICMT	ENSG00000116237.16	4795	855	53	3887	53	908	4795	2.30692	2048	1193	1376		m6A
chr1	6223885	6223886	ENST00000489498.5	.	-	2216	CTGGACTAG	21	0.761905	0.999996	nonsense_mediated_decay	ICMT	ENSG00000116237.16	2612	351	61	2200	61	412	2612	2.82	2155	1804	1376		m6A
chr1	6224026	6224027	ENST00000343813.10	.	-	1960	ATTGACTCT	52	0.583333	0.999988	protein_coding	ICMT	ENSG00000116237.16	4795	855	53	3887	53	908	4795	2.27065	1907	1052	1235		m6A
chr1	6224721	6224722	ENST00000343813.10	.	-	1265	TGGACTCTG	42	0.926829	0.999952	protein_coding	ICMT	ENSG00000116237.16	4795	855	53	3887	53	908	4795	2.09184	1212	357	540		m5C
chr1	6224722	6224723	ENST00000343813.10	.	-	1264	ATGGACTCT	41	0.926829	0.999997	protein_coding	ICMT	ENSG00000116237.16	4795	855	53	3887	53	908	4795	2.09159	1211	356	539		m6A
chr1	6224740	6224741	ENST00000343813.10	.	-	1246	CAGGACTCG	39	0.837838	0.999911	protein_coding	ICMT	ENSG00000116237.16	4795	855	53	3887	53	908	4795	2.08696	1193	338	521		m6A
chr1	6224856	6224857	ENST00000343813.10	.	-	1130	AAAGACGAG	47	0.325	0.999907	protein_coding	ICMT	ENSG00000116237.16	4795	855	53	3887	53	908	4795	2.05711	1077	222	405		m6A
chr1	6224994	6224995	ENST00000343813.10	.	-	992	ATGGATTTT	38	0.972222	0.999973	protein_coding	ICMT	ENSG00000116237.16	4795	855	53	3887	53	908	4795	2.02161	939	84	267		m6A
chr1	6225028	6225029	ENST00000343813.10	.	-	958	TGGGACAAA	38	0.861111	0.99999	protein_coding	ICMT	ENSG00000116237.16	4795	855	53	3887	53	908	4795	2.01286	905	50	233		m6A
chr1	6225060	6225061	ENST00000343813.10	.	-	926	GGTGACCTT	52	0.5	0.999907	protein_coding	ICMT	ENSG00000116237.16	4795	855	53	3887	53	908	4795	2.00463	873	18	201		m6A
chr1	6225086	6225087	ENST00000343813.10	.	-	900	GTGGACCTG	49	0.702128	0.999984	protein_coding	ICMT	ENSG00000116237.16	4795	855	53	3887	53	908	4795	1.99064	847	-8	175		m6A
chr12	6328802	6328803	ENST00000162749.7	.	-	2138	TGGACTTTT	83	0.987805	1	protein_coding	TNFRSF1A	ENSG00000067182.8	2171	1368	262	541	262	1630	2171	2.939	1876	508	819		m5C
chr12	6328802	6328803	ENST00000534885.5	.	-	2022	TGGACTTTT	65	1	0.999999	nonsense_mediated_decay	TNFRSF1A	ENSG00000067182.8	2069	369	300	1400	300	669	2069	2.96643	1722	1353	819		m5C
chr12	6328803	6328804	ENST00000162749.7	.	-	2137	GTGGACTTT	83	0.963855	1	protein_coding	TNFRSF1A	ENSG00000067182.8	2171	1368	262	541	262	1630	2171	2.93715	1875	507	818		m6A
chr12	6328803	6328804	ENST00000534885.5	.	-	2021	GTGGACTTT	64	0.920635	1	nonsense_mediated_decay	TNFRSF1A	ENSG00000067182.8	2069	369	300	1400	300	669	2069	2.96571	1721	1352	818		m6A
chr12	6329282	6329283	ENST00000162749.7	.	-	1658	AAGGACCGT	81	0.9375	0.999996	protein_coding	TNFRSF1A	ENSG00000067182.8	2171	1368	262	541	262	1630	2171	2.05176	1396	28	339		m6A
chr12	6329282	6329283	ENST00000534885.5	.	-	1542	AAGGACCGT	57	0.875	0.999994	nonsense_mediated_decay	TNFRSF1A	ENSG00000067182.8	2069	369	300	1400	300	669	2069	2.62357	1242	873	339		m6A
chr12	6329393	6329394	ENST00000162749.7	.	-	1547	ATGGACCTG	67	0.850746	1	protein_coding	TNFRSF1A	ENSG00000067182.8	2171	1368	262	541	262	1630	2171	1.93933	1285	-83	228		m6A
chr12	6329393	6329394	ENST00000534885.5	.	-	1431	ATGGACCTG	43	0.560976	0.999943	nonsense_mediated_decay	TNFRSF1A	ENSG00000067182.8	2069	369	300	1400	300	669	2069	2.54429	1131	762	228		m6A
chr12	6333841	6333842	ENST00000162749.7	.	-	478	CTGTCCAGG	49	0.837209	0.999925	protein_coding	TNFRSF1A	ENSG00000067182.8	2171	1368	262	541	262	1630	2171	1.15789	216	-1152	23	106	m5C
chr5	6372443	6372444	ENST00000255764.4	.	-	530	TGGGACTGC	78	0.465753	0.999977	protein_coding	MED10	ENSG00000133398.4	1101	408	64	629	64	472	1101	2.09221	466	58	157		m6A
chr12	6391119	6391120	ENST00000228918.9	.	+	1687	CAGGACTCT	88	0.938272	0.999928	protein_coding	LTBR	ENSG00000111321.11	2134	1308	197	629	197	1505	2134	2.28935	1490	182	460		m6A
chr12	6391199	6391200	ENST00000228918.9	.	+	1767	ACGGACAGG	55	0.5	0.999963	protein_coding	LTBR	ENSG00000111321.11	2134	1308	197	629	197	1505	2134	2.41653	1570	262	540		m6A
chr12	6391368	6391369	ENST00000228918.9	.	+	1936	GTGGACTGA	79	0.886076	0.999998	protein_coding	LTBR	ENSG00000111321.11	2134	1308	197	629	197	1505	2134	2.68521	1739	431	709		m6A
chr12	6391368	6391369	ENST00000441074.3	.	+	2124	GTGGACTGA	29	0.857143	0.999988	retained_intron	LTBR	ENSG00000111321.11	2327	0	0	0	0	0	0	inf	2124	2124	709		m6A
chr19	6414855	6414856	ENST00000600480.2	.	-	2521	CGGGACTTC	73	0.632353	0.999943	protein_coding	KHSRP	ENSG00000088247.18	4276	2244	110	1922	110	2354	4276	2.08689	2411	167	445		m6A
chr19	6415637	6415638	ENST00000398148.7	.	-	1876	CCCGCACCG	40	0.921053	0.999989	protein_coding	KHSRP	ENSG00000088247.18	2993	2136	93	764	93	2229	2993	1.83474	1783	-353	96	105	m5C
chr19	6415637	6415638	ENST00000600480.2	.	-	1893	CCCGCACCG	38	0.896552	0.999937	protein_coding	KHSRP	ENSG00000088247.18	4276	2244	110	1922	110	2354	4276	1.79456	1783	-461	96	105	m5C
chr19	6440210	6440211	ENST00000301454.9	.	-	3334	AGGGACTTG	41	0.666667	0.999989	protein_coding	SLC25A23	ENSG00000125648.15	3482	1407	164	1911	164	1571	3482	2.92255	3170	1763	1948		m6A
chr7	6461199	6461200	ENST00000258739.9	.	-	2674	TGGGACTGG	346	0.59697	0.99996	protein_coding	KDELR2	ENSG00000136240.10	2786	639	95	2052	95	734	2786	2.94542	2579	1940	1975		m6A
chr11	6476741	6476742	ENST00000254584.6	.	-	1480	TCGGACTCC	34	0.545455	0.999986	protein_coding	ARFIP2	ENSG00000132254.13	2543	1026	84	1433	84	1110	2543	2.2582	1396	370	526		m6A
chr11	6476741	6476742	ENST00000396777.8	.	-	1539	TCGGACTCC	35	0.69697	0.999974	protein_coding	ARFIP2	ENSG00000132254.13	1763	1026	143	594	143	1169	1763	2.6229	1396	370	526		m6A
chr11	6477041	6477042	ENST00000254584.6	.	-	1180	TTGGACATG	34	0.794118	0.999991	protein_coding	ARFIP2	ENSG00000132254.13	2543	1026	84	1433	84	1110	2543	2.04885	1096	70	226		m6A
chr11	6477041	6477042	ENST00000396777.8	.	-	1239	TTGGACATG	43	0.714286	0.999947	protein_coding	ARFIP2	ENSG00000132254.13	1763	1026	143	594	143	1169	1763	2.11785	1096	70	226		m6A
chr11	6477077	6477078	ENST00000254584.6	.	-	1144	AAGACATTG	39	0.916667	0.999995	protein_coding	ARFIP2	ENSG00000132254.13	2543	1026	84	1433	84	1110	2543	2.02373	1060	34	190		m5C
chr11	6477077	6477078	ENST00000396777.8	.	-	1203	AAGACATTG	34	0.941176	0.999995	protein_coding	ARFIP2	ENSG00000132254.13	1763	1026	143	594	143	1169	1763	2.05724	1060	34	190		m5C
chr11	6477078	6477079	ENST00000254584.6	.	-	1143	AAAGACATT	37	0.888889	0.999993	protein_coding	ARFIP2	ENSG00000132254.13	2543	1026	84	1433	84	1110	2543	2.02303	1059	33	189		m6A
chr11	6477078	6477079	ENST00000396777.8	.	-	1202	AAAGACATT	32	0.933333	0.999998	protein_coding	ARFIP2	ENSG00000132254.13	1763	1026	143	594	143	1169	1763	2.05556	1059	33	189		m6A
chr11	6477105	6477106	ENST00000254584.6	.	-	1116	TGCTCCCAG	39	0.833333	0.999979	protein_coding	ARFIP2	ENSG00000132254.13	2543	1026	84	1433	84	1110	2543	2.00419	1032	6	162		m5C
chr11	6477105	6477106	ENST00000396777.8	.	-	1175	TGCTCCCAG	35	0.818182	0.999983	protein_coding	ARFIP2	ENSG00000132254.13	1763	1026	143	594	143	1169	1763	2.0101	1032	6	162		m5C
chr11	6477792	6477793	ENST00000254584.6	.	-	878	CTTTCCAGG	35	0.827586	0.999984	protein_coding	ARFIP2	ENSG00000132254.13	2543	1026	84	1433	84	1110	2543	1.77388	794	-232	99	76	m5C
chr11	6477792	6477793	ENST00000396777.8	.	-	937	CTTTCCAGG	32	0.966667	0.999994	protein_coding	ARFIP2	ENSG00000132254.13	1763	1026	143	594	143	1169	1763	1.77388	794	-232	99	76	m5C
chr11	6482281	6482282	ENST00000254616.11	.	+	388	GTGGACCTT	22	0.857143	0.999986	protein_coding	TIMM10B	ENSG00000132286.12	2788	312	16	2460	16	328	2788	2.02439	372	60	237		m6A
chr12	6492217	6492218	ENST00000543164.5	.	-	742	AGGGAAACT	45	0.372093	0.999924	protein_coding	MRPL51	ENSG00000111639.8	814	231	459	124	459	690	814	2.41935	283	52	249		m6A
chr1	6521816	6521817	ENST00000377705.6	.	-	6156	GAAACGGTC	22	0.727273	0.999912	protein_coding	NOL9	ENSG00000162408.11	6627	2109	11	4507	11	2120	6627	2.8955	6145	4036	4186		m5C
chr1	6521817	6521818	ENST00000377705.6	.	-	6155	AGAAACGGT	25	0.56	0.999924	protein_coding	NOL9	ENSG00000162408.11	6627	2109	11	4507	11	2120	6627	2.89527	6144	4035	4185		m6A
chr12	6538330	6538331	ENST00000229239.10	.	+	1244	CGCACCTTG	6455	0.0333719	0.999918	protein_coding	GAPDH	ENSG00000111640.15	1285	1008	76	201	76	1084	1285	2.79602	1168	160	230		m5C
chr12	6538331	6538332	ENST00000229239.10	.	+	1245	GCACCTTGT	6993	0.0785112	1	protein_coding	GAPDH	ENSG00000111640.15	1285	1008	76	201	76	1084	1285	2.801	1169	161	231		m5C
chr12	6538331	6538332	ENST00000396861.5	.	+	1320	GCACCTTGT	1313	0.0598086	0.999908	protein_coding	GAPDH	ENSG00000111640.15	1348	1008	151	189	151	1159	1348	2.85185	1169	161	231		m5C
chr5	6599762	6599763	ENST00000264670.11	.	-	2531	CAGGACTGC	63	0.666667	0.999905	protein_coding	NSUN2	ENSG00000037474.15	3056	2304	65	687	65	2369	3056	2.23581	2466	162	469		m6A
chr5	6599798	6599799	ENST00000264670.11	.	-	2495	GCAGACTGG	60	0.574074	0.999931	protein_coding	NSUN2	ENSG00000037474.15	3056	2304	65	687	65	2369	3056	2.18341	2430	126	433		m6A
chr11	6601315	6601316	ENST00000254605.11	.	-	863	CCCGATTTC	28	1	0.999901	protein_coding	RRP8	ENSG00000132275.11	6559	1371	114	5074	114	1485	6559	1.54632	749	-622	286	168	m6A
chr1	6634635	6634636	ENST00000377577.10	.	-	2734	CTGGACCTC	29	0.310345	0.999906	protein_coding	DNAJC11	ENSG00000007923.16	3201	1680	16	1505	16	1696	3201	2.6897	2718	1038	1064		m6A
chr1	6635527	6635528	ENST00000377577.10	.	-	1842	AGGGACATG	29	0.708333	0.999986	protein_coding	DNAJC11	ENSG00000007923.16	3201	1680	16	1505	16	1696	3201	2.09701	1826	146	172		m6A
chr4	6642234	6642235	ENST00000382581.5	.	+	1079	TGGGACTCG	116	0.567568	0.999968	protein_coding	MRFAP1	ENSG00000179010.15	1574	384	178	1012	178	562	1574	2.51087	901	517	505		m6A
chr4	6642234	6642235	ENST00000617365.4	.	+	1601	TGGGACTCG	40	0.435897	0.999966	protein_coding	MRFAP1	ENSG00000179010.15	2112	312	772	1028	772	1084	2112	2.50292	829	517	505		m6A
chr4	6642288	6642289	ENST00000320912.8	.	+	1608	GGAGACTTT	131	0.609756	0.999919	protein_coding	MRFAP1	ENSG00000179010.15	2049	384	653	1012	653	1037	2049	2.56423	955	571	559		m6A
chr4	6642493	6642494	ENST00000320912.8	.	+	1813	GAGGACTTG	121	0.522523	0.99992	protein_coding	MRFAP1	ENSG00000179010.15	2049	384	653	1012	653	1037	2049	2.7668	1160	776	764		m6A
chr4	6642568	6642569	ENST00000320912.8	.	+	1888	TTGGACCCT	120	0.116667	0.999943	protein_coding	MRFAP1	ENSG00000179010.15	2049	384	653	1012	653	1037	2049	2.84091	1235	851	839		m6A
chr4	6707993	6707994	ENST00000320848.7	.	-	1284	AGGGACTAT	28	0.52	0.999982	protein_coding	MRFAP1L1	ENSG00000178988.11	1578	384	236	958	236	620	1578	2.69311	1048	664	649		m6A
chr4	6717145	6717146	ENST00000320776.5	.	+	972	TGGGACTAC	22	0.52381	0.999979	protein_coding	BLOC1S4	ENSG00000186222.5	1491	654	36	801	36	690	1491	2.35206	936	282			m6A
chr19	6743593	6743594	ENST00000313285.12	.	+	590	GTGGAGAAG	35	0.653846	0.999976	protein_coding	TRIP10	ENSG00000125733.18	2035	1638	82	315	82	1720	2035	1.31013	508	-1130	100	5	m6A
chr19	6751491	6751492	ENST00000313285.12	.	+	2000	AAAAAAAAA	42	0.868421	0.999929	protein_coding	TRIP10	ENSG00000125733.18	2035	1638	82	315	82	1720	2035	2.88889	1918	280	429		m6A
chr19	6751492	6751493	ENST00000313285.12	.	+	2001	AAAAAAAAG	41	0.864865	0.999971	protein_coding	TRIP10	ENSG00000125733.18	2035	1638	82	315	82	1720	2035	2.89206	1919	281	430		m6A
chr5	6755509	6755510	ENST00000230859.8	.	+	3495	AGGGAATTT	21	0.333333	0.999972	protein_coding	TENT4A	ENSG00000112941.14	5030	2379	552	2099	552	2931	5030	2.2687	2943	564	759		m6A
chr5	6755510	6755511	ENST00000230859.8	.	+	3496	GGGAATTTT	20	0.35	0.999951	protein_coding	TENT4A	ENSG00000112941.14	5030	2379	552	2099	552	2931	5030	2.26918	2944	565	760		m6A
chr8	6759067	6759068	ENST00000285518.11	.	+	2801	ATGGACACT	21	0.4	0.999961	protein_coding	AGPAT5	ENSG00000155189.12	5237	1095	27	4115	27	1122	5237	2.40802	2774	1679	1905		m6A
chr12	6849740	6849741	ENST00000538862.7	.	-	489	TTGGACTTG	38	0.375	0.999918	protein_coding	CDCA3	ENSG00000111665.12	1144	807	122	215	122	929	1144	1.45477	367	-440	117	177	m6A
chr12	6938697	6938698	ENST00000356654.8	.	+	2971	GTGGACCCG	27	0.541667	0.999997	protein_coding	ATN1	ENSG00000111676.15	4351	3573	237	541	237	3810	4351	1.76518	2734	-839	217	480	m6A
chr12	6938697	6938698	ENST00000396684.3	.	+	3322	GTGGACCCG	28	0.5	0.999972	protein_coding	ATN1	ENSG00000111676.15	4702	3573	588	541	588	4161	4702	1.76518	2734	-839	217	480	m6A
chr12	6938698	6938699	ENST00000356654.8	.	+	2972	TGGACCCGG	26	0.818182	0.999971	protein_coding	ATN1	ENSG00000111676.15	4351	3573	237	541	237	3810	4351	1.76546	2735	-838	218	479	m5C
chr12	6938698	6938699	ENST00000396684.3	.	+	3323	TGGACCCGG	28	0.576923	0.99999	protein_coding	ATN1	ENSG00000111676.15	4702	3573	588	541	588	4161	4702	1.76546	2735	-838	218	479	m5C
chr12	6942266	6942267	ENST00000356654.8	.	+	4296	TAAAAAAAC	38	0.633333	0.999959	protein_coding	ATN1	ENSG00000111676.15	4351	3573	237	541	237	3810	4351	2.89834	4059	486	520		m6A
chr12	6942267	6942268	ENST00000356654.8	.	+	4297	AAAAAAACA	36	0.90625	0.999905	protein_coding	ATN1	ENSG00000111676.15	4351	3573	237	541	237	3810	4351	2.90018	4060	487	521		m6A
chr12	6942267	6942268	ENST00000396684.3	.	+	4648	AAAAAAACA	40	0.891892	0.99998	protein_coding	ATN1	ENSG00000111676.15	4702	3573	588	541	588	4161	4702	2.90018	4060	487	521		m6A
chr12	6942268	6942269	ENST00000356654.8	.	+	4298	AAAAAACAT	39	0.805556	0.99993	protein_coding	ATN1	ENSG00000111676.15	4351	3573	237	541	237	3810	4351	2.90203	4061	488	522		m6A
chr12	6945972	6945973	ENST00000537087.5	.	+	632	TGTTCCAGA	37	0.903226	0.999963	protein_coding	C12orf57	ENSG00000111678.11	662	294	288	80	288	582	662	2.625	344	50	202		m5C
chr12	6975906	6975907	ENST00000599672.6	.	+	843	TGAGACTGT	97	0.644444	0.999986	protein_coding	EMG1	ENSG00000126749.16	4873	735	11	4127	11	746	4873	2.0235	832	97	211		m6A
chr17	7014330	7014331	ENST00000549775.5	.	+	390	AAAGACTCC	104	0.306122	0.999916	retained_intron	RNASEK-C17orf49	ENSG00000161939.19	1856	0	0	0	0	0	0	inf	390	390	186	826	m6A
chr17	7014330	7014331	ENST00000593646.6	.	+	401	AAAGACTCC	92	0.341176	0.999961	protein_coding	RNASEK	ENSG00000219200.12	603	297	60	246	60	357	603	2.17886	341	44	186		m6A
chr17	7014408	7014409	ENST00000552039.2	.	+	467	AGAGACTGA	63	0.627451	0.999921	protein_coding	RNASEK	ENSG00000219200.12	591	216	129	246	129	345	591	2.49593	338	122	264		m6A
chr17	7014409	7014410	ENST00000547863.5	.	+	440	GAGACTGAA	25	0.666667	0.999937	retained_intron	RNASEK-C17orf49	ENSG00000161939.19	1662	0	0	0	0	0	0	inf	440	440	265	469	m5C
chr4	7060153	7060154	ENST00000264954.5	.	-	1393	TGGACTTTC	39	0.861111	0.999959	protein_coding	GRPEL1	ENSG00000109519.13	2653	654	32	1967	32	686	2653	2.35943	1361	707	1054		m5C
chr4	7060154	7060155	ENST00000264954.5	.	-	1392	ATGGACTTT	38	0.742857	0.999992	protein_coding	GRPEL1	ENSG00000109519.13	2653	654	32	1967	32	686	2653	2.35892	1360	706	1053		m6A
chr17	7225016	7225017	ENST00000356839.10	.	+	1934	AGAGCTCTA	56	0.960784	0.999915	protein_coding	ACADVL	ENSG00000072778.20	2184	1968	47	169	47	2015	2184	1.95884	1887	-81	60		m5C
chr17	7225016	7225017	ENST00000543245.6	.	+	1977	AGAGCTCTA	38	0.909091	0.999925	protein_coding	ACADVL	ENSG00000072778.20	2227	2037	21	169	21	2058	2227	1.96024	1956	-81	60		m5C
chr17	7243808	7243809	ENST00000573600.5	.	-	1532	AAAAAACTC	32	0.92	0.999993	protein_coding	CTDNEP1	ENSG00000175826.12	1724	735	422	567	422	1157	1724	2.66138	1110	375	436		m6A
chr17	7243894	7243895	ENST00000573600.5	.	-	1446	CAGGACTGG	27	0.416667	0.999936	protein_coding	CTDNEP1	ENSG00000175826.12	1724	735	422	567	422	1157	1724	2.5097	1024	289	350		m6A
chr17	7244018	7244019	ENST00000574322.6	.	-	1338	TGGACACAT	127	0.853448	0.999973	protein_coding	CTDNEP1	ENSG00000175826.12	1767	735	438	594	438	1173	1767	2.27778	900	165	226		m5C
chr17	7244094	7244095	ENST00000573600.5	.	-	1246	GAGGACTGC	36	0.774194	0.999916	protein_coding	CTDNEP1	ENSG00000175826.12	1724	735	422	567	422	1157	1724	2.15697	824	89	150		m6A
chr17	7258651	7258652	ENST00000354429.6	.	+	810	GAGTCCCAG	20	0.944444	0.999997	protein_coding	ELP5	ENSG00000170291.15	1304	951	107	246	107	1058	1304	1.73922	703	-248	64	32	m5C
chr6	7288490	7288491	ENST00000397511.6	.	-	2326	ACGAAATAC	24	0.857143	0.999924	protein_coding	SSR1	ENSG00000124783.14	3248	876	78	2294	78	954	3248	2.59808	2248	1372	1440		m6A
chr6	7289189	7289190	ENST00000244763.9	.	-	1613	TAATCCTAC	65	0.982759	0.999976	protein_coding	SSR1	ENSG00000124783.14	9661	861	79	8721	79	940	9661	2.07717	1534	673	741		m5C
chr6	7289744	7289745	ENST00000244763.9	.	-	1058	GTGGACTGA	127	0.827869	0.999981	protein_coding	SSR1	ENSG00000124783.14	9661	861	79	8721	79	940	9661	2.01353	979	118	186		m6A
chr17	7309796	7309797	ENST00000573542.5	.	+	351	ACGCCAAGG	23	0.782609	0.999925	protein_coding	EIF5A	ENSG00000132507.18	1089	465	190	434	190	655	1089	1.34624	161	-304	200	4	m5C
chr17	7309796	7309797	ENST00000576930.5	.	+	490	ACGCCAAGG	49	0.727273	0.999977	protein_coding	EIF5A	ENSG00000132507.18	1439	465	329	645	329	794	1439	1.34624	161	-304	182	4	m5C
chr17	7312688	7312689	ENST00000389167.9	.	-	1341	GTGTCCCAG	49	0.840909	0.999993	protein_coding	GPS2	ENSG00000132522.16	1371	984	291	96	291	1275	1371	2.6875	1050	66	150		m5C
chr17	7512887	7512888	ENST00000617998.6	.	+	5119	GGGTCCCCA	54	0.8	0.999918	processed_transcript	POLR2A	ENSG00000181222.19	6751	0	0	0	0	0	0	inf	5119	5119	114	36	m5C
chr17	7512888	7512889	ENST00000617998.6	.	+	5120	GGTCCCCAG	50	0.98	1	processed_transcript	POLR2A	ENSG00000181222.19	6751	0	0	0	0	0	0	inf	5120	5120	115	35	m5C
chr17	7512889	7512890	ENST00000617998.6	.	+	5121	GTCCCCAGG	47	1	1	processed_transcript	POLR2A	ENSG00000181222.19	6751	0	0	0	0	0	0	inf	5121	5121	116	34	m5C
chr17	7512890	7512891	ENST00000617998.6	.	+	5122	TCCCCAGGT	46	0.97561	0.999997	processed_transcript	POLR2A	ENSG00000181222.19	6751	0	0	0	0	0	0	inf	5122	5122	117	33	m5C
chr17	7513759	7513760	ENST00000617998.6	.	+	5894	GCTACAGCC	40	1	0.999986	processed_transcript	POLR2A	ENSG00000181222.19	6751	0	0	0	0	0	0	inf	5894	5894	739		m5C
chr19	7519456	7519457	ENST00000597229.2	.	+	399	CTGGACCCC	33	0.242424	0.999958	protein_coding	ZNF358	ENSG00000198816.7	1968	1707	185	76	185	1892	1968	1.12537	214	-1493	252		m6A
chr19	7519603	7519604	ENST00000597229.2	.	+	546	GTGGACCCC	30	0.896552	0.999994	protein_coding	ZNF358	ENSG00000198816.7	1968	1707	185	76	185	1892	1968	1.21148	361	-1346	399		m6A
chr19	7520420	7520421	ENST00000597229.2	.	+	1363	AGCACAAAC	58	0.941176	0.999909	protein_coding	ZNF358	ENSG00000198816.7	1968	1707	185	76	185	1892	1968	1.6901	1178	-529	1216		m5C
chr17	7563750	7563751	ENST00000321337.12	.	+	1030	ATGGACTCA	24	0.26087	0.999956	protein_coding	SENP3	ENSG00000161956.13	2567	1725	356	486	356	2081	2567	1.39072	674	-1051	685	41	m6A
chr17	7587996	7587997	ENST00000250124.11	.	+	1200	TGGGACTGT	72	0.217391	0.999931	protein_coding	MPDU1	ENSG00000129255.16	1416	744	11	661	11	755	1416	2.67322	1189	445	571		m6A
chr17	7591241	7591242	ENST00000250113.12	.	-	2974	AAAAAAATC	44	0.942857	0.999938	protein_coding	FXR2	ENSG00000129245.12	2987	2022	365	600	365	2387	2987	2.97833	2609	587	683		m6A
chr17	7591506	7591507	ENST00000250113.12	.	-	2709	CTCGACCCA	49	0.815789	0.999949	protein_coding	FXR2	ENSG00000129245.12	2987	2022	365	600	365	2387	2987	2.53667	2344	322	418		m6A
chr6	7610687	7610688	ENST00000342415.6	.	+	2894	GAAGAGATT	23	1	0.999966	protein_coding	SNRNP48	ENSG00000168566.13	4174	1020	60	3094	60	1080	4174	2.5863	2834	1814	1863		m6A
chr6	7611671	7611672	ENST00000342415.6	.	+	3878	TCTAATTAC	35	1	0.999989	protein_coding	SNRNP48	ENSG00000168566.13	4174	1020	60	3094	60	1080	4174	2.90433	3818	2798	2847		m6A
chr19	7631558	7631559	ENST00000594797.6	.	+	265	GAGGCCTCC	37	0.558824	0.999968	protein_coding	PET100	ENSG00000229833.10	663	222	41	400	41	263	663	2.005	224	2	86		m5C
chr19	7682726	7682727	ENST00000426877.2	.	+	633	CTGCCAAGG	39	1	0.999985	protein_coding	TRAPPC5	ENSG00000181029.9	765	567	160	38	160	727	765	1.83422	473	-94	485		m5C
chr1	7780864	7780865	ENST00000054666.11	.	+	1610	GCAGAGAAT	40	0.5625	0.99995	protein_coding	VAMP3	ENSG00000049245.13	2178	303	88	1787	88	391	2178	2.68215	1522	1219	1239		m6A
chr1	7781314	7781315	ENST00000054666.11	.	+	2060	GTGCCCAGA	71	0.953125	0.999965	protein_coding	VAMP3	ENSG00000049245.13	2178	303	88	1787	88	391	2178	2.93397	1972	1669	1689		m5C
chr17	7856740	7856741	ENST00000575208.2	.	-	472	CCTCCGTAT	23	0.272727	0.999911	protein_coding	NAA38	ENSG00000183011.14	529	222	261	46	261	483	529	1.95045	211	-11	102		m5C
chr6	7881131	7881132	ENST00000283147.7	.	+	3187	CTGGACTGC	21	0.428571	0.999953	protein_coding	BMP6	ENSG00000153162.9	3784	1542	857	1385	857	2399	3784	2.56895	2330	788	938		m6A
chr6	7882815	7882816	ENST00000379757.9	.	-	1638	TGGACTATT	77	0.918919	0.999939	protein_coding	TXNDC5	ENSG00000239264.9	2938	1299	12	1627	12	1311	2938	2.20098	1626	327	450		m5C
chr6	7882816	7882817	ENST00000379757.9	.	-	1637	CTGGACTAT	77	0.824324	1	protein_coding	TXNDC5	ENSG00000239264.9	2938	1299	12	1627	12	1311	2938	2.20037	1625	326	449		m6A
chr6	7882816	7882817	ENST00000439343.2	.	-	1734	CTGGACTAT	23	0.761905	0.999998	nonsense_mediated_decay	BLOC1S5-TXNDC5	ENSG00000259040.5	3030	411	0	2619	0	411	3030	2.50515	1734	1323	449		m6A
chr6	7882816	7882817	ENST00000460138.5	.	-	1403	CTGGACTAT	20	0.894737	0.999999	retained_intron	TXNDC5	ENSG00000239264.9	2704	0	0	0	0	0	0	inf	1403	1403	449		m6A
chr5	7889261	7889262	ENST00000440940.7	.	+	1406	CACTCAGTC	21	0.9375	0.999942	protein_coding	MTRR	ENSG00000124275.15	3245	2097	93	1055	93	2190	3245	1.62613	1313	-784	167	14	m5C
chr20	7981717	7981718	ENST00000246024.7	.	-	1730	TCATCCCAG	28	1	0.999987	protein_coding	TMX4	ENSG00000125827.9	6103	1050	148	4905	148	1198	6103	2.10846	1582	532	903		m5C
chr20	7981957	7981958	ENST00000246024.7	.	-	1490	CATTCCCAG	29	0.833333	0.999961	protein_coding	TMX4	ENSG00000125827.9	6103	1050	148	4905	148	1198	6103	2.05953	1342	292	663		m5C
chr11	7996026	7996027	ENST00000651655.1	.	+	1094	ATGGACCCC	241	0.0541667	0.999902	protein_coding	EIF3F	ENSG00000175390.15	6920	1074	16	5830	16	1090	6920	2.00069	1078	4	82		m6A
chr17	8140947	8140948	ENST00000317276.9	.	-	4199	CACCATAGG	23	0.894737	0.999979	protein_coding	PER1	ENSG00000179094.16	4676	3873	207	596	207	4080	4676	2.19966	3992	119	392		m6A
chr17	8141053	8141054	ENST00000317276.9	.	-	4093	TGGGACCAT	32	0.516129	0.999981	protein_coding	PER1	ENSG00000179094.16	4676	3873	207	596	207	4080	4676	2.02181	3886	13	286		m6A
chr17	8141265	8141266	ENST00000317276.9	.	-	3881	ATGGACTGG	23	0.52381	0.999904	protein_coding	PER1	ENSG00000179094.16	4676	3873	207	596	207	4080	4676	1.94862	3674	-199	74		m6A
chr17	8269243	8269244	ENST00000314666.11	.	+	4126	CTGGACCCT	20	0.3	0.999979	protein_coding	PFAS	ENSG00000178921.14	5369	4017	130	1222	130	4147	5369	1.99477	3996	-21	290		m6A
chr17	8269313	8269314	ENST00000314666.11	.	+	4196	GGGTCCTGC	25	0.909091	0.999938	protein_coding	PFAS	ENSG00000178921.14	5369	4017	130	1222	130	4147	5369	2.0401	4066	49	360		m5C
chr17	8269406	8269407	ENST00000314666.11	.	+	4289	GCGGACTCG	28	0.653846	0.999996	protein_coding	PFAS	ENSG00000178921.14	5369	4017	130	1222	130	4147	5369	2.1162	4159	142	453		m6A
chr17	8269407	8269408	ENST00000314666.11	.	+	4290	CGGACTCGA	29	0.769231	0.999945	protein_coding	PFAS	ENSG00000178921.14	5369	4017	130	1222	130	4147	5369	2.11702	4160	143	454		m5C
chr17	8269539	8269540	ENST00000314666.11	.	+	4422	TAGGACTCC	31	0.551724	0.999988	protein_coding	PFAS	ENSG00000178921.14	5369	4017	130	1222	130	4147	5369	2.22504	4292	275	586		m6A
chr17	8269943	8269944	ENST00000314666.11	.	+	4826	TGATCTCGG	34	1	0.999994	protein_coding	PFAS	ENSG00000178921.14	5369	4017	130	1222	130	4147	5369	2.55565	4696	679	990		m5C
chr17	8269943	8269944	ENST00000546020.2	.	+	2104	TGATCTCGG	22	1	0.999979	protein_coding	PFAS	ENSG00000178921.14	2652	1157	0	1495	0	1157	2652	2.63344	2104	947	1411		m5C
chr17	8269945	8269946	ENST00000314666.11	.	+	4828	ATCTCGGCC	34	1	0.999996	protein_coding	PFAS	ENSG00000178921.14	5369	4017	130	1222	130	4147	5369	2.55728	4698	681	992		m5C
chr17	8269945	8269946	ENST00000546020.2	.	+	2106	ATCTCGGCC	22	1	0.99998	protein_coding	PFAS	ENSG00000178921.14	2652	1157	0	1495	0	1157	2652	2.63478	2106	949	1413		m5C
chr19	8302177	8302178	ENST00000301458.10	.	-	1201	TAAGACACT	110	0.388889	0.999976	protein_coding	CD320	ENSG00000167775.11	1253	849	68	336	68	917	1253	2.84524	1133	284	427		m6A
chr19	8302177	8302178	ENST00000537716.6	.	-	1067	TAAGACACT	20	0.5	0.999973	protein_coding	CD320	ENSG00000167775.11	1119	723	60	336	60	783	1119	2.84524	1007	284	427		m6A
chr19	8302177	8302178	ENST00000596002.5	.	-	1677	TAAGACACT	24	0.416667	0.999957	nonsense_mediated_decay	CD320	ENSG00000167775.11	1729	246	10	1473	10	256	1729	2.9647	1667	1421	427		m6A
chr19	8302285	8302286	ENST00000301458.10	.	-	1093	CTGGACACT	114	0.651786	0.999981	protein_coding	CD320	ENSG00000167775.11	1253	849	68	336	68	917	1253	2.52381	1025	176	319		m6A
chr19	8302285	8302286	ENST00000537716.6	.	-	959	CTGGACACT	23	0.565217	0.999977	protein_coding	CD320	ENSG00000167775.11	1119	723	60	336	60	783	1119	2.52381	899	176	319		m6A
chr19	8302285	8302286	ENST00000596002.5	.	-	1569	CTGGACACT	24	0.681818	0.999969	nonsense_mediated_decay	CD320	ENSG00000167775.11	1729	246	10	1473	10	256	1729	2.89138	1559	1313	319		m6A
chr4	8306882	8306883	ENST00000307358.7	.	+	2323	GAGGACTGA	28	0.727273	0.999906	protein_coding	HTRA3	ENSG00000170801.10	2539	1362	215	962	215	1577	2539	2.77547	2108	746	912		m6A
chr19	8322388	8322389	ENST00000417088.2	.	+	326	GTTTCAAGT	20	0.5	0.999985	retained_intron	RPS28	ENSG00000233927.5	334	0	0	0	0	0	0	inf	326	326	117		m5C
chr19	8403704	8403705	ENST00000328024.11	.	+	860	AAGGACAGG	49	0.511111	0.999915	protein_coding	RAB11B	ENSG00000185236.12	1590	657	57	876	57	714	1590	2.16667	803	146	292		m6A
chr19	8404100	8404101	ENST00000328024.11	.	+	1256	GGAGAAGCC	57	0.924528	0.999983	protein_coding	RAB11B	ENSG00000185236.12	1590	657	57	876	57	714	1590	2.61872	1199	542	688		m6A
chr19	8404101	8404102	ENST00000328024.11	.	+	1257	GAGAAGCCC	49	0.914894	0.999972	protein_coding	RAB11B	ENSG00000185236.12	1590	657	57	876	57	714	1590	2.61986	1200	543	689		m6A
chr19	8485752	8485753	ENST00000325495.9	.	+	1348	ATGGACCGC	44	0.395349	0.999992	protein_coding	HNRNPM	ENSG00000099783.12	2477	2193	24	260	24	2217	2477	1.60374	1324	-869	150	653	m6A
chr19	8485752	8485753	ENST00000348943.7	.	+	1439	ATGGACCGC	48	0.311111	0.999964	protein_coding	HNRNPM	ENSG00000099783.12	2568	2076	232	260	232	2308	2568	1.58141	1207	-869	150	653	m6A
chr19	8486207	8486208	ENST00000325495.9	.	+	1803	GGGCCCTGC	52	0.571429	0.999926	protein_coding	HNRNPM	ENSG00000099783.12	2477	2193	24	260	24	2217	2477	1.81122	1779	-414	605	198	m5C
chr11	8685808	8685809	ENST00000314138.11	.	+	471	GAAGCCACA	3376	0.0929858	1	protein_coding	RPL27A	ENSG00000166441.13	4535	447	22	4066	22	469	4535	2.00049	449	2	131		m5C
chr11	8685809	8685810	ENST00000314138.11	.	+	472	AAGCCACAT	3459	0.0563546	1	protein_coding	RPL27A	ENSG00000166441.13	4535	447	22	4066	22	469	4535	2.00074	450	3	132		m5C
chr8	8783525	8783526	ENST00000276282.7	.	-	6226	TTGGACTCT	28	0.571429	0.999986	protein_coding	MFHAS1	ENSG00000147324.11	6399	3159	572	2668	572	3731	6399	2.93516	5654	2495	2529		m6A
chr16	8848067	8848068	ENST00000268261.9	.	+	1027	CCACCCCCA	26	0.869565	0.999991	protein_coding	PMM2	ENSG00000140650.13	2285	741	44	1500	44	785	2285	2.16133	983	242	344		m5C
chr16	8848068	8848069	ENST00000268261.9	.	+	1028	CACCCCCAG	23	0.888889	0.999963	protein_coding	PMM2	ENSG00000140650.13	2285	741	44	1500	44	785	2285	2.162	984	243	345		m5C
chr16	8855123	8855124	ENST00000311052.10	.	-	531	GGAGACTTT	38	0.742857	0.999993	protein_coding	CARHSP1	ENSG00000153048.11	2709	444	48	2217	48	492	2709	2.01759	483	39	202		m6A
chr16	8855125	8855126	ENST00000311052.10	.	-	529	TGGGAGACT	39	0.852941	0.999973	protein_coding	CARHSP1	ENSG00000153048.11	2709	444	48	2217	48	492	2709	2.01669	481	37	200		m6A
chr16	8893829	8893830	ENST00000344836.9	.	-	4097	ATTGACTGC	26	0.791667	0.999992	protein_coding	USP7	ENSG00000187555.16	5831	3309	621	1901	621	3930	5831	2.08785	3476	167	274		m6A
chr12	8940538	8940539	ENST00000000412.8	.	-	2271	TGGACTTTT	56	0.846154	0.999979	protein_coding	M6PR	ENSG00000003056.8	2450	834	159	1457	159	993	2450	2.87714	2112	1278	1401		m5C
chr12	8940539	8940540	ENST00000000412.8	.	-	2270	TTGGACTTT	62	0.770492	0.999999	protein_coding	M6PR	ENSG00000003056.8	2450	834	159	1457	159	993	2450	2.87646	2111	1277	1400		m6A
chr12	8940620	8940621	ENST00000000412.8	.	-	2189	CTGGACACA	48	0.488889	0.999938	protein_coding	M6PR	ENSG00000003056.8	2450	834	159	1457	159	993	2450	2.82086	2030	1196	1319		m6A
chr12	8940678	8940679	ENST00000000412.8	.	-	2131	TGGACTGAT	60	1	0.999991	protein_coding	M6PR	ENSG00000003056.8	2450	834	159	1457	159	993	2450	2.78106	1972	1138	1261		m5C
chr12	8940679	8940680	ENST00000000412.8	.	-	2130	CTGGACTGA	59	0.894737	0.999995	protein_coding	M6PR	ENSG00000003056.8	2450	834	159	1457	159	993	2450	2.78037	1971	1137	1260		m6A
chr11	8947541	8947542	ENST00000534025.6	.	-	1503	AAGGACTTG	35	0.40625	0.999935	protein_coding	TMEM9B	ENSG00000175348.11	1844	597	129	1118	129	726	1844	2.69499	1374	777	933		m6A
chr11	8948141	8948142	ENST00000534025.6	.	-	903	AGAGACATT	35	0.46875	0.999958	protein_coding	TMEM9B	ENSG00000175348.11	1844	597	129	1118	129	726	1844	2.15832	774	177	333		m6A
chr11	9139598	9139599	ENST00000328194.8	.	-	4216	AGGGACTTA	20	0.947368	0.999973	protein_coding	DENND5A	ENSG00000184014.9	4991	3864	281	846	281	4145	4991	2.08392	3935	71	255		m6A
chr11	9139767	9139768	ENST00000328194.8	.	-	4047	AAAGACCAT	21	0.333333	0.999963	protein_coding	DENND5A	ENSG00000184014.9	4991	3864	281	846	281	4145	4991	1.97464	3766	-98	86		m6A
chr2	9406696	9406697	ENST00000238091.8	.	-	758	GCTGATCAT	21	0.533333	0.999923	protein_coding	ITGB1BP1	ENSG00000119185.13	1772	453	169	1150	169	622	1772	2.11826	589	136	208		m6A
chr11	9445306	9445307	ENST00000379719.8	.	+	3341	ATGGACAAA	50	0.6	0.999946	protein_coding	IPO7	ENSG00000205339.10	6162	3117	112	2933	112	3229	6162	2.03819	3229	112	210		m6A
chr18	9536896	9536897	ENST00000019317.8	.	+	3150	GTGGACTCC	25	0.434783	0.999966	protein_coding	RALBP1	ENSG00000017797.13	4368	1968	223	2177	223	2191	4368	2.44051	2927	959	1226		m6A
chr18	9537554	9537555	ENST00000019317.8	.	+	3808	TGCCAGGAC	28	0.958333	0.999993	protein_coding	RALBP1	ENSG00000017797.13	4368	1968	223	2177	223	2191	4368	2.74277	3585	1617	1884		m6A
chr18	9537554	9537555	ENST00000383432.8	.	+	3819	TGCCAGGAC	20	0.944444	0.999981	protein_coding	RALBP1	ENSG00000017797.13	4379	1968	234	2177	234	2202	4379	2.74277	3585	1617	1884		m6A
chr1	9580146	9580147	ENST00000302692.7	.	+	902	TGGGACTGA	29	0.481481	0.999918	protein_coding	SLC25A33	ENSG00000171612.7	3865	966	227	2672	227	1193	3865	1.69876	675	-291	193	88	m6A
chr1	9582404	9582405	ENST00000302692.7	.	+	1096	GAGGACTGT	26	0.636364	0.999921	protein_coding	SLC25A33	ENSG00000171612.7	3865	966	227	2672	227	1193	3865	1.89959	869	-97	106		m6A
chr2	9584089	9584090	ENST00000238081.8	.	-	2072	TTGGACTGC	165	0.292208	0.999912	protein_coding	YWHAQ	ENSG00000134308.14	2196	738	139	1319	139	877	2196	2.90599	1933	1195	1255		m6A
chrX	9718560	9718561	ENST00000645353.2	.	+	4638	AAAGACACC	22	0.318182	0.999979	protein_coding	TBL1X	ENSG00000101849.18	5818	1734	590	3494	590	2324	5818	2.66228	4048	2314	2341		m6A
chrX	9719289	9719290	ENST00000645353.2	.	+	5367	TAGGACTTG	23	0.85	0.999992	protein_coding	TBL1X	ENSG00000101849.18	5818	1734	590	3494	590	2324	5818	2.87092	4777	3043	3070		m6A
chr11	9752321	9752322	ENST00000318950.11	.	+	4212	ACTGCCTGG	20	0.684211	0.999984	protein_coding	SWAP70	ENSG00000133789.15	4884	1758	103	3023	103	1861	4884	2.7777	4109	2351	2458		m5C
chr3	9789813	9789814	ENST00000301964.7	.	-	641	CAGGACGGC	41	0.914286	0.99997	protein_coding	TADA3	ENSG00000171148.14	1974	1299	285	390	285	1584	1974	1.27406	356	-943	149	102	m6A
chr19	9830025	9830026	ENST00000358666.7	.	+	423	TCTTCCTGC	23	1	0.999992	protein_coding	UBL5	ENSG00000198258.11	513	222	184	107	184	406	513	2.15888	239	17	61		m5C
chr19	9830026	9830027	ENST00000358666.7	.	+	424	CTTCCTGCC	23	1	0.999985	protein_coding	UBL5	ENSG00000198258.11	513	222	184	107	184	406	513	2.16822	240	18	62		m5C
chr19	9849543	9849544	ENST00000586025.5	.	+	3883	AGGCAGACT	26	0.826087	0.999986	retained_intron	PIN1	ENSG00000127445.14	4022	0	0	0	0	0	0	inf	3883	3883	454		m6A
chr3	9892998	9892999	ENST00000647897.1	.	+	286	TGGGACACC	91	0.471264	0.999959	protein_coding	JAGN1	ENSG00000171135.15	1637	552	113	972	113	665	1637	1.31341	173	-379	84		m6A
chr3	9893148	9893149	ENST00000647897.1	.	+	436	TGGGACTCT	92	0.988889	1	protein_coding	JAGN1	ENSG00000171135.15	1637	552	113	972	113	665	1637	1.58514	323	-229	234		m6A
chr3	9893336	9893337	ENST00000647897.1	.	+	624	CTAGACTCT	103	0.85	0.999999	protein_coding	JAGN1	ENSG00000171135.15	1637	552	113	972	113	665	1637	1.92572	511	-41	422		m6A
chr3	9893400	9893401	ENST00000647897.1	.	+	688	CTGGACATC	97	0.212766	0.999935	protein_coding	JAGN1	ENSG00000171135.15	1637	552	113	972	113	665	1637	2.02366	575	23	486		m6A
chr3	9893705	9893706	ENST00000489724.2	.	+	1135	TGAGACTAA	27	0.583333	0.999936	protein_coding	JAGN1	ENSG00000171135.15	1313	153	149	1011	149	302	1313	2.82394	986	833	897		m6A
chr4	10075338	10075339	ENST00000382452.6	.	-	2142	AGGGACTAG	52	0.38	0.999941	protein_coding	WDR1	ENSG00000071127.17	3142	1821	283	1038	283	2104	3142	2.03661	1859	38	145		m6A
chr19	10259715	10259716	ENST00000307422.9	.	+	992	CGTTACAGA	26	0.913043	0.999945	protein_coding	MRPL4	ENSG00000105364.14	1320	936	154	230	154	1090	1320	1.8953	838	-98	99		m6A
chr5	10279340	10279341	ENST00000296658.4	.	-	2146	ATTGAGATC	176	0.578231	0.999965	protein_coding	CMBL	ENSG00000164237.9	3893	738	297	2858	297	1035	3893	2.38873	1849	1111	1291		m6A
chr3	10280813	10280814	ENST00000287652.8	.	+	4939	GGGGACTGC	20	0.6	0.999979	protein_coding	TATDN2	ENSG00000157014.11	5342	2286	1051	2005	1051	3337	5342	2.799	3888	1602	1593		m6A
chr3	10305612	10305613	ENST00000397109.7	.	-	697	CCCAATTAC	23	0.6	0.999919	protein_coding	SEC13	ENSG00000157020.18	1467	927	210	330	210	1137	1467	1.52535	487	-440	79	55	m6A
chr11	10306566	10306567	ENST00000278175.10	.	+	661	TCGGACTCT	22	1	0.999992	protein_coding	ADM	ENSG00000148926.10	1492	558	178	756	178	736	1492	1.86559	483	-75	235		m6A
chr19	10310249	10310250	ENST00000393708.3	.	-	806	TGGACTCAT	45	0.976744	0.999995	protein_coding	FDX2	ENSG00000267673.6	1012	561	10	441	10	571	1012	2.53288	796	235	392		m5C
chr19	10310250	10310251	ENST00000393708.3	.	-	805	GTGGACTCA	45	0.888889	0.999999	protein_coding	FDX2	ENSG00000267673.6	1012	561	10	441	10	571	1012	2.53061	795	234	391		m6A
chr19	10310287	10310288	ENST00000393708.3	.	-	768	CTTCCCCAG	43	0.575	0.999939	protein_coding	FDX2	ENSG00000267673.6	1012	561	10	441	10	571	1012	2.44671	758	197	354		m5C
chr19	10310375	10310376	ENST00000393708.3	.	-	680	TGGAAGCCC	39	1	0.999972	protein_coding	FDX2	ENSG00000267673.6	1012	561	10	441	10	571	1012	2.24717	670	109	266		m6A
chr19	10310471	10310472	ENST00000393708.3	.	-	584	CTGGACCAT	31	0.2	0.999946	protein_coding	FDX2	ENSG00000267673.6	1012	561	10	441	10	571	1012	2.02948	574	13	170		m6A
chr19	10310628	10310629	ENST00000393708.3	.	-	427	CATGCTAGA	43	0.885714	0.99994	protein_coding	FDX2	ENSG00000267673.6	1012	561	10	441	10	571	1012	1.74332	417	-144	13		m5C
chr19	10316622	10316623	ENST00000617231.5	.	-	3072	TCCTACCCG	52	0.422222	0.999932	protein_coding	RAVER1	ENSG00000161847.14	3484	2220	22	1242	22	2242	3484	2.66828	3050	830	977		m6A
chr19	10316733	10316734	ENST00000617231.5	.	-	2961	ATGGACCAA	37	0.647059	0.999969	protein_coding	RAVER1	ENSG00000161847.14	3484	2220	22	1242	22	2242	3484	2.5789	2939	719	866		m6A
chr19	10317068	10317069	ENST00000617231.5	.	-	2626	GAGACTGTC	37	0.875	0.999965	protein_coding	RAVER1	ENSG00000161847.14	3484	2220	22	1242	22	2242	3484	2.30918	2604	384	531		m5C
chr19	10317069	10317070	ENST00000617231.5	.	-	2625	AGAGACTGT	35	0.771429	0.999991	protein_coding	RAVER1	ENSG00000161847.14	3484	2220	22	1242	22	2242	3484	2.30837	2603	383	530		m6A
chr19	10391519	10391520	ENST00000222005.7	.	-	1230	CTTCCAGGC	150	0.906475	0.99993	protein_coding	CDC37	ENSG00000105401.9	1618	1137	63	418	63	1200	1618	2.07177	1167	30	186		m5C
chr19	10391520	10391521	ENST00000222005.7	.	-	1229	GCTTCCAGG	149	0.949275	0.999998	protein_coding	CDC37	ENSG00000105401.9	1618	1137	63	418	63	1200	1618	2.06938	1166	29	185		m5C
chr6	10397333	10397334	ENST00000379608.9	.	-	3173	AAAAAAAAG	37	0.818182	0.999981	protein_coding	TFAP2A	ENSG00000137203.15	3831	1296	795	1740	795	2091	3831	2.62184	2378	1082	1371		m6A
chr6	10397334	10397335	ENST00000379608.9	.	-	3172	AAAAAAAAA	37	0.806452	0.999992	protein_coding	TFAP2A	ENSG00000137203.15	3831	1296	795	1740	795	2091	3831	2.62126	2377	1081	1370		m6A
chr6	10397334	10397335	ENST00000379613.10	.	-	2484	AAAAAAAAA	21	0.619048	0.999978	protein_coding	TFAP2A	ENSG00000137203.15	3143	1320	83	1740	83	1403	3143	2.62126	2401	1081	1370		m6A
chr6	10397398	10397399	ENST00000379608.9	.	-	3108	TTGGACCCT	32	0.258065	0.999965	protein_coding	TFAP2A	ENSG00000137203.15	3831	1296	795	1740	795	2091	3831	2.58448	2313	1017	1306		m6A
chr6	10397979	10397980	ENST00000379608.9	.	-	2527	GGGACTGAG	29	1	0.999997	protein_coding	TFAP2A	ENSG00000137203.15	3831	1296	795	1740	795	2091	3831	2.25057	1732	436	725		m5C
chr6	10397979	10397980	ENST00000379613.10	.	-	1839	GGGACTGAG	21	0.894737	0.999971	protein_coding	TFAP2A	ENSG00000137203.15	3143	1320	83	1740	83	1403	3143	2.25057	1756	436	725		m5C
chr6	10398249	10398250	ENST00000379608.9	.	-	2257	CGGGACTGC	26	0.583333	0.999994	protein_coding	TFAP2A	ENSG00000137203.15	3831	1296	795	1740	795	2091	3831	2.0954	1462	166	455		m6A
chr6	10398501	10398502	ENST00000379608.9	.	-	2005	ATGGACAAA	22	0.818182	0.999997	protein_coding	TFAP2A	ENSG00000137203.15	3831	1296	795	1740	795	2091	3831	1.93364	1210	-86	203		m6A
chr1	10419869	10419870	ENST00000270776.13	.	+	1626	AGAGACTCC	202	0.473988	0.999908	protein_coding	PGD	ENSG00000142657.21	2268	1452	54	762	54	1506	2268	2.15748	1572	120	240		m6A
chr20	10420643	10420644	ENST00000347364.7	.	-	229	CAAAAGCAG	53	0.916667	0.999928	protein_coding	MKKS	ENSG00000125863.20	6714	1713	763	4238	763	2476	6714	0.300131	-534	-2247	114	117	m6A
chr12	10430611	10430612	ENST00000381902.7	.	-	1224	CTATCCAGA	25	0.875	0.999988	protein_coding	KLRC2	ENSG00000205809.10	1238	696	24	518	24	720	1238	2.97297	1200	504	616		m5C
chr1	10456708	10456709	ENST00000377038.8	.	-	5847	GCTAATTAC	35	1	0.999979	protein_coding	DFFA	ENSG00000160049.12	6035	996	71	4968	71	1067	6035	2.96216	5776	4780	4993		m6A
chr1	10462956	10462957	ENST00000377036.2	.	-	913	GCAGACTGT	25	0.541667	0.99997	protein_coding	DFFA	ENSG00000160049.12	1403	807	30	566	30	837	1403	2.13428	883	76	252		m6A
chr19	10545119	10545120	ENST00000309469.9	.	+	669	ATTTCCTGC	22	0.95	0.999996	protein_coding	ATG4D	ENSG00000130734.10	1963	1425	187	351	187	1612	1963	1.33825	482	-943	163	11	m5C
chr2	10571908	10571909	ENST00000381685.10	.	-	2342	TTGGACTTT	21	0.65	0.99992	protein_coding	NOL10	ENSG00000115761.16	3498	2067	114	1317	114	2181	3498	2.12225	2228	161	281		m6A
chr1	10629874	10629875	ENST00000356607.9	.	+	1038	GAGGACTGC	29	0.962963	0.999998	protein_coding	PEX14	ENSG00000142655.13	1922	1134	17	771	17	1151	1922	1.90035	1021	-113	344		m6A
chr1	10630478	10630479	ENST00000356607.9	.	+	1642	TGTCCCCAG	35	0.935484	0.99999	protein_coding	PEX14	ENSG00000142655.13	1922	1134	17	771	17	1151	1922	2.63684	1625	491	948		m5C
chr1	10630479	10630480	ENST00000356607.9	.	+	1643	GTCCCCAGC	35	0.9	0.999967	protein_coding	PEX14	ENSG00000142655.13	1922	1134	17	771	17	1151	1922	2.63813	1626	492	949		m5C
chr5	10680157	10680158	ENST00000230895.11	.	-	1372	AGGGACATG	98	0.236559	0.999916	protein_coding	DAP	ENSG00000112977.16	2301	309	166	1826	166	475	2301	2.49124	1206	897	1011		m6A
chr5	10680225	10680226	ENST00000230895.11	.	-	1304	TGGGACACT	121	0.714286	0.99998	protein_coding	DAP	ENSG00000112977.16	2301	309	166	1826	166	475	2301	2.454	1138	829	943		m6A
chr5	10680244	10680245	ENST00000230895.11	.	-	1285	ATAGACTTC	123	0.5	0.999902	protein_coding	DAP	ENSG00000112977.16	2301	309	166	1826	166	475	2301	2.44359	1119	810	924		m6A
chr5	10680262	10680263	ENST00000230895.11	.	-	1267	ACGGACCAG	104	0.3	0.999914	protein_coding	DAP	ENSG00000112977.16	2301	309	166	1826	166	475	2301	2.43373	1101	792	906		m6A
chr5	10680397	10680398	ENST00000230895.11	.	-	1132	GAGGACTTC	121	0.286957	0.999936	protein_coding	DAP	ENSG00000112977.16	2301	309	166	1826	166	475	2301	2.3598	966	657	771		m6A
chr17	10680731	10680732	ENST00000255390.10	.	-	1318	GGGACTGAA	22	1	0.999997	protein_coding	SCO1	ENSG00000133028.12	9577	906	26	8645	26	932	9577	2.04465	1292	386	521		m5C
chr17	10680732	10680733	ENST00000255390.10	.	-	1317	TGGGACTGA	24	1	0.999914	protein_coding	SCO1	ENSG00000133028.12	9577	906	26	8645	26	932	9577	2.04453	1291	385	520		m6A
chr19	10684624	10684625	ENST00000407004.7	.	+	2530	TAAGACAAT	47	0.326087	0.999913	protein_coding	ILF3	ENSG00000129351.17	3671	2121	250	1300	250	2371	3671	2.12231	2280	159	209		m6A
chr19	10689502	10689503	ENST00000449870.5	.	+	3204	TGGGACTCC	35	0.794118	0.999996	protein_coding	ILF3	ENSG00000129351.17	6119	2697	317	3105	317	3014	6119	2.06119	2887	190	324		m6A
chr19	10689502	10689503	ENST00000590261.5	.	+	2875	TGGGACTCC	21	0.904762	0.999978	protein_coding	ILF3	ENSG00000129351.17	3219	2685	0	534	0	2685	3219	2.35581	2875	190	324		m6A
chr19	10691630	10691631	ENST00000449870.5	.	+	5332	TGAGACACC	20	0.473684	0.999914	protein_coding	ILF3	ENSG00000129351.17	6119	2697	317	3105	317	3014	6119	2.74654	5015	2318	2452		m6A
chr19	10691859	10691860	ENST00000449870.5	.	+	5561	TTGGACGTG	22	0.789474	0.999965	protein_coding	ILF3	ENSG00000129351.17	6119	2697	317	3105	317	3014	6119	2.82029	5244	2547	2681		m6A
chr19	10692299	10692300	ENST00000449870.5	.	+	6001	CCTGAGACT	33	0.807692	0.999982	protein_coding	ILF3	ENSG00000129351.17	6119	2697	317	3105	317	3014	6119	2.962	5684	2987	3121		m6A
chr19	10692301	10692302	ENST00000449870.5	.	+	6003	TGAGACTGC	31	0.655172	0.999997	protein_coding	ILF3	ENSG00000129351.17	6119	2697	317	3105	317	3014	6119	2.96264	5686	2989	3123		m6A
chr12	10699541	10699542	ENST00000228251.9	.	-	1477	TTGGACATT	654	0.719048	0.999967	protein_coding	YBX3	ENSG00000060138.13	1931	1119	212	600	212	1331	1931	2.24333	1265	146	112		m6A
chr12	10699541	10699542	ENST00000279550.11	.	-	1254	TTGGACATT	291	0.724638	0.99996	protein_coding	YBX3	ENSG00000060138.13	1708	912	196	600	196	1108	1708	2.24333	1058	146	112		m6A
chr11	10779257	10779258	ENST00000361367.7	.	+	3841	AGAGACATT	37	0.486486	0.999978	protein_coding	CTR9	ENSG00000198730.9	4330	3522	167	641	167	3689	4330	2.23713	3674	152	579		m6A
chr11	10779259	10779260	ENST00000361367.7	.	+	3843	AGACATTTC	37	0.483871	0.999932	protein_coding	CTR9	ENSG00000198730.9	4330	3522	167	641	167	3689	4330	2.24025	3676	154	581		m6A
chr2	10784187	10784188	ENST00000272227.8	.	-	1481	AGGGACATT	85	0.6	0.999945	protein_coding	PDIA6	ENSG00000143870.13	2279	1323	89	867	89	1412	2279	2.07958	1392	69	138		m6A
chr19	10830309	10830310	ENST00000355667.11	.	+	2638	TCTTCCCAG	38	0.944444	0.999998	protein_coding	DNM2	ENSG00000079805.19	3633	2613	164	856	164	2777	3633	1.9468	2474	-139	183	69	m5C
chr19	10830309	10830310	ENST00000389253.9	.	+	2638	TCTTCCCAG	22	1	0.999996	protein_coding	DNM2	ENSG00000079805.19	3633	2613	164	856	164	2777	3633	1.9468	2474	-139	183	69	m5C
chr19	10830310	10830311	ENST00000355667.11	.	+	2639	CTTCCCAGC	38	0.828571	0.999967	protein_coding	DNM2	ENSG00000079805.19	3633	2613	164	856	164	2777	3633	1.94719	2475	-138	184	68	m5C
chr19	10830310	10830311	ENST00000389253.9	.	+	2639	CTTCCCAGC	22	0.888889	0.999927	protein_coding	DNM2	ENSG00000079805.19	3633	2613	164	856	164	2777	3633	1.94719	2475	-138	184	68	m5C
chr19	10832727	10832728	ENST00000214869.7	.	-	971	ATTTCCTGG	39	0.972222	0.999988	protein_coding	TMED1	ENSG00000099203.7	1633	684	21	928	21	705	1633	2.28664	950	266	485		m5C
chr19	10832905	10832906	ENST00000214869.7	.	-	793	GTTTCCTGC	39	0.8	0.999923	protein_coding	TMED1	ENSG00000099203.7	1633	684	21	928	21	705	1633	2.09483	772	88	307		m5C
chr19	10832968	10832969	ENST00000214869.7	.	-	730	CGGGACAAA	35	0.939394	0.99998	protein_coding	TMED1	ENSG00000099203.7	1633	684	21	928	21	705	1633	2.02694	709	25	244		m6A
chr19	10920455	10920456	ENST00000327064.9	.	+	1366	TCCACAGCC	41	0.583333	0.999953	protein_coding	CARM1	ENSG00000142453.12	3295	1827	150	1318	150	1977	3295	1.66557	1216	-611	20	118	m5C
chr19	10921772	10921773	ENST00000327064.9	.	+	1992	GCGGACTGA	56	0.345455	0.999911	protein_coding	CARM1	ENSG00000142453.12	3295	1827	150	1318	150	1977	3295	2.01138	1842	15	158		m6A
chr19	10921892	10921893	ENST00000327064.9	.	+	2112	TGGGACACT	60	0.59322	0.999998	protein_coding	CARM1	ENSG00000142453.12	3295	1827	150	1318	150	1977	3295	2.10243	1962	135	278		m6A
chr19	10923140	10923141	ENST00000586748.6	.	-	1162	CTGTCCTGC	24	0.944444	0.999957	protein_coding	YIPF2	ENSG00000130733.11	2111	951	159	1001	159	1110	2111	2.05195	1003	52	33		m5C
chr19	10929195	10929196	ENST00000270502.7	.	+	288	GGGGACCCT	22	0.285714	0.999952	protein_coding	TIMM29	ENSG00000142444.7	1347	783	12	552	12	795	1347	1.35249	276	-507	182		m6A
chr19	10929412	10929413	ENST00000270502.7	.	+	505	CTGGACGTG	22	0.55	0.999912	protein_coding	TIMM29	ENSG00000142444.7	1347	783	12	552	12	795	1347	1.62963	493	-290	399		m6A
chr16	10929482	10929483	ENST00000331808.5	.	-	976	GGGACTGAG	40	1	0.999979	protein_coding	DEXI	ENSG00000182108.11	1569	288	463	818	463	751	1569	2.27506	513	225	76		m5C
chr19	10929601	10929602	ENST00000270502.7	.	+	694	GTGGACCAG	21	0.333333	0.999974	protein_coding	TIMM29	ENSG00000142444.7	1347	783	12	552	12	795	1347	1.87101	682	-101	588		m6A
chr19	10929816	10929817	ENST00000270502.7	.	+	909	CTGGATTTG	24	0.428571	0.999902	protein_coding	TIMM29	ENSG00000142444.7	1347	783	12	552	12	795	1347	2.20652	897	114	803		m6A
chr19	10930134	10930135	ENST00000270502.7	.	+	1227	GAGAATCGC	24	0.375	0.999915	protein_coding	TIMM29	ENSG00000142444.7	1347	783	12	552	12	795	1347	2.78261	1215	432	1121		m6A
chr16	10941663	10941664	ENST00000331808.5	.	-	804	CTGGACCAG	36	0.314286	0.999936	protein_coding	DEXI	ENSG00000182108.11	1569	288	463	818	463	751	1569	2.06479	341	53		96	m6A
chr16	10941799	10941800	ENST00000331808.5	.	-	668	GTGGACCTC	36	0.277778	0.999955	protein_coding	DEXI	ENSG00000182108.11	1569	288	463	818	463	751	1569	1.71181	205	-83		232	m6A
chr16	10941814	10941815	ENST00000331808.5	.	-	653	ATGGACCAG	24	0.541667	0.999993	protein_coding	DEXI	ENSG00000182108.11	1569	288	463	818	463	751	1569	1.65972	190	-98		247	m6A
chr16	10941831	10941832	ENST00000331808.5	.	-	636	TCTTCCTGC	37	0.941176	0.99998	protein_coding	DEXI	ENSG00000182108.11	1569	288	463	818	463	751	1569	1.60069	173	-115		264	m5C
chr16	10941973	10941974	ENST00000331808.5	.	-	494	CTGGACGCA	28	0.423077	0.999981	protein_coding	DEXI	ENSG00000182108.11	1569	288	463	818	463	751	1569	1.10764	31	-257		406	m6A
chr16	10942218	10942219	ENST00000331808.5	.	-	249	CGAGAGATC	25	0.727273	0.999954	protein_coding	DEXI	ENSG00000182108.11	1569	288	463	818	463	751	1569	0.537797	-214	-502		651	m6A
chr1	11022963	11022964	ENST00000240185.8	.	+	1656	CTGGACTTG	53	0.826923	0.999997	protein_coding	TARDBP	ENSG00000120948.19	4185	1245	102	2838	102	1347	4185	2.10888	1554	309	840		m6A
chr1	11022964	11022965	ENST00000240185.8	.	+	1657	TGGACTTGT	55	0.886792	0.999936	protein_coding	TARDBP	ENSG00000120948.19	4185	1245	102	2838	102	1347	4185	2.10923	1555	310	841		m5C
chr1	11023058	11023059	ENST00000240185.8	.	+	1751	ATGGATTTT	60	0.339286	0.999942	protein_coding	TARDBP	ENSG00000120948.19	4185	1245	102	2838	102	1347	4185	2.14235	1649	404	935		m6A
chr1	11023511	11023512	ENST00000240185.8	.	+	2204	AGAGACTTG	66	0.919355	0.999907	protein_coding	TARDBP	ENSG00000120948.19	4185	1245	102	2838	102	1347	4185	2.30197	2102	857	1388		m6A
chr1	11023512	11023513	ENST00000240185.8	.	+	2205	GAGACTTGG	72	0.956522	0.99998	protein_coding	TARDBP	ENSG00000120948.19	4185	1245	102	2838	102	1347	4185	2.30233	2103	858	1389		m5C
chr1	11023639	11023640	ENST00000240185.8	.	+	2332	AAGGACATC	47	0.666667	0.999992	protein_coding	TARDBP	ENSG00000120948.19	4185	1245	102	2838	102	1347	4185	2.34708	2230	985	1516		m6A
chr1	11107042	11107043	ENST00000361445.9	.	-	8212	CTAGACTGT	22	0.380952	0.999952	protein_coding	MTOR	ENSG00000198793.13	8721	7650	121	950	121	7771	8721	2.46421	8091	441	457		m6A
chr1	11107042	11107043	ENST00000376838.5	.	-	3508	CTAGACTGT	20	0.611111	0.999987	protein_coding	MTOR	ENSG00000198793.13	4017	2265	802	950	802	3067	4017	2.46421	2706	441	457		m6A
chr19	11132284	11132285	ENST00000558518.6	.	+	3637	CGGGACTTC	28	0.52	0.999966	protein_coding	LDLR	ENSG00000130164.14	5173	2583	86	2504	86	2669	5173	2.38658	3551	968	1004		m6A
chr19	11133251	11133252	ENST00000252444.9	.	+	4772	CGGGACTTC	22	0.681818	0.999996	protein_coding	LDLR	ENSG00000130164.14	5337	2837	0	2500	0	2837	5337	2.774	4772	1935	1971		m6A
chr19	11133251	11133252	ENST00000558518.6	.	+	4604	CGGGACTTC	34	0.774194	0.999998	protein_coding	LDLR	ENSG00000130164.14	5173	2583	86	2504	86	2669	5173	2.77276	4518	1935	1971		m6A
chr19	11133252	11133253	ENST00000558518.6	.	+	4605	GGGACTTCA	35	0.875	0.999931	protein_coding	LDLR	ENSG00000130164.14	5173	2583	86	2504	86	2669	5173	2.77316	4519	1936	1972		m5C
chr19	11133669	11133670	ENST00000252444.9	.	+	5190	CTGGACTGT	22	0.842105	0.999995	protein_coding	LDLR	ENSG00000130164.14	5337	2837	0	2500	0	2837	5337	2.9412	5190	2353	2389		m6A
chr19	11133669	11133670	ENST00000558518.6	.	+	5022	CTGGACTGT	34	0.69697	0.99998	protein_coding	LDLR	ENSG00000130164.14	5173	2583	86	2504	86	2669	5173	2.9397	4936	2353	2389		m6A
chr19	11146069	11146070	ENST00000592540.5	.	-	1738	CGGGACTTA	40	0.861111	0.999991	protein_coding	SPC24	ENSG00000161888.11	2315	594	32	1689	32	626	2315	2.65838	1706	1112	1219		m6A
chr19	11146247	11146248	ENST00000592540.5	.	-	1560	CCAGACTCT	24	0.652174	0.999986	protein_coding	SPC24	ENSG00000161888.11	2315	594	32	1689	32	626	2315	2.55299	1528	934	1041		m6A
chr19	11146249	11146250	ENST00000592540.5	.	-	1558	GCCCAGACT	20	0.823529	0.999979	protein_coding	SPC24	ENSG00000161888.11	2315	594	32	1689	32	626	2315	2.55181	1526	932	1039		m6A
chr12	11171790	11171791	ENST00000622602.2	.	+	597	TAAGACCCT	51	0.125	0.999943	protein_coding	SMIM10L1	ENSG00000256537.5	4823	207	163	4453	163	370	4823	2.05098	434	227			m6A
chr12	11171938	11171939	ENST00000622602.2	.	+	745	TCGGACTGG	46	0.666667	0.999931	protein_coding	SMIM10L1	ENSG00000256537.5	4823	207	163	4453	163	370	4823	2.08421	582	375			m6A
chr12	11171939	11171940	ENST00000622602.2	.	+	746	CGGACTGGA	49	0.902439	0.999966	protein_coding	SMIM10L1	ENSG00000256537.5	4823	207	163	4453	163	370	4823	2.08444	583	376			m5C
chr12	11171943	11171944	ENST00000622602.2	.	+	750	CTGGATTGT	55	0.531915	0.999973	protein_coding	SMIM10L1	ENSG00000256537.5	4823	207	163	4453	163	370	4823	2.08534	587	380			m6A
chr1	11285821	11285822	ENST00000376810.6	.	+	1041	GGGACATGG	24	0.954545	0.999993	protein_coding	UBIAD1	ENSG00000120942.14	3654	1017	334	2303	334	1351	3654	1.69518	707	-310	178		m5C
chr1	11286073	11286074	ENST00000376810.6	.	+	1293	TGGGACTTT	31	0.931034	0.999993	protein_coding	UBIAD1	ENSG00000120942.14	3654	1017	334	2303	334	1351	3654	1.94297	959	-58	430		m6A
chr1	11286074	11286075	ENST00000376810.6	.	+	1294	GGGACTTTT	31	0.966667	0.999962	protein_coding	UBIAD1	ENSG00000120942.14	3654	1017	334	2303	334	1351	3654	1.94395	960	-57	431		m5C
chr1	11288061	11288062	ENST00000376810.6	.	+	3281	TTCTCCCCA	37	0.625	0.999948	protein_coding	UBIAD1	ENSG00000120942.14	3654	1017	334	2303	334	1351	3654	2.83804	2947	1930	2418		m5C
chr1	11288062	11288063	ENST00000376810.6	.	+	3282	TCTCCCCAG	36	0.735294	0.999989	protein_coding	UBIAD1	ENSG00000120942.14	3654	1017	334	2303	334	1351	3654	2.83847	2948	1931	2419		m5C
chr16	11350867	11350868	ENST00000312499.6	.	+	534	ATGGACACT	20	1	0.999984	protein_coding	RMI2	ENSG00000175643.10	1427	444	13	970	13	457	1427	2.07938	521	77	226		m6A
chr16	11351450	11351451	ENST00000312499.6	.	+	1117	TGAGACGTT	23	0.666667	0.999947	protein_coding	RMI2	ENSG00000175643.10	1427	444	13	970	13	457	1427	2.68041	1104	660	809		m6A
chr19	11450468	11450469	ENST00000586486.1	.	+	1113	TGAGACTCT	45	0.225	0.9999	nonsense_mediated_decay	PRKCSH	ENSG00000130175.10	1613	603	0	1010	0	603	1613	2.50495	1113	510	40		m6A
chr19	11450795	11450796	ENST00000586486.1	.	+	1440	CATTCCCAG	60	0.803922	0.999972	nonsense_mediated_decay	PRKCSH	ENSG00000130175.10	1613	603	0	1010	0	603	1613	2.82871	1440	837	367		m5C
chr19	11450795	11450796	ENST00000589838.5	.	+	1753	CATTCCCAG	22	0.952381	0.999991	protein_coding	PRKCSH	ENSG00000130175.10	1898	1587	0	311	0	1587	1898	2.53376	1753	166	150		m5C
chr19	11450795	11450796	ENST00000592741.5	.	+	1927	CATTCCCAG	65	0.827586	0.999995	protein_coding	PRKCSH	ENSG00000130175.10	2100	1608	153	339	153	1761	2100	2.48968	1774	166	150		m5C
chr19	11450795	11450796	ENST00000677123.1	.	+	1923	CATTCCCAG	69	0.967742	0.999988	protein_coding	PRKCSH	ENSG00000130175.10	2096	1608	149	339	149	1757	2096	2.48968	1774	166	150		m5C
chr19	11450796	11450797	ENST00000586486.1	.	+	1441	ATTCCCAGG	57	0.54902	0.999932	nonsense_mediated_decay	PRKCSH	ENSG00000130175.10	1613	603	0	1010	0	603	1613	2.8297	1441	838	368		m5C
chr19	11450876	11450877	ENST00000589838.5	.	+	1834	CCACCCCCA	21	0.833333	0.999927	protein_coding	PRKCSH	ENSG00000130175.10	1898	1587	0	311	0	1587	1898	2.79421	1834	247	231		m5C
chr19	11450935	11450936	ENST00000586486.1	.	+	1580	GTGACCTCA	58	0.275862	0.999967	nonsense_mediated_decay	PRKCSH	ENSG00000130175.10	1613	603	0	1010	0	603	1613	2.96733	1580	977	507		m5C
chr19	11450935	11450936	ENST00000592741.5	.	+	2067	GTGACCTCA	59	0.333333	0.999949	protein_coding	PRKCSH	ENSG00000130175.10	2100	1608	153	339	153	1761	2100	2.90265	1914	306	290		m5C
chr19	11450936	11450937	ENST00000586486.1	.	+	1581	TGACCTCAA	57	0.301887	0.999964	nonsense_mediated_decay	PRKCSH	ENSG00000130175.10	1613	603	0	1010	0	603	1613	2.96832	1581	978	508		m5C
chr19	11450938	11450939	ENST00000591462.6	.	+	2036	ACCTCAATA	34	0.4	0.999904	protein_coding	PRKCSH	ENSG00000130175.10	2063	1578	149	336	149	1727	2063	2.91964	1887	309	293		m5C
chr19	11450938	11450939	ENST00000677123.1	.	+	2066	ACCTCAATA	63	0.310345	0.999914	protein_coding	PRKCSH	ENSG00000130175.10	2096	1608	149	339	149	1757	2096	2.9115	1917	309	293		m5C
chr19	11506135	11506136	ENST00000270517.12	.	-	1439	TGGACTGAA	86	0.975	0.999978	protein_coding	ECSIT	ENSG00000130159.14	1647	1296	96	255	96	1392	1647	2.18431	1343	47	292		m5C
chr19	11506136	11506137	ENST00000270517.12	.	-	1438	GTGGACTGA	86	0.901235	0.999991	protein_coding	ECSIT	ENSG00000130159.14	1647	1296	96	255	96	1392	1647	2.18039	1342	46	291		m6A
chr16	11548991	11548992	ENST00000571688.5	.	-	1361	CATGCTAGA	24	0.904762	0.999983	protein_coding	LITAF	ENSG00000189067.14	2632	486	231	1915	231	717	2632	2.33629	1130	644	753		m5C
chr16	11549424	11549425	ENST00000622633.5	.	-	736	AAAGACATT	60	0.410714	0.999954	protein_coding	LITAF	ENSG00000189067.14	2440	486	39	1915	39	525	2440	2.11018	697	211	320		m6A
chr16	11549434	11549435	ENST00000622633.5	.	-	726	TAGGACTTG	61	0.813559	0.999975	protein_coding	LITAF	ENSG00000189067.14	2440	486	39	1915	39	525	2440	2.10496	687	201	310		m6A
chr19	11554334	11554335	ENST00000252445.7	.	-	76	CAGAAAGTC	52	0.857143	0.999932	protein_coding	ELOF1	ENSG00000130165.10	1019	252	64	703	64	316	1019	1.04762	12	-240	30	104	m6A
chr1	11750214	11750215	ENST00000314340.10	.	+	575	CGGCCCTGC	56	0.782609	0.999967	protein_coding	AGTRAP	ENSG00000177674.16	1130	480	73	577	73	553	1130	2.03813	502	22	138		m5C
chr1	11750214	11750215	ENST00000376629.8	.	+	543	CGGCCCTGC	21	0.866667	0.999904	protein_coding	AGTRAP	ENSG00000177674.16	1100	459	62	579	62	521	1100	2.038	481	22	138		m5C
chr1	11750280	11750281	ENST00000314340.10	.	+	641	TTGGACCTA	43	0.52381	0.999926	protein_coding	AGTRAP	ENSG00000177674.16	1130	480	73	577	73	553	1130	2.15251	568	88	204		m6A
chr16	11837679	11837680	ENST00000571133.6	.	-	1609	TGGACTTAA	530	0.934263	0.999988	protein_coding	RSL1D1	ENSG00000171490.13	5440	1473	30	3937	30	1503	5440	2.02692	1579	106	433		m5C
chr16	11837680	11837681	ENST00000571133.6	.	-	1608	CTGGACTTA	527	0.905697	1	protein_coding	RSL1D1	ENSG00000171490.13	5440	1473	30	3937	30	1503	5440	2.02667	1578	105	432		m6A
chr16	11837899	11837900	ENST00000571133.6	.	-	1389	ACAGACTCC	417	0.688654	0.999944	protein_coding	RSL1D1	ENSG00000171490.13	5440	1473	30	3937	30	1503	5440	1.92261	1359	-114	213		m6A
chr18	11851880	11851881	ENST00000526991.3	.	+	468	TGAGACTCT	34	0.40625	0.999966	protein_coding	CHMP1B	ENSG00000255112.3	3032	600	99	2333	99	699	3032	1.615	369	-231			m6A
chr18	11852414	11852415	ENST00000526991.3	.	+	1002	GTTTCCTGC	30	0.892857	0.999998	protein_coding	CHMP1B	ENSG00000255112.3	3032	600	99	2333	99	699	3032	2.12988	903	303			m5C
chr18	11852573	11852574	ENST00000526991.3	.	+	1161	GTGGACTGT	35	0.628571	0.999993	protein_coding	CHMP1B	ENSG00000255112.3	3032	600	99	2333	99	699	3032	2.19803	1062	462			m6A
chr18	11852574	11852575	ENST00000526991.3	.	+	1162	TGGACTGTG	34	0.806452	0.999906	protein_coding	CHMP1B	ENSG00000255112.3	3032	600	99	2333	99	699	3032	2.19846	1063	463			m5C
chr1	11919717	11919718	ENST00000376572.8	.	-	2691	GTGGACATC	32	0.451613	0.999995	protein_coding	KIAA2013	ENSG00000116685.16	2819	1905	190	724	190	2095	2819	2.8232	2501	596	614		m6A
chr1	11922762	11922763	ENST00000376572.8	.	-	1949	CAGGACCCC	97	0.606383	0.999996	protein_coding	KIAA2013	ENSG00000116685.16	2819	1905	190	724	190	2095	2819	1.92336	1759	-146	726	128	m6A
chr1	11922936	11922937	ENST00000376572.8	.	-	1775	CTGGACGAG	60	0.581818	0.999983	protein_coding	KIAA2013	ENSG00000116685.16	2819	1905	190	724	190	2095	2819	1.83202	1585	-320	552	302	m6A
chr1	11925557	11925558	ENST00000376572.8	.	-	869	GGCCCAGCC	36	0.533333	0.999953	protein_coding	KIAA2013	ENSG00000116685.16	2819	1905	190	724	190	2095	2819	1.35643	679	-1226		354	m5C
chr1	11925558	11925559	ENST00000376572.8	.	-	868	CGGCCCAGC	39	0.470588	0.999966	protein_coding	KIAA2013	ENSG00000116685.16	2819	1905	190	724	190	2095	2819	1.35591	678	-1227		355	m5C
chr1	11925665	11925666	ENST00000376572.8	.	-	761	GAGGACTTT	45	0.875	0.999936	protein_coding	KIAA2013	ENSG00000116685.16	2819	1905	190	724	190	2095	2819	1.29974	571	-1334		462	m6A
chr1	11926201	11926202	ENST00000376572.8	.	-	225	CGGGACTGC	33	0.482759	0.999941	protein_coding	KIAA2013	ENSG00000116685.16	2819	1905	190	724	190	2095	2819	1.01837	35	-1870		998	m6A
chr1	11974831	11974832	ENST00000196061.5	.	+	2270	TTGGACCTT	74	0.77027	1	protein_coding	PLOD1	ENSG00000083444.17	2976	2184	63	729	63	2247	2976	2.03155	2207	23	179		m6A
chr1	11975023	11975024	ENST00000196061.5	.	+	2462	TGGACCCAG	45	0.692308	0.9999	protein_coding	PLOD1	ENSG00000083444.17	2976	2184	63	729	63	2247	2976	2.29492	2399	215	371		m5C
chr1	11975024	11975025	ENST00000196061.5	.	+	2463	GGACCCAGC	44	0.567568	0.999946	protein_coding	PLOD1	ENSG00000083444.17	2976	2184	63	729	63	2247	2976	2.2963	2400	216	372		m5C
chr1	11975135	11975136	ENST00000196061.5	.	+	2574	TGAGACTTG	81	0.88	0.999996	protein_coding	PLOD1	ENSG00000083444.17	2976	2184	63	729	63	2247	2976	2.44856	2511	327	483		m6A
chr1	11975136	11975137	ENST00000196061.5	.	+	2575	GAGACTTGA	82	0.910256	1	protein_coding	PLOD1	ENSG00000083444.17	2976	2184	63	729	63	2247	2976	2.44993	2512	328	484		m5C
chr1	11975175	11975176	ENST00000196061.5	.	+	2614	AAAGACTGT	85	0.891892	0.999991	protein_coding	PLOD1	ENSG00000083444.17	2976	2184	63	729	63	2247	2976	2.50343	2551	367	523		m6A
chr1	11975234	11975235	ENST00000196061.5	.	+	2673	AGGGACTTC	84	0.9375	1	protein_coding	PLOD1	ENSG00000083444.17	2976	2184	63	729	63	2247	2976	2.58436	2610	426	582		m6A
chr1	11975261	11975262	ENST00000196061.5	.	+	2700	AAAGACACC	84	0.3375	0.999933	protein_coding	PLOD1	ENSG00000083444.17	2976	2184	63	729	63	2247	2976	2.6214	2637	453	609		m6A
chr1	11975300	11975301	ENST00000196061.5	.	+	2739	TGGGACTTC	85	0.95122	0.999985	protein_coding	PLOD1	ENSG00000083444.17	2976	2184	63	729	63	2247	2976	2.6749	2676	492	648		m6A
chr3	12156915	12156916	ENST00000287814.5	.	-	327	TGAGAAAGT	22	0.947368	0.999938	protein_coding	TIMP4	ENSG00000157150.5	1194	675	72	447	72	747	1194	1.37778	255	-420	18	97	m6A
chr3	12156917	12156918	ENST00000287814.5	.	-	325	TTTGAGAAA	24	1	0.999978	protein_coding	TIMP4	ENSG00000157150.5	1194	675	72	447	72	747	1194	1.37481	253	-422	16	99	m6A
chr11	12263037	12263038	ENST00000530691.5	.	+	5559	CTTAATTAC	33	1	0.999951	retained_intron	MICAL2	ENSG00000133816.18	6307	0	0	0	0	0	0	inf	5559	5559	3243		m6A
chr18	12325318	12325319	ENST00000317702.10	.	+	581	TCGGACACG	45	0.44186	0.999988	protein_coding	TUBB6	ENSG00000176014.13	1879	1341	52	486	52	1393	1879	1.39448	529	-812	252		m6A
chr18	12325459	12325460	ENST00000317702.10	.	+	722	GGGGACCTC	55	0.48	0.999959	protein_coding	TUBB6	ENSG00000176014.13	1879	1341	52	486	52	1393	1879	1.49963	670	-671	393		m6A
chr18	12326293	12326294	ENST00000317702.10	.	+	1556	AAAGACTAA	78	0.87013	0.999995	protein_coding	TUBB6	ENSG00000176014.13	1879	1341	52	486	52	1393	1879	2.33539	1504	163	1227		m6A
chr18	12326293	12326294	ENST00000417736.2	.	+	1893	AAAGACTAA	20	0.944444	0.999998	retained_intron	TUBB6	ENSG00000176014.13	2163	0	0	0	0	0	0	inf	1893	1893	1227		m6A
chr18	12326349	12326350	ENST00000317702.10	.	+	1612	GGAGACTTT	93	0.566265	0.999909	protein_coding	TUBB6	ENSG00000176014.13	1879	1341	52	486	52	1393	1879	2.45062	1560	219	1283		m6A
chr18	12326349	12326350	ENST00000417736.2	.	+	1949	GGAGACTTT	22	0.47619	0.99997	retained_intron	TUBB6	ENSG00000176014.13	2163	0	0	0	0	0	0	inf	1949	1949	1283		m6A
chr18	12326364	12326365	ENST00000317702.10	.	+	1627	GAGGACTTG	78	0.873239	0.99996	protein_coding	TUBB6	ENSG00000176014.13	1879	1341	52	486	52	1393	1879	2.48148	1575	234	1298		m6A
chr18	12326364	12326365	ENST00000417736.2	.	+	1964	GAGGACTTG	22	0.761905	0.999983	retained_intron	TUBB6	ENSG00000176014.13	2163	0	0	0	0	0	0	inf	1964	1964	1298		m6A
chr18	12326523	12326524	ENST00000317702.10	.	+	1786	TGGGACTTT	80	0.779221	1	protein_coding	TUBB6	ENSG00000176014.13	1879	1341	52	486	52	1393	1879	2.80864	1734	393	1457		m6A
chr18	12326524	12326525	ENST00000317702.10	.	+	1787	GGGACTTTG	81	0.863014	0.999988	protein_coding	TUBB6	ENSG00000176014.13	1879	1341	52	486	52	1393	1879	2.8107	1735	394	1458		m5C
chr18	12329078	12329079	ENST00000269143.8	.	-	3024	GAATCCAGA	25	0.95	0.999951	protein_coding	AFG3L2	ENSG00000141385.11	3160	2394	145	621	145	2539	3160	2.781	2879	485	704		m5C
chr18	12329283	12329284	ENST00000269143.8	.	-	2819	CTGGACCCT	84	0.320988	0.999917	protein_coding	AFG3L2	ENSG00000141385.11	3160	2394	145	621	145	2539	3160	2.45089	2674	280	499		m6A
chr18	12329717	12329718	ENST00000269143.8	.	-	2385	GCCCCAGAC	31	0.75	0.999922	protein_coding	AFG3L2	ENSG00000141385.11	3160	2394	145	621	145	2539	3160	1.93567	2240	-154	65		m5C
chr18	12348284	12348285	ENST00000269143.8	.	-	1795	TGAACGAGT	40	1	0.999999	protein_coding	AFG3L2	ENSG00000141385.11	3160	2394	145	621	145	2539	3160	1.68922	1650	-744	98	13	m5C
chr18	12358807	12358808	ENST00000269143.8	.	-	1032	CTGCCAAGG	26	0.958333	0.999962	protein_coding	AFG3L2	ENSG00000141385.11	3160	2394	145	621	145	2539	3160	1.37051	887	-1507	135	139	m5C
chr3	12584023	12584024	ENST00000251849.9	.	-	2767	CAGGACTGC	26	0.708333	0.999977	protein_coding	RAF1	ENSG00000132155.13	3191	1947	331	913	331	2278	3191	2.5356	2436	489	633		m6A
chr3	12584085	12584086	ENST00000251849.9	.	-	2705	CGGGACTTT	34	0.83871	0.999955	protein_coding	RAF1	ENSG00000132155.13	3191	1947	331	913	331	2278	3191	2.46769	2374	427	571		m6A
chr3	12584386	12584387	ENST00000251849.9	.	-	2404	CTAGACTGC	27	0.833333	0.999991	protein_coding	RAF1	ENSG00000132155.13	3191	1947	331	913	331	2278	3191	2.13801	2073	126	270		m6A
chr3	12584395	12584396	ENST00000251849.9	.	-	2395	AAGGACCTT	27	0.791667	0.999996	protein_coding	RAF1	ENSG00000132155.13	3191	1947	331	913	331	2278	3191	2.12815	2064	117	261		m6A
chr3	12584509	12584510	ENST00000251849.9	.	-	2281	GTTGACTTT	33	0.71875	0.999976	protein_coding	RAF1	ENSG00000132155.13	3191	1947	331	913	331	2278	3191	2.00329	1950	3	147		m6A
chr12	12718241	12718242	ENST00000228872.9	.	+	874	AAAGACTGA	21	0.882353	0.999955	protein_coding	CDKN1B	ENSG00000111276.12	2411	597	472	1342	472	1069	2411	1.67337	402	-195		73	m6A
chr12	12721854	12721855	ENST00000228872.9	.	+	1896	TAAACACAG	28	0.961538	0.999989	protein_coding	CDKN1B	ENSG00000111276.12	2411	597	472	1342	472	1069	2411	2.61624	1424	827	819		m5C
chr19	12730929	12730930	ENST00000242784.5	.	-	588	TGGGACTCT	178	0.685185	0.999993	protein_coding	TRIR	ENSG00000123144.11	879	531	27	321	27	558	879	2.09346	561	30	138		m6A
chr19	12748019	12748020	ENST00000591090.5	.	+	1064	TGTTACCCC	26	0.565217	0.999926	protein_coding	GET3	ENSG00000198356.12	1368	1047	102	219	102	1149	1368	1.91882	962	-85	47		m6A
chr19	12791742	12791743	ENST00000302754.6	.	+	257	AGGGACCCT	199	0.441026	0.999994	protein_coding	JUNB	ENSG00000171223.6	1830	1044	286	500	286	1330	1830	0.898601	-29	-1073			m6A
chr19	12792201	12792202	ENST00000302754.6	.	+	716	CTGGACGAT	231	0.714953	0.999939	protein_coding	JUNB	ENSG00000171223.6	1830	1044	286	500	286	1330	1830	1.41188	430	-614			m6A
chr19	12792802	12792803	ENST00000302754.6	.	+	1317	AGGGACACG	273	0.548638	0.999963	protein_coding	JUNB	ENSG00000171223.6	1830	1044	286	500	286	1330	1830	1.98755	1031	-13			m6A
chr19	12792913	12792914	ENST00000302754.6	.	+	1428	TGGGACCTA	348	0.626471	0.999994	protein_coding	JUNB	ENSG00000171223.6	1830	1044	286	500	286	1330	1830	2.196	1142	98			m6A
chr19	12792940	12792941	ENST00000302754.6	.	+	1455	CTGGACTCC	394	0.963824	1	protein_coding	JUNB	ENSG00000171223.6	1830	1044	286	500	286	1330	1830	2.25	1169	125			m6A
chr19	12792941	12792942	ENST00000302754.6	.	+	1456	TGGACTCCG	390	0.983914	0.999998	protein_coding	JUNB	ENSG00000171223.6	1830	1044	286	500	286	1330	1830	2.252	1170	126			m5C
chr19	12793036	12793037	ENST00000302754.6	.	+	1551	AAACAGACT	292	0.978417	0.999934	protein_coding	JUNB	ENSG00000171223.6	1830	1044	286	500	286	1330	1830	2.442	1265	221			m6A
chr19	12793038	12793039	ENST00000302754.6	.	+	1553	ACAGACTCG	391	0.851064	0.999997	protein_coding	JUNB	ENSG00000171223.6	1830	1044	286	500	286	1330	1830	2.446	1267	223			m6A
chrX	12822767	12822768	ENST00000380668.10	.	+	1014	GTGTCCTAC	70	0.938462	0.999999	protein_coding	PRPS2	ENSG00000101911.13	2469	957	86	1426	86	1043	2469	1.9697	928	-29	64		m5C
chr12	12829634	12829635	ENST00000358007.7	.	+	1470	TGAGACTGA	28	1	0.999983	protein_coding	DDX47	ENSG00000213782.7	1817	1368	22	427	22	1390	1817	2.18735	1448	80	212		m6A
chr12	12829634	12829635	ENST00000534843.1	.	+	2034	TGAGACTGA	37	0.90625	0.999978	nonsense_mediated_decay	APOLD1	ENSG00000178878.13	2375	123	72	2180	72	195	2375	2.84358	1962	1839	212		m6A
chr12	12829635	12829636	ENST00000358007.7	.	+	1471	GAGACTGAA	28	1	0.999995	protein_coding	DDX47	ENSG00000213782.7	1817	1368	22	427	22	1390	1817	2.1897	1449	81	213		m5C
chr12	12829635	12829636	ENST00000534843.1	.	+	2035	GAGACTGAA	35	0.909091	0.999918	nonsense_mediated_decay	APOLD1	ENSG00000178878.13	2375	123	72	2180	72	195	2375	2.84404	1963	1840	213		m5C
chr12	12829743	12829744	ENST00000358007.7	.	+	1579	CAAGACTGT	20	0.789474	0.999989	protein_coding	DDX47	ENSG00000213782.7	1817	1368	22	427	22	1390	1817	2.44262	1557	189	321		m6A
chr12	12829743	12829744	ENST00000534843.1	.	+	2143	CAAGACTGT	30	0.833333	0.999995	nonsense_mediated_decay	APOLD1	ENSG00000178878.13	2375	123	72	2180	72	195	2375	2.89358	2071	1948	321		m6A
chr12	12829744	12829745	ENST00000534843.1	.	+	2144	AAGACTGTT	32	0.84375	0.999943	nonsense_mediated_decay	APOLD1	ENSG00000178878.13	2375	123	72	2180	72	195	2375	2.89404	2072	1949	322		m5C
chr19	12875418	12875419	ENST00000222219.8	.	-	1727	TGAGACTCT	47	0.525	0.999967	protein_coding	DNASE2	ENSG00000105612.9	1938	1083	74	781	74	1157	1938	2.72983	1653	570	944		m6A
chr19	12875726	12875727	ENST00000222219.8	.	-	1419	CAAGACTCT	49	0.652174	0.999967	protein_coding	DNASE2	ENSG00000105612.9	1938	1083	74	781	74	1157	1938	2.33547	1345	262	636		m6A
chr19	12876153	12876154	ENST00000222219.8	.	-	992	CTGGACCTG	33	0.212121	0.999931	protein_coding	DNASE2	ENSG00000105612.9	1938	1083	74	781	74	1157	1938	1.84765	918	-165	209		m6A
chr12	12908421	12908422	ENST00000014914.6	.	+	282	CAGGACTCC	31	0.730769	0.999995	protein_coding	GPRC5A	ENSG00000013588.9	6582	1074	110	5398	110	1184	6582	1.16015	172	-902	179	750	m6A
chr12	12908512	12908513	ENST00000014914.6	.	+	373	TCGGACTGG	27	0.809524	0.999985	protein_coding	GPRC5A	ENSG00000013588.9	6582	1074	110	5398	110	1184	6582	1.24488	263	-811	270	659	m6A
chr12	12908726	12908727	ENST00000014914.6	.	+	587	TAGGACCAA	36	0.352941	0.99999	protein_coding	GPRC5A	ENSG00000013588.9	6582	1074	110	5398	110	1184	6582	1.44413	477	-597	484	445	m6A
chr12	12912510	12912511	ENST00000014914.6	.	+	1155	AAAGACTAT	63	0.655172	0.999956	protein_coding	GPRC5A	ENSG00000013588.9	6582	1074	110	5398	110	1184	6582	1.973	1045	-29	64		m6A
chr12	12913018	12913019	ENST00000014914.6	.	+	1663	ATGGACTAA	71	0.515152	0.999916	protein_coding	GPRC5A	ENSG00000013588.9	6582	1074	110	5398	110	1184	6582	2.08874	1553	479	572		m6A
chr12	12917687	12917688	ENST00000014914.6	.	+	6332	TAAACACAG	49	0.625	0.999947	protein_coding	GPRC5A	ENSG00000013588.9	6582	1074	110	5398	110	1184	6582	2.95369	6222	5148	5241		m5C
chr12	12917808	12917809	ENST00000014914.6	.	+	6453	CAAGACTGA	49	0.622222	0.999974	protein_coding	GPRC5A	ENSG00000013588.9	6582	1074	110	5398	110	1184	6582	2.9761	6343	5269	5362		m6A
chr11	12942220	12942221	ENST00000527636.7	.	+	6900	TGAAAGTGC	25	0.95	0.999904	protein_coding	TEAD1	ENSG00000187079.20	9417	1281	621	7515	621	1902	9417	2.66507	6279	4998	5112		m6A
chr11	12942444	12942445	ENST00000527636.7	.	+	7124	AAGGACCCC	24	0.47619	0.999986	protein_coding	TEAD1	ENSG00000187079.20	9417	1281	621	7515	621	1902	9417	2.69488	6503	5222	5336		m6A
chr11	12942529	12942530	ENST00000527636.7	.	+	7209	GGGGACTTC	35	0.457143	0.999972	protein_coding	TEAD1	ENSG00000187079.20	9417	1281	621	7515	621	1902	9417	2.70619	6588	5307	5421		m6A
chr11	12942962	12942963	ENST00000527636.7	.	+	7642	GACAAGAAG	36	0.785714	0.999954	protein_coding	TEAD1	ENSG00000187079.20	9417	1281	621	7515	621	1902	9417	2.76381	7021	5740	5854		m6A
chr19	12944218	12944219	ENST00000586967.2	.	+	1407	CCCTCCAAC	53	0.42	0.99996	nonsense_mediated_decay	CALR	ENSG00000179218.15	1678	1254	71	353	71	1325	1678	2.23229	1336	82	7		m5C
chr19	12953061	12953062	ENST00000316856.7	.	+	1174	AGCCAGGCC	48	1	0.999933	protein_coding	RAD23A	ENSG00000179262.10	1736	1089	73	574	73	1162	1736	2.02091	1101	12	126		m6A
chr19	12953184	12953185	ENST00000316856.7	.	+	1297	GCAAACAGT	31	1	0.999901	protein_coding	RAD23A	ENSG00000179262.10	1736	1089	73	574	73	1162	1736	2.23519	1224	135	249		m6A
chr17	12992436	12992437	ENST00000338034.9	.	-	2941	CGAGACTTA	61	0.811321	0.999981	protein_coding	ELAC2	ENSG00000006744.19	3767	2481	80	1206	80	2561	3767	2.31509	2861	380	608		m6A
chr17	12992436	12992437	ENST00000484122.5	.	-	3691	CGAGACTTA	21	0.842105	0.999956	retained_intron	ELAC2	ENSG00000006744.19	3738	0	0	0	0	0	0	inf	3691	3691	608		m6A
chr17	12993749	12993750	ENST00000338034.9	.	-	2269	ATGCCAAGG	35	0.866667	0.999978	protein_coding	ELAC2	ENSG00000006744.19	3767	2481	80	1206	80	2561	3767	1.88231	2189	-292	81	64	m5C
chr19	13138807	13138808	ENST00000292431.5	.	+	2184	TGGGACTTG	29	0.555556	0.999994	protein_coding	NACC1	ENSG00000160877.6	4524	1584	199	2741	199	1783	4524	2.1463	1985	401	661		m6A
chr19	13139312	13139313	ENST00000292431.5	.	+	2689	GCTCCTGGC	39	0.84375	0.999927	protein_coding	NACC1	ENSG00000160877.6	4524	1584	199	2741	199	1783	4524	2.33054	2490	906	1166		m5C
chr19	13140886	13140887	ENST00000292431.5	.	+	4263	AAAGACTGT	169	0.66879	0.999969	protein_coding	NACC1	ENSG00000160877.6	4524	1584	199	2741	199	1783	4524	2.90478	4064	2480	2740		m6A
chr19	13144135	13144136	ENST00000587230.6	.	-	1225	GTTCCAGGA	54	0.808511	0.999939	protein_coding	STX10	ENSG00000104915.15	1304	750	202	352	202	952	1304	2.77557	1023	273	350		m5C
chr19	13144136	13144137	ENST00000587230.6	.	-	1224	AGTTCCAGG	49	0.809524	0.999963	protein_coding	STX10	ENSG00000104915.15	1304	750	202	352	202	952	1304	2.77273	1022	272	349		m5C
chr19	13153587	13153588	ENST00000292433.4	.	+	786	CTGGACTGG	26	0.76	0.999985	protein_coding	IER2	ENSG00000160888.7	2110	672	385	1053	385	1057	2110	1.59673	401	-271	644		m6A
chr19	13153587	13153588	ENST00000588173.1	.	+	1613	CTGGACTGG	26	0.653846	0.999959	protein_coding	IER2	ENSG00000160888.7	2934	672	1212	1050	1212	1884	2934	1.59673	401	-271			m6A
chr19	13153860	13153861	ENST00000588173.1	.	+	1886	GAGGACCCC	41	0.351351	0.999989	protein_coding	IER2	ENSG00000160888.7	2934	672	1212	1050	1212	1884	2934	2.0019	674	2			m6A
chr19	13154017	13154018	ENST00000292433.4	.	+	1216	AGGGACTCT	55	0.645833	0.999983	protein_coding	IER2	ENSG00000160888.7	2110	672	385	1053	385	1057	2110	2.151	831	159	1074		m6A
chr19	13154132	13154133	ENST00000292433.4	.	+	1331	GTGGACTGG	48	0.909091	0.999988	protein_coding	IER2	ENSG00000160888.7	2110	672	385	1053	385	1057	2110	2.26021	946	274	1189		m6A
chr19	13154132	13154133	ENST00000588173.1	.	+	2158	GTGGACTGG	50	0.909091	0.999985	protein_coding	IER2	ENSG00000160888.7	2934	672	1212	1050	1212	1884	2934	2.26095	946	274			m6A
chr19	13154138	13154139	ENST00000588173.1	.	+	2164	TGGGACGTG	45	0.25641	0.999944	protein_coding	IER2	ENSG00000160888.7	2934	672	1212	1050	1212	1884	2934	2.26667	952	280			m6A
chr19	13154164	13154165	ENST00000292433.4	.	+	1363	CTGGACTGG	47	1	0.999992	protein_coding	IER2	ENSG00000160888.7	2110	672	385	1053	385	1057	2110	2.2906	978	306	1221		m6A
chr19	13154164	13154165	ENST00000588173.1	.	+	2190	CTGGACTGG	34	0.970588	0.999989	protein_coding	IER2	ENSG00000160888.7	2934	672	1212	1050	1212	1884	2934	2.29143	978	306			m6A
chr19	13154242	13154243	ENST00000292433.4	.	+	1441	TCGGACTTC	51	0.895833	0.999991	protein_coding	IER2	ENSG00000160888.7	2110	672	385	1053	385	1057	2110	2.36467	1056	384	1299		m6A
chr19	13154242	13154243	ENST00000588173.1	.	+	2268	TCGGACTTC	46	0.955556	0.999994	protein_coding	IER2	ENSG00000160888.7	2934	672	1212	1050	1212	1884	2934	2.36571	1056	384			m6A
chr19	13154243	13154244	ENST00000292433.4	.	+	1442	CGGACTTCA	47	0.914894	0.999925	protein_coding	IER2	ENSG00000160888.7	2110	672	385	1053	385	1057	2110	2.36562	1057	385	1300		m5C
chr19	13154243	13154244	ENST00000588173.1	.	+	2269	CGGACTTCA	46	0.978261	0.999993	protein_coding	IER2	ENSG00000160888.7	2934	672	1212	1050	1212	1884	2934	2.36667	1057	385			m5C
chr19	13154650	13154651	ENST00000292433.4	.	+	1849	ACGGACACA	47	0.478261	0.999967	protein_coding	IER2	ENSG00000160888.7	2110	672	385	1053	385	1057	2110	2.75214	1464	792	1707		m6A
chr19	13154650	13154651	ENST00000588173.1	.	+	2676	ACGGACACA	58	0.5	0.999967	protein_coding	IER2	ENSG00000160888.7	2934	672	1212	1050	1212	1884	2934	2.75429	1464	792			m6A
chr3	13316464	13316465	ENST00000254508.7	.	-	6975	AGAGACTCA	47	0.761905	0.999982	protein_coding	NUP210	ENSG00000132182.12	7206	5664	96	1446	96	5760	7206	2.84025	6879	1215	1316		m6A
chr3	13316599	13316600	ENST00000254508.7	.	-	6840	AGGGACTCC	45	0.6	0.999988	protein_coding	NUP210	ENSG00000132182.12	7206	5664	96	1446	96	5760	7206	2.74689	6744	1080	1181		m6A
chr3	13316900	13316901	ENST00000254508.7	.	-	6539	CAGGACTGT	31	0.892857	0.999985	protein_coding	NUP210	ENSG00000132182.12	7206	5664	96	1446	96	5760	7206	2.53873	6443	779	880		m6A
chr3	13316963	13316964	ENST00000254508.7	.	-	6476	TGGACTTGG	35	1	0.999998	protein_coding	NUP210	ENSG00000132182.12	7206	5664	96	1446	96	5760	7206	2.49516	6380	716	817		m5C
chr3	13316964	13316965	ENST00000254508.7	.	-	6475	ATGGACTTG	34	0.969697	0.999982	protein_coding	NUP210	ENSG00000132182.12	7206	5664	96	1446	96	5760	7206	2.49447	6379	715	816		m6A
chr3	13317012	13317013	ENST00000254508.7	.	-	6427	ACAGACTTC	33	0.689655	0.999993	protein_coding	NUP210	ENSG00000132182.12	7206	5664	96	1446	96	5760	7206	2.46127	6331	667	768		m6A
chr3	13317185	13317186	ENST00000254508.7	.	-	6254	TAGGACTTC	28	0.576923	0.999967	protein_coding	NUP210	ENSG00000132182.12	7206	5664	96	1446	96	5760	7206	2.34163	6158	494	595		m6A
chr3	13317516	13317517	ENST00000254508.7	.	-	5923	GGCTCTGCC	25	0.92	0.999976	protein_coding	NUP210	ENSG00000132182.12	7206	5664	96	1446	96	5760	7206	2.11272	5827	163	264		m5C
chr10	13317521	13317522	ENST00000327347.10	.	-	3170	TTGGACATT	23	0.909091	0.999995	protein_coding	SEPHS1	ENSG00000086475.15	3265	1179	372	1714	372	1551	3265	2.94457	2798	1619	1834		m6A
chr10	13317702	13317703	ENST00000327347.10	.	-	2989	ACTGACTTC	22	0.6	0.999953	protein_coding	SEPHS1	ENSG00000086475.15	3265	1179	372	1714	372	1551	3265	2.83897	2617	1438	1653		m6A
chr6	13621529	13621530	ENST00000011619.6	.	-	3351	TATAATTAA	31	1	0.999997	protein_coding	RANBP9	ENSG00000010017.13	3384	2190	330	864	330	2520	3384	2.96181	3021	831	962		m6A
chr6	13622085	13622086	ENST00000011619.6	.	-	2795	AACAATTAC	39	0.972222	0.999951	protein_coding	RANBP9	ENSG00000010017.13	3384	2190	330	864	330	2520	3384	2.31829	2465	275	406		m6A
chr10	13630394	13630395	ENST00000378572.8	.	+	1205	GTGGACTTC	22	0.545455	0.999968	protein_coding	PRPF18	ENSG00000165630.14	1670	1029	122	519	122	1151	1670	2.10405	1083	54	135		m6A
chrX	13708904	13708905	ENST00000464506.2	.	+	434	ATGGACATT	130	0.935484	0.999997	protein_coding	RAB9A	ENSG00000123595.8	2034	606	276	1152	276	882	2034	1.26073	158	-448	184		m6A
chrX	13708905	13708906	ENST00000464506.2	.	+	435	TGGACATTT	139	1	0.999915	protein_coding	RAB9A	ENSG00000123595.8	2034	606	276	1152	276	882	2034	1.26238	159	-447	185		m5C
chrX	13709176	13709177	ENST00000464506.2	.	+	706	AGGGACAAC	153	0.22973	0.999904	protein_coding	RAB9A	ENSG00000123595.8	2034	606	276	1152	276	882	2034	1.70957	430	-176	456		m6A
chr19	13778249	13778250	ENST00000588234.6	.	+	373	TGGGACCTT	245	0.487069	0.999977	protein_coding	C19orf53	ENSG00000104979.9	897	300	22	575	22	322	897	2.0887	351	51	198		m6A
chr19	13930508	13930509	ENST00000318003.11	.	+	3210	CTGGACTCA	26	0.423077	0.999977	protein_coding	CC2D1A	ENSG00000132024.18	3581	2856	241	484	241	3097	3581	2.23347	2969	113	134		m6A
chr19	13961165	13961166	ENST00000254337.10	.	+	1994	CTGGACGCT	20	0.65	0.999965	protein_coding	DCAF15	ENSG00000132017.10	2278	1803	21	454	21	1824	2278	2.37445	1973	170	226		m6A
chr19	14092056	14092057	ENST00000308677.9	.	-	2325	AAGGCTAGA	26	0.952381	0.999918	protein_coding	PRKACA	ENSG00000072062.15	2695	1056	215	1424	215	1271	2695	2.74017	2110	1054	1180		m5C
chr19	14092838	14092839	ENST00000308677.9	.	-	1543	CCCTCCCAG	22	0.75	0.999982	protein_coding	PRKACA	ENSG00000072062.15	2695	1056	215	1424	215	1271	2695	2.19101	1328	272	398		m5C
chr19	14097463	14097464	ENST00000308677.9	.	-	876	GTGGACTGG	20	0.526316	0.999984	protein_coding	PRKACA	ENSG00000072062.15	2695	1056	215	1424	215	1271	2695	1.62595	661	-395	19	104	m6A
chr3	14112299	14112300	ENST00000396914.4	.	-	1209	TTGGACCCT	48	0.191489	0.999987	protein_coding	CHCHD4	ENSG00000163528.13	1433	429	194	810	194	623	1433	2.72346	1015	586	894		m6A
chr3	14112844	14112845	ENST00000396914.4	.	-	664	GTGGACCTT	47	0.688889	0.999994	protein_coding	CHCHD4	ENSG00000163528.13	1433	429	194	810	194	623	1433	2.05062	470	41	349		m6A
chr3	14113058	14113059	ENST00000396914.4	.	-	450	TCAGACTGT	40	0.918919	0.99999	protein_coding	CHCHD4	ENSG00000163528.13	1433	429	194	810	194	623	1433	1.59674	256	-173	135		m6A
chr19	14120468	14120469	ENST00000263382.8	.	-	731	ATGGACTGC	83	0.443038	0.999941	protein_coding	ASF1B	ENSG00000105011.9	1689	609	133	947	133	742	1689	1.98194	598	-11	196		m6A
chr3	14141900	14141901	ENST00000306077.5	.	+	1450	TTGGACTCT	29	1	0.999991	protein_coding	TMEM43	ENSG00000170876.8	3230	1203	142	1885	142	1345	3230	2.0557	1308	105	308		m6A
chr3	14141901	14141902	ENST00000306077.5	.	+	1451	TGGACTCTG	29	1	0.999907	protein_coding	TMEM43	ENSG00000170876.8	3230	1203	142	1885	142	1345	3230	2.05623	1309	106	309		m5C
chr3	14142076	14142077	ENST00000306077.5	.	+	1626	TTGGACTGA	25	0.916667	0.999992	protein_coding	TMEM43	ENSG00000170876.8	3230	1203	142	1885	142	1345	3230	2.14907	1484	281	484		m6A
chr3	14142286	14142287	ENST00000306077.5	.	+	1836	GCAGACACA	34	0.458333	0.999937	protein_coding	TMEM43	ENSG00000170876.8	3230	1203	142	1885	142	1345	3230	2.26048	1694	491	694		m6A
chr3	14142301	14142302	ENST00000306077.5	.	+	1851	ATGGACCCC	25	0.88	0.99999	protein_coding	TMEM43	ENSG00000170876.8	3230	1203	142	1885	142	1345	3230	2.26844	1709	506	709		m6A
chr3	14142404	14142405	ENST00000306077.5	.	+	1954	CTGGACATA	34	0.911765	0.999984	protein_coding	TMEM43	ENSG00000170876.8	3230	1203	142	1885	142	1345	3230	2.32308	1812	609	812		m6A
chr3	14142520	14142521	ENST00000306077.5	.	+	2070	CTTTCCTAC	42	1	0.999998	protein_coding	TMEM43	ENSG00000170876.8	3230	1203	142	1885	142	1345	3230	2.38462	1928	725	928		m5C
chr3	14142589	14142590	ENST00000306077.5	.	+	2139	TCAGACTGT	34	0.939394	0.999987	protein_coding	TMEM43	ENSG00000170876.8	3230	1203	142	1885	142	1345	3230	2.42122	1997	794	997		m6A
chr19	14408460	14408461	ENST00000242786.6	.	+	2927	CTGGACTTT	53	0.73913	0.999983	protein_coding	ADGRE5	ENSG00000123146.20	3190	2508	80	602	80	2588	3190	2.56312	2847	339	369		m6A
chr19	14408460	14408461	ENST00000357355.7	.	+	2789	CTGGACTTT	79	0.914286	0.999993	protein_coding	ADGRE5	ENSG00000123146.20	3054	2361	89	604	89	2450	3054	2.56126	2700	339	369		m6A
chr19	14408534	14408535	ENST00000242786.6	.	+	3001	TAAGACTGA	52	0.690476	0.999901	protein_coding	ADGRE5	ENSG00000123146.20	3190	2508	80	602	80	2588	3190	2.68605	2921	413	443		m6A
chr19	14408534	14408535	ENST00000357355.7	.	+	2863	TAAGACTGA	60	0.769231	0.999971	protein_coding	ADGRE5	ENSG00000123146.20	3054	2361	89	604	89	2450	3054	2.68377	2774	413	443		m6A
chr19	14413038	14413039	ENST00000242776.9	.	-	257	GTGGACTGT	101	0.515152	0.999948	protein_coding	DDX39A	ENSG00000123136.15	1498	1284	76	138	76	1360	1498	1.14097	181	-1103	185	27	m6A
chr19	14413077	14413078	ENST00000242776.9	.	-	218	CGGGACTTT	87	0.614458	0.999978	protein_coding	DDX39A	ENSG00000123136.15	1498	1284	76	138	76	1360	1498	1.11059	142	-1142	146	66	m6A
chr19	14478213	14478214	ENST00000393033.9	.	-	1468	GGTCCCCGG	51	0.765957	0.999973	protein_coding	GIPC1	ENSG00000123159.16	1921	1002	265	654	265	1267	1921	2.30734	1203	201	353		m5C
chr19	14478214	14478215	ENST00000393033.9	.	-	1467	GGGTCCCCG	48	0.673913	0.999961	protein_coding	GIPC1	ENSG00000123159.16	1921	1002	265	654	265	1267	1921	2.30581	1202	200	352		m5C
chr19	14478275	14478276	ENST00000393033.9	.	-	1406	GGCCAGGCC	48	1	0.999993	protein_coding	GIPC1	ENSG00000123159.16	1921	1002	265	654	265	1267	1921	2.21254	1141	139	291		m6A
chr19	14478276	14478277	ENST00000393033.9	.	-	1405	GGGCCAGGC	48	0.956522	0.999989	protein_coding	GIPC1	ENSG00000123159.16	1921	1002	265	654	265	1267	1921	2.21101	1140	138	290		m5C
chr19	14478277	14478278	ENST00000393033.9	.	-	1404	GGGGCCAGG	47	0.952381	0.999965	protein_coding	GIPC1	ENSG00000123159.16	1921	1002	265	654	265	1267	1921	2.20948	1139	137	289		m5C
chr19	14478353	14478354	ENST00000393033.9	.	-	1328	AGGGACACT	59	0.305085	0.999993	protein_coding	GIPC1	ENSG00000123159.16	1921	1002	265	654	265	1267	1921	2.09327	1063	61	213		m6A
chr19	14478413	14478414	ENST00000393033.9	.	-	1268	TAGGACTGC	46	0.783784	0.999947	protein_coding	GIPC1	ENSG00000123159.16	1921	1002	265	654	265	1267	1921	2.00153	1003	1	153		m6A
chr5	14508150	14508151	ENST00000344204.9	.	+	9406	TTAGACTTT	22	0.772727	0.99999	protein_coding	TRIO	ENSG00000038382.20	11460	9294	384	1782	384	9678	11460	1.97073	9022	-272	271		m6A
chr5	14508151	14508152	ENST00000344204.9	.	+	9407	TAGACTTTA	24	0.833333	0.999924	protein_coding	TRIO	ENSG00000038382.20	11460	9294	384	1782	384	9678	11460	1.97084	9023	-271	272		m5C
chr5	14508322	14508323	ENST00000344204.9	.	+	9578	CCAGACTGA	21	0.6	0.999944	protein_coding	TRIO	ENSG00000038382.20	11460	9294	384	1782	384	9678	11460	1.98924	9194	-100	443		m6A
chr5	14508575	14508576	ENST00000344204.9	.	+	9831	TTGGACACA	28	0.714286	0.999988	protein_coding	TRIO	ENSG00000038382.20	11460	9294	384	1782	384	9678	11460	2.08586	9447	153	696		m6A
chr5	14509018	14509019	ENST00000344204.9	.	+	10274	TAAGACTGT	31	0.7	0.999993	protein_coding	TRIO	ENSG00000038382.20	11460	9294	384	1782	384	9678	11460	2.33446	9890	596	1139		m6A
chr5	14509019	14509020	ENST00000344204.9	.	+	10275	AAGACTGTT	31	0.758621	0.999975	protein_coding	TRIO	ENSG00000038382.20	11460	9294	384	1782	384	9678	11460	2.33502	9891	597	1140		m5C
chr5	14509025	14509026	ENST00000344204.9	.	+	10281	GTTCCTGCC	34	0.8	0.999973	protein_coding	TRIO	ENSG00000038382.20	11460	9294	384	1782	384	9678	11460	2.33838	9897	603	1146		m5C
chr5	14509141	14509142	ENST00000344204.9	.	+	10397	GGGTCCTGC	29	0.772727	0.999983	protein_coding	TRIO	ENSG00000038382.20	11460	9294	384	1782	384	9678	11460	2.40348	10013	719	1262		m5C
chr5	14509142	14509143	ENST00000344204.9	.	+	10398	GGTCCTGCC	30	0.636364	0.99995	protein_coding	TRIO	ENSG00000038382.20	11460	9294	384	1782	384	9678	11460	2.40404	10014	720	1263		m5C
chr5	14509167	14509168	ENST00000344204.9	.	+	10423	TGTTCCTGC	39	0.945946	0.99998	protein_coding	TRIO	ENSG00000038382.20	11460	9294	384	1782	384	9678	11460	2.41807	10039	745	1288		m5C
chr5	14509168	14509169	ENST00000344204.9	.	+	10424	GTTCCTGCC	39	0.972222	0.999995	protein_coding	TRIO	ENSG00000038382.20	11460	9294	384	1782	384	9678	11460	2.41863	10040	746	1289		m5C
chr19	14515139	14515140	ENST00000254322.3	.	-	1870	ATGGACTCT	68	0.825397	0.999989	protein_coding	DNAJB1	ENSG00000132002.9	2242	1023	48	1171	48	1071	2242	2.68232	1822	799	1030		m6A
chr19	14515139	14515140	ENST00000594099.6	.	-	2228	ATGGACTCT	21	0.789474	0.999959	protein_coding	DNAJB1	ENSG00000132002.9	2600	723	706	1171	706	1429	2600	2.68232	1522	799	1030		m6A
chr19	14515551	14515552	ENST00000254322.3	.	-	1458	TTCCCAGAC	48	0.880952	0.999987	protein_coding	DNAJB1	ENSG00000132002.9	2242	1023	48	1171	48	1071	2242	2.33049	1410	387	618		m5C
chr19	14515552	14515553	ENST00000254322.3	.	-	1457	ATTCCCAGA	45	0.948718	0.999992	protein_coding	DNAJB1	ENSG00000132002.9	2242	1023	48	1171	48	1071	2242	2.32963	1409	386	617		m5C
chr19	14515553	14515554	ENST00000254322.3	.	-	1456	GATTCCCAG	51	0.891304	0.999996	protein_coding	DNAJB1	ENSG00000132002.9	2242	1023	48	1171	48	1071	2242	2.32878	1408	385	616		m5C
chr19	14515620	14515621	ENST00000254322.3	.	-	1389	GCAGATGGA	36	0.645161	0.999977	protein_coding	DNAJB1	ENSG00000132002.9	2242	1023	48	1171	48	1071	2242	2.27156	1341	318	549		m6A
chr19	14515862	14515863	ENST00000254322.3	.	-	1147	GTGGACCAT	61	0.711864	0.999947	protein_coding	DNAJB1	ENSG00000132002.9	2242	1023	48	1171	48	1071	2242	2.0649	1099	76	307		m6A
chr19	14515881	14515882	ENST00000254322.3	.	-	1128	CTGGACCTT	86	0.588235	0.999998	protein_coding	DNAJB1	ENSG00000132002.9	2242	1023	48	1171	48	1071	2242	2.04868	1080	57	288		m6A
chr19	14515908	14515909	ENST00000254322.3	.	-	1101	AGGGACCTT	76	0.739726	1	protein_coding	DNAJB1	ENSG00000132002.9	2242	1023	48	1171	48	1071	2242	2.02562	1053	30	261		m6A
chr19	14516535	14516536	ENST00000254322.3	.	-	769	AAGGACAAG	47	0.317073	0.99996	protein_coding	DNAJB1	ENSG00000132002.9	2242	1023	48	1171	48	1071	2242	1.70479	721	-302	510	71	m6A
chr19	14516879	14516880	ENST00000254322.3	.	-	425	TGGACATTG	87	1	0.999978	protein_coding	DNAJB1	ENSG00000132002.9	2242	1023	48	1171	48	1071	2242	1.36852	377	-646	166	415	m5C
chr19	14516880	14516881	ENST00000254322.3	.	-	424	ATGGACATT	84	0.926829	0.999997	protein_coding	DNAJB1	ENSG00000132002.9	2242	1023	48	1171	48	1071	2242	1.36755	376	-647	165	416	m6A
chr5	14610420	14610421	ENST00000274217.4	.	+	1280	TAGGACCTT	20	0.631579	0.999995	protein_coding	OTULINL	ENSG00000145569.6	7040	1071	103	5866	103	1174	7040	2.01807	1177	106	280		m6A
chr16	14650118	14650119	ENST00000562442.5	.	+	943	AGTTCCAGA	20	1	0.999987	protein_coding	BFAR	ENSG00000103429.11	1414	642	160	612	160	802	1414	2.23039	783	141	315		m5C
chr16	14650119	14650120	ENST00000562442.5	.	+	944	GTTCCAGAC	22	1	0.999926	protein_coding	BFAR	ENSG00000103429.11	1414	642	160	612	160	802	1414	2.23203	784	142	316		m5C
chr16	14667845	14667846	ENST00000261658.7	.	+	1512	GCTGAGACT	22	0.909091	0.999964	protein_coding	BFAR	ENSG00000103429.11	2903	1353	141	1409	141	1494	2903	2.01278	1371	18	211		m6A
chr16	14667847	14667848	ENST00000261658.7	.	+	1514	TGAGACTCT	23	0.809524	0.999996	protein_coding	BFAR	ENSG00000103429.11	2903	1353	141	1409	141	1494	2903	2.01419	1373	20	213		m6A
chr16	14668139	14668140	ENST00000261658.7	.	+	1806	GTGGACATG	20	0.578947	0.999985	protein_coding	BFAR	ENSG00000103429.11	2903	1353	141	1409	141	1494	2903	2.22143	1665	312	505		m6A
chr5	14710812	14710813	ENST00000284268.8	.	-	2193	ACAGACTCT	75	0.915493	0.999997	protein_coding	ANKH	ENSG00000154122.14	8207	1479	331	6397	331	1810	8207	2.05987	1862	383	497		m6A
chr5	14710814	14710815	ENST00000284268.8	.	-	2191	CCACAGACT	80	0.987179	0.99998	protein_coding	ANKH	ENSG00000154122.14	8207	1479	331	6397	331	1810	8207	2.05956	1860	381	495		m6A
chr5	14710885	14710886	ENST00000284268.8	.	-	2120	CTGGACAAT	75	0.756757	0.999949	protein_coding	ANKH	ENSG00000154122.14	8207	1479	331	6397	331	1810	8207	2.04846	1789	310	424		m6A
chr12	14787442	14787443	ENST00000261167.7	.	-	1719	TTGGACCTG	92	0.333333	0.999923	protein_coding	WBP11	ENSG00000084463.8	4581	1926	172	2483	172	2098	4581	1.80322	1547	-379	55		m6A
chr5	14871658	14871659	ENST00000284268.8	.	-	119	TGGACTTGA	42	0.815789	0.999972	protein_coding	ANKH	ENSG00000154122.14	8207	1479	331	6397	331	1810	8207	0.359517	-212	-1691		308	m5C
chr5	14871659	14871660	ENST00000284268.8	.	-	118	ATGGACTTG	41	0.675	0.999986	protein_coding	ANKH	ENSG00000154122.14	8207	1479	331	6397	331	1810	8207	0.356495	-213	-1692		309	m6A
chr16	14895639	14895640	ENST00000287667.12	.	+	3794	GCGGACTTG	58	0.381818	0.999981	protein_coding	NOMO1	ENSG00000103512.15	4312	3669	131	512	131	3800	4312	1.99836	3663	-6	126		m6A
chr16	14895640	14895641	ENST00000287667.12	.	+	3795	CGGACTTGA	58	0.531915	0.999908	protein_coding	NOMO1	ENSG00000103512.15	4312	3669	131	512	131	3800	4312	1.99864	3664	-5	127		m5C
chr16	14895851	14895852	ENST00000287667.12	.	+	4006	ATGGACCCT	63	0.822581	1	protein_coding	NOMO1	ENSG00000103512.15	4312	3669	131	512	131	3800	4312	2.40234	3875	206	338		m6A
chr3	15052338	15052339	ENST00000253686.7	.	-	744	GGAGACTCT	128	0.62069	0.999976	protein_coding	MRPS25	ENSG00000131368.8	4572	522	121	3929	121	643	4572	2.02571	623	101	294		m6A
chr16	15060425	15060426	ENST00000198767.11	.	-	3312	TATAATTAC	25	0.95	0.999909	protein_coding	RRN3	ENSG00000085721.13	3706	1956	39	1711	39	1995	3706	2.76973	3273	1317	1479		m6A
chr19	15114428	15114429	ENST00000600440.5	.	+	2501	AAAGACTAG	21	0.5	0.999906	protein_coding	SYDE1	ENSG00000105137.13	3058	2007	29	1022	29	2036	3058	2.45499	2472	465	869		m6A
chr19	15114484	15114485	ENST00000600440.5	.	+	2557	TGGACACAG	21	0.777778	0.999948	protein_coding	SYDE1	ENSG00000105137.13	3058	2007	29	1022	29	2036	3058	2.50978	2528	521	925		m5C
chr19	15115208	15115209	ENST00000263383.8	.	-	2082	CTGGACTGT	90	0.630952	0.999984	protein_coding	ILVBL	ENSG00000105135.16	2305	1899	141	265	141	2040	2305	2.15849	1941	42	221		m6A
chr19	15115208	15115209	ENST00000534378.5	.	-	1873	CTGGACTGT	34	0.6875	0.999992	protein_coding	ILVBL	ENSG00000105135.16	2067	1578	253	236	253	1831	2067	2.17797	1620	42	221		m6A
chr19	15115219	15115220	ENST00000263383.8	.	-	2071	CCTTCCTGC	101	0.842697	0.999918	protein_coding	ILVBL	ENSG00000105135.16	2305	1899	141	265	141	2040	2305	2.11698	1930	31	210		m5C
chr19	15115219	15115220	ENST00000534378.5	.	-	1862	CCTTCCTGC	42	0.891892	0.999978	protein_coding	ILVBL	ENSG00000105135.16	2067	1578	253	236	253	1831	2067	2.13136	1609	31	210		m5C
chr19	15115342	15115343	ENST00000534378.5	.	-	1739	CACGATGCC	39	0.875	0.999946	protein_coding	ILVBL	ENSG00000105135.16	2067	1578	253	236	253	1831	2067	1.9417	1486	-92	87		m6A
chr19	15116166	15116167	ENST00000534378.5	.	-	1387	CCTGCGCTG	32	0.964286	0.999925	protein_coding	ILVBL	ENSG00000105135.16	2067	1578	253	236	253	1831	2067	1.71863	1134	-444	154	16	m5C
chr17	15230503	15230504	ENST00000674673.1	.	-	1691	CCCTCCCAG	39	0.848485	0.999981	protein_coding	PMP22	ENSG00000109099.16	2423	483	796	1144	796	1279	2423	2.36014	895	412	576		m5C
chr19	15247125	15247126	ENST00000371835.8	.	-	4544	TACAATTAC	25	0.956522	0.999923	protein_coding	BRD4	ENSG00000141867.19	4624	2169	222	2233	222	2391	4624	2.96417	4322	2153	2164		m6A
chr3	15255344	15255345	ENST00000383791.8	.	-	2286	TTATCCTGC	27	0.772727	0.999944	protein_coding	SH3BP5	ENSG00000131370.16	3279	1368	178	1733	178	1546	3279	2.42701	2108	740	958		m5C
chr3	15255953	15255954	ENST00000383791.8	.	-	1677	AGTGACCTT	24	0.363636	0.999949	protein_coding	SH3BP5	ENSG00000131370.16	3279	1368	178	1733	178	1546	3279	2.07559	1499	131	349		m6A
chr1	15429050	15429051	ENST00000375980.9	.	+	1133	CCCTCCCAG	33	0.833333	0.999996	protein_coding	EFHD2	ENSG00000142634.13	2422	723	84	1615	84	807	2422	2.20186	1049	326	458		m5C
chrX	15703153	15703154	ENST00000380334.6	.	+	693	TTGGACCGC	32	0.40625	0.999976	processed_transcript	CA5BP1	ENSG00000186312.10	1264	0	0	0	0	0	0	inf	693	693	372		m6A
chr16	15867244	15867245	ENST00000255759.11	.	-	737	AAAAAAAAA	24	0.857143	0.999934	protein_coding	CEP20	ENSG00000133393.13	2264	525	18	1721	18	543	2264	2.11273	719	194	271		m6A
chr1	15939643	15939644	ENST00000375759.8	.	+	11572	AAGGACACA	25	0.545455	0.999961	protein_coding	SPEN	ENSG00000065526.12	12385	10995	361	1029	361	11356	12385	2.20991	11211	216	348		m6A
chr1	15939662	15939663	ENST00000375759.8	.	+	11591	ATGGACTCG	32	0.75	0.999996	protein_coding	SPEN	ENSG00000065526.12	12385	10995	361	1029	361	11356	12385	2.22838	11230	235	367		m6A
chr1	15939794	15939795	ENST00000375759.8	.	+	11723	AGTGACTTG	33	0.566667	0.99992	protein_coding	SPEN	ENSG00000065526.12	12385	10995	361	1029	361	11356	12385	2.35666	11362	367	499		m6A
chr1	15939800	15939801	ENST00000375759.8	.	+	11729	TTGGACTTT	37	0.888889	0.999998	protein_coding	SPEN	ENSG00000065526.12	12385	10995	361	1029	361	11356	12385	2.36249	11368	373	505		m6A
chr1	15939801	15939802	ENST00000375759.8	.	+	11730	TGGACTTTT	37	0.971429	0.999934	protein_coding	SPEN	ENSG00000065526.12	12385	10995	361	1029	361	11356	12385	2.36346	11369	374	506		m5C
chr1	15939885	15939886	ENST00000375759.8	.	+	11814	AAGGACTTC	34	0.833333	0.999946	protein_coding	SPEN	ENSG00000065526.12	12385	10995	361	1029	361	11356	12385	2.44509	11453	458	590		m6A
chr1	15939904	15939905	ENST00000375759.8	.	+	11833	TGAGACCTT	34	0.34375	0.999968	protein_coding	SPEN	ENSG00000065526.12	12385	10995	361	1029	361	11356	12385	2.46356	11472	477	609		m6A
chr1	15940314	15940315	ENST00000375759.8	.	+	12243	AAAGACTGG	27	0.75	0.999978	protein_coding	SPEN	ENSG00000065526.12	12385	10995	361	1029	361	11356	12385	2.862	11882	887	1019		m6A
chr19	16101689	16101690	ENST00000643579.2	.	+	1161	GAAGAATAC	58	0.454545	0.999959	protein_coding	TPM4	ENSG00000167460.17	2474	747	71	1656	71	818	2474	2.20713	1090	343	426		m6A
chr19	16101690	16101691	ENST00000643579.2	.	+	1162	AAGAATACA	46	0.533333	0.99994	protein_coding	TPM4	ENSG00000167460.17	2474	747	71	1656	71	818	2474	2.20773	1091	344	427		m6A
chr19	16101976	16101977	ENST00000591645.3	.	+	1153	CATAATTAC	20	1	0.99998	processed_transcript	TPM4	ENSG00000167460.17	2167	0	0	0	0	0	0	inf	1153	1153	713		m6A
chr19	16101976	16101977	ENST00000643579.2	.	+	1448	CATAATTAC	109	1	0.99994	protein_coding	TPM4	ENSG00000167460.17	2474	747	71	1656	71	818	2474	2.38043	1377	630	713		m6A
chr1	16124789	16124790	ENST00000358432.8	.	-	3492	GCAGACTGT	22	0.647059	0.999942	protein_coding	EPHA2	ENSG00000142627.13	3946	2931	137	878	137	3068	3946	2.48292	3355	424	530		m6A
chr1	16125125	16125126	ENST00000358432.8	.	-	3156	GGGACTTTA	21	1	0.999987	protein_coding	EPHA2	ENSG00000142627.13	3946	2931	137	878	137	3068	3946	2.10023	3019	88	194		m5C
chr1	16125126	16125127	ENST00000358432.8	.	-	3155	GGGGACTTT	21	1	0.999978	protein_coding	EPHA2	ENSG00000142627.13	3946	2931	137	878	137	3068	3946	2.09909	3018	87	193		m6A
chr19	16132838	16132839	ENST00000300935.8	.	+	1171	TTGGACAAG	56	0.611111	0.999989	protein_coding	RAB8A	ENSG00000167461.12	2567	624	13	1930	13	637	2567	2.27668	1158	534	627		m6A
chr19	16133154	16133155	ENST00000300935.8	.	+	1487	TCGGACGTT	77	0.92	0.999979	protein_coding	RAB8A	ENSG00000167461.12	2567	624	13	1930	13	637	2567	2.44041	1474	850	943		m6A
chr19	16133389	16133390	ENST00000300935.8	.	+	1722	AGGGACTGC	82	0.873239	0.99999	protein_coding	RAB8A	ENSG00000167461.12	2567	624	13	1930	13	637	2567	2.56218	1709	1085	1178		m6A
chr19	16133401	16133402	ENST00000300935.8	.	+	1734	TGGGACCAG	93	0.333333	0.999906	protein_coding	RAB8A	ENSG00000167461.12	2567	624	13	1930	13	637	2567	2.56839	1721	1097	1190		m6A
chr19	16191077	16191078	ENST00000263384.12	.	+	494	ACAGACTGC	30	0.785714	0.999986	protein_coding	FAM32A	ENSG00000105058.12	1463	339	33	1091	33	372	1463	2.11182	461	122	191		m6A
chr19	16191374	16191375	ENST00000263384.12	.	+	791	CAGGACCCA	36	0.411765	0.999989	protein_coding	FAM32A	ENSG00000105058.12	1463	339	33	1091	33	372	1463	2.38405	758	419	488		m6A
chr19	16191550	16191551	ENST00000263384.12	.	+	967	ACGGACACA	29	0.62069	0.999954	protein_coding	FAM32A	ENSG00000105058.12	1463	339	33	1091	33	372	1463	2.54537	934	595	664		m6A
chr19	16191772	16191773	ENST00000263384.12	.	+	1189	ACGGACGTC	36	0.676471	0.999992	protein_coding	FAM32A	ENSG00000105058.12	1463	339	33	1091	33	372	1463	2.74885	1156	817	886		m6A
chr3	16260579	16260580	ENST00000488423.2	.	-	499	CTGGATTTT	37	0.545455	0.99998	protein_coding	DPH3	ENSG00000154813.10	4019	249	67	3703	67	316	4019	2.04942	432	183	249		m6A
chr3	16260800	16260801	ENST00000488423.2	.	-	278	GTCCCAGCC	32	0.935484	0.999995	protein_coding	DPH3	ENSG00000154813.10	4019	249	67	3703	67	316	4019	1.84739	211	-38	28		m5C
chr3	16260801	16260802	ENST00000488423.2	.	-	277	AGTCCCAGC	32	0.933333	0.999991	protein_coding	DPH3	ENSG00000154813.10	4019	249	67	3703	67	316	4019	1.84337	210	-39	27		m5C
chr3	16260802	16260803	ENST00000488423.2	.	-	276	CAGTCCCAG	31	0.966667	0.999995	protein_coding	DPH3	ENSG00000154813.10	4019	249	67	3703	67	316	4019	1.83936	209	-40	26		m5C
chr12	16363949	16363950	ENST00000010404.6	.	+	441	CTTCCCCAG	24	0.684211	0.999943	protein_coding	MGST1	ENSG00000008394.13	901	468	65	368	65	533	901	1.80342	376	-92	155		m5C
chr12	16364143	16364144	ENST00000010404.6	.	+	635	GAGGAATTA	27	0.5	0.999941	protein_coding	MGST1	ENSG00000008394.13	901	468	65	368	65	533	901	2.27717	570	102	349		m6A
chr1	16395228	16395229	ENST00000401088.9	.	+	563	CTGGACTTG	20	0.95	0.999986	protein_coding	SZRD1	ENSG00000055070.17	3480	459	16	3005	16	475	3480	2.02928	547	88	191		m6A
chr1	16395228	16395229	ENST00000401089.3	.	+	530	CTGGACTTG	46	0.931818	0.999999	protein_coding	SZRD1	ENSG00000055070.17	3447	402	40	3005	40	442	3447	2.02928	490	88	191		m6A
chr1	16395229	16395230	ENST00000401088.9	.	+	564	TGGACTTGA	20	1	0.999926	protein_coding	SZRD1	ENSG00000055070.17	3480	459	16	3005	16	475	3480	2.02962	548	89	192		m5C
chr1	16395229	16395230	ENST00000401089.3	.	+	531	TGGACTTGA	46	0.976744	0.999919	protein_coding	SZRD1	ENSG00000055070.17	3447	402	40	3005	40	442	3447	2.02962	491	89	192		m5C
chr1	16396762	16396763	ENST00000401089.3	.	+	2064	TAGGCCAGG	21	0.947368	0.99995	protein_coding	SZRD1	ENSG00000055070.17	3447	402	40	3005	40	442	3447	2.53977	2024	1622	1725		m5C
chr1	16396763	16396764	ENST00000401089.3	.	+	2065	AGGCCAGGC	21	0.952381	0.999914	protein_coding	SZRD1	ENSG00000055070.17	3447	402	40	3005	40	442	3447	2.5401	2025	1623	1726		m5C
chr1	16397692	16397693	ENST00000401088.9	.	+	3027	GGGTCCAGG	35	0.885714	0.999997	protein_coding	SZRD1	ENSG00000055070.17	3480	459	16	3005	16	475	3480	2.84925	3011	2552	2655		m5C
chr1	16397692	16397693	ENST00000401089.3	.	+	2994	GGGTCCAGG	28	1	0.999993	protein_coding	SZRD1	ENSG00000055070.17	3447	402	40	3005	40	442	3447	2.84925	2954	2552	2655		m5C
chr1	16397693	16397694	ENST00000401089.3	.	+	2995	GGTCCAGGC	30	1	0.999958	protein_coding	SZRD1	ENSG00000055070.17	3447	402	40	3005	40	442	3447	2.84958	2955	2553	2656		m5C
chr1	16397837	16397838	ENST00000401089.3	.	+	3139	CCTGCTCTG	45	0.864865	0.999923	protein_coding	SZRD1	ENSG00000055070.17	3447	402	40	3005	40	442	3447	2.8975	3099	2697	2800		m5C
chr5	16465588	16465589	ENST00000308683.3	.	-	211	ACGGACTGG	29	0.535714	0.999905	protein_coding	ZNF622	ENSG00000173545.5	1707	1434	135	138	135	1569	1707	1.053	76	-1358		549	m6A
chr19	16518620	16518621	ENST00000198939.6	.	-	3358	TTTGACTTG	28	0.727273	0.999971	protein_coding	CHERP	ENSG00000085872.15	4084	2784	37	1263	37	2821	4084	2.42518	3321	537	731		m6A
chr5	16665419	16665420	ENST00000274203.13	.	-	7949	AAGGACTTG	36	0.548387	0.999951	protein_coding	MYO10	ENSG00000145555.15	11456	6210	468	4778	468	6678	11456	2.26601	7481	1271	1373		m6A
chr5	16665419	16665420	ENST00000513610.6	.	-	7928	AAGGACTTG	29	0.464286	0.999986	protein_coding	MYO10	ENSG00000145555.15	11442	6177	480	4785	480	6657	11442	2.26562	7448	1271	1373		m6A
chr5	16665450	16665451	ENST00000274203.13	.	-	7918	TGGACTTTT	38	0.891892	0.99999	protein_coding	MYO10	ENSG00000145555.15	11456	6210	468	4778	468	6678	11456	2.25952	7450	1240	1342		m5C
chr5	16665450	16665451	ENST00000513610.6	.	-	7897	TGGACTTTT	35	0.787879	0.99997	protein_coding	MYO10	ENSG00000145555.15	11442	6177	480	4785	480	6657	11442	2.25914	7417	1240	1342		m5C
chr5	16665451	16665452	ENST00000274203.13	.	-	7917	TTGGACTTT	38	0.864865	0.999992	protein_coding	MYO10	ENSG00000145555.15	11456	6210	468	4778	468	6678	11456	2.25931	7449	1239	1341		m6A
chr5	16665451	16665452	ENST00000513610.6	.	-	7896	TTGGACTTT	35	0.705882	0.999985	protein_coding	MYO10	ENSG00000145555.15	11442	6177	480	4785	480	6657	11442	2.25893	7416	1239	1341		m6A
chr5	16665578	16665579	ENST00000513610.6	.	-	7769	AAGGACCCT	31	0.344828	0.999965	protein_coding	MYO10	ENSG00000145555.15	11442	6177	480	4785	480	6657	11442	2.23239	7289	1112	1214		m6A
chr5	16666320	16666321	ENST00000274203.13	.	-	7048	GGGGAGACT	30	0.44	0.999938	protein_coding	MYO10	ENSG00000145555.15	11456	6210	468	4778	468	6678	11456	2.07744	6580	370	472		m6A
chr7	16706291	16706292	ENST00000258761.8	.	+	1578	TGGGACTCT	61	0.442623	0.999948	protein_coding	BZW2	ENSG00000136261.15	1804	1260	115	429	115	1375	1804	2.47319	1463	203	232		m6A
chr7	16706291	16706292	ENST00000433922.6	.	+	1641	TGGGACTCT	67	0.46875	0.999979	protein_coding	BZW2	ENSG00000136261.15	1862	1260	178	424	178	1438	1862	2.47877	1463	203	232		m6A
chr7	16706291	16706292	ENST00000630952.2	.	+	1489	TGGGACTCT	38	0.416667	0.999959	protein_coding	BZW2	ENSG00000136261.15	1721	486	162	1073	162	648	1721	2.78378	1327	841	232		m6A
chr20	16738896	16738897	ENST00000246071.8	.	+	597	AAATCCTCA	43	0.894737	0.999963	protein_coding	SNRPB2	ENSG00000125870.11	2411	678	174	1559	174	852	2411	1.62389	423	-255	45	6	m5C
chr20	16738896	16738897	ENST00000377943.9	.	+	562	AAATCCTCA	30	0.962963	0.999993	protein_coding	SNRPB2	ENSG00000125870.11	1588	678	139	771	139	817	1588	1.62389	423	-255	45	6	m5C
chr20	16738897	16738898	ENST00000246071.8	.	+	598	AATCCTCAG	41	0.975	0.999996	protein_coding	SNRPB2	ENSG00000125870.11	2411	678	174	1559	174	852	2411	1.62537	424	-254	46	5	m5C
chr20	16738897	16738898	ENST00000377943.9	.	+	563	AATCCTCAG	28	1	0.999994	protein_coding	SNRPB2	ENSG00000125870.11	1588	678	139	771	139	817	1588	1.62537	424	-254	46	5	m5C
chr20	16738899	16738900	ENST00000246071.8	.	+	600	TCCTCAGGT	42	1	0.999981	protein_coding	SNRPB2	ENSG00000125870.11	2411	678	174	1559	174	852	2411	1.62832	426	-252	48	3	m5C
chr20	16738899	16738900	ENST00000377943.9	.	+	565	TCCTCAGGT	28	0.923077	0.999958	protein_coding	SNRPB2	ENSG00000125870.11	1588	678	139	771	139	817	1588	1.62832	426	-252	48	3	m5C
chr20	16740402	16740403	ENST00000246071.8	.	+	681	CATGCTGTT	50	1	0.999983	protein_coding	SNRPB2	ENSG00000125870.11	2411	678	174	1559	174	852	2411	1.74779	507	-171	78	11	m5C
chr20	16740402	16740403	ENST00000377943.9	.	+	646	CATGCTGTT	33	1	0.999994	protein_coding	SNRPB2	ENSG00000125870.11	1588	678	139	771	139	817	1588	1.74779	507	-171	78	11	m5C
chrX	16832622	16832623	ENST00000380122.10	.	+	886	AGAGCACAT	23	0.636364	0.999923	protein_coding	TXLNG	ENSG00000086712.13	4362	1587	22	2753	22	1609	4362	1.54442	864	-723	195	120	m5C
chrX	16841897	16841898	ENST00000380122.10	.	+	1740	CTGGACTTA	22	0.684211	0.999982	protein_coding	TXLNG	ENSG00000086712.13	4362	1587	22	2753	22	1609	4362	2.04758	1718	131	470		m6A
chrX	16842957	16842958	ENST00000380122.10	.	+	2800	TTGGACTGG	27	0.423077	0.999948	protein_coding	TXLNG	ENSG00000086712.13	4362	1587	22	2753	22	1609	4362	2.43262	2778	1191	1530		m6A
chrX	16843433	16843434	ENST00000380122.10	.	+	3276	TCTAATTAC	26	0.961538	0.999977	protein_coding	TXLNG	ENSG00000086712.13	4362	1587	22	2753	22	1609	4362	2.60552	3254	1667	2006		m6A
chrX	16852552	16852553	ENST00000380087.7	.	-	1269	TTTCCAGGT	251	0.913793	0.999969	protein_coding	RBBP7	ENSG00000102054.18	2281	1278	309	694	309	1587	2281	1.75117	960	-318	75	3	m5C
chrX	16852552	16852553	ENST00000380084.8	.	-	1337	TTTCCAGGT	41	0.974359	0.999997	protein_coding	RBBP7	ENSG00000102054.18	2036	1410	245	381	245	1655	2036	1.77447	1092	-318	75	3	m5C
chrX	16852552	16852553	ENST00000404022.5	.	-	1241	TTTCCAGGT	39	0.852941	0.999958	protein_coding	RBBP7	ENSG00000102054.18	1904	1251	308	345	308	1559	1904	1.7458	933	-318	75	3	m5C
chrX	16852553	16852554	ENST00000380087.7	.	-	1268	TTTTCCAGG	261	0.930328	1	protein_coding	RBBP7	ENSG00000102054.18	2281	1278	309	694	309	1587	2281	1.75039	959	-319	74	4	m5C
chrX	16852553	16852554	ENST00000380084.8	.	-	1336	TTTTCCAGG	44	0.95122	0.999996	protein_coding	RBBP7	ENSG00000102054.18	2036	1410	245	381	245	1655	2036	1.77376	1091	-319	74	4	m5C
chrX	16852553	16852554	ENST00000404022.5	.	-	1240	TTTTCCAGG	42	0.868421	0.999969	protein_coding	RBBP7	ENSG00000102054.18	1904	1251	308	345	308	1559	1904	1.745	932	-319	74	4	m5C
chr11	17087798	17087799	ENST00000265970.11	.	-	6999	GATCAAAGC	20	1	0.999911	protein_coding	PIK3C2A	ENSG00000011405.13	8227	5061	0	3166	0	5061	8227	2.61213	6999	1938	2121		m6A
chr22	17137985	17137986	ENST00000155674.9	.	-	1259	CTGGACCTG	25	0.2	0.99992	protein_coding	HDHD5	ENSG00000069998.12	1735	1182	43	510	43	1225	1735	2.06667	1216	34	371		m6A
chr22	17137985	17137986	ENST00000336737.8	.	-	1332	CTGGACCTG	43	0.428571	0.999959	protein_coding	HDHD5	ENSG00000069998.12	1799	1272	26	501	26	1298	1799	2.06786	1306	34	371		m6A
chr19	17232218	17232219	ENST00000291442.4	.	-	2046	AAGACTGTG	116	0.919643	0.999955	protein_coding	NR2F6	ENSG00000160113.6	2383	1215	699	469	699	1914	2383	2.28145	1347	132	407		m5C
chr19	17232219	17232220	ENST00000291442.4	.	-	2045	AAAGACTGT	106	0.919192	0.999995	protein_coding	NR2F6	ENSG00000160113.6	2383	1215	699	469	699	1914	2383	2.27932	1346	131	406		m6A
chr19	17232256	17232257	ENST00000291442.4	.	-	2008	CAGGACTCT	113	0.773196	0.99996	protein_coding	NR2F6	ENSG00000160113.6	2383	1215	699	469	699	1914	2383	2.20043	1309	94	369		m6A
chr10	17237550	17237551	ENST00000469543.5	.	+	2623	GTATCCAAC	28	0.384615	0.999938	nonsense_mediated_decay	VIM	ENSG00000026025.16	2666	687	629	1350	629	1316	2666	2.96815	1994	1307	321		m5C
chr10	17237551	17237552	ENST00000469543.5	.	+	2624	TATCCAACC	31	0.392857	0.999934	nonsense_mediated_decay	VIM	ENSG00000026025.16	2666	687	629	1350	629	1316	2666	2.96889	1995	1308	322		m5C
chr5	17275666	17275667	ENST00000322611.4	.	+	639	AAAGACTGA	290	0.975265	0.999966	protein_coding	BASP1	ENSG00000176788.9	1807	684	189	934	189	873	1807	1.65789	450	-234	459		m6A
chr5	17275666	17275667	ENST00000616743.1	.	+	534	AAAGACTGA	179	0.976608	0.999921	protein_coding	BASP1	ENSG00000176788.9	1711	684	84	943	84	768	1711	1.65789	450	-234	459		m6A
chr19	17279128	17279129	ENST00000359435.8	.	+	1263	TGGGACCTC	21	0.571429	0.999941	protein_coding	BABAM1	ENSG00000105393.16	1472	990	193	289	193	1183	1472	2.27682	1070	80	284		m6A
chr19	17279128	17279129	ENST00000598188.6	.	+	1168	TGGGACCTC	59	0.5	0.999967	protein_coding	BABAM1	ENSG00000105393.16	1377	990	98	289	98	1088	1377	2.27682	1070	80	284		m6A
chr19	17279244	17279245	ENST00000359435.8	.	+	1379	GTCTCCCAG	26	0.88	0.999998	protein_coding	BABAM1	ENSG00000105393.16	1472	990	193	289	193	1183	1472	2.6782	1186	196	400		m5C
chr19	17279244	17279245	ENST00000598188.6	.	+	1284	GTCTCCCAG	60	0.901961	0.99995	protein_coding	BABAM1	ENSG00000105393.16	1377	990	98	289	98	1088	1377	2.6782	1186	196	400		m5C
chr19	17306431	17306432	ENST00000252602.2	.	+	352	TCGGACCTT	135	0.242424	0.999982	protein_coding	MRPL34	ENSG00000130312.7	764	279	21	464	21	300	764	2.11207	331	52	266		m6A
chr19	17306482	17306483	ENST00000252602.2	.	+	403	TCGGACCTG	141	0.528571	0.999986	protein_coding	MRPL34	ENSG00000130312.7	764	279	21	464	21	300	764	2.22198	382	103	317		m6A
chr19	17306754	17306755	ENST00000252602.2	.	+	675	AAAGACAAT	124	0.590476	0.999942	protein_coding	MRPL34	ENSG00000130312.7	764	279	21	464	21	300	764	2.80819	654	375	589		m6A
chr19	17319964	17319965	ENST00000359866.9	.	+	709	GATTCCTGC	42	0.837838	0.999985	protein_coding	DDA1	ENSG00000130311.11	4043	309	92	3642	92	401	4043	2.08457	617	308	419		m5C
chr19	17320245	17320246	ENST00000359866.9	.	+	990	ATGGACTAG	34	0.69697	0.999977	protein_coding	DDA1	ENSG00000130311.11	4043	309	92	3642	92	401	4043	2.16172	898	589	700		m6A
chr1	17407837	17407838	ENST00000375436.9	.	-	2961	TGGACTGGT	87	0.988372	0.999945	protein_coding	RCC2	ENSG00000179051.14	4040	1569	141	2330	141	1710	4040	2.53691	2820	1251	1356		m5C
chr1	17407838	17407839	ENST00000375436.9	.	-	2960	CTGGACTGG	87	0.953488	1	protein_coding	RCC2	ENSG00000179051.14	4040	1569	141	2330	141	1710	4040	2.53648	2819	1250	1355		m6A
chr1	17408108	17408109	ENST00000375436.9	.	-	2690	TGAGACTCG	98	0.93617	0.999999	protein_coding	RCC2	ENSG00000179051.14	4040	1569	141	2330	141	1710	4040	2.4206	2549	980	1085		m6A
chr1	17408250	17408251	ENST00000375436.9	.	-	2548	ATGGACCAG	50	0.413043	0.99996	protein_coding	RCC2	ENSG00000179051.14	4040	1569	141	2330	141	1710	4040	2.35966	2407	838	943		m6A
chr1	17408360	17408361	ENST00000375436.9	.	-	2438	GGGACTTGG	62	0.931034	0.999964	protein_coding	RCC2	ENSG00000179051.14	4040	1569	141	2330	141	1710	4040	2.31245	2297	728	833		m5C
chr1	17408361	17408362	ENST00000375436.9	.	-	2437	GGGGACTTG	61	0.857143	0.999982	protein_coding	RCC2	ENSG00000179051.14	4040	1569	141	2330	141	1710	4040	2.31202	2296	727	832		m6A
chr1	17408633	17408634	ENST00000375436.9	.	-	2165	CAGTCACCG	50	0.944444	0.999902	protein_coding	RCC2	ENSG00000179051.14	4040	1569	141	2330	141	1710	4040	2.19528	2024	455	560		m5C
chr1	17408962	17408963	ENST00000375436.9	.	-	1836	TTAGACTCC	31	0.416667	0.999954	protein_coding	RCC2	ENSG00000179051.14	4040	1569	141	2330	141	1710	4040	2.05408	1695	126	231		m6A
chr17	17505640	17505641	ENST00000255389.10	.	-	942	GGGGACCCT	56	0.296296	0.999988	protein_coding	PEMT	ENSG00000133027.18	1021	711	82	228	82	793	1021	2.65351	860	149	207		m6A
chr19	17521256	17521257	ENST00000252603.7	.	+	976	CTGGACATC	174	0.43787	0.999952	protein_coding	PGLS	ENSG00000130313.7	1008	777	24	207	24	801	1008	2.84541	952	175	313		m6A
chr19	17580875	17580876	ENST00000252599.9	.	+	1636	AGTTCCTGC	24	1	0.999983	protein_coding	COLGALT1	ENSG00000130309.11	3647	1869	65	1713	65	1934	3647	1.84056	1571	-298	177	30	m5C
chr19	17580876	17580877	ENST00000252599.9	.	+	1637	GTTCCTGCC	24	0.956522	0.99999	protein_coding	COLGALT1	ENSG00000130309.11	3647	1869	65	1713	65	1934	3647	1.84109	1572	-297	178	29	m5C
chr19	17581525	17581526	ENST00000252599.9	.	+	2015	CTGGACCCC	24	0.333333	0.999979	protein_coding	COLGALT1	ENSG00000130309.11	3647	1869	65	1713	65	1934	3647	2.04729	1950	81	349		m6A
chr19	17581896	17581897	ENST00000252599.9	.	+	2386	CATTCCAGG	28	0.608696	0.999957	protein_coding	COLGALT1	ENSG00000130309.11	3647	1869	65	1713	65	1934	3647	2.26386	2321	452	720		m5C
chr19	17582649	17582650	ENST00000252599.9	.	+	3139	ACAGACTCC	41	0.612903	0.99998	protein_coding	COLGALT1	ENSG00000130309.11	3647	1869	65	1713	65	1934	3647	2.70344	3074	1205	1473		m6A
chr19	17582867	17582868	ENST00000252599.9	.	+	3357	CACTCCCGG	39	0.972222	0.999959	protein_coding	COLGALT1	ENSG00000130309.11	3647	1869	65	1713	65	1934	3647	2.83071	3292	1423	1691		m5C
chr6	17615989	17615990	ENST00000262077.3	.	-	5072	AAGGACTTC	27	0.96	0.999999	protein_coding	NUP153	ENSG00000124789.12	6026	4428	538	1060	538	4966	6026	2.1	4534	106	191		m6A
chr6	17615989	17615990	ENST00000613258.4	.	-	4855	AAGGACTTC	22	0.952381	0.99999	protein_coding	NUP153	ENSG00000124789.12	5811	4302	447	1062	447	4749	5811	2.09981	4408	106	191		m6A
chr4	17623868	17623869	ENST00000237380.12	.	+	621	GTGGACTTG	31	0.88	0.999944	protein_coding	MED28	ENSG00000118579.13	10858	537	14	10307	14	551	10858	2.00679	607	70	268		m6A
chr19	17726927	17726928	ENST00000324096.9	.	+	1566	AAGACTGAG	20	1	0.999975	protein_coding	MAP1S	ENSG00000130479.11	3288	3180	23	85	23	3203	3288	1.48522	1543	-1637	1099	1245	m5C
chr19	17727120	17727121	ENST00000324096.9	.	+	1759	ATGGACCCC	23	1	0.999922	protein_coding	MAP1S	ENSG00000130479.11	3288	3180	23	85	23	3203	3288	1.54591	1736	-1444	1292	1052	m6A
chr19	17727400	17727401	ENST00000324096.9	.	+	2039	AGTGACCAC	30	0.47619	0.999904	protein_coding	MAP1S	ENSG00000130479.11	3288	3180	23	85	23	3203	3288	1.63396	2016	-1164	1572	772	m6A
chr19	17727467	17727468	ENST00000324096.9	.	+	2106	GTGGACGAG	23	0.529412	0.999962	protein_coding	MAP1S	ENSG00000130479.11	3288	3180	23	85	23	3203	3288	1.65503	2083	-1097	1639	705	m6A
chr19	17727590	17727591	ENST00000324096.9	.	+	2229	GTGGACCTG	22	0.909091	0.999985	protein_coding	MAP1S	ENSG00000130479.11	3288	3180	23	85	23	3203	3288	1.69371	2206	-974	1762	582	m6A
chr19	17727804	17727805	ENST00000324096.9	.	+	2443	CGGCAGACT	41	0.947368	0.999944	protein_coding	MAP1S	ENSG00000130479.11	3288	3180	23	85	23	3203	3288	1.76101	2420	-760	1976	368	m6A
chr19	17727806	17727807	ENST00000324096.9	.	+	2445	GCAGACTCA	45	0.658537	0.999918	protein_coding	MAP1S	ENSG00000130479.11	3288	3180	23	85	23	3203	3288	1.76164	2422	-758	1978	366	m6A
chr19	17727914	17727915	ENST00000324096.9	.	+	2553	GTGGACCCC	36	0.277778	0.999965	protein_coding	MAP1S	ENSG00000130479.11	3288	3180	23	85	23	3203	3288	1.7956	2530	-650	2086	258	m6A
chr19	17734453	17734454	ENST00000324096.9	.	+	3228	CACTCAGCC	34	0.90625	0.999985	protein_coding	MAP1S	ENSG00000130479.11	3288	3180	23	85	23	3203	3288	2.29412	3205	25	181		m5C
chr17	17811385	17811386	ENST00000353383.6	.	+	7609	AAAAAACAG	20	0.882353	0.999967	protein_coding	RAI1	ENSG00000108557.19	7677	5721	484	1472	484	6205	7677	2.9538	7125	1404	1416		m6A
chr17	17812259	17812260	ENST00000261646.11	.	-	3974	CCGGACTGC	53	0.666667	0.999971	protein_coding	SREBF1	ENSG00000072310.18	4901	3444	169	1288	169	3613	4901	2.28028	3805	361	591		m6A
chr17	17812259	17812260	ENST00000395751.8	.	-	4465	CCGGACTGC	29	0.666667	0.999913	retained_intron	SREBF1	ENSG00000072310.18	4653	0	0	0	0	0	0	inf	4465	4465	591		m6A
chr17	17812259	17812260	ENST00000662439.1	.	-	3508	CCGGACTGC	25	0.789474	0.999993	retained_intron	SREBF1	ENSG00000072310.18	3696	0	0	0	0	0	0	inf	3508	3508	591		m6A
chr17	17812519	17812520	ENST00000261646.11	.	-	3714	AGAGACTCT	54	0.5	0.99994	protein_coding	SREBF1	ENSG00000072310.18	4901	3444	169	1288	169	3613	4901	2.07842	3545	101	331		m6A
chr17	17812519	17812520	ENST00000662439.1	.	-	3248	AGAGACTCT	29	0.64	0.999972	retained_intron	SREBF1	ENSG00000072310.18	3696	0	0	0	0	0	0	inf	3248	3248	331		m6A
chr17	17814308	17814309	ENST00000261646.11	.	-	3005	TGTGAGAAG	37	0.758621	0.999971	protein_coding	SREBF1	ENSG00000072310.18	4901	3444	169	1288	169	3613	4901	1.82346	2836	-608	101	65	m6A
chr17	17817342	17817343	ENST00000261646.11	.	-	1687	CTTGCTGGG	25	1	0.999967	protein_coding	SREBF1	ENSG00000072310.18	4901	3444	169	1288	169	3613	4901	1.44077	1518	-1926	114	88	m5C
chr19	17863007	17863008	ENST00000600147.5	.	+	454	CGGCCGCAC	44	0.736842	0.999918	protein_coding	RPL18A	ENSG00000105640.13	1391	465	36	890	36	501	1391	1.89892	418	-47	90	2	m5C
chr19	17943880	17943881	ENST00000597436.5	.	+	944	GGGTCCCTG	51	0.844444	0.999909	protein_coding	CCDC124	ENSG00000007080.11	1055	672	107	276	107	779	1055	2.59783	837	165	373		m5C
chr17	18018307	18018308	ENST00000474627.8	.	-	1265	AGTGACTTT	22	0.6875	0.999953	protein_coding	ATPAF2	ENSG00000171953.16	1553	870	155	528	155	1025	1553	2.45455	1110	240	378		m6A
chr17	18028339	18028340	ENST00000474627.8	.	-	370	TGAAAACTC	20	0.764706	0.999904	protein_coding	ATPAF2	ENSG00000171953.16	1553	870	155	528	155	1025	1553	1.24713	215	-655	37	109	m6A
chr6	18133806	18133807	ENST00000309983.5	.	-	665	ACATCCAGG	21	0.736842	0.999924	protein_coding	TPMT	ENSG00000137364.5	3184	738	89	2357	89	827	3184	1.78049	576	-162	82	4	m5C
chr20	18142805	18142806	ENST00000432901.4	.	+	787	GTGGACTTA	26	0.833333	0.999987	protein_coding	PET117	ENSG00000232838.4	1151	246	93	812	93	339	1151	2.55172	694	448	598		m6A
chr19	18162234	18162235	ENST00000222254.13	.	+	1489	CCGGCCTCC	20	1	0.999995	protein_coding	PIK3R2	ENSG00000105647.19	3980	2187	555	1238	555	2742	3980	1.42707	934	-1253	33	76	m5C
chr19	18162235	18162236	ENST00000222254.13	.	+	1490	CGGCCTCCA	23	0.809524	0.999928	protein_coding	PIK3R2	ENSG00000105647.19	3980	2187	555	1238	555	2742	3980	1.42753	935	-1252	34	75	m5C
chr19	18169403	18169404	ENST00000222254.13	.	+	2851	TTCTCCGGC	38	0.857143	0.999976	protein_coding	PIK3R2	ENSG00000105647.19	3980	2187	555	1238	555	2742	3980	2.08805	2296	109	317		m5C
chr19	18169404	18169405	ENST00000222254.13	.	+	2852	TCTCCGGCT	35	0.83871	0.999949	protein_coding	PIK3R2	ENSG00000105647.19	3980	2187	555	1238	555	2742	3980	2.08885	2297	110	318		m5C
chr19	18169531	18169532	ENST00000222254.13	.	+	2979	GGGTCCTAA	32	0.75	0.999991	protein_coding	PIK3R2	ENSG00000105647.19	3980	2187	555	1238	555	2742	3980	2.19144	2424	237	445		m5C
chr19	18169978	18169979	ENST00000222254.13	.	+	3426	AAGACGGGC	48	0.8	0.999992	protein_coding	PIK3R2	ENSG00000105647.19	3980	2187	555	1238	555	2742	3980	2.5525	2871	684	892		m5C
chr19	18169978	18169979	ENST00000617130.5	.	+	3242	AAGACGGGC	27	0.740741	0.999998	nonsense_mediated_decay	PIK3R2	ENSG00000105647.19	3796	804	539	2453	539	1343	3796	2.77415	2703	1899	892		m5C
chr19	18177979	18177980	ENST00000593731.1	.	+	5004	TGATCCAGA	25	1	0.999996	nonsense_mediated_decay	AC007192.4	ENSG00000268173.3	5142	2187	560	2395	560	2747	5142	2.94238	4444	2257	131		m5C
chr19	18177980	18177981	ENST00000407280.4	.	+	851	GATCCAGAC	22	0.904762	0.999995	protein_coding	IFI30	ENSG00000216490.4	988	753	29	206	29	782	988	2.33495	822	69	132		m5C
chr19	18177980	18177981	ENST00000593731.1	.	+	5005	GATCCAGAC	27	1	0.999989	nonsense_mediated_decay	AC007192.4	ENSG00000268173.3	5142	2187	560	2395	560	2747	5142	2.9428	4445	2258	132		m5C
chr19	18196221	18196222	ENST00000599612.3	.	+	851	TGGGACTGA	34	0.827586	0.999966	protein_coding	MPV17L2	ENSG00000254858.10	1578	621	64	893	64	685	1578	2.18589	787	166	223		m6A
chr19	18196222	18196223	ENST00000599612.3	.	+	852	GGGACTGAG	36	1	0.999954	protein_coding	MPV17L2	ENSG00000254858.10	1578	621	64	893	64	685	1578	2.18701	788	167	224		m5C
chr19	18196340	18196341	ENST00000599612.3	.	+	970	CACTCTGCC	43	0.972222	0.999967	protein_coding	MPV17L2	ENSG00000254858.10	1578	621	64	893	64	685	1578	2.31915	906	285	342		m5C
chr17	18209603	18209604	ENST00000399138.5	.	+	2808	CTAGATTCA	50	0.634146	0.999903	protein_coding	ALKBH5	ENSG00000091542.9	3159	1185	416	1558	416	1601	3159	2.77471	2392	1207	1385		m6A
chr17	18245024	18245025	ENST00000327031.9	.	-	3970	GTGCCACAG	67	0.953125	1	protein_coding	FLII	ENSG00000177731.16	4181	3810	48	323	48	3858	4181	2.34675	3922	112	247		m5C
chr6	18264408	18264409	ENST00000652689.1	.	-	121	TGCCAGGCC	43	0.725	0.999983	protein_coding	DEK	ENSG00000124795.17	3142	1128	155	1859	155	1283	3142	0.780645	-34	-1162		25	m6A
chr19	18280260	18280261	ENST00000252818.5	.	-	1361	CAGGACTCG	231	0.786802	0.999977	protein_coding	JUND	ENSG00000130522.6	1929	1044	138	747	138	1182	1929	2.23963	1223	179			m6A
chr19	18280363	18280364	ENST00000252818.5	.	-	1258	CGGACTTGG	279	0.966038	0.999973	protein_coding	JUND	ENSG00000130522.6	1929	1044	138	747	138	1182	1929	2.10174	1120	76			m5C
chr19	18280364	18280365	ENST00000252818.5	.	-	1257	CCGGACTTG	275	0.854251	0.99998	protein_coding	JUND	ENSG00000130522.6	1929	1044	138	747	138	1182	1929	2.1004	1119	75			m6A
chr19	18280693	18280694	ENST00000252818.5	.	-	928	ATGGACACG	188	0.835165	0.999995	protein_coding	JUND	ENSG00000130522.6	1929	1044	138	747	138	1182	1929	1.7567	790	-254			m6A
chr19	18307072	18307073	ENST00000252816.10	.	-	819	TGGGACTGA	93	0.73494	0.999936	protein_coding	LSM4	ENSG00000130520.11	986	378	51	557	51	429	986	2.70018	768	390	482		m6A
chr19	18307072	18307073	ENST00000593829.6	.	-	866	TGGGACTGA	227	0.769608	0.999933	protein_coding	LSM4	ENSG00000130520.11	1704	420	56	1228	56	476	1704	2.31759	810	390	482		m6A
chr17	18328612	18328613	ENST00000316694.8	.	-	1786	TGGACTTTT	31	0.642857	0.999995	protein_coding	SHMT1	ENSG00000176974.20	2527	1452	198	877	198	1650	2527	2.15507	1588	136	306		m5C
chr17	18328613	18328614	ENST00000316694.8	.	-	1785	TTGGACTTT	31	0.566667	0.999953	protein_coding	SHMT1	ENSG00000176974.20	2527	1452	198	877	198	1650	2527	2.15393	1587	135	305		m6A
chr11	18365848	18365849	ENST00000265963.9	.	+	1815	ACGGCGTCT	28	0.818182	0.999932	protein_coding	GTF2H1	ENSG00000110768.12	3012	1647	189	1176	189	1836	3012	1.98725	1626	-21	66		m5C
chr11	18366052	18366053	ENST00000265963.9	.	+	2019	AGGGACTAA	32	0.678571	0.999995	protein_coding	GTF2H1	ENSG00000110768.12	3012	1647	189	1176	189	1836	3012	2.15561	1830	183	270		m6A
chr19	18386431	18386432	ENST00000252809.3	.	+	274	TCGTCCCGG	24	0.826087	0.999968	protein_coding	GDF15	ENSG00000130513.6	1200	927	32	241	32	959	1200	1.26106	242	-685		35	m5C
chr19	18388893	18388894	ENST00000252809.3	.	+	917	CCAGACCTA	38	0.454545	0.999945	protein_coding	GDF15	ENSG00000130513.6	1200	927	32	241	32	959	1200	1.95469	885	-42	608		m6A
chr19	18388918	18388919	ENST00000252809.3	.	+	942	AAAGACTGC	33	0.935484	0.999994	protein_coding	GDF15	ENSG00000130513.6	1200	927	32	241	32	959	1200	1.98166	910	-17	633		m6A
chr19	18389031	18389032	ENST00000252809.3	.	+	1055	GATTCCTGC	34	0.967742	0.999988	protein_coding	GDF15	ENSG00000130513.6	1200	927	32	241	32	959	1200	2.39834	1023	96	746		m5C
chr19	18389032	18389033	ENST00000252809.3	.	+	1056	ATTCCTGCC	37	0.970588	0.999952	protein_coding	GDF15	ENSG00000130513.6	1200	927	32	241	32	959	1200	2.40249	1024	97	747		m5C
chr19	18389101	18389102	ENST00000252809.3	.	+	1125	GGGGACTCG	41	0.45	0.999987	protein_coding	GDF15	ENSG00000130513.6	1200	927	32	241	32	959	1200	2.6888	1093	166	816		m6A
chr11	18403748	18403749	ENST00000227157.8	.	+	722	ACCCAGATT	30	0.888889	0.99999	protein_coding	LDHA	ENSG00000134333.14	1887	726	75	1086	75	801	1887	1.89118	647	-79	55	63	m6A
chr11	18403748	18403749	ENST00000545215.5	.	+	627	ACCCAGATT	20	0.9	0.99999	nonsense_mediated_decay	LDHA	ENSG00000134333.14	1340	138	98	1104	98	236	1340	2.35417	529	391	55	63	m6A
chr11	18407397	18407398	ENST00000422447.8	.	+	1213	ATGGACTGG	656	0.655684	0.999929	protein_coding	LDHA	ENSG00000134333.14	2241	999	98	1144	98	1097	2241	2.1014	1115	116	281		m6A
chr11	18407397	18407398	ENST00000540430.5	.	+	1484	ATGGACTGG	331	0.566102	0.999933	protein_coding	LDHA	ENSG00000134333.14	2305	1086	282	937	282	1368	2305	2.1238	1202	116	281		m6A
chr16	18417629	18417630	ENST00000330537.10	.	-	4046	ATGGACCCT	30	0.733333	0.999984	protein_coding	NOMO2	ENSG00000185164.15	4352	3669	171	512	171	3840	4352	2.40234	3875	206	338		m6A
chr19	18434340	18434341	ENST00000270061.12	.	+	1503	CTGGACTCC	38	0.558824	0.999963	protein_coding	SSBP4	ENSG00000130511.16	1725	1158	251	316	251	1409	1725	2.29747	1252	94	124		m6A
chr19	18434340	18434341	ENST00000348495.10	.	+	1499	CTGGACTCC	49	0.477273	0.999905	protein_coding	SSBP4	ENSG00000130511.16	1721	1092	313	316	313	1405	1721	2.29747	1186	94	124		m6A
chr19	18434340	18434341	ENST00000593641.3	.	+	678	CTGGACTCC	41	0.538462	0.999987	protein_coding	SSBP4	ENSG00000130511.16	900	619	0	281	0	619	900	2.20996	678	59	124		m6A
chr19	18434386	18434387	ENST00000270061.12	.	+	1549	CGAAAGACT	37	0.882353	0.999922	protein_coding	SSBP4	ENSG00000130511.16	1725	1158	251	316	251	1409	1725	2.44304	1298	140	170		m6A
chr19	18434388	18434389	ENST00000270061.12	.	+	1551	AAAGACTCT	38	0.837838	0.999938	protein_coding	SSBP4	ENSG00000130511.16	1725	1158	251	316	251	1409	1725	2.44937	1300	142	172		m6A
chr19	18434388	18434389	ENST00000348495.10	.	+	1547	AAAGACTCT	49	0.847826	0.999968	protein_coding	SSBP4	ENSG00000130511.16	1721	1092	313	316	313	1405	1721	2.44937	1234	142	172		m6A
chr19	18434388	18434389	ENST00000593641.3	.	+	726	AAAGACTCT	39	0.69697	0.999962	protein_coding	SSBP4	ENSG00000130511.16	900	619	0	281	0	619	900	2.38078	726	107	172		m6A
chr19	18434426	18434427	ENST00000270061.12	.	+	1589	AGAGACGTT	25	0.5	0.999924	protein_coding	SSBP4	ENSG00000130511.16	1725	1158	251	316	251	1409	1725	2.56962	1338	180	210		m6A
chr19	18434444	18434445	ENST00000270061.12	.	+	1607	ATGGACCCT	27	0.444444	0.999991	protein_coding	SSBP4	ENSG00000130511.16	1725	1158	251	316	251	1409	1725	2.62658	1356	198	228		m6A
chr19	18434444	18434445	ENST00000348495.10	.	+	1603	ATGGACCCT	21	0.473684	0.999968	protein_coding	SSBP4	ENSG00000130511.16	1721	1092	313	316	313	1405	1721	2.62658	1290	198	228		m6A
chr19	18434444	18434445	ENST00000593641.3	.	+	782	ATGGACCCT	26	0.48	0.999992	protein_coding	SSBP4	ENSG00000130511.16	900	619	0	281	0	619	900	2.58007	782	163	228		m6A
chr19	18564882	18564883	ENST00000222307.9	.	+	181	TTTGAGAAG	41	0.741935	0.999992	protein_coding	KXD1	ENSG00000105700.11	1344	531	66	747	66	597	1344	1.21657	115	-416	14	139	m6A
chr19	18569077	18569078	ENST00000222307.9	.	+	1043	TTTTCCTGC	43	1	1	protein_coding	KXD1	ENSG00000105700.11	1344	531	66	747	66	597	1344	2.59705	977	446	676		m5C
chr19	18569077	18569078	ENST00000539106.5	.	+	1186	TTTTCCTGC	31	0.967742	0.999999	protein_coding	KXD1	ENSG00000105700.11	1496	531	209	756	209	740	1496	2.58995	977	446	676		m5C
chr19	18569077	18569078	ENST00000540691.5	.	+	1282	TTTTCCTGC	21	1	0.999999	protein_coding	KXD1	ENSG00000105700.11	1592	531	305	756	305	836	1592	2.58995	977	446	676		m5C
chr19	18569078	18569079	ENST00000222307.9	.	+	1044	TTTCCTGCC	44	1	1	protein_coding	KXD1	ENSG00000105700.11	1344	531	66	747	66	597	1344	2.59839	978	447	677		m5C
chr19	18569078	18569079	ENST00000539106.5	.	+	1187	TTTCCTGCC	31	1	0.999991	protein_coding	KXD1	ENSG00000105700.11	1496	531	209	756	209	740	1496	2.59127	978	447	677		m5C
chr19	18575303	18575304	ENST00000442744.7	.	+	601	AGGGACTCT	56	0.529412	0.999964	protein_coding	UBA52	ENSG00000221983.8	2848	387	61	2400	61	448	2848	2.06375	540	153	247		m6A
chr19	18592300	18592301	ENST00000358607.11	.	+	730	AGTTCCAGA	26	0.869565	0.999959	protein_coding	REX1BD	ENSG00000006015.18	767	606	4	157	4	610	767	2.76433	726	120	193		m5C
chr17	18735313	18735314	ENST00000641936.1	.	+	1243	CATGACTCT	36	0.666667	0.999911	processed_transcript	TRIM16L	ENSG00000108448.22	2048	0	0	0	0	0	0	inf	1243	1243	437		m6A
chr17	18735448	18735449	ENST00000641936.1	.	+	1378	GGGGACTGC	32	0.724138	0.999996	processed_transcript	TRIM16L	ENSG00000108448.22	2048	0	0	0	0	0	0	inf	1378	1378	572		m6A
chr17	18735449	18735450	ENST00000641936.1	.	+	1379	GGGACTGCT	33	0.892857	0.999987	processed_transcript	TRIM16L	ENSG00000108448.22	2048	0	0	0	0	0	0	inf	1379	1379	573		m5C
chr20	18763505	18763506	ENST00000377452.4	.	+	814	AAGGACCGT	33	0.454545	0.999963	protein_coding	DTD1	ENSG00000125821.13	3953	630	19	3304	19	649	3953	2.04994	795	165	146		m6A
chr16	18782968	18782969	ENST00000563390.5	.	-	511	ATGGACTCT	61	0.423729	0.999964	protein_coding	RPS15A	ENSG00000134419.15	525	393	79	53	79	472	525	2.73585	432	39	133		m6A
chr16	18782968	18782969	ENST00000572008.5	.	-	462	ATGGACTCT	148	0.47619	0.999939	nonsense_mediated_decay	RPS15A	ENSG00000134419.15	797	393	30	374	30	423	797	2.10428	432	39	133	106	m6A
chr16	18783000	18783001	ENST00000574723.5	.	-	378	TGTAATACA	22	0.526316	0.999935	nonsense_mediated_decay	RPS15A	ENSG00000134419.15	418	159	58	201	58	217	418	2.801	320	161	101		m6A
chr19	18907022	18907023	ENST00000262812.9	.	-	418	ATCTATCTC	103	0.59375	0.999958	protein_coding	COPE	ENSG00000105669.14	1131	927	39	165	39	966	1131	1.40885	379	-548	89	64	m6A
chr9	19049843	19049844	ENST00000380527.3	.	+	417	TGGGACTGT	46	0.767442	0.999994	protein_coding	RRAGA	ENSG00000155876.6	1599	942	233	424	233	1175	1599	1.19533	184	-758			m6A
chr9	19049844	19049845	ENST00000380527.3	.	+	418	GGGACTGTG	47	0.860465	0.999904	protein_coding	RRAGA	ENSG00000155876.6	1599	942	233	424	233	1175	1599	1.19639	185	-757			m5C
chr9	19049963	19049964	ENST00000380527.3	.	+	537	AAGGACATG	48	0.488372	0.999985	protein_coding	RRAGA	ENSG00000155876.6	1599	942	233	424	233	1175	1599	1.32272	304	-638			m6A
chr1	19081446	19081447	ENST00000375254.8	.	-	15152	ACATCCTGC	53	0.959184	0.999934	protein_coding	UBR4	ENSG00000127481.15	15892	15552	18	322	18	15570	15892	1.97312	15134	-418	126	99	m5C
chr1	19086768	19086769	ENST00000375224.1	.	-	2201	GAGGAGATG	27	0.761905	0.999961	protein_coding	UBR4	ENSG00000127481.15	3475	2673	484	318	484	3157	3475	1.64235	1717	-956	52	91	m6A
chr1	19086768	19086769	ENST00000375254.8	.	-	14614	GAGGAGATG	44	0.72973	0.999952	protein_coding	UBR4	ENSG00000127481.15	15892	15552	18	322	18	15570	15892	1.93853	14596	-956	52	91	m6A
chr22	19175787	19175788	ENST00000470922.5	.	-	1419	GTCCCAGTC	21	0.761905	0.999985	retained_intron	SLC25A1	ENSG00000100075.10	1598	0	0	0	0	0	0	inf	1419	1419	456		m5C
chr22	19175788	19175789	ENST00000470922.5	.	-	1418	GGTCCCAGT	21	0.75	0.999987	retained_intron	SLC25A1	ENSG00000100075.10	1598	0	0	0	0	0	0	inf	1418	1418	455		m5C
chr22	19175789	19175790	ENST00000215882.10	.	-	1338	CGGTCCCAG	121	0.858491	0.999991	protein_coding	SLC25A1	ENSG00000100075.10	1548	936	63	549	63	999	1548	2.61749	1275	339	454		m5C
chr22	19175789	19175790	ENST00000470922.5	.	-	1417	CGGTCCCAG	21	0.809524	0.999996	retained_intron	SLC25A1	ENSG00000100075.10	1598	0	0	0	0	0	0	inf	1417	1417	454		m5C
chr19	19193086	19193087	ENST00000303088.9	.	+	424	GAGGAGGCT	28	1	0.999961	protein_coding	RFXANK	ENSG00000064490.14	1376	783	446	147	446	1229	1376	0.950673	-22	-805	127	14	m6A
chr19	19193086	19193087	ENST00000392324.8	.	+	176	GAGGAGGCT	27	1	0.999968	protein_coding	RFXANK	ENSG00000064490.14	1059	714	198	147	198	912	1059	0.888889	-22	-736		14	m6A
chr19	19193978	19193979	ENST00000303088.9	.	+	478	TCATCCAGA	39	0.864865	0.999992	protein_coding	RFXANK	ENSG00000064490.14	1376	783	446	147	446	1229	1376	1.04087	32	-751	40	155	m5C
chr19	19193978	19193979	ENST00000392324.8	.	+	230	TCATCCAGA	38	1	0.999999	protein_coding	RFXANK	ENSG00000064490.14	1059	714	198	147	198	912	1059	1.04482	32	-682	40	155	m5C
chr19	19193979	19193980	ENST00000303088.9	.	+	479	CATCCAGAC	38	0.848485	0.999977	protein_coding	RFXANK	ENSG00000064490.14	1376	783	446	147	446	1229	1376	1.04215	33	-750	41	154	m5C
chr19	19193979	19193980	ENST00000392324.8	.	+	231	CATCCAGAC	38	0.914286	0.999979	protein_coding	RFXANK	ENSG00000064490.14	1059	714	198	147	198	912	1059	1.04622	33	-681	41	154	m5C
chr1	19257905	19257906	ENST00000330263.5	.	+	445	GGATCCAGG	37	0.84375	0.999947	protein_coding	MRTO4	ENSG00000053372.5	2049	720	31	1298	31	751	2049	1.575	414	-306	73	79	m5C
chr1	19257906	19257907	ENST00000330263.5	.	+	446	GATCCAGGG	37	0.833333	0.999957	protein_coding	MRTO4	ENSG00000053372.5	2049	720	31	1298	31	751	2049	1.57639	415	-305	74	78	m5C
chr1	19258842	19258843	ENST00000330263.5	.	+	763	CGGGACTGA	82	0.614286	0.999944	protein_coding	MRTO4	ENSG00000053372.5	2049	720	31	1298	31	751	2049	2.00924	732	12	162		m6A
chr1	19311958	19311959	ENST00000235835.8	.	-	185	CGCCAGCGC	67	0.421053	0.999907	protein_coding	AKR7A2	ENSG00000053371.13	1360	1080	20	260	20	1100	1360	1.15278	165	-915		133	m6A
chr8	19395295	19395296	ENST00000265807.8	.	+	2353	CTGGCCTCC	30	0.923077	0.99999	protein_coding	SH2D4A	ENSG00000104611.12	3276	1365	335	1576	335	1700	3276	2.41434	2018	653	746		m5C
chr8	19395479	19395480	ENST00000265807.8	.	+	2537	TGGGACCTT	28	0.464286	0.999922	protein_coding	SH2D4A	ENSG00000104611.12	3276	1365	335	1576	335	1700	3276	2.53109	2202	837	930		m6A
chr8	19395666	19395667	ENST00000265807.8	.	+	2724	AGGGACACC	37	0.305556	0.999911	protein_coding	SH2D4A	ENSG00000104611.12	3276	1365	335	1576	335	1700	3276	2.64975	2389	1024	1117		m6A
chr22	19456605	19456606	ENST00000263202.15	.	-	766	TATGCTGGA	87	0.974026	0.999995	protein_coding	UFD1	ENSG00000070010.19	1791	924	108	759	108	1032	1791	1.71212	658	-266	28	20	m5C
chr16	19501950	19501951	ENST00000353258.8	.	-	2648	TTGTCCAGG	34	0.677419	0.99995	protein_coding	GDE1	ENSG00000006007.12	2907	996	134	1777	134	1130	2907	2.85425	2514	1518	1666		m5C
chr16	19503566	19503567	ENST00000353258.8	.	-	1032	TGGACTGTT	54	0.88	0.999986	protein_coding	GDE1	ENSG00000006007.12	2907	996	134	1777	134	1130	2907	1.90161	898	-98	50		m5C
chr16	19503567	19503568	ENST00000353258.8	.	-	1031	TTGGACTGT	56	0.767857	0.999998	protein_coding	GDE1	ENSG00000006007.12	2907	996	134	1777	134	1130	2907	1.9006	897	-99	49		m6A
chr16	19504967	19504968	ENST00000353258.8	.	-	894	ATGGACATT	43	0.725	0.999975	protein_coding	GDE1	ENSG00000006007.12	2907	996	134	1777	134	1130	2907	1.76305	760	-236	124	88	m6A
chr22	19766555	19766556	ENST00000649276.2	.	+	1269	CCGGCCCAG	22	0.85	0.999983	protein_coding	TBX1	ENSG00000184058.15	2048	1515	66	467	66	1581	2048	1.79406	1203	-312	167		m5C
chr22	19767032	19767033	ENST00000332710.8	.	+	1782	CACCCCCAG	24	0.545455	0.999915	protein_coding	TBX1	ENSG00000184058.15	2084	1488	129	467	129	1617	2084	2.35332	1653	165	644		m5C
chr22	19767094	19767095	ENST00000649276.2	.	+	1808	CCTTCCCCG	38	0.875	0.99998	protein_coding	TBX1	ENSG00000184058.15	2048	1515	66	467	66	1581	2048	2.48608	1742	227	706		m5C
chr3	19950879	19950880	ENST00000273047.9	.	+	499	AGGGACTTA	20	1	0.999992	protein_coding	RAB5A	ENSG00000144566.11	2518	648	518	1352	518	1166	2518	0.96332	-19	-667	74	182	m6A
chr3	19950880	19950881	ENST00000273047.9	.	+	500	GGGACTTAT	21	1	0.999955	protein_coding	RAB5A	ENSG00000144566.11	2518	648	518	1352	518	1166	2518	0.965251	-18	-666	75	181	m5C
chr8	19965438	19965439	ENST00000650287.1	.	+	1744	TAATCCCAG	24	0.863636	0.999991	protein_coding	LPL	ENSG00000175445.17	3565	1428	188	1949	188	1616	3565	2.06567	1556	128	129		m5C
chr8	19965547	19965548	ENST00000650287.1	.	+	1853	TAAAAGACA	29	0.730769	0.999991	protein_coding	LPL	ENSG00000175445.17	3565	1428	188	1949	188	1616	3565	2.1216	1665	237	238		m6A
chr8	19965701	19965702	ENST00000650287.1	.	+	2007	TCGGACTGA	29	0.821429	0.999998	protein_coding	LPL	ENSG00000175445.17	3565	1428	188	1949	188	1616	3565	2.20062	1819	391	392		m6A
chr8	19965702	19965703	ENST00000650287.1	.	+	2008	CGGACTGAG	28	0.846154	0.999931	protein_coding	LPL	ENSG00000175445.17	3565	1428	188	1949	188	1616	3565	2.20113	1820	392	393		m5C
chr22	19968919	19968920	ENST00000678868.1	.	+	1369	TAAGACTCA	21	0.333333	0.999937	protein_coding	COMT	ENSG00000093010.15	2405	816	370	1219	370	1186	2405	2.15012	999	183	384		m6A
chr22	20146209	20146210	ENST00000334554.12	.	+	3251	CCTCCCCAG	29	0.888889	0.999992	protein_coding	ZDHHC8	ENSG00000099904.16	5049	2298	144	2607	144	2442	5049	2.31032	3107	809	981		m5C
chr22	20314539	20314540	ENST00000248879.8	.	-	869	TGGGACTTG	59	0.618182	0.999972	protein_coding	DGCR6L	ENSG00000128185.10	1172	663	72	437	72	735	1172	2.30664	797	134	284		m6A
chr22	20319659	20319660	ENST00000248879.8	.	-	321	CCTGCGCCT	55	0.880952	0.999922	protein_coding	DGCR6L	ENSG00000128185.10	1172	663	72	437	72	735	1172	1.37557	249	-414	139	22	m5C
chr2	20447658	20447659	ENST00000272233.6	.	+	585	GAGGACTAC	178	0.551948	0.999945	protein_coding	RHOB	ENSG00000143878.10	2367	591	392	1384	392	983	2367	1.32657	193	-398			m6A
chr2	20447691	20447692	ENST00000272233.6	.	+	618	CCGGACACC	129	0.204724	0.999922	protein_coding	RHOB	ENSG00000143878.10	2367	591	392	1384	392	983	2367	1.3824	226	-365			m6A
chr2	20447733	20447734	ENST00000272233.6	.	+	660	CCGGACTCG	164	0.850932	1	protein_coding	RHOB	ENSG00000143878.10	2367	591	392	1384	392	983	2367	1.45347	268	-323			m6A
chr2	20447734	20447735	ENST00000272233.6	.	+	661	CGGACTCGC	165	0.935065	0.999963	protein_coding	RHOB	ENSG00000143878.10	2367	591	392	1384	392	983	2367	1.45516	269	-322			m5C
chr2	20448105	20448106	ENST00000272233.6	.	+	1032	CTGGACCAG	139	0.534351	0.999976	protein_coding	RHOB	ENSG00000143878.10	2367	591	392	1384	392	983	2367	2.0354	640	49			m6A
chr2	20448153	20448154	ENST00000272233.6	.	+	1080	AAGGACCCC	204	0.827225	0.999996	protein_coding	RHOB	ENSG00000143878.10	2367	591	392	1384	392	983	2367	2.07009	688	97			m6A
chr2	20448291	20448292	ENST00000272233.6	.	+	1218	GTGCCAAGG	73	0.907692	0.999947	protein_coding	RHOB	ENSG00000143878.10	2367	591	392	1384	392	983	2367	2.1698	826	235			m5C
chr2	20448491	20448492	ENST00000272233.6	.	+	1418	ACATAGACC	248	0.920561	0.999976	protein_coding	RHOB	ENSG00000143878.10	2367	591	392	1384	392	983	2367	2.31431	1026	435			m6A
chr2	20448493	20448494	ENST00000272233.6	.	+	1420	ATAGACCCC	235	0.774892	0.999999	protein_coding	RHOB	ENSG00000143878.10	2367	591	392	1384	392	983	2367	2.31575	1028	437			m6A
chr14	20457352	20457353	ENST00000216714.8	.	+	1038	TTGGACTTA	61	0.793103	0.999998	protein_coding	APEX1	ENSG00000100823.12	1453	957	237	259	237	1194	1453	1.83699	801	-156	362		m6A
chr14	20457352	20457353	ENST00000555414.5	.	+	1017	TTGGACTTA	24	0.958333	0.999976	protein_coding	APEX1	ENSG00000100823.12	1437	957	216	264	216	1173	1437	1.83699	801	-156	362		m6A
chr14	20476488	20476489	ENST00000361505.10	.	+	876	CTGGAGAAG	54	0.711111	0.999978	protein_coding	PNP	ENSG00000198805.12	1477	870	119	488	119	989	1477	1.87011	757	-113	105		m6A
chr1	20483638	20483639	ENST00000375078.4	.	-	1077	CCAAAGACA	24	0.869565	0.999917	protein_coding	CAMK2N1	ENSG00000162545.6	2326	237	831	1258	831	1068	2326	2.00715	246	9	80		m6A
chr1	20589207	20589208	ENST00000375071.4	.	+	111	CAAGAAGTC	36	0.448276	0.99992	protein_coding	CDA	ENSG00000158825.6	809	441	33	335	33	474	809	1.17687	78	-363		76	m6A
chr1	20618743	20618744	ENST00000375071.4	.	+	649	TGGGACTTA	63	0.587302	0.999985	protein_coding	CDA	ENSG00000158825.6	809	441	33	335	33	474	809	2.52239	616	175	292		m6A
chr1	20618744	20618745	ENST00000375071.4	.	+	650	GGGACTTAG	65	0.672414	0.999914	protein_coding	CDA	ENSG00000158825.6	809	441	33	335	33	474	809	2.52537	617	176	293		m5C
chr1	20650881	20650882	ENST00000321556.5	.	+	2027	ACAGACATC	20	0.526316	0.999947	protein_coding	PINK1	ENSG00000158828.8	2657	1746	91	820	91	1837	2657	2.23171	1936	190	448		m6A
chr12	20680307	20680308	ENST00000359062.4	.	+	4210	ATTGACTTG	22	0.772727	0.999946	protein_coding	PDE3A	ENSG00000172572.7	12486	3426	748	8312	748	4174	12486	2.00433	3462	36	278		m6A
chr12	20680318	20680319	ENST00000359062.4	.	+	4221	AAAGACTCT	28	0.962963	0.999979	protein_coding	PDE3A	ENSG00000172572.7	12486	3426	748	8312	748	4174	12486	2.00565	3473	47	289		m6A
chr22	20870517	20870518	ENST00000215730.12	.	+	522	ACCTCCCAG	36	0.766667	0.999984	protein_coding	SNAP29	ENSG00000099940.12	4259	777	104	3378	104	881	4259	1.53797	418	-359	181	16	m5C
chr18	20950802	20950803	ENST00000399799.3	.	-	5548	TGGACTTGA	21	0.894737	0.999979	protein_coding	ROCK1	ENSG00000067900.8	9446	4065	903	4478	903	4968	9446	2.12952	4645	580	584		m5C
chr18	20950803	20950804	ENST00000399799.3	.	-	5547	TTGGACTTG	20	0.736842	0.999988	protein_coding	ROCK1	ENSG00000067900.8	9446	4065	903	4478	903	4968	9446	2.1293	4644	579	583		m6A
chr18	20951033	20951034	ENST00000399799.3	.	-	5317	AGGGACTTT	21	0.736842	0.99999	protein_coding	ROCK1	ENSG00000067900.8	9446	4065	903	4478	903	4968	9446	2.07794	4414	349	353		m6A
chr22	20951542	20951543	ENST00000354336.8	.	+	3137	GTGGACCCT	21	0.285714	0.999973	protein_coding	CRKL	ENSG00000099942.13	5342	912	528	3902	528	1440	5342	2.43491	2609	1697	1832		m6A
chr22	20953213	20953214	ENST00000354336.8	.	+	4808	TAAGACTAA	53	0.367347	0.99997	protein_coding	CRKL	ENSG00000099942.13	5342	912	528	3902	528	1440	5342	2.86315	4280	3368	3503		m6A
chr22	20953274	20953275	ENST00000354336.8	.	+	4869	GAGGACTAT	48	0.585366	0.999965	protein_coding	CRKL	ENSG00000099942.13	5342	912	528	3902	528	1440	5342	2.87878	4341	3429	3564		m6A
chr22	20953305	20953306	ENST00000354336.8	.	+	4900	GTGGACGCT	42	0.473684	0.999951	protein_coding	CRKL	ENSG00000099942.13	5342	912	528	3902	528	1440	5342	2.88672	4372	3460	3595		m6A
chr17	20999960	20999961	ENST00000261497.9	.	-	4823	GTGGACCTT	70	0.25	0.999989	protein_coding	USP22	ENSG00000124422.12	5189	1578	176	3435	176	1754	5189	2.89345	4647	3069	3112		m6A
chr17	20999960	20999961	ENST00000537526.6	.	-	4611	GTGGACCTT	54	0.313725	0.999987	protein_coding	USP22	ENSG00000124422.12	4976	1542	0	3434	0	1542	4976	2.89371	4611	3069	3112		m6A
chr22	20999995	20999996	ENST00000498406.1	.	-	1064	GAGACTGAC	24	0.826087	0.999923	retained_intron	THAP7	ENSG00000184436.12	1957	0	0	0	0	0	0	inf	1064	1064	436		m5C
chr22	20999996	20999997	ENST00000498406.1	.	-	1063	TGAGACTGA	25	0.833333	0.999977	retained_intron	THAP7	ENSG00000184436.12	1957	0	0	0	0	0	0	inf	1063	1063	435		m6A
chr22	20999998	20999999	ENST00000498406.1	.	-	1061	GTTGAGACT	28	0.8	0.999948	retained_intron	THAP7	ENSG00000184436.12	1957	0	0	0	0	0	0	inf	1061	1061	433		m6A
chr13	21177326	21177327	ENST00000309594.5	.	+	475	TTGGACCAG	96	0.488889	0.999979	protein_coding	MRPL57	ENSG00000173141.5	2233	309	65	1859	65	374	2233	2.05433	410	101	415		m6A
chr13	21177395	21177396	ENST00000309594.5	.	+	544	CCCAATACT	43	0.487179	0.999956	protein_coding	MRPL57	ENSG00000173141.5	2233	309	65	1859	65	374	2233	2.09145	479	170	484		m6A
chr17	21198275	21198276	ENST00000317635.6	.	-	635	GAGACAACA	40	0.628571	0.999961	protein_coding	TMEM11	ENSG00000178307.10	958	579	9	370	9	588	958	2.12703	626	47	564		m5C
chr17	21198395	21198396	ENST00000317635.6	.	-	515	AGAGACTGC	42	0.894737	0.999985	protein_coding	TMEM11	ENSG00000178307.10	958	579	9	370	9	588	958	1.87392	506	-73	444		m6A
chr17	21198397	21198398	ENST00000317635.6	.	-	513	AAAGAGACT	44	0.878049	0.999986	protein_coding	TMEM11	ENSG00000178307.10	958	579	9	370	9	588	958	1.87047	504	-75	442		m6A
chr1	21217350	21217351	ENST00000374893.11	.	-	4965	GTGGACGTG	23	0.318182	0.999965	protein_coding	ECE1	ENSG00000117298.16	5067	2313	49	2705	49	2362	5067	2.96229	4916	2603	2780		m6A
chr1	21217350	21217351	ENST00000415912.6	.	-	4994	GTGGACGTG	33	0.363636	0.999937	protein_coding	ECE1	ENSG00000117298.16	5099	2265	126	2708	126	2391	5099	2.96123	4868	2603	2780		m6A
chr1	21217610	21217611	ENST00000415912.6	.	-	4734	CCAGCACCA	30	0.740741	0.99995	protein_coding	ECE1	ENSG00000117298.16	5099	2265	126	2708	126	2391	5099	2.86521	4608	2343	2520		m5C
chr1	21218100	21218101	ENST00000415912.6	.	-	4244	GCAGACTCA	30	0.714286	0.999988	protein_coding	ECE1	ENSG00000117298.16	5099	2265	126	2708	126	2391	5099	2.68427	4118	1853	2030		m6A
chr1	21218183	21218184	ENST00000415912.6	.	-	4161	GGGGACATT	29	0.76	0.999991	protein_coding	ECE1	ENSG00000117298.16	5099	2265	126	2708	126	2391	5099	2.65362	4035	1770	1947		m6A
chr1	21218283	21218284	ENST00000415912.6	.	-	4061	AAGACTGCA	28	0.72	0.999991	protein_coding	ECE1	ENSG00000117298.16	5099	2265	126	2708	126	2391	5099	2.61669	3935	1670	1847		m5C
chr1	21218284	21218285	ENST00000415912.6	.	-	4060	GAAGACTGC	29	0.678571	0.999993	protein_coding	ECE1	ENSG00000117298.16	5099	2265	126	2708	126	2391	5099	2.61632	3934	1669	1846		m6A
chr1	21218447	21218448	ENST00000415912.6	.	-	3897	AAGGAGACA	21	0.947368	0.999918	protein_coding	ECE1	ENSG00000117298.16	5099	2265	126	2708	126	2391	5099	2.55613	3771	1506	1683		m6A
chr17	21315076	21315077	ENST00000342679.9	.	+	2100	GAGGACTGG	34	0.592593	0.999951	protein_coding	MAP2K3	ENSG00000034152.19	2256	1044	210	1002	210	1254	2256	2.84431	1890	846	930		m6A
chr14	21352508	21352509	ENST00000216297.7	.	-	3399	AATTCCAGG	27	0.923077	0.999994	protein_coding	SUPT16H	ENSG00000092201.10	4433	3144	92	1197	92	3236	4433	2.13617	3307	163	309		m5C
chr20	21368569	21368570	ENST00000377191.5	.	+	2631	GCCCAGATT	30	0.888889	0.999937	protein_coding	XRN2	ENSG00000088930.8	3408	2853	68	487	68	2921	3408	1.89835	2563	-290	107	21	m6A
chr14	21385503	21385504	ENST00000430710.8	.	-	7111	CAGGACTCC	23	0.681818	0.999994	protein_coding	CHD8	ENSG00000100888.15	7422	6909	94	419	94	7003	7422	2.25776	7017	108	672		m6A
chr14	21385549	21385550	ENST00000430710.8	.	-	7065	TTGGACTAT	20	0.9	0.999998	protein_coding	CHD8	ENSG00000100888.15	7422	6909	94	419	94	7003	7422	2.14797	6971	62	626		m6A
chr14	21385678	21385679	ENST00000430710.8	.	-	6936	GGGACTTCT	22	1	0.999977	protein_coding	CHD8	ENSG00000100888.15	7422	6909	94	419	94	7003	7422	1.9903	6842	-67	497		m5C
chr14	21385679	21385680	ENST00000430710.8	.	-	6935	AGGGACTTC	22	0.909091	0.999984	protein_coding	CHD8	ENSG00000100888.15	7422	6909	94	419	94	7003	7422	1.99016	6841	-68	496		m6A
chr14	21385898	21385899	ENST00000430710.8	.	-	6716	GTAGACTCC	22	0.714286	0.999995	protein_coding	CHD8	ENSG00000100888.15	7422	6909	94	419	94	7003	7422	1.95846	6622	-287	277		m6A
chr14	21385900	21385901	ENST00000430710.8	.	-	6714	ATGTAGACT	23	0.857143	0.999978	protein_coding	CHD8	ENSG00000100888.15	7422	6909	94	419	94	7003	7422	1.95817	6620	-289	275		m6A
chr1	21576523	21576524	ENST00000374840.8	.	+	1390	TGGTCTGGC	58	0.981481	0.999961	protein_coding	ALPL	ENSG00000162551.14	2536	1575	199	762	199	1774	2536	1.75619	1191	-384	2	118	m5C
chr1	21577773	21577774	ENST00000374840.8	.	+	1899	CCCAAGAAA	26	0.826087	0.999919	protein_coding	ALPL	ENSG00000162551.14	2536	1575	199	762	199	1774	2536	2.16404	1700	125	391		m6A
chr1	21577917	21577918	ENST00000374840.8	.	+	2043	ACAGACTGC	125	0.598214	0.999984	protein_coding	ALPL	ENSG00000162551.14	2536	1575	199	762	199	1774	2536	2.35302	1844	269	535		m6A
chr1	21577917	21577918	ENST00000539907.5	.	+	1759	ACAGACTGC	27	0.625	0.999919	protein_coding	ALPL	ENSG00000162551.14	2241	1344	146	751	146	1490	2241	2.35819	1613	269	535		m6A
chr1	21578015	21578016	ENST00000539907.5	.	+	1857	CCCTCCCAG	27	0.608696	0.999912	protein_coding	ALPL	ENSG00000162551.14	2241	1344	146	751	146	1490	2241	2.48868	1711	367	633		m5C
chr6	21596201	21596202	ENST00000244745.4	.	+	2451	AGGGACGCG	20	0.5	0.999992	protein_coding	SOX4	ENSG00000124766.7	4869	1425	784	2660	784	2209	4869	2.09098	1667	242			m6A
chr6	21596344	21596345	ENST00000244745.4	.	+	2594	CCGGACTTG	22	0.954545	0.999983	protein_coding	SOX4	ENSG00000124766.7	4869	1425	784	2660	784	2209	4869	2.14474	1810	385			m6A
chr6	21596345	21596346	ENST00000244745.4	.	+	2595	CGGACTTGT	22	1	0.999995	protein_coding	SOX4	ENSG00000124766.7	4869	1425	784	2660	784	2209	4869	2.14511	1811	386			m5C
chr6	21596388	21596389	ENST00000244745.4	.	+	2638	AGAGACTTG	22	1	0.999939	protein_coding	SOX4	ENSG00000124766.7	4869	1425	784	2660	784	2209	4869	2.16128	1854	429			m6A
chr6	21596389	21596390	ENST00000244745.4	.	+	2639	GAGACTTGA	22	1	0.999955	protein_coding	SOX4	ENSG00000124766.7	4869	1425	784	2660	784	2209	4869	2.16165	1855	430			m5C
chr6	21596579	21596580	ENST00000244745.4	.	+	2829	AGAGACTCC	24	1	0.999955	protein_coding	SOX4	ENSG00000124766.7	4869	1425	784	2660	784	2209	4869	2.23308	2045	620			m6A
chr6	21596763	21596764	ENST00000244745.4	.	+	3013	GAGGACACG	27	0.666667	0.999986	protein_coding	SOX4	ENSG00000124766.7	4869	1425	784	2660	784	2209	4869	2.30226	2229	804			m6A
chr6	21596883	21596884	ENST00000244745.4	.	+	3133	CTTCCCAGA	24	0.7	0.999977	protein_coding	SOX4	ENSG00000124766.7	4869	1425	784	2660	784	2209	4869	2.34737	2349	924			m5C
chr6	21596884	21596885	ENST00000244745.4	.	+	3134	TTCCCAGAC	27	0.68	0.999987	protein_coding	SOX4	ENSG00000124766.7	4869	1425	784	2660	784	2209	4869	2.34774	2350	925			m5C
chr6	21596910	21596911	ENST00000244745.4	.	+	3160	GAGGAGACT	36	1	0.999959	protein_coding	SOX4	ENSG00000124766.7	4869	1425	784	2660	784	2209	4869	2.35752	2376	951			m6A
chr6	21596912	21596913	ENST00000244745.4	.	+	3162	GGAGACTGT	33	1	0.999991	protein_coding	SOX4	ENSG00000124766.7	4869	1425	784	2660	784	2209	4869	2.35827	2378	953			m6A
chr6	21596913	21596914	ENST00000244745.4	.	+	3163	GAGACTGTT	32	1	0.999951	protein_coding	SOX4	ENSG00000124766.7	4869	1425	784	2660	784	2209	4869	2.35865	2379	954			m5C
chr6	21597107	21597108	ENST00000244745.4	.	+	3357	TAAGACTGT	35	0.757576	0.999985	protein_coding	SOX4	ENSG00000124766.7	4869	1425	784	2660	784	2209	4869	2.43158	2573	1148			m6A
chr6	21597108	21597109	ENST00000244745.4	.	+	3358	AAGACTGTT	29	0.793103	0.999946	protein_coding	SOX4	ENSG00000124766.7	4869	1425	784	2660	784	2209	4869	2.43195	2574	1149			m5C
chr6	21597253	21597254	ENST00000244745.4	.	+	3503	CTGGACTTT	48	0.93617	0.999994	protein_coding	SOX4	ENSG00000124766.7	4869	1425	784	2660	784	2209	4869	2.48647	2719	1294			m6A
chr6	21597254	21597255	ENST00000244745.4	.	+	3504	TGGACTTTA	51	0.96	0.99999	protein_coding	SOX4	ENSG00000124766.7	4869	1425	784	2660	784	2209	4869	2.48684	2720	1295			m5C
chr6	21597812	21597813	ENST00000244745.4	.	+	4062	CCCTAATTT	92	0.512195	0.999941	protein_coding	SOX4	ENSG00000124766.7	4869	1425	784	2660	784	2209	4869	2.69662	3278	1853			m6A
chr6	21597889	21597890	ENST00000244745.4	.	+	4139	CACCCTCCG	102	0.777778	0.999964	protein_coding	SOX4	ENSG00000124766.7	4869	1425	784	2660	784	2209	4869	2.72556	3355	1930			m5C
chr22	21621664	21621665	ENST00000342192.9	.	+	491	GTGGACTAA	187	0.724138	0.999991	protein_coding	UBE2L3	ENSG00000185651.15	2861	465	31	2365	31	496	2861	1.98925	460	-5	150		m6A
chr22	21622003	21622004	ENST00000342192.9	.	+	830	AAAAAAACG	43	0.823529	0.999932	protein_coding	UBE2L3	ENSG00000185651.15	2861	465	31	2365	31	496	2861	2.14123	799	334	489		m6A
chr22	21622027	21622028	ENST00000342192.9	.	+	854	CTTCCCTAC	45	0.674419	0.999951	protein_coding	UBE2L3	ENSG00000185651.15	2861	465	31	2365	31	496	2861	2.15137	823	358	513		m5C
chr22	21622085	21622086	ENST00000342192.9	.	+	912	TTCCCCAGA	21	0.6875	0.999934	protein_coding	UBE2L3	ENSG00000185651.15	2861	465	31	2365	31	496	2861	2.1759	881	416	571		m5C
chr22	21622653	21622654	ENST00000342192.9	.	+	1480	CTGCCACAG	38	1	0.999991	protein_coding	UBE2L3	ENSG00000185651.15	2861	465	31	2365	31	496	2861	2.41607	1449	984	1139		m5C
chr22	21622653	21622654	ENST00000545681.2	.	+	1551	CTGCCACAG	23	1	0.999996	protein_coding	UBE2L3	ENSG00000185651.15	2932	369	198	2365	198	567	2932	2.41607	1353	984	1139		m5C
chr22	21622705	21622706	ENST00000545681.2	.	+	1603	CAGGACTCG	25	0.695652	0.999933	protein_coding	UBE2L3	ENSG00000185651.15	2932	369	198	2365	198	567	2932	2.43805	1405	1036	1191		m6A
chr22	21622813	21622814	ENST00000342192.9	.	+	1640	TCGGACTCA	39	0.74359	0.999988	protein_coding	UBE2L3	ENSG00000185651.15	2861	465	31	2365	31	496	2861	2.48372	1609	1144	1299		m6A
chr22	21622813	21622814	ENST00000545681.2	.	+	1711	TCGGACTCA	23	0.521739	0.999991	protein_coding	UBE2L3	ENSG00000185651.15	2932	369	198	2365	198	567	2932	2.48372	1513	1144	1299		m6A
chr22	21628490	21628491	ENST00000292778.11	.	-	906	CTGGACTCC	28	0.653846	0.999988	protein_coding	YDJC	ENSG00000161179.14	1309	972	8	329	8	980	1309	1.92387	898	-74	296		m6A
chr22	21628490	21628491	ENST00000415762.6	.	-	1007	CTGGACTCC	43	0.842105	0.999989	nonsense_mediated_decay	YDJC	ENSG00000161179.14	1410	411	50	949	50	461	1410	2.57534	957	546	296		m6A
chr16	21655520	21655521	ENST00000358154.8	.	+	1202	GAGGACCCT	89	0.625	0.999988	protein_coding	METTL9	ENSG00000197006.14	3153	957	157	2039	157	1114	3153	2.04316	1045	88	294		m6A
chr16	21655520	21655521	ENST00000396014.8	.	+	1218	GAGGACCCT	34	0.818182	0.999994	protein_coding	METTL9	ENSG00000197006.14	1817	954	176	687	176	1130	1817	2.12809	1042	88	291		m6A
chr16	21655530	21655531	ENST00000358154.8	.	+	1212	GGGGACCGC	89	0.448276	0.999972	protein_coding	METTL9	ENSG00000197006.14	3153	957	157	2039	157	1114	3153	2.04806	1055	98	304		m6A
chr16	21655530	21655531	ENST00000396014.8	.	+	1228	GGGGACCGC	35	0.352941	0.999995	protein_coding	METTL9	ENSG00000197006.14	1817	954	176	687	176	1130	1817	2.14265	1052	98	301		m6A
chr16	21655731	21655732	ENST00000358154.8	.	+	1413	AGGGACTCA	79	0.739726	0.999995	protein_coding	METTL9	ENSG00000197006.14	3153	957	157	2039	157	1114	3153	2.14664	1256	299	505		m6A
chr16	21655731	21655732	ENST00000396014.8	.	+	1429	AGGGACTCA	35	0.823529	0.999987	protein_coding	METTL9	ENSG00000197006.14	1817	954	176	687	176	1130	1817	2.43523	1253	299	502		m6A
chr16	21655731	21655732	ENST00000615720.4	.	+	1148	AGGGACTCA	22	0.842105	0.999989	protein_coding	METTL9	ENSG00000197006.14	2890	849	0	2041	0	849	2890	2.1465	1148	299	505		m6A
chr10	21759273	21759274	ENST00000376980.8	.	-	1787	GTGGACTCA	65	0.423729	0.99992	protein_coding	DNAJC1	ENSG00000136770.11	2100	1665	296	139	296	1961	2100	1.8955	1491	-174	344	105	m6A
chr10	21759356	21759357	ENST00000376980.8	.	-	1704	AAGGACTTT	69	0.810345	0.999942	protein_coding	DNAJC1	ENSG00000136770.11	2100	1665	296	139	296	1961	2100	1.84565	1408	-257	261	188	m6A
chr10	21759575	21759576	ENST00000376980.8	.	-	1485	AATTCCAGG	53	0.6	0.999943	protein_coding	DNAJC1	ENSG00000136770.11	2100	1665	296	139	296	1961	2100	1.71411	1189	-476	42	407	m5C
chr1	21822438	21822439	ENST00000374695.8	.	-	14145	CAGGACTCA	28	0.652174	0.999985	protein_coding	HSPG2	ENSG00000142798.20	14341	13176	93	1072	93	13269	14341	2.81716	14052	876	1049		m6A
chr9	21862156	21862157	ENST00000644715.2	.	+	1107	CAAGACATT	36	0.25	0.999962	protein_coding	MTAP	ENSG00000099810.21	6032	852	113	5067	113	965	6032	2.02802	994	142	181		m6A
chr9	21862174	21862175	ENST00000644715.2	.	+	1125	AGAGACTCC	36	0.742857	0.999989	protein_coding	MTAP	ENSG00000099810.21	6032	852	113	5067	113	965	6032	2.03158	1012	160	199		m6A
chr9	21862371	21862372	ENST00000644715.2	.	+	1322	TGGGACTCT	35	0.794118	0.999996	protein_coding	MTAP	ENSG00000099810.21	6032	852	113	5067	113	965	6032	2.07046	1209	357	396		m6A
chr9	21862449	21862450	ENST00000644715.2	.	+	1400	AAAGACTTA	37	0.424242	0.999925	protein_coding	MTAP	ENSG00000099810.21	6032	852	113	5067	113	965	6032	2.08585	1287	435	474		m6A
chr9	21865368	21865369	ENST00000644715.2	.	+	4319	GTTAATTAA	43	0.952381	0.999924	protein_coding	MTAP	ENSG00000099810.21	6032	852	113	5067	113	965	6032	2.66193	4206	3354	3393		m6A
chr9	21865433	21865434	ENST00000644715.2	.	+	4384	ATGGACTAA	37	0.914286	0.999996	protein_coding	MTAP	ENSG00000099810.21	6032	852	113	5067	113	965	6032	2.67476	4271	3419	3458		m6A
chr9	21865434	21865435	ENST00000644715.2	.	+	4385	TGGACTAAT	39	0.921053	0.999984	protein_coding	MTAP	ENSG00000099810.21	6032	852	113	5067	113	965	6032	2.67496	4272	3420	3459		m5C
chr9	21865772	21865773	ENST00000644715.2	.	+	4723	AAAGACAAT	24	0.625	0.999958	protein_coding	MTAP	ENSG00000099810.21	6032	852	113	5067	113	965	6032	2.74166	4610	3758	3797		m6A
chr9	21865841	21865842	ENST00000644715.2	.	+	4792	GTGCCTTTT	35	0.363636	0.999961	protein_coding	MTAP	ENSG00000099810.21	6032	852	113	5067	113	965	6032	2.75528	4679	3827	3866		m5C
chr8	22005099	22005100	ENST00000252512.14	.	+	3384	TTGGACTCT	28	0.6	0.999974	protein_coding	XPO7	ENSG00000130227.17	4870	3264	109	1497	109	3373	4870	2.00735	3275	11	105		m6A
chr8	22005640	22005641	ENST00000252512.14	.	+	3925	AAAAAAAAG	54	0.76	0.999978	protein_coding	XPO7	ENSG00000130227.17	4870	3264	109	1497	109	3373	4870	2.36874	3816	552	646		m6A
chr8	22116410	22116411	ENST00000381418.9	.	-	4018	TGAGCACAG	27	0.875	0.999988	protein_coding	HR	ENSG00000168453.16	5474	3570	623	1281	623	4193	5474	1.95098	3395	-175	17	112	m5C
chr8	22116410	22116411	ENST00000680789.1	.	-	4182	TGAGCACAG	21	0.833333	0.999978	protein_coding	HR	ENSG00000168453.16	5638	3570	787	1281	787	4357	5638	1.95098	3395	-175	17	112	m5C
chr8	22138422	22138423	ENST00000306306.8	.	-	1262	AGGGACCTT	80	0.272727	0.999981	protein_coding	REEP4	ENSG00000168476.12	1666	774	425	467	425	1199	1666	2.1349	837	63	129		m6A
chr10	22329548	22329549	ENST00000376663.8	.	+	1604	CCTGAGACT	26	0.96	0.999999	protein_coding	BMI1	ENSG00000168283.14	3540	981	617	1942	617	1598	3540	2.00309	987	6	336		m6A
chr10	22329550	22329551	ENST00000376663.8	.	+	1606	TGAGACTGT	23	0.956522	0.999999	protein_coding	BMI1	ENSG00000168283.14	3540	981	617	1942	617	1598	3540	2.00412	989	8	338		m6A
chr10	22329551	22329552	ENST00000376663.8	.	+	1607	GAGACTGTT	23	0.954545	0.999997	protein_coding	BMI1	ENSG00000168283.14	3540	981	617	1942	617	1598	3540	2.00463	990	9	339		m5C
chr10	22329690	22329691	ENST00000376663.8	.	+	1746	ATGGACTAC	20	1	0.999985	protein_coding	BMI1	ENSG00000168283.14	3540	981	617	1942	617	1598	3540	2.07621	1129	148	478		m6A
chr16	22346718	22346719	ENST00000268383.7	.	-	1920	TTAGACTTC	23	0.521739	0.999989	protein_coding	CDR2	ENSG00000140743.8	2704	1365	310	1029	310	1675	2704	2.2381	1610	245	1104		m6A
chr16	22346889	22346890	ENST00000268383.7	.	-	1749	GTAGACTCT	21	0.888889	0.999975	protein_coding	CDR2	ENSG00000140743.8	2704	1365	310	1029	310	1675	2704	2.07191	1439	74	933		m6A
chr14	22767359	22767360	ENST00000285848.9	.	+	355	GCTTCCGGC	36	0.896552	0.999933	protein_coding	OXA1L	ENSG00000155463.14	1719	1488	0	231	0	1488	1719	1.23858	355	-1133	112	50	m5C
chr14	22767359	22767360	ENST00000612549.6	.	+	189	GCTTCCGGC	45	0.815789	0.999927	protein_coding	OXA1L	ENSG00000155463.14	2806	1308	14	1484	14	1322	2806	1.13379	175	-1133	112	50	m5C
chr14	22771603	22771604	ENST00000285848.9	.	+	1533	AGAGACTCA	59	0.490909	0.999984	protein_coding	OXA1L	ENSG00000155463.14	1719	1488	0	231	0	1488	1719	2.19481	1533	45	170		m6A
chr14	22771603	22771604	ENST00000612549.6	.	+	1367	AGAGACTCA	61	0.534483	0.999943	protein_coding	OXA1L	ENSG00000155463.14	2806	1308	14	1484	14	1322	2806	2.03032	1353	45	170		m6A
chr14	22771621	22771622	ENST00000285848.9	.	+	1551	CAAGACTTG	63	0.507937	0.999981	protein_coding	OXA1L	ENSG00000155463.14	1719	1488	0	231	0	1488	1719	2.27273	1551	63	188		m6A
chr11	22821183	22821184	ENST00000354193.5	.	-	2221	AAAAAAAAA	20	1	0.999928	protein_coding	SVIP	ENSG00000198168.9	4479	234	53	4192	53	287	4479	2.46135	2168	1934	1949		m6A
chr14	22875540	22875541	ENST00000359591.9	.	+	1156	GAGGACTTC	28	0.692308	0.999992	protein_coding	LRP10	ENSG00000197324.9	6892	2142	564	4186	564	2706	6892	1.27638	592	-1550	186	832	m6A
chr14	22875666	22875667	ENST00000359591.9	.	+	1282	CTGGACTTG	26	0.583333	0.999977	protein_coding	LRP10	ENSG00000197324.9	6892	2142	564	4186	564	2706	6892	1.3352	718	-1424	312	706	m6A
chr14	22875975	22875976	ENST00000359591.9	.	+	1591	TGGGACTGT	39	0.742857	0.999995	protein_coding	LRP10	ENSG00000197324.9	6892	2142	564	4186	564	2706	6892	1.47946	1027	-1115	621	397	m6A
chr14	22876002	22876003	ENST00000359591.9	.	+	1618	GAGGACTGC	38	0.714286	0.999936	protein_coding	LRP10	ENSG00000197324.9	6892	2142	564	4186	564	2706	6892	1.49206	1054	-1088	648	370	m6A
chr14	22876025	22876026	ENST00000359591.9	.	+	1641	TGGACACTT	44	0.945946	0.999965	protein_coding	LRP10	ENSG00000197324.9	6892	2142	564	4186	564	2706	6892	1.5028	1077	-1065	671	347	m5C
chr14	22876242	22876243	ENST00000359591.9	.	+	1858	TGGGACTGC	45	0.822222	0.999999	protein_coding	LRP10	ENSG00000197324.9	6892	2142	564	4186	564	2706	6892	1.60411	1294	-848	888	130	m6A
chr14	22876243	22876244	ENST00000359591.9	.	+	1859	GGGACTGCT	43	0.95	0.999987	protein_coding	LRP10	ENSG00000197324.9	6892	2142	564	4186	564	2706	6892	1.60458	1295	-847	889	129	m5C
chr14	22877415	22877416	ENST00000359591.9	.	+	2594	CTGGACCCC	71	0.1	0.999941	protein_coding	LRP10	ENSG00000197324.9	6892	2142	564	4186	564	2706	6892	1.94771	2030	-112	476		m6A
chr14	22877847	22877848	ENST00000359591.9	.	+	3026	CTGGACACT	49	0.369565	0.999955	protein_coding	LRP10	ENSG00000197324.9	6892	2142	564	4186	564	2706	6892	2.07645	2462	320	908		m6A
chr1	22914193	22914194	ENST00000374630.8	.	+	3728	AAGACACTG	22	0.952381	0.999997	protein_coding	EPHB2	ENSG00000133216.17	11035	2961	144	7930	144	3105	11035	2.07856	3584	623	732		m5C
chr1	22914476	22914477	ENST00000374630.8	.	+	4011	CTGGACTCG	22	1	0.999976	protein_coding	EPHB2	ENSG00000133216.17	11035	2961	144	7930	144	3105	11035	2.11425	3867	906	1015		m6A
chr18	22993277	22993278	ENST00000399722.6	.	+	1801	GGAGACTGT	20	0.722222	0.999995	protein_coding	RBBP8	ENSG00000101773.19	3293	2694	351	248	351	3045	3293	1.53823	1450	-1244	530	362	m6A
chr14	23034821	23034822	ENST00000361611.11	.	-	78	TCGGACTTG	186	0.325843	0.999923	protein_coding	PSMB5	ENSG00000100804.19	1044	792	19	233	19	811	1044	1.07449	59	-733		139	m6A
chr14	23058715	23058716	ENST00000557515.5	.	-	2598	AGTTCCCAG	24	0.85	0.999983	protein_coding	ACIN1	ENSG00000100813.15	2751	1749	418	584	418	2167	2751	2.73801	2180	431	758		m5C
chr14	23058715	23058716	ENST00000605057.6	.	-	4307	AGTTCCCAG	23	0.9	0.999923	protein_coding	ACIN1	ENSG00000100813.15	4460	3852	24	584	24	3876	4460	2.73801	4283	431	758		m5C
chr14	23058855	23058856	ENST00000557515.5	.	-	2458	GCCCCAGTC	20	0.842105	0.999981	protein_coding	ACIN1	ENSG00000100813.15	2751	1749	418	584	418	2167	2751	2.49829	2040	291	618		m5C
chr14	23058856	23058857	ENST00000557515.5	.	-	2457	TGCCCCAGT	21	0.777778	0.99999	protein_coding	ACIN1	ENSG00000100813.15	2751	1749	418	584	418	2167	2751	2.49658	2039	290	617		m5C
chr14	23058857	23058858	ENST00000557515.5	.	-	2456	GTGCCCCAG	23	0.809524	0.999994	protein_coding	ACIN1	ENSG00000100813.15	2751	1749	418	584	418	2167	2751	2.49486	2038	289	616		m5C
chr1	23083585	23083586	ENST00000356634.7	.	+	2929	AAAGACTGA	35	0.909091	0.999965	protein_coding	KDM1A	ENSG00000004487.17	3033	2559	149	325	149	2708	3033	2.68	2780	221	407		m6A
chr14	23098254	23098255	ENST00000319074.6	.	+	712	CTGGACTCC	43	0.976744	0.999996	protein_coding	C14orf119	ENSG00000179933.6	2914	423	116	2375	116	539	2914	2.07284	596	173	597		m6A
chr8	23290165	23290166	ENST00000265806.12	.	+	616	AGGGACTCC	30	0.62069	0.999974	protein_coding	R3HCC1	ENSG00000104679.12	1573	1323	68	182	68	1391	1573	1.41421	548	-775	300	304	m6A
chr8	23290197	23290198	ENST00000265806.12	.	+	648	GAGGACCTA	37	0.638889	0.999963	protein_coding	R3HCC1	ENSG00000104679.12	1573	1323	68	182	68	1391	1573	1.4384	580	-743	332	272	m6A
chr8	23290242	23290243	ENST00000265806.12	.	+	693	CTGGACCCT	34	0.363636	0.999905	protein_coding	R3HCC1	ENSG00000104679.12	1573	1323	68	182	68	1391	1573	1.47241	625	-698	377	227	m6A
chr8	23297422	23297423	ENST00000389131.8	.	-	3194	ACAGACTTT	20	0.578947	0.999989	protein_coding	LOXL2	ENSG00000134013.16	3721	2325	250	1146	250	2575	3721	2.54014	2944	619	699		m6A
chr1	23310260	23310261	ENST00000302271.11	.	-	2177	TTGGACATT	36	0.529412	0.99991	protein_coding	HNRNPR	ENSG00000125944.21	7751	1902	83	5766	83	1985	7751	2.0333	2094	192	805		m6A
chr1	23310260	23310261	ENST00000478691.5	.	-	2072	TTGGACATT	30	0.586207	0.999973	protein_coding	HNRNPR	ENSG00000125944.21	7646	1608	272	5766	272	1880	7646	2.0333	1800	192	805		m6A
chr1	23310744	23310745	ENST00000302271.11	.	-	1693	TGGGACCAC	34	0.363636	0.999966	protein_coding	HNRNPR	ENSG00000125944.21	7751	1902	83	5766	83	1985	7751	1.84648	1610	-292	321		m6A
chr1	23310744	23310745	ENST00000478691.5	.	-	1588	TGGGACCAC	27	0.37037	0.999968	protein_coding	HNRNPR	ENSG00000125944.21	7646	1608	272	5766	272	1880	7646	1.81841	1316	-292	321		m6A
chr22	23315673	23315674	ENST00000305877.13	.	+	4419	AAGGACAGG	31	0.464286	0.999905	protein_coding	BCR	ENSG00000186716.21	6783	3816	452	2515	452	4268	6783	2.06004	3967	151	241		m6A
chr22	23315727	23315728	ENST00000305877.13	.	+	4473	TCAGACTGT	38	0.861111	0.99999	protein_coding	BCR	ENSG00000186716.21	6783	3816	452	2515	452	4268	6783	2.08151	4021	205	295		m6A
chr22	23315909	23315910	ENST00000305877.13	.	+	4655	CTGGATTCC	38	0.741935	0.999969	protein_coding	BCR	ENSG00000186716.21	6783	3816	452	2515	452	4268	6783	2.15388	4203	387	477		m6A
chr14	23325744	23325745	ENST00000216727.9	.	+	1392	CAGCCAGGT	29	0.791667	0.999957	protein_coding	PABPN1	ENSG00000100836.11	1811	921	13	877	13	934	1811	2.52223	1379	458	498		m5C
chr20	23354202	23354203	ENST00000254998.3	.	+	493	CAGGACAAG	27	0.807692	0.999993	protein_coding	NXT1	ENSG00000132661.4	1062	423	332	307	332	755	1062	1.38061	161	-262	222		m6A
chr20	23354204	23354205	ENST00000254998.3	.	+	495	GGACAAGAA	25	0.913043	0.999982	protein_coding	NXT1	ENSG00000132661.4	1062	423	332	307	332	755	1062	1.38534	163	-260	224		m6A
chr20	23354267	23354268	ENST00000254998.3	.	+	558	GTAGACTGC	33	0.633333	0.999996	protein_coding	NXT1	ENSG00000132661.4	1062	423	332	307	332	755	1062	1.53428	226	-197	287		m6A
chr20	23354363	23354364	ENST00000254998.3	.	+	654	CGGGACTTC	23	0.73913	0.999983	protein_coding	NXT1	ENSG00000132661.4	1062	423	332	307	332	755	1062	1.76123	322	-101	383		m6A
chr20	23354715	23354716	ENST00000254998.3	.	+	1006	GTAGAGACT	21	0.75	0.999918	protein_coding	NXT1	ENSG00000132661.4	1062	423	332	307	332	755	1062	2.81759	674	251	735		m6A
chr20	23354717	23354718	ENST00000254998.3	.	+	1008	AGAGACTCT	21	0.761905	0.999996	protein_coding	NXT1	ENSG00000132661.4	1062	423	332	307	332	755	1062	2.8241	676	253	737		m6A
chr18	23482749	23482750	ENST00000339486.8	.	+	3183	TAATAGAAA	36	0.84375	0.999989	protein_coding	RIOK3	ENSG00000101782.15	3574	1560	153	1861	153	1713	3574	2.7899	3030	1470	1578		m6A
chr18	23531993	23531994	ENST00000269228.10	.	-	4207	CAGGACACT	52	0.681818	0.999944	protein_coding	NPC1	ENSG00000141458.13	4760	3837	163	760	163	4000	4760	2.27237	4044	207	290		m6A
chr18	23556338	23556339	ENST00000269228.10	.	-	1392	TCATCCGGG	22	1	0.999998	protein_coding	NPC1	ENSG00000141458.13	4760	3837	163	760	163	4000	4760	1.3203	1229	-2608	274	97	m5C
chr20	23633841	23633842	ENST00000376925.8	.	-	607	CTGGACTGG	39	0.555556	0.999992	protein_coding	CST3	ENSG00000101439.9	793	441	93	259	93	534	793	2.28185	514	73	157		m6A
chr16	23669223	23669224	ENST00000300087.7	.	+	2705	TGGGACTCT	29	0.407407	0.999977	protein_coding	DCTN5	ENSG00000166847.10	10954	549	77	10328	77	626	10954	2.2013	2628	2079	2177		m6A
chr16	23669223	23669224	ENST00000563614.1	.	+	2756	TGGGACTCT	22	0.6	0.999979	retained_intron	DCTN5	ENSG00000166847.10	3405	0	0	0	0	0	0	inf	2756	2756			m6A
chr16	23669559	23669560	ENST00000300087.7	.	+	3041	AGAGACTGA	30	0.954545	0.999956	protein_coding	DCTN5	ENSG00000166847.10	10954	549	77	10328	77	626	10954	2.23383	2964	2415	2513		m6A
chr16	23669559	23669560	ENST00000563614.1	.	+	3092	AGAGACTGA	22	0.952381	0.999935	retained_intron	DCTN5	ENSG00000166847.10	3405	0	0	0	0	0	0	inf	3092	3092			m6A
chr16	23669560	23669561	ENST00000300087.7	.	+	3042	GAGACTGAG	28	0.954545	0.999938	protein_coding	DCTN5	ENSG00000166847.10	10954	549	77	10328	77	626	10954	2.23393	2965	2416	2514		m5C
chr16	23690082	23690083	ENST00000562272.5	.	+	3851	CCGGACTGG	34	0.483871	0.999938	retained_intron	PLK1	ENSG00000166851.15	4135	0	0	0	0	0	0	inf	3851	3851	223		m6A
chr16	23690159	23690160	ENST00000562272.5	.	+	3928	GTGCCCCCC	30	0.551724	0.999947	retained_intron	PLK1	ENSG00000166851.15	4135	0	0	0	0	0	0	inf	3928	3928	300		m5C
chr16	23690160	23690161	ENST00000300093.9	.	+	1953	TGCCCCCCA	157	0.493056	0.999943	protein_coding	PLK1	ENSG00000166851.15	2160	1812	44	304	44	1856	2160	2.31908	1909	97	301		m5C
chr16	23690160	23690161	ENST00000562272.5	.	+	3929	TGCCCCCCA	27	0.44	0.999991	retained_intron	PLK1	ENSG00000166851.15	4135	0	0	0	0	0	0	inf	3929	3929	301		m5C
chr16	23690161	23690162	ENST00000562272.5	.	+	3930	GCCCCCCAG	27	0.407407	0.999989	retained_intron	PLK1	ENSG00000166851.15	4135	0	0	0	0	0	0	inf	3930	3930	302		m5C
chr16	23690162	23690163	ENST00000562272.5	.	+	3931	CCCCCCAGC	27	0.384615	0.999908	retained_intron	PLK1	ENSG00000166851.15	4135	0	0	0	0	0	0	inf	3931	3931	303		m5C
chr22	23765853	23765854	ENST00000401675.7	.	-	670	AATTAAAAG	20	0.764706	0.999956	protein_coding	CHCHD10	ENSG00000250479.9	691	450	68	173	68	518	691	2.87861	602	152	172		m6A
chr22	23816880	23816881	ENST00000407422.8	.	+	951	GAGTCCTAC	37	0.941176	0.999996	protein_coding	SMARCB1	ENSG00000099956.20	1730	1131	239	360	239	1370	1730	1.62953	712	-419	111	56	m5C
chr22	23816880	23816881	ENST00000644036.2	.	+	943	GAGTCCTAC	39	0.871795	0.999995	protein_coding	SMARCB1	ENSG00000099956.20	5191	1158	204	3829	204	1362	5191	1.63817	739	-419	111	56	m5C
chr22	23834329	23834330	ENST00000407422.8	.	+	1519	CCTTCCCGG	44	0.631579	0.999957	protein_coding	SMARCB1	ENSG00000099956.20	1730	1131	239	360	239	1370	1730	2.41389	1280	149	189		m5C
chr22	23834329	23834330	ENST00000644036.2	.	+	1511	CCTTCCCGG	42	0.710526	0.999981	protein_coding	SMARCB1	ENSG00000099956.20	5191	1158	204	3829	204	1362	5191	2.03891	1307	149	189		m5C
chr22	23834361	23834362	ENST00000644036.2	.	+	1543	CAGTCCTGC	45	0.810811	0.999931	protein_coding	SMARCB1	ENSG00000099956.20	5191	1158	204	3829	204	1362	5191	2.04727	1339	181	221		m5C
chr22	23834362	23834363	ENST00000644036.2	.	+	1544	AGTCCTGCC	44	0.710526	0.999947	protein_coding	SMARCB1	ENSG00000099956.20	5191	1158	204	3829	204	1362	5191	2.04753	1340	182	222		m5C
chrX	23907793	23907794	ENST00000379226.9	.	-	144	AGAAATCAA	22	0.409091	0.99995	protein_coding	APOO	ENSG00000184831.14	1122	597	236	289	236	833	1122	0.610169	-92	-689		101	m6A
[truncated: 7,007 more rows]
