# Supplementary material for: Prediction of m6A and m5C at single-molecule resolution reveals a transcriptome-wide co-occurrence of RNA modifications
Source: Nat Commun. 2024 May 9;15:3899. doi: 10.1038/s41467-024-47953-7 (PMC11082244; doi:10.1038/s41467-024-47953-7)
Supplement: Supplementary file 13 — Supplementary Data S10 [file 41467_2024_47953_MOESM13_ESM.xlsx]

## Sheet: Supp Data S10
Supp. Data S10. Significant sites CHEUI-solo predictions of m6A and m5C in three developmental time points from mouse prefrontal cortex. Column 1: Chromosome; column 2: genomic start position (half-open) of the modified site; column 3: genomic end position of the modified site; column 4: transcript unique ID; column 5: score (not used); column 6: genomic strand; column 7: Transcript position (hal…
#chr	start	end	transcript	score	strand	tx_coord	motif	coverage	stoich	prob	transcript_type	gene_name	gene_id	tx_len	cds_len	utr5_len	utr3_len	cds_start	cds_end	tx_end	rel_pos	abs_cds_start	abs_cds_end	up_junc_dist	down_junc_dist	modification	sample
3	108016411	108016412	ENSMUST00000000001.5	.	-	1445	TTGGACTCT	33	0.96875	0.999992	protein_coding	Gnai3	ENSMUSG00000000001	3262	1065	141	2056	141	1206	3262	2.11625	1304	239	220		m6A	E12
3	108016097	108016098	ENSMUST00000000001.5	.	-	1759	TGGGACTAT	45	0.585366	0.99999	protein_coding	Gnai3	ENSMUSG00000000001	3262	1065	141	2056	141	1206	3262	2.26897	1618	553	534		m6A	E12
2	38244534	38244535	ENSMUST00000000253.6	.	+	1412	CGGGACTTG	135	0.333333	0.999953	protein_coding	Lhx2	ENSMUSG00000000247	2840	1221	1015	604	1015	2236	2840	1.32514	397	-824	74	330	m6A	E12
2	38259025	38259026	ENSMUST00000000253.6	.	+	2120	ACAGACTTG	155	0.875862	0.999999	protein_coding	Lhx2	ENSMUSG00000000247	2840	1221	1015	604	1015	2236	2840	1.905	1105	-116	172		m6A	E12
2	38259386	38259387	ENSMUST00000000253.6	.	+	2481	GTGGACTGA	218	0.921951	0.999987	protein_coding	Lhx2	ENSMUSG00000000247	2840	1221	1015	604	1015	2236	2840	2.40563	1466	245	533		m6A	E12
2	38259445	38259446	ENSMUST00000000253.6	.	+	2540	AAAGACTGC	215	0.896552	0.999997	protein_coding	Lhx2	ENSMUSG00000000247	2840	1221	1015	604	1015	2236	2840	2.50331	1525	304	592		m6A	E12
5	140746084	140746085	ENSMUST00000000153.9	.	-	1493	TGAGACTAC	24	0.55	0.999982	protein_coding	Gna12	ENSMUSG00000000149	3416	1140	135	2141	135	1275	3416	2.10182	1358	218	788		m6A	E12
5	140744885	140744886	ENSMUST00000000153.9	.	-	2692	GGAAATAGC	42	0.533333	0.999923	protein_coding	Gna12	ENSMUSG00000000149	3416	1140	135	2141	135	1275	3416	2.66184	2557	1417	1987		m6A	E12
5	140744568	140744569	ENSMUST00000000153.9	.	-	3009	ACAGACTGA	44	0.783784	0.999982	protein_coding	Gna12	ENSMUSG00000000149	3416	1140	135	2141	135	1275	3416	2.8099	2874	1734	2304		m6A	E12
6	127106137	127106138	ENSMUST00000000188.12	.	-	2316	GCTGAGAAA	20	0.947368	0.99999	protein_coding	Ccnd2	ENSMUSG00000000184	6330	870	287	5173	287	1157	6330	2.22405	2029	1159	1312		m6A	E12
6	127106135	127106136	ENSMUST00000000188.12	.	-	2318	TGAGAAAGC	20	0.894737	0.99998	protein_coding	Ccnd2	ENSMUSG00000000184	6330	870	287	5173	287	1157	6330	2.22443	2031	1161	1314		m6A	E12
2	31184784	31184785	ENSMUST00000000199.8	.	+	3436	GGCCAGGCC	20	1	0.999943	protein_coding	Ncs1	ENSMUSG00000062661	4653	573	356	3724	356	929	4653	2.6732	3080	2507	2489		m6A	E12
11	6546344	6546345	ENSMUST00000000388.15	.	+	1458	ATGGACCAG	26	0.346154	0.99999	protein_coding	Ccm2	ENSMUSG00000000378	1858	1362	113	383	113	1475	1858	1.98752	1345	-17	264		m6A	E12
11	6546706	6546707	ENSMUST00000000388.15	.	+	1820	AGAGACCTT	22	0.772727	0.99998	protein_coding	Ccm2	ENSMUSG00000000378	1858	1362	113	383	113	1475	1858	2.90078	1707	345	626		m6A	E12
6	115596551	115596552	ENSMUST00000000451.14	.	-	2196	GAAGAAAGT	20	0.8	0.999982	protein_coding	Raf1	ENSMUSG00000000441	3070	1947	426	697	426	2373	3070	1.90909	1770	-177	102	33	m6A	E12
5	138166407	138166408	ENSMUST00000000505.16	.	-	1562	TGGAAGCCC	50	1	0.999904	protein_coding	Mcm7	ENSMUSG00000029730	2962	2160	666	136	666	2826	2962	1.41481	896	-1264	26	89	m6A	E12
5	138165640	138165641	ENSMUST00000000505.16	.	-	1927	AGAGACTCT	92	0.290698	0.999969	protein_coding	Mcm7	ENSMUSG00000029730	2962	2160	666	136	666	2826	2962	1.5838	1261	-899	60	334	m6A	E12
11	112676452	112676453	ENSMUST00000000579.3	.	+	2001	TTGGACACT	27	0.923077	0.999996	protein_coding	Sox9	ENSMUSG00000000567	4135	1524	361	2250	361	1885	4135	2.05156	1640	116	955		m6A	E12
11	112676540	112676541	ENSMUST00000000579.3	.	+	2089	TAAGACTTT	27	1	0.999994	protein_coding	Sox9	ENSMUSG00000000567	4135	1524	361	2250	361	1885	4135	2.09067	1728	204	1043		m6A	E12
11	112676620	112676621	ENSMUST00000000579.3	.	+	2169	ATGGACCCA	21	0.809524	0.999924	protein_coding	Sox9	ENSMUSG00000000567	4135	1524	361	2250	361	1885	4135	2.12622	1808	284	1123		m6A	E12
11	112676702	112676703	ENSMUST00000000579.3	.	+	2251	TTGGACTTT	26	1	0.999983	protein_coding	Sox9	ENSMUSG00000000567	4135	1524	361	2250	361	1885	4135	2.16267	1890	366	1205		m6A	E12
9	51999431	51999432	ENSMUST00000000590.16	.	+	3782	TTGGACTCT	37	0.472222	0.999989	protein_coding	Rdx	ENSMUSG00000032050	4380	1752	378	2250	378	2130	4380	2.73422	3404	1652	1817		m6A	E12
7	7286472	7286473	ENSMUST00000000619.8	.	-	3441	TTGGACTAT	20	0.736842	0.999993	protein_coding	Clcn4	ENSMUSG00000000605	4607	2244	488	1875	488	2732	4607	2.37813	2953	709	800		m6A	E12
8	123932001	123932002	ENSMUST00000000759.9	.	-	1140	GTGGACTTT	35	0.764706	0.999956	protein_coding	Chmp1a	ENSMUSG00000000743	2140	591	88	1461	88	679	2140	2.31554	1052	461	483		m6A	E12
8	123932172	123932173	ENSMUST00000000759.9	.	-	969	CTGGACTTG	30	0.888889	0.999998	protein_coding	Chmp1a	ENSMUSG00000000743	2140	591	88	1461	88	679	2140	2.19849	881	290	312		m6A	E12
8	123932143	123932144	ENSMUST00000000759.9	.	-	998	TGAGACTCC	32	0.4	0.999908	protein_coding	Chmp1a	ENSMUSG00000000743	2140	591	88	1461	88	679	2140	2.21834	910	319	341		m6A	E12
14	54606029	54606030	ENSMUST00000000985.7	.	+	1437	ACAGACTCT	51	0.86	0.999961	protein_coding	Oxa1l	ENSMUSG00000000959	2538	1302	14	1222	14	1316	2538	2.09902	1423	121	255		m6A	E12
11	78413225	78413226	ENSMUST00000001127.11	.	+	1717	TTGGACTGA	30	0.821429	0.999995	protein_coding	Poldip2	ENSMUSG00000001100	2054	1107	119	828	119	1226	2054	2.593	1598	491	606		m6A	E12
11	78413468	78413469	ENSMUST00000001127.11	.	+	1960	TTGGACTGC	30	0.482759	0.999979	protein_coding	Poldip2	ENSMUSG00000001100	2054	1107	119	828	119	1226	2054	2.88647	1841	734	849		m6A	E12
6	86652532	86652533	ENSMUST00000001186.11	.	-	484	TTCAACAGA	27	1	0.999973	protein_coding	Snrnp27	ENSMUSG00000001158	885	468	42	375	42	510	885	1.94444	442	-26	29		m6A	E12
12	100172824	100172825	ENSMUST00000001204.8	.	+	746	CAGAAGCCC	54	0.980392	0.999958	protein_coding	Calm1	ENSMUSG00000001175	3987	342	267	3378	267	609	3987	2.04056	479	137	166		m6A	E12
17	56629655	56629656	ENSMUST00000001258.15	.	+	2755	TTGGACTTC	26	0.923077	0.99999	protein_coding	Uhrf1	ENSMUSG00000001228	3586	2349	253	984	253	2602	3586	2.15549	2502	153	300		m6A	E12
8	8670388	8670389	ENSMUST00000001319.15	.	-	1837	TTGGACTGC	23	0.809524	0.99999	protein_coding	Efnb2	ENSMUSG00000001300	4793	1011	628	3154	628	1639	4793	2.06278	1209	198	587		m6A	E12
8	8670211	8670212	ENSMUST00000001319.15	.	-	2014	TTGGACCTC	21	0.714286	0.999931	protein_coding	Efnb2	ENSMUSG00000001300	4793	1011	628	3154	628	1639	4793	2.1189	1386	375	764		m6A	E12
11	101362654	101362655	ENSMUST00000001347.7	.	+	1369	GCAAATAAA	36	1	0.999992	protein_coding	Rnd2	ENSMUSG00000001313	1394	684	163	547	163	847	1394	2.9543	1206	522	771		m6A	E12
18	36899697	36899698	ENSMUST00000001416.8	.	-	1871	GTGGACTAA	27	0.333333	0.999985	protein_coding	Hars	ENSMUSG00000001380	1989	1530	105	354	105	1635	1989	2.66667	1766	236	308		m6A	E12
18	36899661	36899662	ENSMUST00000001416.8	.	-	1907	ATGGACTTG	25	0.875	0.999982	protein_coding	Hars	ENSMUSG00000001380	1989	1530	105	354	105	1635	1989	2.76836	1802	272	344		m6A	E12
18	36931110	36931111	ENSMUST00000001419.10	.	+	701	CTGGACCTA	59	0.685185	0.99999	protein_coding	Zmat2	ENSMUSG00000001383	2310	600	66	1644	66	666	2310	2.02129	635	35	179		m6A	E12
3	88269621	88269622	ENSMUST00000001451.11	.	+	4424	CTTAATAAA	24	1	0.999926	protein_coding	Smg5	ENSMUSG00000001415	4448	3054	164	1230	164	3218	4448	2.98049	4260	1206	1290		m6A	E12
5	4133255	4133256	ENSMUST00000001507.5	.	-	1819	TAAGACAAT	32	0.5	0.999986	protein_coding	Cyp51	ENSMUSG00000001467	3931	1512	439	1980	439	1951	3931	1.9127	1380	-132	47		m6A	E12
17	36145997	36145998	ENSMUST00000001566.10	.	-	1463	ATGGACGAG	1455	0.810219	0.999985	protein_coding	Tubb5	ENSMUSG00000001525	2649	1335	253	1061	253	1588	2649	1.90637	1210	-125	933		m6A	E12
11	94843000	94843001	ENSMUST00000001547.8	.	+	5062	TTGGACTGT	24	0.73913	0.999987	protein_coding	Col1a1	ENSMUSG00000001506	5930	4362	145	1423	145	4507	5930	2.39002	4917	555	702		m6A	E12
11	94843858	94843859	ENSMUST00000001547.8	.	+	5920	TGGAAATGA	35	0.586207	0.999911	protein_coding	Col1a1	ENSMUSG00000001506	5930	4362	145	1423	145	4507	5930	2.99297	5775	1413	1560		m6A	E12
12	112620553	112620554	ENSMUST00000001780.10	.	-	2390	AGAGACATT	104	0.442105	0.999914	protein_coding	Akt1	ENSMUSG00000001729	2690	1443	370	877	370	1813	2690	2.65792	2020	577	657		m6A	E12
1	121481788	121481789	ENSMUST00000001724.12	.	-	2032	GTGGAGAAG	24	0.954545	0.999959	protein_coding	Ddx18	ENSMUSG00000001674	2258	1983	114	161	114	2097	2258	1.96722	1918	-65	78		m6A	E12
1	121481786	121481787	ENSMUST00000001724.12	.	-	2034	GGAGAAGTC	24	0.952381	0.999994	protein_coding	Ddx18	ENSMUSG00000001674	2258	1983	114	161	114	2097	2258	1.96823	1920	-63	80		m6A	E12
6	29760110	29760111	ENSMUST00000001812.5	.	+	2525	CTGGACTCT	51	0.9375	1	protein_coding	Smo	ENSMUSG00000001761	3779	2382	317	1080	317	2699	3779	1.92695	2208	-174	260		m6A	E12
6	29760276	29760277	ENSMUST00000001812.5	.	+	2691	TCGGACTTC	53	0.836735	0.999984	protein_coding	Smo	ENSMUSG00000001761	3779	2382	317	1080	317	2699	3779	1.99664	2374	-8	426		m6A	E12
6	29760486	29760487	ENSMUST00000001812.5	.	+	2901	CAGGACCCT	59	0.245614	0.999969	protein_coding	Smo	ENSMUSG00000001761	3779	2382	317	1080	317	2699	3779	2.18704	2584	202	636		m6A	E12
10	85774916	85774917	ENSMUST00000001834.4	.	-	1592	CAAGAAGGC	53	0.891304	0.999971	protein_coding	Rtcb	ENSMUSG00000001783	2009	1518	116	375	116	1634	2009	1.97233	1476	-42	66		m6A	E12
10	85774839	85774840	ENSMUST00000001834.4	.	-	1669	ATGGACTGA	54	0.673077	0.99999	protein_coding	Rtcb	ENSMUSG00000001783	2009	1518	116	375	116	1634	2009	2.09333	1553	35	143		m6A	E12
2	31862989	31862990	ENSMUST00000001920.13	.	+	2652	TTGGACTGC	24	0.454545	0.999967	protein_coding	Aif1l	ENSMUSG00000001864	3117	453	212	2452	212	665	3117	2.81036	2440	1987	2075		m6A	E12
2	31861107	31861108	ENSMUST00000001920.13	.	+	770	GTGGACTCA	23	0.5	0.999991	protein_coding	Aif1l	ENSMUSG00000001864	3117	453	212	2452	212	665	3117	2.04282	558	105	193		m6A	E12
X	20548935	20548936	ENSMUST00000001989.9	.	+	3588	GATAATTAC	52	1	0.999996	protein_coding	Uba1	ENSMUSG00000001924	4071	3177	228	666	228	3405	4071	2.27477	3360	183	319		m6A	E12
11	78102709	78102710	ENSMUST00000002121.5	.	-	4830	GAGAAGCCC	25	0.869565	0.999988	protein_coding	Supt6	ENSMUSG00000002052	6488	5181	470	837	470	5651	6488	1.84154	4360	-821	37	88	m6A	E12
11	78098391	78098392	ENSMUST00000002121.5	.	-	5667	TCGGACTCT	44	0.886364	0.999999	protein_coding	Supt6	ENSMUSG00000002052	6488	5181	470	837	470	5651	6488	2.01912	5197	16	203		m6A	E12
11	4126638	4126639	ENSMUST00000002198.4	.	+	1787	ATGAAATCC	33	0.806452	0.999975	protein_coding	Sf3a1	ENSMUSG00000002129	4920	2376	138	2406	138	2514	4920	1.69402	1649	-727	158	88	m6A	E12
11	4130457	4130458	ENSMUST00000002198.4	.	+	2836	TGGGACTTG	63	0.516667	0.999988	protein_coding	Sf3a1	ENSMUSG00000002129	4920	2376	138	2406	138	2514	4920	2.13383	2698	322	424		m6A	E12
5	8447382	8447383	ENSMUST00000002368.16	.	-	1990	TTGGACCTT	20	0.8125	0.999968	protein_coding	Dbf4	ENSMUSG00000002297	2401	1989	168	244	168	2157	2401	1.91604	1822	-167	779		m6A	E12
8	71827045	71827046	ENSMUST00000002466.9	.	-	1942	TTTGAGACT	35	0.909091	0.99996	protein_coding	Nr2f6	ENSMUSG00000002393	2218	1173	689	356	689	1862	2218	2.22472	1253	80	352		m6A	E12
8	71827043	71827044	ENSMUST00000002466.9	.	-	1944	TGAGACTGA	33	0.903226	0.999999	protein_coding	Nr2f6	ENSMUSG00000002393	2218	1173	689	356	689	1862	2218	2.23034	1255	82	354		m6A	E12
8	71827023	71827024	ENSMUST00000002466.9	.	-	1964	AAAGACTGT	28	0.916667	0.999991	protein_coding	Nr2f6	ENSMUSG00000002393	2218	1173	689	356	689	1862	2218	2.28652	1275	102	374		m6A	E12
8	71833748	71833749	ENSMUST00000002466.9	.	-	855	GTGGACTGC	20	0.764706	0.999995	protein_coding	Nr2f6	ENSMUSG00000002393	2218	1173	689	356	689	1862	2218	1.14152	166	-1007		115	m6A	E12
8	71857150	71857151	ENSMUST00000002473.10	.	+	1320	TGGGACTAT	45	0.697674	0.99998	protein_coding	Babam1	ENSMUSG00000031820	1433	1002	210	221	210	1212	1433	2.48869	1110	108	312		m6A	E12
2	181330631	181330632	ENSMUST00000002532.9	.	-	1093	ATTAATTAA	23	1	0.999957	protein_coding	Rgs19	ENSMUSG00000002458	1511	651	175	685	175	826	1511	2.38978	918	267	456		m6A	E12
15	75942156	75942157	ENSMUST00000002599.11	.	-	1702	CTGGACTTG	21	0.952381	0.999997	protein_coding	Puf60	ENSMUSG00000002524	1821	1644	39	138	39	1683	1821	2.13768	1663	19	319		m6A	E12
17	57303148	57303149	ENSMUST00000002735.9	.	+	943	TGAGACACT	33	0.30303	0.999981	protein_coding	Clpp	ENSMUSG00000002660	983	819	23	141	23	842	983	2.71631	920	101	271		m6A	E12
2	166787767	166787768	ENSMUST00000002790.14	.	+	3099	GTGGACTTC	78	0.554054	0.999971	protein_coding	Cse1l	ENSMUSG00000002718	3641	2916	129	596	129	3045	3641	2.0906	2970	54	144		m6A	E12
5	135273932	135273933	ENSMUST00000002825.6	.	+	5441	GAGGACTCT	52	0.454545	0.999932	protein_coding	Baz1b	ENSMUSG00000002748	6492	4440	386	1666	386	4826	6492	2.36915	5055	615	973		m6A	E12
17	46994521	46994522	ENSMUST00000002839.9	.	-	2320	GGAGACTGT	33	0.566667	0.99998	protein_coding	Ppp2r5d	ENSMUSG00000059409	2926	1785	143	998	143	1928	2926	2.39279	2177	392	530		m6A	E12
7	45531131	45531132	ENSMUST00000002855.14	.	+	798	GTCCAGACA	31	0.965517	0.999975	protein_coding	Kdelr1	ENSMUSG00000002778	1599	639	239	721	239	878	1599	1.8748	559	-80	208	45	m6A	E12
7	45531133	45531134	ENSMUST00000002855.14	.	+	800	CCAGACAGT	31	0.96	0.999903	protein_coding	Kdelr1	ENSMUSG00000002778	1599	639	239	721	239	878	1599	1.87793	561	-78	210	43	m6A	E12
17	56374858	56374859	ENSMUST00000002914.10	.	+	3117	AAAGACTCT	24	0.956522	0.999961	protein_coding	Chaf1a	ENSMUSG00000002835	5535	2736	73	2726	73	2809	5535	2.11299	3044	308	452		m6A	E12
16	38266312	38266313	ENSMUST00000002923.10	.	-	1044	GCGGACACG	65	0.396825	0.999957	protein_coding	Adprh	ENSMUSG00000002844	2966	1089	217	1660	217	1306	2966	1.75941	827	-262	153		m6A	E12
8	73010719	73010720	ENSMUST00000003117.15	.	+	1574	GTGGACTCA	53	0.55102	0.999923	protein_coding	Ap1m1	ENSMUSG00000003033	2084	1272	184	628	184	1456	2084	2.1879	1390	118	141		m6A	E12
8	72934529	72934530	ENSMUST00000003121.9	.	+	1331	TCAGACTGA	36	0.90625	0.999988	protein_coding	Rab8a	ENSMUSG00000003037	4550	624	159	3767	159	783	4550	2.14547	1172	548	641		m6A	E12
8	72934066	72934067	ENSMUST00000003121.9	.	+	868	TTGGACACG	27	0.444444	0.999934	protein_coding	Rab8a	ENSMUSG00000003037	4550	624	159	3767	159	783	4550	2.02256	709	85	178		m6A	E12
8	72934080	72934081	ENSMUST00000003121.9	.	+	882	CCGGACTCG	24	1	0.999966	protein_coding	Rab8a	ENSMUSG00000003037	4550	624	159	3767	159	783	4550	2.02628	723	99	192		m6A	E12
8	72976741	72976742	ENSMUST00000003123.10	.	+	1043	AGGGACTAA	34	0.878788	0.999992	protein_coding	Fam32a	ENSMUSG00000003039	2564	339	57	2168	57	396	2564	2.29843	986	647	716		m6A	E12
8	72976966	72976967	ENSMUST00000003123.10	.	+	1268	TGAGACTTG	30	0.607143	0.999972	protein_coding	Fam32a	ENSMUSG00000003039	2564	339	57	2168	57	396	2564	2.40221	1211	872	941		m6A	E12
8	72977015	72977016	ENSMUST00000003123.10	.	+	1317	GTGGACTGT	28	0.62963	0.99994	protein_coding	Fam32a	ENSMUSG00000003039	2564	339	57	2168	57	396	2564	2.42482	1260	921	990		m6A	E12
8	72977081	72977082	ENSMUST00000003123.10	.	+	1383	GTGGATTTG	32	0.913043	0.999952	protein_coding	Fam32a	ENSMUSG00000003039	2564	339	57	2168	57	396	2564	2.45526	1326	987	1056		m6A	E12
8	72976210	72976211	ENSMUST00000003123.10	.	+	512	TCTGAGACT	33	0.928571	0.999963	protein_coding	Fam32a	ENSMUSG00000003039	2564	339	57	2168	57	396	2564	2.05351	455	116	185		m6A	E12
8	72976212	72976213	ENSMUST00000003123.10	.	+	514	TGAGACTTG	29	0.851852	0.999909	protein_coding	Fam32a	ENSMUSG00000003039	2564	339	57	2168	57	396	2564	2.05443	457	118	187		m6A	E12
8	72976507	72976508	ENSMUST00000003123.10	.	+	809	CAGGACACA	24	0.571429	0.999902	protein_coding	Fam32a	ENSMUSG00000003039	2564	339	57	2168	57	396	2564	2.1905	752	413	482		m6A	E12
8	72976552	72976553	ENSMUST00000003123.10	.	+	854	GTAGACTGC	32	0.8125	0.999991	protein_coding	Fam32a	ENSMUSG00000003039	2564	339	57	2168	57	396	2564	2.21125	797	458	527		m6A	E12
10	79966393	79966394	ENSMUST00000003152.14	.	+	2443	AGAGACATT	26	0.56	0.999919	protein_coding	Stk11	ENSMUSG00000003068	2566	1311	815	440	815	2126	2566	2.72045	1628	317	304		m6A	E12
10	79966395	79966396	ENSMUST00000003152.14	.	+	2445	AGACATTTA	33	0.689655	0.999969	protein_coding	Stk11	ENSMUSG00000003068	2566	1311	815	440	815	2126	2566	2.725	1630	319	306		m6A	E12
10	79952434	79952435	ENSMUST00000003152.14	.	+	798	GAGGACAAA	25	0.818182	0.999995	protein_coding	Stk11	ENSMUSG00000003068	2566	1311	815	440	815	2126	2566	0.979141	-17	-1328		307	m6A	E12
10	80024875	80024876	ENSMUST00000003154.7	.	+	1162	AAAGACTTA	25	1	0.99999	protein_coding	Efna2	ENSMUSG00000003070	2131	630	281	1220	281	911	2131	2.20574	881	251	373		m6A	E12
10	80024923	80024924	ENSMUST00000003154.7	.	+	1210	GGTGACACT	34	0.8	0.999915	protein_coding	Efna2	ENSMUSG00000003070	2131	630	281	1220	281	911	2131	2.24508	929	299	421		m6A	E12
10	80025060	80025061	ENSMUST00000003154.7	.	+	1347	GCGGACTTG	27	1	0.999994	protein_coding	Efna2	ENSMUSG00000003070	2131	630	281	1220	281	911	2131	2.35738	1066	436	558		m6A	E12
7	16738619	16738620	ENSMUST00000003183.12	.	-	2016	TGTAATTAA	30	0.966667	0.999912	protein_coding	Ppp5c	ENSMUSG00000003099	2072	1500	103	469	103	1603	2072	2.8806	1913	413	476		m6A	E12
17	56323776	56323777	ENSMUST00000003268.11	.	-	2045	AAAAAAAAG	25	0.956522	0.999987	protein_coding	Sh3gl1	ENSMUSG00000003200	2073	1107	176	790	176	1283	2073	2.96456	1869	762	959		m6A	E12
10	58329662	58329663	ENSMUST00000003310.7	.	+	9092	TTGGACTTT	36	0.833333	0.999985	protein_coding	Ranbp2	ENSMUSG00000003226	9608	9162	58	388	58	9220	9608	1.98603	9034	-128	178		m6A	E12
9	20920029	20920030	ENSMUST00000003386.7	.	+	1182	TTGGACCTT	45	0.181818	0.999917	protein_coding	Mrpl4	ENSMUSG00000003299	1288	885	203	200	203	1088	1288	2.47	979	94	240		m6A	E12
10	80479201	80479202	ENSMUST00000003434.14	.	-	2274	TGAGACAAT	21	0.5	0.999934	protein_coding	Btbd2	ENSMUSG00000003344	3026	1572	541	913	541	2113	3026	2.17634	1733	161	323		m6A	E12
10	80479170	80479171	ENSMUST00000003434.14	.	-	2305	TGGGACTAG	23	0.6	0.999992	protein_coding	Btbd2	ENSMUSG00000003344	3026	1572	541	913	541	2113	3026	2.2103	1764	192	354		m6A	E12
15	98543588	98543589	ENSMUST00000003450.15	.	-	2612	TTGGACATG	33	0.65625	0.99999	protein_coding	Ddx23	ENSMUSG00000003360	3187	2460	67	660	67	2527	3187	2.12879	2545	85	309		m6A	E12
15	98543374	98543375	ENSMUST00000003450.15	.	-	2826	GGGGACTTC	51	0.434783	0.999983	protein_coding	Ddx23	ENSMUSG00000003360	3187	2460	67	660	67	2527	3187	2.45303	2759	299	523		m6A	E12
15	98543285	98543286	ENSMUST00000003450.15	.	-	2915	TTGGACTCT	62	0.754098	0.999994	protein_coding	Ddx23	ENSMUSG00000003360	3187	2460	67	660	67	2527	3187	2.58788	2848	388	612		m6A	E12
11	6306568	6306569	ENSMUST00000003461.15	.	+	4053	AAAAAAAAA	39	0.647059	0.999942	protein_coding	Ogdh	ENSMUSG00000020456	4127	3072	87	968	87	3159	4127	2.92355	3966	894	1015		m6A	E12
9	21927556	21927557	ENSMUST00000003501.9	.	-	3757	AAAAAGACC	25	0.894737	0.999952	protein_coding	Elavl3	ENSMUSG00000003410	5014	1104	412	3498	412	1516	5014	2.64065	3345	2241	2593		m6A	E12
9	21927531	21927532	ENSMUST00000003501.9	.	-	3782	AAAAAAAAA	30	0.96	0.999973	protein_coding	Elavl3	ENSMUSG00000003410	5014	1104	412	3498	412	1516	5014	2.6478	3370	2266	2618		m6A	E12
9	21926474	21926475	ENSMUST00000003501.9	.	-	4839	AAAAAAAAA	47	0.809524	0.999986	protein_coding	Elavl3	ENSMUSG00000003410	5014	1104	412	3498	412	1516	5014	2.94997	4427	3323	3675		m6A	E12
9	21926472	21926473	ENSMUST00000003501.9	.	-	4841	AAAAAAAAA	49	0.756098	0.999982	protein_coding	Elavl3	ENSMUSG00000003410	5014	1104	412	3498	412	1516	5014	2.95054	4429	3325	3677		m6A	E12
9	21926471	21926472	ENSMUST00000003501.9	.	-	4842	AAAAAAAAA	51	0.772727	0.999926	protein_coding	Elavl3	ENSMUSG00000003410	5014	1104	412	3498	412	1516	5014	2.95083	4430	3326	3678		m6A	E12
9	21926470	21926471	ENSMUST00000003501.9	.	-	4843	AAAAAAAAA	52	0.723404	0.999963	protein_coding	Elavl3	ENSMUSG00000003410	5014	1104	412	3498	412	1516	5014	2.95111	4431	3327	3679		m6A	E12
9	21926469	21926470	ENSMUST00000003501.9	.	-	4844	AAAAAAAAA	52	0.733333	0.999971	protein_coding	Elavl3	ENSMUSG00000003410	5014	1104	412	3498	412	1516	5014	2.9514	4432	3328	3680		m6A	E12
7	28086291	28086292	ENSMUST00000003536.9	.	-	559	AAAGACATT	29	0.62963	0.999989	protein_coding	Med29	ENSMUSG00000003444	1281	600	45	636	45	645	1281	1.85667	514	-86	157		m6A	E12
7	28086270	28086271	ENSMUST00000003536.9	.	-	580	CTGGACTGT	23	0.818182	0.999998	protein_coding	Med29	ENSMUSG00000003444	1281	600	45	636	45	645	1281	1.89167	535	-65	178		m6A	E12
7	28086244	28086245	ENSMUST00000003536.9	.	-	606	AAAGACTAC	27	0.481481	0.999983	protein_coding	Med29	ENSMUSG00000003444	1281	600	45	636	45	645	1281	1.935	561	-39	204		m6A	E12
8	85569246	85569247	ENSMUST00000003912.7	.	-	1415	CTGGACTGA	233	0.55	0.999901	protein_coding	Calr	ENSMUSG00000003814	2184	1251	136	797	136	1387	2184	2.03513	1279	28	226		m6A	E12
17	32416355	32416356	ENSMUST00000003726.16	.	-	4848	ACCGAGACT	20	0.894737	0.999965	protein_coding	Brd4	ENSMUSG00000024002	5957	4206	273	1478	273	4479	5957	2.24966	4575	369	438		m6A	E12
17	32416241	32416242	ENSMUST00000003726.16	.	-	4962	GTGGACTGG	23	0.857143	0.99998	protein_coding	Brd4	ENSMUSG00000024002	5957	4206	273	1478	273	4479	5957	2.32679	4689	483	552		m6A	E12
16	35857298	35857299	ENSMUST00000004054.13	.	+	4836	TTGGACTCC	24	0.545455	0.999995	protein_coding	Kpna1	ENSMUSG00000022905	5039	1617	199	3223	199	1816	5039	2.93702	4637	3020	3208		m6A	E12
6	124693707	124693708	ENSMUST00000004375.16	.	+	1112	ATGGACTTT	167	0.651613	0.999923	protein_coding	Phb2	ENSMUSG00000004264	1318	900	101	317	101	1001	1318	2.35016	1011	111	139		m6A	E12
6	124688846	124688847	ENSMUST00000004379.8	.	-	294	GGAGACAGT	57	0.884615	0.999959	protein_coding	Emg1	ENSMUSG00000004268	1034	735	135	164	135	870	1034	1.21633	159	-576		9	m6A	E12
6	29470495	29470496	ENSMUST00000004396.13	.	+	687	AAGGAATTA	35	0.294118	0.999964	protein_coding	Atp6v1f	ENSMUSG00000004285	703	360	99	244	99	459	703	2.93443	588	228	430		m6A	E12
11	6209077	6209078	ENSMUST00000004507.11	.	-	1796	ACAGACTGT	23	0.666667	0.999947	protein_coding	Ddx56	ENSMUSG00000004393	1956	1641	53	262	53	1694	1956	2.38931	1743	102	180		m6A	E12
16	22690501	22690502	ENSMUST00000004574.14	.	+	1290	CTGGACTTT	29	0.724138	0.999969	protein_coding	Dnajb11	ENSMUSG00000004460	1927	1077	197	653	197	1274	1927	2.0245	1093	16	81		m6A	E12
16	22690785	22690786	ENSMUST00000004574.14	.	+	1574	TTAGAGACA	34	0.689655	0.99994	protein_coding	Dnajb11	ENSMUSG00000004460	1927	1077	197	653	197	1274	1927	2.45942	1377	300	365		m6A	E12
16	22690787	22690788	ENSMUST00000004574.14	.	+	1576	AGAGACAAT	33	0.65625	0.999992	protein_coding	Dnajb11	ENSMUSG00000004460	1927	1077	197	653	197	1274	1927	2.46248	1379	302	367		m6A	E12
5	113981704	113981705	ENSMUST00000004646.13	.	-	2282	GATCAAAAG	38	0.852941	0.999996	protein_coding	Coro1c	ENSMUSG00000004530	3491	1425	153	1913	153	1578	3491	2.36801	2129	704	824		m6A	E12
5	113980763	113980764	ENSMUST00000004646.13	.	-	3223	GAGGACTGT	55	0.729167	0.999966	protein_coding	Coro1c	ENSMUSG00000004530	3491	1425	153	1913	153	1578	3491	2.85991	3070	1645	1765		m6A	E12
10	79830917	79830918	ENSMUST00000004784.11	.	+	1481	AGGGACTAA	90	0.349398	0.999981	protein_coding	Cnn2	ENSMUSG00000004665	2460	918	94	1448	94	1012	2460	2.3239	1387	469	733		m6A	E12
10	79830318	79830319	ENSMUST00000004784.11	.	+	882	TCGGACTGG	56	0.232143	0.999931	protein_coding	Cnn2	ENSMUSG00000004665	2460	918	94	1448	94	1012	2460	1.85839	788	-130	134		m6A	E12
10	79871817	79871818	ENSMUST00000004786.10	.	-	1112	AAGGACTCT	48	0.651163	0.999949	protein_coding	Polr2e	ENSMUSG00000004667	1148	633	156	359	156	789	1148	2.89972	956	323	317		m6A	E12
10	79871944	79871945	ENSMUST00000004786.10	.	-	985	CTGGATTGC	64	0.872727	0.999915	protein_coding	Polr2e	ENSMUSG00000004667	1148	633	156	359	156	789	1148	2.54596	829	196	190		m6A	E12
11	61667955	61667956	ENSMUST00000004920.4	.	-	4261	ATGGACTTG	20	1	0.999988	protein_coding	Ulk2	ENSMUSG00000004798	5743	3114	497	2132	497	3611	5743	2.30488	3764	650	709		m6A	E12
5	137025320	137025321	ENSMUST00000004968.11	.	+	3098	GTGGACTTC	23	0.5	0.999991	protein_coding	Plod3	ENSMUSG00000004846	3280	2226	667	387	667	2893	3280	2.52972	2431	205	361		m6A	E12
17	5461150	5461151	ENSMUST00000005053.14	.	-	941	ACTGAGAAG	30	1	0.999983	protein_coding	Tmem242	ENSMUSG00000004945	948	423	26	499	26	449	948	2.98597	915	492	591		m6A	E12
17	5461148	5461149	ENSMUST00000005053.14	.	-	943	TGAGAAGTC	33	0.933333	0.999995	protein_coding	Tmem242	ENSMUSG00000004945	948	423	26	499	26	449	948	2.98998	917	494	593		m6A	E12
9	64093612	64093613	ENSMUST00000005066.9	.	-	1874	TCGGACCTT	28	0.56	0.999971	protein_coding	Map2k1	ENSMUSG00000004936	2436	1182	339	915	339	1521	2436	2.38579	1535	353	467		m6A	E12
10	80880518	80880519	ENSMUST00000005067.6	.	-	1358	AGGGACTTG	24	0.73913	0.999998	protein_coding	Sgta	ENSMUSG00000004937	1969	948	87	934	87	1035	1969	2.34582	1271	323	318		m6A	E12
5	38685115	38685116	ENSMUST00000005234.13	.	-	2128	AGGGACTAG	40	0.615385	0.999946	protein_coding	Wdr1	ENSMUSG00000005103	3089	1821	275	993	275	2096	3089	2.03223	1853	32	139		m6A	E12
5	38684656	38684657	ENSMUST00000005234.13	.	-	2587	CTGGACCCA	50	0.16	0.999957	protein_coding	Wdr1	ENSMUSG00000005103	3089	1821	275	993	275	2096	3089	2.49446	2312	491	598		m6A	E12
2	69024841	69024842	ENSMUST00000005365.15	.	-	748	GGAGAAAGT	20	1	0.999984	protein_coding	Spc25	ENSMUSG00000005233	1352	681	145	526	145	826	1352	1.88546	603	-78	47		m6A	E12
2	69024840	69024841	ENSMUST00000005365.15	.	-	749	GAGAAAGTC	20	0.95	0.999921	protein_coding	Spc25	ENSMUSG00000005233	1352	681	145	526	145	826	1352	1.88693	604	-77	48		m6A	E12
17	88292887	88292888	ENSMUST00000005503.5	.	+	1728	AGAGACTTC	24	0.782609	0.999992	protein_coding	Msh6	ENSMUSG00000005370	4251	4077	87	87	87	4164	4251	1.4025	1641	-2436	1014	1522	m6A	E12
17	88293505	88293506	ENSMUST00000005503.5	.	+	2346	AGGGACCCT	39	0.763158	0.999996	protein_coding	Msh6	ENSMUSG00000005370	4251	4077	87	87	87	4164	4251	1.55408	2259	-1818	1632	904	m6A	E12
17	88293517	88293518	ENSMUST00000005503.5	.	+	2358	AGAGAGATT	38	0.730769	0.999935	protein_coding	Msh6	ENSMUSG00000005370	4251	4077	87	87	87	4164	4251	1.55703	2271	-1806	1644	892	m6A	E12
17	88294011	88294012	ENSMUST00000005503.5	.	+	2852	CCGGACTCA	39	0.842105	0.999997	protein_coding	Msh6	ENSMUSG00000005370	4251	4077	87	87	87	4164	4251	1.67819	2765	-1312	2138	398	m6A	E12
17	88295747	88295748	ENSMUST00000005503.5	.	+	3384	AAAGACTTT	47	0.452381	0.999931	protein_coding	Msh6	ENSMUSG00000005370	4251	4077	87	87	87	4164	4251	1.80868	3297	-780	134	135	m6A	E12
17	88299382	88299383	ENSMUST00000005504.15	.	-	2922	AGAGACTGT	24	0.73913	0.999962	protein_coding	Fbxo11	ENSMUSG00000005371	4019	2793	39	1187	39	2832	4019	2.07582	2883	90	220		m6A	E12
17	88299105	88299106	ENSMUST00000005504.15	.	-	3199	ATGGACATG	29	0.807692	0.999928	protein_coding	Fbxo11	ENSMUSG00000005371	4019	2793	39	1187	39	2832	4019	2.30918	3160	367	497		m6A	E12
8	84337721	84337722	ENSMUST00000005620.10	.	+	1435	CTGGACTCT	22	1	0.999962	protein_coding	Dnajb1	ENSMUSG00000005483	2996	1023	139	1834	139	1162	2996	2.14885	1296	273	504		m6A	E12
7	110654796	110654797	ENSMUST00000005749.6	.	+	3512	GGAGAAGCC	26	0.833333	0.999989	protein_coding	Ctr9	ENSMUSG00000005609	4300	3522	186	592	186	3708	4300	1.94435	3326	-196	231		m6A	E12
7	110654797	110654798	ENSMUST00000005749.6	.	+	3513	GAGAAGCCC	25	0.869565	0.999932	protein_coding	Ctr9	ENSMUSG00000005609	4300	3522	186	592	186	3708	4300	1.94463	3327	-195	232		m6A	E12
7	110655008	110655009	ENSMUST00000005749.6	.	+	3724	AAAGACTCC	30	1	0.999956	protein_coding	Ctr9	ENSMUSG00000005609	4300	3522	186	592	186	3708	4300	2.02703	3538	16	443		m6A	E12
10	128196990	128196991	ENSMUST00000005826.9	.	+	1568	GTGGACTCT	92	0.775281	1	protein_coding	Cs	ENSMUSG00000005683	2926	1395	184	1347	184	1579	2926	1.99211	1384	-11	154		m6A	E12
3	103085879	103085880	ENSMUST00000005830.15	.	+	878	ATGGACTAT	57	0.464286	0.999933	protein_coding	Bcas2	ENSMUSG00000005687	1467	678	118	671	118	796	1467	2.12221	760	82	209		m6A	E12
8	106408989	106408990	ENSMUST00000005841.16	.	+	3217	ATGGACACC	58	0.245614	0.999941	protein_coding	Ctcf	ENSMUSG00000005698	3782	2211	268	1303	268	2479	3782	2.56639	2949	738	923		m6A	E12
11	21945750	21945751	ENSMUST00000006071.14	.	-	1801	GCAGACTGT	23	0.818182	0.999971	protein_coding	Otx1	ENSMUSG00000005917	2789	1068	245	1476	245	1313	2789	2.33062	1556	488	1307		m6A	E12
16	3857914	3857915	ENSMUST00000006137.9	.	-	2239	CAGGACTTA	33	0.548387	0.999988	protein_coding	Trap1	ENSMUSG00000005981	2320	2121	47	152	47	2168	2320	2.46711	2192	71	173		m6A	E12
16	3857857	3857858	ENSMUST00000006137.9	.	-	2296	AATTAAACA	21	0.833333	0.999978	protein_coding	Trap1	ENSMUSG00000005981	2320	2121	47	152	47	2168	2320	2.84211	2249	128	230		m6A	E12
7	15851026	15851027	ENSMUST00000006181.7	.	+	1643	AAGGACAAT	29	0.666667	0.999965	protein_coding	Napa	ENSMUSG00000006024	2517	888	219	1410	219	1107	2517	2.38014	1424	536	638		m6A	E12
14	63379922	63379923	ENSMUST00000006235.9	.	+	1293	CTGGACCAG	45	0.155556	0.999942	protein_coding	Ctsb	ENSMUSG00000021939	4743	1020	129	3594	129	1149	4743	2.04007	1164	144	242		m6A	E12
14	63380031	63380032	ENSMUST00000006235.9	.	+	1402	CTAGACTAG	48	0.604651	0.999973	protein_coding	Ctsb	ENSMUSG00000021939	4743	1020	129	3594	129	1149	4743	2.0704	1273	253	351		m6A	E12
14	63380133	63380134	ENSMUST00000006235.9	.	+	1504	CAGGACTTC	36	0.793103	0.999942	protein_coding	Ctsb	ENSMUSG00000021939	4743	1020	129	3594	129	1149	4743	2.09878	1375	355	453		m6A	E12
16	17304842	17304843	ENSMUST00000006293.5	.	+	4586	GTGGACTCC	44	0.52381	0.999994	protein_coding	Crkl	ENSMUSG00000006134	5042	912	491	3639	491	1403	5042	2.87469	4095	3183	3318		m6A	E12
1	74319285	74319286	ENSMUST00000006462.14	.	-	1529	CTGGACTGC	35	0.645161	0.999959	protein_coding	Aamp	ENSMUSG00000006299	1817	1308	115	394	115	1423	1817	2.26904	1414	106	182		m6A	E12
7	3707654	3707655	ENSMUST00000006496.15	.	+	204	ATGGACTCC	884	0.0503432	0.999915	protein_coding	Rps9	ENSMUSG00000006333	751	585	97	69	97	682	751	1.18291	107	-478	10	113	m6A	E12
4	148678853	148678854	ENSMUST00000006611.9	.	+	1115	GACCAGACT	39	1	0.999988	protein_coding	Srm	ENSMUSG00000006442	1338	909	117	312	117	1026	1338	2.28526	998	89	110		m6A	E12
4	148678945	148678946	ENSMUST00000006611.9	.	+	1207	GTGGACTCA	34	0.703704	0.999992	protein_coding	Srm	ENSMUSG00000006442	1338	909	117	312	117	1026	1338	2.58013	1090	181	202		m6A	E12
19	4850986	4850987	ENSMUST00000006625.8	.	-	2774	ATGGACTAC	28	0.407407	0.999978	protein_coding	Rbm14	ENSMUSG00000006456	3165	2010	126	1029	126	2136	3165	2.62002	2648	638	846		m6A	E12
19	4853593	4853594	ENSMUST00000006625.8	.	-	912	TCGGACTCA	23	1	0.999996	protein_coding	Rbm14	ENSMUSG00000006456	3165	2010	126	1029	126	2136	3165	1.39104	786	-1224	449	1016	m6A	E12
8	123160487	123160488	ENSMUST00000006692.6	.	-	1607	GCTGAGACT	20	0.928571	0.999943	protein_coding	Mvd	ENSMUSG00000006517	1756	1206	56	494	56	1262	1756	2.69838	1551	345	426		m6A	E12
8	123299557	123299558	ENSMUST00000006760.3	.	+	1879	GTAGACTCT	23	0.47619	0.999911	protein_coding	Cdt1	ENSMUSG00000006585	2189	1674	41	474	41	1715	2189	2.34599	1838	164	325		m6A	E12
9	108393023	108393024	ENSMUST00000006838.16	.	+	2683	TAAAAGAAG	30	0.916667	0.999967	protein_coding	Qars	ENSMUSG00000032604	2800	2328	377	95	377	2705	2800	1.99055	2306	-22	29		m6A	E12
9	108436681	108436682	ENSMUST00000006851.15	.	+	2650	ACAGACTTT	42	0.7	0.999924	protein_coding	Qrich1	ENSMUSG00000006673	3331	2334	272	725	272	2606	3331	2.06069	2378	44	237		m6A	E12
9	108436919	108436920	ENSMUST00000006851.15	.	+	2888	TTGGACTGT	51	0.68	0.999978	protein_coding	Qrich1	ENSMUSG00000006673	3331	2334	272	725	272	2606	3331	2.38897	2616	282	475		m6A	E12
16	20482012	20482013	ENSMUST00000007212.9	.	+	2809	AGAGACCCT	98	0.123711	0.999965	protein_coding	Psmd2	ENSMUSG00000006998	2961	2727	65	169	65	2792	2961	2.10059	2744	17	200		m6A	E12
16	20471384	20471385	ENSMUST00000007212.9	.	+	299	ACTGAGAAG	50	0.928571	0.999993	protein_coding	Psmd2	ENSMUSG00000006998	2961	2727	65	169	65	2792	2961	1.08581	234	-2493	42	123	m6A	E12
5	3691448	3691449	ENSMUST00000007559.15	.	-	1056	ATGGACTCA	31	0.896552	0.999994	protein_coding	Gatad1	ENSMUSG00000007415	2545	801	315	1429	315	1116	2545	1.92509	741	-60	131		m6A	E12
5	3691369	3691370	ENSMUST00000007559.15	.	-	1135	TGGGACATA	27	0.346154	0.999905	protein_coding	Gatad1	ENSMUSG00000007415	2545	801	315	1429	315	1116	2545	2.0133	820	19	210		m6A	E12
9	108214157	108214158	ENSMUST00000007959.14	.	+	1221	TAGAAGCCA	142	0.970149	0.999926	protein_coding	Rhoa	ENSMUSG00000007815	2197	582	502	1113	502	1084	2197	2.12309	719	137	311		m6A	E12
13	58275069	58275070	ENSMUST00000007980.7	.	-	1300	GTGGACTCG	137	0.938462	0.999998	protein_coding	Hnrnpa0	ENSMUSG00000007836	2678	918	243	1517	243	1161	2678	2.09163	1057	139			m6A	E12
13	58275024	58275025	ENSMUST00000007980.7	.	-	1345	ATGGACTCT	135	0.916031	0.999997	protein_coding	Hnrnpa0	ENSMUSG00000007836	2678	918	243	1517	243	1161	2678	2.12129	1102	184			m6A	E12
13	58274999	58275000	ENSMUST00000007980.7	.	-	1370	TTGGACCTT	139	0.911765	1	protein_coding	Hnrnpa0	ENSMUSG00000007836	2678	918	243	1517	243	1161	2678	2.13777	1127	209			m6A	E12
X	10584721	10584722	ENSMUST00000008179.7	.	+	811	CGGGACATG	22	0.761905	0.999955	protein_coding	Mid1ip1	ENSMUSG00000008035	2019	549	558	912	558	1107	2019	1.46084	253	-296	496		m6A	E12
X	10584838	10584839	ENSMUST00000008179.7	.	+	928	AAGGACATC	22	0.789474	0.999985	protein_coding	Mid1ip1	ENSMUSG00000008035	2019	549	558	912	558	1107	2019	1.67395	370	-179	613		m6A	E12
18	56720207	56720208	ENSMUST00000008445.7	.	+	1365	TTGGACATC	36	0.388889	0.999953	protein_coding	Phax	ENSMUSG00000008301	1942	1158	218	566	218	1376	1942	1.9905	1147	-11	259		m6A	E12
18	56720229	56720230	ENSMUST00000008445.7	.	+	1387	GGGGACATT	39	0.575758	0.999939	protein_coding	Phax	ENSMUSG00000008301	1942	1158	218	566	218	1376	1942	2.01943	1169	11	281		m6A	E12
18	56708584	56708585	ENSMUST00000008445.7	.	+	365	TCGGACTGT	23	0.681818	0.999929	protein_coding	Phax	ENSMUSG00000008301	1942	1158	218	566	218	1376	1942	1.12694	147	-1011	51	536	m6A	E12
18	56708857	56708858	ENSMUST00000008445.7	.	+	638	TGAGACCTA	27	0.423077	0.999976	protein_coding	Phax	ENSMUSG00000008301	1942	1158	218	566	218	1376	1942	1.36269	420	-738	324	263	m6A	E12
18	56709027	56709028	ENSMUST00000008445.7	.	+	808	ACAGACTGG	21	0.777778	0.999954	protein_coding	Phax	ENSMUSG00000008301	1942	1158	218	566	218	1376	1942	1.5095	590	-568	494	93	m6A	E12
3	88475515	88475516	ENSMUST00000008748.8	.	+	1813	AGAGACTCC	23	0.954545	0.999995	protein_coding	Ubqln4	ENSMUSG00000008604	3330	1791	47	1492	47	1838	3330	1.98604	1766	-25	128		m6A	E12
3	88476156	88476157	ENSMUST00000008748.8	.	+	2454	AGGGACCCG	30	0.466667	0.999995	protein_coding	Ubqln4	ENSMUSG00000008604	3330	1791	47	1492	47	1838	3330	2.41287	2407	616	769		m6A	E12
3	88476274	88476275	ENSMUST00000008748.8	.	+	2572	ATGGACTTG	35	0.939394	0.999995	protein_coding	Ubqln4	ENSMUSG00000008604	3330	1791	47	1492	47	1838	3330	2.49196	2525	734	887		m6A	E12
19	4203932	4203933	ENSMUST00000008893.9	.	+	1786	AGGGACCAT	48	0.456522	0.999928	protein_coding	Coro1b	ENSMUSG00000024835	1888	1455	120	313	120	1575	1888	2.67412	1666	211	337		m6A	E12
13	18056367	18056368	ENSMUST00000009003.9	.	-	1475	ATGGACATT	30	0.433333	0.999936	protein_coding	Rala	ENSMUSG00000008859	2688	621	259	1808	259	880	2688	2.32909	1216	595	718		m6A	E12
5	115436745	115436746	ENSMUST00000009157.4	.	-	452	ATGGACTGT	331	0.732026	0.999922	protein_coding	Dynll1	ENSMUSG00000009013	2030	270	174	1586	174	444	2030	2.00504	278	8	146		m6A	E12
2	32598086	32598087	ENSMUST00000009699.16	.	-	1095	TCGGACCTC	25	0.272727	0.999958	protein_coding	Cdk9	ENSMUSG00000009555	1733	1119	128	486	128	1247	1733	1.86416	967	-152	214		m6A	E12
2	32597859	32597860	ENSMUST00000009699.16	.	-	1322	TGGGACATT	29	0.793103	0.999902	protein_coding	Cdk9	ENSMUSG00000009555	1733	1119	128	486	128	1247	1733	2.15432	1194	75	441		m6A	E12
2	32597706	32597707	ENSMUST00000009699.16	.	-	1475	TGTGACTTT	30	0.892857	0.999967	protein_coding	Cdk9	ENSMUSG00000009555	1733	1119	128	486	128	1247	1733	2.46914	1347	228	594		m6A	E12
2	32597584	32597585	ENSMUST00000009699.16	.	-	1597	CTGGACCTT	28	0.730769	0.999975	protein_coding	Cdk9	ENSMUSG00000009555	1733	1119	128	486	128	1247	1733	2.72016	1469	350	716		m6A	E12
9	107442761	107442762	ENSMUST00000010198.5	.	+	1115	CTGGACTGA	20	0.7	0.999949	protein_coding	Tusc2	ENSMUSG00000010054	1665	333	132	1200	132	465	1665	2.54167	983	650	716		m6A	E12
19	8749646	8749647	ENSMUST00000010248.4	.	+	555	CTGGACACT	44	0.707317	0.999923	protein_coding	Tmem223	ENSMUSG00000117924	748	600	13	135	13	613	748	1.90333	542	-58	235		m6A	E12
3	105875121	105875122	ENSMUST00000010278.12	.	+	1727	CTTGAGAAG	27	0.916667	0.99996	protein_coding	Wdr77	ENSMUSG00000000561	3682	1029	215	2438	215	1244	3682	2.19811	1512	483	643		m6A	E12
11	78180863	78180864	ENSMUST00000010421.7	.	+	6857	AGGGACTTG	36	0.806452	0.999977	protein_coding	2610507B11Rik	ENSMUSG00000010277	7443	6705	98	640	98	6803	7443	2.08438	6759	54	234		m6A	E12
19	37408918	37408919	ENSMUST00000012587.4	.	+	3430	GGGGACTGC	23	0.409091	0.999973	protein_coding	Kif11	ENSMUSG00000012443	4819	3159	191	1469	191	3350	4819	2.05446	3239	80	212		m6A	E12
6	29540881	29540882	ENSMUST00000012679.15	.	-	4194	AAAAAAAAA	23	0.7	0.999914	protein_coding	Tnpo3	ENSMUSG00000012535	4251	2772	402	1077	402	3174	4251	2.94708	3792	1020	983		m6A	E12
9	14453431	14453432	ENSMUST00000013220.8	.	-	8786	CTGGACTGC	34	0.5	0.999984	protein_coding	Amotl1	ENSMUSG00000013076	8957	2907	224	5826	224	3131	8957	2.97065	8562	5655	5762		m6A	E12
11	59377093	59377094	ENSMUST00000013262.15	.	-	3315	GGGGACTTG	20	0.736842	0.999995	protein_coding	Zkscan17	ENSMUSG00000020472	4064	1758	760	1546	760	2518	4064	2.51552	2555	797	1549		m6A	E12
5	72316872	72316873	ENSMUST00000013693.11	.	-	939	CTGGACTGT	30	0.962963	0.999996	protein_coding	Commd8	ENSMUSG00000029213	3895	552	45	3298	45	597	3895	2.1037	894	342	363		m6A	E12
14	31902397	31902398	ENSMUST00000013845.13	.	-	893	GGAGACTCT	102	0.670103	0.999959	protein_coding	Timm23	ENSMUSG00000013701	1173	630	150	393	150	780	1173	2.28753	743	113	229		m6A	E12
14	31902355	31902356	ENSMUST00000013845.13	.	-	935	CTGGACTGC	102	0.934066	0.999984	protein_coding	Timm23	ENSMUSG00000013701	1173	630	150	393	150	780	1173	2.3944	785	155	271		m6A	E12
14	31902483	31902484	ENSMUST00000013845.13	.	-	807	GGGGACACT	92	0.333333	0.999962	protein_coding	Timm23	ENSMUSG00000013701	1173	630	150	393	150	780	1173	2.0687	657	27	143		m6A	E12
17	35132798	35132799	ENSMUST00000013931.12	.	+	3797	GAGGACTCT	37	0.636364	0.999968	protein_coding	Ehmt2	ENSMUSG00000013787	4026	3792	3	231	3	3795	4026	2.00866	3794	2	183		m6A	E12
9	22024472	22024473	ENSMUST00000013966.8	.	-	701	TGGGACCTA	41	0.384615	0.999942	protein_coding	Elof1	ENSMUSG00000013822	888	252	83	553	83	335	888	2.66184	618	366	502		m6A	E12
18	36875525	36875526	ENSMUST00000014438.5	.	-	430	GCTTACGCT	97	0.309524	0.999955	protein_coding	Ndufa2	ENSMUSG00000014294	572	300	37	235	37	337	572	2.39574	393	93	185		m6A	E12
2	128453029	128453030	ENSMUST00000014499.10	.	-	7935	CTGGACTCT	24	0.875	0.999985	protein_coding	Anapc1	ENSMUSG00000014355	8942	5835	263	2844	263	6098	8942	2.64592	7672	1837	1953		m6A	E12
2	128452893	128452894	ENSMUST00000014499.10	.	-	8071	TGAAAGCAG	27	0.884615	0.999972	protein_coding	Anapc1	ENSMUSG00000014355	8942	5835	263	2844	263	6098	8942	2.69374	7808	1973	2089		m6A	E12
2	128452830	128452831	ENSMUST00000014499.10	.	-	8134	ATTGACTTA	31	0.642857	0.999973	protein_coding	Anapc1	ENSMUSG00000014355	8942	5835	263	2844	263	6098	8942	2.71589	7871	2036	2152		m6A	E12
11	70535515	70535516	ENSMUST00000014750.15	.	-	1216	GAGGACCTG	33	0.4375	0.999978	protein_coding	Slc25a11	ENSMUSG00000014606	1711	945	196	570	196	1141	1711	2.13158	1020	75	231		m6A	E12
11	70535174	70535175	ENSMUST00000014750.15	.	-	1557	GAGGACTTA	27	0.846154	0.999991	protein_coding	Slc25a11	ENSMUSG00000014606	1711	945	196	570	196	1141	1711	2.72982	1361	416	572		m6A	E12
17	15588754	15588755	ENSMUST00000014917.8	.	-	2654	GTGGACTAT	36	0.638889	0.999995	protein_coding	Dll1	ENSMUSG00000014773	3581	2169	736	676	736	2905	3581	1.88428	1918	-251	672	127	m6A	E12
17	15588095	15588096	ENSMUST00000014917.8	.	-	3100	CTGGACTGC	41	0.589744	0.999993	protein_coding	Dll1	ENSMUSG00000014773	3581	2169	736	676	736	2905	3581	2.28846	2364	195	201		m6A	E12
3	90160364	90160365	ENSMUST00000015467.9	.	+	1809	CCAAATACC	33	0.969697	0.999961	protein_coding	Slc39a1	ENSMUSG00000052310	2364	975	119	1270	119	1094	2364	2.56299	1690	715	1372		m6A	E12
6	115932434	115932435	ENSMUST00000015511.15	.	-	6243	TAAGACTTT	29	0.785714	0.99998	protein_coding	Plxnd1	ENSMUSG00000030123	6907	5778	200	929	200	5978	6907	2.28525	6043	265	382		m6A	E12
6	115932093	115932094	ENSMUST00000015511.15	.	-	6584	CTGGACTAC	33	0.5	0.999991	protein_coding	Plxnd1	ENSMUSG00000030123	6907	5778	200	929	200	5978	6907	2.65231	6384	606	723		m6A	E12
6	115932030	115932031	ENSMUST00000015511.15	.	-	6647	AAAAAAAAC	30	0.653846	0.999916	protein_coding	Plxnd1	ENSMUSG00000030123	6907	5778	200	929	200	5978	6907	2.72013	6447	669	786		m6A	E12
17	34820461	34820462	ENSMUST00000015622.8	.	-	840	TTGGACCAC	31	0.344828	0.999961	protein_coding	Rnf5	ENSMUSG00000015478	1238	543	217	478	217	760	1238	2.16736	623	80	178		m6A	E12
3	95896631	95896632	ENSMUST00000015889.10	.	-	1039	AGGGACACT	68	0.787879	0.999972	protein_coding	Plekho1	ENSMUSG00000015745	1931	1227	204	500	204	1431	1931	1.68052	835	-392	313		m6A	E12
3	95896585	95896586	ENSMUST00000015889.10	.	-	1085	CCCTACCCC	66	0.416667	0.999995	protein_coding	Plekho1	ENSMUSG00000015745	1931	1227	204	500	204	1431	1931	1.71801	881	-346	359		m6A	E12
3	95896310	95896311	ENSMUST00000015889.10	.	-	1360	ATGGACCTG	46	0.444444	0.999931	protein_coding	Plekho1	ENSMUSG00000015745	1931	1227	204	500	204	1431	1931	1.94214	1156	-71	634		m6A	E12
3	95896295	95896296	ENSMUST00000015889.10	.	-	1375	CCGGACTCC	68	0.666667	0.999972	protein_coding	Plekho1	ENSMUSG00000015745	1931	1227	204	500	204	1431	1931	1.95436	1171	-56	649		m6A	E12
3	95896206	95896207	ENSMUST00000015889.10	.	-	1464	GCACAGACT	58	0.963636	0.999965	protein_coding	Plekho1	ENSMUSG00000015745	1931	1227	204	500	204	1431	1931	2.066	1260	33	738		m6A	E12
3	95896204	95896205	ENSMUST00000015889.10	.	-	1466	ACAGACTCT	57	0.923077	0.999941	protein_coding	Plekho1	ENSMUSG00000015745	1931	1227	204	500	204	1431	1931	2.07	1262	35	740		m6A	E12
3	95896793	95896794	ENSMUST00000015889.10	.	-	877	GCGGACTCA	57	0.438596	0.999991	protein_coding	Plekho1	ENSMUSG00000015745	1931	1227	204	500	204	1431	1931	1.54849	673	-554	151		m6A	E12
14	47013210	47013211	ENSMUST00000015903.12	.	-	1350	AAGTATTTT	78	0.478261	0.999941	protein_coding	Cnih1	ENSMUSG00000015759	1538	435	148	955	148	583	1538	2.80314	1202	767	795		m6A	E12
10	93307172	93307173	ENSMUST00000016033.9	.	+	990	TGAAATATC	29	0.72	0.999915	protein_coding	Lta4h	ENSMUSG00000015889	2029	1836	99	94	99	1935	2029	1.48529	891	-945	15	56	m6A	E12
2	143789538	143789539	ENSMUST00000016072.12	.	-	4952	CAGGACTCT	30	0.833333	0.999996	protein_coding	Rrbp1	ENSMUSG00000027422	5177	4395	286	496	286	4681	5177	2.54637	4666	271	310		m6A	E12
1	177591762	177591763	ENSMUST00000016105.9	.	-	1535	AAAGACTTA	25	0.590909	0.99997	protein_coding	Adss	ENSMUSG00000015961	2771	1371	117	1283	117	1488	2771	2.03663	1418	47	100		m6A	E12
1	177591483	177591484	ENSMUST00000016105.9	.	-	1814	CCCGATTAG	28	0.863636	0.999902	protein_coding	Adss	ENSMUSG00000015961	2771	1371	117	1283	117	1488	2771	2.25409	1697	326	379		m6A	E12
8	26494451	26494452	ENSMUST00000016138.11	.	-	843	AGCGAGAAG	21	0.947368	0.999996	protein_coding	Fnta	ENSMUSG00000015994	1930	1134	70	726	70	1204	1930	1.68166	773	-361	140	9	m6A	E12
8	26494449	26494450	ENSMUST00000016138.11	.	-	845	CGAGAAGTC	20	1	0.999964	protein_coding	Fnta	ENSMUSG00000015994	1930	1134	70	726	70	1204	1930	1.68342	775	-359	142	7	m6A	E12
15	85783243	85783244	ENSMUST00000016172.10	.	-	11190	TAAGACTTT	20	0.8125	0.999934	protein_coding	Celsr1	ENSMUSG00000016028	11305	9105	433	1767	433	9538	11305	2.93492	10757	1652	1662		m6A	E12
2	174269545	174269546	ENSMUST00000016400.9	.	-	1180	GTGGACTGC	29	0.73913	0.999992	protein_coding	Ctsz	ENSMUSG00000016256	1441	921	141	379	141	1062	1441	2.31135	1039	118	229		m6A	E12
1	131056369	131056370	ENSMUST00000016670.9	.	-	1985	TTTAATTAC	21	1	0.999929	protein_coding	Dyrk3	ENSMUSG00000016526	3164	1761	184	1219	184	1945	3164	2.03281	1801	40	1612		m6A	E12
1	131056297	131056298	ENSMUST00000016670.9	.	-	2057	TTAGACTTT	21	0.666667	0.999994	protein_coding	Dyrk3	ENSMUSG00000016526	3164	1761	184	1219	184	1945	3164	2.09188	1873	112	1684		m6A	E12
1	130982758	130982759	ENSMUST00000016672.11	.	-	1531	AGAGACACA	23	0.842105	0.999987	protein_coding	Mapkapk2	ENSMUSG00000016528	2854	1161	301	1392	301	1462	2854	2.04957	1230	69	213		m6A	E12
15	84669649	84669650	ENSMUST00000016768.12	.	-	3308	CTAGAGAAA	25	0.826087	0.99999	protein_coding	Phf21b	ENSMUSG00000016624	3377	1428	102	1847	102	1530	3377	2.96264	3206	1778	2000		m6A	E12
15	77646022	77646023	ENSMUST00000016771.13	.	-	6196	CTTGAGACT	25	0.952381	0.999974	protein_coding	Myh9	ENSMUSG00000022443	7433	5883	238	1312	238	6121	7433	2.05716	5958	75	193		m6A	E12
15	77646020	77646021	ENSMUST00000016771.13	.	-	6198	TGAGACTGC	21	0.85	0.999992	protein_coding	Myh9	ENSMUSG00000022443	7433	5883	238	1312	238	6121	7433	2.05869	5960	77	195		m6A	E12
17	24268082	24268083	ENSMUST00000017090.6	.	-	1067	AAGGACAGG	25	0.583333	0.999987	protein_coding	Kctd5	ENSMUSG00000016946	2443	705	57	1681	57	762	2443	2.18144	1010	305	335		m6A	E12
17	24268080	24268081	ENSMUST00000017090.6	.	-	1069	GGACAGGGT	23	0.761905	0.999904	protein_coding	Kctd5	ENSMUSG00000016946	2443	705	57	1681	57	762	2443	2.18263	1012	307	337		m6A	E12
17	24267362	24267363	ENSMUST00000017090.6	.	-	1787	TGGGACTTT	27	0.576923	0.999918	protein_coding	Kctd5	ENSMUSG00000016946	2443	705	57	1681	57	762	2443	2.60976	1730	1025	1055		m6A	E12
17	24267144	24267145	ENSMUST00000017090.6	.	-	2005	GGCCAGGGC	20	1	0.99993	protein_coding	Kctd5	ENSMUSG00000016946	2443	705	57	1681	57	762	2443	2.73944	1948	1243	1273		m6A	E12
2	51021721	51021722	ENSMUST00000017288.9	.	-	1555	TGGGACCCG	27	0.555556	0.999976	protein_coding	Rnd3	ENSMUSG00000017144	2828	735	237	1856	237	972	2828	2.31412	1318	583	835		m6A	E12
2	51021029	51021030	ENSMUST00000017288.9	.	-	2247	GGCCAGGGC	27	0.777778	0.999905	protein_coding	Rnd3	ENSMUSG00000017144	2828	735	237	1856	237	972	2828	2.68696	2010	1275	1527		m6A	E12
11	101169156	101169157	ENSMUST00000017332.4	.	-	522	ATGGACCAT	40	0.552632	0.999998	protein_coding	Coa3	ENSMUSG00000017188	886	327	187	372	187	514	886	2.02151	335	8	121		m6A	E12
11	101169074	101169075	ENSMUST00000017332.4	.	-	604	TCGGACTGT	38	0.941176	0.999996	protein_coding	Coa3	ENSMUSG00000017188	886	327	187	372	187	514	886	2.24194	417	90	203		m6A	E12
11	98586533	98586534	ENSMUST00000017365.15	.	+	1876	ACAGACTGC	88	0.375	0.999982	protein_coding	Psmd3	ENSMUSG00000017221	2148	1593	176	379	176	1769	2148	2.28232	1700	107	185		m6A	E12
11	78050703	78050704	ENSMUST00000017530.4	.	-	1599	CGGGACTGG	42	0.794872	0.999971	protein_coding	Traf4	ENSMUSG00000017386	2078	1413	149	516	149	1562	2078	2.07171	1450	37	670		m6A	E12
11	78050448	78050449	ENSMUST00000017530.4	.	-	1854	CTGGACTGA	39	0.852941	0.999912	protein_coding	Traf4	ENSMUSG00000017386	2078	1413	149	516	149	1562	2078	2.56589	1705	292	925		m6A	E12
11	80286515	80286516	ENSMUST00000017567.14	.	+	1686	TTGGACATT	74	0.819444	0.999991	protein_coding	Zfp207	ENSMUSG00000017421	2245	1395	152	698	152	1547	2245	2.19914	1534	139	300		m6A	E12
11	78414023	78414024	ENSMUST00000017759.9	.	-	3371	CTGGACTCG	25	0.608696	0.999988	protein_coding	Tnfaip1	ENSMUSG00000017615	3720	951	314	2455	314	1265	3720	2.85784	3057	2106	2343		m6A	E12
11	78413948	78413949	ENSMUST00000017759.9	.	-	3446	GGGGACTTA	28	0.416667	0.999939	protein_coding	Tnfaip1	ENSMUSG00000017615	3720	951	314	2455	314	1265	3720	2.88839	3132	2181	2418		m6A	E12
2	163466600	163466601	ENSMUST00000017851.4	.	-	2273	CTTAATTAA	35	0.909091	0.999985	protein_coding	Serinc3	ENSMUSG00000017707	3683	1419	95	2169	95	1514	3683	2.34993	2178	759	898		m6A	E12
11	100518025	100518026	ENSMUST00000017981.10	.	+	1689	CTGGACTTT	24	0.681818	0.999985	protein_coding	Nkiras2	ENSMUSG00000017837	2097	576	147	1374	147	723	2097	2.70306	1542	966	1206		m6A	E12
15	83000953	83000954	ENSMUST00000018184.10	.	-	1042	AAAGACACT	23	0.863636	0.999987	protein_coding	Rrp7a	ENSMUSG00000018040	4363	843	67	3453	67	910	4363	2.03823	975	132	218		m6A	E12
15	83000367	83000368	ENSMUST00000018184.10	.	-	1628	GGGGACTTG	38	0.405405	0.999937	protein_coding	Rrp7a	ENSMUSG00000018040	4363	843	67	3453	67	910	4363	2.20794	1561	718	804		m6A	E12
15	78640631	78640632	ENSMUST00000018313.6	.	-	1314	ATGGACACT	30	0.689655	0.999992	protein_coding	Mfng	ENSMUSG00000018169	1865	966	203	696	203	1169	1865	2.20833	1111	145	212		m6A	E12
2	163858738	163858739	ENSMUST00000018470.10	.	+	1243	GTGGACTTT	59	0.586207	0.999989	protein_coding	Ywhab	ENSMUSG00000018326	3013	741	409	1863	409	1150	3013	2.04992	834	93	150		m6A	E12
11	60352372	60352373	ENSMUST00000018568.4	.	+	662	CTCAACAGT	29	1	0.999977	protein_coding	Drg2	ENSMUSG00000020537	1788	1095	89	604	89	1184	1788	1.52329	573	-522	33	58	m6A	E12
11	86660939	86660940	ENSMUST00000018569.14	.	-	2544	GTGGACTAT	34	0.848485	0.999997	protein_coding	Dhx40	ENSMUSG00000018425	3813	2340	197	1276	197	2537	3813	2.00549	2347	7	147		m6A	E12
11	107058315	107058316	ENSMUST00000018577.8	.	-	2330	ATGGACCAG	30	0.333333	0.999988	protein_coding	Nol11	ENSMUSG00000018433	3158	2172	124	862	124	2296	3158	2.03944	2206	34	151		m6A	E12
11	69890301	69890302	ENSMUST00000018716.10	.	+	1472	TGTGACATT	26	0.772727	0.99992	protein_coding	Phf23	ENSMUSG00000018572	2006	1206	243	557	243	1449	2006	2.04129	1229	23	238		m6A	E12
11	69890439	69890440	ENSMUST00000018716.10	.	+	1610	ATGGACTTG	23	0.869565	0.999998	protein_coding	Phf23	ENSMUSG00000018572	2006	1206	243	557	243	1449	2006	2.28905	1367	161	376		m6A	E12
11	69889700	69889701	ENSMUST00000018716.10	.	+	976	ACAGACTCT	23	0.7	0.99999	protein_coding	Phf23	ENSMUSG00000018572	2006	1206	243	557	243	1449	2006	1.60779	733	-473	574	258	m6A	E12
11	55390772	55390773	ENSMUST00000018727.4	.	+	1811	CTGGACTTT	164	0.847134	0.999996	protein_coding	G3bp1	ENSMUSG00000018583	6703	1398	135	5170	135	1533	6703	2.05377	1676	278	488		m6A	E12
11	55391155	55391156	ENSMUST00000018727.4	.	+	2194	AAAAAAAAG	132	0.927419	0.999933	protein_coding	G3bp1	ENSMUSG00000018583	6703	1398	135	5170	135	1533	6703	2.12785	2059	661	871		m6A	E12
11	55286035	55286036	ENSMUST00000018737.13	.	-	1589	ACCCAGACT	26	1	0.999912	protein_coding	Sparc	ENSMUSG00000018593	2300	909	306	1085	306	1215	2300	2.3447	1283	374	403		m6A	E12
11	55297361	55297362	ENSMUST00000018737.13	.	-	484	GAGGAAACG	42	0.512195	0.99997	protein_coding	Sparc	ENSMUSG00000018593	2300	909	306	1085	306	1215	2300	1.19582	178	-731	61	27	m6A	E12
11	55296009	55296010	ENSMUST00000018737.13	.	-	628	TTTGAGAAG	40	1	0.99996	protein_coding	Sparc	ENSMUSG00000018593	2300	909	306	1085	306	1215	2300	1.35424	322	-587	117	5	m6A	E12
12	110633051	110633052	ENSMUST00000018851.14	.	+	14014	GTGGACTTT	88	0.22619	0.999953	protein_coding	Dync1h1	ENSMUSG00000018707	14342	13935	153	254	153	14088	14342	1.99469	13861	-74	55		m6A	E12
12	110633215	110633216	ENSMUST00000018851.14	.	+	14178	ATGGACTGG	75	0.742857	0.999985	protein_coding	Dync1h1	ENSMUSG00000018707	14342	13935	153	254	153	14088	14342	2.35433	14025	90	219		m6A	E12
11	69543838	69543839	ENSMUST00000018909.4	.	+	2666	CTTGACCCA	51	0.783784	0.99991	protein_coding	Fxr2	ENSMUSG00000018765	2951	2025	328	598	328	2353	2951	2.52341	2338	313	409		m6A	E12
11	69544110	69544111	ENSMUST00000018909.4	.	+	2938	AAAAAAATC	37	0.78125	0.999933	protein_coding	Fxr2	ENSMUSG00000018765	2951	2025	328	598	328	2353	2951	2.97826	2610	585	681		m6A	E12
11	97219585	97219586	ENSMUST00000019026.10	.	+	1270	AAAAAGACT	20	0.9	0.999973	protein_coding	Mrpl45	ENSMUSG00000018882	2431	921	158	1352	158	1079	2431	2.14127	1112	191	278		m6A	E12
11	97219587	97219588	ENSMUST00000019026.10	.	+	1272	AAAGACTCC	23	0.772727	0.999998	protein_coding	Mrpl45	ENSMUSG00000018882	2431	921	158	1352	158	1079	2431	2.14275	1114	193	280		m6A	E12
11	70284906	70284907	ENSMUST00000019065.10	.	-	2975	TCAGACTCG	25	0.521739	0.999952	protein_coding	Pelp1	ENSMUSG00000018921	3435	3372	16	47	16	3388	3435	1.87752	2959	-413	1111	320	m6A	E12
11	70284814	70284815	ENSMUST00000019065.10	.	-	3067	TGAGACTGC	28	0.92	0.999996	protein_coding	Pelp1	ENSMUSG00000018921	3435	3372	16	47	16	3388	3435	1.9048	3051	-321	1203	228	m6A	E12
5	113881183	113881184	ENSMUST00000019118.8	.	-	3769	CAGGACTCT	32	0.758621	0.999984	protein_coding	Sart3	ENSMUSG00000018974	4447	2889	875	683	875	3764	4447	2.00732	2894	5	180		m6A	E12
5	113880949	113880950	ENSMUST00000019118.8	.	-	4003	AGGGACCCA	30	0.233333	0.999926	protein_coding	Sart3	ENSMUSG00000018974	4447	2889	875	683	875	3764	4447	2.34993	3128	239	414		m6A	E12
5	113880780	113880781	ENSMUST00000019118.8	.	-	4172	CGGGACGTC	22	0.454545	0.999992	protein_coding	Sart3	ENSMUSG00000018974	4447	2889	875	683	875	3764	4447	2.59736	3297	408	583		m6A	E12
13	24987061	24987062	ENSMUST00000019276.12	.	+	1422	TTCCAGAAA	32	0.925926	0.999955	protein_coding	BC005537	ENSMUSG00000019132	5849	690	1724	3435	1724	2414	5849	0.824826	-302	-992		431	m6A	E12
13	24996847	24996848	ENSMUST00000019276.12	.	+	2516	ATGGACTCA	61	0.931034	0.999999	protein_coding	BC005537	ENSMUSG00000019132	5849	690	1724	3435	1724	2414	5849	2.02969	792	102	228		m6A	E12
11	44454977	44454978	ENSMUST00000019333.10	.	+	2200	AGGGACTGG	21	0.8125	0.999915	protein_coding	Rnf145	ENSMUSG00000019189	3570	1992	343	1235	343	2335	3570	1.93223	1857	-135	231		m6A	E12
11	44454983	44454984	ENSMUST00000019333.10	.	+	2206	TGGGACCCA	26	0.583333	0.999925	protein_coding	Rnf145	ENSMUSG00000019189	3570	1992	343	1235	343	2335	3570	1.93524	1863	-129	237		m6A	E12
11	44456018	44456019	ENSMUST00000019333.10	.	+	3241	CTGGACTGT	59	0.527273	0.999957	protein_coding	Rnf145	ENSMUSG00000019189	3570	1992	343	1235	343	2335	3570	2.7336	2898	906	1272		m6A	E12
8	84973170	84973171	ENSMUST00000019506.9	.	-	311	TGGGACTTT	65	0.516667	0.999987	protein_coding	D8Ertd738e	ENSMUSG00000019362	616	285	16	315	16	301	616	2.03175	295	10	151		m6A	E12
8	84973140	84973141	ENSMUST00000019506.9	.	-	341	CTGGACTTG	65	0.327586	0.999908	protein_coding	D8Ertd738e	ENSMUSG00000019362	616	285	16	315	16	301	616	2.12698	325	40	181		m6A	E12
8	84390916	84390917	ENSMUST00000019577.10	.	+	1115	CTGGACCTT	57	0.490909	0.999927	protein_coding	Gipc1	ENSMUSG00000019433	1522	1002	95	425	95	1097	1522	2.04235	1020	18	170		m6A	E12
5	138162188	138162189	ENSMUST00000019638.15	.	+	1067	ATGGACCTG	84	0.238095	0.999961	protein_coding	Cops6	ENSMUSG00000019494	1787	975	42	770	42	1017	1787	2.06494	1025	50	191		m6A	E12
17	56483727	56483728	ENSMUST00000019723.8	.	-	725	AAGGACTTC	30	0.428571	0.999989	protein_coding	Mydgf	ENSMUSG00000019579	1710	501	29	1180	29	530	1710	2.16525	696	195	275		m6A	E12
10	5749661	5749662	ENSMUST00000019907.8	.	-	1437	AAAGACTGT	33	0.933333	0.999934	protein_coding	Fbxo5	ENSMUSG00000019773	1940	1266	263	411	263	1529	1940	1.92733	1174	-92	160		m6A	E12
10	5749384	5749385	ENSMUST00000019907.8	.	-	1714	GTGGACTTT	45	0.725	0.999921	protein_coding	Fbxo5	ENSMUSG00000019773	1940	1266	263	411	263	1529	1940	2.45012	1451	185	437		m6A	E12
10	5752332	5752333	ENSMUST00000019907.8	.	-	541	TGGGACATG	22	0.619048	0.99999	protein_coding	Fbxo5	ENSMUSG00000019773	1940	1266	263	411	263	1529	1940	1.21959	278	-988	199	465	m6A	E12
10	5752254	5752255	ENSMUST00000019907.8	.	-	619	GTAGACTGT	24	0.75	0.999998	protein_coding	Fbxo5	ENSMUSG00000019773	1940	1266	263	411	263	1529	1940	1.2812	356	-910	277	387	m6A	E12
10	5751996	5751997	ENSMUST00000019907.8	.	-	877	TTAGACTGC	26	0.833333	0.999996	protein_coding	Fbxo5	ENSMUSG00000019773	1940	1266	263	411	263	1529	1940	1.48499	614	-652	535	129	m6A	E12
10	5751877	5751878	ENSMUST00000019907.8	.	-	996	ATGGACTTA	24	0.545455	0.999994	protein_coding	Fbxo5	ENSMUSG00000019773	1940	1266	263	411	263	1529	1940	1.57899	733	-533	654	10	m6A	E12
10	33878553	33878554	ENSMUST00000019917.6	.	-	465	GGAGAATCT	71	0.191176	0.999967	protein_coding	Rwdd1	ENSMUSG00000019782	1090	732	186	172	186	918	1090	1.38115	279	-453	9	135	m6A	E12
10	33872718	33872719	ENSMUST00000019917.6	.	-	921	ATGGACTGT	44	0.425	0.999938	protein_coding	Rwdd1	ENSMUSG00000019782	1090	732	186	172	186	918	1090	2.01744	735	3	125		m6A	E12
10	42439395	42439396	ENSMUST00000019938.11	.	-	1847	CAAGACTAC	29	0.666667	0.999981	protein_coding	Nr2e1	ENSMUSG00000019803	3285	1158	726	1401	726	1884	3285	1.96805	1121	-37	126		m6A	E12
10	42439314	42439315	ENSMUST00000019938.11	.	-	1928	ATGGACATC	21	0.714286	0.999983	protein_coding	Nr2e1	ENSMUSG00000019803	3285	1158	726	1401	726	1884	3285	2.03141	1202	44	207		m6A	E12
10	42439280	42439281	ENSMUST00000019938.11	.	-	1962	AAAGACTTT	30	0.966667	0.999996	protein_coding	Nr2e1	ENSMUSG00000019803	3285	1158	726	1401	726	1884	3285	2.05567	1236	78	241		m6A	E12
10	42439220	42439221	ENSMUST00000019938.11	.	-	2022	ACGGACTCA	29	0.892857	0.999987	protein_coding	Nr2e1	ENSMUSG00000019803	3285	1158	726	1401	726	1884	3285	2.0985	1296	138	301		m6A	E12
10	42438309	42438310	ENSMUST00000019938.11	.	-	2933	CCTGAGACT	72	0.786885	0.999977	protein_coding	Nr2e1	ENSMUSG00000019803	3285	1158	726	1401	726	1884	3285	2.74875	2207	1049	1212		m6A	E12
10	42438307	42438308	ENSMUST00000019938.11	.	-	2935	TGAGACTCT	76	0.694444	0.999984	protein_coding	Nr2e1	ENSMUSG00000019803	3285	1158	726	1401	726	1884	3285	2.75018	2209	1051	1214		m6A	E12
10	53483962	53483963	ENSMUST00000020004.8	.	+	842	ATGGACTGC	41	0.74359	0.999988	protein_coding	Asf1a	ENSMUSG00000019857	2201	615	238	1348	238	853	2201	1.98211	604	-11	202		m6A	E12
10	57392175	57392176	ENSMUST00000020027.11	.	-	2573	GATAATTAA	71	0.984127	0.999989	protein_coding	Serinc1	ENSMUSG00000019877	2880	1362	135	1383	135	1497	2880	2.77802	2438	1076	1212		m6A	E12
10	105682967	105682968	ENSMUST00000020049.9	.	+	1086	AAAGACTAA	20	0.647059	0.999987	protein_coding	Ccdc59	ENSMUSG00000019897	1813	723	435	655	435	1158	1813	1.90041	651	-72	90		m6A	E12
10	71091678	71091679	ENSMUST00000020085.7	.	-	561	ATGGACTCA	33	0.666667	0.999998	protein_coding	Ube2d1	ENSMUSG00000019927	1431	444	138	849	138	582	1431	1.9527	423	-21	25		m6A	E12
10	71091411	71091412	ENSMUST00000020085.7	.	-	828	TTGGACCCC	43	0.170732	0.99996	protein_coding	Ube2d1	ENSMUSG00000019927	1431	444	138	849	138	582	1431	2.28975	690	246	292		m6A	E12
10	93423979	93423980	ENSMUST00000020203.7	.	-	173	GTCTACCCC	205	0.271186	0.999908	protein_coding	Snrpf	ENSMUSG00000020018	861	261	165	435	165	426	861	1.03065	8	-253	5	121	m6A	E12
10	21244481	21244482	ENSMUST00000020153.10	.	+	2477	GTGGACTCG	31	0.678571	0.999982	protein_coding	Hbs1l	ENSMUSG00000019977	2793	2040	155	598	155	2195	2793	2.47157	2322	282	294		m6A	E12
10	87327400	87327401	ENSMUST00000020243.10	.	-	1760	ATGGACATT	28	0.925926	0.999989	protein_coding	Ascl1	ENSMUSG00000020052	2481	696	572	1213	572	1268	2481	2.40561	1188	492	452		m6A	E12
10	61538059	61538060	ENSMUST00000020284.5	.	+	1793	GCGGACCAC	29	0.413793	0.999978	protein_coding	Tysnd1	ENSMUSG00000020087	2286	1707	57	522	57	1764	2286	2.05556	1736	29	247		m6A	E12
10	61538245	61538246	ENSMUST00000020284.5	.	+	1979	TTAGACTCA	22	0.7	0.999988	protein_coding	Tysnd1	ENSMUSG00000020087	2286	1707	57	522	57	1764	2286	2.41188	1922	215	433		m6A	E12
10	61527216	61527217	ENSMUST00000020285.10	.	+	753	CTGGACTGA	51	0.693878	0.999942	protein_coding	Sar1a	ENSMUSG00000020088	2613	597	120	1896	120	717	2613	2.01899	633	36	153		m6A	E12
10	61527244	61527245	ENSMUST00000020285.10	.	+	781	ATGGACTTT	48	0.914894	0.999999	protein_coding	Sar1a	ENSMUSG00000020088	2613	597	120	1896	120	717	2613	2.03376	661	64	181		m6A	E12
10	61267778	61267779	ENSMUST00000020288.15	.	-	2274	AGGGACATC	49	0.377778	0.999982	protein_coding	Eif4ebp2	ENSMUSG00000020091	5784	363	115	5306	115	478	5784	2.33848	2159	1796	1828		m6A	E12
10	61265472	61265473	ENSMUST00000020288.15	.	-	4580	CTGGACTCC	50	0.295455	0.999913	protein_coding	Eif4ebp2	ENSMUSG00000020091	5784	363	115	5306	115	478	5784	2.77309	4465	4102	4134		m6A	E12
10	59786613	59786614	ENSMUST00000020308.5	.	-	631	CTGGACGTG	41	0.414634	0.999987	protein_coding	Ddit4	ENSMUSG00000020108	1755	690	198	867	198	888	1755	1.62754	433	-257	237		m6A	E12
10	59786511	59786512	ENSMUST00000020308.5	.	-	733	CTGGACTCT	47	1	0.999999	protein_coding	Ddit4	ENSMUSG00000020108	1755	690	198	867	198	888	1755	1.77536	535	-155	339		m6A	E12
10	59786257	59786258	ENSMUST00000020308.5	.	-	987	AAGGACTGT	34	0.9375	0.999997	protein_coding	Ddit4	ENSMUSG00000020108	1755	690	198	867	198	888	1755	2.11419	789	99	593		m6A	E12
10	119047683	119047684	ENSMUST00000020315.13	.	-	2151	GGAGACAAT	28	0.416667	0.999955	protein_coding	Cand1	ENSMUSG00000020114	7766	3693	347	3726	347	4040	7766	1.48849	1804	-1889	369	1125	m6A	E12
10	119047634	119047635	ENSMUST00000020315.13	.	-	2200	AGAGACTCA	31	0.785714	0.999982	protein_coding	Cand1	ENSMUSG00000020114	7766	3693	347	3726	347	4040	7766	1.50176	1853	-1840	418	1076	m6A	E12
10	119047480	119047481	ENSMUST00000020315.13	.	-	2354	GGGGACCCT	33	0.1875	0.999938	protein_coding	Cand1	ENSMUSG00000020114	7766	3693	347	3726	347	4040	7766	1.54346	2007	-1686	572	922	m6A	E12
10	119047268	119047269	ENSMUST00000020315.13	.	-	2566	TTGGACTTG	41	0.875	0.999993	protein_coding	Cand1	ENSMUSG00000020114	7766	3693	347	3726	347	4040	7766	1.60087	2219	-1474	784	710	m6A	E12
10	119047167	119047168	ENSMUST00000020315.13	.	-	2667	ATGGACTTG	33	0.96875	0.999999	protein_coding	Cand1	ENSMUSG00000020114	7766	3693	347	3726	347	4040	7766	1.62822	2320	-1373	885	609	m6A	E12
10	119046950	119046951	ENSMUST00000020315.13	.	-	2884	TTGGACACC	44	0.727273	0.999985	protein_coding	Cand1	ENSMUSG00000020114	7766	3693	347	3726	347	4040	7766	1.68698	2537	-1156	1102	392	m6A	E12
10	119046939	119046940	ENSMUST00000020315.13	.	-	2895	ATTGACTTA	42	0.925	0.999999	protein_coding	Cand1	ENSMUSG00000020114	7766	3693	347	3726	347	4040	7766	1.68995	2548	-1145	1113	381	m6A	E12
11	20174783	20174784	ENSMUST00000020358.12	.	+	754	GCCGAGAAG	65	0.984127	0.999999	protein_coding	Rab1a	ENSMUSG00000020149	2827	609	207	2011	207	816	2827	1.89819	547	-62	136		m6A	E12
11	20174785	20174786	ENSMUST00000020358.12	.	+	756	CGAGAAGTC	60	1	0.999998	protein_coding	Rab1a	ENSMUSG00000020149	2827	609	207	2011	207	816	2827	1.90148	549	-60	138		m6A	E12
10	117051447	117051448	ENSMUST00000020382.8	.	-	1005	GAGGACTCC	50	0.659091	0.999926	protein_coding	Yeats4	ENSMUSG00000020171	1327	684	198	445	198	882	1327	2.2764	807	123	293		m6A	E12
10	80543470	80543471	ENSMUST00000020420.9	.	-	4123	GTGGACTGC	47	0.673913	0.999972	protein_coding	Ap3d1	ENSMUSG00000020198	4805	3600	273	932	273	3873	4805	2.26824	3850	250	346		m6A	E12
9	106066082	106066083	ENSMUST00000020490.13	.	+	1491	GACTAGACT	22	0.954545	0.999958	protein_coding	Wdr82	ENSMUSG00000020257	3747	942	291	2514	291	1233	3747	2.10263	1200	258	288		m6A	E12
9	106066084	106066085	ENSMUST00000020490.13	.	+	1493	CTAGACTTA	22	0.954545	0.99997	protein_coding	Wdr82	ENSMUSG00000020257	3747	942	291	2514	291	1233	3747	2.10342	1202	260	290		m6A	E12
10	77824010	77824011	ENSMUST00000020522.9	.	-	2499	CCGGACTCT	80	0.486111	0.99994	protein_coding	Pfkl	ENSMUSG00000020277	3730	2343	124	1263	124	2467	3730	2.02534	2375	32	180		m6A	E12
11	23599531	23599532	ENSMUST00000020523.4	.	-	1092	CAGGACTTA	23	0.952381	0.999991	protein_coding	Pex13	ENSMUSG00000020283	4146	1218	115	2813	115	1333	4146	1.80213	977	-241	58		m6A	E12
11	52012924	52012925	ENSMUST00000020608.3	.	+	1421	ACGGACCAA	103	0.519608	0.999981	protein_coding	Ppp2ca	ENSMUSG00000020349	7102	930	368	5804	368	1298	7102	2.02119	1053	123	196		m6A	E12
10	79523959	79523960	ENSMUST00000020550.13	.	+	993	ACAGACTAC	41	0.794872	0.999944	protein_coding	Cdc34	ENSMUSG00000020307	1266	708	219	339	219	927	1266	2.19469	774	66	277		m6A	E12
10	79511878	79511879	ENSMUST00000020552.8	.	+	1060	TTGGACTTT	23	0.736842	0.999961	protein_coding	Tpgs1	ENSMUSG00000020308	1143	876	77	190	77	953	1143	2.56316	983	107	645		m6A	E12
11	52013082	52013083	ENSMUST00000020608.3	.	+	1579	AGAGACTGC	146	0.654412	0.999925	protein_coding	Ppp2ca	ENSMUSG00000020349	7102	930	368	5804	368	1298	7102	2.04841	1211	281	354		m6A	E12
11	53152448	53152449	ENSMUST00000020630.8	.	-	2809	ATGGACATT	58	0.653061	0.999971	protein_coding	Hspa4	ENSMUSG00000020361	4618	2529	291	1798	291	2820	4618	1.99565	2518	-11	193		m6A	E12
11	53151113	53151114	ENSMUST00000020630.8	.	-	4144	CTGGACTCC	31	0.433333	0.999992	protein_coding	Hspa4	ENSMUSG00000020361	4618	2529	291	1798	291	2820	4618	2.73637	3853	1324	1528		m6A	E12
11	53179865	53179866	ENSMUST00000020630.8	.	-	581	CTGGATTAA	26	0.909091	0.999983	protein_coding	Hspa4	ENSMUSG00000020361	4618	2529	291	1798	291	2820	4618	1.11467	290	-2239	125	16	m6A	E12
11	3928938	3928939	ENSMUST00000020705.5	.	+	1845	TTGGACTTG	22	0.789474	0.999995	protein_coding	Pes1	ENSMUSG00000020430	2911	1755	62	1094	62	1817	2911	2.02559	1783	28	112		m6A	E12
11	87012820	87012821	ENSMUST00000020794.6	.	+	396	CCGGACTGA	30	0.785714	0.999927	protein_coding	Ska2	ENSMUSG00000020492	3037	363	38	2636	38	401	3037	1.98623	358	-5	61		m6A	E12
12	8988286	8988287	ENSMUST00000020909.4	.	+	1317	ATAGAAAGT	104	0.717391	0.999939	protein_coding	Laptm4a	ENSMUSG00000020585	1773	927	295	551	295	1222	1773	2.17241	1022	95	170		m6A	E12
12	36142063	36142064	ENSMUST00000020856.6	.	-	1640	TGGGACTCT	99	0.494737	0.999986	protein_coding	Bzw2	ENSMUSG00000020547	1871	1260	165	446	165	1425	1871	2.48206	1475	215	244		m6A	E12
12	8842122	8842123	ENSMUST00000020911.14	.	+	1564	GGGGACCCG	31	0.37931	0.999989	protein_coding	Sdc1	ENSMUSG00000020592	3157	936	313	1908	313	1249	3157	2.16509	1251	315	485		m6A	E12
12	8842137	8842138	ENSMUST00000020911.14	.	+	1579	TTGGACCTA	26	0.76	0.999993	protein_coding	Sdc1	ENSMUSG00000020592	3157	936	313	1908	313	1249	3157	2.17296	1266	330	500		m6A	E12
12	8842454	8842455	ENSMUST00000020911.14	.	+	1896	TAAGACTTT	38	0.368421	0.999953	protein_coding	Sdc1	ENSMUSG00000020592	3157	936	313	1908	313	1249	3157	2.3391	1583	647	817		m6A	E12
12	8842573	8842574	ENSMUST00000020911.14	.	+	2015	ATGGACTAT	33	0.933333	0.999961	protein_coding	Sdc1	ENSMUSG00000020592	3157	936	313	1908	313	1249	3157	2.40147	1702	766	936		m6A	E12
12	15842124	15842125	ENSMUST00000020922.8	.	-	3800	GTGGACTCT	32	0.806452	0.999988	protein_coding	Trib2	ENSMUSG00000020601	4198	1032	1285	1881	1285	2317	4198	2.78841	2515	1483	1952		m6A	E12
12	15842061	15842062	ENSMUST00000020922.8	.	-	3863	GCGGACTCT	30	0.586207	0.999996	protein_coding	Trib2	ENSMUSG00000020601	4198	1032	1285	1881	1285	2317	4198	2.8219	2578	1546	2015		m6A	E12
12	15841888	15841889	ENSMUST00000020922.8	.	-	4036	AAGGACCTT	29	0.56	0.999968	protein_coding	Trib2	ENSMUSG00000020601	4198	1032	1285	1881	1285	2317	4198	2.91388	2751	1719	2188		m6A	E12
12	3299624	3299625	ENSMUST00000021001.10	.	-	1315	GCGGACTAT	36	0.472222	0.999988	protein_coding	Rab10	ENSMUSG00000020671	3513	603	551	2359	551	1154	3513	2.06825	764	161	245		m6A	E12
11	106139351	106139352	ENSMUST00000021046.6	.	+	3397	TTGGACTTT	34	0.264706	0.999944	protein_coding	Ddx42	ENSMUSG00000020705	4011	2790	248	973	248	3038	4011	2.36896	3149	359	1034		m6A	E12
11	107624172	107624173	ENSMUST00000021066.4	.	-	2509	TGAGACTTC	31	0.935484	0.999994	protein_coding	Cacng4	ENSMUSG00000020723	3500	984	93	2423	93	1077	3500	2.591	2416	1432	1971		m6A	E12
11	107623821	107623822	ENSMUST00000021066.4	.	-	2860	CAAGACATG	33	0.333333	0.999959	protein_coding	Cacng4	ENSMUSG00000020723	3500	984	93	2423	93	1077	3500	2.73586	2767	1783	2322		m6A	E12
11	107623353	107623354	ENSMUST00000021066.4	.	-	3328	CTGGACCTT	42	0.878049	0.999999	protein_coding	Cacng4	ENSMUSG00000020723	3500	984	93	2423	93	1077	3500	2.92901	3235	2251	2790		m6A	E12
11	115388305	115388306	ENSMUST00000021083.7	.	-	1247	AGGGACCTC	147	0.514085	0.999972	protein_coding	Jpt1	ENSMUSG00000020737	1375	465	112	798	112	577	1375	2.8396	1135	670	819		m6A	E12
11	115388213	115388214	ENSMUST00000021083.7	.	-	1339	CTGGACTGT	139	0.776923	0.999996	protein_coding	Jpt1	ENSMUSG00000020737	1375	465	112	798	112	577	1375	2.95489	1227	762	911		m6A	E12
11	72574406	72574407	ENSMUST00000021148.13	.	+	914	CTGGACTTC	34	0.606061	0.999949	protein_coding	Ube2g1	ENSMUSG00000020794	3815	513	307	2995	307	820	3815	2.03139	607	94	57		m6A	E12
11	71937768	71937769	ENSMUST00000021164.4	.	+	1085	CTGGACTCG	44	0.72093	0.99998	protein_coding	Pimreg	ENSMUSG00000020808	1513	696	113	704	113	809	1513	2.39205	972	276	256		m6A	E12
11	70126073	70126074	ENSMUST00000021181.13	.	-	736	ATGGACATT	25	0.52	0.999912	protein_coding	0610010K14Rik	ENSMUSG00000020831	779	471	110	198	110	581	779	2.78283	626	155	220		m6A	E12
11	76877461	76877462	ENSMUST00000021197.10	.	+	1753	GTGGACTGC	53	0.666667	0.999984	protein_coding	Blmh	ENSMUSG00000020840	2497	1368	377	752	377	1745	2497	2.01064	1376	8	160		m6A	E12
11	76877570	76877571	ENSMUST00000021197.10	.	+	1862	TCAGACTCT	50	0.590909	0.99998	protein_coding	Blmh	ENSMUSG00000020840	2497	1368	377	752	377	1745	2497	2.15559	1485	117	269		m6A	E12
11	76149440	76149441	ENSMUST00000021204.4	.	-	1337	GGAGACTTT	42	0.473684	0.999931	protein_coding	Nxn	ENSMUSG00000020844	2755	1308	80	1367	80	1388	2755	1.96101	1257	-51	132		m6A	E12
11	76149370	76149371	ENSMUST00000021204.4	.	-	1407	GGAGACAGT	46	0.823529	0.999969	protein_coding	Nxn	ENSMUSG00000020844	2755	1308	80	1367	80	1388	2755	2.0139	1327	19	202		m6A	E12
11	76149322	76149323	ENSMUST00000021204.4	.	-	1455	TTGGACTTT	37	0.972222	0.999998	protein_coding	Nxn	ENSMUSG00000020844	2755	1308	80	1367	80	1388	2755	2.04901	1375	67	250		m6A	E12
11	102885564	102885565	ENSMUST00000021313.9	.	-	1051	TGGGACTCA	133	0.724409	0.999998	protein_coding	Dcakd	ENSMUSG00000020935	1744	696	214	834	214	910	1744	2.16906	837	141	433		m6A	E12
11	94534435	94534436	ENSMUST00000021239.7	.	+	1230	CTGGACACA	43	0.461538	0.999942	protein_coding	Lrrc59	ENSMUSG00000020869	2837	924	238	1675	238	1162	2837	2.0406	992	68	316		m6A	E12
11	94534515	94534516	ENSMUST00000021239.7	.	+	1310	TAGGACTTC	55	0.520833	0.999969	protein_coding	Lrrc59	ENSMUSG00000020869	2837	924	238	1675	238	1162	2837	2.08836	1072	148	396		m6A	E12
11	95282438	95282439	ENSMUST00000021243.16	.	+	1359	ATGGACTCG	30	0.689655	0.999991	protein_coding	Slc35b1	ENSMUSG00000020873	1523	969	318	236	318	1287	1523	2.30508	1041	72	125		m6A	E12
11	68983064	68983065	ENSMUST00000021273.13	.	+	2059	GGAGAGATG	28	0.64	0.999977	protein_coding	Vamp2	ENSMUSG00000020894	2205	351	136	1718	136	487	2205	2.91502	1923	1572	1589		m6A	E12
12	49432614	49432615	ENSMUST00000021333.5	.	+	1911	TAAGACCCT	110	0.495413	0.999999	protein_coding	Foxg1	ENSMUSG00000020950	2941	1446	565	930	565	2011	2941	1.93084	1346	-100	1531		m6A	E12
12	49432653	49432654	ENSMUST00000021333.5	.	+	1950	GGGGACTGT	109	1	0.999998	protein_coding	Foxg1	ENSMUSG00000020950	2941	1446	565	930	565	2011	2941	1.95781	1385	-61	1570		m6A	E12
11	102956616	102956617	ENSMUST00000021314.8	.	+	1739	CTGGATAAA	29	0.708333	0.999973	protein_coding	Nmt1	ENSMUSG00000020936	4861	1491	226	3144	226	1717	4861	2.007	1513	22	43		m6A	E12
12	49432145	49432146	ENSMUST00000021333.5	.	+	1442	ATGGACCGC	64	0.951613	0.999999	protein_coding	Foxg1	ENSMUSG00000020950	2941	1446	565	930	565	2011	2941	1.6065	877	-569	1062		m6A	E12
12	49432231	49432232	ENSMUST00000021333.5	.	+	1528	CGGGACCAC	78	0.428571	0.999961	protein_coding	Foxg1	ENSMUSG00000020950	2941	1446	565	930	565	2011	2941	1.66598	963	-483	1148		m6A	E12
12	49432727	49432728	ENSMUST00000021333.5	.	+	2024	GACCAGACT	51	0.897959	0.999996	protein_coding	Foxg1	ENSMUSG00000020950	2941	1446	565	930	565	2011	2941	2.01398	1459	13	1644		m6A	E12
12	49432729	49432730	ENSMUST00000021333.5	.	+	2026	CCAGACTGT	90	0.823529	0.999995	protein_coding	Foxg1	ENSMUSG00000020950	2941	1446	565	930	565	2011	2941	2.01613	1461	15	1646		m6A	E12
12	69358654	69358655	ENSMUST00000021368.10	.	-	3372	AAGGACTTA	21	0.631579	0.999944	protein_coding	Nemf	ENSMUSG00000020982	4732	3195	56	1481	56	3251	4732	2.0817	3316	121	199		m6A	E12
12	59119728	59119729	ENSMUST00000021381.6	.	+	2429	ACAGACTGT	45	0.619048	0.999935	protein_coding	Pnn	ENSMUSG00000020994	3485	2181	119	1185	119	2300	3485	2.10886	2310	129	1517		m6A	E12
12	55335273	55335274	ENSMUST00000021410.10	.	-	1015	AAAGAAAGT	21	0.842105	0.999925	protein_coding	Ppp2r3c	ENSMUSG00000021022	4216	1362	228	2626	228	1590	4216	1.57783	787	-575	25	51	m6A	E12
12	55328386	55328387	ENSMUST00000021410.10	.	-	1604	ATAGACTTC	27	0.75	0.999993	protein_coding	Ppp2r3c	ENSMUSG00000021022	4216	1362	228	2626	228	1590	4216	2.00533	1376	14	203		m6A	E12
12	87497282	87497283	ENSMUST00000021428.9	.	-	1628	AGGGACCTC	32	0.4	0.999988	protein_coding	Snw1	ENSMUSG00000021039	2232	1611	13	608	13	1624	2232	2.00658	1615	4	203		m6A	E12
12	87497072	87497073	ENSMUST00000021428.9	.	-	1838	CTGGACTGT	28	0.730769	0.999991	protein_coding	Snw1	ENSMUSG00000021039	2232	1611	13	608	13	1624	2232	2.35197	1825	214	413		m6A	E12
12	72840905	72840906	ENSMUST00000021514.10	.	+	1980	CTGGACTCG	29	0.689655	0.999975	protein_coding	Ppm1a	ENSMUSG00000021096	7668	1149	441	6078	441	1590	7668	2.06417	1539	390	420		m6A	E12
12	72830910	72830911	ENSMUST00000021514.10	.	+	875	GTGGAGACT	20	0.789474	0.999953	protein_coding	Ppm1a	ENSMUSG00000021096	7668	1149	441	6078	441	1590	7668	1.37772	434	-715	454	400	m6A	E12
12	80154924	80154925	ENSMUST00000021552.3	.	-	2592	TTGGACTGC	177	0.573964	0.999958	protein_coding	Zfp36l1	ENSMUSG00000021127	2990	1017	138	1835	138	1155	2990	2.78311	2454	1437	2397		m6A	E12
12	73988747	73988748	ENSMUST00000021530.8	.	+	2097	TTAGATTTG	21	0.777778	0.999936	protein_coding	Hif1a	ENSMUSG00000021109	4724	2511	386	1827	386	2897	4724	1.6814	1711	-800	13	412	m6A	E12
12	78890109	78890110	ENSMUST00000021536.9	.	-	1055	TAAGACTTT	33	0.354839	0.999906	protein_coding	Atp6v1d	ENSMUSG00000021114	3667	744	179	2744	179	923	3667	2.0481	876	132	274		m6A	E12
12	80156510	80156511	ENSMUST00000021552.3	.	-	1006	TTTGACTCT	31	0.642857	0.999989	protein_coding	Zfp36l1	ENSMUSG00000021127	2990	1017	138	1835	138	1155	2990	1.85349	868	-149	811		m6A	E12
12	80155775	80155776	ENSMUST00000021552.3	.	-	1741	CTGGACTTG	93	0.2875	0.999907	protein_coding	Zfp36l1	ENSMUSG00000021127	2990	1017	138	1835	138	1155	2990	2.31935	1603	586	1546		m6A	E12
12	80155553	80155554	ENSMUST00000021552.3	.	-	1963	ATGGACTAT	96	0.548387	0.999941	protein_coding	Zfp36l1	ENSMUSG00000021127	2990	1017	138	1835	138	1155	2990	2.44033	1825	808	1768		m6A	E12
12	80214880	80214881	ENSMUST00000021554.16	.	-	3173	AAAAAAAAA	48	0.826087	0.999989	protein_coding	Actn1	ENSMUSG00000015143	3734	2679	280	775	280	2959	3734	2.27613	2893	214	373		m6A	E12
12	80214879	80214880	ENSMUST00000021554.16	.	-	3174	AAAAAAAAG	47	0.888889	0.999923	protein_coding	Actn1	ENSMUSG00000015143	3734	2679	280	775	280	2959	3734	2.27742	2894	215	374		m6A	E12
12	85862590	85862591	ENSMUST00000021676.12	.	-	799	TCTGAGAAG	29	1	0.999992	protein_coding	Erg28	ENSMUSG00000021252	1169	423	80	666	80	503	1169	2.44444	719	296	376		m6A	E12
12	85862588	85862589	ENSMUST00000021676.12	.	-	801	TGAGAAGCC	30	0.966667	0.999992	protein_coding	Erg28	ENSMUSG00000021252	1169	423	80	666	80	503	1169	2.44745	721	298	378		m6A	E12
12	85862587	85862588	ENSMUST00000021676.12	.	-	802	GAGAAGCCC	30	0.966667	0.999989	protein_coding	Erg28	ENSMUSG00000021252	1169	423	80	666	80	503	1169	2.44895	722	299	379		m6A	E12
12	108781707	108781708	ENSMUST00000021692.9	.	+	1811	AGGGACATG	43	0.780488	0.999979	protein_coding	Yy1	ENSMUSG00000021264	6178	1245	440	4493	440	1685	6178	2.02804	1371	126	309		m6A	E12
12	108781864	108781865	ENSMUST00000021692.9	.	+	1968	AAAGACAAT	51	0.666667	0.999957	protein_coding	Yy1	ENSMUSG00000021264	6178	1245	440	4493	440	1685	6178	2.06299	1528	283	466		m6A	E12
12	108781896	108781897	ENSMUST00000021692.9	.	+	2000	TGGGACTTC	44	0.930233	0.999999	protein_coding	Yy1	ENSMUSG00000021264	6178	1245	440	4493	440	1685	6178	2.07011	1560	315	498		m6A	E12
13	21376467	21376468	ENSMUST00000021761.13	.	+	1778	ATGGATTCT	27	0.384615	0.999979	protein_coding	Trim27	ENSMUSG00000021326	4204	1542	564	2098	564	2106	4204	1.78729	1214	-328	268		m6A	E12
13	21376574	21376575	ENSMUST00000021761.13	.	+	1885	TTGGACTAT	32	0.733333	0.999938	protein_coding	Trim27	ENSMUSG00000021326	4204	1542	564	2098	564	2106	4204	1.85668	1321	-221	375		m6A	E12
13	48417018	48417019	ENSMUST00000021810.3	.	+	1365	TGTGAGAAA	228	0.625	0.999943	protein_coding	Id4	ENSMUSG00000021379	3849	486	270	3093	270	756	3849	2.1969	1095	609	591		m6A	E12
13	48417537	48417538	ENSMUST00000021810.3	.	+	1884	TTGGACCTT	119	0.239316	0.999963	protein_coding	Id4	ENSMUSG00000021379	3849	486	270	3093	270	756	3849	2.36469	1614	1128	1110		m6A	E12
13	46834656	46834657	ENSMUST00000021803.10	.	-	4832	AAAGACTGC	32	0.533333	0.999991	protein_coding	Nup153	ENSMUSG00000021374	6109	4389	467	1253	467	4856	6109	1.99453	4365	-24	61		m6A	E12
13	46834523	46834524	ENSMUST00000021803.10	.	-	4965	AAGGACTTC	43	0.948718	0.999971	protein_coding	Nup153	ENSMUSG00000021374	6109	4389	467	1253	467	4856	6109	2.08699	4498	109	194		m6A	E12
13	38162787	38162788	ENSMUST00000021864.8	.	-	1921	TTTAATTAA	61	0.983607	0.999945	protein_coding	Ssr1	ENSMUSG00000021427	9333	861	134	8338	134	995	9333	2.11106	1787	926	994		m6A	E12
13	55491889	55491890	ENSMUST00000021940.8	.	-	4070	GTGGACCTG	26	0.230769	0.99995	protein_coding	Lman2	ENSMUSG00000021484	4315	1077	194	3044	194	1271	4315	2.91951	3876	2799	2960		m6A	E12
13	55873724	55873725	ENSMUST00000021959.11	.	+	1211	GTGGACTTA	29	0.846154	0.999956	protein_coding	Txndc15	ENSMUSG00000021497	1527	1035	128	364	128	1163	1527	2.13187	1083	48	245		m6A	E12
13	55873753	55873754	ENSMUST00000021959.11	.	+	1240	GTGGACTTG	26	0.692308	0.999992	protein_coding	Txndc15	ENSMUSG00000021497	1527	1035	128	364	128	1163	1527	2.21154	1112	77	274		m6A	E12
13	55873795	55873796	ENSMUST00000021959.11	.	+	1282	TTGGACTAC	28	0.769231	0.999987	protein_coding	Txndc15	ENSMUSG00000021497	1527	1035	128	364	128	1163	1527	2.32692	1154	119	316		m6A	E12
13	59783069	59783070	ENSMUST00000022039.7	.	-	3323	TGGGACTTC	21	0.6	0.999997	protein_coding	Golm1	ENSMUSG00000021556	3954	1182	106	2666	106	1288	3954	2.76332	3217	2035	2145		m6A	E12
13	74470531	74470532	ENSMUST00000022062.8	.	-	2740	CTGGACTGT	32	0.666667	0.999987	protein_coding	Sdha	ENSMUSG00000021577	2900	1995	72	833	72	2067	2900	2.80792	2668	673	760		m6A	E12
13	69782242	69782243	ENSMUST00000022087.7	.	+	2507	CTGGACTGC	22	0.52381	0.999983	protein_coding	Nsun2	ENSMUSG00000021595	4164	2076	159	1929	159	2235	4164	2.14101	2348	272	552		m6A	E12
13	73768621	73768622	ENSMUST00000022102.9	.	+	2237	ACGGACTCT	33	0.545455	0.99997	protein_coding	Clptm1l	ENSMUSG00000021610	2340	1620	232	488	232	1852	2340	2.78893	2005	385	470		m6A	E12
13	96787041	96787042	ENSMUST00000022176.15	.	-	2857	AAGGACTAA	38	0.888889	0.999981	protein_coding	Hmgcr	ENSMUSG00000021670	4425	2664	149	1612	149	2813	4425	2.0273	2708	44	99		m6A	E12
13	96786982	96786983	ENSMUST00000022176.15	.	-	2916	ATGGACATG	40	0.842105	0.999988	protein_coding	Hmgcr	ENSMUSG00000021670	4425	2664	149	1612	149	2813	4425	2.0639	2767	103	158		m6A	E12
13	96786914	96786915	ENSMUST00000022176.15	.	-	2984	AGAGACTCC	43	0.526316	0.999964	protein_coding	Hmgcr	ENSMUSG00000021670	4425	2664	149	1612	149	2813	4425	2.10608	2835	171	226		m6A	E12
13	96786341	96786342	ENSMUST00000022176.15	.	-	3557	AAAAAAAAC	39	0.78125	0.999952	protein_coding	Hmgcr	ENSMUSG00000021670	4425	2664	149	1612	149	2813	4425	2.46154	3408	744	799		m6A	E12
13	96785789	96785790	ENSMUST00000022176.15	.	-	4109	ATGGACTCT	54	0.520833	0.999966	protein_coding	Hmgcr	ENSMUSG00000021670	4425	2664	149	1612	149	2813	4425	2.80397	3960	1296	1351		m6A	E12
13	110536807	110536808	ENSMUST00000022212.9	.	+	2229	TGGGACTCT	29	0.928571	0.99999	protein_coding	Plk2	ENSMUSG00000021701	2800	2049	131	620	131	2180	2800	2.07903	2098	49	241		m6A	E12
13	110536958	110536959	ENSMUST00000022212.9	.	+	2380	TTGGACAAT	28	0.75	0.999974	protein_coding	Plk2	ENSMUSG00000021701	2800	2049	131	620	131	2180	2800	2.32258	2249	200	392		m6A	E12
13	92521367	92521368	ENSMUST00000022218.6	.	+	1153	TAAGACCAT	30	0.357143	0.999977	protein_coding	Dhfr	ENSMUSG00000021707	5347	564	533	4250	533	1097	5347	2.01318	620	56	135		m6A	E12
13	92521375	92521376	ENSMUST00000022218.6	.	+	1161	TGGGACTTT	31	0.607143	0.999957	protein_coding	Dhfr	ENSMUSG00000021707	5347	564	533	4250	533	1097	5347	2.01506	628	64	143		m6A	E12
13	118517097	118517098	ENSMUST00000022245.10	.	-	1137	ACTGACTGT	32	0.833333	0.999921	protein_coding	Mrps30	ENSMUSG00000021731	3319	1329	18	1972	18	1347	3319	1.84199	1119	-210	107		m6A	E12
13	118516894	118516895	ENSMUST00000022245.10	.	-	1340	TGGGACCTT	31	0.37931	0.999941	protein_coding	Mrps30	ENSMUSG00000021731	3319	1329	18	1972	18	1347	3319	1.99473	1322	-7	310		m6A	E12
14	14303442	14303443	ENSMUST00000022268.10	.	+	1178	TCGGACTTT	42	0.642857	0.999972	protein_coding	Pdhb	ENSMUSG00000021748	1513	1080	93	340	93	1173	1513	2.01471	1085	5	151		m6A	E12
14	14303488	14303489	ENSMUST00000022268.10	.	+	1224	TGGGACTTC	32	0.4	0.999971	protein_coding	Pdhb	ENSMUSG00000021748	1513	1080	93	340	93	1173	1513	2.15	1131	51	197		m6A	E12
14	34065595	34065596	ENSMUST00000022322.17	.	+	1763	TGGGATTGG	39	0.78125	0.999975	protein_coding	Glud1	ENSMUSG00000021794	3390	1677	171	1542	171	1848	3390	1.94931	1592	-85	35		m6A	E12
14	34066772	34066773	ENSMUST00000022322.17	.	+	2940	TTTTAACAG	34	0.966667	0.999984	protein_coding	Glud1	ENSMUSG00000021794	3390	1677	171	1542	171	1848	3390	2.70817	2769	1092	1212		m6A	E12
14	34066773	34066774	ENSMUST00000022322.17	.	+	2941	TTTAACAGT	33	1	0.999929	protein_coding	Glud1	ENSMUSG00000021794	3390	1677	171	1542	171	1848	3390	2.70882	2770	1093	1213		m6A	E12
14	19858093	19858094	ENSMUST00000022340.5	.	+	3978	TTGGATTAC	23	0.9	0.999934	protein_coding	Nid2	ENSMUSG00000021806	4876	4212	73	591	73	4285	4876	1.92711	3905	-307	99	59	m6A	E12
14	19860113	19860114	ENSMUST00000022340.5	.	+	4103	CTCAATTAC	27	1	0.999974	protein_coding	Nid2	ENSMUSG00000021806	4876	4212	73	591	73	4285	4876	1.95679	4030	-182	66	58	m6A	E12
14	20370787	20370788	ENSMUST00000022344.4	.	-	2263	AAGGACTAG	31	0.708333	0.999918	protein_coding	Ecd	ENSMUSG00000021810	3132	1926	334	872	334	2260	3132	2.00344	1929	3	231		m6A	E12
14	20370526	20370527	ENSMUST00000022344.4	.	-	2524	CTGGACACC	24	0.347826	0.999919	protein_coding	Ecd	ENSMUSG00000021810	3132	1926	334	872	334	2260	3132	2.30275	2190	264	492		m6A	E12
14	20438138	20438139	ENSMUST00000022345.7	.	-	588	ACACAGATG	45	0.878049	0.999936	protein_coding	Dnajc9	ENSMUSG00000021811	1631	780	127	724	127	907	1631	1.59103	461	-319	140	115	m6A	E12
14	30981309	30981310	ENSMUST00000022458.11	.	+	2868	AGGGACCTG	28	0.384615	0.999917	protein_coding	Bap1	ENSMUSG00000021901	3460	2187	168	1105	168	2355	3460	2.46425	2700	513	647		m6A	E12
14	30893882	30893883	ENSMUST00000022469.13	.	-	4562	GAGGACTAC	52	0.510638	0.999964	protein_coding	Nisch	ENSMUSG00000021910	5559	4782	139	638	139	4921	5559	1.92493	4423	-359	252		m6A	E12
14	30893360	30893361	ENSMUST00000022469.13	.	-	5084	AGAGACTGT	75	0.880597	0.999963	protein_coding	Nisch	ENSMUSG00000021910	5559	4782	139	638	139	4921	5559	2.25549	4945	163	774		m6A	E12
14	30893186	30893187	ENSMUST00000022469.13	.	-	5258	GTGGACCTG	75	0.422535	0.999969	protein_coding	Nisch	ENSMUSG00000021910	5559	4782	139	638	139	4921	5559	2.52821	5119	337	948		m6A	E12
14	61604714	61604715	ENSMUST00000022496.9	.	-	2013	CAAGACACT	24	0.458333	0.999942	protein_coding	Kpna3	ENSMUSG00000021929	4069	1566	83	2420	83	1649	4069	2.15041	1930	364	463		m6A	E12
14	61603378	61603379	ENSMUST00000022496.9	.	-	3349	TCTGATTAT	40	0.666667	0.999922	protein_coding	Kpna3	ENSMUSG00000021929	4069	1566	83	2420	83	1649	4069	2.70248	3266	1700	1799		m6A	E12
14	57197332	57197333	ENSMUST00000022511.10	.	+	4148	AAAGACAAT	21	0.47619	0.999909	protein_coding	Zmym2	ENSMUSG00000021945	6974	4131	49	2794	49	4180	6974	1.99225	4099	-32	161		m6A	E12
14	76744239	76744240	ENSMUST00000022587.10	.	+	796	CGTGAGACT	101	0.921348	0.999959	protein_coding	Tsc22d1	ENSMUSG00000022010	1762	432	239	1091	239	671	1762	2.11457	557	125	383		m6A	E12
14	76744571	76744572	ENSMUST00000022587.10	.	+	1128	CAAGACTGC	68	0.890625	0.999966	protein_coding	Tsc22d1	ENSMUSG00000022010	1762	432	239	1091	239	671	1762	2.41888	889	457	715		m6A	E12
14	76744805	76744806	ENSMUST00000022587.10	.	+	1362	GAGGACTGT	98	0.534091	0.999971	protein_coding	Tsc22d1	ENSMUSG00000022010	1762	432	239	1091	239	671	1762	2.63336	1123	691	949		m6A	E12
14	76744241	76744242	ENSMUST00000022587.10	.	+	798	TGAGACTCA	95	0.788889	0.999999	protein_coding	Tsc22d1	ENSMUSG00000022010	1762	432	239	1091	239	671	1762	2.11641	559	127	385		m6A	E12
14	67224656	67224657	ENSMUST00000022634.9	.	-	1268	AAAAAAAAA	38	0.794118	0.999965	protein_coding	Bnip3l	ENSMUSG00000022051	3238	657	93	2488	93	750	3238	2.2082	1175	518	567		m6A	E12
14	54779433	54779434	ENSMUST00000022784.9	.	-	1394	GGGGACACT	23	0.913043	0.999997	protein_coding	Haus4	ENSMUSG00000022177	1587	1092	206	289	206	1298	1587	2.33218	1188	96	280		m6A	E12
15	10476588	10476589	ENSMUST00000022855.12	.	-	939	AAAGACTAT	33	0.4	0.999942	protein_coding	Brix1	ENSMUSG00000022247	2664	1062	54	1548	54	1116	2664	1.83333	885	-177	93		m6A	E12
15	34142159	34142160	ENSMUST00000022865.17	.	+	3308	CATAATTAA	23	0.894737	0.999969	protein_coding	Mtdh	ENSMUSG00000022255	6919	1740	317	4862	317	2057	6919	2.2573	2991	1251	1322		m6A	E12
8	4786216	4786217	ENSMUST00000022945.9	.	-	1914	AAAGACTGA	21	0.631579	0.99998	protein_coding	Shcbp1	ENSMUSG00000022322	2156	2007	31	118	31	2038	2156	1.93822	1883	-124	190		m6A	E12
15	80045676	80045677	ENSMUST00000023050.9	.	+	2732	TCAGACTCC	20	0.842105	0.999913	protein_coding	Tab1	ENSMUSG00000022414	2964	1509	29	1426	29	1538	2964	2.83731	2703	1194	1402		m6A	E12
15	96586025	96586026	ENSMUST00000023099.8	.	-	3906	AGAGACTTC	78	0.602941	0.999922	protein_coding	Slc38a2	ENSMUSG00000022462	4660	1515	410	2735	410	1925	4660	2.72431	3496	1981	2083		m6A	E12
15	82088248	82088249	ENSMUST00000023100.8	.	+	3745	CAAGACTGA	69	0.425926	0.999985	protein_coding	Srebf2	ENSMUSG00000022463	5077	3393	222	1462	222	3615	5077	2.08892	3523	130	351		m6A	E12
15	82088305	82088306	ENSMUST00000023100.8	.	+	3802	TAGGACCAT	56	0.392857	0.999979	protein_coding	Srebf2	ENSMUSG00000022463	5077	3393	222	1462	222	3615	5077	2.12791	3580	187	408		m6A	E12
15	82088451	82088452	ENSMUST00000023100.8	.	+	3948	CTAGAGACT	79	0.65625	0.999918	protein_coding	Srebf2	ENSMUSG00000022463	5077	3393	222	1462	222	3615	5077	2.22777	3726	333	554		m6A	E12
15	82088453	82088454	ENSMUST00000023100.8	.	+	3950	AGAGACTGT	70	0.5625	0.999979	protein_coding	Srebf2	ENSMUSG00000022463	5077	3393	222	1462	222	3615	5077	2.22914	3728	335	556		m6A	E12
15	82089563	82089564	ENSMUST00000023100.8	.	+	5060	ACACAGATT	27	0.863636	0.999918	protein_coding	Srebf2	ENSMUSG00000022463	5077	3393	222	1462	222	3615	5077	2.98837	4838	1445	1666		m6A	E12
15	81798995	81798996	ENSMUST00000023116.7	.	+	2579	CTGGACCCT	69	0.188406	0.999935	protein_coding	Aco2	ENSMUSG00000022477	2918	2343	204	371	204	2547	2918	2.08625	2375	32	167		m6A	E12
15	97873780	97873781	ENSMUST00000023123.15	.	-	4805	CCGGACTGT	32	0.645161	0.999974	protein_coding	Col2a1	ENSMUSG00000022483	5104	4464	202	438	202	4666	5104	2.31735	4603	139	286		m6A	E12
16	3899483	3899484	ENSMUST00000023165.9	.	-	10527	GGGGACATC	21	0.5	0.999951	protein_coding	Crebbp	ENSMUSG00000022521	10820	7326	774	2720	774	8100	10820	2.89228	9753	2427	4578		m6A	E12
16	3899431	3899432	ENSMUST00000023165.9	.	-	10579	TTGGACTCT	23	0.954545	0.999992	protein_coding	Crebbp	ENSMUSG00000022521	10820	7326	774	2720	774	8100	10820	2.9114	9805	2479	4630		m6A	E12
16	29886217	29886218	ENSMUST00000023171.8	.	+	1071	TCGGACTCC	62	0.459016	0.99994	protein_coding	Hes1	ENSMUSG00000022528	1468	849	251	368	251	1100	1468	1.96584	820	-29	528		m6A	E12
15	76229324	76229325	ENSMUST00000023210.8	.	+	724	TGCGAGAAG	81	1	0.999997	protein_coding	Cyc1	ENSMUSG00000022551	1520	978	41	501	41	1019	1520	1.69836	683	-295	72	89	m6A	E12
15	76238312	76238313	ENSMUST00000023212.15	.	+	1425	CGGGACTGC	30	0.851852	0.999986	protein_coding	Maf1	ENSMUSG00000022553	1686	777	404	505	404	1181	1686	2.48317	1021	244	266		m6A	E12
16	52088751	52088752	ENSMUST00000023312.14	.	-	3265	GAAGAAGTC	21	0.888889	0.999908	protein_coding	Alcam	ENSMUSG00000022636	6036	1752	1609	2675	1609	3361	6036	1.94521	1656	-96	110	8	m6A	E12
16	52069599	52069600	ENSMUST00000023312.14	.	-	5794	CTGGACTTT	54	0.791667	0.999988	protein_coding	Alcam	ENSMUSG00000022636	6036	1752	1609	2675	1609	3361	6036	2.90953	4185	2433	2409		m6A	E12
16	14010660	14010661	ENSMUST00000023359.13	.	+	2155	ATGGACTTT	44	0.809524	0.999997	protein_coding	Nde1	ENSMUSG00000022678	2287	1035	135	1117	135	1170	2287	2.88183	2020	985	1079		m6A	E12
16	13645302	13645303	ENSMUST00000023362.15	.	+	406	GCTGAAGTC	21	1	0.999987	protein_coding	Ntan1	ENSMUSG00000022681	1175	933	105	137	105	1038	1175	1.32262	301	-632	51	58	m6A	E12
16	17343598	17343599	ENSMUST00000023444.11	.	+	2795	ATAGACTCC	21	0.6	0.999963	protein_coding	Lztr1	ENSMUSG00000022761	3394	2514	340	540	340	2854	3394	1.97653	2455	-59	58		m6A	E12
15	99307497	99307498	ENSMUST00000023749.15	.	+	2019	TGAGACTGT	117	0.733333	0.999975	protein_coding	Tmbim6	ENSMUSG00000023010	2452	714	187	1551	187	901	2452	2.72083	1832	1118	1142		m6A	E12
16	93697930	93697931	ENSMUST00000023666.11	.	+	1305	AAGGACTCC	27	0.576923	0.999986	protein_coding	Chaf1b	ENSMUSG00000022945	1922	1719	105	98	105	1824	1922	1.69808	1200	-519	118	314	m6A	E12
15	99306805	99306806	ENSMUST00000023749.15	.	+	1327	GTGGACTCT	84	0.658537	0.999998	protein_coding	Tmbim6	ENSMUSG00000023010	2452	714	187	1551	187	901	2452	2.27466	1140	426	450		m6A	E12
15	102431906	102431907	ENSMUST00000023813.9	.	+	1318	CTTGAGACT	22	0.842105	0.999953	protein_coding	Tarbp2	ENSMUSG00000023051	1523	1098	91	334	91	1189	1523	2.38623	1227	129	287		m6A	E12
10	52315092	52315093	ENSMUST00000023830.16	.	+	3418	GTTAATTAC	20	0.95	0.999965	protein_coding	Nus1	ENSMUSG00000023068	4605	894	195	3516	195	1089	4605	2.6624	3223	2329	2420		m6A	E12
14	54745075	54745076	ENSMUST00000023873.12	.	-	2258	CCGGACTGC	59	0.54717	0.999909	protein_coding	Prmt5	ENSMUSG00000023110	2691	1914	169	608	169	2083	2691	2.28783	2089	175	328		m6A	E12
1	151239399	151239400	ENSMUST00000023918.13	.	+	2737	TTCAAGAAG	84	0.9375	0.999993	protein_coding	Ivns1abp	ENSMUSG00000023150	3511	1929	525	1057	525	2454	3511	2.26774	2212	283	537		m6A	E12
1	151239401	151239402	ENSMUST00000023918.13	.	+	2739	CAAGAAGTC	81	0.924051	0.999997	protein_coding	Ivns1abp	ENSMUSG00000023150	3511	1929	525	1057	525	2454	3511	2.26963	2214	285	539		m6A	E12
9	106341056	106341057	ENSMUST00000024260.14	.	+	1880	ATAGACTGG	128	0.616071	0.999939	protein_coding	Pcbp4	ENSMUSG00000023495	2035	1212	230	593	230	1442	2035	2.73862	1650	438	727		m6A	E12
19	37199063	37199064	ENSMUST00000024078.15	.	+	1322	ACGGACCTA	59	0.6	0.999982	protein_coding	Marchf5	ENSMUSG00000023307	1809	837	327	645	327	1164	1809	2.24496	995	158	275		m6A	E12
2	71374588	71374589	ENSMUST00000024159.8	.	-	1635	TCGGACTTG	23	1	0.999991	protein_coding	Dlx2	ENSMUSG00000023391	2473	999	362	1112	362	1361	2473	2.2464	1273	274	679		m6A	E12
6	124810182	124810183	ENSMUST00000024270.14	.	+	1494	TTGGACATC	61	0.3	0.999979	protein_coding	Cdca3	ENSMUSG00000023505	1976	801	614	561	614	1415	1976	2.14082	880	79	235		m6A	E12
6	124808392	124808393	ENSMUST00000024270.14	.	+	802	ACCCAGATC	39	0.911765	0.999988	protein_coding	Cdca3	ENSMUSG00000023505	1976	801	614	561	614	1415	1976	1.23471	188	-613	68	59	m6A	E12
17	7570019	7570020	ENSMUST00000024575.8	.	+	4711	TGGGACTCC	22	0.6	0.999987	protein_coding	Rps6ka2	ENSMUSG00000023809	5406	2202	230	2974	230	2432	5406	2.76631	4481	2279	2405		m6A	E12
17	45703145	45703146	ENSMUST00000024727.10	.	-	2690	AGAGACTTT	50	0.794872	0.999975	protein_coding	Cdc5l	ENSMUSG00000023932	3027	2409	302	316	302	2711	3027	1.99128	2388	-21	84		m6A	E12
17	46009250	46009251	ENSMUST00000024734.8	.	+	474	GGGGACTCG	30	0.964286	0.999995	protein_coding	Mrpl14	ENSMUSG00000023939	645	438	126	81	126	564	645	1.79452	348	-90	277		m6A	E12
17	47912409	47912410	ENSMUST00000024783.9	.	-	1699	AAAGACCTA	23	0.608696	0.999952	protein_coding	Bysl	ENSMUSG00000023988	3854	1311	321	2222	321	1632	3854	2.03015	1378	67	413		m6A	E12
17	47912348	47912349	ENSMUST00000024783.9	.	-	1760	GAGGACTGC	23	0.904762	0.999927	protein_coding	Bysl	ENSMUSG00000023988	3854	1311	321	2222	321	1632	3854	2.05761	1439	128	474		m6A	E12
17	29470111	29470112	ENSMUST00000024802.10	.	-	1126	GCTGAGAAG	46	0.5	0.999973	protein_coding	Ppil1	ENSMUSG00000024007	1462	501	259	702	259	760	1462	2.52137	867	366	587		m6A	E12
17	29470331	29470332	ENSMUST00000024802.10	.	-	906	ACAGACTTG	40	0.939394	0.999993	protein_coding	Ppil1	ENSMUSG00000024007	1462	501	259	702	259	760	1462	2.20798	647	146	367		m6A	E12
17	29860327	29860328	ENSMUST00000024817.15	.	+	1766	AGAGACTGA	28	0.565217	0.9999	protein_coding	Rnf8	ENSMUSG00000090083	5404	1467	178	3759	178	1645	5404	2.03219	1588	121	138		m6A	E12
17	29860414	29860415	ENSMUST00000024817.15	.	+	1853	TCGGACTGC	30	0.413793	0.999972	protein_coding	Rnf8	ENSMUSG00000090083	5404	1467	178	3759	178	1645	5404	2.05533	1675	208	225		m6A	E12
17	24383199	24383200	ENSMUST00000024932.12	.	-	822	GTGGACATA	97	0.226804	0.99992	protein_coding	Atp6v0c	ENSMUSG00000024121	1183	468	177	538	177	645	1183	2.329	645	177	382		m6A	E12
17	25163305	25163306	ENSMUST00000024981.9	.	-	809	GAGGACTGC	42	0.75	0.999932	protein_coding	Jpt2	ENSMUSG00000024165	2672	573	78	2021	78	651	2672	2.07818	731	158	346		m6A	E12
18	5774872	5774873	ENSMUST00000025081.13	.	+	5206	TACCAGACT	37	0.909091	0.999974	protein_coding	Zeb1	ENSMUSG00000024238	5801	3354	46	2401	46	3400	5801	2.75219	5160	1806	2444		m6A	E12
17	83809720	83809721	ENSMUST00000025095.9	.	-	701	CGGGACTCA	137	0.59542	0.999978	protein_coding	Cox7a2l	ENSMUSG00000024248	1076	336	55	685	55	391	1076	2.45255	646	310	445		m6A	E12
18	16723177	16723178	ENSMUST00000025166.14	.	-	3598	TTGGACAAG	110	0.268519	0.999927	protein_coding	Cdh2	ENSMUSG00000024304	4843	2721	852	1270	852	3573	4843	2.01969	2746	25	232		m6A	E12
18	6201412	6201413	ENSMUST00000025083.14	.	-	5620	ATGGACATT	53	0.411765	0.999959	protein_coding	Kif5b	ENSMUSG00000006740	6032	2892	416	2724	416	3308	6032	2.84875	5204	2312	2294		m6A	E12
18	31929595	31929596	ENSMUST00000025106.5	.	+	856	TTGGACCCC	53	0.211538	0.999986	protein_coding	Polr2d	ENSMUSG00000024258	1015	429	13	573	13	442	1015	2.72251	843	414	493		m6A	E12
18	16773479	16773480	ENSMUST00000025166.14	.	-	1870	CGAGAGAAA	26	0.913043	0.999952	protein_coding	Cdh2	ENSMUSG00000024304	4843	2721	852	1270	852	3573	4843	1.37413	1018	-1703	171	2	m6A	E12
18	16757890	16757891	ENSMUST00000025166.14	.	-	2712	CTCAATTAA	63	0.965517	0.999923	protein_coding	Cdh2	ENSMUSG00000024304	4843	2721	852	1270	852	3573	4843	1.68357	1860	-861	119	115	m6A	E12
18	16723190	16723191	ENSMUST00000025166.14	.	-	3585	ACGGACTTG	96	0.648352	0.999978	protein_coding	Cdh2	ENSMUSG00000024304	4843	2721	852	1270	852	3573	4843	2.00945	2733	12	219		m6A	E12
17	34331402	34331403	ENSMUST00000025193.14	.	-	4250	ATGGACAAA	23	0.681818	0.999987	protein_coding	Brd2	ENSMUSG00000024335	4657	2397	1708	552	1708	4105	4657	2.26268	2542	145	279		m6A	E12
18	35037804	35037805	ENSMUST00000025218.8	.	-	1741	GTGGACTCA	57	0.943396	0.999998	protein_coding	Etf1	ENSMUSG00000024360	3709	1314	192	2203	192	1506	3709	2.10667	1549	235	318		m6A	E12
17	35375619	35375620	ENSMUST00000025253.12	.	-	3254	CGGGACTAT	22	0.904762	0.999993	protein_coding	Prrc2a	ENSMUSG00000024393	6888	6477	226	185	226	6703	6888	1.4675	3028	-3449	563	1279	m6A	E12
17	35375533	35375534	ENSMUST00000025253.12	.	-	3340	GGGGACCTA	23	0.681818	0.999993	protein_coding	Prrc2a	ENSMUSG00000024393	6888	6477	226	185	226	6703	6888	1.48078	3114	-3363	649	1193	m6A	E12
17	35375322	35375323	ENSMUST00000025253.12	.	-	3551	AGTGAGACT	34	0.870968	0.999984	protein_coding	Prrc2a	ENSMUSG00000024393	6888	6477	226	185	226	6703	6888	1.51335	3325	-3152	860	982	m6A	E12
17	35375320	35375321	ENSMUST00000025253.12	.	-	3553	TGAGACTCA	34	0.870968	0.999995	protein_coding	Prrc2a	ENSMUSG00000024393	6888	6477	226	185	226	6703	6888	1.51366	3327	-3150	862	980	m6A	E12
17	35374805	35374806	ENSMUST00000025253.12	.	-	4068	CTGGACCTG	42	0.560976	0.999956	protein_coding	Prrc2a	ENSMUSG00000024393	6888	6477	226	185	226	6703	6888	1.59318	3842	-2635	1377	465	m6A	E12
17	35374693	35374694	ENSMUST00000025253.12	.	-	4180	GGAGACTGC	51	0.357143	0.999956	protein_coding	Prrc2a	ENSMUSG00000024393	6888	6477	226	185	226	6703	6888	1.61047	3954	-2523	1489	353	m6A	E12
17	35374603	35374604	ENSMUST00000025253.12	.	-	4270	GGGGACTCC	44	0.863636	0.999998	protein_coding	Prrc2a	ENSMUSG00000024393	6888	6477	226	185	226	6703	6888	1.62436	4044	-2433	1579	263	m6A	E12
18	13821791	13821792	ENSMUST00000025288.9	.	-	4483	GTGGACTTG	23	0.636364	0.999994	protein_coding	Zfp521	ENSMUSG00000024420	6206	3936	288	1982	288	4224	6206	2.13068	4195	259	289		m6A	E12
18	13821469	13821470	ENSMUST00000025288.9	.	-	4805	ATGTAGACT	26	0.869565	0.99992	protein_coding	Zfp521	ENSMUSG00000024420	6206	3936	288	1982	288	4224	6206	2.29314	4517	581	611		m6A	E12
18	13821467	13821468	ENSMUST00000025288.9	.	-	4807	GTAGACTGT	26	0.64	0.99999	protein_coding	Zfp521	ENSMUSG00000024420	6206	3936	288	1982	288	4224	6206	2.29415	4519	583	613		m6A	E12
17	36203377	36203378	ENSMUST00000025292.15	.	+	3166	CTAGAAGAT	21	0.75	0.9999	protein_coding	Dhx16	ENSMUSG00000024422	3351	3135	93	123	93	3228	3351	1.98022	3073	-62	67		m6A	E12
17	36203378	36203379	ENSMUST00000025292.15	.	+	3167	TAGAAGATC	21	0.789474	0.999974	protein_coding	Dhx16	ENSMUSG00000024422	3351	3135	93	123	93	3228	3351	1.98054	3074	-61	68		m6A	E12
17	36203451	36203452	ENSMUST00000025292.15	.	+	3240	ATGGACCAA	21	0.333333	0.999908	protein_coding	Dhx16	ENSMUSG00000024422	3351	3135	93	123	93	3228	3351	2.09756	3147	12	141		m6A	E12
18	38395225	38395226	ENSMUST00000025314.7	.	+	1937	ACAGACTGG	20	0.789474	0.999962	protein_coding	Dele1	ENSMUSG00000024442	2394	1533	110	751	110	1643	2394	2.39148	1827	294	293		m6A	E12
18	40339233	40339234	ENSMUST00000025364.6	.	-	1042	TTGGACTCT	23	0.869565	0.99996	protein_coding	Yipf5	ENSMUSG00000024487	3328	774	212	2342	212	986	3328	2.02391	830	56	219		m6A	E12
18	40339156	40339157	ENSMUST00000025364.6	.	-	1119	ATAGACATT	29	0.769231	0.999969	protein_coding	Yipf5	ENSMUSG00000024487	3328	774	212	2342	212	986	3328	2.05679	907	133	296		m6A	E12
18	40338644	40338645	ENSMUST00000025364.6	.	-	1631	GTGGACTGG	29	0.607143	0.999989	protein_coding	Yipf5	ENSMUSG00000024487	3328	774	212	2342	212	986	3328	2.27541	1419	645	808		m6A	E12
18	73773332	73773333	ENSMUST00000025393.14	.	-	2130	TTAGACTGA	26	0.52	0.999975	protein_coding	Smad4	ENSMUSG00000024515	3384	1656	479	1249	479	2135	3384	1.99698	1651	-5	207		m6A	E12
18	73773285	73773286	ENSMUST00000025393.14	.	-	2177	GTGGACTAT	22	0.952381	0.999994	protein_coding	Smad4	ENSMUSG00000024515	3384	1656	479	1249	479	2135	3384	2.03363	1698	42	254		m6A	E12
18	78794328	78794329	ENSMUST00000025430.11	.	-	9218	TTGGACTCT	39	0.823529	0.999984	protein_coding	Setbp1	ENSMUSG00000024548	9953	4749	369	4835	369	5118	9953	2.84798	8849	4100	4711		m6A	E12
18	78793821	78793822	ENSMUST00000025430.11	.	-	9725	ATGGACTTG	51	0.829787	0.999994	protein_coding	Setbp1	ENSMUSG00000024548	9953	4749	369	4835	369	5118	9953	2.95284	9356	4607	5218		m6A	E12
19	15883327	15883328	ENSMUST00000025542.10	.	-	1330	ACAGACATG	61	0.327869	0.999947	protein_coding	Psat1	ENSMUSG00000024640	2617	1113	136	1368	136	1249	2617	2.05921	1194	81	187		m6A	E12
19	15883321	15883322	ENSMUST00000025542.10	.	-	1336	ATGGATTTT	66	0.814815	0.999937	protein_coding	Psat1	ENSMUSG00000024640	2617	1113	136	1368	136	1249	2617	2.0636	1200	87	193		m6A	E12
19	15883110	15883111	ENSMUST00000025542.10	.	-	1547	GTGGACTGC	64	0.854545	0.999963	protein_coding	Psat1	ENSMUSG00000024640	2617	1113	136	1368	136	1249	2617	2.21784	1411	298	404		m6A	E12
19	9852522	9852523	ENSMUST00000025562.9	.	-	2337	AGAGAGAAA	24	0.761905	0.999956	protein_coding	Incenp	ENSMUSG00000024660	3236	2631	224	381	224	2855	3236	1.80312	2113	-518	17	62	m6A	E12
19	9850039	9850040	ENSMUST00000025562.9	.	-	2855	CTAGACTAT	29	0.357143	0.999949	protein_coding	Incenp	ENSMUSG00000024660	3236	2631	224	381	224	2855	3236	2	2631	0	197		m6A	E12
19	10041532	10041533	ENSMUST00000025567.9	.	-	1745	TGAGACTGA	54	0.478261	0.999964	protein_coding	Fads2	ENSMUSG00000024665	3150	1335	317	1498	317	1652	3150	2.06208	1428	93	145		m6A	E12
19	10040149	10040150	ENSMUST00000025567.9	.	-	3128	AAAAAAAAA	60	0.78	0.999928	protein_coding	Fads2	ENSMUSG00000024665	3150	1335	317	1498	317	1652	3150	2.98531	2811	1476	1528		m6A	E12
19	17377123	17377124	ENSMUST00000025617.4	.	+	892	AGAGACTCA	29	0.814815	0.999998	protein_coding	Rfk	ENSMUSG00000024712	2482	468	268	1746	268	736	2482	2.08935	624	156	287		m6A	E12
19	10882878	10882879	ENSMUST00000025642.14	.	+	2116	AAAAAAAAA	45	0.722222	0.999965	protein_coding	Prpf19	ENSMUSG00000024735	2134	1515	219	400	219	1734	2134	2.955	1897	382	480		m6A	E12
19	10835520	10835521	ENSMUST00000025645.14	.	-	3321	AAGGACCCA	30	0.310345	0.999949	protein_coding	Tmem132a	ENSMUSG00000024736	3657	3057	314	286	314	3371	3657	1.98364	3007	-50	994		m6A	E12
19	10835419	10835420	ENSMUST00000025645.14	.	-	3422	TGGGACCAA	27	0.807692	0.999994	protein_coding	Tmem132a	ENSMUSG00000024736	3657	3057	314	286	314	3371	3657	2.17832	3108	51	1095		m6A	E12
19	10835285	10835286	ENSMUST00000025645.14	.	-	3556	ATGGACTAT	26	0.96	0.999999	protein_coding	Tmem132a	ENSMUSG00000024736	3657	3057	314	286	314	3371	3657	2.64685	3242	185	1229		m6A	E12
19	6348353	6348354	ENSMUST00000025684.4	.	+	1580	AAGGACAAG	29	0.708333	0.999994	protein_coding	Ehd1	ENSMUSG00000024772	3353	1605	250	1498	250	1855	3353	1.82866	1330	-275	250		m6A	E12
19	6348627	6348628	ENSMUST00000025684.4	.	+	1854	AGTGACTTC	21	0.894737	0.999952	protein_coding	Ehd1	ENSMUSG00000024772	3353	1605	250	1498	250	1855	3353	1.99938	1604	-1	524		m6A	E12
19	6349264	6349265	ENSMUST00000025684.4	.	+	2491	TGCGAGACA	29	1	0.999995	protein_coding	Ehd1	ENSMUSG00000024772	3353	1605	250	1498	250	1855	3353	2.42457	2241	636	1161		m6A	E12
19	6349266	6349267	ENSMUST00000025684.4	.	+	2493	CGAGACAGT	28	0.925926	0.999984	protein_coding	Ehd1	ENSMUSG00000024772	3353	1605	250	1498	250	1855	3353	2.4259	2243	638	1163		m6A	E12
19	36869139	36869140	ENSMUST00000025729.12	.	+	4743	TCTAATTAC	42	1	0.999959	protein_coding	Tnks2	ENSMUSG00000024811	6481	3501	306	2674	306	3807	6481	2.35004	4437	936	999		m6A	E12
19	5420145	5420146	ENSMUST00000025759.9	.	+	1147	AGGGACTAC	24	0.625	0.999959	protein_coding	Eif1ad	ENSMUSG00000024841	2556	513	602	1441	602	1115	2556	2.02221	545	32	192		m6A	E12
19	5336289	5336290	ENSMUST00000025774.11	.	-	1565	GAGAAGCCC	51	0.897436	0.999955	protein_coding	Sf3b2	ENSMUSG00000024853	3222	2637	61	524	61	2698	3222	1.57035	1504	-1133	154	74	m6A	E12
19	30076049	30076050	ENSMUST00000025778.9	.	-	3563	CAATAGACA	40	0.774194	0.999915	protein_coding	Gldc	ENSMUSG00000024827	3767	3078	169	520	169	3247	3767	2.60769	3394	316	460		m6A	E12
19	30076047	30076048	ENSMUST00000025778.9	.	-	3565	ATAGACATT	35	0.333333	0.999939	protein_coding	Gldc	ENSMUSG00000024827	3767	3078	169	520	169	3247	3767	2.61154	3396	318	462		m6A	E12
19	5184746	5184747	ENSMUST00000025786.9	.	-	3307	CTGGACTAC	23	0.818182	0.999995	protein_coding	Pacs1	ENSMUSG00000024855	4869	2886	231	1752	231	3117	4869	2.10845	3076	190	306		m6A	E12
19	5149771	5149772	ENSMUST00000025804.7	.	-	1373	AGCCAGGCC	55	1	0.999991	protein_coding	Rab1b	ENSMUSG00000024870	1913	606	134	1173	134	740	1913	2.53964	1239	633	828		m6A	E12
19	32492269	32492270	ENSMUST00000025827.10	.	+	2118	GTAGACTGG	22	0.842105	0.999985	protein_coding	Minpp1	ENSMUSG00000024896	2613	1446	172	995	172	1618	2613	2.50251	1946	500	897		m6A	E12
19	5014882	5014883	ENSMUST00000025836.6	.	+	900	AAGGACTTC	45	0.428571	0.999957	protein_coding	Mrpl11	ENSMUSG00000024902	3045	579	246	2220	246	825	3045	2.03378	654	75	181		m6A	E12
19	4957547	4957548	ENSMUST00000025851.4	.	-	2391	TTGGACTTT	48	0.521739	0.999962	protein_coding	Dpp3	ENSMUSG00000063904	2683	2217	73	393	73	2290	2683	2.257	2318	101	277		m6A	E12
19	5697409	5697410	ENSMUST00000025867.6	.	+	1967	ATGGACTTC	23	1	0.99998	protein_coding	Rela	ENSMUSG00000024927	2716	1650	352	714	352	2002	2716	1.97879	1615	-35	582		m6A	E12
19	5697646	5697647	ENSMUST00000025867.6	.	+	2204	GAGGACTCG	26	0.625	0.999964	protein_coding	Rela	ENSMUSG00000024927	2716	1650	352	714	352	2002	2716	2.28291	1852	202	819		m6A	E12
19	5698111	5698112	ENSMUST00000025867.6	.	+	2669	TTGGACTCT	20	0.631579	0.999988	protein_coding	Rela	ENSMUSG00000024927	2716	1650	352	714	352	2002	2716	2.93417	2317	667	1284		m6A	E12
19	53633265	53633266	ENSMUST00000025930.10	.	+	3852	ACCCAGAAC	30	0.708333	0.999922	protein_coding	Smc3	ENSMUSG00000024974	4851	3654	142	1055	142	3796	4851	2.05308	3710	56	128		m6A	E12
19	60750535	60750536	ENSMUST00000025955.8	.	-	4143	ATGGACCAC	59	0.40678	0.999982	protein_coding	Eif3a	ENSMUSG00000024991	5125	4035	126	964	126	4161	5125	1.99554	4017	-18	206		m6A	E12
19	60750461	60750462	ENSMUST00000025955.8	.	-	4217	AAGGATTAT	75	0.639344	0.999913	protein_coding	Eif3a	ENSMUSG00000024991	5125	4035	126	964	126	4161	5125	2.05809	4091	56	280		m6A	E12
19	40538772	40538773	ENSMUST00000025979.13	.	-	3454	AAAGACTAG	26	0.708333	0.999988	protein_coding	Aldh18a1	ENSMUSG00000025007	3527	2388	248	891	248	2636	3527	2.91807	3206	818	1000		m6A	E12
19	46503860	46503861	ENSMUST00000026008.9	.	+	2153	GTGGACAAC	20	0.736842	0.999986	protein_coding	Trim8	ENSMUSG00000025034	3580	1656	742	1182	742	2398	3580	1.85205	1411	-245	363		m6A	E12
19	46504131	46504132	ENSMUST00000026008.9	.	+	2424	GGGGACCCT	30	0.392857	0.999961	protein_coding	Trim8	ENSMUSG00000025034	3580	1656	742	1182	742	2398	3580	2.022	1682	26	634		m6A	E12
7	81443345	81443346	ENSMUST00000026093.9	.	-	1476	ATGGACAAA	25	0.4	0.999932	protein_coding	Btbd1	ENSMUSG00000025103	3001	1467	40	1494	40	1507	3001	1.97887	1436	-31	128		m6A	E12
11	120600209	120600210	ENSMUST00000026135.15	.	+	1756	TATCACCAG	22	0.95	0.999979	protein_coding	Aspscr1	ENSMUSG00000025142	1820	1653	77	90	77	1730	1820	2.28889	1679	26	40		m6A	E12
11	121219136	121219137	ENSMUST00000026173.13	.	-	1233	GTGGACTCC	24	0.695652	0.999981	protein_coding	Wdr45b	ENSMUSG00000025173	2321	1035	152	1134	152	1187	2321	2.04056	1081	46	153		m6A	E12
10	128393755	128393756	ENSMUST00000026425.13	.	-	2310	GTGGACTTG	40	0.540541	0.999995	protein_coding	Pa2g4	ENSMUSG00000025364	2432	1185	107	1140	107	1292	2432	2.89298	2203	1018	1084		m6A	E12
10	128325034	128325035	ENSMUST00000026433.9	.	+	3526	ACGGACTTC	50	0.875	0.999997	protein_coding	Smarcc2	ENSMUSG00000025369	4533	3300	33	1200	33	3333	4533	2.16083	3493	193	270		m6A	E12
10	128325202	128325203	ENSMUST00000026433.9	.	+	3694	AAAGACACT	74	0.202703	0.999942	protein_coding	Smarcc2	ENSMUSG00000025369	4533	3300	33	1200	33	3333	4533	2.30083	3661	361	438		m6A	E12
11	119810151	119810152	ENSMUST00000026434.13	.	+	1334	CTGGACACA	30	0.482759	0.999997	protein_coding	Chmp6	ENSMUSG00000025371	1557	603	65	889	65	668	1557	2.74916	1269	666	719		m6A	E12
11	119809587	119809588	ENSMUST00000026434.13	.	+	770	CTGGACTGG	28	0.357143	0.999945	protein_coding	Chmp6	ENSMUSG00000025371	1557	603	65	889	65	668	1557	2.11474	705	102	155		m6A	E12
11	119809695	119809696	ENSMUST00000026434.13	.	+	878	CTGGACTAA	22	0.761905	0.999995	protein_coding	Chmp6	ENSMUSG00000025371	1557	603	65	889	65	668	1557	2.23622	813	210	263		m6A	E12
18	77028383	77028384	ENSMUST00000026487.6	.	+	477	AAAAAAAAA	22	0.9	0.999984	protein_coding	Ier3ip1	ENSMUSG00000090000	1402	249	109	1044	109	358	1402	2.11398	368	119	175		m6A	E12
18	77028384	77028385	ENSMUST00000026487.6	.	+	478	AAAAAAAAG	25	0.869565	0.999992	protein_coding	Ier3ip1	ENSMUSG00000090000	1402	249	109	1044	109	358	1402	2.11494	369	120	176		m6A	E12
7	140770957	140770958	ENSMUST00000026572.11	.	-	887	ACAGACTGT	22	0.65	0.999992	protein_coding	Hras	ENSMUSG00000025499	2828	570	162	2096	162	732	2828	2.07395	725	155	149		m6A	E12
14	122396215	122396216	ENSMUST00000026624.11	.	+	2306	TCAGACTTA	43	0.384615	0.999937	protein_coding	Tm9sf2	ENSMUSG00000025544	3107	1989	230	888	230	2219	3107	2.09797	2076	87	155		m6A	E12
14	121520138	121520139	ENSMUST00000026635.8	.	+	3867	CTGCAGACT	34	0.851852	0.999947	protein_coding	Farp1	ENSMUSG00000025555	4885	3147	385	1353	385	3532	4885	2.2476	3482	335	417		m6A	E12
14	121520140	121520141	ENSMUST00000026635.8	.	+	3869	GCAGACTGC	30	0.607143	0.999915	protein_coding	Farp1	ENSMUSG00000025555	4885	3147	385	1353	385	3532	4885	2.24908	3484	337	419		m6A	E12
14	121520266	121520267	ENSMUST00000026635.8	.	+	3995	TAGGACTCA	33	0.9	0.99999	protein_coding	Farp1	ENSMUSG00000025555	4885	3147	385	1353	385	3532	4885	2.3422	3610	463	545		m6A	E12
11	117706739	117706740	ENSMUST00000026661.4	.	-	1051	TTGGACTCT	45	0.809524	0.999903	protein_coding	Tk1	ENSMUSG00000025574	1440	702	313	425	313	1015	1440	2.08471	738	36	225		m6A	E12
11	117706695	117706696	ENSMUST00000026661.4	.	-	1095	ATGGACAAT	41	0.805556	0.999914	protein_coding	Tk1	ENSMUSG00000025574	1440	702	313	425	313	1015	1440	2.18824	782	80	269		m6A	E12
11	118919805	118919806	ENSMUST00000026662.8	.	+	1516	TCGGACCCT	22	0.772727	0.999969	protein_coding	Cbx2	ENSMUSG00000025577	3807	1560	147	2100	147	1707	3807	1.87756	1369	-191	1081		m6A	E12
11	118919811	118919812	ENSMUST00000026662.8	.	+	1522	CCTGACTCG	24	0.608696	0.999977	protein_coding	Cbx2	ENSMUSG00000025577	3807	1560	147	2100	147	1707	3807	1.88141	1375	-185	1087		m6A	E12
11	118919995	118919996	ENSMUST00000026662.8	.	+	1706	ATTGAGACC	26	0.769231	0.999947	protein_coding	Cbx2	ENSMUSG00000025577	3807	1560	147	2100	147	1707	3807	1.99936	1559	-1	1271		m6A	E12
11	118919997	118919998	ENSMUST00000026662.8	.	+	1708	TGAGACCAT	23	0.652174	0.999987	protein_coding	Cbx2	ENSMUSG00000025577	3807	1560	147	2100	147	1707	3807	2.00048	1561	1	1273		m6A	E12
11	118920079	118920080	ENSMUST00000026662.8	.	+	1790	CCTGAGACT	23	1	0.999939	protein_coding	Cbx2	ENSMUSG00000025577	3807	1560	147	2100	147	1707	3807	2.03952	1643	83	1355		m6A	E12
11	118920081	118920082	ENSMUST00000026662.8	.	+	1792	TGAGACTCA	22	1	0.999941	protein_coding	Cbx2	ENSMUSG00000025577	3807	1560	147	2100	147	1707	3807	2.04048	1645	85	1357		m6A	E12
11	118920175	118920176	ENSMUST00000026662.8	.	+	1886	ACTGACTTA	30	0.777778	0.999989	protein_coding	Cbx2	ENSMUSG00000025577	3807	1560	147	2100	147	1707	3807	2.08524	1739	179	1451		m6A	E12
11	118920817	118920818	ENSMUST00000026662.8	.	+	2528	TTGGACTTT	27	0.576923	0.999975	protein_coding	Cbx2	ENSMUSG00000025577	3807	1560	147	2100	147	1707	3807	2.39095	2381	821	2093		m6A	E12
16	87529911	87529912	ENSMUST00000026703.6	.	+	5544	ATGGACTAA	37	0.694444	0.999973	protein_coding	Bach1	ENSMUSG00000025612	5867	2220	172	3475	172	2392	5867	2.90705	5372	3152	3587		m6A	E12
11	120389476	120389477	ENSMUST00000026899.4	.	+	1486	AGGGACCAC	21	0.35	0.999963	protein_coding	Slc25a10	ENSMUSG00000025792	2023	864	147	1012	147	1011	2023	2.46937	1339	475	580		m6A	E12
13	54738932	54738933	ENSMUST00000026986.7	.	+	609	CTTAATTAC	43	0.97561	0.999988	protein_coding	Higd2a	ENSMUSG00000025868	648	321	59	268	59	380	648	2.85448	550	229	396		m6A	E12
13	54733097	54733098	ENSMUST00000026987.12	.	-	655	GTAGACTGA	23	0.631579	0.999902	protein_coding	Nop16	ENSMUSG00000025869	1756	537	123	1096	123	660	1756	1.99069	532	-5	139		m6A	E12
13	54607841	54607842	ENSMUST00000026990.6	.	-	1142	GCGGACTAT	30	0.586207	0.999996	protein_coding	Thoc3	ENSMUSG00000025872	2335	1056	42	1237	42	1098	2335	2.03557	1100	44	208		m6A	E12
13	54607706	54607707	ENSMUST00000026990.6	.	-	1277	TTGGACTTG	31	0.516129	0.99997	protein_coding	Thoc3	ENSMUSG00000025872	2335	1056	42	1237	42	1098	2335	2.1447	1235	179	343		m6A	E12
1	38090877	38090878	ENSMUST00000027252.8	.	+	4014	ATGGACTTA	31	0.925926	0.999995	protein_coding	Eif5b	ENSMUSG00000026083	7797	3651	280	3866	280	3931	7797	2.02147	3734	83	191		m6A	E12
1	53386279	53386280	ENSMUST00000027264.10	.	-	1790	TTGGACACA	38	0.852941	0.999996	protein_coding	Asnsd1	ENSMUSG00000026095	2442	1884	445	113	445	2329	2442	1.71391	1345	-539	1437	107	m6A	E12
1	34483770	34483771	ENSMUST00000027303.14	.	+	1169	GTGGACTGA	20	0.789474	0.999976	protein_coding	Imp4	ENSMUSG00000026127	5836	876	74	4886	74	950	5836	2.04482	1095	219	332		m6A	E12
1	72898322	72898323	ENSMUST00000027377.9	.	-	4773	TAAAAGACT	27	0.9	0.999935	protein_coding	Igfbp5	ENSMUSG00000026185	6006	816	745	4445	745	1561	6006	2.72261	4028	3212	3344		m6A	E12
1	72898320	72898321	ENSMUST00000027377.9	.	-	4775	AAAGACTCT	30	0.576923	0.999942	protein_coding	Igfbp5	ENSMUSG00000026185	6006	816	745	4445	745	1561	6006	2.72306	4030	3214	3346		m6A	E12
1	75190608	75190609	ENSMUST00000027401.11	.	+	1234	GTGGACATA	30	0.5	0.999992	protein_coding	Stk16	ENSMUSG00000026201	2876	918	304	1654	304	1222	2876	2.00726	930	12	151		m6A	E12
1	86278248	86278249	ENSMUST00000027438.8	.	-	2393	AAGGACATT	149	0.631206	0.999953	protein_coding	Ncl	ENSMUSG00000026234	8202	2124	177	5901	177	2301	8202	2.01559	2216	92	169		m6A	E12
1	86278180	86278181	ENSMUST00000027438.8	.	-	2461	TTGGATTGT	25	0.73913	0.999967	protein_coding	Ncl	ENSMUSG00000026234	8202	2124	177	5901	177	2301	8202	2.02711	2284	160	237		m6A	E12
1	93715654	93715655	ENSMUST00000027502.16	.	+	1495	AAGGACTAT	26	0.875	0.999917	protein_coding	Atg4b	ENSMUSG00000026280	4173	1182	140	2851	140	1322	4173	2.06068	1355	173	247		m6A	E12
1	93715690	93715691	ENSMUST00000027502.16	.	+	1531	TCAGACTGC	30	0.821429	0.999998	protein_coding	Atg4b	ENSMUSG00000026280	4173	1182	140	2851	140	1322	4173	2.07331	1391	209	283		m6A	E12
1	128267124	128267125	ENSMUST00000027601.11	.	-	1815	TATAAGAAG	51	0.911111	0.999901	protein_coding	Mcm6	ENSMUSG00000026355	2910	2466	99	345	99	2565	2910	1.69586	1716	-750	90	39	m6A	E12
1	128259615	128259616	ENSMUST00000027601.11	.	-	2620	CCGGACCCT	90	0.193182	0.999925	protein_coding	Mcm6	ENSMUSG00000026355	2910	2466	99	345	99	2565	2910	2.15942	2521	55	172		m6A	E12
1	118227033	118227034	ENSMUST00000027623.9	.	-	2536	AAAAAAAAA	35	0.677419	0.999927	protein_coding	Tsn	ENSMUSG00000026374	7063	687	350	6026	350	1037	7063	2.24876	2186	1499	1733		m6A	E12
1	118227029	118227030	ENSMUST00000027623.9	.	-	2540	AAAAAAAAA	35	0.733333	0.999947	protein_coding	Tsn	ENSMUSG00000026374	7063	687	350	6026	350	1037	7063	2.24942	2190	1503	1737		m6A	E12
1	118260721	118260722	ENSMUST00000027626.13	.	+	1058	AGGGACTAC	22	0.75	0.999996	protein_coding	Nifk	ENSMUSG00000026377	1889	954	54	881	54	1008	1889	2.05675	1004	50	242		m6A	E12
1	118260766	118260767	ENSMUST00000027626.13	.	+	1103	CAAGACTGT	21	0.85	0.999994	protein_coding	Nifk	ENSMUSG00000026377	1889	954	54	881	54	1008	1889	2.10783	1049	95	287		m6A	E12
1	155151658	155151659	ENSMUST00000027741.12	.	-	7279	TTGGACTCA	20	0.65	0.999993	protein_coding	Xpr1	ENSMUSG00000026469	7492	2088	95	5309	95	2183	7492	2.95988	7184	5096	5157		m6A	E12
1	155078024	155078025	ENSMUST00000027743.13	.	+	1208	CTGGACCTC	21	0.4	0.999992	protein_coding	Stx6	ENSMUSG00000026470	4589	768	178	3643	178	946	4589	2.07192	1030	262	339		m6A	E12
2	4912127	4912128	ENSMUST00000027973.14	.	+	2078	AGGGACTTC	34	0.419355	0.999977	protein_coding	Sephs1	ENSMUSG00000026662	5319	1179	378	3762	378	1557	5319	2.13849	1700	521	736		m6A	E12
2	4913204	4913205	ENSMUST00000027973.14	.	+	3155	AAGGACACT	56	0.745098	0.999991	protein_coding	Sephs1	ENSMUSG00000026662	5319	1179	378	3762	378	1557	5319	2.42477	2777	1598	1813		m6A	E12
2	4913215	4913216	ENSMUST00000027973.14	.	+	3166	TTGGACACT	52	0.923077	0.999961	protein_coding	Sephs1	ENSMUSG00000026662	5319	1179	378	3762	378	1557	5319	2.4277	2788	1609	1824		m6A	E12
1	169325985	169325986	ENSMUST00000028000.13	.	-	1961	GTATAGACT	24	0.809524	0.999947	protein_coding	Nuf2	ENSMUSG00000026683	2068	1392	198	478	198	1590	2068	2.77615	1763	371	503		m6A	E12
1	169325983	169325984	ENSMUST00000028000.13	.	-	1963	ATAGACTTT	25	0.583333	0.999992	protein_coding	Nuf2	ENSMUSG00000026683	2068	1392	198	478	198	1590	2068	2.78033	1765	373	505		m6A	E12
2	34666165	34666166	ENSMUST00000028222.13	.	+	2278	CTGGACTCA	113	0.9375	1	protein_coding	Hspa5	ENSMUSG00000026864	3672	1968	270	1434	270	2238	3672	2.02789	2008	40	603		m6A	E12
2	32463142	32463143	ENSMUST00000028151.7	.	+	420	TGGGACATG	27	0.458333	0.99995	protein_coding	Dpm2	ENSMUSG00000026810	869	255	52	562	52	307	869	2.20107	368	113	172		m6A	E12
2	31692227	31692228	ENSMUST00000028190.13	.	+	3782	TCAGACCCA	22	0.5	0.999945	protein_coding	Abl1	ENSMUSG00000026842	5794	3372	94	2328	94	3466	5794	2.13574	3688	316	2010		m6A	E12
2	61553103	61553104	ENSMUST00000028278.14	.	+	358	GGCCAGGGC	41	0.941176	0.999977	protein_coding	Psmd14	ENSMUSG00000026914	1541	933	312	296	312	1245	1541	1.0493	46	-887	50	2	m6A	E12
2	27927177	27927178	ENSMUST00000028280.14	.	+	6057	TTGGACCCC	21	0.315789	0.999947	protein_coding	Col5a1	ENSMUSG00000026837	8406	5517	391	2498	391	5908	8406	2.05965	5666	149	296		m6A	E12
2	26348930	26348931	ENSMUST00000028288.5	.	-	8471	GTGGACTTG	47	0.510638	0.999991	protein_coding	Notch1	ENSMUSG00000026923	9488	7596	264	1628	264	7860	9488	2.37531	8207	611	2057		m6A	E12
2	26348732	26348733	ENSMUST00000028288.5	.	-	8669	CTGGACTGT	34	0.882353	0.999997	protein_coding	Notch1	ENSMUSG00000026923	9488	7596	264	1628	264	7860	9488	2.49693	8405	809	2255		m6A	E12
2	26348611	26348612	ENSMUST00000028288.5	.	-	8790	GTGGACTCG	50	0.94	0.999999	protein_coding	Notch1	ENSMUSG00000026923	9488	7596	264	1628	264	7860	9488	2.57125	8526	930	2376		m6A	E12
2	24849286	24849287	ENSMUST00000028350.9	.	+	1102	TAGGACCTT	46	0.454545	0.999955	protein_coding	Zmynd19	ENSMUSG00000026974	3903	684	205	3014	205	889	3903	2.07067	897	213	357		m6A	E12
2	24849141	24849142	ENSMUST00000028350.9	.	+	957	ACAGACTGT	34	0.967742	0.999953	protein_coding	Zmynd19	ENSMUSG00000026974	3903	684	205	3014	205	889	3903	2.02256	752	68	212		m6A	E12
2	80183405	80183406	ENSMUST00000028392.8	.	+	3060	TCTGAGACT	30	0.625	0.999941	protein_coding	Dnajc10	ENSMUSG00000027006	4042	2382	487	1173	487	2869	4042	2.16283	2573	191	203		m6A	E12
2	78750481	78750482	ENSMUST00000028398.14	.	+	1093	ACGGACTTC	83	0.675676	0.999923	protein_coding	Ube2e3	ENSMUSG00000027011	2249	624	387	1238	387	1011	2249	2.06624	706	82	180		m6A	E12
2	71251619	71251620	ENSMUST00000028408.3	.	+	705	TATAATTAC	45	0.925	0.999971	protein_coding	Hat1	ENSMUSG00000027018	1576	1251	38	287	38	1289	1576	1.53317	667	-584	65	40	m6A	E12
2	109730178	109730179	ENSMUST00000028583.8	.	+	3058	ATGGACTTT	42	0.45	0.99999	protein_coding	Lin7c	ENSMUSG00000027162	4228	594	32	3602	32	626	4228	2.67518	3026	2432	2588		m6A	E12
2	109730948	109730949	ENSMUST00000028583.8	.	+	3828	GGGGAAAGT	45	0.904762	0.999975	protein_coding	Lin7c	ENSMUSG00000027162	4228	594	32	3602	32	626	4228	2.88895	3796	3202	3358		m6A	E12
2	103606013	103606014	ENSMUST00000028607.13	.	-	1243	TGTGAGAAG	31	0.782609	0.999928	protein_coding	Caprin1	ENSMUSG00000027184	6169	2124	187	3858	187	2311	6169	1.49718	1056	-1068	96	60	m6A	E12
2	103603137	103603138	ENSMUST00000028607.13	.	-	1610	GACCAGACT	25	0.75	0.999962	protein_coding	Caprin1	ENSMUSG00000027184	6169	2124	187	3858	187	2311	6169	1.66996	1423	-701	25	125	m6A	E12
2	103597025	103597026	ENSMUST00000028607.13	.	-	2428	AGGGACTGT	96	0.606742	0.999986	protein_coding	Caprin1	ENSMUSG00000027184	6169	2124	187	3858	187	2311	6169	2.03033	2241	117	182		m6A	E12
2	94242379	94242380	ENSMUST00000028617.7	.	-	3382	TTGGACTAT	71	0.588235	0.999977	protein_coding	Api5	ENSMUSG00000027193	3736	1515	144	2077	144	1659	3736	2.82956	3238	1723	1746		m6A	E12
2	93526352	93526353	ENSMUST00000028623.13	.	-	2493	GTGGACTCT	25	0.96	0.99999	protein_coding	Ext2	ENSMUSG00000027198	2871	2157	212	502	212	2369	2871	2.24701	2281	124	263		m6A	E12
2	93526166	93526167	ENSMUST00000028623.13	.	-	2679	GCGCAGACT	26	0.954545	0.999989	protein_coding	Ext2	ENSMUSG00000027198	2871	2157	212	502	212	2369	2871	2.61753	2467	310	449		m6A	E12
2	93526164	93526165	ENSMUST00000028623.13	.	-	2681	GCAGACTCT	25	0.695652	0.999988	protein_coding	Ext2	ENSMUSG00000027198	2871	2157	212	502	212	2369	2871	2.62151	2469	312	451		m6A	E12
2	93526094	93526095	ENSMUST00000028623.13	.	-	2751	TGGGACCTG	28	0.296296	0.999977	protein_coding	Ext2	ENSMUSG00000027198	2871	2157	212	502	212	2369	2871	2.76096	2539	382	521		m6A	E12
2	125673899	125673900	ENSMUST00000028635.6	.	-	1694	TGGGATTTA	20	0.8125	0.999926	protein_coding	Cops2	ENSMUSG00000027206	2073	1332	150	591	150	1482	2073	2.35871	1544	212	357		m6A	E12
2	121883206	121883207	ENSMUST00000028668.8	.	+	1540	GTGGACTCT	47	0.533333	0.999986	protein_coding	Eif3j1	ENSMUSG00000027236	5413	786	127	4500	127	913	5413	2.13933	1413	627	759		m6A	E12
2	119565200	119565201	ENSMUST00000028767.9	.	+	3976	TTGGACTTT	20	0.578947	0.99999	protein_coding	Rtf1	ENSMUSG00000027304	4664	2148	0	2516	0	2148	4664	2.72655	3976	1828	1935		m6A	E12
2	127445699	127445700	ENSMUST00000028852.13	.	+	1431	CTGGACTGG	22	0.409091	0.999952	protein_coding	Mrps5	ENSMUSG00000027374	4481	1299	206	2976	206	1505	4481	1.94303	1225	-74	151		m6A	E12
2	151353182	151353183	ENSMUST00000028949.16	.	+	1321	ATGGACTTT	31	0.6	0.999997	protein_coding	Nsfl1c	ENSMUSG00000027455	1364	1113	15	236	15	1128	1364	2.8178	1306	193	356		m6A	E12
2	153609184	153609185	ENSMUST00000028981.9	.	+	1290	AAAGACTGA	65	0.75	0.999958	protein_coding	Mapre1	ENSMUSG00000027479	7336	807	149	6380	149	956	7336	2.05235	1141	334	391		m6A	E12
3	8625741	8625742	ENSMUST00000029002.9	.	+	1148	TGGAAGCCC	26	0.961538	0.999951	protein_coding	Stmn2	ENSMUSG00000027500	2073	540	252	1281	252	792	2073	2.27791	896	356	416		m6A	E12
2	172857177	172857178	ENSMUST00000029013.10	.	+	1387	TGGGACTGT	28	0.888889	0.999996	protein_coding	Rae1	ENSMUSG00000027509	1742	1107	265	370	265	1372	1742	2.04054	1122	15	102		m6A	E12
2	172857268	172857269	ENSMUST00000029013.10	.	+	1478	AGGGACTGT	24	0.809524	0.999953	protein_coding	Rae1	ENSMUSG00000027509	1742	1107	265	370	265	1372	1742	2.28649	1213	106	193		m6A	E12
3	19186850	19186851	ENSMUST00000029125.10	.	-	2387	TTGGACCCT	41	0.175	0.999941	protein_coding	Armc1	ENSMUSG00000027599	3673	849	194	2630	194	1043	3673	2.51103	2193	1344	1536		m6A	E12
2	156409560	156409561	ENSMUST00000029158.4	.	+	2095	GCTGACTGT	22	0.7	0.999914	protein_coding	Aar2	ENSMUSG00000027628	3427	1155	332	1940	332	1487	3427	2.3134	1763	608	776		m6A	E12
2	156715071	156715072	ENSMUST00000029165.4	.	+	633	GCCAATTGG	73	0.577465	0.999979	protein_coding	Rab5if	ENSMUSG00000027637	1045	390	176	479	176	566	1045	2.13987	457	67	109		m6A	E12
2	156715139	156715140	ENSMUST00000029165.4	.	+	701	TTGGACATC	57	0.811321	0.999984	protein_coding	Rab5if	ENSMUSG00000027637	1045	390	176	479	176	566	1045	2.28184	525	135	177		m6A	E12
3	30873119	30873120	ENSMUST00000029256.9	.	+	1674	TCTGACTAG	23	0.590909	0.999927	protein_coding	Sec62	ENSMUSG00000027706	3967	1197	473	2297	473	1670	3967	2.00174	1201	4	471		m6A	E12
3	62378082	62378083	ENSMUST00000029336.6	.	-	2970	AGAGACTGT	22	0.571429	0.999948	protein_coding	Dhx36	ENSMUSG00000027770	5620	3006	65	2549	65	3071	5620	1.9664	2905	-101	85		m6A	E12
3	58455941	58455942	ENSMUST00000029387.15	.	+	1177	TGGGACTGG	20	0.8	0.999997	protein_coding	Eif2a	ENSMUSG00000027810	2299	1746	238	315	238	1984	2299	1.5378	939	-807	128	444	m6A	E12
3	63898053	63898054	ENSMUST00000029405.8	.	+	1014	GAGAAAGCC	26	0.695652	0.999908	protein_coding	Gmps	ENSMUSG00000027823	8105	2082	178	5845	178	2260	8105	1.40154	836	-1246	116	50	m6A	E12
3	65287733	65287734	ENSMUST00000029414.12	.	-	2298	GGAGAAAGT	87	0.939024	0.999922	protein_coding	Ssr3	ENSMUSG00000027828	2957	558	86	2313	86	644	2957	2.71509	2212	1654	1721		m6A	E12
3	107571233	107571234	ENSMUST00000029490.15	.	-	3064	GGAGAAAGT	41	0.805556	0.999939	protein_coding	Ahcyl1	ENSMUSG00000027893	3863	1593	283	1987	283	1876	3863	2.59789	2781	1188	1195		m6A	E12
3	89997362	89997363	ENSMUST00000029549.16	.	+	832	CTGGAGAAG	73	0.935484	0.999934	protein_coding	Tpm3	ENSMUSG00000027940	2230	747	192	1291	192	939	2230	1.85676	640	-107	46	24	m6A	E12
3	127428095	127428096	ENSMUST00000029587.9	.	+	1042	GTGGACTAC	72	1	1	protein_coding	Neurog2	ENSMUSG00000027967	2227	792	324	1111	324	1116	2227	1.90657	718	-74	719		m6A	E12
3	127428158	127428159	ENSMUST00000029587.9	.	+	1105	AGGGACTGT	25	1	0.999931	protein_coding	Neurog2	ENSMUSG00000027967	2227	792	324	1111	324	1116	2227	1.98611	781	-11	782		m6A	E12
3	127428247	127428248	ENSMUST00000029587.9	.	+	1194	CCGGACTCC	58	0.910714	0.999998	protein_coding	Neurog2	ENSMUSG00000027967	2227	792	324	1111	324	1116	2227	2.07021	870	78	871		m6A	E12
3	127428403	127428404	ENSMUST00000029587.9	.	+	1350	CGTAAGACT	89	0.976471	0.999955	protein_coding	Neurog2	ENSMUSG00000027967	2227	792	324	1111	324	1116	2227	2.21062	1026	234	1027		m6A	E12
3	127428405	127428406	ENSMUST00000029587.9	.	+	1352	TAAGACTGT	85	0.941176	0.999999	protein_coding	Neurog2	ENSMUSG00000027967	2227	792	324	1111	324	1116	2227	2.21242	1028	236	1029		m6A	E12
3	127428413	127428414	ENSMUST00000029587.9	.	+	1360	TAAAAGACA	93	0.817073	0.999931	protein_coding	Neurog2	ENSMUSG00000027967	2227	792	324	1111	324	1116	2227	2.21962	1036	244	1037		m6A	E12
3	127428457	127428458	ENSMUST00000029587.9	.	+	1404	GCAGACTGA	72	0.5	0.99995	protein_coding	Neurog2	ENSMUSG00000027967	2227	792	324	1111	324	1116	2227	2.25923	1080	288	1081		m6A	E12
3	127427875	127427876	ENSMUST00000029587.9	.	+	822	CGAGACTCT	64	0.822581	0.99992	protein_coding	Neurog2	ENSMUSG00000027967	2227	792	324	1111	324	1116	2227	1.62879	498	-294	499		m6A	E12
3	121243974	121243975	ENSMUST00000029773.13	.	+	488	GAAGAAAGT	117	0.918182	0.999911	protein_coding	Cnn3	ENSMUSG00000053931	2049	993	275	781	275	1268	2049	1.2145	213	-780	34	33	m6A	E12
3	121243975	121243976	ENSMUST00000029773.13	.	+	489	AAGAAAGTC	116	0.926606	0.999965	protein_coding	Cnn3	ENSMUSG00000053931	2049	993	275	781	275	1268	2049	1.21551	214	-779	35	32	m6A	E12
3	131034646	131034647	ENSMUST00000029610.9	.	-	741	CTGGATTCA	27	0.818182	0.99994	protein_coding	Hadh	ENSMUSG00000027984	1789	945	94	750	94	1039	1789	1.68466	647	-298	11	62	m6A	E12
3	89322998	89322999	ENSMUST00000029679.4	.	-	628	CGGGACCCA	80	0.1375	0.999903	protein_coding	Cks1b	ENSMUSG00000028044	849	240	170	439	170	410	849	2.49658	458	218	271		m6A	E12
3	138261352	138261353	ENSMUST00000029803.12	.	+	886	GTGGACTGC	73	0.722222	0.999997	protein_coding	Eif4e	ENSMUSG00000028156	4991	654	145	4192	145	799	4991	2.02075	741	87	202		m6A	E12
4	14914824	14914825	ENSMUST00000029875.4	.	+	1987	TAGGACTTT	38	0.606061	0.999949	protein_coding	Pip4p2	ENSMUSG00000028221	2339	774	256	1309	256	1030	2339	2.73109	1731	957	1101		m6A	E12
4	14914967	14914968	ENSMUST00000029875.4	.	+	2130	ATGGACTCA	41	0.694444	0.999956	protein_coding	Pip4p2	ENSMUSG00000028221	2339	774	256	1309	256	1030	2339	2.84034	1874	1100	1244		m6A	E12
4	14915130	14915131	ENSMUST00000029875.4	.	+	2293	CCTGATTAA	32	0.62963	0.99995	protein_coding	Pip4p2	ENSMUSG00000028221	2339	774	256	1309	256	1030	2339	2.96486	2037	1263	1407		m6A	E12
4	14893510	14893511	ENSMUST00000029875.4	.	+	628	CATAATTAA	30	0.954545	0.999997	protein_coding	Pip4p2	ENSMUSG00000028221	2339	774	256	1309	256	1030	2339	1.48062	372	-402	10	114	m6A	E12
4	46502616	46502617	ENSMUST00000030018.5	.	+	1163	TGGAAAGTC	20	0.947368	0.99992	protein_coding	Nans	ENSMUSG00000028334	2179	1080	111	988	111	1191	2179	1.97407	1052	-28	182		m6A	E12
4	48662092	48662093	ENSMUST00000030032.13	.	+	1422	GCGGACTTT	45	0.44186	0.999983	protein_coding	Tmeff1	ENSMUSG00000028347	2461	1119	296	1046	296	1415	2461	2.00669	1126	7	92		m6A	E12
4	48662182	48662183	ENSMUST00000030032.13	.	+	1512	TTGGACATT	50	0.468085	0.999945	protein_coding	Tmeff1	ENSMUSG00000028347	2461	1119	296	1046	296	1415	2461	2.09273	1216	97	182		m6A	E12
4	40950526	40950527	ENSMUST00000030128.6	.	+	388	AAACAGAAA	20	1	0.999945	protein_coding	Chmp5	ENSMUSG00000028419	1519	660	201	658	201	861	1519	1.28333	187	-473	13	34	m6A	E12
4	41012153	41012154	ENSMUST00000030133.15	.	+	2631	TTGGACTAT	25	0.521739	0.999945	protein_coding	Nfx1	ENSMUSG00000028423	4349	2457	129	1763	129	2586	4349	2.02552	2502	45	96		m6A	E12
4	55382498	55382499	ENSMUST00000030134.9	.	+	1019	AGAGAAAGT	76	0.666667	0.99991	protein_coding	Rad23b	ENSMUSG00000028426	3810	1251	319	2240	319	1570	3810	1.55955	700	-551	19	117	m6A	E12
4	55350342	55350343	ENSMUST00000030134.9	.	+	300	GGCCAGGCC	51	0.98	0.999978	protein_coding	Rad23b	ENSMUSG00000028426	3810	1251	319	2240	319	1570	3810	0.940439	-19	-1270		85	m6A	E12
4	41293067	41293068	ENSMUST00000030145.9	.	-	1673	CTGGACTGT	20	0.5	0.99999	protein_coding	Dcaf12	ENSMUSG00000028436	3442	1362	324	1756	324	1686	3442	1.99046	1349	-13	146		m6A	E12
4	42982895	42982896	ENSMUST00000030164.8	.	-	2277	GATGAGAAG	132	0.928571	0.999969	protein_coding	Vcp	ENSMUSG00000028452	3316	2421	329	566	329	2750	3316	1.80463	1948	-473	253	56	m6A	E12
4	42982893	42982894	ENSMUST00000030164.8	.	-	2279	TGAGAAGTC	136	0.932773	0.999973	protein_coding	Vcp	ENSMUSG00000028452	3316	2421	329	566	329	2750	3316	1.80545	1950	-471	255	54	m6A	E12
4	43531678	43531679	ENSMUST00000030187.14	.	-	8232	TGCCAGGGC	26	1	0.999997	protein_coding	Tln1	ENSMUSG00000028465	8393	7626	326	441	326	7952	8393	2.63492	7906	280	406		m6A	E12
4	83374576	83374577	ENSMUST00000030207.15	.	-	2590	ATAGAAAGT	51	0.941176	0.999995	protein_coding	Psip1	ENSMUSG00000028484	3251	1587	325	1339	325	1912	3251	2.50635	2265	678	739		m6A	E12
4	83374575	83374576	ENSMUST00000030207.15	.	-	2591	TAGAAAGTC	50	0.959184	0.999998	protein_coding	Psip1	ENSMUSG00000028484	3251	1587	325	1339	325	1912	3251	2.50709	2266	679	740		m6A	E12
4	100860501	100860502	ENSMUST00000030257.15	.	+	4525	TGGGACCGT	31	0.645161	0.999995	protein_coding	Cachd1	ENSMUSG00000028532	5765	3867	454	1444	454	4321	5765	2.14127	4071	204	443		m6A	E12
4	100860653	100860654	ENSMUST00000030257.15	.	+	4677	ACGGACTCC	22	0.954545	0.999992	protein_coding	Cachd1	ENSMUSG00000028532	5765	3867	454	1444	454	4321	5765	2.24654	4223	356	595		m6A	E12
4	100860680	100860681	ENSMUST00000030257.15	.	+	4704	CTGGACACC	21	0.761905	0.999996	protein_coding	Cachd1	ENSMUSG00000028532	5765	3867	454	1444	454	4321	5765	2.26524	4250	383	622		m6A	E12
4	100861431	100861432	ENSMUST00000030257.15	.	+	5455	TCGGACGTG	29	0.538462	0.999981	protein_coding	Cachd1	ENSMUSG00000028532	5765	3867	454	1444	454	4321	5765	2.78532	5001	1134	1373		m6A	E12
4	100861677	100861678	ENSMUST00000030257.15	.	+	5701	CTGGAAAGC	23	0.714286	0.999973	protein_coding	Cachd1	ENSMUSG00000028532	5765	3867	454	1444	454	4321	5765	2.95568	5247	1380	1619		m6A	E12
4	100861678	100861679	ENSMUST00000030257.15	.	+	5702	TGGAAAGCC	21	0.777778	0.999933	protein_coding	Cachd1	ENSMUSG00000028532	5765	3867	454	1444	454	4321	5765	2.95637	5248	1381	1620		m6A	E12
4	98822757	98822758	ENSMUST00000030289.9	.	+	2554	TGGGACACC	20	0.65	0.999993	protein_coding	Usp1	ENSMUSG00000028560	3577	2355	484	738	484	2839	3577	1.87898	2070	-285	451		m6A	E12
4	98822867	98822868	ENSMUST00000030289.9	.	+	2664	ACGGACTTG	25	0.95	0.999986	protein_coding	Usp1	ENSMUSG00000028560	3577	2355	484	738	484	2839	3577	1.92569	2180	-175	561		m6A	E12
4	98822968	98822969	ENSMUST00000030289.9	.	+	2765	AAAGACTTT	31	0.689655	0.999965	protein_coding	Usp1	ENSMUSG00000028560	3577	2355	484	738	484	2839	3577	1.96858	2281	-74	662		m6A	E12
4	107744489	107744490	ENSMUST00000030348.6	.	+	560	GTGGACACA	90	0.224719	0.999974	protein_coding	Magoh	ENSMUSG00000028609	692	441	103	148	103	544	692	2.10811	457	16	116		m6A	E12
4	106906407	106906408	ENSMUST00000030367.15	.	+	2711	TGGGACTGG	89	0.674419	0.999996	protein_coding	Ssbp3	ENSMUSG00000061887	3195	1167	387	1641	387	1554	3195	2.70506	2324	1157	1187		m6A	E12
4	118993629	118993630	ENSMUST00000030398.10	.	+	1709	GCGGACTCC	37	0.4	0.999987	protein_coding	Slc2a1	ENSMUSG00000028645	3260	1479	244	1537	244	1723	3260	1.99053	1465	-14	187		m6A	E12
4	118994046	118994047	ENSMUST00000030398.10	.	+	2126	AAGGACACA	43	0.925	0.999979	protein_coding	Slc2a1	ENSMUSG00000028645	3260	1479	244	1537	244	1723	3260	2.2622	1882	403	604		m6A	E12
4	118994123	118994124	ENSMUST00000030398.10	.	+	2203	CTGGACCTC	58	0.272727	0.999909	protein_coding	Slc2a1	ENSMUSG00000028645	3260	1479	244	1537	244	1723	3260	2.3123	1959	480	681		m6A	E12
4	118994146	118994147	ENSMUST00000030398.10	.	+	2226	CCGGACTCC	52	0.76	0.999985	protein_coding	Slc2a1	ENSMUSG00000028645	3260	1479	244	1537	244	1723	3260	2.32726	1982	503	704		m6A	E12
4	118994322	118994323	ENSMUST00000030398.10	.	+	2402	AAGGACCTC	65	0.261538	0.999944	protein_coding	Slc2a1	ENSMUSG00000028645	3260	1479	244	1537	244	1723	3260	2.44177	2158	679	880		m6A	E12
4	123830689	123830690	ENSMUST00000030399.7	.	+	2492	ATGGACCAC	20	0.4	0.999923	protein_coding	Rragc	ENSMUSG00000028646	2593	1197	88	1308	88	1285	2593	2.92278	2404	1207	1359		m6A	E12
4	135599551	135599552	ENSMUST00000030436.12	.	-	595	AAAGACCAA	44	0.181818	0.999954	protein_coding	Pnrc2	ENSMUSG00000028675	1919	423	400	1096	400	823	1919	1.46099	195	-228	213		m6A	E12
4	115953698	115953699	ENSMUST00000030471.9	.	+	2523	TGGGACTCA	29	0.928571	0.99999	protein_coding	Lrrc41	ENSMUSG00000028703	3065	2424	140	501	140	2564	3065	1.98309	2383	-41	179		m6A	E12
4	137296996	137296997	ENSMUST00000030547.15	.	+	13242	ACGGACTCC	24	0.681818	0.999995	protein_coding	Hspg2	ENSMUSG00000028763	14187	13128	93	966	93	13221	14187	2.02174	13149	21	194		m6A	E12
4	137297068	137297069	ENSMUST00000030547.15	.	+	13314	AGAGACTGA	29	0.653846	0.999923	protein_coding	Hspg2	ENSMUSG00000028763	14187	13128	93	966	93	13221	14187	2.09627	13221	93	266		m6A	E12
4	137297182	137297183	ENSMUST00000030547.15	.	+	13428	GGGGACTGG	37	0.285714	0.999918	protein_coding	Hspg2	ENSMUSG00000028763	14187	13128	93	966	93	13221	14187	2.21429	13335	207	380		m6A	E12
4	126169140	126169141	ENSMUST00000030660.9	.	+	800	AGTGACTTT	24	0.782609	0.999987	protein_coding	Trappc3	ENSMUSG00000028847	1336	543	171	622	171	714	1336	2.13826	629	86	206		m6A	E12
4	126169301	126169302	ENSMUST00000030660.9	.	+	961	TTGGACTAA	28	0.814815	0.999994	protein_coding	Trappc3	ENSMUSG00000028847	1336	543	171	622	171	714	1336	2.39711	790	247	367		m6A	E12
4	124902783	124902784	ENSMUST00000030687.8	.	+	1725	TGTGAGACT	22	0.7	0.999919	protein_coding	Rspo1	ENSMUSG00000028871	1834	798	482	554	482	1280	1834	2.80325	1243	445	618		m6A	E12
4	124902785	124902786	ENSMUST00000030687.8	.	+	1727	TGAGACTTG	22	0.636364	0.999984	protein_coding	Rspo1	ENSMUSG00000028871	1834	798	482	554	482	1280	1834	2.80686	1245	447	620		m6A	E12
4	132555314	132555315	ENSMUST00000030702.14	.	-	961	GTGGACTTG	31	0.923077	0.999993	protein_coding	Ppp1r8	ENSMUSG00000028882	2037	1056	57	924	57	1113	2037	1.85606	904	-152	202		m6A	E12
5	24770787	24770788	ENSMUST00000030795.10	.	-	2123	CAGGACCCT	63	0.387097	0.999937	protein_coding	Abcf2	ENSMUSG00000028953	2569	1887	161	521	161	2048	2569	2.14395	1962	75	213		m6A	E12
5	24770648	24770649	ENSMUST00000030795.10	.	-	2262	CTGGACTCG	55	0.94	0.999998	protein_coding	Abcf2	ENSMUSG00000028953	2569	1887	161	521	161	2048	2569	2.41075	2101	214	352		m6A	E12
4	149648911	149648912	ENSMUST00000030839.13	.	+	691	ATGGACTTG	25	0.958333	0.999969	protein_coding	Ctnnbip1	ENSMUSG00000028988	2674	246	254	2174	254	500	2674	2.08786	437	191	250		m6A	E12
4	154242693	154242694	ENSMUST00000030896.15	.	-	971	TTGGACATC	37	0.378378	0.999974	protein_coding	Tprgl	ENSMUSG00000029030	1724	801	37	886	37	838	1724	2.15011	934	133	328		m6A	E12
4	155825632	155825633	ENSMUST00000030903.12	.	-	1877	CTGGACACC	22	0.285714	0.99997	protein_coding	Atad3a	ENSMUSG00000029036	2413	1776	90	547	90	1866	2413	2.02011	1787	11	176		m6A	E12
4	155825277	155825278	ENSMUST00000030903.12	.	-	2232	CTGGACATT	23	0.714286	0.999998	protein_coding	Atad3a	ENSMUSG00000029036	2413	1776	90	547	90	1866	2413	2.6691	2142	366	531		m6A	E12
4	155888307	155888308	ENSMUST00000030942.13	.	+	240	GAAGAATCG	48	0.229167	0.999955	protein_coding	Mrpl20	ENSMUSG00000029066	764	450	135	179	135	585	764	1.23333	105	-345	18	93	m6A	E12
4	155888308	155888309	ENSMUST00000030942.13	.	+	241	AAGAATCGC	51	0.235294	0.999945	protein_coding	Mrpl20	ENSMUSG00000029066	764	450	135	179	135	585	764	1.23556	106	-344	19	92	m6A	E12
4	155893126	155893127	ENSMUST00000030942.13	.	+	602	ATAGACTGT	51	0.47619	0.999918	protein_coding	Mrpl20	ENSMUSG00000029066	764	450	135	179	135	585	764	2.09497	467	17	191		m6A	E12
5	50118658	50118659	ENSMUST00000030971.7	.	-	3118	CAGGACTCC	28	0.826087	0.999975	protein_coding	Adgra3	ENSMUSG00000029090	4480	3933	231	316	231	4164	4480	1.73405	2887	-1046	197		m6A	E12
5	50118508	50118509	ENSMUST00000030971.7	.	-	3268	CTGGACTTG	28	0.857143	0.999979	protein_coding	Adgra3	ENSMUSG00000029090	4480	3933	231	316	231	4164	4480	1.77218	3037	-896	347		m6A	E12
5	50118136	50118137	ENSMUST00000030971.7	.	-	3640	ATGGACAAC	26	0.72	0.999915	protein_coding	Adgra3	ENSMUSG00000029090	4480	3933	231	316	231	4164	4480	1.86677	3409	-524	719		m6A	E12
5	50117709	50117710	ENSMUST00000030971.7	.	-	4067	ATGGACCAG	42	0.825	0.999997	protein_coding	Adgra3	ENSMUSG00000029090	4480	3933	231	316	231	4164	4480	1.97534	3836	-97	1146		m6A	E12
5	50117645	50117646	ENSMUST00000030971.7	.	-	4131	TAGGACTGG	37	0.882353	0.999916	protein_coding	Adgra3	ENSMUSG00000029090	4480	3933	231	316	231	4164	4480	1.99161	3900	-33	1210		m6A	E12
5	35250503	35250504	ENSMUST00000030986.15	.	-	1321	AAGGACTTA	27	0.909091	0.999926	protein_coding	Lrpap1	ENSMUSG00000029103	2981	1083	75	1823	75	1158	2981	2.08941	1246	163	226		m6A	E12
5	35250422	35250423	ENSMUST00000030986.15	.	-	1402	CTGGACTCC	28	0.730769	0.999994	protein_coding	Lrpap1	ENSMUSG00000029103	2981	1083	75	1823	75	1158	2981	2.13385	1327	244	307		m6A	E12
5	34056147	34056148	ENSMUST00000030993.8	.	-	1691	GTGGACACA	31	0.354839	0.999988	protein_coding	Nelfa	ENSMUSG00000029111	2580	1593	178	809	178	1771	2580	1.94978	1513	-80	105		m6A	E12
5	38295966	38295967	ENSMUST00000031009.8	.	-	1149	GGGGACTTT	47	0.934783	0.999988	protein_coding	Nsg1	ENSMUSG00000029126	2581	558	543	1480	543	1101	2581	2.03243	606	48	249		m6A	E12
5	38295939	38295940	ENSMUST00000031009.8	.	-	1176	TATAATTAC	53	1	0.999917	protein_coding	Nsg1	ENSMUSG00000029126	2581	558	543	1480	543	1101	2581	2.05068	633	75	276		m6A	E12
5	38295855	38295856	ENSMUST00000031009.8	.	-	1260	GCGGACCAC	48	0.270833	0.999931	protein_coding	Nsg1	ENSMUSG00000029126	2581	558	543	1480	543	1101	2581	2.10743	717	159	360		m6A	E12
5	38295376	38295377	ENSMUST00000031009.8	.	-	1739	GAAGAAAGC	50	0.958333	0.999976	protein_coding	Nsg1	ENSMUSG00000029126	2581	558	543	1480	543	1101	2581	2.43108	1196	638	839		m6A	E12
5	38295375	38295376	ENSMUST00000031009.8	.	-	1740	AAGAAAGCC	49	0.977273	0.999971	protein_coding	Nsg1	ENSMUSG00000029126	2581	558	543	1480	543	1101	2581	2.43176	1197	639	840		m6A	E12
5	31360397	31360398	ENSMUST00000031032.11	.	-	1920	GTGGACTGT	53	0.795918	0.999968	protein_coding	Ppm1g	ENSMUSG00000029147	2307	1629	265	413	265	1894	2307	2.06295	1655	26	230		m6A	E12
5	31360370	31360371	ENSMUST00000031032.11	.	-	1947	CGAGACTGA	58	0.6	0.999933	protein_coding	Ppm1g	ENSMUSG00000029147	2307	1629	265	413	265	1894	2307	2.12833	1682	53	257		m6A	E12
5	31363542	31363543	ENSMUST00000031032.11	.	-	928	TGGGACTGA	20	0.842105	0.999945	protein_coding	Ppm1g	ENSMUSG00000029147	2307	1629	265	413	265	1894	2307	1.407	663	-966	254	162	m6A	E12
5	73470905	73470906	ENSMUST00000031038.11	.	+	1016	TTGGACTCA	53	0.48	0.999909	protein_coding	Ociad1	ENSMUSG00000029152	1523	744	190	589	190	934	1523	2.13922	826	82	120		m6A	E12
5	73467637	73467638	ENSMUST00000031038.11	.	+	764	GAAGAAAGT	34	0.862069	0.999984	protein_coding	Ociad1	ENSMUSG00000029152	1523	744	190	589	190	934	1523	1.77151	574	-170	21	132	m6A	E12
5	73467638	73467639	ENSMUST00000031038.11	.	+	765	AAGAAAGTC	34	0.878788	0.999953	protein_coding	Ociad1	ENSMUSG00000029152	1523	744	190	589	190	934	1523	1.77285	575	-169	22	131	m6A	E12
5	31076194	31076195	ENSMUST00000031055.8	.	+	2907	AAGGACTTC	25	0.772727	0.999995	protein_coding	Emilin1	ENSMUSG00000029163	3852	3054	473	325	473	3527	3852	1.79699	2434	-620	1917	9	m6A	E12
5	31078073	31078074	ENSMUST00000031055.8	.	+	3304	GCATAGACT	38	0.941176	0.999992	protein_coding	Emilin1	ENSMUSG00000029163	3852	3054	473	325	473	3527	3852	1.92698	2831	-223	115		m6A	E12
5	31078075	31078076	ENSMUST00000031055.8	.	+	3306	ATAGACTCG	38	0.675676	0.999995	protein_coding	Emilin1	ENSMUSG00000029163	3852	3054	473	325	473	3527	3852	1.92764	2833	-221	117		m6A	E12
5	31078100	31078101	ENSMUST00000031055.8	.	+	3331	AGGGACTGG	39	0.789474	0.999936	protein_coding	Emilin1	ENSMUSG00000029163	3852	3054	473	325	473	3527	3852	1.93582	2858	-196	142		m6A	E12
5	31078516	31078517	ENSMUST00000031055.8	.	+	3747	CGGGACCCA	32	0.258065	0.99994	protein_coding	Emilin1	ENSMUSG00000029163	3852	3054	473	325	473	3527	3852	2.67692	3274	220	558		m6A	E12
5	31078596	31078597	ENSMUST00000031055.8	.	+	3827	AAAGACACT	22	0.818182	0.999992	protein_coding	Emilin1	ENSMUSG00000029163	3852	3054	473	325	473	3527	3852	2.92308	3354	300	638		m6A	E12
5	53024014	53024015	ENSMUST00000031072.14	.	+	2729	ATGGACTAA	25	0.608696	0.999986	protein_coding	Anapc4	ENSMUSG00000029176	3854	2424	252	1178	252	2676	3854	2.04499	2477	53	278		m6A	E12
5	36628766	36628767	ENSMUST00000031099.4	.	+	870	CTGGACTTT	49	0.583333	0.999987	protein_coding	Grpel1	ENSMUSG00000029198	3528	654	196	2678	196	850	3528	2.00747	674	20	367		m6A	E12
5	65574270	65574271	ENSMUST00000031103.14	.	-	1603	CTGGATTAC	24	0.764706	0.999928	protein_coding	Ugdh	ENSMUSG00000029201	2550	1482	333	735	333	1815	2550	1.85695	1270	-212	7	104	m6A	E12
5	77115134	77115135	ENSMUST00000031160.16	.	+	2264	GTAGACTGT	67	0.517241	0.999937	protein_coding	Paics	ENSMUSG00000029247	2482	1278	513	691	513	1791	2482	2.68452	1751	473	640		m6A	E12
5	104213141	104213142	ENSMUST00000031250.14	.	+	1384	AGAGACTGT	31	0.666667	0.999997	protein_coding	Nudt9	ENSMUSG00000029310	1488	1053	171	264	171	1224	1488	2.60606	1213	160	339		m6A	E12
5	112533440	112533441	ENSMUST00000031291.9	.	-	1456	TGGGACTTC	21	0.619048	0.999991	protein_coding	Asphd2	ENSMUSG00000029348	2678	1032	248	1398	248	1280	2678	2.12589	1208	176	286		m6A	E12
5	117515705	117515706	ENSMUST00000031309.16	.	+	1460	GTGGACCTT	32	0.483871	0.999987	protein_coding	Wsb2	ENSMUSG00000029364	2421	1215	157	1049	157	1372	2421	2.08389	1303	88	251		m6A	E12
5	117516036	117516037	ENSMUST00000031309.16	.	+	1791	GTGGACTGG	35	0.5625	0.99999	protein_coding	Wsb2	ENSMUSG00000029364	2421	1215	157	1049	157	1372	2421	2.39943	1634	419	582		m6A	E12
5	124709131	124709132	ENSMUST00000031334.15	.	-	1156	GTGGACTTC	27	0.84	0.999989	protein_coding	Eif2b1	ENSMUSG00000029388	2013	918	118	977	118	1036	2013	2.12282	1038	120	285		m6A	E12
5	124708989	124708990	ENSMUST00000031334.15	.	-	1298	AGAGACCCC	34	0.323529	0.999974	protein_coding	Eif2b1	ENSMUSG00000029388	2013	918	118	977	118	1036	2013	2.26817	1180	262	427		m6A	E12
5	129100064	129100065	ENSMUST00000031383.14	.	+	1054	TTGGACTTG	516	0.805328	0.999994	protein_coding	Ran	ENSMUSG00000029430	2377	651	221	1505	221	872	2377	2.12093	833	182	227		m6A	E12
5	123511573	123511574	ENSMUST00000031391.9	.	+	3236	TCAGACTGC	21	1	0.99999	protein_coding	Bcl7a	ENSMUSG00000029438	4718	633	182	3903	182	815	4718	2.62029	3054	2421	2493		m6A	E12
5	122502794	122502795	ENSMUST00000031419.6	.	-	1235	GTGGACCAT	32	0.1875	0.99996	protein_coding	Fam216a	ENSMUSG00000029463	1388	756	417	215	417	1173	1388	2.28837	818	62	187		m6A	E12
5	122582153	122582154	ENSMUST00000031422.10	.	+	1929	CGGGACTGG	26	0.863636	0.999989	protein_coding	Anapc7	ENSMUSG00000029466	2751	1698	134	919	134	1832	2751	2.10555	1795	97	287		m6A	E12
5	123005339	123005340	ENSMUST00000031434.8	.	+	1140	GAGAAAGTC	21	0.421053	0.999937	protein_coding	Rnf34	ENSMUSG00000029474	4440	1131	245	3064	245	1376	4440	1.79134	895	-236	157	45	m6A	E12
5	123009717	123009718	ENSMUST00000031435.14	.	-	2544	AAAGACTGC	20	0.833333	0.99998	protein_coding	Kdm2b	ENSMUSG00000029475	3532	2331	153	1048	153	2484	3532	2.05725	2391	60	242		m6A	E12
5	123009666	123009667	ENSMUST00000031435.14	.	-	2595	AGAGACTAC	20	0.947368	0.99996	protein_coding	Kdm2b	ENSMUSG00000029475	3532	2331	153	1048	153	2484	3532	2.10592	2442	111	293		m6A	E12
5	115784044	115784045	ENSMUST00000031492.15	.	+	1069	ATGGACCTG	21	0.571429	0.999982	protein_coding	Rab35	ENSMUSG00000029518	2820	606	239	1975	239	845	2820	2.11342	830	224	353		m6A	E12
5	115784073	115784074	ENSMUST00000031492.15	.	+	1098	GTGGACTGA	25	0.956522	0.999962	protein_coding	Rab35	ENSMUSG00000029518	2820	606	239	1975	239	845	2820	2.1281	859	253	382		m6A	E12
5	115784403	115784404	ENSMUST00000031492.15	.	+	1428	TTGGACAAC	26	0.615385	0.999987	protein_coding	Rab35	ENSMUSG00000029518	2820	606	239	1975	239	845	2820	2.29519	1189	583	712		m6A	E12
5	115784510	115784511	ENSMUST00000031492.15	.	+	1535	TGGGACATC	26	0.269231	0.999985	protein_coding	Rab35	ENSMUSG00000029518	2820	606	239	1975	239	845	2820	2.34937	1296	690	819		m6A	E12
5	115783839	115783840	ENSMUST00000031492.15	.	+	864	AGAGACTGC	21	0.9	0.999992	protein_coding	Rab35	ENSMUSG00000029518	2820	606	239	1975	239	845	2820	2.00962	625	19	148		m6A	E12
5	115235455	115235456	ENSMUST00000031530.9	.	+	1810	GTGGACCCT	37	0.53125	0.999981	protein_coding	Sppl3	ENSMUSG00000029550	3204	1155	456	1593	456	1611	3204	2.12492	1354	199	271		m6A	E12
5	115235529	115235530	ENSMUST00000031530.9	.	+	1884	CCAGACTGT	33	0.933333	0.999963	protein_coding	Sppl3	ENSMUSG00000029550	3204	1155	456	1593	456	1611	3204	2.17137	1428	273	345		m6A	E12
5	115235560	115235561	ENSMUST00000031530.9	.	+	1915	GTTGACTTA	50	0.645833	0.999982	protein_coding	Sppl3	ENSMUSG00000029550	3204	1155	456	1593	456	1611	3204	2.19083	1459	304	376		m6A	E12
5	115236103	115236104	ENSMUST00000031530.9	.	+	2458	ATAGACTTG	54	0.708333	0.999909	protein_coding	Sppl3	ENSMUSG00000029550	3204	1155	456	1593	456	1611	3204	2.5317	2002	847	919		m6A	E12
5	142957997	142957998	ENSMUST00000031565.15	.	+	1732	GTGGACCCC	174	0.180233	0.999912	protein_coding	Fscn1	ENSMUSG00000029581	2675	1482	106	1087	106	1588	2675	2.13247	1626	144	347		m6A	E12
5	120765411	120765412	ENSMUST00000031598.11	.	+	3076	AGGGACTAT	35	0.5625	0.999948	protein_coding	Ddx54	ENSMUSG00000029599	4322	2625	397	1300	397	3022	4322	2.04154	2679	54	287		m6A	E12
5	120765507	120765508	ENSMUST00000031598.11	.	+	3172	TGGGACATT	26	0.96	0.999917	protein_coding	Ddx54	ENSMUSG00000029599	4322	2625	397	1300	397	3022	4322	2.11538	2775	150	383		m6A	E12
5	143839549	143839550	ENSMUST00000031613.11	.	-	1156	AGGGACTTG	22	0.52381	0.999984	protein_coding	Aimp2	ENSMUSG00000029610	1185	963	124	98	124	1087	1185	2.70408	1032	69	458		m6A	E12
5	145066524	145066525	ENSMUST00000031627.9	.	-	1406	ACCCAGACA	50	0.825	0.999972	protein_coding	Pdap1	ENSMUSG00000029623	2353	546	259	1548	259	805	2353	2.38824	1147	601	660		m6A	E12
5	147812566	147812567	ENSMUST00000031654.10	.	+	879	CAATAAAGT	39	0.933333	0.999907	protein_coding	Pomp	ENSMUSG00000029649	1579	426	228	925	228	654	1579	2.24324	651	225	293		m6A	E12
6	47502665	47502666	ENSMUST00000031697.9	.	+	2753	TTGGACCTT	58	0.438596	0.999957	protein_coding	Cul1	ENSMUSG00000029686	3161	2331	325	505	325	2656	3161	2.19208	2428	97	178		m6A	E12
6	47502724	47502725	ENSMUST00000031697.9	.	+	2812	CAGGACTGC	52	0.73913	0.999909	protein_coding	Cul1	ENSMUSG00000029686	3161	2331	325	505	325	2656	3161	2.30891	2487	156	237		m6A	E12
6	47502911	47502912	ENSMUST00000031697.9	.	+	2999	ATGGACCCA	55	0.236364	0.999978	protein_coding	Cul1	ENSMUSG00000029686	3161	2331	325	505	325	2656	3161	2.67921	2674	343	424		m6A	E12
6	47472086	47472087	ENSMUST00000031697.9	.	+	551	GGGCAGACT	21	1	0.999976	protein_coding	Cul1	ENSMUSG00000029686	3161	2331	325	505	325	2656	3161	1.09695	226	-2105	86	89	m6A	E12
5	137782853	137782854	ENSMUST00000031740.16	.	-	2071	AGGGACTAT	21	0.5	0.999937	protein_coding	Mepce	ENSMUSG00000029726	3128	2001	601	526	601	2602	3128	1.73463	1470	-531		132	m6A	E12
5	137781403	137781404	ENSMUST00000031740.16	.	-	2409	AGAGAAAGT	24	1	0.999972	protein_coding	Mepce	ENSMUSG00000029726	3128	2001	601	526	601	2602	3128	1.90355	1808	-193	206	13	m6A	E12
5	137781402	137781403	ENSMUST00000031740.16	.	-	2410	GAGAAAGTC	23	0.95	0.999913	protein_coding	Mepce	ENSMUSG00000029726	3128	2001	601	526	601	2602	3128	1.90405	1809	-192	207	12	m6A	E12
5	137780448	137780449	ENSMUST00000031740.16	.	-	2846	ATGGACTGT	29	0.923077	0.999952	protein_coding	Mepce	ENSMUSG00000029726	3128	2001	601	526	601	2602	3128	2.46388	2245	244	297		m6A	E12
5	137780321	137780322	ENSMUST00000031740.16	.	-	2973	ATGGACCAT	23	0.652174	0.999993	protein_coding	Mepce	ENSMUSG00000029726	3128	2001	601	526	601	2602	3128	2.70532	2372	371	424		m6A	E12
5	137780310	137780311	ENSMUST00000031740.16	.	-	2984	ATGGACTAA	25	0.833333	0.999993	protein_coding	Mepce	ENSMUSG00000029726	3128	2001	601	526	601	2602	3128	2.72624	2383	382	435		m6A	E12
6	29374462	29374463	ENSMUST00000031779.17	.	+	1017	CCACAGATT	21	0.9375	0.999981	protein_coding	Calu	ENSMUSG00000029767	3229	948	109	2172	109	1057	3229	1.95781	908	-40	65		m6A	E12
6	29374464	29374465	ENSMUST00000031779.17	.	+	1019	ACAGATTTC	22	0.944444	0.999933	protein_coding	Calu	ENSMUSG00000029767	3229	948	109	2172	109	1057	3229	1.95992	910	-38	67		m6A	E12
6	29374581	29374582	ENSMUST00000031779.17	.	+	1136	ACTGAGACT	26	1	0.999966	protein_coding	Calu	ENSMUSG00000029767	3229	948	109	2172	109	1057	3229	2.03637	1027	79	184		m6A	E12
6	29374583	29374584	ENSMUST00000031779.17	.	+	1138	TGAGACTGT	23	1	0.999993	protein_coding	Calu	ENSMUSG00000029767	3229	948	109	2172	109	1057	3229	2.03729	1029	81	186		m6A	E12
6	119458282	119458283	ENSMUST00000032094.7	.	+	1654	GGAGACTTT	20	1	0.999996	protein_coding	Fbxl14	ENSMUSG00000030019	2963	1203	192	1568	192	1395	2963	2.16518	1462	259			m6A	E12
6	119458448	119458449	ENSMUST00000032094.7	.	+	1820	TAGAAAGCA	29	0.695652	0.99996	protein_coding	Fbxl14	ENSMUSG00000030019	2963	1203	192	1568	192	1395	2963	2.27105	1628	425			m6A	E12
6	119459579	119459580	ENSMUST00000032094.7	.	+	2951	AAAAAAAAG	21	0.722222	0.999985	protein_coding	Fbxl14	ENSMUSG00000030019	2963	1203	192	1568	192	1395	2963	2.99235	2759	1556			m6A	E12
6	83096096	83096097	ENSMUST00000032111.11	.	-	1346	GAGGACTGT	27	1	0.999986	protein_coding	Wbp1	ENSMUSG00000030035	1419	915	288	216	288	1203	1419	2.66204	1058	143	604		m6A	E12
6	83096602	83096603	ENSMUST00000032111.11	.	-	840	TTGGACTAC	35	0.516129	0.999918	protein_coding	Wbp1	ENSMUSG00000030035	1419	915	288	216	288	1203	1419	1.60328	552	-363	98		m6A	E12
6	88482070	88482071	ENSMUST00000032168.7	.	-	1661	GTGGACCAG	43	0.209302	0.999944	protein_coding	Sec61a1	ENSMUSG00000030082	3172	1431	213	1528	213	1644	3172	2.01113	1448	17	204		m6A	E12
6	88481992	88481993	ENSMUST00000032168.7	.	-	1739	AGGGACTTT	66	0.53125	0.999954	protein_coding	Sec61a1	ENSMUSG00000030082	3172	1431	213	1528	213	1644	3172	2.06217	1526	95	282		m6A	E12
6	88480599	88480600	ENSMUST00000032168.7	.	-	3132	AATAAACCA	52	0.418605	0.999942	protein_coding	Sec61a1	ENSMUSG00000030082	3172	1431	213	1528	213	1644	3172	2.97382	2919	1488	1675		m6A	E12
6	118360533	118360534	ENSMUST00000032237.8	.	-	4152	GGAGACTCT	22	0.818182	0.999989	protein_coding	Bms1	ENSMUSG00000030138	4345	3855	220	270	220	4075	4345	2.28519	3932	77	302		m6A	E12
6	119331270	119331271	ENSMUST00000032272.13	.	-	3023	GTGGACTGT	22	0.571429	0.999974	protein_coding	Adipor2	ENSMUSG00000030168	4184	1161	373	2650	373	1534	4184	2.56189	2650	1489	1618		m6A	E12
6	119330681	119330682	ENSMUST00000032272.13	.	-	3612	TGGGACATG	28	0.392857	0.999941	protein_coding	Adipor2	ENSMUSG00000030168	4184	1161	373	2650	373	1534	4184	2.78415	3239	2078	2207		m6A	E12
6	119330628	119330629	ENSMUST00000032272.13	.	-	3665	TGGGACTGG	32	0.566667	0.999991	protein_coding	Adipor2	ENSMUSG00000030168	4184	1161	373	2650	373	1534	4184	2.80415	3292	2131	2260		m6A	E12
6	131342254	131342255	ENSMUST00000032309.13	.	-	1415	TTGGACATT	79	0.597403	0.999957	protein_coding	Ybx3	ENSMUSG00000030189	1853	1086	183	584	183	1269	1853	2.25	1232	146	113		m6A	E12
6	134424147	134424148	ENSMUST00000032322.15	.	-	8658	TAGGATTAC	24	0.764706	0.999928	protein_coding	Lrp6	ENSMUSG00000030201	9368	4842	216	4310	216	5058	9368	2.83527	8442	3600	3895		m6A	E12
6	135000483	135000484	ENSMUST00000032326.11	.	+	1508	TGGGACAAC	25	0.565217	0.999904	protein_coding	Ddx47	ENSMUSG00000030204	1764	1368	30	366	30	1398	1764	2.30055	1478	110	242		m6A	E12
6	145162554	145162555	ENSMUST00000032399.12	.	-	4547	CTTAATTAA	51	0.902439	0.99991	protein_coding	Kras	ENSMUSG00000030265	4678	567	202	3909	202	769	4678	2.96649	4345	3778	3895		m6A	E12
6	144945042	144945043	ENSMUST00000032402.12	.	-	2350	ATGGACTCC	43	0.275	0.999956	protein_coding	Bcat1	ENSMUSG00000030268	7833	1362	43	6428	43	1405	7833	2.14701	2307	945	987		m6A	E12
6	125170418	125170419	ENSMUST00000032485.7	.	+	613	CAGGACTTA	36	0.9375	0.999943	protein_coding	Mrpl51	ENSMUSG00000030335	3427	387	190	2850	190	577	3427	2.01263	423	36	233		m6A	E12
6	128407215	128407216	ENSMUST00000032508.11	.	-	2066	CTCTAGACA	79	0.948718	0.999979	protein_coding	Fkbp4	ENSMUSG00000030357	2217	1377	167	673	167	1544	2217	2.77563	1899	522	627		m6A	E12
6	128407213	128407214	ENSMUST00000032508.11	.	-	2068	CTAGACAGC	75	0.957746	0.999995	protein_coding	Fkbp4	ENSMUSG00000030357	2217	1377	167	673	167	1544	2217	2.7786	1901	524	629		m6A	E12
7	18993365	18993366	ENSMUST00000032561.9	.	-	1134	GAGAAGCCC	29	0.916667	0.999953	protein_coding	Vasp	ENSMUSG00000030403	2215	1128	299	788	299	1427	2215	1.74025	835	-293	26	26	m6A	E12
7	18992935	18992936	ENSMUST00000032561.9	.	-	1202	TGTGAGAAG	26	0.923077	0.999987	protein_coding	Vasp	ENSMUSG00000030403	2215	1128	299	788	299	1427	2215	1.80053	903	-225	8	38	m6A	E12
7	70004352	70004353	ENSMUST00000032768.15	.	-	1560	AAAGACTGG	24	0.791667	0.999954	protein_coding	Nr2f2	ENSMUSG00000030551	4222	1245	264	2713	264	1509	4222	2.0188	1296	51	326		m6A	E12
7	70004231	70004232	ENSMUST00000032768.15	.	-	1681	AGAGACTGC	25	0.695652	0.999987	protein_coding	Nr2f2	ENSMUSG00000030551	4222	1245	264	2713	264	1509	4222	2.0634	1417	172	447		m6A	E12
7	27741150	27741151	ENSMUST00000032824.10	.	-	1420	ATGGACGTG	53	0.387755	0.999981	protein_coding	Psmc4	ENSMUSG00000030603	1440	1257	83	100	83	1340	1440	2.8	1337	80	194		m6A	E12
14	121184378	121184379	ENSMUST00000032898.9	.	+	3485	GTGGACTGC	77	0.851351	0.999999	protein_coding	Ipo5	ENSMUSG00000030662	4518	3294	30	1194	30	3324	4518	2.13484	3455	161	248		m6A	E12
7	99732803	99732804	ENSMUST00000032969.14	.	-	1582	ATAGACTGT	22	0.95	0.999994	protein_coding	Pold3	ENSMUSG00000030726	3069	1386	142	1541	142	1528	3069	2.03504	1440	54	257		m6A	E12
7	99731484	99731485	ENSMUST00000032969.14	.	-	2901	CTGGACTTA	30	0.758621	0.999983	protein_coding	Pold3	ENSMUSG00000030726	3069	1386	142	1541	142	1528	3069	2.89098	2759	1373	1576		m6A	E12
7	98365550	98365551	ENSMUST00000033009.16	.	+	2004	AAAGACACT	29	0.730769	0.999928	protein_coding	Thap12	ENSMUSG00000030753	3723	2277	287	1159	287	2564	3723	1.75406	1717	-560	1362		m6A	E12
7	98366036	98366037	ENSMUST00000033009.16	.	+	2490	GTGGACACA	25	0.96	0.999965	protein_coding	Thap12	ENSMUSG00000030753	3723	2277	287	1159	287	2564	3723	1.9675	2203	-74	1848		m6A	E12
7	98366185	98366186	ENSMUST00000033009.16	.	+	2639	AATGACTTG	46	0.875	0.999925	protein_coding	Thap12	ENSMUSG00000030753	3723	2277	287	1159	287	2564	3723	2.06471	2352	75	1997		m6A	E12
7	120675476	120675477	ENSMUST00000033163.8	.	+	1241	CTAGACTGC	102	0.516854	0.999926	protein_coding	Mettl9	ENSMUSG00000030876	1823	957	366	500	366	1323	1823	1.91432	875	-82	124		m6A	E12
7	120675649	120675650	ENSMUST00000033163.8	.	+	1414	GGGGACTGT	102	0.838384	1	protein_coding	Mettl9	ENSMUSG00000030876	1823	957	366	500	366	1323	1823	2.182	1048	91	297		m6A	E12
7	45111266	45111267	ENSMUST00000033093.10	.	-	720	TTGGACTGT	34	0.393939	0.999969	protein_coding	Bax	ENSMUSG00000003873	867	579	123	165	123	702	867	2.10909	597	18	123		m6A	E12
7	101560736	101560737	ENSMUST00000033131.12	.	+	745	GAGGACTAA	38	0.8125	0.999962	protein_coding	Lamtor1	ENSMUSG00000030842	1119	486	95	538	95	581	1119	2.30483	650	164	257		m6A	E12
7	121768828	121768829	ENSMUST00000033154.8	.	+	1931	TCGGACTGG	57	0.672727	0.999959	protein_coding	Plk1	ENSMUSG00000030867	2199	1812	104	283	104	1916	2199	2.053	1827	15	219		m6A	E12
7	121747974	121747975	ENSMUST00000033156.5	.	+	1239	TGGGACCAA	27	0.259259	0.999961	protein_coding	Dctn5	ENSMUSG00000030868	1532	549	93	890	93	642	1532	2.67079	1146	597	695		m6A	E12
7	121747599	121747600	ENSMUST00000033156.5	.	+	864	GAGGACCCA	30	0.392857	0.999985	protein_coding	Dctn5	ENSMUSG00000030868	1532	549	93	890	93	642	1532	2.24944	771	222	320		m6A	E12
7	121747712	121747713	ENSMUST00000033156.5	.	+	977	AAAGACATA	34	0.5625	0.999961	protein_coding	Dctn5	ENSMUSG00000030868	1532	549	93	890	93	642	1532	2.3764	884	335	433		m6A	E12
7	120675526	120675527	ENSMUST00000033163.8	.	+	1291	CTGGACGAT	88	0.616279	0.999919	protein_coding	Mettl9	ENSMUSG00000030876	1823	957	366	500	366	1323	1823	1.96656	925	-32	174		m6A	E12
7	133322704	133322705	ENSMUST00000033290.12	.	-	2920	GAGGACTTG	21	0.5	0.999978	protein_coding	Dhx32	ENSMUSG00000030986	2955	2256	413	286	413	2669	2955	2.87762	2507	251	420		m6A	E12
7	135297785	135297786	ENSMUST00000033310.9	.	-	7468	GTGGACAAT	26	0.695652	0.999984	protein_coding	Mki67	ENSMUSG00000031004	10061	9534	222	305	222	9756	10061	1.76002	7246	-2288	5010	1826	m6A	E12
7	135297440	135297441	ENSMUST00000033310.9	.	-	7813	ATGGACTCA	30	0.965517	0.999988	protein_coding	Mki67	ENSMUSG00000031004	10061	9534	222	305	222	9756	10061	1.7962	7591	-1943	5355	1481	m6A	E12
7	135291774	135291775	ENSMUST00000033310.9	.	-	9798	AGACATTTA	130	0.8	0.999901	protein_coding	Mki67	ENSMUSG00000031004	10061	9534	222	305	222	9756	10061	2.1377	9576	42	87		m6A	E12
7	109741670	109741671	ENSMUST00000033326.10	.	+	2596	AAGGACTCA	28	0.730769	0.999992	protein_coding	Wee1	ENSMUSG00000031016	3419	1941	304	1174	304	2245	3419	2.29898	2292	351	508		m6A	E12
7	109741725	109741726	ENSMUST00000033326.10	.	+	2651	AGAGACTCA	29	0.916667	0.999927	protein_coding	Wee1	ENSMUSG00000031016	3419	1941	304	1174	304	2245	3419	2.34583	2347	406	563		m6A	E12
7	109742010	109742011	ENSMUST00000033326.10	.	+	2936	TTGGACTTT	31	0.703704	0.999983	protein_coding	Wee1	ENSMUSG00000031016	3419	1941	304	1174	304	2245	3419	2.58859	2632	691	848		m6A	E12
X	20566101	20566102	ENSMUST00000033380.7	.	+	3102	AAAAAAAAG	27	0.96	0.999983	protein_coding	Cdk16	ENSMUSG00000031065	3120	1491	395	1234	395	1886	3120	2.98541	2707	1216	1254		m6A	E12
X	20586167	20586168	ENSMUST00000033383.3	.	+	2856	AAGGAAGCC	21	0.947368	0.999989	protein_coding	Usp11	ENSMUSG00000031066	3467	2766	62	639	62	2828	3467	2.04382	2794	28	163		m6A	E12
X	20586168	20586169	ENSMUST00000033383.3	.	+	2857	AGGAAGCCC	20	1	0.999986	protein_coding	Usp11	ENSMUSG00000031066	3467	2766	62	639	62	2828	3467	2.04538	2795	29	164		m6A	E12
X	51142288	51142289	ENSMUST00000033450.3	.	-	2259	ATGGACAAC	28	0.666667	0.999975	protein_coding	Gpc4	ENSMUSG00000031119	2651	1674	477	500	477	2151	2651	2.216	1782	108	314		m6A	E12
X	7596961	7596962	ENSMUST00000033489.8	.	+	997	TGGGACTCA	43	0.472222	0.99995	protein_coding	Praf2	ENSMUSG00000031149	1339	537	145	657	145	682	1339	2.47945	852	315	455		m6A	E12
X	104126925	104126926	ENSMUST00000033577.11	.	+	771	GAGGACTCA	45	0.85	0.999981	protein_coding	Pbdc1	ENSMUSG00000031226	2638	597	58	1983	58	655	2638	2.0585	713	116	304		m6A	E12
X	108204812	108204813	ENSMUST00000033598.9	.	+	1617	TTTGAGAAA	59	0.755102	0.999966	protein_coding	Sh3bgrl	ENSMUSG00000031246	2882	345	228	2309	228	573	2882	2.45214	1389	1044	1077		m6A	E12
X	108204814	108204815	ENSMUST00000033598.9	.	+	1619	TGAGAAAGT	56	0.77551	0.99994	protein_coding	Sh3bgrl	ENSMUSG00000031246	2882	345	228	2309	228	573	2882	2.45301	1391	1046	1079		m6A	E12
X	108204815	108204816	ENSMUST00000033598.9	.	+	1620	GAGAAAGTA	50	0.804878	0.999948	protein_coding	Sh3bgrl	ENSMUSG00000031246	2882	345	228	2309	228	573	2882	2.45344	1392	1047	1080		m6A	E12
X	142640162	142640163	ENSMUST00000033642.10	.	-	7748	TTTGAGAAA	26	0.772727	0.999973	protein_coding	Dcx	ENSMUSG00000031285	9074	1101	264	7709	264	1365	9074	2.82799	7484	6383	6440		m6A	E12
X	142640160	142640161	ENSMUST00000033642.10	.	-	7750	TGAGAAAGT	27	0.75	0.999912	protein_coding	Dcx	ENSMUSG00000031285	9074	1101	264	7709	264	1365	9074	2.82825	7486	6385	6442		m6A	E12
X	72987748	72987749	ENSMUST00000033761.13	.	-	6786	AGAGACTTT	26	0.730769	0.999991	protein_coding	Hcfc1	ENSMUSG00000031386	8138	6138	354	1646	354	6492	8138	2.17861	6432	294	334		m6A	E12
X	135634813	135634814	ENSMUST00000033797.13	.	-	872	TGGGACTTG	25	0.913043	0.999989	protein_coding	Morf4l2	ENSMUSG00000031422	1996	867	460	669	460	1327	1996	1.4752	412	-455	436		m6A	E12
8	27765401	27765402	ENSMUST00000033880.7	.	+	696	GTGGACTCA	28	0.5	0.999991	protein_coding	Eif4ebp1	ENSMUSG00000031490	1997	354	80	1563	80	434	1997	2.16763	616	262	294		m6A	E12
8	11248838	11248839	ENSMUST00000033898.10	.	-	6198	ACAGACTGA	45	0.648649	0.999987	protein_coding	Col4a1	ENSMUSG00000031502	6615	5010	227	1378	227	5237	6615	2.69739	5971	961	1043		m6A	E12
8	34602939	34602940	ENSMUST00000033910.9	.	-	2664	ATAGACTCC	20	0.647059	0.999946	protein_coding	Leprotl1	ENSMUSG00000031513	2879	396	333	2150	333	729	2879	2.9	2331	1935	2052		m6A	E12
8	34604847	34604848	ENSMUST00000033910.9	.	-	756	TTGGACTTC	22	0.857143	0.999975	protein_coding	Leprotl1	ENSMUSG00000031513	2879	396	333	2150	333	729	2879	2.01256	423	27	144		m6A	E12
8	34604723	34604724	ENSMUST00000033910.9	.	-	880	GGGGACTTG	20	0.7	0.999978	protein_coding	Leprotl1	ENSMUSG00000031513	2879	396	333	2150	333	729	2879	2.07023	547	151	268		m6A	E12
8	55512766	55512767	ENSMUST00000033915.9	.	+	2075	GTGGACTGT	20	0.368421	0.999975	protein_coding	Gpm6a	ENSMUSG00000031517	3215	837	436	1942	436	1273	3215	2.41298	1639	802	955		m6A	E12
8	55512844	55512845	ENSMUST00000033915.9	.	+	2153	ATTAATTAC	27	1	0.999998	protein_coding	Gpm6a	ENSMUSG00000031517	3215	837	436	1942	436	1273	3215	2.45314	1717	880	1033		m6A	E12
8	23717058	23717059	ENSMUST00000033950.7	.	-	921	ACAGACAAT	28	0.666667	0.999944	protein_coding	Gins4	ENSMUSG00000031546	1349	672	214	463	214	886	1349	2.07559	707	35	132		m6A	E12
8	23939440	23939441	ENSMUST00000033952.8	.	+	4164	GAGGACTCC	220	0.678049	0.999978	protein_coding	Sfrp1	ENSMUSG00000031548	4372	945	283	3144	283	1228	4372	2.93384	3881	2936	3259		m6A	E12
8	23937693	23937694	ENSMUST00000033952.8	.	+	2417	ATAGACTCT	60	0.423077	0.999961	protein_coding	Sfrp1	ENSMUSG00000031548	4372	945	283	3144	283	1228	4372	2.37818	2134	1189	1512		m6A	E12
8	23939279	23939280	ENSMUST00000033952.8	.	+	4003	TTGGACCTT	212	0.0861244	0.999949	protein_coding	Sfrp1	ENSMUSG00000031548	4372	945	283	3144	283	1228	4372	2.88263	3720	2775	3098		m6A	E12
8	25513090	25513091	ENSMUST00000033961.7	.	+	1095	GGGGACCCA	27	0.481481	0.999968	protein_coding	Tm2d2	ENSMUSG00000031556	1281	642	158	481	158	800	1281	2.61331	937	295	509		m6A	E12
8	48681430	48681431	ENSMUST00000033965.14	.	-	8246	CCGGACTCT	21	1	0.999976	protein_coding	Tenm3	ENSMUSG00000031561	8961	8148	49	764	49	8197	8961	2.06414	8197	49	805		m6A	E12
8	48681346	48681347	ENSMUST00000033965.14	.	-	8330	AAAGACAAC	24	0.541667	0.999953	protein_coding	Tenm3	ENSMUSG00000031561	8961	8148	49	764	49	8197	8961	2.17408	8281	133	889		m6A	E12
8	48681259	48681260	ENSMUST00000033965.14	.	-	8417	TTGGACTGG	22	0.904762	0.999956	protein_coding	Tenm3	ENSMUSG00000031561	8961	8148	49	764	49	8197	8961	2.28796	8368	220	976		m6A	E12
8	31649692	31649693	ENSMUST00000033983.6	.	-	1699	GTGGACCTT	32	0.28125	0.999941	protein_coding	Mak16	ENSMUSG00000031578	1902	891	85	926	85	976	1902	2.78078	1614	723	912		m6A	E12
8	46662252	46662253	ENSMUST00000034049.5	.	-	765	CTGGACTTT	239	0.692308	0.999977	protein_coding	Slc25a4	ENSMUSG00000031633	1925	897	362	666	362	1259	1925	1.44928	403	-494	292	195	m6A	E12
8	65171961	65171962	ENSMUST00000034015.11	.	-	1254	GGGGACTTG	49	0.787234	0.999997	protein_coding	Msmo1	ENSMUSG00000031604	2044	882	315	847	315	1197	2044	2.0673	939	57	253		m6A	E12
8	65180665	65180666	ENSMUST00000034015.11	.	-	561	CAAGATTCA	25	0.791667	0.999992	protein_coding	Msmo1	ENSMUSG00000031604	2044	882	315	847	315	1197	2044	1.27891	246	-636	276	9	m6A	E12
8	88196054	88196055	ENSMUST00000034076.16	.	-	1777	TGGGACTTT	21	0.736842	0.999992	protein_coding	Cbln1	ENSMUSG00000031654	2800	582	369	1849	369	951	2800	2.44673	1408	826	1024		m6A	E12
8	89073523	89073524	ENSMUST00000034085.8	.	-	1104	CAGAAGCCC	22	1	0.99993	protein_coding	Brd7	ENSMUSG00000031660	3625	1956	240	1429	240	2196	3625	1.44172	864	-1092	162	23	m6A	E12
8	89757193	89757194	ENSMUST00000034090.8	.	-	3058	TTGGACTTG	23	1	0.999995	protein_coding	Sall1	ENSMUSG00000031665	5265	3972	150	1143	150	4122	5265	1.73212	2908	-1064	2832	623	m6A	E12
8	89757024	89757025	ENSMUST00000034090.8	.	-	3227	AGAGACCGT	28	0.730769	0.999975	protein_coding	Sall1	ENSMUSG00000031665	5265	3972	150	1143	150	4122	5265	1.77467	3077	-895	3001	454	m6A	E12
8	89754921	89754922	ENSMUST00000034090.8	.	-	4205	TGGGACTAT	50	0.958333	0.999937	protein_coding	Sall1	ENSMUSG00000031665	5265	3972	150	1143	150	4122	5265	2.07262	4055	83	524		m6A	E12
8	89754785	89754786	ENSMUST00000034090.8	.	-	4341	TTGGACTAA	46	0.863636	0.999991	protein_coding	Sall1	ENSMUSG00000031665	5265	3972	150	1143	150	4122	5265	2.1916	4191	219	660		m6A	E12
8	89754770	89754771	ENSMUST00000034090.8	.	-	4356	ATGGACTAG	55	0.84	0.999989	protein_coding	Sall1	ENSMUSG00000031665	5265	3972	150	1143	150	4122	5265	2.20472	4206	234	675		m6A	E12
8	89754000	89754001	ENSMUST00000034090.8	.	-	5126	ATGGACTGT	57	0.788462	0.999989	protein_coding	Sall1	ENSMUSG00000031665	5265	3972	150	1143	150	4122	5265	2.87839	4976	1004	1445		m6A	E12
8	96591732	96591733	ENSMUST00000034097.8	.	-	1558	AGAGACCAC	84	0.325301	0.999937	protein_coding	Got2	ENSMUSG00000031672	2530	1293	242	995	242	1535	2530	2.02312	1316	23	146		m6A	E12
8	85987200	85987201	ENSMUST00000034131.10	.	-	3293	TTGGACTCA	43	0.627907	0.99999	protein_coding	Vps35	ENSMUSG00000031696	3474	2391	345	738	345	2736	3474	2.75474	2948	557	737		m6A	E12
8	86034472	86034473	ENSMUST00000034132.13	.	+	1059	ATGGACATT	26	0.807692	0.999997	protein_coding	Orc6	ENSMUSG00000031697	1287	789	137	361	137	926	1287	2.36842	922	133	258		m6A	E12
8	86265871	86265872	ENSMUST00000034138.7	.	-	1308	ATGGACCTG	67	0.645161	0.999978	protein_coding	Dnaja2	ENSMUSG00000031701	2919	1239	97	1583	97	1336	2919	1.9774	1211	-28	164		m6A	E12
8	86265752	86265753	ENSMUST00000034138.7	.	-	1427	ATGGACATC	63	0.758065	0.999997	protein_coding	Dnaja2	ENSMUSG00000031701	2919	1239	97	1583	97	1336	2919	2.05749	1330	91	283		m6A	E12
8	110399128	110399129	ENSMUST00000034164.6	.	-	1131	ATAGACTTT	27	0.846154	0.999986	protein_coding	Ist1	ENSMUSG00000031729	2304	1089	92	1123	92	1181	2304	1.95409	1039	-50	144		m6A	E12
8	110399012	110399013	ENSMUST00000034164.6	.	-	1247	AGTGACTCT	27	0.833333	0.99997	protein_coding	Ist1	ENSMUSG00000031729	2304	1089	92	1123	92	1181	2304	2.05877	1155	66	260		m6A	E12
8	110398889	110398890	ENSMUST00000034164.6	.	-	1370	AGAGACTAA	29	0.785714	0.999997	protein_coding	Ist1	ENSMUSG00000031729	2304	1089	92	1123	92	1181	2304	2.1683	1278	189	383		m6A	E12
8	110398877	110398878	ENSMUST00000034164.6	.	-	1382	CTGGAGACT	25	1	0.999996	protein_coding	Ist1	ENSMUSG00000031729	2304	1089	92	1123	92	1181	2304	2.17898	1290	201	395		m6A	E12
8	110398736	110398737	ENSMUST00000034164.6	.	-	1523	CTGGACCAT	24	0.73913	0.999996	protein_coding	Ist1	ENSMUSG00000031729	2304	1089	92	1123	92	1181	2304	2.30454	1431	342	536		m6A	E12
8	110397979	110397980	ENSMUST00000034164.6	.	-	2280	GCTAATAAA	20	0.9	0.999932	protein_coding	Ist1	ENSMUSG00000031729	2304	1089	92	1123	92	1181	2304	2.97863	2188	1099	1293		m6A	E12
8	111608524	111608525	ENSMUST00000034203.17	.	+	2402	CAGGACCTG	26	0.44	0.999963	protein_coding	Cog4	ENSMUSG00000031753	2737	2358	17	362	17	2375	2737	2.07459	2385	27	162		m6A	E12
8	95301715	95301716	ENSMUST00000034226.8	.	-	1922	AGAGACTCT	35	0.617647	0.999913	protein_coding	Psme3ip1	ENSMUSG00000031774	2873	765	609	1499	609	1374	2873	2.36558	1313	548	769		m6A	E12
8	95399843	95399844	ENSMUST00000034228.16	.	+	853	AAAGACCCT	42	0.390244	0.99998	protein_coding	Arl2bp	ENSMUSG00000031776	2063	492	264	1307	264	756	2063	2.07422	589	97	199		m6A	E12
8	122324502	122324503	ENSMUST00000034270.17	.	+	1535	ATGGACTGA	46	0.522727	0.999963	protein_coding	Map1lc3b	ENSMUSG00000031812	2532	378	164	1990	164	542	2532	2.49899	1371	993	1168		m6A	E12
8	122323508	122323509	ENSMUST00000034270.17	.	+	541	TGTAAGACT	56	0.666667	0.999975	protein_coding	Map1lc3b	ENSMUSG00000031812	2532	378	164	1990	164	542	2532	1.99735	377	-1	174		m6A	E12
8	122323510	122323511	ENSMUST00000034270.17	.	+	543	TAAGACTCC	58	0.403509	0.999961	protein_coding	Map1lc3b	ENSMUSG00000031812	2532	378	164	1990	164	542	2532	2.0005	379	1	176		m6A	E12
8	105074073	105074074	ENSMUST00000034343.5	.	+	1385	ATGGACTTC	23	0.35	0.999915	protein_coding	Cmtm3	ENSMUSG00000031875	1616	555	155	906	155	710	1616	2.74503	1230	675	710		m6A	E12
8	106923876	106923877	ENSMUST00000034378.5	.	+	2288	GCAGACTGT	23	0.789474	0.999925	protein_coding	Slc7a6	ENSMUSG00000031904	3750	1548	134	2068	134	1682	3750	2.29304	2154	606	701		m6A	E12
8	107771822	107771823	ENSMUST00000034388.10	.	+	1613	TGGGACTTC	23	0.666667	0.999938	protein_coding	Vps4a	ENSMUSG00000031913	2178	1314	249	615	249	1563	2178	2.0813	1364	50	152		m6A	E12
8	107785572	107785573	ENSMUST00000034392.13	.	+	1045	GTGGACTTT	29	0.518519	0.99998	protein_coding	Nip7	ENSMUSG00000031917	3036	543	58	2435	58	601	3036	2.18234	987	444	564		m6A	E12
8	107785164	107785165	ENSMUST00000034392.13	.	+	637	GAGGACTTA	27	0.73913	0.99999	protein_coding	Nip7	ENSMUSG00000031917	3036	543	58	2435	58	601	3036	2.01478	579	36	156		m6A	E12
8	107913370	107913371	ENSMUST00000034400.5	.	+	3583	ATGGACTTA	42	0.853659	0.999989	protein_coding	Cyb5b	ENSMUSG00000031924	4316	441	72	3803	72	513	4316	2.80726	3511	3070	3161		m6A	E12
8	107913636	107913637	ENSMUST00000034400.5	.	+	3849	GTGGACTCA	52	0.960784	1	protein_coding	Cyb5b	ENSMUSG00000031924	4316	441	72	3803	72	513	4316	2.8772	3777	3336	3427		m6A	E12
8	107913747	107913748	ENSMUST00000034400.5	.	+	3960	TGGGATTTG	61	0.8	0.999993	protein_coding	Cyb5b	ENSMUSG00000031924	4316	441	72	3803	72	513	4316	2.90639	3888	3447	3538		m6A	E12
8	112725203	112725204	ENSMUST00000034426.14	.	-	1250	CTTGAGAAA	52	0.916667	0.999993	protein_coding	Kars	ENSMUSG00000031948	2008	1788	55	165	55	1843	2008	1.66834	1195	-593	123	51	m6A	E12
8	112725201	112725202	ENSMUST00000034426.14	.	-	1252	TGAGAAAGC	52	0.911111	0.999982	protein_coding	Kars	ENSMUSG00000031948	2008	1788	55	165	55	1843	2008	1.66946	1197	-591	125	49	m6A	E12
8	112725200	112725201	ENSMUST00000034426.14	.	-	1253	GAGAAAGCC	50	0.928571	0.999905	protein_coding	Kars	ENSMUSG00000031948	2008	1788	55	165	55	1843	2008	1.67002	1198	-590	126	48	m6A	E12
8	112568438	112568439	ENSMUST00000034432.7	.	-	449	CAAAAGCAG	61	0.966102	0.999983	protein_coding	Cfdp1	ENSMUSG00000031954	1178	888	84	206	84	972	1178	1.41104	365	-523	183	25	m6A	E12
8	111782188	111782189	ENSMUST00000034441.8	.	+	3642	AAGGACCAT	37	0.542857	0.999938	protein_coding	Aars	ENSMUSG00000031960	5750	2907	383	2460	383	3290	5750	2.14309	3259	352	538		m6A	E12
8	125566523	125566524	ENSMUST00000034465.9	.	-	1042	TGGGACATA	24	0.375	0.999916	protein_coding	2810004N23Rik	ENSMUSG00000031984	2340	846	148	1346	148	994	2340	2.03566	894	48	181		m6A	E12
8	125566516	125566517	ENSMUST00000034465.9	.	-	1049	TAGGACCCG	26	0.269231	0.999948	protein_coding	2810004N23Rik	ENSMUSG00000031984	2340	846	148	1346	148	994	2340	2.04086	901	55	188		m6A	E12
8	125566219	125566220	ENSMUST00000034465.9	.	-	1346	TTGGACTCA	27	0.4	0.999912	protein_coding	2810004N23Rik	ENSMUSG00000031984	2340	846	148	1346	148	994	2340	2.26152	1198	352	485		m6A	E12
8	125616106	125616107	ENSMUST00000034466.10	.	+	2294	AAGGACTTA	32	0.678571	0.999966	protein_coding	Gnpat	ENSMUSG00000031985	2984	2037	205	742	205	2242	2984	2.07008	2089	52	96		m6A	E12
8	125637285	125637286	ENSMUST00000034469.7	.	-	1633	TGGGACTGT	31	0.866667	0.999915	protein_coding	Egln1	ENSMUSG00000031987	3594	1203	270	2121	270	1473	3594	2.07544	1363	160	216		m6A	E12
8	125637192	125637193	ENSMUST00000034469.7	.	-	1726	CTGGACACG	29	0.538462	0.999973	protein_coding	Egln1	ENSMUSG00000031987	3594	1203	270	2121	270	1473	3594	2.11928	1456	253	309		m6A	E12
9	27009372	27009373	ENSMUST00000034472.16	.	-	1248	TTGGACTGT	46	0.886364	0.99998	protein_coding	Jam3	ENSMUSG00000031990	1942	933	27	982	27	960	1942	2.29328	1221	288	324		m6A	E12
9	27009228	27009229	ENSMUST00000034472.16	.	-	1392	CTGGACCCT	36	0.558824	0.999985	protein_coding	Jam3	ENSMUSG00000031990	1942	933	27	982	27	960	1942	2.43992	1365	432	468		m6A	E12
9	44654163	44654164	ENSMUST00000034607.10	.	-	2768	AAATATACC	50	0.957447	0.999971	protein_coding	Arcn1	ENSMUSG00000032096	4072	1536	173	2363	173	1709	4072	2.44816	2595	1059	1149		m6A	E12
9	36755120	36755121	ENSMUST00000034630.15	.	+	391	GAGGACCCT	35	0.352941	0.999979	protein_coding	Fez1	ENSMUSG00000032118	1794	1179	273	342	273	1452	1794	1.10008	118	-1061	163	193	m6A	E12
9	36755183	36755184	ENSMUST00000034630.15	.	+	454	GAGGACCTC	46	0.232558	0.999954	protein_coding	Fez1	ENSMUSG00000032118	1794	1179	273	342	273	1452	1794	1.15352	181	-998	226	130	m6A	E12
9	21499628	21499629	ENSMUST00000034703.15	.	+	2085	TTGGACAAT	24	1	0.99999	protein_coding	Carm1	ENSMUSG00000032185	3220	1827	114	1279	114	1941	3220	2.11259	1971	144	284		m6A	E12
9	71386233	71386234	ENSMUST00000034720.12	.	-	1684	ATGGACATG	160	0.690323	0.999978	protein_coding	Polr2m	ENSMUSG00000032199	2200	1101	139	960	139	1240	2200	2.4625	1545	444	588		m6A	E12
9	71390958	71390959	ENSMUST00000034720.12	.	-	380	GTAGACTGT	76	0.520548	0.999986	protein_coding	Polr2m	ENSMUSG00000032199	2200	1101	139	960	139	1240	2200	1.21889	241	-860	128	511	m6A	E12
9	71390844	71390845	ENSMUST00000034720.12	.	-	494	ATAGACATT	79	0.441558	0.999931	protein_coding	Polr2m	ENSMUSG00000032199	2200	1101	139	960	139	1240	2200	1.32243	355	-746	242	397	m6A	E12
9	71390773	71390774	ENSMUST00000034720.12	.	-	565	AGAGACTTT	95	0.527473	0.999908	protein_coding	Polr2m	ENSMUSG00000032199	2200	1101	139	960	139	1240	2200	1.38692	426	-675	313	326	m6A	E12
9	72643953	72643954	ENSMUST00000034740.15	.	+	2015	GATAATTAC	45	0.954545	0.99999	protein_coding	Nedd4	ENSMUSG00000032216	5499	2664	211	2624	211	2875	5499	1.67718	1804	-860	5	117	m6A	E12
9	82748631	82748632	ENSMUST00000034787.12	.	-	10335	TCGGACCTT	38	0.263158	0.999954	protein_coding	Phip	ENSMUSG00000032253	10756	5466	225	5065	225	5691	10756	2.91688	10110	4644	5282		m6A	E12
9	56845274	56845275	ENSMUST00000034827.10	.	+	516	GTGGACTCA	34	0.424242	0.999992	protein_coding	Imp3	ENSMUSG00000032288	924	555	32	337	32	587	924	1.87207	484	-71			m6A	E12
9	56845439	56845440	ENSMUST00000034827.10	.	+	681	TTGGACTGA	32	0.935484	0.999981	protein_coding	Imp3	ENSMUSG00000032288	924	555	32	337	32	587	924	2.27893	649	94			m6A	E12
9	54818223	54818224	ENSMUST00000034843.9	.	+	4179	TTAGAAAGC	22	1	0.999994	protein_coding	Ireb2	ENSMUSG00000032293	5770	2892	89	2789	89	2981	5770	2.42954	4090	1198	1309		m6A	E12
9	54818224	54818225	ENSMUST00000034843.9	.	+	4180	TAGAAAGCC	22	1	0.999979	protein_coding	Ireb2	ENSMUSG00000032293	5770	2892	89	2789	89	2981	5770	2.4299	4091	1199	1310		m6A	E12
9	54865253	54865254	ENSMUST00000034848.14	.	+	1104	ATGGACATC	99	0.473684	0.999969	protein_coding	Psma4	ENSMUSG00000032301	1165	786	138	241	138	924	1165	2.74689	966	180	335		m6A	E12
9	57534446	57534447	ENSMUST00000034863.8	.	-	2230	AGGGACCCC	36	0.285714	0.999977	protein_coding	Csk	ENSMUSG00000032312	2749	1353	721	675	721	2074	2749	2.23111	1509	156	339		m6A	E12
9	57534414	57534415	ENSMUST00000034863.8	.	-	2262	ATGGACCCA	30	0.655172	0.999995	protein_coding	Csk	ENSMUSG00000032312	2749	1353	721	675	721	2074	2749	2.27852	1541	188	371		m6A	E12
9	56043631	56043632	ENSMUST00000034876.10	.	-	1251	ATGGACTGT	91	0.45977	0.999949	protein_coding	Tspan3	ENSMUSG00000032324	1716	762	195	759	195	957	1716	2.38735	1056	294	387		m6A	E12
9	79676533	79676534	ENSMUST00000034878.12	.	-	3348	TGGGACATT	21	0.8	0.999944	protein_coding	Tmem30a	ENSMUSG00000032328	3658	1095	220	2343	220	1315	3658	2.86769	3128	2033	2227		m6A	E12
9	77890318	77890319	ENSMUST00000034904.14	.	+	1299	CTAGACTGT	33	0.535714	0.999972	protein_coding	Elovl5	ENSMUSG00000032349	2782	900	171	1711	171	1071	2782	2.13326	1128	228	372		m6A	E12
11	120434755	120434756	ENSMUST00000034913.5	.	-	317	GTGGAGAAA	45	0.789474	0.999967	protein_coding	Mcrip1	ENSMUSG00000061111	1205	294	115	796	115	409	1205	1.68707	202	-92	75	27	m6A	E12
11	120434753	120434754	ENSMUST00000034913.5	.	-	319	GGAGAAAGT	44	0.925	0.999926	protein_coding	Mcrip1	ENSMUSG00000061111	1205	294	115	796	115	409	1205	1.69388	204	-90	77	25	m6A	E12
11	120434752	120434753	ENSMUST00000034913.5	.	-	320	GAGAAAGTC	44	0.945946	0.999955	protein_coding	Mcrip1	ENSMUSG00000061111	1205	294	115	796	115	409	1205	1.69728	205	-89	78	24	m6A	E12
11	120434071	120434072	ENSMUST00000034913.5	.	-	846	GGAGACTTG	60	0.321429	0.999915	protein_coding	Mcrip1	ENSMUSG00000061111	1205	294	115	796	115	409	1205	2.54899	731	437	502		m6A	E12
9	65996464	65996465	ENSMUST00000034946.15	.	-	1570	AGAGAAGTC	35	0.677419	0.999958	protein_coding	Snx1	ENSMUSG00000032382	2073	1566	121	386	121	1687	2073	1.92529	1449	-117	6	66	m6A	E12
9	65394431	65394432	ENSMUST00000034955.8	.	+	1359	AAAGACTCC	42	0.72973	0.999962	protein_coding	Spg21	ENSMUSG00000032388	2680	927	232	1521	232	1159	2680	2.13149	1127	200	317		m6A	E12
9	64085764	64085765	ENSMUST00000034966.9	.	+	1354	AGAGACCGC	756	0.0693878	0.999917	protein_coding	Rpl4	ENSMUSG00000032399	1538	1260	56	222	56	1316	1538	2.17117	1298	38	260		m6A	E12
9	96215609	96215610	ENSMUST00000034983.7	.	-	1091	TGGGACGTG	47	0.347826	0.999992	protein_coding	Atp1b3	ENSMUSG00000032412	1994	837	288	869	288	1125	1994	1.95938	803	-34	137		m6A	E12
9	96215519	96215520	ENSMUST00000034983.7	.	-	1181	CTGGACCTG	24	0.333333	0.999965	protein_coding	Atp1b3	ENSMUSG00000032412	1994	837	288	869	288	1125	1994	2.06444	893	56	227		m6A	E12
9	115072750	115072751	ENSMUST00000035010.10	.	-	3118	TTGGACTAA	38	0.973684	0.999996	protein_coding	Stt3b	ENSMUSG00000032437	4221	2472	365	1384	365	2837	4221	2.20303	2753	281	362		m6A	E12
9	115072635	115072636	ENSMUST00000035010.10	.	-	3233	TAAGACAGA	42	0.421053	0.999923	protein_coding	Stt3b	ENSMUSG00000032437	4221	2472	365	1384	365	2837	4221	2.28613	2868	396	477		m6A	E12
9	115072193	115072194	ENSMUST00000035010.10	.	-	3675	GTGGACAGG	51	0.5	0.999983	protein_coding	Stt3b	ENSMUSG00000032437	4221	2472	365	1384	365	2837	4221	2.60549	3310	838	919		m6A	E12
9	115071916	115071917	ENSMUST00000035010.10	.	-	3952	ACAGACTTG	66	0.466667	0.999965	protein_coding	Stt3b	ENSMUSG00000032437	4221	2472	365	1384	365	2837	4221	2.80564	3587	1115	1196		m6A	E12
9	118313792	118313793	ENSMUST00000035020.15	.	+	2152	ATGGACATC	21	0.714286	0.999998	protein_coding	Eomes	ENSMUSG00000032446	3560	2124	316	1120	316	2440	3560	1.86441	1836	-288	451		m6A	E12
9	118313879	118313880	ENSMUST00000035020.15	.	+	2239	AGAGACTCC	24	0.826087	0.999997	protein_coding	Eomes	ENSMUSG00000032446	3560	2124	316	1120	316	2440	3560	1.90537	1923	-201	538		m6A	E12
9	118314158	118314159	ENSMUST00000035020.15	.	+	2518	AAAGACTTT	34	1	0.999939	protein_coding	Eomes	ENSMUSG00000032446	3560	2124	316	1120	316	2440	3560	2.06964	2202	78	817		m6A	E12
9	102784407	102784408	ENSMUST00000035142.8	.	+	2107	TTGGACTAG	23	0.347826	0.999909	protein_coding	Ryk	ENSMUSG00000032547	2852	1776	84	992	84	1860	2852	2.24899	2023	247	359		m6A	E12
9	103062168	103062169	ENSMUST00000035155.8	.	+	4700	TTGGACTCC	32	0.333333	0.999917	protein_coding	Rab6b	ENSMUSG00000032549	5007	627	350	4030	350	977	5007	2.92382	4350	3723	3788		m6A	E12
9	103067461	103067462	ENSMUST00000035157.10	.	-	832	GGGGACACT	22	0.318182	0.999905	protein_coding	Srprb	ENSMUSG00000032553	3064	810	78	2176	78	888	3064	1.93086	754	-56	158		m6A	E12
9	108269025	108269026	ENSMUST00000035237.12	.	+	2943	ATGGACACC	23	0.619048	0.99996	protein_coding	Usp4	ENSMUSG00000032612	3662	2889	65	708	65	2954	3662	1.99619	2878	-11	148		m6A	E12
9	108269111	108269112	ENSMUST00000035237.12	.	+	3029	GAAGACTGC	22	0.727273	0.99999	protein_coding	Usp4	ENSMUSG00000032612	3662	2889	65	708	65	2954	3662	2.10593	2964	75	234		m6A	E12
9	108269142	108269143	ENSMUST00000035237.12	.	+	3060	GAGGACATT	23	0.782609	0.999987	protein_coding	Usp4	ENSMUSG00000032612	3662	2889	65	708	65	2954	3662	2.14972	2995	106	265		m6A	E12
9	108269219	108269220	ENSMUST00000035237.12	.	+	3137	CTGGATTAT	32	0.769231	0.999922	protein_coding	Usp4	ENSMUSG00000032612	3662	2889	65	708	65	2954	3662	2.25847	3072	183	342		m6A	E12
9	108269399	108269400	ENSMUST00000035237.12	.	+	3317	TTGGATTCT	35	0.392857	0.999967	protein_coding	Usp4	ENSMUSG00000032612	3662	2889	65	708	65	2954	3662	2.51271	3252	363	522		m6A	E12
6	117900953	117900954	ENSMUST00000035493.14	.	+	520	TGGGACACC	51	0.215686	0.99994	protein_coding	Hnrnpf	ENSMUSG00000042079	2147	1248	284	615	284	1532	2147	1.1891	236	-1012	285		m6A	E12
3	122070170	122070171	ENSMUST00000035776.10	.	+	1415	AGGGACACT	25	0.826087	0.999961	protein_coding	Dnttip2	ENSMUSG00000039756	2429	2277	31	121	31	2308	2429	1.60782	1384	-893	1324	289	m6A	E12
3	122069468	122069469	ENSMUST00000035776.10	.	+	713	GAGGACTCA	20	1	0.999952	protein_coding	Dnttip2	ENSMUSG00000039756	2429	2277	31	121	31	2308	2429	1.29952	682	-1595	622	991	m6A	E12
1	78684373	78684374	ENSMUST00000035779.15	.	+	2863	GGAGACTTT	29	0.652174	0.999956	protein_coding	Acsl3	ENSMUSG00000032883	3950	2163	459	1328	459	2622	3950	2.18148	2404	241	399		m6A	E12
7	101472087	101472088	ENSMUST00000035836.14	.	-	4745	CCGGACTTA	27	0.72	0.999981	protein_coding	Inppl1	ENSMUSG00000032737	4995	3774	540	681	540	4314	4995	2.63289	4205	431	522		m6A	E12
2	84519444	84519445	ENSMUST00000035840.6	.	-	3574	CCTGAGACT	26	0.45	0.99994	protein_coding	Zdhhc5	ENSMUSG00000034075	4706	2148	1249	1309	1249	3397	4706	2.13522	2325	177	343		m6A	E12
2	84519442	84519443	ENSMUST00000035840.6	.	-	3576	TGAGACTGG	21	0.533333	0.999969	protein_coding	Zdhhc5	ENSMUSG00000034075	4706	2148	1249	1309	1249	3397	4706	2.13675	2327	179	345		m6A	E12
2	84519368	84519369	ENSMUST00000035840.6	.	-	3650	GTGGACATT	23	0.521739	0.999955	protein_coding	Zdhhc5	ENSMUSG00000034075	4706	2148	1249	1309	1249	3397	4706	2.19328	2401	253	419		m6A	E12
3	49699252	49699253	ENSMUST00000035931.13	.	-	3659	TGGGACCCC	20	0.368421	0.999986	protein_coding	Pcdh18	ENSMUSG00000037892	5168	3405	452	1311	452	3857	5168	1.94185	3207	-198	470		m6A	E12
3	49699240	49699241	ENSMUST00000035931.13	.	-	3671	GGGGACTCA	22	1	0.999998	protein_coding	Pcdh18	ENSMUSG00000037892	5168	3405	452	1311	452	3857	5168	1.94537	3219	-186	482		m6A	E12
13	38684477	38684478	ENSMUST00000035988.16	.	-	2419	GGAGACTTG	39	0.526316	0.999968	protein_coding	Txndc5	ENSMUSG00000038991	2843	1254	82	1507	82	1336	2843	2.71865	2337	1083	1206		m6A	E12
8	120289267	120289268	ENSMUST00000036049.6	.	-	2600	GGGCAGACT	20	1	0.999933	protein_coding	Hsdl1	ENSMUSG00000034189	3141	993	98	2050	98	1091	3141	2.7361	2502	1509	1608		m6A	E12
11	119034606	119034607	ENSMUST00000036113.4	.	-	6249	ACAGACTCC	38	0.542857	0.999986	protein_coding	Tbc1d16	ENSMUSG00000039976	6986	2301	162	4523	162	2463	6986	2.83706	6087	3786	4035		m6A	E12
11	119034593	119034594	ENSMUST00000036113.4	.	-	6262	AAAGACTTC	48	0.595745	0.999974	protein_coding	Tbc1d16	ENSMUSG00000039976	6986	2301	162	4523	162	2463	6986	2.83993	6100	3799	4048		m6A	E12
11	119034549	119034550	ENSMUST00000036113.4	.	-	6306	AGGGACTTC	33	0.5	0.999938	protein_coding	Tbc1d16	ENSMUSG00000039976	6986	2301	162	4523	162	2463	6986	2.84966	6144	3843	4092		m6A	E12
1	90540228	90540229	ENSMUST00000036153.12	.	+	1452	CTGGACTCC	33	0.83871	0.999994	protein_coding	Cops8	ENSMUSG00000034432	2287	630	569	1088	569	1199	2287	2.23254	883	253	333		m6A	E12
1	90540340	90540341	ENSMUST00000036153.12	.	+	1564	GAGGACTGT	30	0.869565	0.999972	protein_coding	Cops8	ENSMUSG00000034432	2287	630	569	1088	569	1199	2287	2.33548	995	365	445		m6A	E12
1	90540658	90540659	ENSMUST00000036153.12	.	+	1882	ATGGACTGC	37	0.714286	0.999958	protein_coding	Cops8	ENSMUSG00000034432	2287	630	569	1088	569	1199	2287	2.62776	1313	683	763		m6A	E12
1	90540779	90540780	ENSMUST00000036153.12	.	+	2003	TAAAACGGC	32	1	0.999992	protein_coding	Cops8	ENSMUSG00000034432	2287	630	569	1088	569	1199	2287	2.73897	1434	804	884		m6A	E12
9	95287373	95287374	ENSMUST00000036267.8	.	-	1298	TTGGACCTC	20	0.5	0.999987	protein_coding	Chst2	ENSMUSG00000033350	7328	1593	328	5407	328	1921	7328	1.60891	970	-623	1152		m6A	E12
9	95287181	95287182	ENSMUST00000036267.8	.	-	1490	GCAGACTAC	22	0.666667	0.999937	protein_coding	Chst2	ENSMUSG00000033350	7328	1593	328	5407	328	1921	7328	1.72944	1162	-431	1344		m6A	E12
1	128164583	128164584	ENSMUST00000036288.11	.	+	3905	ATAGAGACT	23	0.818182	0.99999	protein_coding	R3hdm1	ENSMUSG00000056211	4795	3408	409	978	409	3817	4795	2.08998	3496	88	450		m6A	E12
1	128164585	128164586	ENSMUST00000036288.11	.	+	3907	AGAGACTCC	25	0.833333	0.999998	protein_coding	R3hdm1	ENSMUSG00000056211	4795	3408	409	978	409	3817	4795	2.09202	3498	90	452		m6A	E12
9	119754148	119754149	ENSMUST00000036561.8	.	+	2341	AAGGACCCC	20	0.4	0.999979	protein_coding	Wdr48	ENSMUSG00000032512	3845	2031	32	1782	32	2063	3845	2.156	2309	278	374		m6A	E12
2	32122836	32122837	ENSMUST00000036691.14	.	+	6899	AAAAAAAAA	38	0.833333	0.999961	protein_coding	Prrc2b	ENSMUSG00000039262	8612	4461	264	3887	264	4725	8612	2.5593	6635	2174	2214		m6A	E12
8	85560891	85560892	ENSMUST00000036734.6	.	+	1274	GTGGACCCA	40	0.205128	0.999908	protein_coding	Gadd45gip1	ENSMUSG00000033751	2494	669	769	1056	769	1438	2494	1.75486	505	-164	155		m6A	E12
19	4815645	4815646	ENSMUST00000036744.8	.	+	1460	TAGAAGCCC	24	1	0.999998	protein_coding	Rbm4b	ENSMUSG00000033760	1783	1074	103	606	103	1177	1783	2.467	1357	283	274		m6A	E12
6	39439988	39439989	ENSMUST00000036877.10	.	-	3790	CTGGACTTT	22	0.809524	0.999998	protein_coding	Dennd2a	ENSMUSG00000038456	4468	3003	423	1042	423	3426	4468	2.34933	3367	364	396		m6A	E12
4	140734413	140734414	ENSMUST00000037055.14	.	+	3728	CTGGACACT	20	0.578947	0.999976	protein_coding	Atp13a2	ENSMUSG00000036622	3956	3510	194	252	194	3704	3956	2.09524	3534	24	162		m6A	E12
4	134943556	134943557	ENSMUST00000037099.9	.	-	1841	TGCCAAGCC	35	1	0.999984	protein_coding	Clic4	ENSMUSG00000037242	4119	762	225	3132	225	987	4119	2.27267	1616	854	1019		m6A	E12
7	126464245	126464246	ENSMUST00000037248.10	.	+	2462	GTGGACTGT	34	0.806452	0.999993	protein_coding	Hirip3	ENSMUSG00000042606	2766	1806	480	480	480	2286	2766	2.36667	1982	176	340		m6A	E12
7	126464265	126464266	ENSMUST00000037248.10	.	+	2482	AAAGACTCA	34	0.382353	0.99992	protein_coding	Hirip3	ENSMUSG00000042606	2766	1806	480	480	480	2286	2766	2.40833	2002	196	360		m6A	E12
2	180552800	180552801	ENSMUST00000037299.15	.	-	1570	GTGGACATT	31	0.774194	0.999991	protein_coding	Ythdf1	ENSMUSG00000038848	3184	1680	239	1265	239	1919	3184	1.79226	1331	-349	1199	322	m6A	E12
2	180552762	180552763	ENSMUST00000037299.15	.	-	1608	GTGGACTAC	35	0.69697	0.999989	protein_coding	Ythdf1	ENSMUSG00000038848	3184	1680	239	1265	239	1919	3184	1.81488	1369	-311	1237	284	m6A	E12
2	180552653	180552654	ENSMUST00000037299.15	.	-	1717	TCAGACTGG	25	0.916667	0.999964	protein_coding	Ythdf1	ENSMUSG00000038848	3184	1680	239	1265	239	1919	3184	1.87976	1478	-202	1346	175	m6A	E12
2	180546320	180546321	ENSMUST00000037299.15	.	-	3032	AAAGACCCT	55	0.185185	0.99996	protein_coding	Ythdf1	ENSMUSG00000038848	3184	1680	239	1265	239	1919	3184	2.87984	2793	1113	1140		m6A	E12
17	34831563	34831564	ENSMUST00000037489.15	.	+	1330	TTGGACTCT	47	0.85	0.999966	protein_coding	Agpat1	ENSMUSG00000034254	2190	858	320	1012	320	1178	2190	2.1502	1010	152	337		m6A	E12
17	34831746	34831747	ENSMUST00000037489.15	.	+	1513	ATGGACTTG	39	0.810811	0.999961	protein_coding	Agpat1	ENSMUSG00000034254	2190	858	320	1012	320	1178	2190	2.33103	1193	335	520		m6A	E12
19	47012981	47012982	ENSMUST00000037636.4	.	+	2455	GATAATTAC	25	1	0.999907	protein_coding	Ina	ENSMUSG00000034336	3240	1506	57	1677	57	1563	3240	2.5319	2398	892	1208		m6A	E12
19	47013677	47013678	ENSMUST00000037636.4	.	+	3151	AAAGACACT	33	0.969697	0.999984	protein_coding	Ina	ENSMUSG00000034336	3240	1506	57	1677	57	1563	3240	2.94693	3094	1588	1904		m6A	E12
11	77350760	77350761	ENSMUST00000037912.12	.	+	8892	AAAGACTCG	20	0.555556	0.999992	protein_coding	Ssh2	ENSMUSG00000037926	9178	4272	166	4740	166	4438	9178	2.93966	8726	4454	6545		m6A	E12
11	98697360	98697361	ENSMUST00000037915.9	.	+	3268	GAGAAATGG	26	0.48	0.999997	protein_coding	Msl1	ENSMUSG00000052915	4593	1851	315	2427	315	2166	4593	2.45406	2953	1102	1193		m6A	E12
3	95568154	95568155	ENSMUST00000037947.15	.	+	1085	GGGGACTCT	36	0.909091	0.999985	protein_coding	Mcl1	ENSMUSG00000038612	3418	996	69	2353	69	1065	3418	2.0085	1016	20	137		m6A	E12
3	95568218	95568219	ENSMUST00000037947.15	.	+	1149	GTGGACTTG	32	0.642857	0.999997	protein_coding	Mcl1	ENSMUSG00000038612	3418	996	69	2353	69	1065	3418	2.0357	1080	84	201		m6A	E12
3	95568400	95568401	ENSMUST00000037947.15	.	+	1331	AAGGACTTC	43	0.794872	0.999957	protein_coding	Mcl1	ENSMUSG00000038612	3418	996	69	2353	69	1065	3418	2.11305	1262	266	383		m6A	E12
3	95567293	95567294	ENSMUST00000037947.15	.	+	922	CGGGACTGG	28	0.416667	0.999958	protein_coding	Mcl1	ENSMUSG00000038612	3418	996	69	2353	69	1065	3418	1.85643	853	-143	222	26	m6A	E12
10	17600462	17600463	ENSMUST00000038107.9	.	+	1019	ACGGACTTC	24	1	0.999998	protein_coding	Cited2	ENSMUSG00000039910	1979	810	250	919	250	1060	1979	1.94938	769	-41	777		m6A	E12
10	17601042	17601043	ENSMUST00000038107.9	.	+	1599	ACAGACTTA	32	0.481481	0.99998	protein_coding	Cited2	ENSMUSG00000039910	1979	810	250	919	250	1060	1979	2.58651	1349	539	1357		m6A	E12
10	17600137	17600138	ENSMUST00000038107.9	.	+	694	CGGGACAAA	27	0.481481	0.999949	protein_coding	Cited2	ENSMUSG00000039910	1979	810	250	919	250	1060	1979	1.54815	444	-366	452		m6A	E12
10	17600345	17600346	ENSMUST00000038107.9	.	+	902	ATAGACACT	29	0.964286	0.999988	protein_coding	Cited2	ENSMUSG00000039910	1979	810	250	919	250	1060	1979	1.80494	652	-158	660		m6A	E12
10	17600402	17600403	ENSMUST00000038107.9	.	+	959	TTGGACCGC	30	0.571429	0.999997	protein_coding	Cited2	ENSMUSG00000039910	1979	810	250	919	250	1060	1979	1.87531	709	-101	717		m6A	E12
5	151566397	151566398	ENSMUST00000038131.10	.	-	1139	ATGGACTGG	28	0.392857	0.99995	protein_coding	Rfc3	ENSMUSG00000033970	1317	1071	90	156	90	1161	1317	1.97946	1049	-22	170		m6A	E12
17	34815175	34815176	ENSMUST00000038149.13	.	+	1869	TTGGACTCC	43	0.594595	0.999975	protein_coding	Pbx2	ENSMUSG00000034673	3068	1293	291	1484	291	1584	3068	2.19205	1578	285	378		m6A	E12
17	34815467	34815468	ENSMUST00000038149.13	.	+	2161	TTGGACTTT	58	0.490909	0.999977	protein_coding	Pbx2	ENSMUSG00000034673	3068	1293	291	1484	291	1584	3068	2.38881	1870	577	670		m6A	E12
17	34816324	34816325	ENSMUST00000038149.13	.	+	3018	AAAAAAAAA	20	0.842105	0.999947	protein_coding	Pbx2	ENSMUSG00000034673	3068	1293	291	1484	291	1584	3068	2.96631	2727	1434	1527		m6A	E12
17	34816325	34816326	ENSMUST00000038149.13	.	+	3019	AAAAAAAAA	20	0.882353	0.999944	protein_coding	Pbx2	ENSMUSG00000034673	3068	1293	291	1484	291	1584	3068	2.96698	2728	1435	1528		m6A	E12
17	34816326	34816327	ENSMUST00000038149.13	.	+	3020	AAAAAAAAG	20	0.947368	0.999935	protein_coding	Pbx2	ENSMUSG00000034673	3068	1293	291	1484	291	1584	3068	2.96765	2729	1436	1529		m6A	E12
10	97404743	97404744	ENSMUST00000038160.6	.	+	1416	CTAGACAAT	35	0.545455	0.999967	protein_coding	Lum	ENSMUSG00000036446	2448	1017	779	652	779	1796	2448	1.62635	637	-380	658	225	m6A	E12
3	89689704	89689705	ENSMUST00000038356.13	.	+	1474	CTGGACGTG	34	0.242424	0.999964	protein_coding	Ube2q1	ENSMUSG00000042572	3077	1269	96	1712	96	1365	3077	2.06367	1378	109	141		m6A	E12
8	26292373	26292374	ENSMUST00000038421.8	.	+	1033	TGGGACTGC	23	0.52381	0.999912	protein_coding	Lsm1	ENSMUSG00000037296	2663	402	384	1877	384	786	2663	2.13159	649	247	418		m6A	E12
12	86929493	86929494	ENSMUST00000038422.8	.	-	2078	ATGGACTAT	28	1	0.999995	protein_coding	Irf2bpl	ENSMUSG00000034168	4098	2328	901	869	901	3229	4098	1.50558	1177	-1151			m6A	E12
12	86929307	86929308	ENSMUST00000038422.8	.	-	2264	GGGGACCTA	33	0.758621	0.999983	protein_coding	Irf2bpl	ENSMUSG00000034168	4098	2328	901	869	901	3229	4098	1.58548	1363	-965			m6A	E12
12	86929256	86929257	ENSMUST00000038422.8	.	-	2315	GCGGACATG	27	0.653846	0.99997	protein_coding	Irf2bpl	ENSMUSG00000034168	4098	2328	901	869	901	3229	4098	1.60739	1414	-914			m6A	E12
12	86928922	86928923	ENSMUST00000038422.8	.	-	2649	TGGGACCTC	41	0.894737	0.999985	protein_coding	Irf2bpl	ENSMUSG00000034168	4098	2328	901	869	901	3229	4098	1.75086	1748	-580			m6A	E12
12	86928906	86928907	ENSMUST00000038422.8	.	-	2665	TCGGACCAC	37	0.388889	0.99998	protein_coding	Irf2bpl	ENSMUSG00000034168	4098	2328	901	869	901	3229	4098	1.75773	1764	-564			m6A	E12
12	86928839	86928840	ENSMUST00000038422.8	.	-	2732	GCAGACACT	54	0.64	0.99993	protein_coding	Irf2bpl	ENSMUSG00000034168	4098	2328	901	869	901	3229	4098	1.78651	1831	-497			m6A	E12
12	86928650	86928651	ENSMUST00000038422.8	.	-	2921	ATGGACCAA	40	0.95	0.999997	protein_coding	Irf2bpl	ENSMUSG00000034168	4098	2328	901	869	901	3229	4098	1.8677	2020	-308			m6A	E12
12	86928601	86928602	ENSMUST00000038422.8	.	-	2970	GCGGACCCC	51	0.196078	0.99995	protein_coding	Irf2bpl	ENSMUSG00000034168	4098	2328	901	869	901	3229	4098	1.88875	2069	-259			m6A	E12
12	86927838	86927839	ENSMUST00000038422.8	.	-	3733	TTCTAAACA	38	1	0.999994	protein_coding	Irf2bpl	ENSMUSG00000034168	4098	2328	901	869	901	3229	4098	2.57998	2832	504			m6A	E12
4	41712402	41712403	ENSMUST00000038434.4	.	-	485	CGGGACCCC	26	0.269231	0.999963	protein_coding	Rpp25l	ENSMUSG00000036114	856	492	115	249	115	607	856	1.75203	370	-122	411		m6A	E12
4	41712393	41712394	ENSMUST00000038434.4	.	-	494	TTGGACCCC	21	0.571429	0.999952	protein_coding	Rpp25l	ENSMUSG00000036114	856	492	115	249	115	607	856	1.77033	379	-113	420		m6A	E12
5	92564057	92564058	ENSMUST00000038514.15	.	-	1692	ACAGACTTG	22	0.52381	0.99999	protein_coding	Nup54	ENSMUSG00000034826	2352	1533	149	670	149	1682	2352	2.01493	1543	10	139		m6A	E12
14	54927959	54927960	ENSMUST00000038539.8	.	+	1604	CTGGACTCT	27	0.923077	0.999995	protein_coding	1700123O20Rik	ENSMUSG00000040822	1843	429	906	508	906	1335	1843	2.52953	698	269	699		m6A	E12
14	54928050	54928051	ENSMUST00000038539.8	.	+	1695	AGGGACCAG	27	0.296296	0.999978	protein_coding	1700123O20Rik	ENSMUSG00000040822	1843	429	906	508	906	1335	1843	2.70866	789	360	790		m6A	E12
7	61999441	61999442	ENSMUST00000038775.6	.	+	3125	TGGGACTGA	58	0.716981	0.999977	protein_coding	Ndn	ENSMUSG00000033585	3694	978	1839	877	1839	2817	3694	2.3512	1286	308			m6A	E12
7	61999486	61999487	ENSMUST00000038775.6	.	+	3170	CAGGACTTA	47	0.666667	0.999949	protein_coding	Ndn	ENSMUSG00000033585	3694	978	1839	877	1839	2817	3694	2.40251	1331	353			m6A	E12
7	61999577	61999578	ENSMUST00000038775.6	.	+	3261	ATGGACTGA	53	0.86	0.999969	protein_coding	Ndn	ENSMUSG00000033585	3694	978	1839	877	1839	2817	3694	2.50627	1422	444			m6A	E12
7	61999592	61999593	ENSMUST00000038775.6	.	+	3276	CTGGACTGT	57	0.818182	0.999999	protein_coding	Ndn	ENSMUSG00000033585	3694	978	1839	877	1839	2817	3694	2.52338	1437	459			m6A	E12
7	118288323	118288324	ENSMUST00000038791.15	.	-	1025	TTGGACTGT	29	0.482759	0.999943	protein_coding	Gde1	ENSMUSG00000033917	1582	996	128	458	128	1124	1582	1.9006	897	-99	49		m6A	E12
9	123290944	123290945	ENSMUST00000038863.9	.	+	3109	TAGGAATAC	56	0.910714	0.999996	protein_coding	Lars2	ENSMUSG00000035202	3894	2709	199	986	199	2908	3894	2.20385	2910	201	381		m6A	E12
9	123291130	123291131	ENSMUST00000038863.9	.	+	3295	TTGGATTGT	43	0.540541	0.999974	protein_coding	Lars2	ENSMUSG00000035202	3894	2709	199	986	199	2908	3894	2.39249	3096	387	567		m6A	E12
9	123291164	123291165	ENSMUST00000038863.9	.	+	3329	TGGGATTAG	48	0.804878	0.999993	protein_coding	Lars2	ENSMUSG00000035202	3894	2709	199	986	199	2908	3894	2.42698	3130	421	601		m6A	E12
2	165332571	165332572	ENSMUST00000039007.7	.	-	1337	GTGGACTGC	20	0.65	0.999997	protein_coding	Trp53rka	ENSMUSG00000039725	1880	735	22	1123	22	757	1880	2.51647	1315	580	1059		m6A	E12
8	84937893	84937894	ENSMUST00000039480.7	.	-	4037	AGGCAGACA	22	0.954545	0.999952	protein_coding	Zswim4	ENSMUSG00000035671	4625	3306	51	1268	51	3357	4625	2.53628	3986	680	1540		m6A	E12
2	117956589	117956590	ENSMUST00000039559.9	.	+	4823	TGGGACTAT	44	0.363636	0.999964	protein_coding	Thbs1	ENSMUSG00000040152	5848	3516	228	2104	228	3744	5848	2.51283	4595	1079	1087		m6A	E12
2	117956802	117956803	ENSMUST00000039559.9	.	+	5036	TTGGACTCC	48	0.571429	0.999911	protein_coding	Thbs1	ENSMUSG00000040152	5848	3516	228	2104	228	3744	5848	2.61407	4808	1292	1300		m6A	E12
17	6289623	6289624	ENSMUST00000039655.3	.	+	8407	GGCCAGGCC	21	1	0.999911	protein_coding	Tulp4	ENSMUSG00000034377	9687	4644	757	4286	757	5401	9687	2.70135	7650	3006	3123		m6A	E12
16	93407171	93407172	ENSMUST00000039659.9	.	+	1015	AAGGACATT	26	0.521739	0.999905	protein_coding	Cbr1	ENSMUSG00000051483	1237	834	129	274	129	963	1237	2.18978	886	52	489		m6A	E12
14	122258101	122258102	ENSMUST00000039803.7	.	+	1794	AGAGACTTA	23	0.588235	0.999928	protein_coding	Ubac2	ENSMUSG00000041765	2139	1038	124	977	124	1162	2139	2.64688	1670	632	740		m6A	E12
4	41190984	41190985	ENSMUST00000040008.4	.	+	1204	ATGGACCTT	77	0.826087	0.999994	protein_coding	Ube2r2	ENSMUSG00000036241	3600	717	327	2556	327	1044	3600	2.0626	877	160	380		m6A	E12
9	110214337	110214338	ENSMUST00000040021.12	.	-	5157	CTGGACACT	26	0.73913	0.999995	protein_coding	Ptpn23	ENSMUSG00000036057	5346	5079	96	171	96	5175	5346	1.99646	5061	-18	462		m6A	E12
19	46365367	46365368	ENSMUST00000040270.6	.	-	2638	ATGGACTGC	58	0.62	0.999967	protein_coding	Actr1a	ENSMUSG00000025228	2757	1131	70	1556	70	1201	2757	2.92352	2568	1437	1540		m6A	E12
2	164843607	164843608	ENSMUST00000040381.15	.	-	1847	CTGGACACC	28	0.259259	0.99998	protein_coding	Ncoa5	ENSMUSG00000039804	3179	1740	214	1225	214	1954	3179	1.93851	1633	-107	483		m6A	E12
2	164843323	164843324	ENSMUST00000040381.15	.	-	2131	TTAGACTGC	26	0.625	0.999983	protein_coding	Ncoa5	ENSMUSG00000039804	3179	1740	214	1225	214	1954	3179	2.14449	1917	177	767		m6A	E12
2	164842980	164842981	ENSMUST00000040381.15	.	-	2474	GAGGACTCT	39	0.823529	0.999997	protein_coding	Ncoa5	ENSMUSG00000039804	3179	1740	214	1225	214	1954	3179	2.42449	2260	520	1110		m6A	E12
8	111702696	111702697	ENSMUST00000040416.8	.	-	1477	ACACAGATG	31	0.72	0.999972	protein_coding	Ddx19a	ENSMUSG00000015023	2547	1437	77	1033	77	1514	2547	1.97425	1400	-37	25		m6A	E12
8	111702565	111702566	ENSMUST00000040416.8	.	-	1608	AGAGACCAC	37	0.305556	0.999918	protein_coding	Ddx19a	ENSMUSG00000015023	2547	1437	77	1033	77	1514	2547	2.091	1531	94	156		m6A	E12
8	111702547	111702548	ENSMUST00000040416.8	.	-	1626	AGAGACTAC	39	0.583333	0.999993	protein_coding	Ddx19a	ENSMUSG00000015023	2547	1437	77	1033	77	1514	2547	2.10842	1549	112	174		m6A	E12
8	111702517	111702518	ENSMUST00000040416.8	.	-	1656	TTGGACTTG	37	0.783784	0.999966	protein_coding	Ddx19a	ENSMUSG00000015023	2547	1437	77	1033	77	1514	2547	2.13746	1579	142	204		m6A	E12
11	101350488	101350489	ENSMUST00000040430.8	.	-	1847	CTGGACTTG	44	0.789474	0.999979	protein_coding	Vat1	ENSMUSG00000034993	2766	1221	97	1448	97	1318	2766	2.36533	1750	529	613		m6A	E12
8	106583026	106583027	ENSMUST00000040445.9	.	+	1263	CGGGACTCC	27	0.958333	0.999986	protein_coding	Thap11	ENSMUSG00000036442	1819	918	229	672	229	1147	1819	2.17262	1034	116			m6A	E12
8	106583082	106583083	ENSMUST00000040445.9	.	+	1319	GGGGACTTC	33	0.78125	0.999997	protein_coding	Thap11	ENSMUSG00000036442	1819	918	229	672	229	1147	1819	2.25595	1090	172			m6A	E12
8	106583224	106583225	ENSMUST00000040445.9	.	+	1461	AGGGACTGT	32	0.655172	0.999957	protein_coding	Thap11	ENSMUSG00000036442	1819	918	229	672	229	1147	1819	2.46726	1232	314			m6A	E12
8	106583469	106583470	ENSMUST00000040445.9	.	+	1706	AGGGACTTA	29	0.75	0.999999	protein_coding	Thap11	ENSMUSG00000036442	1819	918	229	672	229	1147	1819	2.83185	1477	559			m6A	E12
8	117709285	117709286	ENSMUST00000040484.6	.	-	705	GAGGACTTG	42	0.694444	0.999978	protein_coding	Gcsh	ENSMUSG00000034424	1443	513	111	819	111	624	1443	2.0989	594	81	179		m6A	E12
12	111700275	111700276	ENSMUST00000040519.12	.	+	686	CTGGACACT	24	0.318182	0.9999	protein_coding	Coa8	ENSMUSG00000037787	1065	579	32	454	32	611	1065	2.1652	654	75	175		m6A	E12
12	85390002	85390003	ENSMUST00000040766.9	.	-	1040	TTGGACTGG	52	0.93617	0.999972	protein_coding	Tmed10	ENSMUSG00000021248	1482	660	182	640	182	842	1482	2.30938	858	198	320		m6A	E12
11	80712538	80712539	ENSMUST00000040865.9	.	+	1312	AGAGACTTC	32	0.483871	0.999943	protein_coding	Tmem98	ENSMUSG00000035413	1633	681	338	614	338	1019	1633	2.4772	974	293	501		m6A	E12
11	80712593	80712594	ENSMUST00000040865.9	.	+	1367	ATGGACAAT	30	0.733333	0.99993	protein_coding	Tmem98	ENSMUSG00000035413	1633	681	338	614	338	1019	1633	2.56678	1029	348	556		m6A	E12
1	135313180	135313181	ENSMUST00000041023.14	.	-	3115	GCTCAGCAG	24	1	0.999926	protein_coding	Ipo9	ENSMUSG00000041879	6247	3123	69	3055	69	3192	6247	1.97534	3046	-77	34		m6A	E12
18	9214401	9214402	ENSMUST00000041080.7	.	+	2239	TGGGACTAT	34	0.967742	0.999992	protein_coding	Fzd8	ENSMUSG00000036904	5974	2058	757	3159	757	2815	5974	1.72012	1482	-576			m6A	E12
18	9214477	9214478	ENSMUST00000041080.7	.	+	2315	ACTAAGACA	39	0.861111	0.99992	protein_coding	Fzd8	ENSMUSG00000036904	5974	2058	757	3159	757	2815	5974	1.75705	1558	-500			m6A	E12
18	9214479	9214480	ENSMUST00000041080.7	.	+	2317	TAAGACACA	35	0.828571	0.99999	protein_coding	Fzd8	ENSMUSG00000036904	5974	2058	757	3159	757	2815	5974	1.75802	1560	-498			m6A	E12
18	9214627	9214628	ENSMUST00000041080.7	.	+	2465	CGGGACCTG	28	0.535714	0.999986	protein_coding	Fzd8	ENSMUSG00000036904	5974	2058	757	3159	757	2815	5974	1.82993	1708	-350			m6A	E12
18	9214838	9214839	ENSMUST00000041080.7	.	+	2676	GTGGACCCG	46	0.534884	0.999944	protein_coding	Fzd8	ENSMUSG00000036904	5974	2058	757	3159	757	2815	5974	1.93246	1919	-139			m6A	E12
18	9215136	9215137	ENSMUST00000041080.7	.	+	2974	GGGGACTTA	59	0.589286	0.99996	protein_coding	Fzd8	ENSMUSG00000036904	5974	2058	757	3159	757	2815	5974	2.05033	2217	159			m6A	E12
18	9215402	9215403	ENSMUST00000041080.7	.	+	3240	TGGGACTGC	56	0.87037	0.999999	protein_coding	Fzd8	ENSMUSG00000036904	5974	2058	757	3159	757	2815	5974	2.13454	2483	425			m6A	E12
2	33621250	33621251	ENSMUST00000041555.10	.	-	3711	GTGGACCCA	21	0.333333	0.999944	protein_coding	Mvb12b	ENSMUSG00000038740	4998	954	552	3492	552	1506	4998	2.63144	3159	2205	2292		m6A	E12
13	97388306	97388307	ENSMUST00000041623.9	.	+	3501	TTGGACCTT	25	0.25	0.999962	protein_coding	Enc1	ENSMUSG00000041773	4737	1770	438	2529	438	2208	4737	2.51127	3063	1293	1262		m6A	E12
11	61043662	61043663	ENSMUST00000041683.9	.	-	3381	ATGGACCAT	51	0.16	0.999934	protein_coding	Usp22	ENSMUSG00000042506	4434	1578	170	2686	170	1748	4434	2.60797	3211	1633	1676		m6A	E12
11	61043648	61043649	ENSMUST00000041683.9	.	-	3395	TGGGACTCT	70	0.235294	0.99993	protein_coding	Usp22	ENSMUSG00000042506	4434	1578	170	2686	170	1748	4434	2.61318	3225	1647	1690		m6A	E12
11	115690540	115690541	ENSMUST00000041684.11	.	-	4396	AGGGACCCT	21	0.684211	0.999995	protein_coding	Caskin2	ENSMUSG00000034471	4929	3606	519	804	519	4125	4929	2.33706	3877	271	362		m6A	E12
12	83780973	83780974	ENSMUST00000041806.13	.	+	1794	CTGGACTTC	20	0.722222	0.999995	protein_coding	Psen1	ENSMUSG00000019969	2690	1404	262	1024	262	1666	2690	2.125	1532	128	284		m6A	E12
12	83781588	83781589	ENSMUST00000041806.13	.	+	2409	AGTGACTTC	21	0.75	0.999998	protein_coding	Psen1	ENSMUSG00000019969	2690	1404	262	1024	262	1666	2690	2.72559	2147	743	899		m6A	E12
12	111260301	111260302	ENSMUST00000041965.5	.	-	5821	AAGGACCAC	27	0.565217	0.999975	protein_coding	Cdc42bpb	ENSMUSG00000021279	6714	5142	447	1125	447	5589	6714	2.20622	5374	232	364		m6A	E12
12	111260276	111260277	ENSMUST00000041965.5	.	-	5846	CAGGACCAC	24	0.391304	0.999958	protein_coding	Cdc42bpb	ENSMUSG00000021279	6714	5142	447	1125	447	5589	6714	2.22844	5399	257	389		m6A	E12
12	111260180	111260181	ENSMUST00000041965.5	.	-	5942	AAAGACTAA	26	0.884615	0.999966	protein_coding	Cdc42bpb	ENSMUSG00000021279	6714	5142	447	1125	447	5589	6714	2.31378	5495	353	485		m6A	E12
12	104654085	104654086	ENSMUST00000041987.7	.	-	9765	ATGGACCAC	29	0.551724	0.999983	protein_coding	Dicer1	ENSMUSG00000041415	9851	5721	279	3851	279	6000	9851	2.97767	9486	3765	3931		m6A	E12
10	79992417	79992418	ENSMUST00000042057.12	.	+	1942	GAGGACTCC	25	0.666667	0.999998	protein_coding	Midn	ENSMUSG00000035621	3727	1527	474	1726	474	2001	3727	1.96136	1468	-59	219		m6A	E12
10	79992985	79992986	ENSMUST00000042057.12	.	+	2510	TGATAGACT	51	0.891892	0.999914	protein_coding	Midn	ENSMUSG00000035621	3727	1527	474	1726	474	2001	3727	2.2949	2036	509	787		m6A	E12
10	79992987	79992988	ENSMUST00000042057.12	.	+	2512	ATAGACTCA	46	0.674419	0.99994	protein_coding	Midn	ENSMUSG00000035621	3727	1527	474	1726	474	2001	3727	2.29606	2038	511	789		m6A	E12
10	79993206	79993207	ENSMUST00000042057.12	.	+	2731	CTGGACACT	62	0.344262	0.999932	protein_coding	Midn	ENSMUSG00000035621	3727	1527	474	1726	474	2001	3727	2.42294	2257	730	1008		m6A	E12
10	79993285	79993286	ENSMUST00000042057.12	.	+	2810	GGGGACTAT	73	0.242857	0.999959	protein_coding	Midn	ENSMUSG00000035621	3727	1527	474	1726	474	2001	3727	2.46871	2336	809	1087		m6A	E12
10	79993448	79993449	ENSMUST00000042057.12	.	+	2973	CTGGACTGT	84	0.589744	0.999977	protein_coding	Midn	ENSMUSG00000035621	3727	1527	474	1726	474	2001	3727	2.56315	2499	972	1250		m6A	E12
18	35387500	35387501	ENSMUST00000042345.8	.	+	3401	ATGGACTCT	79	0.722222	0.999992	protein_coding	Ctnna1	ENSMUSG00000037815	3733	2721	125	887	125	2846	3733	2.6257	3276	555	843		m6A	E12
2	25240782	25240783	ENSMUST00000042390.5	.	+	2313	CTGGAAAGT	25	0.958333	0.999989	protein_coding	Man1b1	ENSMUSG00000036646	3755	1977	131	1647	131	2108	3755	2.12447	2182	205	409		m6A	E12
3	8729587	8729588	ENSMUST00000042412.5	.	-	1253	CTATAGACC	20	1	0.999985	protein_coding	Hey1	ENSMUSG00000040289	2423	900	386	1137	386	1286	2423	1.96333	867	-33	536		m6A	E12
5	140606565	140606566	ENSMUST00000042661.8	.	-	4424	GTGGACTAT	151	0.645833	0.999983	protein_coding	Ttyh3	ENSMUSG00000036565	4658	1575	204	2879	204	1779	4658	2.91872	4220	2645	2720		m6A	E12
4	40260424	40260425	ENSMUST00000042575.7	.	-	3031	CTGGACAAG	23	0.5	0.999978	protein_coding	Topors	ENSMUSG00000036822	3856	3102	174	580	174	3276	3856	1.92102	2857	-245	2656		m6A	E12
4	40260227	40260228	ENSMUST00000042575.7	.	-	3228	ACGGACCTC	22	0.578947	0.999987	protein_coding	Topors	ENSMUSG00000036822	3856	3102	174	580	174	3276	3856	1.98453	3054	-48	2853		m6A	E12
4	40260178	40260179	ENSMUST00000042575.7	.	-	3277	TAAGACTGC	27	0.909091	0.999986	protein_coding	Topors	ENSMUSG00000036822	3856	3102	174	580	174	3276	3856	2.00172	3103	1	2902		m6A	E12
8	110274739	110274740	ENSMUST00000042601.9	.	-	4365	TGAGACTTT	21	0.6	0.999992	protein_coding	Dhx38	ENSMUSG00000037993	4463	3687	388	388	388	4075	4463	2.74742	3977	290	375		m6A	E12
5	121506308	121506309	ENSMUST00000042614.13	.	+	15150	GAGGACTTG	25	0.652174	0.999975	protein_coding	Hectd4	ENSMUSG00000042744	15482	13257	253	1972	253	13510	15482	2.83164	14897	1640	1777		m6A	E12
5	140608742	140608743	ENSMUST00000042661.8	.	-	2247	GGGGACCCT	40	0.15	0.999908	protein_coding	Ttyh3	ENSMUSG00000036565	4658	1575	204	2879	204	1779	4658	2.16256	2043	468	543		m6A	E12
5	140608221	140608222	ENSMUST00000042661.8	.	-	2768	TGGGACTAA	42	0.902439	0.999998	protein_coding	Ttyh3	ENSMUSG00000036565	4658	1575	204	2879	204	1779	4658	2.34352	2564	989	1064		m6A	E12
13	30724704	30724705	ENSMUST00000042834.4	.	-	948	GTGGACTCA	106	0.909091	0.999999	protein_coding	Uqcrfs1	ENSMUSG00000038462	1363	825	115	423	115	940	1363	2.01891	833	8	619		m6A	E12
9	35418731	35418732	ENSMUST00000042842.6	.	+	6997	AGAGACTGT	30	0.555556	0.999917	protein_coding	Cdon	ENSMUSG00000038119	7213	3753	29	3431	29	3782	7213	2.93704	6968	3215	3379		m6A	E12
2	113931896	113931897	ENSMUST00000043160.13	.	-	4641	TGGGACATT	33	0.612903	0.999983	protein_coding	Aqr	ENSMUSG00000040383	4888	4446	173	269	173	4619	4888	2.08178	4468	22	313		m6A	E12
14	59474162	59474163	ENSMUST00000043227.13	.	+	3351	ATGGACCTT	29	0.206897	0.999955	protein_coding	Rcbtb1	ENSMUSG00000035469	3903	1596	401	1906	401	1997	3903	2.71039	2950	1354	1495		m6A	E12
1	165043333	165043334	ENSMUST00000043235.8	.	-	900	GTGGACTCA	24	0.695652	0.999993	protein_coding	Tiprl	ENSMUSG00000040843	4380	816	110	3454	110	926	4380	1.96814	790	-26	115		m6A	E12
8	81431854	81431855	ENSMUST00000043359.9	.	-	3162	CTAGATACA	46	0.868421	0.999904	protein_coding	Smarca5	ENSMUSG00000031715	6113	3156	401	2556	401	3557	6113	1.87484	2761	-395	111	8	m6A	E12
12	12987184	12987185	ENSMUST00000043396.15	.	-	1582	AGGGACCAT	24	0.458333	0.999991	protein_coding	Mycn	ENSMUSG00000037169	2674	1389	372	913	372	1761	2674	1.87113	1210	-179	426		m6A	E12
12	12987014	12987015	ENSMUST00000043396.15	.	-	1752	TCGGACTTG	27	1	0.999992	protein_coding	Mycn	ENSMUSG00000037169	2674	1389	372	913	372	1761	2674	1.99352	1380	-9	596		m6A	E12
12	12986536	12986537	ENSMUST00000043396.15	.	-	2230	TTAGACTGG	36	0.558824	0.999992	protein_coding	Mycn	ENSMUSG00000037169	2674	1389	372	913	372	1761	2674	2.51369	1858	469	1074		m6A	E12
4	120615277	120615278	ENSMUST00000043429.12	.	-	1288	TGGGACTTC	21	0.857143	0.999933	protein_coding	Nfyc	ENSMUSG00000032897	1932	1008	185	739	185	1193	1932	2.12855	1103	95	215		m6A	E12
18	38070363	38070364	ENSMUST00000043498.9	.	-	1692	AGAGACTGT	31	0.535714	0.999994	protein_coding	Hdac3	ENSMUSG00000024454	2032	1287	103	642	103	1390	2032	2.4704	1589	302	372		m6A	E12
16	18596801	18596802	ENSMUST00000043577.3	.	+	1205	AGGGACGTG	23	0.652174	0.999992	protein_coding	Cldn5	ENSMUSG00000041378	1416	657	149	610	149	806	1416	2.6541	1056	399			m6A	E12
10	81366428	81366429	ENSMUST00000043604.6	.	-	1542	AAAAAAAAA	22	0.9	0.99995	protein_coding	Gna11	ENSMUSG00000034781	3414	1080	263	2071	263	1343	3414	2.09609	1279	199	390		m6A	E12
10	81366421	81366422	ENSMUST00000043604.6	.	-	1549	AAAAAAAAA	22	0.842105	0.999924	protein_coding	Gna11	ENSMUSG00000034781	3414	1080	263	2071	263	1343	3414	2.09947	1286	206	397		m6A	E12
11	120379275	120379276	ENSMUST00000043627.8	.	+	700	GAGGACTTA	84	0.851351	0.999992	protein_coding	Mrpl12	ENSMUSG00000039640	1316	606	79	631	79	685	1316	2.02377	621	15	132		m6A	E12
11	101017071	101017072	ENSMUST00000043680.9	.	+	1628	AGGGACCCT	35	0.264706	0.999991	protein_coding	Tubg1	ENSMUSG00000035198	1802	1356	256	190	256	1612	1802	2.08421	1372	16	214		m6A	E12
17	36268791	36268792	ENSMUST00000043757.15	.	-	2258	GGGCAGAAA	32	1	0.999987	protein_coding	Abcf1	ENSMUSG00000038762	3161	2514	43	604	43	2557	3161	1.88107	2215	-299	6	59	m6A	E12
17	36267834	36267835	ENSMUST00000043757.15	.	-	3036	CTGGACTGT	53	0.826923	0.999996	protein_coding	Abcf1	ENSMUSG00000038762	3161	2514	43	604	43	2557	3161	2.79305	2993	479	646		m6A	E12
5	114598323	114598324	ENSMUST00000043760.15	.	+	1331	CTAGACTCT	22	0.904762	0.999964	protein_coding	Mvk	ENSMUSG00000041939	1660	1188	72	400	72	1260	1660	2.1775	1259	71	220		m6A	E12
18	34971686	34971687	ENSMUST00000043775.9	.	+	6336	TGGGACTCC	24	0.818182	0.999988	protein_coding	Kdm3b	ENSMUSG00000038773	6363	5289	84	990	84	5373	6363	2.97273	6252	963	1044		m6A	E12
6	125145606	125145607	ENSMUST00000043848.11	.	-	4261	CAAGAAGTC	94	0.934066	0.999999	protein_coding	Ncapd2	ENSMUSG00000038252	4629	4179	223	227	223	4402	4629	1.96626	4038	-141	104	55	m6A	E12
3	28861532	28861533	ENSMUST00000043867.11	.	+	520	TTGGACTTT	61	0.436364	0.999961	protein_coding	Rpl22l1	ENSMUSG00000039221	552	369	99	84	99	468	552	2.61905	421	52	197		m6A	E12
10	20215571	20215572	ENSMUST00000043881.12	.	+	2893	ATGGACTCA	30	0.448276	0.999981	protein_coding	Bclaf1	ENSMUSG00000037608	5437	2760	235	2442	235	2995	5437	1.96304	2658	-102	117	96	m6A	E12
2	151403244	151403245	ENSMUST00000044011.12	.	+	1290	CTGGACTTT	117	0.219298	0.999943	protein_coding	Fkbp1a	ENSMUSG00000032966	1658	327	225	1106	225	552	1658	2.66727	1065	738	704		m6A	E12
8	13812902	13812903	ENSMUST00000043962.9	.	+	564	GATAATCGC	35	1	0.999955	protein_coding	Cdc16	ENSMUSG00000038416	2301	1863	131	307	131	1994	2301	1.23242	433	-1430	52	108	m6A	E12
8	108307370	108307371	ENSMUST00000044106.6	.	-	1222	GTGGACAAA	76	0.60274	0.999919	protein_coding	Psmd7	ENSMUSG00000039067	1581	966	112	503	112	1078	1581	2.28628	1110	144	580		m6A	E12
8	108307131	108307132	ENSMUST00000044106.6	.	-	1461	TTGGACCCT	72	0.391304	0.999943	protein_coding	Psmd7	ENSMUSG00000039067	1581	966	112	503	112	1078	1581	2.76143	1349	383	819		m6A	E12
8	108307095	108307096	ENSMUST00000044106.6	.	-	1497	TTGGACCTG	76	0.394366	0.999922	protein_coding	Psmd7	ENSMUSG00000039067	1581	966	112	503	112	1078	1581	2.833	1385	419	855		m6A	E12
4	47470401	47470402	ENSMUST00000044148.3	.	-	2451	ATGGACTTG	32	0.9	0.999968	protein_coding	Alg2	ENSMUSG00000039740	3021	1248	47	1726	47	1295	3021	2.66976	2404	1156	2056		m6A	E12
4	47470309	47470310	ENSMUST00000044148.3	.	-	2543	GCAGACTAG	40	0.628571	0.999906	protein_coding	Alg2	ENSMUSG00000039740	3021	1248	47	1726	47	1295	3021	2.72306	2496	1248	2148		m6A	E12
4	47470152	47470153	ENSMUST00000044148.3	.	-	2700	GGGGACACT	37	0.756757	0.999982	protein_coding	Alg2	ENSMUSG00000039740	3021	1248	47	1726	47	1295	3021	2.81402	2653	1405	2305		m6A	E12
6	125121088	125121089	ENSMUST00000044200.11	.	+	1969	GCTGAGACA	22	0.833333	0.999904	protein_coding	Nop2	ENSMUSG00000038279	2597	2385	100	112	100	2485	2597	1.78365	1869	-516	125		m6A	E12
6	125121329	125121330	ENSMUST00000044200.11	.	+	2210	GAGGACTCG	21	0.6875	0.999979	protein_coding	Nop2	ENSMUSG00000038279	2597	2385	100	112	100	2485	2597	1.8847	2110	-275	366		m6A	E12
6	125121501	125121502	ENSMUST00000044200.11	.	+	2382	AGGGACCCT	26	0.4	0.999962	protein_coding	Nop2	ENSMUSG00000038279	2597	2385	100	112	100	2485	2597	1.95681	2282	-103	538		m6A	E12
6	125121608	125121609	ENSMUST00000044200.11	.	+	2489	ATGGACTTG	25	0.8	0.999995	protein_coding	Nop2	ENSMUSG00000038279	2597	2385	100	112	100	2485	2597	2.03571	2389	4	645		m6A	E12
14	73476850	73476851	ENSMUST00000044405.8	.	+	1516	GAGGACCAT	22	0.65	0.999984	protein_coding	Lpar6	ENSMUSG00000033446	5400	1035	706	3659	706	1741	5400	1.78261	810	-225			m6A	E12
17	46876287	46876288	ENSMUST00000044442.10	.	-	3343	TGGGAGACA	20	0.833333	0.999981	protein_coding	Ptk7	ENSMUSG00000023972	4235	3189	182	864	182	3371	4235	1.99122	3161	-28	133		m6A	E12
X	100726556	100726557	ENSMUST00000044475.5	.	+	3983	TAAGACTTT	30	0.5	0.999979	protein_coding	Ogt	ENSMUSG00000034160	5384	3141	222	2021	222	3363	5384	2.30678	3761	620	795		m6A	E12
X	100727060	100727061	ENSMUST00000044475.5	.	+	4487	CTGGACTTA	31	0.333333	0.999915	protein_coding	Ogt	ENSMUSG00000034160	5384	3141	222	2021	222	3363	5384	2.55616	4265	1124	1299		m6A	E12
X	100727121	100727122	ENSMUST00000044475.5	.	+	4548	TTGGACTAC	35	0.515152	0.999995	protein_coding	Ogt	ENSMUSG00000034160	5384	3141	222	2021	222	3363	5384	2.58634	4326	1185	1360		m6A	E12
15	31274051	31274052	ENSMUST00000044524.16	.	+	1119	TGGGACTAC	23	0.727273	0.999995	protein_coding	Dap	ENSMUSG00000039168	1555	309	215	1031	215	524	1555	2.57711	904	595	709		m6A	E12
6	97209941	97209942	ENSMUST00000044681.7	.	+	1107	CCTAAGACT	28	0.913043	0.999929	protein_coding	Arl6ip5	ENSMUSG00000035199	1442	567	132	743	132	699	1442	2.54913	975	408	581		m6A	E12
6	97209943	97209944	ENSMUST00000044681.7	.	+	1109	TAAGACTCT	29	0.678571	0.999995	protein_coding	Arl6ip5	ENSMUSG00000035199	1442	567	132	743	132	699	1442	2.55182	977	410	583		m6A	E12
6	55655796	55655797	ENSMUST00000044767.10	.	-	1159	TTGGACTAT	21	0.85	0.999997	protein_coding	Neurod6	ENSMUSG00000037984	2150	1014	321	815	321	1335	2150	1.82643	838	-176	859		m6A	E12
6	55654836	55654837	ENSMUST00000044767.10	.	-	2119	GTTTAAAAG	23	0.789474	0.999951	protein_coding	Neurod6	ENSMUSG00000037984	2150	1014	321	815	321	1335	2150	2.96196	1798	784	1819		m6A	E12
16	20511246	20511247	ENSMUST00000044783.14	.	+	5056	CTGGACTGC	36	0.764706	0.999968	protein_coding	Eif4g1	ENSMUSG00000045983	5444	4803	188	453	188	4991	5444	2.14349	4868	65	250		m6A	E12
6	42647059	42647060	ENSMUST00000045054.11	.	-	3132	AGAGACTTG	23	0.681818	0.999988	protein_coding	Tcaf1	ENSMUSG00000036667	5257	2769	144	2344	144	2913	5257	2.09343	2988	219	197		m6A	E12
4	44990557	44990558	ENSMUST00000045078.13	.	+	1103	TCGGACTTT	22	0.7	0.999961	protein_coding	Grhpr	ENSMUSG00000035637	1280	987	57	236	57	1044	1280	2.25	1046	59	181		m6A	E12
13	56775811	56775812	ENSMUST00000045173.10	.	+	917	TTTGAGAAG	21	0.823529	0.999947	protein_coding	Tgfbi	ENSMUSG00000035493	2714	2052	61	601	61	2113	2714	1.41715	856	-1196	85	57	m6A	E12
10	79803502	79803503	ENSMUST00000045247.9	.	+	1376	ATGGACTAA	30	0.407407	0.999923	protein_coding	Wdr18	ENSMUSG00000035754	3911	1296	11	2604	11	1307	3911	2.0265	1365	69	198		m6A	E12
1	191354663	191354664	ENSMUST00000045450.7	.	+	4210	TTGGACCAC	20	0.35	0.999973	protein_coding	Ints7	ENSMUSG00000037461	5347	2901	222	2224	222	3123	5347	2.48876	3988	1087	1387		m6A	E12
8	122609523	122609524	ENSMUST00000045557.10	.	-	1881	CTGGACTTT	29	0.892857	0.999995	protein_coding	Slc7a5	ENSMUSG00000040010	3517	1539	88	1890	88	1627	3517	2.13439	1793	254	310		m6A	E12
8	122609515	122609516	ENSMUST00000045557.10	.	-	1889	TCTGACTTT	30	0.555556	0.999931	protein_coding	Slc7a5	ENSMUSG00000040010	3517	1539	88	1890	88	1627	3517	2.13862	1801	262	318		m6A	E12
8	122609504	122609505	ENSMUST00000045557.10	.	-	1900	GGGGACTGC	25	0.608696	0.999994	protein_coding	Slc7a5	ENSMUSG00000040010	3517	1539	88	1890	88	1627	3517	2.14444	1812	273	329		m6A	E12
8	122609219	122609220	ENSMUST00000045557.10	.	-	2185	GTGGACTTG	33	0.5	0.999992	protein_coding	Slc7a5	ENSMUSG00000040010	3517	1539	88	1890	88	1627	3517	2.29524	2097	558	614		m6A	E12
8	122609213	122609214	ENSMUST00000045557.10	.	-	2191	TTGGACTGA	28	0.925926	0.999999	protein_coding	Slc7a5	ENSMUSG00000040010	3517	1539	88	1890	88	1627	3517	2.29841	2103	564	620		m6A	E12
8	122609164	122609165	ENSMUST00000045557.10	.	-	2240	TGGGACCCT	33	0.1875	0.999976	protein_coding	Slc7a5	ENSMUSG00000040010	3517	1539	88	1890	88	1627	3517	2.32434	2152	613	669		m6A	E12
8	122608256	122608257	ENSMUST00000045557.10	.	-	3148	TCTGAGAAG	42	0.948718	0.999958	protein_coding	Slc7a5	ENSMUSG00000040010	3517	1539	88	1890	88	1627	3517	2.80476	3060	1521	1577		m6A	E12
2	24864428	24864429	ENSMUST00000045604.4	.	-	475	ATAGACACA	31	0.346154	0.999943	protein_coding	Mrpl41	ENSMUSG00000036850	776	408	234	134	234	642	776	1.59069	241	-167	264		m6A	E12
11	72342330	72342331	ENSMUST00000045633.6	.	+	4094	AGAGACTCC	33	0.612903	0.999997	protein_coding	Mybbp1a	ENSMUSG00000040463	4358	4035	29	294	29	4064	4358	2.10204	4065	30	628		m6A	E12
11	74799235	74799236	ENSMUST00000045807.14	.	+	2456	AGAGACTCA	21	0.6	0.999993	protein_coding	Tsr1	ENSMUSG00000038335	3389	2412	41	936	41	2453	3389	2.00321	2415	3	182		m6A	E12
8	122523286	122523287	ENSMUST00000045884.17	.	-	1842	CACTAGACT	20	0.882353	0.999963	protein_coding	Klhdc4	ENSMUSG00000040263	2078	1755	89	234	89	1844	2078	1.99886	1753	-2	195		m6A	E12
8	122523284	122523285	ENSMUST00000045884.17	.	-	1844	CTAGACTGC	21	0.75	0.99999	protein_coding	Klhdc4	ENSMUSG00000040263	2078	1755	89	234	89	1844	2078	2	1755	0	197		m6A	E12
1	86456934	86456935	ENSMUST00000045897.15	.	+	265	GAGAATGGA	590	0.0749129	0.999937	protein_coding	Ptma	ENSMUSG00000026238	1216	336	180	700	180	516	1216	1.25298	85	-251	40	32	m6A	E12
14	45696519	45696520	ENSMUST00000045905.15	.	-	3024	TATAATTAA	26	0.826087	0.999945	protein_coding	Fermt2	ENSMUSG00000037712	3293	2043	195	1055	195	2238	3293	2.74502	2829	786	960		m6A	E12
6	85181130	85181131	ENSMUST00000045942.9	.	+	1351	CTGGACTCT	42	0.875	0.999992	protein_coding	Emx1	ENSMUSG00000033726	1561	774	505	282	505	1279	1561	2.25532	846	72	240		m6A	E12
6	85181247	85181248	ENSMUST00000045942.9	.	+	1468	TGGGACTGC	35	0.8	0.999981	protein_coding	Emx1	ENSMUSG00000033726	1561	774	505	282	505	1279	1561	2.67021	963	189	357		m6A	E12
1	92786305	92786306	ENSMUST00000045970.8	.	+	1980	AAGGACTGT	63	0.95082	1	protein_coding	Gpc1	ENSMUSG00000034220	4176	1674	287	2215	287	1961	4176	2.00858	1693	19	252		m6A	E12
1	92786331	92786332	ENSMUST00000045970.8	.	+	2006	ACAGACCAT	64	0.355932	0.999983	protein_coding	Gpc1	ENSMUSG00000034220	4176	1674	287	2215	287	1961	4176	2.02032	1719	45	278		m6A	E12
1	92782681	92782682	ENSMUST00000045970.8	.	+	714	CGGGACCTA	43	0.166667	0.999953	protein_coding	Gpc1	ENSMUSG00000034220	4176	1674	287	2215	287	1961	4176	1.25508	427	-1247	102	287	m6A	E12
1	92782819	92782820	ENSMUST00000045970.8	.	+	852	CTGGACTGC	47	0.466667	0.999973	protein_coding	Gpc1	ENSMUSG00000034220	4176	1674	287	2215	287	1961	4176	1.33751	565	-1109	240	149	m6A	E12
17	35058274	35058275	ENSMUST00000046022.16	.	-	3895	TAAAAACAA	23	0.714286	0.999937	protein_coding	Skiv2l	ENSMUSG00000040356	3951	3735	55	161	55	3790	3951	2.65217	3840	105	306		m6A	E12
19	4245412	4245413	ENSMUST00000046094.6	.	+	1466	CTGGATTCT	62	0.603774	0.999925	protein_coding	Ppp1ca	ENSMUSG00000040385	1473	993	152	328	152	1145	1473	2.97866	1314	321	432		m6A	E12
8	122326835	122326836	ENSMUST00000046386.5	.	-	6049	AAGGACCAT	25	0.55	0.999943	protein_coding	Zcchc14	ENSMUSG00000061410	7444	2871	1000	3573	1000	3871	7444	2.60957	5049	2178	2234		m6A	E12
8	122326641	122326642	ENSMUST00000046386.5	.	-	6243	CAGGACTCC	26	1	0.999989	protein_coding	Zcchc14	ENSMUSG00000061410	7444	2871	1000	3573	1000	3871	7444	2.66387	5243	2372	2428		m6A	E12
8	122326075	122326076	ENSMUST00000046386.5	.	-	6809	AGGGACTTG	23	0.521739	0.999938	protein_coding	Zcchc14	ENSMUSG00000061410	7444	2871	1000	3573	1000	3871	7444	2.82228	5809	2938	2994		m6A	E12
12	102742104	102742105	ENSMUST00000046404.8	.	+	1399	AGAGACCTG	24	0.375	0.999962	protein_coding	Ubr7	ENSMUSG00000041712	3261	1278	62	1921	62	1340	3261	2.03071	1337	59	152		m6A	E12
12	102742534	102742535	ENSMUST00000046404.8	.	+	1829	TGGGACTTT	30	0.607143	0.999999	protein_coding	Ubr7	ENSMUSG00000041712	3261	1278	62	1921	62	1340	3261	2.25455	1767	489	582		m6A	E12
12	102742854	102742855	ENSMUST00000046404.8	.	+	2149	ATGGACCTA	27	0.307692	0.999976	protein_coding	Ubr7	ENSMUSG00000041712	3261	1278	62	1921	62	1340	3261	2.42113	2087	809	902		m6A	E12
5	143293633	143293634	ENSMUST00000046418.3	.	-	1107	AGAGACTCG	24	1	0.999999	protein_coding	E130309D02Rik	ENSMUSG00000039244	2208	1347	266	595	266	1613	2208	1.62435	841	-506	261	264	m6A	E12
9	106565366	106565367	ENSMUST00000046502.7	.	-	9218	AAAAAAAAA	25	0.681818	0.999904	protein_coding	Rad54l2	ENSMUSG00000040661	9305	4404	267	4634	267	4671	9305	2.98123	8951	4547	5542		m6A	E12
1	185160347	185160348	ENSMUST00000046514.13	.	+	4696	ATGGACAAA	59	0.327586	0.999977	protein_coding	Eprs	ENSMUSG00000026615	4906	4539	154	213	154	4693	4906	2.01408	4542	3	154		m6A	E12
3	97112061	97112062	ENSMUST00000046521.14	.	-	5017	AGGGACCCG	23	0.904762	0.999979	protein_coding	Bcl9	ENSMUSG00000038256	6102	4278	626	1198	626	4904	6102	2.09432	4391	113	1231		m6A	E12
3	97111647	97111648	ENSMUST00000046521.14	.	-	5431	TTGGACTAT	38	0.945946	0.999999	protein_coding	Bcl9	ENSMUSG00000038256	6102	4278	626	1198	626	4904	6102	2.4399	4805	527	1645		m6A	E12
X	92341604	92341605	ENSMUST00000046565.13	.	+	2522	ATGGACTGT	30	0.75	0.999997	protein_coding	Arx	ENSMUSG00000035277	2881	1695	232	954	232	1927	2881	2.62369	2290	595	836		m6A	E12
14	52398816	52398817	ENSMUST00000046709.9	.	-	3726	AGAGACTCT	58	0.627451	0.999945	protein_coding	Supt16	ENSMUSG00000035726	4673	3144	266	1263	266	3410	4673	2.2502	3460	316	462		m6A	E12
12	99157287	99157288	ENSMUST00000046859.12	.	-	6753	TCTGACTTG	29	0.48	0.999928	protein_coding	Foxn3	ENSMUSG00000033713	7705	1374	142	6189	142	1516	7705	2.84618	6611	5237	5784		m6A	E12
12	99157231	99157232	ENSMUST00000046859.12	.	-	6809	CAAGACTCT	24	0.625	0.999994	protein_coding	Foxn3	ENSMUSG00000033713	7705	1374	142	6189	142	1516	7705	2.85523	6667	5293	5840		m6A	E12
12	99157111	99157112	ENSMUST00000046859.12	.	-	6929	AAAGACTTC	31	0.483871	0.999948	protein_coding	Foxn3	ENSMUSG00000033713	7705	1374	142	6189	142	1516	7705	2.87462	6787	5413	5960		m6A	E12
8	31618950	31618951	ENSMUST00000046941.8	.	+	1022	CTGGACTGA	21	1	0.999965	protein_coding	Rnf122	ENSMUSG00000039328	3582	465	328	2789	328	793	3582	2.08211	694	229	344		m6A	E12
8	31619275	31619276	ENSMUST00000046941.8	.	+	1347	TGGGACCAG	25	0.416667	0.999981	protein_coding	Rnf122	ENSMUSG00000039328	3582	465	328	2789	328	793	3582	2.19864	1019	554	669		m6A	E12
10	79655863	79655864	ENSMUST00000046945.13	.	+	1784	GGGGACTCA	33	0.5625	0.999997	protein_coding	Palm	ENSMUSG00000035863	2651	1152	164	1335	164	1316	2651	2.35056	1620	468	989		m6A	E12
2	148517421	148517422	ENSMUST00000047177.4	.	+	430	CAGGACAAG	27	0.625	0.999983	protein_coding	Nxt1	ENSMUSG00000036992	956	423	269	264	269	692	956	1.38061	161	-262	220		m6A	E12
2	148517423	148517424	ENSMUST00000047177.4	.	+	432	GGACAAGAA	29	0.695652	0.999962	protein_coding	Nxt1	ENSMUSG00000036992	956	423	269	264	269	692	956	1.38534	163	-260	222		m6A	E12
2	148517486	148517487	ENSMUST00000047177.4	.	+	495	GTAGACTGC	32	0.806452	0.999992	protein_coding	Nxt1	ENSMUSG00000036992	956	423	269	264	269	692	956	1.53428	226	-197	285		m6A	E12
2	148517582	148517583	ENSMUST00000047177.4	.	+	591	CGGGACTTC	22	0.75	0.999985	protein_coding	Nxt1	ENSMUSG00000036992	956	423	269	264	269	692	956	1.76123	322	-101	381		m6A	E12
2	148517796	148517797	ENSMUST00000047177.4	.	+	805	GCAGACTGG	27	0.565217	0.99992	protein_coding	Nxt1	ENSMUSG00000036992	956	423	269	264	269	692	956	2.42803	536	113	595		m6A	E12
2	148517808	148517809	ENSMUST00000047177.4	.	+	817	TTGGACTCC	28	0.962963	0.999995	protein_coding	Nxt1	ENSMUSG00000036992	956	423	269	264	269	692	956	2.47348	548	125	607		m6A	E12
10	79594764	79594765	ENSMUST00000047203.9	.	-	1222	TTGGACTTG	50	0.73913	0.999976	protein_coding	Rnf126	ENSMUSG00000035890	1639	942	125	572	125	1067	1639	2.27098	1097	155	305		m6A	E12
8	85756638	85756639	ENSMUST00000047281.10	.	+	625	TGGGACTCT	101	0.385417	0.999915	protein_coding	Trir	ENSMUSG00000041203	902	522	76	304	76	598	902	2.08882	549	27	135		m6A	E12
17	34156421	34156422	ENSMUST00000047503.16	.	+	3012	TGGGACTGG	22	0.4	0.999907	protein_coding	Rgl2	ENSMUSG00000041354	3252	2337	504	411	504	2841	3252	2.41606	2508	171	383		m6A	E12
6	124792352	124792353	ENSMUST00000047510.10	.	-	2841	TTAGACTCT	27	0.653846	0.999914	protein_coding	Usp5	ENSMUSG00000038429	3213	2577	89	547	89	2666	3213	2.31993	2752	175	269		m6A	E12
6	124792295	124792296	ENSMUST00000047510.10	.	-	2898	TGGGACCTT	27	0.24	0.999903	protein_coding	Usp5	ENSMUSG00000038429	3213	2577	89	547	89	2666	3213	2.42413	2809	232	326		m6A	E12
10	116893167	116893168	ENSMUST00000047672.9	.	-	998	TATAATTAC	177	0.988304	0.999982	protein_coding	Cct2	ENSMUSG00000034024	1959	1608	106	245	106	1714	1959	1.55473	892	-716	14	90	m6A	E12
13	111562897	111562898	ENSMUST00000047627.14	.	-	3009	GGGGACTTC	40	0.421053	0.999983	protein_coding	Gpbp1	ENSMUSG00000032745	3694	1482	1399	813	1399	2881	3694	2.15744	1610	128	287		m6A	E12
13	111562813	111562814	ENSMUST00000047627.14	.	-	3093	GAGGACTTT	39	0.705882	0.999975	protein_coding	Gpbp1	ENSMUSG00000032745	3694	1482	1399	813	1399	2881	3694	2.26076	1694	212	371		m6A	E12
1	134552879	134552880	ENSMUST00000047714.14	.	+	4022	CTGGACTGT	34	0.586207	0.999991	protein_coding	Kdm5b	ENSMUSG00000042207	8714	4635	168	3911	168	4803	8714	1.8315	3854	-781	431	55	m6A	E12
1	134559146	134559147	ENSMUST00000047714.14	.	+	4837	CAGGACTCC	40	0.975	0.999965	protein_coding	Kdm5b	ENSMUSG00000042207	8714	4635	168	3911	168	4803	8714	2.00869	4669	34	172		m6A	E12
10	81017972	81017973	ENSMUST00000047864.11	.	+	2729	TGAGACTGT	1224	0.593692	0.999949	protein_coding	Eef2	ENSMUSG00000034994	3089	2577	96	416	96	2673	3089	2.13462	2633	56	250		m6A	E12
10	81018093	81018094	ENSMUST00000047864.11	.	+	2850	CTGGACTGG	1155	0.778481	0.999995	protein_coding	Eef2	ENSMUSG00000034994	3089	2577	96	416	96	2673	3089	2.42548	2754	177	371		m6A	E12
15	96316605	96316606	ENSMUST00000047835.8	.	-	3219	GATAATTAC	23	0.95	0.999993	protein_coding	Scaf11	ENSMUSG00000033228	5766	4371	263	1132	263	4634	5766	1.67628	2956	-1415	2121	654	m6A	E12
15	96316576	96316577	ENSMUST00000047835.8	.	-	3248	ATGGACAAA	21	0.5	0.999958	protein_coding	Scaf11	ENSMUSG00000033228	5766	4371	263	1132	263	4634	5766	1.68291	2985	-1386	2150	625	m6A	E12
15	96316431	96316432	ENSMUST00000047835.8	.	-	3393	AGTGACTGT	21	0.875	0.999969	protein_coding	Scaf11	ENSMUSG00000033228	5766	4371	263	1132	263	4634	5766	1.71608	3130	-1241	2295	480	m6A	E12
15	96316309	96316310	ENSMUST00000047835.8	.	-	3515	TTGGACTAA	22	0.85	0.999997	protein_coding	Scaf11	ENSMUSG00000033228	5766	4371	263	1132	263	4634	5766	1.74399	3252	-1119	2417	358	m6A	E12
8	72076284	72076285	ENSMUST00000047903.10	.	+	1936	TAAGACTGA	20	0.647059	0.999949	protein_coding	Colgalt1	ENSMUSG00000034807	3207	1854	202	1151	202	2056	3207	1.93528	1734	-120	148		m6A	E12
4	106444622	106444623	ENSMUST00000047973.4	.	+	2340	CAGGACTGC	40	0.925	0.999964	protein_coding	Dhcr24	ENSMUSG00000034926	4028	1551	129	2348	129	1680	4028	2.28109	2211	660	814		m6A	E12
12	83729549	83729550	ENSMUST00000048155.16	.	+	3878	TTGGACTTT	36	0.352941	0.999946	protein_coding	Rbm25	ENSMUSG00000010608	4226	2517	181	1528	181	2698	4226	2.77225	3697	1180	1273		m6A	E12
12	101006797	101006798	ENSMUST00000048305.10	.	-	3385	CTGGACTTC	21	0.9	0.999992	protein_coding	Ppp4r3a	ENSMUSG00000041846	4516	2463	793	1260	793	3256	4516	2.10238	2592	129	240		m6A	E12
12	101006704	101006705	ENSMUST00000048305.10	.	-	3478	TTGGACCAC	28	0.407407	0.999958	protein_coding	Ppp4r3a	ENSMUSG00000041846	4516	2463	793	1260	793	3256	4516	2.17619	2685	222	333		m6A	E12
12	101006583	101006584	ENSMUST00000048305.10	.	-	3599	TTGGACCAT	27	0.62963	0.999979	protein_coding	Ppp4r3a	ENSMUSG00000041846	4516	2463	793	1260	793	3256	4516	2.27222	2806	343	454		m6A	E12
12	101006571	101006572	ENSMUST00000048305.10	.	-	3611	TGAGACTTA	33	0.516129	0.999964	protein_coding	Ppp4r3a	ENSMUSG00000041846	4516	2463	793	1260	793	3256	4516	2.28175	2818	355	466		m6A	E12
14	76744239	76744240	ENSMUST00000048371.15	.	+	3855	CGTGAGACT	24	0.95	0.99999	protein_coding	Tsc22d1	ENSMUSG00000022010	4818	3234	496	1088	496	3730	4818	2.11489	3359	125	383		m6A	E12
14	76744241	76744242	ENSMUST00000048371.15	.	+	3857	TGAGACTCA	25	0.76	0.999998	protein_coding	Tsc22d1	ENSMUSG00000022010	4818	3234	496	1088	496	3730	4818	2.11673	3361	127	385		m6A	E12
14	76744571	76744572	ENSMUST00000048371.15	.	+	4187	CAAGACTGC	21	0.777778	0.999917	protein_coding	Tsc22d1	ENSMUSG00000022010	4818	3234	496	1088	496	3730	4818	2.42004	3691	457	715		m6A	E12
4	126487077	126487078	ENSMUST00000048391.15	.	+	4408	AAGGACTCA	22	0.75	0.999988	protein_coding	Clspn	ENSMUSG00000042489	5027	3948	179	900	179	4127	5027	2.31222	4229	281	242		m6A	E12
8	8716662	8716663	ENSMUST00000048545.10	.	-	1608	TCGGACTTT	44	0.52381	0.999988	protein_coding	Arglu1	ENSMUSG00000040459	3197	816	204	2177	204	1020	3197	2.2701	1404	588	753		m6A	E12
14	20744842	20744843	ENSMUST00000048657.10	.	+	4383	ATGGACCTT	31	0.806452	0.999984	protein_coding	Sec24c	ENSMUSG00000039367	4461	3291	109	1061	109	3400	4461	2.92648	4274	983	1124		m6A	E12
5	138177055	138177056	ENSMUST00000048698.14	.	-	2126	CTGGACCTG	22	0.285714	0.999974	protein_coding	Taf6	ENSMUSG00000036980	2304	2037	117	150	117	2154	2304	1.98625	2009	-28	353		m6A	E12
8	71918129	71918130	ENSMUST00000048914.8	.	+	345	GAATAGACT	44	0.756757	0.999928	protein_coding	Mrpl34	ENSMUSG00000034880	607	279	44	284	44	323	607	2.07746	301	22	236		m6A	E12
2	61642216	61642217	ENSMUST00000048934.15	.	+	1735	CTGGACTTC	30	0.928571	0.999989	protein_coding	Tbr1	ENSMUSG00000035033	3977	2046	255	1676	255	2301	3977	1.72336	1480	-566	290		m6A	E12
2	61642720	61642721	ENSMUST00000048934.15	.	+	2239	CGGGACTGC	48	0.659574	0.999939	protein_coding	Tbr1	ENSMUSG00000035033	3977	2046	255	1676	255	2301	3977	1.9697	1984	-62	794		m6A	E12
14	34135738	34135739	ENSMUST00000049005.15	.	-	2907	TTGGACTGT	20	0.45	0.999952	protein_coding	Bmpr1a	ENSMUSG00000021796	5956	1599	547	3810	547	2146	5956	2.19974	2360	761	887		m6A	E12
4	118065766	118065767	ENSMUST00000049074.13	.	-	7298	CTGGACTTG	112	0.650943	0.999989	protein_coding	Ptprf	ENSMUSG00000033295	7656	5697	351	1608	351	6048	7656	2.77736	6947	1250	1319		m6A	E12
11	102328706	102328707	ENSMUST00000049057.5	.	-	2217	CTGGACTCA	37	0.914286	0.999995	protein_coding	Fam171a2	ENSMUSG00000034685	3118	2469	167	482	167	2636	3118	1.8303	2050	-419	1028		m6A	E12
11	102328508	102328509	ENSMUST00000049057.5	.	-	2415	CTGGACGAG	35	0.625	0.999992	protein_coding	Fam171a2	ENSMUSG00000034685	3118	2469	167	482	167	2636	3118	1.91049	2248	-221	1226		m6A	E12
11	102328133	102328134	ENSMUST00000049057.5	.	-	2790	AGGGACCCT	48	0.208333	0.99994	protein_coding	Fam171a2	ENSMUSG00000034685	3118	2469	167	482	167	2636	3118	2.3195	2623	154	1601		m6A	E12
11	102327931	102327932	ENSMUST00000049057.5	.	-	2992	GTGGACCCT	41	0.414634	0.999991	protein_coding	Fam171a2	ENSMUSG00000034685	3118	2469	167	482	167	2636	3118	2.73859	2825	356	1803		m6A	E12
4	118066820	118066821	ENSMUST00000049074.13	.	-	6244	GCGGACTGG	64	0.793103	0.999995	protein_coding	Ptprf	ENSMUSG00000033295	7656	5697	351	1608	351	6048	7656	2.12189	5893	196	265		m6A	E12
4	118066597	118066598	ENSMUST00000049074.13	.	-	6467	TGGGACTTG	73	0.328571	0.999958	protein_coding	Ptprf	ENSMUSG00000033295	7656	5697	351	1608	351	6048	7656	2.26057	6116	419	488		m6A	E12
12	34009208	34009209	ENSMUST00000049089.7	.	+	1008	CTAGAGACT	27	0.68	0.999978	protein_coding	Twist1	ENSMUSG00000035799	1628	621	307	700	307	928	1628	2.11429	701	80	40		m6A	E12
12	34009210	34009211	ENSMUST00000049089.7	.	+	1010	AGAGACTCT	26	0.68	0.999997	protein_coding	Twist1	ENSMUSG00000035799	1628	621	307	700	307	928	1628	2.11714	703	82	42		m6A	E12
12	34009527	34009528	ENSMUST00000049089.7	.	+	1327	GTGGACTGG	28	0.92	0.999958	protein_coding	Twist1	ENSMUSG00000035799	1628	621	307	700	307	928	1628	2.57	1020	399	359		m6A	E12
12	34009681	34009682	ENSMUST00000049089.7	.	+	1481	AAAGACAAC	29	0.214286	0.999936	protein_coding	Twist1	ENSMUSG00000035799	1628	621	307	700	307	928	1628	2.79	1174	553	513		m6A	E12
12	34008493	34008494	ENSMUST00000049089.7	.	+	824	CTGGACTCC	22	0.631579	0.999994	protein_coding	Twist1	ENSMUSG00000035799	1628	621	307	700	307	928	1628	1.83253	517	-104		144	m6A	E12
X	134967745	134967746	ENSMUST00000049130.8	.	-	469	TGGGACCTG	76	0.171053	0.999918	protein_coding	Bex2	ENSMUSG00000042750	903	390	264	249	264	654	903	1.52564	205	-185	210		m6A	E12
6	107546843	107546844	ENSMUST00000049285.10	.	+	3368	TAAGACTAA	101	0.347368	0.99994	protein_coding	Lrrn1	ENSMUSG00000034648	3700	2151	728	821	728	2879	3700	2.59562	2640	489	2892		m6A	E12
10	127374047	127374048	ENSMUST00000049149.15	.	-	14869	AAAAAAAAG	44	0.868421	0.999965	protein_coding	Lrp1	ENSMUSG00000040249	14888	13638	461	789	461	14099	14888	2.97592	14408	770	911		m6A	E12
11	77919750	77919751	ENSMUST00000049167.14	.	+	3130	TCTGAGAAG	20	1	0.999998	protein_coding	Phf12	ENSMUSG00000037791	4410	3012	510	888	510	3522	4410	1.86985	2620	-392	82	57	m6A	E12
11	77920503	77920504	ENSMUST00000049167.14	.	+	3548	CAAGACTCC	26	0.666667	0.999989	protein_coding	Phf12	ENSMUSG00000037791	4410	3012	510	888	510	3522	4410	2.02928	3038	26	361		m6A	E12
11	77920602	77920603	ENSMUST00000049167.14	.	+	3647	TTTGACTGT	29	0.666667	0.999903	protein_coding	Phf12	ENSMUSG00000037791	4410	3012	510	888	510	3522	4410	2.14077	3137	125	460		m6A	E12
11	77920615	77920616	ENSMUST00000049167.14	.	+	3660	TAAGACTTT	29	0.769231	0.999956	protein_coding	Phf12	ENSMUSG00000037791	4410	3012	510	888	510	3522	4410	2.15541	3150	138	473		m6A	E12
11	77920739	77920740	ENSMUST00000049167.14	.	+	3784	CTGGACACT	25	0.52	0.999969	protein_coding	Phf12	ENSMUSG00000037791	4410	3012	510	888	510	3522	4410	2.29505	3274	262	597		m6A	E12
11	77920967	77920968	ENSMUST00000049167.14	.	+	4012	AAGGACTTC	25	0.681818	0.999957	protein_coding	Phf12	ENSMUSG00000037791	4410	3012	510	888	510	3522	4410	2.5518	3502	490	825		m6A	E12
8	79233277	79233278	ENSMUST00000049245.10	.	-	314	TGAGAAAGC	34	0.878788	0.999971	protein_coding	Rbmxl1	ENSMUSG00000037070	1695	1167	251	277	251	1418	1695	1.05398	63	-1104	214		m6A	E12
8	79233276	79233277	ENSMUST00000049245.10	.	-	315	GAGAAAGCC	33	0.931034	0.999986	protein_coding	Rbmxl1	ENSMUSG00000037070	1695	1167	251	277	251	1418	1695	1.05484	64	-1103	215		m6A	E12
8	79233245	79233246	ENSMUST00000049245.10	.	-	346	ATGGACGAA	38	0.885714	0.999945	protein_coding	Rbmxl1	ENSMUSG00000037070	1695	1167	251	277	251	1418	1695	1.08141	95	-1072	246		m6A	E12
8	79232915	79232916	ENSMUST00000049245.10	.	-	676	GGGGACCAC	63	0.327869	0.999956	protein_coding	Rbmxl1	ENSMUSG00000037070	1695	1167	251	277	251	1418	1695	1.36418	425	-742	576		m6A	E12
6	107544825	107544826	ENSMUST00000049285.10	.	+	1350	CTGGACATG	22	0.619048	0.999992	protein_coding	Lrrn1	ENSMUSG00000034648	3700	2151	728	821	728	2879	3700	1.28917	622	-1529	874		m6A	E12
6	107545515	107545516	ENSMUST00000049285.10	.	+	2040	ATGGACATT	43	0.894737	0.999999	protein_coding	Lrrn1	ENSMUSG00000034648	3700	2151	728	821	728	2879	3700	1.60995	1312	-839	1564		m6A	E12
6	107545539	107545540	ENSMUST00000049285.10	.	+	2064	CTAGACTGT	37	0.944444	0.999978	protein_coding	Lrrn1	ENSMUSG00000034648	3700	2151	728	821	728	2879	3700	1.62111	1336	-815	1588		m6A	E12
6	107546067	107546068	ENSMUST00000049285.10	.	+	2592	CTGGACATC	51	0.723404	0.999988	protein_coding	Lrrn1	ENSMUSG00000034648	3700	2151	728	821	728	2879	3700	1.86657	1864	-287	2116		m6A	E12
6	107546394	107546395	ENSMUST00000049285.10	.	+	2919	AAAGACATT	64	0.830508	0.999931	protein_coding	Lrrn1	ENSMUSG00000034648	3700	2151	728	821	728	2879	3700	2.04872	2191	40	2443		m6A	E12
14	51164274	51164275	ENSMUST00000049411.12	.	+	917	CTGGACTTA	56	0.961538	0.999999	protein_coding	Apex1	ENSMUSG00000035960	1239	954	119	166	119	1073	1239	1.83648	798	-156	362		m6A	E12
11	109558620	109558621	ENSMUST00000049527.7	.	+	1497	ATGGACTTG	28	0.571429	0.999998	protein_coding	Prkar1a	ENSMUSG00000020612	3359	1146	159	2054	159	1305	3359	2.09348	1338	192	365		m6A	E12
5	108581136	108581137	ENSMUST00000049628.16	.	-	343	ACGAATAAA	75	0.571429	0.999906	protein_coding	Atp5k	ENSMUSG00000050856	371	216	87	68	87	303	371	2.58824	256	40	66		m6A	E12
5	139323928	139323929	ENSMUST00000049630.13	.	-	475	GGGGACTTT	31	0.892857	0.999998	protein_coding	Cox19	ENSMUSG00000045438	2461	279	80	2102	80	359	2461	2.05519	395	116	201		m6A	E12
5	139323648	139323649	ENSMUST00000049630.13	.	-	755	ACAGACTCA	27	0.923077	0.999987	protein_coding	Cox19	ENSMUSG00000045438	2461	279	80	2102	80	359	2461	2.18839	675	396	481		m6A	E12
3	90407177	90407178	ENSMUST00000049937.13	.	-	1105	TTAGACTCT	27	0.730769	0.999991	protein_coding	Chtop	ENSMUSG00000001017	2012	750	325	937	325	1075	2012	2.03202	780	30	236		m6A	E12
12	69420049	69420050	ENSMUST00000050063.9	.	+	1026	ACGGACTCT	42	0.891892	0.999988	protein_coding	Arf6	ENSMUSG00000044147	1534	528	544	462	544	1072	1534	1.91288	482	-46	952		m6A	E12
12	69419530	69419531	ENSMUST00000050063.9	.	+	507	CGGGACACC	34	0.393939	0.999971	protein_coding	Arf6	ENSMUSG00000044147	1534	528	544	462	544	1072	1534	0.931985	-37	-565	433		m6A	E12
12	69419723	69419724	ENSMUST00000050063.9	.	+	700	GGTGACTTA	32	0.857143	0.999998	protein_coding	Arf6	ENSMUSG00000044147	1534	528	544	462	544	1072	1534	1.29545	156	-372	626		m6A	E12
12	69419807	69419808	ENSMUST00000050063.9	.	+	784	CGGGACCCA	31	0.7	0.99999	protein_coding	Arf6	ENSMUSG00000044147	1534	528	544	462	544	1072	1534	1.45455	240	-288	710		m6A	E12
12	69419832	69419833	ENSMUST00000050063.9	.	+	809	GTAGACTGC	39	0.361111	0.999943	protein_coding	Arf6	ENSMUSG00000044147	1534	528	544	462	544	1072	1534	1.50189	265	-263	735		m6A	E12
X	93247604	93247605	ENSMUST00000050328.15	.	-	663	TAAAAGAAA	33	1	0.999997	protein_coding	Eif2s3x	ENSMUSG00000035150	3647	1419	76	2152	76	1495	3647	1.41367	587	-832	109	50	m6A	E12
7	127482534	127482535	ENSMUST00000050383.8	.	+	5200	GAAGACTCA	23	0.545455	0.999966	protein_coding	Zfp646	ENSMUSG00000049739	6310	5367	490	453	490	5857	6310	1.87759	4710	-657	4793	556	m6A	E12
7	127482818	127482819	ENSMUST00000050383.8	.	+	5484	TTGGACTCT	25	1	0.999979	protein_coding	Zfp646	ENSMUSG00000049739	6310	5367	490	453	490	5857	6310	1.9305	4994	-373	5077	272	m6A	E12
7	127482895	127482896	ENSMUST00000050383.8	.	+	5561	ACGGACCCC	25	0.416667	0.999992	protein_coding	Zfp646	ENSMUSG00000049739	6310	5367	490	453	490	5857	6310	1.94485	5071	-296	5154	195	m6A	E12
7	127482989	127482990	ENSMUST00000050383.8	.	+	5655	AGGGACCAT	28	0.428571	0.99998	protein_coding	Zfp646	ENSMUSG00000049739	6310	5367	490	453	490	5857	6310	1.96236	5165	-202	5248	101	m6A	E12
2	32168964	32168965	ENSMUST00000050410.11	.	-	637	TAGAAGCCC	45	0.861111	0.9999	protein_coding	Swi5	ENSMUSG00000044627	775	396	128	251	128	524	775	2.4502	509	113	178		m6A	E12
5	123867221	123867222	ENSMUST00000050827.14	.	-	1610	TGGGACTTT	26	0.666667	0.999992	protein_coding	Rsrc2	ENSMUSG00000029422	2344	1131	462	751	462	1593	2344	2.02264	1148	17	197		m6A	E12
10	81161893	81161894	ENSMUST00000050867.8	.	+	2532	GTGGACTTC	25	0.857143	0.999992	protein_coding	Cactin	ENSMUSG00000034889	2715	2319	108	288	108	2427	2715	2.36458	2424	105	596		m6A	E12
10	81162015	81162016	ENSMUST00000050867.8	.	+	2654	ATGGACTTG	24	0.863636	0.999986	protein_coding	Cactin	ENSMUSG00000034889	2715	2319	108	288	108	2427	2715	2.78819	2546	227	718		m6A	E12
4	82209329	82209330	ENSMUST00000050872.15	.	-	7849	ATGGACTGA	32	0.774194	0.999996	protein_coding	Nfib	ENSMUSG00000008575	8770	1713	548	6509	548	2261	8770	2.8585	7301	5588	5718		m6A	E12
11	32466193	32466194	ENSMUST00000051053.5	.	+	518	AGAGACTCT	23	1	0.99999	protein_coding	Ubtd2	ENSMUSG00000044949	1012	705	107	200	107	812	1012	1.58298	411	-294	104		m6A	E12
11	32466228	32466229	ENSMUST00000051053.5	.	+	553	CTGGACACG	24	0.652174	0.999997	protein_coding	Ubtd2	ENSMUSG00000044949	1012	705	107	200	107	812	1012	1.63262	446	-259	139		m6A	E12
2	83711607	83711608	ENSMUST00000051454.4	.	+	3391	AGAGACTAT	21	0.5	0.999974	protein_coding	Fam171b	ENSMUSG00000048388	5614	2466	113	3035	113	2579	5614	2.26755	3278	812	2154		m6A	E12
4	8866514	8866515	ENSMUST00000051558.10	.	+	9071	AGAGACCCT	20	0.578947	0.999981	protein_coding	Chd7	ENSMUSG00000041235	10216	8961	251	1004	251	9212	10216	1.98427	8820	-141	777		m6A	E12
4	8866553	8866554	ENSMUST00000051558.10	.	+	9110	CAAGACTGT	21	0.7	0.999948	protein_coding	Chd7	ENSMUSG00000041235	10216	8961	251	1004	251	9212	10216	1.98862	8859	-102	816		m6A	E12
4	8866605	8866606	ENSMUST00000051558.10	.	+	9162	CTGGACTCC	21	0.65	0.999957	protein_coding	Chd7	ENSMUSG00000041235	10216	8961	251	1004	251	9212	10216	1.99442	8911	-50	868		m6A	E12
1	128516493	128516494	ENSMUST00000052172.7	.	-	1246	AGAGACTGA	22	0.75	0.999939	protein_coding	Cxcr4	ENSMUSG00000045382	1805	1080	81	644	81	1161	1805	2.13199	1165	85	1144		m6A	E12
11	97519057	97519058	ENSMUST00000052281.6	.	-	1470	GAGGACCCG	21	0.45	0.999992	protein_coding	Epop	ENSMUSG00000043439	2314	1110	421	783	421	1531	2314	1.94505	1049	-61			m6A	E12
11	60604336	60604337	ENSMUST00000052346.10	.	+	3627	ATGGACCTT	23	0.857143	0.999969	protein_coding	Llgl1	ENSMUSG00000020536	4303	3189	138	976	138	3327	4303	2.30738	3489	300	382		m6A	E12
11	60604368	60604369	ENSMUST00000052346.10	.	+	3659	ATGGACCCA	25	0.5	0.999929	protein_coding	Llgl1	ENSMUSG00000020536	4303	3189	138	976	138	3327	4303	2.34016	3521	332	414		m6A	E12
11	60604400	60604401	ENSMUST00000052346.10	.	+	3691	CTGGACCTT	25	0.6	0.999976	protein_coding	Llgl1	ENSMUSG00000020536	4303	3189	138	976	138	3327	4303	2.37295	3553	364	446		m6A	E12
15	81589328	81589329	ENSMUST00000052374.13	.	-	2157	ATGGACTGA	39	0.555556	0.999989	protein_coding	Rangap1	ENSMUSG00000022391	3033	1770	327	936	327	2097	3033	2.0641	1830	60	130		m6A	E12
15	80144976	80144977	ENSMUST00000052499.9	.	-	676	GTGGACTTC	26	0.84	0.999997	protein_coding	Rps19bp1	ENSMUSG00000051518	838	432	37	369	37	469	838	2.56098	639	207	354		m6A	E12
7	126853819	126853820	ENSMUST00000052509.6	.	+	1328	TGGGACTGG	33	0.96875	0.999996	protein_coding	Zfp771	ENSMUSG00000054716	1484	954	344	186	344	1298	1484	2.16129	984	30	843		m6A	E12
7	126853370	126853371	ENSMUST00000052509.6	.	+	879	CCGGACTGC	34	0.939394	0.999983	protein_coding	Zfp771	ENSMUSG00000054716	1484	954	344	186	344	1298	1484	1.5608	535	-419	394		m6A	E12
14	14519257	14519258	ENSMUST00000052678.9	.	-	8026	CTGGACGTG	32	0.433333	0.999986	protein_coding	Flnb	ENSMUSG00000025278	9100	7809	195	1096	195	8004	9100	2.02007	7831	22	210		m6A	E12
9	44247128	44247129	ENSMUST00000052686.4	.	+	1138	GTGGACAAG	231	0.547085	0.999984	protein_coding	H2ax	ENSMUSG00000049932	1384	432	68	884	68	500	1384	2.72172	1070	638			m6A	E12
9	44247254	44247255	ENSMUST00000052686.4	.	+	1264	CTGGACTGA	257	0.919831	0.999901	protein_coding	H2ax	ENSMUSG00000049932	1384	432	68	884	68	500	1384	2.86425	1196	764			m6A	E12
9	44246913	44246914	ENSMUST00000052686.4	.	+	923	CTGGACCTT	266	0.731801	0.999999	protein_coding	H2ax	ENSMUSG00000049932	1384	432	68	884	68	500	1384	2.47851	855	423			m6A	E12
14	14519007	14519008	ENSMUST00000052678.9	.	-	8276	ATGGACAGG	31	0.586207	0.999941	protein_coding	Flnb	ENSMUSG00000025278	9100	7809	195	1096	195	8004	9100	2.24818	8081	272	460		m6A	E12
14	14518869	14518870	ENSMUST00000052678.9	.	-	8414	AATAAGAAA	30	0.88	0.999937	protein_coding	Flnb	ENSMUSG00000025278	9100	7809	195	1096	195	8004	9100	2.37409	8219	410	598		m6A	E12
2	129126929	129126930	ENSMUST00000052708.7	.	-	1317	TTGGACTCC	20	1	0.999974	protein_coding	Ckap2l	ENSMUSG00000048327	3137	2238	71	828	71	2309	3137	1.55675	1246	-992	1090	154	m6A	E12
2	129110305	129110306	ENSMUST00000052708.7	.	-	2960	AGAGACTAT	50	0.8	0.99997	protein_coding	Ckap2l	ENSMUSG00000048327	3137	2238	71	828	71	2309	3137	2.78623	2889	651	877		m6A	E12
17	56914633	56914634	ENSMUST00000052832.6	.	-	572	AAGGACTTG	51	0.5	0.999979	protein_coding	Micos13	ENSMUSG00000049760	755	360	103	292	103	463	755	2.37329	469	109	207		m6A	E12
X	98191777	98191778	ENSMUST00000052839.7	.	+	2438	TTGGACCCT	109	0.146789	0.99993	protein_coding	Efnb1	ENSMUSG00000031217	3258	1038	756	1464	756	1794	3258	2.43989	1682	644	1057		m6A	E12
X	98192304	98192305	ENSMUST00000052839.7	.	+	2965	ACAGACTGC	196	0.639785	0.999906	protein_coding	Efnb1	ENSMUSG00000031217	3258	1038	756	1464	756	1794	3258	2.79986	2209	1171	1584		m6A	E12
X	98189148	98189149	ENSMUST00000052839.7	.	+	1135	TTCAAAAAG	33	0.90625	0.999981	protein_coding	Efnb1	ENSMUSG00000031217	3258	1038	756	1464	756	1794	3258	1.36513	379	-659	251	27	m6A	E12
X	98191013	98191014	ENSMUST00000052839.7	.	+	1674	ACGGACTAC	48	0.916667	0.999996	protein_coding	Efnb1	ENSMUSG00000031217	3258	1038	756	1464	756	1794	3258	1.88439	918	-120	293		m6A	E12
X	98191394	98191395	ENSMUST00000052839.7	.	+	2055	TTGGACACT	90	0.378049	0.999907	protein_coding	Efnb1	ENSMUSG00000031217	3258	1038	756	1464	756	1794	3258	2.17828	1299	261	674		m6A	E12
10	79813333	79813334	ENSMUST00000052885.14	.	-	1842	GGCCAACAG	27	0.772727	0.999941	protein_coding	Tmem259	ENSMUSG00000013858	2225	1725	199	301	199	1924	2225	1.95246	1643	-82	353		m6A	E12
10	79813332	79813333	ENSMUST00000052885.14	.	-	1843	GCCAACAGC	26	0.826087	0.999986	protein_coding	Tmem259	ENSMUSG00000013858	2225	1725	199	301	199	1924	2225	1.95304	1644	-81	354		m6A	E12
10	79813054	79813055	ENSMUST00000052885.14	.	-	2121	CCGGACTAG	25	0.791667	0.999995	protein_coding	Tmem259	ENSMUSG00000013858	2225	1725	199	301	199	1924	2225	2.65449	1922	197	632		m6A	E12
15	8320832	8320833	ENSMUST00000052965.8	.	-	8690	GTAGACACT	31	0.354839	0.99994	protein_coding	Nipbl	ENSMUSG00000022141	9423	8397	418	608	418	8815	9423	1.98511	8272	-125	241		m6A	E12
6	86502870	86502871	ENSMUST00000053015.7	.	-	432	GCGGACTCA	173	0.282209	0.999908	protein_coding	Pcbp1	ENSMUSG00000051695	1830	1071	406	353	406	1477	1830	1.02428	26	-1045			m6A	E12
8	4308318	4308319	ENSMUST00000053252.9	.	-	552	CTGGACTGT	78	0.901408	0.999995	protein_coding	Ctxn1	ENSMUSG00000048644	1212	249	242	721	242	491	1212	2.0846	310	61	328		m6A	E12
8	4308265	4308266	ENSMUST00000053252.9	.	-	605	TCGGAGAAG	70	0.870968	0.999976	protein_coding	Ctxn1	ENSMUSG00000048644	1212	249	242	721	242	491	1212	2.15811	363	114	381		m6A	E12
8	4308263	4308264	ENSMUST00000053252.9	.	-	607	GGAGAAGTC	70	0.983871	0.999982	protein_coding	Ctxn1	ENSMUSG00000048644	1212	249	242	721	242	491	1212	2.16089	365	116	383		m6A	E12
8	4308050	4308051	ENSMUST00000053252.9	.	-	820	GCGGACACC	64	0.262295	0.99992	protein_coding	Ctxn1	ENSMUSG00000048644	1212	249	242	721	242	491	1212	2.45631	578	329	596		m6A	E12
8	4307950	4307951	ENSMUST00000053252.9	.	-	920	TTGGACGCT	66	0.292308	0.999982	protein_coding	Ctxn1	ENSMUSG00000048644	1212	249	242	721	242	491	1212	2.59501	678	429	696		m6A	E12
5	143696801	143696802	ENSMUST00000053287.6	.	-	4428	ACAGACTCA	22	0.777778	0.999925	protein_coding	Usp42	ENSMUSG00000051306	5151	3975	127	1049	127	4102	5151	2.31077	4301	326	295		m6A	E12
5	143696723	143696724	ENSMUST00000053287.6	.	-	4506	ATGGACTTC	26	0.608696	0.999975	protein_coding	Usp42	ENSMUSG00000051306	5151	3975	127	1049	127	4102	5151	2.38513	4379	404	373		m6A	E12
5	143696681	143696682	ENSMUST00000053287.6	.	-	4548	AAAGACTTA	27	0.88	0.999961	protein_coding	Usp42	ENSMUSG00000051306	5151	3975	127	1049	127	4102	5151	2.42517	4421	446	415		m6A	E12
11	115286512	115286513	ENSMUST00000053288.6	.	+	3254	CAGGACTTC	27	0.576923	0.999962	protein_coding	Cdr2l	ENSMUSG00000050910	3700	1398	407	1895	407	1805	3700	2.76464	2847	1449	2341		m6A	E12
7	109120941	109120942	ENSMUST00000053298.8	.	+	728	AGCCACACC	43	0.6875	0.999901	retained_intron	Rpl27a	ENSMUSG00000046364	760	0	0	0	0	0	0	inf	728	728	134		m6A	E12
7	109120954	109120955	ENSMUST00000053298.8	.	+	741	GTTAATTAA	39	0.9	0.999955	retained_intron	Rpl27a	ENSMUSG00000046364	760	0	0	0	0	0	0	inf	741	741	147		m6A	E12
16	21468427	21468428	ENSMUST00000053336.8	.	-	4530	AAAAAAAAG	28	1	0.999977	protein_coding	2510009E07Rik	ENSMUSG00000043391	5164	747	260	4157	260	1007	5164	2.84749	4270	3523	4080		m6A	E12
16	21468228	21468229	ENSMUST00000053336.8	.	-	4729	GTGGAGAAG	25	0.434783	0.999943	protein_coding	2510009E07Rik	ENSMUSG00000043391	5164	747	260	4157	260	1007	5164	2.89536	4469	3722	4279		m6A	E12
11	80371099	80371100	ENSMUST00000053413.12	.	+	3251	GCTGACTGT	22	0.8	0.999941	protein_coding	Cdk5r1	ENSMUSG00000048895	4162	924	486	2752	486	1410	4162	2.66897	2765	1841			m6A	E12
11	80371278	80371279	ENSMUST00000053413.12	.	+	3430	CTAGACTTA	23	0.785714	0.999938	protein_coding	Cdk5r1	ENSMUSG00000048895	4162	924	486	2752	486	1410	4162	2.73401	2944	2020			m6A	E12
11	80371362	80371363	ENSMUST00000053413.12	.	+	3514	AAAAAAAAA	25	0.727273	0.999939	protein_coding	Cdk5r1	ENSMUSG00000048895	4162	924	486	2752	486	1410	4162	2.76453	3028	2104			m6A	E12
11	80371365	80371366	ENSMUST00000053413.12	.	+	3517	AAAAAAAAA	25	0.9	0.999992	protein_coding	Cdk5r1	ENSMUSG00000048895	4162	924	486	2752	486	1410	4162	2.76562	3031	2107			m6A	E12
11	113619598	113619599	ENSMUST00000053536.5	.	-	1086	TGGGACCAG	26	0.5	0.99997	protein_coding	Cdc42ep4	ENSMUSG00000041598	3008	1050	296	1662	296	1346	3008	1.75238	790	-260	892		m6A	E12
11	113619332	113619333	ENSMUST00000053536.5	.	-	1352	CTGGACCGA	29	0.62069	0.999971	protein_coding	Cdc42ep4	ENSMUSG00000041598	3008	1050	296	1662	296	1346	3008	2.00361	1056	6	1158		m6A	E12
11	113619253	113619254	ENSMUST00000053536.5	.	-	1431	TATGACCTT	30	0.62069	0.999995	protein_coding	Cdc42ep4	ENSMUSG00000041598	3008	1050	296	1662	296	1346	3008	2.05114	1135	85	1237		m6A	E12
11	113619205	113619206	ENSMUST00000053536.5	.	-	1479	GTAGACCCT	32	0.225806	0.999934	protein_coding	Cdc42ep4	ENSMUSG00000041598	3008	1050	296	1662	296	1346	3008	2.08002	1183	133	1285		m6A	E12
11	113619198	113619199	ENSMUST00000053536.5	.	-	1486	CTGGACCTC	28	0.925926	0.999996	protein_coding	Cdc42ep4	ENSMUSG00000041598	3008	1050	296	1662	296	1346	3008	2.08424	1190	140	1292		m6A	E12
11	113618960	113618961	ENSMUST00000053536.5	.	-	1724	ATGGACACT	26	1	0.999949	protein_coding	Cdc42ep4	ENSMUSG00000041598	3008	1050	296	1662	296	1346	3008	2.22744	1428	378	1530		m6A	E12
11	113620483	113620484	ENSMUST00000053536.5	.	-	201	TCTGATTGC	22	0.842105	0.999933	protein_coding	Cdc42ep4	ENSMUSG00000041598	3008	1050	296	1662	296	1346	3008	0.679054	-95	-1145	7		m6A	E12
11	113618305	113618306	ENSMUST00000053536.5	.	-	2379	CGGGACTGT	31	0.724138	0.999976	protein_coding	Cdc42ep4	ENSMUSG00000041598	3008	1050	296	1662	296	1346	3008	2.62154	2083	1033	2185		m6A	E12
11	113620255	113620256	ENSMUST00000053536.5	.	-	429	GGGGACGCC	23	0.272727	0.999949	protein_coding	Cdc42ep4	ENSMUSG00000041598	3008	1050	296	1662	296	1346	3008	1.12667	133	-917	235		m6A	E12
11	113620243	113620244	ENSMUST00000053536.5	.	-	441	GGGGACACG	26	0.48	0.999997	protein_coding	Cdc42ep4	ENSMUSG00000041598	3008	1050	296	1662	296	1346	3008	1.1381	145	-905	247		m6A	E12
11	113620003	113620004	ENSMUST00000053536.5	.	-	681	AAGGACTCG	25	0.541667	0.999901	protein_coding	Cdc42ep4	ENSMUSG00000041598	3008	1050	296	1662	296	1346	3008	1.36667	385	-665	487		m6A	E12
11	113619859	113619860	ENSMUST00000053536.5	.	-	825	GGGGACCTG	28	0.321429	0.999973	protein_coding	Cdc42ep4	ENSMUSG00000041598	3008	1050	296	1662	296	1346	3008	1.50381	529	-521	631		m6A	E12
7	18739606	18739607	ENSMUST00000053713.5	.	+	1638	AGAGACCCC	24	0.26087	0.999942	protein_coding	Irf2bp1	ENSMUSG00000044030	2734	1755	393	586	393	2148	2734	1.7094	1245	-510			m6A	E12
8	94699554	94699555	ENSMUST00000053766.14	.	-	2540	CTGGACTTG	34	0.848485	0.999994	protein_coding	Amfr	ENSMUSG00000031751	3880	1920	381	1579	381	2301	3880	2.15136	2159	239	387		m6A	E12
4	131628997	131628998	ENSMUST00000053819.6	.	+	2237	AAAGACTAT	26	0.72	0.999969	protein_coding	Srsf4	ENSMUSG00000028911	2257	1476	147	634	147	1623	2257	2.96845	2090	614	1422		m6A	E12
10	84363937	84363938	ENSMUST00000053871.5	.	-	1319	AAAGACTCC	24	1	0.999995	protein_coding	Ckap4	ENSMUSG00000046841	3089	1728	196	1165	196	1924	3089	1.64988	1123	-605	703		m6A	E12
10	84363868	84363869	ENSMUST00000053871.5	.	-	1388	GAGGACGGG	22	0.666667	0.999949	protein_coding	Ckap4	ENSMUSG00000046841	3089	1728	196	1165	196	1924	3089	1.68981	1192	-536	772		m6A	E12
10	84363548	84363549	ENSMUST00000053871.5	.	-	1708	GGACAGACT	25	0.96	0.999987	protein_coding	Ckap4	ENSMUSG00000046841	3089	1728	196	1165	196	1924	3089	1.875	1512	-216	1092		m6A	E12
10	84363546	84363547	ENSMUST00000053871.5	.	-	1710	ACAGACTGT	20	0.95	0.999924	protein_coding	Ckap4	ENSMUSG00000046841	3089	1728	196	1165	196	1924	3089	1.87616	1514	-214	1094		m6A	E12
14	59867358	59867359	ENSMUST00000053949.7	.	+	1368	ACAGACCAA	29	0.642857	0.999989	protein_coding	Shisa2	ENSMUSG00000044461	3119	888	759	1472	759	1647	3119	1.68581	609	-279	275		m6A	E12
14	59867654	59867655	ENSMUST00000053949.7	.	+	1664	GATTAGACT	42	0.952381	0.999948	protein_coding	Shisa2	ENSMUSG00000044461	3119	888	759	1472	759	1647	3119	2.01155	905	17	571		m6A	E12
14	59867656	59867657	ENSMUST00000053949.7	.	+	1666	TTAGACTCC	46	0.933333	0.999999	protein_coding	Shisa2	ENSMUSG00000044461	3119	888	759	1472	759	1647	3119	2.01291	907	19	573		m6A	E12
14	59867776	59867777	ENSMUST00000053949.7	.	+	1786	GGGGACATC	47	0.431818	0.999969	protein_coding	Shisa2	ENSMUSG00000044461	3119	888	759	1472	759	1647	3119	2.09443	1027	139	693		m6A	E12
15	79413369	79413370	ENSMUST00000054014.9	.	-	3298	TTAGAAAGC	34	0.689655	0.999986	protein_coding	Ddx17	ENSMUSG00000055065	4732	1959	497	2276	497	2456	4732	2.36995	2801	842	1348		m6A	E12
15	79413368	79413369	ENSMUST00000054014.9	.	-	3299	TAGAAAGCA	31	0.814815	0.999971	protein_coding	Ddx17	ENSMUSG00000055065	4732	1959	497	2276	497	2456	4732	2.37039	2802	843	1349		m6A	E12
15	79413347	79413348	ENSMUST00000054014.9	.	-	3320	ATGGACTGC	41	0.358974	0.999919	protein_coding	Ddx17	ENSMUSG00000055065	4732	1959	497	2276	497	2456	4732	2.37961	2823	864	1370		m6A	E12
6	148824260	148824261	ENSMUST00000054080.15	.	-	968	AAAGACATT	24	0.478261	0.999938	protein_coding	Sinhcaf	ENSMUSG00000039985	2697	666	195	1836	195	861	2697	2.05828	773	107	267		m6A	E12
X	133438739	133438740	ENSMUST00000054213.5	.	-	685	TGGGACATC	30	0.666667	0.999983	protein_coding	Timm8a1	ENSMUSG00000048007	1421	294	277	850	277	571	1421	2.13412	408	114	276		m6A	E12
X	133438540	133438541	ENSMUST00000054213.5	.	-	884	GTGGACTGC	24	0.761905	0.999997	protein_coding	Timm8a1	ENSMUSG00000048007	1421	294	277	850	277	571	1421	2.36824	607	313	475		m6A	E12
2	38476322	38476323	ENSMUST00000054234.10	.	+	2042	ACGGACTAC	21	0.52381	0.999988	protein_coding	Nek6	ENSMUSG00000026749	10338	942	180	9216	180	1122	10338	2.09983	1862	920	1031		m6A	E12
2	38476453	38476454	ENSMUST00000054234.10	.	+	2173	ATGGACTAT	21	0.631579	0.999995	protein_coding	Nek6	ENSMUSG00000026749	10338	942	180	9216	180	1122	10338	2.11404	1993	1051	1162		m6A	E12
5	4804311	4804312	ENSMUST00000054294.7	.	-	3723	TTGGACTTC	23	0.772727	0.999985	protein_coding	Fzd1	ENSMUSG00000044674	4197	1929	455	1813	455	2384	4197	2.73855	3268	1339			m6A	E12
8	11612074	11612075	ENSMUST00000054399.6	.	+	1637	ATGGACAAA	22	0.833333	0.999996	protein_coding	Ing1	ENSMUSG00000045969	2814	840	844	1130	844	1684	2814	1.94405	793	-47	657		m6A	E12
8	11612076	11612077	ENSMUST00000054399.6	.	+	1639	GGACAAAGC	21	0.8125	0.999915	protein_coding	Ing1	ENSMUSG00000045969	2814	840	844	1130	844	1684	2814	1.94643	795	-45	659		m6A	E12
8	11612364	11612365	ENSMUST00000054399.6	.	+	1927	TCAGACTGA	28	0.961538	0.999973	protein_coding	Ing1	ENSMUSG00000045969	2814	840	844	1130	844	1684	2814	2.21504	1083	243	947		m6A	E12
14	54805947	54805948	ENSMUST00000054487.10	.	-	2377	CTGGACTTT	20	0.842105	0.999994	protein_coding	Ajuba	ENSMUSG00000022178	3397	1644	294	1459	294	1938	3397	2.30089	2083	439	565		m6A	E12
1	88192337	88192338	ENSMUST00000054674.15	.	-	2732	TTGGACTCC	24	0.304348	0.99991	protein_coding	Hjurp	ENSMUSG00000044783	4878	2004	164	2710	164	2168	4878	2.20812	2568	564	2042		m6A	E12
1	88192011	88192012	ENSMUST00000054674.15	.	-	3058	GTGGACTCG	31	0.586207	0.999992	protein_coding	Hjurp	ENSMUSG00000044783	4878	2004	164	2710	164	2168	4878	2.32841	2894	890	2368		m6A	E12
1	42738082	42738083	ENSMUST00000054883.4	.	+	3155	GATGAGACT	38	0.90625	0.999988	protein_coding	Pou3f3	ENSMUSG00000045515	7409	1494	1378	4537	1378	2872	7409	2.06238	1777	283			m6A	E12
1	42738084	42738085	ENSMUST00000054883.4	.	+	3157	TGAGACTCT	47	0.853659	0.999975	protein_coding	Pou3f3	ENSMUSG00000045515	7409	1494	1378	4537	1378	2872	7409	2.06282	1779	285			m6A	E12
1	42738112	42738113	ENSMUST00000054883.4	.	+	3185	AGGGACCAA	44	0.738095	0.999992	protein_coding	Pou3f3	ENSMUSG00000045515	7409	1494	1378	4537	1378	2872	7409	2.06899	1807	313			m6A	E12
1	42738146	42738147	ENSMUST00000054883.4	.	+	3219	CAAGACTGT	41	0.97561	0.999998	protein_coding	Pou3f3	ENSMUSG00000045515	7409	1494	1378	4537	1378	2872	7409	2.07648	1841	347			m6A	E12
1	42738203	42738204	ENSMUST00000054883.4	.	+	3276	AGGGACATC	52	0.673469	0.999953	protein_coding	Pou3f3	ENSMUSG00000045515	7409	1494	1378	4537	1378	2872	7409	2.08905	1898	404			m6A	E12
1	42738607	42738608	ENSMUST00000054883.4	.	+	3680	ACAGACTGA	63	0.949153	0.999992	protein_coding	Pou3f3	ENSMUSG00000045515	7409	1494	1378	4537	1378	2872	7409	2.17809	2302	808			m6A	E12
1	42738831	42738832	ENSMUST00000054883.4	.	+	3904	GTGGACCAT	66	0.723077	0.999997	protein_coding	Pou3f3	ENSMUSG00000045515	7409	1494	1378	4537	1378	2872	7409	2.22746	2526	1032			m6A	E12
1	42738895	42738896	ENSMUST00000054883.4	.	+	3968	CTGGACTGA	67	0.915254	0.999939	protein_coding	Pou3f3	ENSMUSG00000045515	7409	1494	1378	4537	1378	2872	7409	2.24157	2590	1096			m6A	E12
1	42738923	42738924	ENSMUST00000054883.4	.	+	3996	AAAGACAGC	63	0.403846	0.99996	protein_coding	Pou3f3	ENSMUSG00000045515	7409	1494	1378	4537	1378	2872	7409	2.24774	2618	1124			m6A	E12
8	127318163	127318164	ENSMUST00000054960.9	.	-	1950	GAGGACTGG	23	0.869565	0.999965	protein_coding	Irf2bp2	ENSMUSG00000051495	5080	1713	550	2817	550	2263	5080	1.81728	1400	-313	403		m6A	E12
8	127317725	127317726	ENSMUST00000054960.9	.	-	2388	GTAGACTTC	32	0.615385	0.999959	protein_coding	Irf2bp2	ENSMUSG00000051495	5080	1713	550	2817	550	2263	5080	2.04437	1838	125	841		m6A	E12
4	44991895	44991896	ENSMUST00000055028.9	.	-	3661	CTGGACTCC	20	0.6	0.999993	protein_coding	Zbtb5	ENSMUSG00000049657	4316	2013	175	2128	175	2188	4316	2.6922	3486	1473	3490		m6A	E12
1	154974239	154974240	ENSMUST00000055322.6	.	-	1142	CGGGACCCG	45	0.255814	0.999949	protein_coding	Ier5	ENSMUSG00000056708	3276	927	206	2143	206	1133	3276	2.0042	936	9			m6A	E12
1	154974027	154974028	ENSMUST00000055322.6	.	-	1354	GAGGACGAT	45	0.769231	0.999905	protein_coding	Ier5	ENSMUSG00000056708	3276	927	206	2143	206	1133	3276	2.10313	1148	221			m6A	E12
1	154973968	154973969	ENSMUST00000055322.6	.	-	1413	GTTGAGACT	51	0.954545	0.999982	protein_coding	Ier5	ENSMUSG00000056708	3276	927	206	2143	206	1133	3276	2.13066	1207	280			m6A	E12
1	154973966	154973967	ENSMUST00000055322.6	.	-	1415	TGAGACTGT	40	0.868421	0.999997	protein_coding	Ier5	ENSMUSG00000056708	3276	927	206	2143	206	1133	3276	2.13159	1209	282			m6A	E12
1	154973919	154973920	ENSMUST00000055322.6	.	-	1462	TGAGACTTT	55	1	0.999928	protein_coding	Ier5	ENSMUSG00000056708	3276	927	206	2143	206	1133	3276	2.15352	1256	329			m6A	E12
1	154973898	154973899	ENSMUST00000055322.6	.	-	1483	AGGGACTTT	53	0.87234	0.999972	protein_coding	Ier5	ENSMUSG00000056708	3276	927	206	2143	206	1133	3276	2.16332	1277	350			m6A	E12
1	154973811	154973812	ENSMUST00000055322.6	.	-	1570	AGGGACTTT	57	0.763636	0.999993	protein_coding	Ier5	ENSMUSG00000056708	3276	927	206	2143	206	1133	3276	2.20392	1364	437			m6A	E12
1	154973704	154973705	ENSMUST00000055322.6	.	-	1677	AGAGACTTG	59	0.909091	0.999982	protein_coding	Ier5	ENSMUSG00000056708	3276	927	206	2143	206	1133	3276	2.25385	1471	544			m6A	E12
1	154973611	154973612	ENSMUST00000055322.6	.	-	1770	AGGGACCTT	54	0.44	0.999918	protein_coding	Ier5	ENSMUSG00000056708	3276	927	206	2143	206	1133	3276	2.29725	1564	637			m6A	E12
1	154974760	154974761	ENSMUST00000055322.6	.	-	621	GAGGACTCG	31	0.740741	0.999978	protein_coding	Ier5	ENSMUSG00000056708	3276	927	206	2143	206	1133	3276	1.44768	415	-512			m6A	E12
11	120697982	120697983	ENSMUST00000055655.9	.	-	8738	CTGGACTGT	127	0.669355	0.999993	protein_coding	Fasn	ENSMUSG00000025153	10050	7515	527	2008	527	8042	10050	2.34661	8211	696	834		m6A	E12
1	154974396	154974397	ENSMUST00000055322.6	.	-	985	CGGGACTCC	34	0.606061	0.999985	protein_coding	Ier5	ENSMUSG00000056708	3276	927	206	2143	206	1133	3276	1.84035	779	-148			m6A	E12
9	96825795	96825796	ENSMUST00000055433.5	.	-	2458	TGGGACTGC	22	0.714286	0.999989	protein_coding	Spsb4	ENSMUSG00000046997	2720	822	803	1095	803	1625	2720	2.76073	1655	833	961		m6A	E12
5	135940206	135940207	ENSMUST00000055808.6	.	-	575	GGGGACTAT	39	1	0.999971	protein_coding	Ywhag	ENSMUSG00000051391	3520	744	190	2586	190	934	3520	1.51747	385	-359	298		m6A	E12
5	135940140	135940141	ENSMUST00000055808.6	.	-	641	TCTGAGAAG	35	0.857143	0.99997	protein_coding	Ywhag	ENSMUSG00000051391	3520	744	190	2586	190	934	3520	1.60618	451	-293	364		m6A	E12
5	135939951	135939952	ENSMUST00000055808.6	.	-	830	GAGGACTCC	32	0.928571	0.999986	protein_coding	Ywhag	ENSMUSG00000051391	3520	744	190	2586	190	934	3520	1.86022	640	-104	553		m6A	E12
5	135939939	135939940	ENSMUST00000055808.6	.	-	842	AAGGACTCC	43	0.928571	0.999997	protein_coding	Ywhag	ENSMUSG00000051391	3520	744	190	2586	190	934	3520	1.87634	652	-92	565		m6A	E12
5	135939835	135939836	ENSMUST00000055808.6	.	-	946	GTGGACTGG	33	1	0.999998	protein_coding	Ywhag	ENSMUSG00000051391	3520	744	190	2586	190	934	3520	2.00464	756	12	669		m6A	E12
9	106763264	106763265	ENSMUST00000055843.9	.	-	1362	CTGGACTAT	22	0.863636	0.999956	protein_coding	Rbm15b	ENSMUSG00000074102	6511	2664	461	3386	461	3125	6511	1.33821	901	-1763			m6A	E12
9	106762601	106762602	ENSMUST00000055843.9	.	-	2025	GCTGACCTT	30	0.310345	0.999926	protein_coding	Rbm15b	ENSMUSG00000074102	6511	2664	461	3386	461	3125	6511	1.58709	1564	-1100			m6A	E12
9	106762529	106762530	ENSMUST00000055843.9	.	-	2097	GGGGACTGG	22	0.818182	0.999996	protein_coding	Rbm15b	ENSMUSG00000074102	6511	2664	461	3386	461	3125	6511	1.61411	1636	-1028			m6A	E12
9	106762134	106762135	ENSMUST00000055843.9	.	-	2492	AAAGACTAG	31	0.466667	0.999979	protein_coding	Rbm15b	ENSMUSG00000074102	6511	2664	461	3386	461	3125	6511	1.76239	2031	-633			m6A	E12
9	106762086	106762087	ENSMUST00000055843.9	.	-	2540	CAAGACTCT	33	0.5	0.999978	protein_coding	Rbm15b	ENSMUSG00000074102	6511	2664	461	3386	461	3125	6511	1.78041	2079	-585			m6A	E12
9	106761512	106761513	ENSMUST00000055843.9	.	-	3114	AGGGACACC	54	0.82	0.999993	protein_coding	Rbm15b	ENSMUSG00000074102	6511	2664	461	3386	461	3125	6511	1.99587	2653	-11			m6A	E12
9	106758997	106758998	ENSMUST00000055843.9	.	-	5629	AGAGACTTT	39	0.567568	0.999987	protein_coding	Rbm15b	ENSMUSG00000074102	6511	2664	461	3386	461	3125	6511	2.73952	5168	2504			m6A	E12
11	94915679	94915680	ENSMUST00000055947.10	.	+	2084	TTGGACTGA	28	0.84	0.999909	protein_coding	Samd14	ENSMUSG00000047181	3318	1254	710	1354	710	1964	3318	2.08863	1374	120	276		m6A	E12
3	87839404	87839405	ENSMUST00000055984.7	.	+	1065	CAGGACCCA	24	0.391304	0.999984	protein_coding	Isg20l2	ENSMUSG00000048039	2893	1107	451	1335	451	1558	2893	1.55465	614	-493	767	178	m6A	E12
3	87838815	87838816	ENSMUST00000055984.7	.	+	476	TTAGACTTT	20	0.947368	0.999988	protein_coding	Isg20l2	ENSMUSG00000048039	2893	1107	451	1335	451	1558	2893	1.02258	25	-1082	178	767	m6A	E12
3	87839049	87839050	ENSMUST00000055984.7	.	+	710	AGGGACTCA	20	0.8	0.999995	protein_coding	Isg20l2	ENSMUSG00000048039	2893	1107	451	1335	451	1558	2893	1.23397	259	-848	412	533	m6A	E12
3	87839174	87839175	ENSMUST00000055984.7	.	+	835	AAAGACTAA	20	0.789474	0.999904	protein_coding	Isg20l2	ENSMUSG00000048039	2893	1107	451	1335	451	1558	2893	1.34688	384	-723	537	408	m6A	E12
7	125891270	125891271	ENSMUST00000056028.11	.	+	1191	GTGGACGTG	21	0.952381	0.999997	protein_coding	Sbk1	ENSMUSG00000042978	4109	1254	488	2367	488	1742	4109	1.56061	703	-551	274		m6A	E12
12	54692538	54692539	ENSMUST00000056228.8	.	-	983	GTGGACTTA	49	0.347826	0.999948	protein_coding	Sptssa	ENSMUSG00000044408	1346	216	90	1040	90	306	1346	2.65096	893	677	781		m6A	E12
9	44023636	44023637	ENSMUST00000056328.6	.	-	1164	GTGGACCCC	25	0.88	0.999947	protein_coding	Rnf26	ENSMUSG00000053128	2724	1275	555	894	555	1830	2724	1.47765	609	-666			m6A	E12
9	44023556	44023557	ENSMUST00000056328.6	.	-	1244	CTGGATTGG	28	0.75	0.999978	protein_coding	Rnf26	ENSMUSG00000053128	2724	1275	555	894	555	1830	2724	1.54039	689	-586			m6A	E12
9	44022968	44022969	ENSMUST00000056328.6	.	-	1832	GAGGACTCC	38	0.885714	0.999992	protein_coding	Rnf26	ENSMUSG00000053128	2724	1275	555	894	555	1830	2724	2.00224	1277	2			m6A	E12
9	44022807	44022808	ENSMUST00000056328.6	.	-	1993	GAAGACTCC	45	0.9	0.999987	protein_coding	Rnf26	ENSMUSG00000053128	2724	1275	555	894	555	1830	2724	2.18233	1438	163			m6A	E12
9	44022707	44022708	ENSMUST00000056328.6	.	-	2093	TGAGACTCT	46	0.526316	0.999928	protein_coding	Rnf26	ENSMUSG00000053128	2724	1275	555	894	555	1830	2724	2.29418	1538	263			m6A	E12
9	44022675	44022676	ENSMUST00000056328.6	.	-	2125	TGCCAGGGC	32	0.846154	0.999933	protein_coding	Rnf26	ENSMUSG00000053128	2724	1275	555	894	555	1830	2724	2.32998	1570	295			m6A	E12
9	44022555	44022556	ENSMUST00000056328.6	.	-	2245	GAGGATTTT	51	0.521739	0.999913	protein_coding	Rnf26	ENSMUSG00000053128	2724	1275	555	894	555	1830	2724	2.46421	1690	415			m6A	E12
9	44022316	44022317	ENSMUST00000056328.6	.	-	2484	TGGGACCAT	40	0.351351	0.999932	protein_coding	Rnf26	ENSMUSG00000053128	2724	1275	555	894	555	1830	2724	2.73154	1929	654			m6A	E12
9	44022118	44022119	ENSMUST00000056328.6	.	-	2682	TCGGACTGC	40	0.631579	0.999959	protein_coding	Rnf26	ENSMUSG00000053128	2724	1275	555	894	555	1830	2724	2.95302	2127	852			m6A	E12
9	44024199	44024200	ENSMUST00000056328.6	.	-	601	CTGGACTTG	24	0.913043	0.999987	protein_coding	Rnf26	ENSMUSG00000053128	2724	1275	555	894	555	1830	2724	1.03608	46	-1229			m6A	E12
9	44024009	44024010	ENSMUST00000056328.6	.	-	791	GGGGACTGC	22	0.8	0.999974	protein_coding	Rnf26	ENSMUSG00000053128	2724	1275	555	894	555	1830	2724	1.1851	236	-1039			m6A	E12
13	34258577	34258578	ENSMUST00000056427.10	.	-	1288	ATGGACGAG	63	0.576923	0.999929	protein_coding	Tubb2a	ENSMUSG00000058672	1610	1338	78	194	78	1416	1610	1.90433	1210	-128	933		m6A	E12
13	34259447	34259448	ENSMUST00000056427.10	.	-	418	GTGGACTCT	38	0.648649	0.999988	protein_coding	Tubb2a	ENSMUSG00000058672	1610	1338	78	194	78	1416	1610	1.25411	340	-998	63		m6A	E12
13	34259343	34259344	ENSMUST00000056427.10	.	-	522	GGGGACCCT	41	0.219512	0.999979	protein_coding	Tubb2a	ENSMUSG00000058672	1610	1338	78	194	78	1416	1610	1.33184	444	-894	167		m6A	E12
2	121292464	121292465	ENSMUST00000056732.4	.	-	1612	TTGGACTCA	20	1	0.999981	protein_coding	Mfap1b	ENSMUSG00000048222	3362	1320	155	1887	155	1475	3362	2.0726	1457	137	320		m6A	E12
6	125107218	125107219	ENSMUST00000056889.15	.	+	6361	CTGGACCCT	70	0.391304	0.999971	protein_coding	Chd4	ENSMUSG00000063870	6697	5748	359	590	359	6107	6697	2.43051	6002	254	436		m6A	E12
19	46021472	46021473	ENSMUST00000056931.14	.	-	1854	AGAGACTGG	33	0.78125	0.99994	protein_coding	Ldb1	ENSMUSG00000025223	2295	1128	650	517	650	1778	2295	2.147	1204	76	307		m6A	E12
19	46021311	46021312	ENSMUST00000056931.14	.	-	2015	GTGGACCCT	35	0.735294	0.999985	protein_coding	Ldb1	ENSMUSG00000025223	2295	1128	650	517	650	1778	2295	2.45841	1365	237	468		m6A	E12
11	3258100	3258101	ENSMUST00000057089.13	.	+	2135	GGGGACTGC	20	0.944444	0.999991	protein_coding	Patz1	ENSMUSG00000020453	3118	1926	175	1017	175	2101	3118	2.03343	1960	34	453		m6A	E12
7	44478748	44478749	ENSMUST00000057195.17	.	+	1234	TGGGACTTT	24	0.761905	0.999976	protein_coding	Nup62	ENSMUSG00000109511	2722	1581	472	669	472	2053	2722	1.48197	762	-819	838		m6A	E12
7	44478961	44478962	ENSMUST00000057195.17	.	+	1447	TGGGACTGC	27	0.916667	0.999992	protein_coding	Nup62	ENSMUSG00000109511	2722	1581	472	669	472	2053	2722	1.6167	975	-606	1051		m6A	E12
7	44479082	44479083	ENSMUST00000057195.17	.	+	1568	TGGGACCGC	32	0.354839	0.999952	protein_coding	Nup62	ENSMUSG00000109511	2722	1581	472	669	472	2053	2722	1.69323	1096	-485	1172		m6A	E12
7	44479178	44479179	ENSMUST00000057195.17	.	+	1664	CTGGACTTT	28	0.92	0.999998	protein_coding	Nup62	ENSMUSG00000109511	2722	1581	472	669	472	2053	2722	1.75395	1192	-389	1268		m6A	E12
7	44479346	44479347	ENSMUST00000057195.17	.	+	1832	CAGGACCTC	29	0.458333	0.999977	protein_coding	Nup62	ENSMUSG00000109511	2722	1581	472	669	472	2053	2722	1.86022	1360	-221	1436		m6A	E12
7	44479445	44479446	ENSMUST00000057195.17	.	+	1931	ATGGACTCT	34	0.909091	0.999996	protein_coding	Nup62	ENSMUSG00000109511	2722	1581	472	669	472	2053	2722	1.92283	1459	-122	1535		m6A	E12
7	44479881	44479882	ENSMUST00000057195.17	.	+	2367	CGAGAGACT	36	0.83871	0.999942	protein_coding	Nup62	ENSMUSG00000109511	2722	1581	472	669	472	2053	2722	2.46936	1895	314	1971		m6A	E12
7	44479883	44479884	ENSMUST00000057195.17	.	+	2369	AGAGACTCA	36	0.83871	0.999953	protein_coding	Nup62	ENSMUSG00000109511	2722	1581	472	669	472	2053	2722	2.47235	1897	316	1973		m6A	E12
7	44480035	44480036	ENSMUST00000057195.17	.	+	2521	AGGGACTGA	32	0.821429	0.99994	protein_coding	Nup62	ENSMUSG00000109511	2722	1581	472	669	472	2053	2722	2.69955	2049	468	2125		m6A	E12
17	33966529	33966530	ENSMUST00000057373.14	.	-	1036	TGGGACTCA	54	0.596154	0.999989	protein_coding	Rab11b	ENSMUSG00000077450	6109	657	268	5184	268	925	6109	2.02141	768	111	257		m6A	E12
17	33965979	33965980	ENSMUST00000057373.14	.	-	1586	GTGGACATT	48	0.638298	0.999946	protein_coding	Rab11b	ENSMUSG00000077450	6109	657	268	5184	268	925	6109	2.12751	1318	661	807		m6A	E12
6	116602166	116602167	ENSMUST00000057540.6	.	-	2072	ATAGACTGA	37	0.971429	0.999972	protein_coding	Zfp422	ENSMUSG00000059878	2375	714	242	1419	242	956	2375	2.78647	1830	1116	1927		m6A	E12
7	128300061	128300062	ENSMUST00000057557.14	.	-	2339	AGTGACTTT	30	0.75	0.999954	protein_coding	Mcmbp	ENSMUSG00000048170	4237	1929	305	2003	305	2234	4237	2.05242	2034	105	232		m6A	E12
11	116329608	116329609	ENSMUST00000057676.7	.	+	1187	ATGGACTTC	29	0.8	0.999992	protein_coding	Ubald2	ENSMUSG00000050628	1482	495	215	772	215	710	1482	2.61788	972	477	789		m6A	E12
11	116329132	116329133	ENSMUST00000057676.7	.	+	711	TGAGACTGG	39	0.677419	0.999989	protein_coding	Ubald2	ENSMUSG00000050628	1482	495	215	772	215	710	1482	2.0013	496	1	313		m6A	E12
2	168023534	168023535	ENSMUST00000057793.11	.	-	4287	ATGGACCGT	23	0.434783	0.999967	protein_coding	Adnp	ENSMUSG00000051149	4917	3327	529	1061	529	3856	4917	2.40622	3758	431	3557		m6A	E12
2	168023349	168023350	ENSMUST00000057793.11	.	-	4472	ATGGACCTT	25	0.32	0.999984	protein_coding	Adnp	ENSMUSG00000051149	4917	3327	529	1061	529	3856	4917	2.58058	3943	616	3742		m6A	E12
2	168023269	168023270	ENSMUST00000057793.11	.	-	4552	CTGGACTCT	31	0.321429	0.999906	protein_coding	Adnp	ENSMUSG00000051149	4917	3327	529	1061	529	3856	4917	2.65598	4023	696	3822		m6A	E12
4	49512715	49512716	ENSMUST00000057829.4	.	-	1993	TGGGACTAA	26	0.458333	0.999988	protein_coding	Mrpl50	ENSMUSG00000044018	2114	480	40	1594	40	520	2114	2.92409	1953	1473	1861		m6A	E12
13	55849996	55849997	ENSMUST00000057844.10	.	+	3335	AAAGACTGC	33	0.90625	0.999992	protein_coding	B230219D22Rik	ENSMUSG00000045767	4652	567	227	3858	227	794	4652	2.65863	3108	2541	3111		m6A	E12
13	55850040	55850041	ENSMUST00000057844.10	.	+	3379	ACAGACACT	27	0.56	0.999966	protein_coding	B230219D22Rik	ENSMUSG00000045767	4652	567	227	3858	227	794	4652	2.67004	3152	2585	3155		m6A	E12
11	102496377	102496378	ENSMUST00000057893.7	.	+	1156	GTGGACATG	43	0.974359	0.99998	protein_coding	Fzd2	ENSMUSG00000050288	3663	1713	336	1614	336	2049	3663	1.47869	820	-893			m6A	E12
11	102496800	102496801	ENSMUST00000057893.7	.	+	1579	CTGGACCCG	59	0.642857	0.999992	protein_coding	Fzd2	ENSMUSG00000050288	3663	1713	336	1614	336	2049	3663	1.72563	1243	-470			m6A	E12
11	102497315	102497316	ENSMUST00000057893.7	.	+	2094	CCGGACTGC	66	0.753846	0.999997	protein_coding	Fzd2	ENSMUSG00000050288	3663	1713	336	1614	336	2049	3663	2.02788	1758	45			m6A	E12
11	102497365	102497366	ENSMUST00000057893.7	.	+	2144	ACGGACTCC	73	0.985915	1	protein_coding	Fzd2	ENSMUSG00000050288	3663	1713	336	1614	336	2049	3663	2.05886	1808	95			m6A	E12
11	102498420	102498421	ENSMUST00000057893.7	.	+	3199	CAAAAGACT	47	0.763158	0.999987	protein_coding	Fzd2	ENSMUSG00000050288	3663	1713	336	1614	336	2049	3663	2.71252	2863	1150			m6A	E12
11	102498422	102498423	ENSMUST00000057893.7	.	+	3201	AAAGACTGG	55	0.647059	0.999984	protein_coding	Fzd2	ENSMUSG00000050288	3663	1713	336	1614	336	2049	3663	2.71375	2865	1152			m6A	E12
6	88860678	88860679	ENSMUST00000058011.8	.	-	3147	CTGGACTGT	89	0.571429	0.99999	protein_coding	Mcm2	ENSMUSG00000002870	3371	2715	130	526	130	2845	3371	2.57414	3017	302	413		m6A	E12
4	89097852	89097853	ENSMUST00000058030.10	.	+	1331	AAAGACACT	36	0.852941	0.999993	protein_coding	Mtap	ENSMUSG00000062937	2797	852	370	1575	370	1222	2797	2.06921	961	109	148		m6A	E12
4	89098330	89098331	ENSMUST00000058030.10	.	+	1809	ATGGACTTA	35	0.90625	0.999986	protein_coding	Mtap	ENSMUSG00000062937	2797	852	370	1575	370	1222	2797	2.3727	1439	587	626		m6A	E12
11	31615825	31615826	ENSMUST00000058060.14	.	-	748	ATGGACTCC	45	0.642857	0.999931	protein_coding	Bod1	ENSMUSG00000044502	1394	522	184	688	184	706	1394	2.06105	564	42	41		m6A	E12
X	134895287	134895288	ENSMUST00000058119.9	.	+	715	GTGGACTCA	22	1	0.999981	protein_coding	Arxes2	ENSMUSG00000048040	1532	543	135	854	135	678	1532	2.04333	580	37			m6A	E12
X	134895381	134895382	ENSMUST00000058119.9	.	+	809	TGGGACTGG	22	0.947368	0.999989	protein_coding	Arxes2	ENSMUSG00000048040	1532	543	135	854	135	678	1532	2.1534	674	131			m6A	E12
2	25473818	25473819	ENSMUST00000058137.9	.	-	2440	GGGGACTAT	23	0.73913	0.999997	protein_coding	Rabl6	ENSMUSG00000015087	3230	2178	279	773	279	2457	3230	1.99219	2161	-17	181		m6A	E12
2	25473317	25473318	ENSMUST00000058137.9	.	-	2941	GTGGACCTT	28	0.571429	0.999977	protein_coding	Rabl6	ENSMUSG00000015087	3230	2178	279	773	279	2457	3230	2.62613	2662	484	682		m6A	E12
4	99844060	99844061	ENSMUST00000058351.16	.	+	1940	TAGGACTCG	22	0.714286	0.999994	protein_coding	Pgm1	ENSMUSG00000025791	2371	1689	152	530	152	1841	2371	2.18679	1788	99	189		m6A	E12
6	83783276	83783277	ENSMUST00000058383.9	.	-	3087	CCTGACTTA	31	0.481481	0.999925	protein_coding	Paip2b	ENSMUSG00000045896	3982	411	136	3435	136	547	3982	2.73945	2951	2540	2597		m6A	E12
4	154046124	154046125	ENSMUST00000058393.9	.	+	840	GTGGACATC	22	0.5	0.999941	protein_coding	A430005L14Rik	ENSMUSG00000047613	1098	693	71	334	71	764	1098	2.22754	769	76	178		m6A	E12
4	154046282	154046283	ENSMUST00000058393.9	.	+	998	AAGGACTCC	20	0.666667	0.999951	protein_coding	A430005L14Rik	ENSMUSG00000047613	1098	693	71	334	71	764	1098	2.7006	927	234	336		m6A	E12
5	142708062	142708063	ENSMUST00000058418.8	.	+	2606	TTGGACTCG	22	0.52381	0.999913	protein_coding	Slc29a4	ENSMUSG00000050822	2789	1587	202	1000	202	1789	2789	2.817	2404	817	969		m6A	E12
11	105949422	105949423	ENSMUST00000058438.9	.	+	5022	TTAGACTGA	42	0.621622	0.999961	protein_coding	Dcaf7	ENSMUSG00000049354	5750	1029	252	4469	252	1281	5750	2.8371	4770	3741	3914		m6A	E12
11	69625800	69625801	ENSMUST00000058470.16	.	-	5761	AATTACAGC	49	1	0.999914	protein_coding	Polr2a	ENSMUSG00000005198	6740	5913	414	413	414	6327	6740	1.90428	5347	-566	591		m6A	E12
7	44111117	44111118	ENSMUST00000058667.15	.	+	1070	AAGGAGACA	30	0.653846	0.999978	protein_coding	Lrrc4b	ENSMUSG00000047085	2728	2130	82	516	82	2212	2728	1.46385	988	-1142	685		m6A	E12
7	44111249	44111250	ENSMUST00000058667.15	.	+	1202	ACAGACCTC	27	0.730769	0.999978	protein_coding	Lrrc4b	ENSMUSG00000047085	2728	2130	82	516	82	2212	2728	1.52582	1120	-1010	817		m6A	E12
7	44111504	44111505	ENSMUST00000058667.15	.	+	1457	GTGGACCCC	31	0.866667	0.99999	protein_coding	Lrrc4b	ENSMUSG00000047085	2728	2130	82	516	82	2212	2728	1.64554	1375	-755	1072		m6A	E12
7	44111798	44111799	ENSMUST00000058667.15	.	+	1751	ACGGACGTG	39	0.675676	0.999986	protein_coding	Lrrc4b	ENSMUSG00000047085	2728	2130	82	516	82	2212	2728	1.78357	1669	-461	1366		m6A	E12
7	44111822	44111823	ENSMUST00000058667.15	.	+	1775	AAGGACCTA	34	0.774194	0.999991	protein_coding	Lrrc4b	ENSMUSG00000047085	2728	2130	82	516	82	2212	2728	1.79484	1693	-437	1390		m6A	E12
7	44112247	44112248	ENSMUST00000058667.15	.	+	2200	AGAGACACA	63	0.886792	0.99996	protein_coding	Lrrc4b	ENSMUSG00000047085	2728	2130	82	516	82	2212	2728	1.99437	2118	-12	1815		m6A	E12
7	44112681	44112682	ENSMUST00000058667.15	.	+	2634	ACAGACTCT	73	0.914286	0.999988	protein_coding	Lrrc4b	ENSMUSG00000047085	2728	2130	82	516	82	2212	2728	2.81783	2552	422	2249		m6A	E12
7	44112743	44112744	ENSMUST00000058667.15	.	+	2696	AAAAAAAAA	39	0.852941	0.999977	protein_coding	Lrrc4b	ENSMUSG00000047085	2728	2130	82	516	82	2212	2728	2.93798	2614	484	2311		m6A	E12
7	44112744	44112745	ENSMUST00000058667.15	.	+	2697	AAAAAAAAA	37	0.84375	0.999952	protein_coding	Lrrc4b	ENSMUSG00000047085	2728	2130	82	516	82	2212	2728	2.93992	2615	485	2312		m6A	E12
7	44112746	44112747	ENSMUST00000058667.15	.	+	2699	AAAAAAAAA	37	0.8	0.999906	protein_coding	Lrrc4b	ENSMUSG00000047085	2728	2130	82	516	82	2212	2728	2.9438	2617	487	2314		m6A	E12
7	44112748	44112749	ENSMUST00000058667.15	.	+	2701	AAAAAAAAA	38	0.8125	0.999912	protein_coding	Lrrc4b	ENSMUSG00000047085	2728	2130	82	516	82	2212	2728	2.94767	2619	489	2316		m6A	E12
7	44110796	44110797	ENSMUST00000058667.15	.	+	749	AAGGACATC	20	0.647059	0.999988	protein_coding	Lrrc4b	ENSMUSG00000047085	2728	2130	82	516	82	2212	2728	1.31315	667	-1463	364		m6A	E12
10	43458763	43458764	ENSMUST00000058714.10	.	+	318	AGAGACTCA	101	0.927835	0.999998	protein_coding	Cd24a	ENSMUSG00000047139	1816	231	85	1500	85	316	1816	2.00133	233	2	164		m6A	E12
10	43459046	43459047	ENSMUST00000058714.10	.	+	601	GTGGACACT	131	0.937984	0.999998	protein_coding	Cd24a	ENSMUSG00000047139	1816	231	85	1500	85	316	1816	2.19	516	285	447		m6A	E12
7	44110859	44110860	ENSMUST00000058667.15	.	+	812	CTGGACCTA	23	0.818182	0.999984	protein_coding	Lrrc4b	ENSMUSG00000047085	2728	2130	82	516	82	2212	2728	1.34272	730	-1400	427		m6A	E12
13	58327098	58327099	ENSMUST00000058735.12	.	-	1755	AGCCAGGCC	20	1	0.999974	protein_coding	Ubqln1	ENSMUSG00000005312	3686	1749	217	1720	217	1966	3686	1.87936	1538	-211	108	58	m6A	E12
15	98935153	98935154	ENSMUST00000058914.10	.	+	1144	GTAGACAAT	74	0.507463	0.999903	protein_coding	Tuba1c	ENSMUSG00000043091	1982	1350	531	101	531	1881	1982	1.45407	613	-737	238		m6A	E12
15	98935573	98935574	ENSMUST00000058914.10	.	+	1564	GTGGACTGG	100	0.791667	0.999989	protein_coding	Tuba1c	ENSMUSG00000043091	1982	1350	531	101	531	1881	1982	1.76519	1033	-317	658		m6A	E12
15	76213640	76213641	ENSMUST00000059045.8	.	+	559	CGGGACTTT	24	0.75	0.999934	protein_coding	Exosc4	ENSMUSG00000034259	1796	738	96	962	96	834	1796	1.62737	463	-275	85		m6A	E12
15	76213781	76213782	ENSMUST00000059045.8	.	+	700	ATGGACTCG	25	0.75	0.999997	protein_coding	Exosc4	ENSMUSG00000034259	1796	738	96	962	96	834	1796	1.81843	604	-134	226		m6A	E12
13	95740080	95740081	ENSMUST00000059193.7	.	-	1565	GATAATTAC	22	0.954545	0.999998	protein_coding	F2r	ENSMUSG00000048376	3336	1293	113	1930	113	1406	3336	2.08238	1452	159	1364		m6A	E12
4	41739153	41739154	ENSMUST00000059354.15	.	-	978	TAAGACTTG	29	0.464286	0.999981	protein_coding	Sigmar1	ENSMUSG00000036078	1640	672	107	861	107	779	1640	2.23113	871	199	426		m6A	E12
7	27968343	27968344	ENSMUST00000059596.8	.	+	1038	AAGGACGGT	23	1	0.999939	protein_coding	Eid2	ENSMUSG00000046058	1392	711	74	607	74	785	1392	2.4168	964	253			m6A	E12
7	27968365	27968366	ENSMUST00000059596.8	.	+	1060	AAAGACTTA	27	1	0.999984	protein_coding	Eid2	ENSMUSG00000046058	1392	711	74	607	74	785	1392	2.45305	986	275			m6A	E12
7	27968098	27968099	ENSMUST00000059596.8	.	+	793	TCGGACTGC	29	0.857143	0.999997	protein_coding	Eid2	ENSMUSG00000046058	1392	711	74	607	74	785	1392	2.01318	719	8			m6A	E12
7	27968252	27968253	ENSMUST00000059596.8	.	+	947	TCGTAGACT	30	0.916667	0.99991	protein_coding	Eid2	ENSMUSG00000046058	1392	711	74	607	74	785	1392	2.26689	873	162			m6A	E12
7	27968254	27968255	ENSMUST00000059596.8	.	+	949	GTAGACTCC	29	0.703704	0.99996	protein_coding	Eid2	ENSMUSG00000046058	1392	711	74	607	74	785	1392	2.27018	875	164			m6A	E12
7	28874923	28874924	ENSMUST00000059642.17	.	-	891	ATTGAGAAG	33	0.965517	0.999969	protein_coding	Psmd8	ENSMUSG00000030591	1540	1062	56	422	56	1118	1540	1.78625	835	-227	23	89	m6A	E12
9	106308679	106308680	ENSMUST00000059802.7	.	+	623	ACGGACTGC	83	0.6	0.999923	protein_coding	Rpl29	ENSMUSG00000048758	710	483	109	118	109	592	710	2.26271	514	31	412		m6A	E12
X	55631445	55631446	ENSMUST00000059899.3	.	-	3659	GTAAATAGC	25	0.913043	0.999981	protein_coding	Mmgt1	ENSMUSG00000061273	4234	396	206	3632	206	602	4234	2.84169	3453	3057	3217		m6A	E12
X	135071459	135071460	ENSMUST00000060101.10	.	-	619	AAAGACATT	61	0.644068	0.999965	protein_coding	Tceal8	ENSMUSG00000051579	1250	354	308	588	308	662	1250	1.87853	311	-43	338		m6A	E12
16	31073363	31073364	ENSMUST00000060188.14	.	-	1068	AGAGACTGA	47	0.454545	0.999935	protein_coding	Ppp1r2	ENSMUSG00000047714	4078	621	307	3150	307	928	4078	2.04444	761	140	187		m6A	E12
4	8607080	8607081	ENSMUST00000060232.8	.	+	1435	TTGGACACT	80	0.294872	0.999967	protein_coding	Rab2a	ENSMUSG00000047187	2133	639	219	1275	219	858	2133	2.45255	1216	577	673		m6A	E12
17	84493078	84493079	ENSMUST00000060366.7	.	-	1809	TTGGACTCG	20	1	0.999984	protein_coding	Zfp36l2	ENSMUSG00000045817	3530	1455	253	1822	253	1708	3530	2.05543	1556	101	1505		m6A	E12
17	84491505	84491506	ENSMUST00000060366.7	.	-	3382	CTGGACTAC	52	0.76	0.999987	protein_coding	Zfp36l2	ENSMUSG00000045817	3530	1455	253	1822	253	1708	3530	2.91877	3129	1674	3078		m6A	E12
4	134266584	134266585	ENSMUST00000060435.8	.	-	2062	GTGGACTGG	25	0.625	0.999998	protein_coding	Selenon	ENSMUSG00000050989	3445	1674	47	1724	47	1721	3445	2.1978	2015	341	515		m6A	E12
4	134265727	134265728	ENSMUST00000060435.8	.	-	2919	ATAGACATT	41	0.378378	0.999978	protein_coding	Selenon	ENSMUSG00000050989	3445	1674	47	1724	47	1721	3445	2.6949	2872	1198	1372		m6A	E12
12	69232451	69232452	ENSMUST00000060579.10	.	+	1521	TGGGACTGG	20	0.95	0.999991	protein_coding	Mgat2	ENSMUSG00000043998	2614	1329	497	788	497	1826	2614	1.7705	1024	-305			m6A	E12
12	69232456	69232457	ENSMUST00000060579.10	.	+	1526	CTGGACTCT	23	0.904762	0.999997	protein_coding	Mgat2	ENSMUSG00000043998	2614	1329	497	788	497	1826	2614	1.77427	1029	-300			m6A	E12
12	69232541	69232542	ENSMUST00000060579.10	.	+	1611	GGAGACTGT	26	0.84	0.999998	protein_coding	Mgat2	ENSMUSG00000043998	2614	1329	497	788	497	1826	2614	1.83822	1114	-215			m6A	E12
2	167449957	167449958	ENSMUST00000060645.13	.	-	1391	GCAGACTCA	42	0.487179	0.999982	protein_coding	Ube2v1	ENSMUSG00000078923	1586	318	11	1257	11	329	1586	2.84487	1380	1062	1209		m6A	E12
X	152283041	152283042	ENSMUST00000060714.10	.	+	1819	TAGGACCCA	88	0.758621	0.999999	protein_coding	Ubqln2	ENSMUSG00000050148	3344	1917	227	1200	227	2144	3344	1.83046	1592	-325			m6A	E12
X	152283152	152283153	ENSMUST00000060714.10	.	+	1930	CTGGACCCA	51	0.745098	0.999998	protein_coding	Ubqln2	ENSMUSG00000050148	3344	1917	227	1200	227	2144	3344	1.88837	1703	-214			m6A	E12
18	35994060	35994061	ENSMUST00000060722.8	.	+	1621	ATGGACAAT	27	0.961538	0.999914	protein_coding	Cxxc5	ENSMUSG00000046668	2302	954	354	994	354	1308	2302	2.31489	1267	313	358		m6A	E12
11	86586251	86586252	ENSMUST00000060766.16	.	-	5391	ATAGACTTG	24	0.52381	0.999989	protein_coding	Cltc	ENSMUSG00000047126	6163	5040	212	911	212	5252	6163	2.15258	5179	139	264		m6A	E12
15	89040325	89040326	ENSMUST00000060808.10	.	-	5819	GTAGACTGT	28	0.826087	0.999984	protein_coding	Plxnb2	ENSMUSG00000036606	6394	5529	133	732	133	5662	6394	2.21448	5686	157	262		m6A	E12
15	89040083	89040084	ENSMUST00000060808.10	.	-	6061	CTGGACTGT	26	0.923077	0.999986	protein_coding	Plxnb2	ENSMUSG00000036606	6394	5529	133	732	133	5662	6394	2.54508	5928	399	504		m6A	E12
15	89039907	89039908	ENSMUST00000060808.10	.	-	6237	AGGGACCCA	27	0.24	0.999913	protein_coding	Plxnb2	ENSMUSG00000036606	6394	5529	133	732	133	5662	6394	2.78552	6104	575	680		m6A	E12
4	43447021	43447022	ENSMUST00000060864.13	.	+	2904	ATGGACTGC	25	0.909091	0.999999	protein_coding	Tesk1	ENSMUSG00000028458	3947	1884	1496	567	1496	3380	3947	1.74735	1408	-476	408		m6A	E12
4	43447569	43447570	ENSMUST00000060864.13	.	+	3452	CTGGACAAT	27	0.833333	0.999909	protein_coding	Tesk1	ENSMUSG00000028458	3947	1884	1496	567	1496	3380	3947	2.12698	1956	72	956		m6A	E12
4	43447721	43447722	ENSMUST00000060864.13	.	+	3604	CAGGACTAA	25	0.72	0.999987	protein_coding	Tesk1	ENSMUSG00000028458	3947	1884	1496	567	1496	3380	3947	2.39506	2108	224	1108		m6A	E12
10	126903588	126903589	ENSMUST00000060991.6	.	-	1115	TTGGACTTA	62	0.714286	0.999988	protein_coding	Tspan31	ENSMUSG00000006736	1556	633	87	836	87	720	1556	2.47249	1028	395	470		m6A	E12
4	109839194	109839195	ENSMUST00000061187.4	.	+	1232	CTGGACATC	23	0.565217	0.999993	protein_coding	Dmrta2	ENSMUSG00000047143	2922	1596	292	1034	292	1888	2922	1.58897	940	-656	393		m6A	E12
4	109839471	109839472	ENSMUST00000061187.4	.	+	1509	ACAGACCCT	33	0.75	0.999978	protein_coding	Dmrta2	ENSMUSG00000047143	2922	1596	292	1034	292	1888	2922	1.76253	1217	-379	670		m6A	E12
4	109839725	109839726	ENSMUST00000061187.4	.	+	1763	ATGGACTAC	47	0.956522	0.999997	protein_coding	Dmrta2	ENSMUSG00000047143	2922	1596	292	1034	292	1888	2922	1.92168	1471	-125	924		m6A	E12
4	109839962	109839963	ENSMUST00000061187.4	.	+	2000	AGGGACTTG	53	0.604651	0.999943	protein_coding	Dmrta2	ENSMUSG00000047143	2922	1596	292	1034	292	1888	2922	2.10832	1708	112	1161		m6A	E12
4	109840200	109840201	ENSMUST00000061187.4	.	+	2238	ATGGACCAG	42	0.368421	0.999987	protein_coding	Dmrta2	ENSMUSG00000047143	2922	1596	292	1034	292	1888	2922	2.33849	1946	350	1399		m6A	E12
4	109840315	109840316	ENSMUST00000061187.4	.	+	2353	TGGGACACA	58	0.684211	0.999997	protein_coding	Dmrta2	ENSMUSG00000047143	2922	1596	292	1034	292	1888	2922	2.44971	2061	465	1514		m6A	E12
4	109840791	109840792	ENSMUST00000061187.4	.	+	2829	CCGGACTCG	55	0.584906	0.999991	protein_coding	Dmrta2	ENSMUSG00000047143	2922	1596	292	1034	292	1888	2922	2.91006	2537	941	1990		m6A	E12
3	39065089	39065090	ENSMUST00000061260.8	.	+	15064	AGGGACACA	26	0.92	0.99998	protein_coding	Fat4	ENSMUSG00000046743	16109	14946	20	1143	20	14966	16109	2.08574	15044	98	1960		m6A	E12
3	39065123	39065124	ENSMUST00000061260.8	.	+	15098	ACATAGACT	26	0.923077	0.999971	protein_coding	Fat4	ENSMUSG00000046743	16109	14946	20	1143	20	14966	16109	2.11549	15078	132	1994		m6A	E12
3	39065125	39065126	ENSMUST00000061260.8	.	+	15100	ATAGACTCC	23	0.954545	0.999993	protein_coding	Fat4	ENSMUSG00000046743	16109	14946	20	1143	20	14966	16109	2.11724	15080	134	1996		m6A	E12
10	34160669	34160670	ENSMUST00000061372.7	.	+	2484	TGAGACTGA	24	0.5	0.999919	protein_coding	Tspyl1	ENSMUSG00000047514	3086	1140	91	1855	91	1231	3086	2.67547	2393	1253			m6A	E12
7	127306640	127306641	ENSMUST00000061468.9	.	-	649	TCCCAGAGG	33	0.965517	0.999918	protein_coding	Bcl7c	ENSMUSG00000030814	1132	654	406	72	406	1060	1132	1.37156	243	-411	72	37	m6A	E12
7	127306414	127306415	ENSMUST00000061468.9	.	-	780	CTGGATCAC	49	0.710526	0.999979	protein_coding	Bcl7c	ENSMUSG00000030814	1132	654	406	72	406	1060	1132	1.57187	374	-280	94	68	m6A	E12
3	107233570	107233571	ENSMUST00000061772.11	.	-	3508	ATGGACCTT	29	0.55	0.999986	protein_coding	Rbm15	ENSMUSG00000048109	4343	2889	593	861	593	3482	4343	2.0302	2915	26	49		m6A	E12
3	107233413	107233414	ENSMUST00000061772.11	.	-	3665	AATGACCTC	35	0.387097	0.999949	protein_coding	Rbm15	ENSMUSG00000048109	4343	2889	593	861	593	3482	4343	2.21254	3072	183	206		m6A	E12
11	69804204	69804205	ENSMUST00000061837.11	.	+	4746	CAGGACTCT	20	0.722222	0.999976	protein_coding	Neurl4	ENSMUSG00000047284	5188	4692	7	489	7	4699	5188	2.09611	4739	47	252		m6A	E12
15	25987003	25987004	ENSMUST00000061875.8	.	+	938	ACAGACTGC	23	0.619048	0.999913	protein_coding	Zfp622	ENSMUSG00000052253	2802	1431	184	1187	184	1615	2802	1.5269	754	-677	120	129	m6A	E12
6	47883143	47883144	ENSMUST00000061890.8	.	+	3297	AGGGACTTG	32	0.40625	0.999982	protein_coding	Zfp282	ENSMUSG00000025821	5573	2001	468	3104	468	2469	5573	2.26675	2829	828	1649		m6A	E12
6	47883572	47883573	ENSMUST00000061890.8	.	+	3726	AAGGACTCC	24	1	0.999997	protein_coding	Zfp282	ENSMUSG00000025821	5573	2001	468	3104	468	2469	5573	2.40496	3258	1257	2078		m6A	E12
6	47883688	47883689	ENSMUST00000061890.8	.	+	3842	CAGGACCCT	25	0.391304	0.999961	protein_coding	Zfp282	ENSMUSG00000025821	5573	2001	468	3104	468	2469	5573	2.44233	3374	1373	2194		m6A	E12
2	151812045	151812046	ENSMUST00000062047.6	.	-	1025	CTGGACCTT	34	0.666667	0.99998	protein_coding	Fam110a	ENSMUSG00000027459	1754	891	303	560	303	1194	1754	1.81033	722	-169	798		m6A	E12
2	151811867	151811868	ENSMUST00000062047.6	.	-	1203	CTGGACTGG	32	1	0.999986	protein_coding	Fam110a	ENSMUSG00000027459	1754	891	303	560	303	1194	1754	2.01607	900	9	976		m6A	E12
2	151811778	151811779	ENSMUST00000062047.6	.	-	1292	AGAGACTCT	22	0.95	0.999973	protein_coding	Fam110a	ENSMUSG00000027459	1754	891	303	560	303	1194	1754	2.175	989	98	1065		m6A	E12
2	151811747	151811748	ENSMUST00000062047.6	.	-	1323	CAAGACTTA	34	0.5625	0.999976	protein_coding	Fam110a	ENSMUSG00000027459	1754	891	303	560	303	1194	1754	2.23036	1020	129	1096		m6A	E12
2	151812460	151812461	ENSMUST00000062047.6	.	-	610	CTGGACCTC	28	0.222222	0.999912	protein_coding	Fam110a	ENSMUSG00000027459	1754	891	303	560	303	1194	1754	1.34456	307	-584	383		m6A	E12
2	151812196	151812197	ENSMUST00000062047.6	.	-	874	TCGGACTTG	27	0.923077	0.99995	protein_coding	Fam110a	ENSMUSG00000027459	1754	891	303	560	303	1194	1754	1.64085	571	-320	647		m6A	E12
2	151812130	151812131	ENSMUST00000062047.6	.	-	940	CTGGACCCA	23	0.347826	0.99998	protein_coding	Fam110a	ENSMUSG00000027459	1754	891	303	560	303	1194	1754	1.71493	637	-254	713		m6A	E12
2	151812076	151812077	ENSMUST00000062047.6	.	-	994	TCGGACATC	25	0.695652	0.999944	protein_coding	Fam110a	ENSMUSG00000027459	1754	891	303	560	303	1194	1754	1.77553	691	-200	767		m6A	E12
14	120744434	120744435	ENSMUST00000062117.14	.	+	4019	TTGGACTCT	23	0.809524	0.999996	protein_coding	Rap2a	ENSMUSG00000051615	4191	552	283	3356	283	835	4191	2.94875	3736	3184	3422		m6A	E12
9	21505959	21505960	ENSMUST00000062125.11	.	+	1863	CGGGACTAA	25	0.8	0.999997	protein_coding	Timm29	ENSMUSG00000048429	3170	801	237	2132	237	1038	3170	2.38696	1626	825	1514		m6A	E12
19	59452401	59452402	ENSMUST00000062216.4	.	+	1528	AGGGACACA	24	0.619048	0.999991	protein_coding	Emx2	ENSMUSG00000043969	2916	762	844	1310	844	1606	2916	1.89764	684	-78	90		m6A	E12
19	59452952	59452953	ENSMUST00000062216.4	.	+	2079	GAAAAAAAA	21	0.842105	0.999962	protein_coding	Emx2	ENSMUSG00000043969	2916	762	844	1310	844	1606	2916	2.36107	1235	473	641		m6A	E12
19	59452953	59452954	ENSMUST00000062216.4	.	+	2080	AAAAAAAAA	21	0.888889	0.999994	protein_coding	Emx2	ENSMUSG00000043969	2916	762	844	1310	844	1606	2916	2.36183	1236	474	642		m6A	E12
19	59452954	59452955	ENSMUST00000062216.4	.	+	2081	AAAAAAAAG	28	0.923077	0.999988	protein_coding	Emx2	ENSMUSG00000043969	2916	762	844	1310	844	1606	2916	2.3626	1237	475	643		m6A	E12
19	59453357	59453358	ENSMUST00000062216.4	.	+	2484	TAAAAACAA	52	0.955556	0.999903	protein_coding	Emx2	ENSMUSG00000043969	2916	762	844	1310	844	1606	2916	2.67023	1640	878	1046		m6A	E12
19	59453545	59453546	ENSMUST00000062216.4	.	+	2672	AAGGACTGT	64	0.6	0.999906	protein_coding	Emx2	ENSMUSG00000043969	2916	762	844	1310	844	1606	2916	2.81374	1828	1066	1234		m6A	E12
1	131857442	131857443	ENSMUST00000062264.8	.	+	652	TAAGAAGTC	25	1	0.999991	protein_coding	Nucks1	ENSMUSG00000026434	5998	705	178	5115	178	883	5998	1.67234	474	-231	92	58	m6A	E12
13	31993184	31993185	ENSMUST00000062292.5	.	+	2569	AGAGACTCG	22	1	0.999984	protein_coding	Foxc1	ENSMUSG00000050295	5844	1662	575	3607	575	2237	5844	2.09204	1994	332			m6A	E12
13	31993272	31993273	ENSMUST00000062292.5	.	+	2657	CGGGAAAGT	22	0.95	0.999909	protein_coding	Foxc1	ENSMUSG00000050295	5844	1662	575	3607	575	2237	5844	2.11644	2082	420			m6A	E12
13	31993313	31993314	ENSMUST00000062292.5	.	+	2698	ATGGACTTG	27	0.857143	0.999963	protein_coding	Foxc1	ENSMUSG00000050295	5844	1662	575	3607	575	2237	5844	2.12781	2123	461			m6A	E12
13	31993377	31993378	ENSMUST00000062292.5	.	+	2762	ACGGACCAA	34	0.352941	0.999976	protein_coding	Foxc1	ENSMUSG00000050295	5844	1662	575	3607	575	2237	5844	2.14555	2187	525			m6A	E12
1	118762899	118762900	ENSMUST00000062483.15	.	-	5598	TGGGACCAG	22	0.318182	0.999958	protein_coding	Gli2	ENSMUSG00000048402	6637	4635	349	1653	349	4984	6637	2.37145	5249	614	3007		m6A	E12
1	118762450	118762451	ENSMUST00000062483.15	.	-	6047	TTGGACTTT	26	1	0.999996	protein_coding	Gli2	ENSMUSG00000048402	6637	4635	349	1653	349	4984	6637	2.64307	5698	1063	3456		m6A	E12
1	118762077	118762078	ENSMUST00000062483.15	.	-	6420	GTGGACTCA	23	0.913043	0.999995	protein_coding	Gli2	ENSMUSG00000048402	6637	4635	349	1653	349	4984	6637	2.86872	6071	1436	3829		m6A	E12
1	118762002	118762003	ENSMUST00000062483.15	.	-	6495	GAATAGACT	27	0.916667	0.999965	protein_coding	Gli2	ENSMUSG00000048402	6637	4635	349	1653	349	4984	6637	2.9141	6146	1511	3904		m6A	E12
1	118762000	118762001	ENSMUST00000062483.15	.	-	6497	ATAGACTGT	24	0.904762	0.999993	protein_coding	Gli2	ENSMUSG00000048402	6637	4635	349	1653	349	4984	6637	2.91531	6148	1513	3906		m6A	E12
11	60755511	60755512	ENSMUST00000062677.12	.	-	1222	ACAGATCAT	24	0.7	0.999973	protein_coding	Tmem11	ENSMUSG00000043284	1457	573	504	380	504	1077	1457	2.38158	718	145	662		m6A	E12
4	152065514	152065515	ENSMUST00000062904.11	.	+	2071	TGGGACTGC	25	0.8	0.999987	protein_coding	Dnajc11	ENSMUSG00000039768	3151	1680	62	1409	62	1742	3151	2.2335	2009	329	355		m6A	E12
4	152065634	152065635	ENSMUST00000062904.11	.	+	2191	ATGGACTGG	21	0.944444	0.99995	protein_coding	Dnajc11	ENSMUSG00000039768	3151	1680	62	1409	62	1742	3151	2.31867	2129	449	475		m6A	E12
4	152065644	152065645	ENSMUST00000062904.11	.	+	2201	GAGGACTGC	30	0.769231	0.999966	protein_coding	Dnajc11	ENSMUSG00000039768	3151	1680	62	1409	62	1742	3151	2.32576	2139	459	485		m6A	E12
11	5475878	5475879	ENSMUST00000063084.16	.	+	2114	AAAAAAAAA	23	0.85	0.999993	protein_coding	Xbp1	ENSMUSG00000020484	2129	804	336	989	336	1140	2129	2.98483	1778	974	1194		m6A	E12
5	37978258	37978259	ENSMUST00000063116.10	.	-	1504	AAGGACTAG	23	0.75	0.999945	protein_coding	Msx1	ENSMUSG00000048450	1935	912	250	773	250	1162	1935	2.44243	1254	342	785		m6A	E12
5	37978206	37978207	ENSMUST00000063116.10	.	-	1556	CAGGACTTG	24	0.5	0.99998	protein_coding	Msx1	ENSMUSG00000048450	1935	912	250	773	250	1162	1935	2.5097	1306	394	837		m6A	E12
5	37978039	37978040	ENSMUST00000063116.10	.	-	1723	AGAGACTTT	22	0.588235	0.999966	protein_coding	Msx1	ENSMUSG00000048450	1935	912	250	773	250	1162	1935	2.72574	1473	561	1004		m6A	E12
2	152237003	152237004	ENSMUST00000063332.9	.	-	2698	AAAAAAAAA	27	0.952381	0.999943	protein_coding	Sox12	ENSMUSG00000051817	4169	945	348	2876	348	1293	4169	2.48853	2350	1405	1257		m6A	E12
2	152236997	152236998	ENSMUST00000063332.9	.	-	2704	AAAGACAAT	28	0.62963	0.999974	protein_coding	Sox12	ENSMUSG00000051817	4169	945	348	2876	348	1293	4169	2.49061	2356	1411	1263		m6A	E12
2	152236866	152236867	ENSMUST00000063332.9	.	-	2835	CAGGACTCG	29	0.68	0.99997	protein_coding	Sox12	ENSMUSG00000051817	4169	945	348	2876	348	1293	4169	2.53616	2487	1542	1394		m6A	E12
2	152236845	152236846	ENSMUST00000063332.9	.	-	2856	CAGGACTGA	28	0.75	0.999933	protein_coding	Sox12	ENSMUSG00000051817	4169	945	348	2876	348	1293	4169	2.54346	2508	1563	1415		m6A	E12
15	99110296	99110297	ENSMUST00000063517.6	.	+	2296	CTGGACTTT	27	0.846154	0.999976	protein_coding	Spats2	ENSMUSG00000051934	3096	1638	604	854	604	2242	3096	2.06323	1692	54	366		m6A	E12
6	100843303	100843304	ENSMUST00000063854.7	.	+	1282	AGAGACTTC	26	0.666667	0.999995	protein_coding	Ppp4r2	ENSMUSG00000052144	4874	1254	262	3358	262	1516	4874	1.8134	1020	-234	86		m6A	E12
6	100843358	100843359	ENSMUST00000063854.7	.	+	1337	ACAGACTCC	21	0.8	0.99999	protein_coding	Ppp4r2	ENSMUSG00000052144	4874	1254	262	3358	262	1516	4874	1.85726	1075	-179	141		m6A	E12
6	100843453	100843454	ENSMUST00000063854.7	.	+	1432	TAAGACTGG	24	0.95	0.999966	protein_coding	Ppp4r2	ENSMUSG00000052144	4874	1254	262	3358	262	1516	4874	1.93301	1170	-84	236		m6A	E12
6	100843597	100843598	ENSMUST00000063854.7	.	+	1576	TAAGACTTT	29	0.851852	0.999944	protein_coding	Ppp4r2	ENSMUSG00000052144	4874	1254	262	3358	262	1516	4874	2.01787	1314	60	380		m6A	E12
6	100843617	100843618	ENSMUST00000063854.7	.	+	1596	GTGGACCTT	27	0.576923	0.999994	protein_coding	Ppp4r2	ENSMUSG00000052144	4874	1254	262	3358	262	1516	4874	2.02382	1334	80	400		m6A	E12
7	18981619	18981620	ENSMUST00000063976.9	.	+	3192	GTGGACATG	28	0.481481	0.999968	protein_coding	Opa3	ENSMUSG00000052214	3366	540	109	2717	109	649	3366	2.93596	3083	2543	2941		m6A	E12
2	151936677	151936678	ENSMUST00000064061.4	.	+	2350	ATGGACACA	27	0.444444	0.999989	protein_coding	Scrt2	ENSMUSG00000060257	3395	936	521	1938	521	1457	3395	2.46078	1829	893	1696		m6A	E12
2	151937373	151937374	ENSMUST00000064061.4	.	+	3046	CTGGACACT	49	0.704545	0.999953	protein_coding	Scrt2	ENSMUSG00000060257	3395	936	521	1938	521	1457	3395	2.81992	2525	1589	2392		m6A	E12
11	54610348	54610349	ENSMUST00000064104.13	.	-	1001	TGGGACTCT	24	0.708333	0.999996	protein_coding	Cdc42se2	ENSMUSG00000052298	3069	255	529	2285	529	784	3069	2.09497	472	217	201		m6A	E12
4	105088322	105088323	ENSMUST00000064139.8	.	+	1520	ATGGATTTT	25	0.652174	0.999912	protein_coding	Plpp3	ENSMUSG00000028517	3159	939	478	1742	478	1417	3159	2.05913	1042	103	229		m6A	E12
19	29120805	29120806	ENSMUST00000064393.6	.	+	1365	ACAGACTTT	24	0.833333	0.999958	protein_coding	Rcl1	ENSMUSG00000024785	1803	1122	130	551	130	1252	1803	2.20508	1235	113	264		m6A	E12
19	29120993	29120994	ENSMUST00000064393.6	.	+	1553	TTGGATTGT	23	0.772727	0.999966	protein_coding	Rcl1	ENSMUSG00000024785	1803	1122	130	551	130	1252	1803	2.54628	1423	301	452		m6A	E12
10	117651322	117651323	ENSMUST00000064667.9	.	-	1176	TAAAAGAAA	45	0.95	0.999984	protein_coding	Rap1b	ENSMUSG00000052681	2724	555	229	1940	229	784	2724	2.20206	947	392	362		m6A	E12
10	117651320	117651321	ENSMUST00000064667.9	.	-	1178	AAAGAAAGT	38	0.971429	0.999997	protein_coding	Rap1b	ENSMUSG00000052681	2724	555	229	1940	229	784	2724	2.20309	949	394	364		m6A	E12
10	117651319	117651320	ENSMUST00000064667.9	.	-	1179	AAGAAAGTC	40	0.973684	0.999971	protein_coding	Rap1b	ENSMUSG00000052681	2724	555	229	1940	229	784	2724	2.20361	950	395	365		m6A	E12
10	117651318	117651319	ENSMUST00000064667.9	.	-	1180	AGAAAGTCC	41	0.942857	0.999936	protein_coding	Rap1b	ENSMUSG00000052681	2724	555	229	1940	229	784	2724	2.20412	951	396	366		m6A	E12
10	117651611	117651612	ENSMUST00000064667.9	.	-	887	ACGGACTTT	43	0.428571	0.999969	protein_coding	Rap1b	ENSMUSG00000052681	2724	555	229	1940	229	784	2724	2.05309	658	103	73		m6A	E12
2	163567986	163567987	ENSMUST00000064703.13	.	+	948	TTGGACTCA	36	0.5625	0.999967	protein_coding	Pkig	ENSMUSG00000035268	1036	231	187	618	187	418	1036	2.85761	761	530	610		m6A	E12
13	99558458	99558459	ENSMUST00000064762.6	.	-	11302	CGAGACTTT	281	0.814672	0.99994	protein_coding	Map1b	ENSMUSG00000052727	11808	7395	53	4360	53	7448	11808	2.88394	11249	3854	4010		m6A	E12
3	107520488	107520489	ENSMUST00000064759.7	.	-	2573	AGGGACTGT	24	0.714286	0.99997	protein_coding	Strip1	ENSMUSG00000014601	3215	2514	14	687	14	2528	3215	2.0655	2559	45	293		m6A	E12
3	107520181	107520182	ENSMUST00000064759.7	.	-	2880	ACAGACTCC	30	0.692308	0.999908	protein_coding	Strip1	ENSMUSG00000014601	3215	2514	14	687	14	2528	3215	2.51237	2866	352	600		m6A	E12
3	107520089	107520090	ENSMUST00000064759.7	.	-	2972	TGGGACTAT	29	0.931034	0.999984	protein_coding	Strip1	ENSMUSG00000014601	3215	2514	14	687	14	2528	3215	2.64629	2958	444	692		m6A	E12
13	99560374	99560375	ENSMUST00000064762.6	.	-	9386	ACAGACTTG	46	0.634146	0.999986	protein_coding	Map1b	ENSMUSG00000052727	11808	7395	53	4360	53	7448	11808	2.4445	9333	1938	2094		m6A	E12
6	137727647	137727648	ENSMUST00000064910.7	.	+	1367	ATGGACTAA	99	0.680851	0.999997	protein_coding	Strap	ENSMUSG00000030224	2650	1053	277	1320	277	1330	2650	2.02803	1090	37	99		m6A	E12
13	60323730	60323731	ENSMUST00000065086.6	.	-	1448	GGAGACTTG	102	0.744444	0.999968	protein_coding	Gas1	ENSMUSG00000052957	2961	1032	547	1382	547	1579	2961	1.87306	901	-131			m6A	E12
13	60323359	60323360	ENSMUST00000065086.6	.	-	1819	CGGGACACC	108	0.542857	0.999969	protein_coding	Gas1	ENSMUSG00000052957	2961	1032	547	1382	547	1579	2961	2.17366	1272	240			m6A	E12
13	60323331	60323332	ENSMUST00000065086.6	.	-	1847	CTAGACTCA	135	0.801587	0.999995	protein_coding	Gas1	ENSMUSG00000052957	2961	1032	547	1382	547	1579	2961	2.19392	1300	268			m6A	E12
13	60323289	60323290	ENSMUST00000065086.6	.	-	1889	ATGGACTTG	153	0.928058	0.999994	protein_coding	Gas1	ENSMUSG00000052957	2961	1032	547	1382	547	1579	2961	2.22431	1342	310			m6A	E12
13	60324589	60324590	ENSMUST00000065086.6	.	-	589	GGGGACCTT	65	0.770492	0.999999	protein_coding	Gas1	ENSMUSG00000052957	2961	1032	547	1382	547	1579	2961	1.0407	42	-990			m6A	E12
2	30362899	30362900	ENSMUST00000065134.4	.	-	1331	CCGGACTCC	33	0.83871	0.99999	protein_coding	Ier5l	ENSMUSG00000089762	2683	1221	208	1254	208	1429	2683	1.91974	1123	-98			m6A	E12
2	30362825	30362826	ENSMUST00000065134.4	.	-	1405	CTGGACTCG	28	0.956522	0.999978	protein_coding	Ier5l	ENSMUSG00000089762	2683	1221	208	1254	208	1429	2683	1.98034	1197	-24			m6A	E12
2	30362799	30362800	ENSMUST00000065134.4	.	-	1431	AGGGACCCC	24	0.347826	0.999964	protein_coding	Ier5l	ENSMUSG00000089762	2683	1221	208	1254	208	1429	2683	2.00159	1223	2			m6A	E12
2	30363280	30363281	ENSMUST00000065134.4	.	-	950	TCGGACTTC	24	0.863636	0.999983	protein_coding	Ier5l	ENSMUSG00000089762	2683	1221	208	1254	208	1429	2683	1.6077	742	-479			m6A	E12
2	30363235	30363236	ENSMUST00000065134.4	.	-	995	CTGGACACT	24	0.727273	0.999996	protein_coding	Ier5l	ENSMUSG00000089762	2683	1221	208	1254	208	1429	2683	1.64455	787	-434			m6A	E12
9	91243583	91243584	ENSMUST00000065360.5	.	-	1779	AGAGACTGA	22	0.789474	0.999973	protein_coding	Zic1	ENSMUSG00000032368	2811	1344	398	1069	398	1742	2811	2.03461	1381	37	235		m6A	E12
3	95127505	95127506	ENSMUST00000065482.6	.	-	862	CTGGACTTG	36	0.939394	0.999998	protein_coding	Mllt11	ENSMUSG00000053192	1923	273	600	1050	600	873	1923	1.95971	262	-11	268		m6A	E12
1	90142952	90142953	ENSMUST00000065587.5	.	+	1544	ATGGACATG	27	0.88	0.999998	protein_coding	Ackr3	ENSMUSG00000044337	3065	1089	134	1842	134	1223	3065	2.17427	1410	321	1436		m6A	E12
16	90295107	90295108	ENSMUST00000065856.8	.	+	4059	GAGGACTGT	25	0.833333	0.99996	protein_coding	Hunk	ENSMUSG00000053414	5393	2145	443	2805	443	2588	5393	2.52442	3616	1471	2130		m6A	E12
16	90295518	90295519	ENSMUST00000065856.8	.	+	4470	CTGGACTAC	31	0.903226	0.999989	protein_coding	Hunk	ENSMUSG00000053414	5393	2145	443	2805	443	2588	5393	2.67094	4027	1882	2541		m6A	E12
16	90295640	90295641	ENSMUST00000065856.8	.	+	4592	CAGGACTTG	24	0.913043	0.999996	protein_coding	Hunk	ENSMUSG00000053414	5393	2145	443	2805	443	2588	5393	2.71444	4149	2004	2663		m6A	E12
16	90295994	90295995	ENSMUST00000065856.8	.	+	4946	TTGGACTCT	46	1	0.999996	protein_coding	Hunk	ENSMUSG00000053414	5393	2145	443	2805	443	2588	5393	2.84064	4503	2358	3017		m6A	E12
16	90296038	90296039	ENSMUST00000065856.8	.	+	4990	GTGGACCCA	33	0.484848	0.99993	protein_coding	Hunk	ENSMUSG00000053414	5393	2145	443	2805	443	2588	5393	2.85633	4547	2402	3061		m6A	E12
12	107877442	107877443	ENSMUST00000066060.11	.	-	7329	AAGGACTTG	35	0.83871	0.999968	protein_coding	Bcl11b	ENSMUSG00000048251	8111	2655	459	4997	459	3114	8111	2.84351	6870	4215	6230		m6A	E12
8	80066217	80066218	ENSMUST00000066091.14	.	-	1904	ATGGACAAG	24	0.608696	0.999975	protein_coding	Smad1	ENSMUSG00000031681	3099	1398	447	1254	447	1845	3099	2.04705	1457	59	203		m6A	E12
8	80066047	80066048	ENSMUST00000066091.14	.	-	2074	CAGGACTTT	24	0.904762	0.99995	protein_coding	Smad1	ENSMUSG00000031681	3099	1398	447	1254	447	1845	3099	2.18262	1627	229	373		m6A	E12
1	89080992	89080993	ENSMUST00000066279.11	.	+	3197	AGGGACACT	21	0.631579	0.999993	protein_coding	Sh3bp4	ENSMUSG00000036206	4995	2889	389	1717	389	3278	4995	1.97196	2808	-81	144		m6A	E12
1	89081108	89081109	ENSMUST00000066279.11	.	+	3313	TGGGACTCT	21	0.952381	0.999995	protein_coding	Sh3bp4	ENSMUSG00000036206	4995	2889	389	1717	389	3278	4995	2.02038	2924	35	260		m6A	E12
1	89081129	89081130	ENSMUST00000066279.11	.	+	3334	TGGGACTCC	20	0.85	0.999997	protein_coding	Sh3bp4	ENSMUSG00000036206	4995	2889	389	1717	389	3278	4995	2.03262	2945	56	281		m6A	E12
1	89081151	89081152	ENSMUST00000066279.11	.	+	3356	TGGGACTCC	23	0.772727	0.999999	protein_coding	Sh3bp4	ENSMUSG00000036206	4995	2889	389	1717	389	3278	4995	2.04543	2967	78	303		m6A	E12
6	32769709	32769710	ENSMUST00000066379.11	.	-	991	ATGGACTCA	51	0.755102	0.999983	protein_coding	Chchd3	ENSMUSG00000053768	1550	684	180	686	180	864	1550	2.18513	811	127	151		m6A	E12
2	150871844	150871845	ENSMUST00000066640.5	.	-	1153	CGGGACAAT	25	0.625	0.999956	protein_coding	Nanp	ENSMUSG00000053916	1394	747	72	575	72	819	1394	2.58087	1081	334	991		m6A	E12
19	7252098	7252099	ENSMUST00000066646.12	.	+	2331	AGGGACTAG	96	0.296703	0.999974	protein_coding	Rcor2	ENSMUSG00000024968	2823	1572	683	568	683	2255	2823	2.1338	1648	76	391		m6A	E12
13	29134353	29134354	ENSMUST00000067230.6	.	-	3342	CTGGACTTT	117	0.757009	0.999975	protein_coding	Sox4	ENSMUSG00000076431	4795	1323	692	2780	692	2015	4795	2.47734	2650	1327			m6A	E12
13	29134283	29134284	ENSMUST00000067230.6	.	-	3412	ATTGAGAAG	112	1	1	protein_coding	Sox4	ENSMUSG00000076431	4795	1323	692	2780	692	2015	4795	2.50252	2720	1397			m6A	E12
13	29134281	29134282	ENSMUST00000067230.6	.	-	3414	TGAGAAGAC	122	1	0.999964	protein_coding	Sox4	ENSMUSG00000076431	4795	1323	692	2780	692	2015	4795	2.50324	2722	1399			m6A	E12
14	65636076	65636077	ENSMUST00000066994.7	.	+	3926	GAGGACCCT	25	0.25	0.999926	protein_coding	Zfp395	ENSMUSG00000034522	4229	1527	102	2600	102	1629	4229	2.88346	3824	2297	2409		m6A	E12
14	65636099	65636100	ENSMUST00000066994.7	.	+	3949	GGAGACTGA	26	0.695652	0.999981	protein_coding	Zfp395	ENSMUSG00000034522	4229	1527	102	2600	102	1629	4229	2.89231	3847	2320	2432		m6A	E12
13	29135814	29135815	ENSMUST00000067230.6	.	-	1881	CGGGACCTG	27	0.230769	0.999967	protein_coding	Sox4	ENSMUSG00000076431	4795	1323	692	2780	692	2015	4795	1.89872	1189	-134			m6A	E12
13	29135763	29135764	ENSMUST00000067230.6	.	-	1932	CCGGACTAT	28	0.84	0.999994	protein_coding	Sox4	ENSMUSG00000076431	4795	1323	692	2780	692	2015	4795	1.93726	1240	-83			m6A	E12
13	29135421	29135422	ENSMUST00000067230.6	.	-	2274	GTGGACCCG	42	0.190476	0.999959	protein_coding	Sox4	ENSMUSG00000076431	4795	1323	692	2780	692	2015	4795	2.09317	1582	259			m6A	E12
13	29135386	29135387	ENSMUST00000067230.6	.	-	2309	GGGGACTCG	42	0.95122	0.999998	protein_coding	Sox4	ENSMUSG00000076431	4795	1323	692	2780	692	2015	4795	2.10576	1617	294			m6A	E12
13	29135274	29135275	ENSMUST00000067230.6	.	-	2421	AGAGACTCC	41	1	0.999997	protein_coding	Sox4	ENSMUSG00000076431	4795	1323	692	2780	692	2015	4795	2.14604	1729	406			m6A	E12
13	29135238	29135239	ENSMUST00000067230.6	.	-	2457	CCGGACTTG	47	0.976744	0.999998	protein_coding	Sox4	ENSMUSG00000076431	4795	1323	692	2780	692	2015	4795	2.15899	1765	442			m6A	E12
13	29134822	29134823	ENSMUST00000067230.6	.	-	2873	GGGGACCTC	68	0.25	0.999931	protein_coding	Sox4	ENSMUSG00000076431	4795	1323	692	2780	692	2015	4795	2.30863	2181	858			m6A	E12
13	29134780	29134781	ENSMUST00000067230.6	.	-	2915	AAGGACCCG	74	0.61194	0.999943	protein_coding	Sox4	ENSMUSG00000076431	4795	1323	692	2780	692	2015	4795	2.32374	2223	900			m6A	E12
13	29134655	29134656	ENSMUST00000067230.6	.	-	3040	GGAGACTGT	90	0.927711	0.999978	protein_coding	Sox4	ENSMUSG00000076431	4795	1323	692	2780	692	2015	4795	2.36871	2348	1025			m6A	E12
13	29134252	29134253	ENSMUST00000067230.6	.	-	3443	ACGGACTCT	82	0.395062	0.999942	protein_coding	Sox4	ENSMUSG00000076431	4795	1323	692	2780	692	2015	4795	2.51367	2751	1428			m6A	E12
12	21356849	21356850	ENSMUST00000067284.10	.	+	1608	TTTAATTAC	32	1	0.999931	protein_coding	Cpsf3	ENSMUSG00000054309	2499	2055	137	307	137	2192	2499	1.71582	1471	-584	76	33	m6A	E12
12	8548944	8548945	ENSMUST00000067384.6	.	-	1064	AAGGACACC	31	0.903226	0.999991	protein_coding	Rhob	ENSMUSG00000054364	2349	591	377	1381	377	968	2349	2.06951	687	96			m6A	E12
12	8548434	8548435	ENSMUST00000067384.6	.	-	1574	CTGGACTTG	60	0.839286	0.999995	protein_coding	Rhob	ENSMUSG00000054364	2349	591	377	1381	377	968	2349	2.43881	1197	606			m6A	E12
12	8548239	8548240	ENSMUST00000067384.6	.	-	1769	AGAGACTAT	81	0.947368	0.999998	protein_coding	Rhob	ENSMUSG00000054364	2349	591	377	1381	377	968	2349	2.58001	1392	801			m6A	E12
12	8549438	8549439	ENSMUST00000067384.6	.	-	570	GAGGACTAC	31	0.703704	0.999987	protein_coding	Rhob	ENSMUSG00000054364	2349	591	377	1381	377	968	2349	1.32657	193	-398			m6A	E12
12	8549363	8549364	ENSMUST00000067384.6	.	-	645	CCGGACTCT	31	1	0.999996	protein_coding	Rhob	ENSMUSG00000054364	2349	591	377	1381	377	968	2349	1.45347	268	-323			m6A	E12
12	8549273	8549274	ENSMUST00000067384.6	.	-	735	AAAGACCTG	35	0.4	0.999991	protein_coding	Rhob	ENSMUSG00000054364	2349	591	377	1381	377	968	2349	1.60575	358	-233			m6A	E12
12	8549037	8549038	ENSMUST00000067384.6	.	-	971	AGGGACGCG	41	0.282051	0.999952	protein_coding	Rhob	ENSMUSG00000054364	2349	591	377	1381	377	968	2349	2.00217	594	3			m6A	E12
8	54973841	54973842	ENSMUST00000067476.9	.	-	3091	TTGGACTTT	32	0.290323	0.999943	protein_coding	Spcs3	ENSMUSG00000054408	3466	543	93	2830	93	636	3466	2.86749	2998	2455	2588		m6A	E12
9	21316288	21316289	ENSMUST00000067646.12	.	+	3181	TGGGACCCG	40	0.275	0.99997	protein_coding	Ilf3	ENSMUSG00000032178	3549	2697	324	528	324	3021	3549	2.30303	2857	160	297		m6A	E12
9	21316323	21316324	ENSMUST00000067646.12	.	+	3216	TTGGACTCC	39	0.864865	0.999994	protein_coding	Ilf3	ENSMUSG00000032178	3549	2697	324	528	324	3021	3549	2.36932	2892	195	332		m6A	E12
9	70687506	70687507	ENSMUST00000067880.13	.	+	4588	TGAAATCAA	26	1	0.999953	protein_coding	Adam10	ENSMUSG00000054693	4593	2250	208	2135	208	2458	4593	2.99766	4380	2130	2225		m6A	E12
14	31804960	31804961	ENSMUST00000067955.12	.	-	517	TGGGACTGG	22	0.833333	0.999919	protein_coding	Dph3	ENSMUSG00000021905	2953	249	92	2612	92	341	2953	2.06738	425	176	242		m6A	E12
11	98883979	98883980	ENSMUST00000068031.8	.	-	5009	CAGGACTGC	159	0.763889	0.999975	protein_coding	Top2a	ENSMUSG00000020914	5221	4587	123	511	123	4710	5221	2.58513	4886	299	259		m6A	E12
7	28593628	28593629	ENSMUST00000068045.14	.	-	2920	AGAGACTCC	20	0.6	0.999965	protein_coding	Actn4	ENSMUSG00000054808	3877	2739	157	981	157	2896	3877	2.02446	2763	24	183		m6A	E12
15	81534984	81534985	ENSMUST00000068387.11	.	+	8272	CTGGACTGG	22	0.842105	0.999943	protein_coding	Ep300	ENSMUSG00000055024	9566	7239	1232	1095	1232	8471	9566	1.97251	7040	-199	1982		m6A	E12
10	56264930	56264931	ENSMUST00000068581.9	.	+	1490	AAAGACATT	20	0.947368	0.999986	protein_coding	Gja1	ENSMUSG00000050953	3071	1149	202	1720	202	1351	3071	2.08081	1288	139	1301		m6A	E12
10	56265338	56265339	ENSMUST00000068581.9	.	+	1898	ATGGACCTT	29	0.275862	0.999983	protein_coding	Gja1	ENSMUSG00000050953	3071	1149	202	1720	202	1351	3071	2.31802	1696	547	1709		m6A	E12
10	56266285	56266286	ENSMUST00000068581.9	.	+	2845	AGTGACTTA	53	0.608696	0.999958	protein_coding	Gja1	ENSMUSG00000050953	3071	1149	202	1720	202	1351	3071	2.8686	2643	1494	2656		m6A	E12
9	58784199	58784200	ENSMUST00000068664.7	.	-	5148	GTAGACATT	20	0.4	0.99998	protein_coding	Neo1	ENSMUSG00000032340	7379	4479	313	2587	313	4792	7379	2.13761	4835	356	440		m6A	E12
9	58783991	58783992	ENSMUST00000068664.7	.	-	5356	TGAGACATT	23	0.454545	0.999904	protein_coding	Neo1	ENSMUSG00000032340	7379	4479	313	2587	313	4792	7379	2.21801	5043	564	648		m6A	E12
9	108450230	108450231	ENSMUST00000068700.7	.	-	3441	ATGGACTGC	75	0.731343	0.999918	protein_coding	Wdr6	ENSMUSG00000066357	4163	3378	146	639	146	3524	4163	1.97543	3295	-83	381		m6A	E12
11	102691224	102691225	ENSMUST00000068933.12	.	-	1082	TTCGAGACT	22	0.894737	0.999967	protein_coding	Gjc1	ENSMUSG00000034520	1903	1191	306	406	306	1497	1903	1.65155	776	-415	796		m6A	E12
11	102691222	102691223	ENSMUST00000068933.12	.	-	1084	CGAGACTCA	20	0.882353	0.999993	protein_coding	Gjc1	ENSMUSG00000034520	1903	1191	306	406	306	1497	1903	1.65323	778	-413	798		m6A	E12
11	102690994	102690995	ENSMUST00000068933.12	.	-	1312	CTGGAGACT	27	0.84	0.999995	protein_coding	Gjc1	ENSMUSG00000034520	1903	1191	306	406	306	1497	1903	1.84467	1006	-185	1026		m6A	E12
11	102690992	102690993	ENSMUST00000068933.12	.	-	1314	GGAGACTCT	26	0.76	0.999998	protein_coding	Gjc1	ENSMUSG00000034520	1903	1191	306	406	306	1497	1903	1.84635	1008	-183	1028		m6A	E12
11	102690673	102690674	ENSMUST00000068933.12	.	-	1633	GGGGACTCT	28	0.964286	0.999918	protein_coding	Gjc1	ENSMUSG00000034520	1903	1191	306	406	306	1497	1903	2.33498	1327	136	1347		m6A	E12
11	102691370	102691371	ENSMUST00000068933.12	.	-	936	CAGCAGACT	20	1	0.999943	protein_coding	Gjc1	ENSMUSG00000034520	1903	1191	306	406	306	1497	1903	1.52897	630	-561	650		m6A	E12
10	117184520	117184521	ENSMUST00000069168.13	.	-	2582	CTTAATTAC	23	1	0.999925	protein_coding	Cpsf6	ENSMUSG00000055531	6526	1656	72	4798	72	1728	6526	2.17799	2510	854	851		m6A	E12
7	5056161	5056162	ENSMUST00000069324.7	.	+	535	TCGGACCTC	29	0.586207	0.999995	protein_coding	Zfp580	ENSMUSG00000055633	1096	519	189	388	189	708	1096	1.66667	346	-173	358		m6A	E12
15	84437890	84437891	ENSMUST00000069476.5	.	-	4133	TGAGACTTT	29	0.344828	0.999912	protein_coding	Rtl6	ENSMUSG00000055745	4426	732	630	3064	630	1362	4426	2.90437	3503	2771			m6A	E12
15	84437783	84437784	ENSMUST00000069476.5	.	-	4240	GAGGACTCC	24	0.5	0.999933	protein_coding	Rtl6	ENSMUSG00000055745	4426	732	630	3064	630	1362	4426	2.9393	3610	2878			m6A	E12
12	40367098	40367099	ENSMUST00000069637.15	.	-	1320	TGGGATCAA	21	0.764706	0.999905	protein_coding	Zfp277	ENSMUSG00000055917	2188	1374	143	671	143	1517	2188	1.85662	1177	-197	165	10	m6A	E12
4	126207291	126207292	ENSMUST00000070132.7	.	+	3500	GTGGACATT	24	0.458333	0.999931	protein_coding	Col8a2	ENSMUSG00000056174	4332	2100	200	2032	200	2300	4332	2.59055	3300	1200	3119		m6A	E12
6	72296094	72296095	ENSMUST00000070345.5	.	-	1809	ACAGACTGA	37	0.9375	0.999973	protein_coding	Usp39	ENSMUSG00000056305	2244	1695	35	514	35	1730	2244	2.1537	1774	79	127		m6A	E12
19	5120347	5120348	ENSMUST00000070630.8	.	+	2242	ACGGACTGC	23	0.818182	0.999984	protein_coding	Cd248	ENSMUSG00000056481	2605	2298	48	259	48	2346	2605	1.95474	2194	-104			m6A	E12
19	5120489	5120490	ENSMUST00000070630.8	.	+	2384	AAGGACTTG	27	1	0.999948	protein_coding	Cd248	ENSMUSG00000056481	2605	2298	48	259	48	2346	2605	2.14672	2336	38			m6A	E12
19	5120500	5120501	ENSMUST00000070630.8	.	+	2395	TTGGACACA	27	0.846154	0.999984	protein_coding	Cd248	ENSMUSG00000056481	2605	2298	48	259	48	2346	2605	2.18919	2347	49			m6A	E12
19	5120525	5120526	ENSMUST00000070630.8	.	+	2420	AAGGACTTA	21	0.833333	0.999981	protein_coding	Cd248	ENSMUSG00000056481	2605	2298	48	259	48	2346	2605	2.28571	2372	74			m6A	E12
17	65958958	65958959	ENSMUST00000070673.9	.	-	3237	AGTGACTCA	21	0.65	0.999981	protein_coding	Rab31	ENSMUSG00000056515	3473	588	208	2677	208	796	3473	2.91184	3029	2441	2539		m6A	E12
7	127507562	127507563	ENSMUST00000071056.14	.	+	1574	ACAGACTGC	32	0.444444	0.999934	protein_coding	Bckdk	ENSMUSG00000030802	3405	1239	256	1910	256	1495	3405	2.04136	1318	79	224		m6A	E12
7	127507605	127507606	ENSMUST00000071056.14	.	+	1617	GTGGACTTA	26	0.708333	0.999997	protein_coding	Bckdk	ENSMUSG00000030802	3405	1239	256	1910	256	1495	3405	2.06387	1361	122	267		m6A	E12
7	127507732	127507733	ENSMUST00000071056.14	.	+	1744	GAGGACTCC	30	0.592593	0.999995	protein_coding	Bckdk	ENSMUSG00000030802	3405	1239	256	1910	256	1495	3405	2.13037	1488	249	394		m6A	E12
12	108073119	108073120	ENSMUST00000071095.14	.	-	2324	TTGGACTCT	23	0.772727	0.999992	protein_coding	Setd3	ENSMUSG00000056770	2755	1785	169	801	169	1954	2755	2.46192	2155	370	817		m6A	E12
8	124147408	124147409	ENSMUST00000071134.4	.	+	522	GTGGACTCA	190	0.478022	0.999951	protein_coding	Tubb3	ENSMUSG00000062380	1868	1353	182	333	182	1535	1868	1.25129	340	-1013	63		m6A	E12
8	124147597	124147598	ENSMUST00000071134.4	.	+	711	TCGGACACT	171	0.485207	0.999936	protein_coding	Tubb3	ENSMUSG00000062380	1868	1353	182	333	182	1535	1868	1.39098	529	-824	252		m6A	E12
8	124147738	124147739	ENSMUST00000071134.4	.	+	852	GGGGACCTC	193	0.535135	0.999967	protein_coding	Tubb3	ENSMUSG00000062380	1868	1353	182	333	182	1535	1868	1.4952	670	-683	393		m6A	E12
17	57387813	57387814	ENSMUST00000071135.6	.	-	1479	ATGGACGAG	36	0.771429	0.999973	protein_coding	Tubb4a	ENSMUSG00000062591	2228	1335	269	624	269	1604	2228	1.90637	1210	-125	933		m6A	E12
17	57388579	57388580	ENSMUST00000071135.6	.	-	713	GGGGACCTT	21	0.285714	0.999924	protein_coding	Tubb4a	ENSMUSG00000062591	2228	1335	269	624	269	1604	2228	1.33258	444	-891	167		m6A	E12
17	57388353	57388354	ENSMUST00000071135.6	.	-	939	GGGGACCTC	21	0.428571	0.999977	protein_coding	Tubb4a	ENSMUSG00000062591	2228	1335	269	624	269	1604	2228	1.50187	670	-665	393		m6A	E12
4	140448889	140448890	ENSMUST00000071169.9	.	+	2357	AGGGACTGT	36	0.424242	0.999964	protein_coding	Rcc2	ENSMUSG00000040945	3999	1563	420	2016	420	1983	3999	2.18552	1937	374	479		m6A	E12
12	78932016	78932017	ENSMUST00000071230.8	.	+	1637	AGGGACTCC	49	0.466667	0.999958	protein_coding	Eif2s1	ENSMUSG00000021116	3405	948	363	2094	363	1311	3405	2.15568	1274	326	452		m6A	E12
17	47084137	47084138	ENSMUST00000071430.7	.	+	577	CTGGACACT	24	0.714286	0.99993	protein_coding	2310039H08Rik	ENSMUSG00000062619	762	345	178	239	178	523	762	2.22594	399	54			m6A	E12
17	47084155	47084156	ENSMUST00000071430.7	.	+	595	TGGGACTCA	22	0.909091	0.99999	protein_coding	2310039H08Rik	ENSMUSG00000062619	762	345	178	239	178	523	762	2.30126	417	72			m6A	E12
6	86346532	86346533	ENSMUST00000071492.9	.	+	1135	CTAGAAGCC	32	0.866667	0.999975	protein_coding	Fam136a	ENSMUSG00000057497	1643	417	87	1139	87	504	1643	2.55399	1048	631	820		m6A	E12
6	86346533	86346534	ENSMUST00000071492.9	.	+	1136	TAGAAGCCC	26	1	0.999975	protein_coding	Fam136a	ENSMUSG00000057497	1643	417	87	1139	87	504	1643	2.55487	1049	632	821		m6A	E12
6	86345925	86345926	ENSMUST00000071492.9	.	+	528	CGGGACTGC	26	0.958333	0.999969	protein_coding	Fam136a	ENSMUSG00000057497	1643	417	87	1139	87	504	1643	2.02107	441	24	213		m6A	E12
6	86346038	86346039	ENSMUST00000071492.9	.	+	641	CTGGACACT	24	0.869565	0.999997	protein_coding	Fam136a	ENSMUSG00000057497	1643	417	87	1139	87	504	1643	2.12028	554	137	326		m6A	E12
17	46985925	46985926	ENSMUST00000071841.7	.	-	1649	CTGGACTCG	48	0.458333	0.999986	protein_coding	Klhdc3	ENSMUSG00000063576	2100	1149	415	536	415	1564	2100	2.15858	1234	85	152		m6A	E12
17	46985895	46985896	ENSMUST00000071841.7	.	-	1679	ATGGACTAG	38	0.714286	0.999998	protein_coding	Klhdc3	ENSMUSG00000063576	2100	1149	415	536	415	1564	2100	2.21455	1264	115	182		m6A	E12
1	9616881	9616882	ENSMUST00000072079.9	.	+	1249	TGGGACTGT	21	1	0.999961	protein_coding	Rrs1	ENSMUSG00000061024	2048	1098	116	834	116	1214	2048	2.04197	1133	35			m6A	E12
1	9616994	9616995	ENSMUST00000072079.9	.	+	1362	AGAGACACT	24	0.409091	0.999917	protein_coding	Rrs1	ENSMUSG00000061024	2048	1098	116	834	116	1214	2048	2.17746	1246	148			m6A	E12
15	58655258	58655259	ENSMUST00000072113.6	.	-	2605	CATAATTAC	25	0.96	0.99992	protein_coding	Tmem65	ENSMUSG00000062373	3747	705	402	2640	402	1107	3747	2.56742	2203	1498	1600		m6A	E12
13	100916175	100916176	ENSMUST00000072119.15	.	-	1470	ATAGACTGC	56	0.465116	0.999945	protein_coding	Ccnb1	ENSMUSG00000041431	2489	1293	168	1028	168	1461	2489	2.00875	1302	9	117		m6A	E12
10	90985166	90985167	ENSMUST00000072239.14	.	-	1798	TTGGACCTT	80	0.675325	1	protein_coding	Tmpo	ENSMUSG00000019961	3533	1359	269	1905	269	1628	3533	2.08924	1529	170	453		m6A	E12
10	90985086	90985087	ENSMUST00000072239.14	.	-	1878	GTGGACATC	71	0.457143	0.999947	protein_coding	Tmpo	ENSMUSG00000019961	3533	1359	269	1905	269	1628	3533	2.13123	1609	250	533		m6A	E12
10	90983706	90983707	ENSMUST00000072239.14	.	-	3258	GAGAAGCCC	125	1	0.999996	protein_coding	Tmpo	ENSMUSG00000019961	3533	1359	269	1905	269	1628	3533	2.85564	2989	1630	1913		m6A	E12
10	120199164	120199165	ENSMUST00000072777.14	.	-	1724	AAAAACAGC	33	1	0.999957	protein_coding	Hmga2	ENSMUSG00000056758	3710	327	406	2977	406	733	3710	2.33289	1318	991	1036		m6A	E12
10	120198816	120198817	ENSMUST00000072777.14	.	-	2072	AAAAAAAAA	61	0.944444	0.999942	protein_coding	Hmga2	ENSMUSG00000056758	3710	327	406	2977	406	733	3710	2.44978	1666	1339	1384		m6A	E12
5	21866641	21866642	ENSMUST00000072896.13	.	+	1170	AAAGACTCA	21	0.722222	0.999987	protein_coding	Armc10	ENSMUSG00000038525	2221	921	224	1076	224	1145	2221	2.02323	946	25	280		m6A	E12
1	82708956	82708957	ENSMUST00000073025.12	.	+	619	CTAGATTTC	28	0.84	0.999938	protein_coding	Mff	ENSMUSG00000026150	1706	720	315	671	315	1035	1706	1.42222	304	-416	123	47	m6A	E12
6	128350433	128350434	ENSMUST00000073316.13	.	+	1976	GAGGACCTT	21	1	0.999988	protein_coding	Foxm1	ENSMUSG00000001517	4652	2274	198	2180	198	2472	4652	1.78188	1778	-496	694		m6A	E12
6	128350657	128350658	ENSMUST00000073316.13	.	+	2200	TTTGACTCG	20	0.95	0.999986	protein_coding	Foxm1	ENSMUSG00000001517	4652	2274	198	2180	198	2472	4652	1.88039	2002	-272	918		m6A	E12
6	128351898	128351899	ENSMUST00000073316.13	.	+	3441	TTGGACTCT	33	0.909091	0.999992	protein_coding	Foxm1	ENSMUSG00000001517	4652	2274	198	2180	198	2472	4652	2.4445	3243	969	2159		m6A	E12
4	139045564	139045565	ENSMUST00000073787.7	.	+	1115	ATAGACTGT	39	0.714286	0.999987	protein_coding	Akr7a5	ENSMUSG00000028743	1288	1104	11	173	11	1115	1288	2	1104	0	162		m6A	E12
8	96552584	96552585	ENSMUST00000074053.6	.	+	611	CCGGACTTT	21	0.52381	0.999972	protein_coding	Sap18b	ENSMUSG00000061104	789	519	18	252	18	537	789	2.29365	593	74			m6A	E12
2	26525956	26525957	ENSMUST00000074240.4	.	+	1069	TGTGAGACT	35	0.769231	0.999931	protein_coding	Dipk1b	ENSMUSG00000036186	1622	1296	180	146	180	1476	1622	1.68596	889	-407	406		m6A	E12
2	26525958	26525959	ENSMUST00000074240.4	.	+	1071	TGAGACTAC	35	0.517241	0.999985	protein_coding	Dipk1b	ENSMUSG00000036186	1622	1296	180	146	180	1476	1622	1.6875	891	-405	408		m6A	E12
2	26526190	26526191	ENSMUST00000074240.4	.	+	1303	AGGGACTAT	33	0.551724	0.999957	protein_coding	Dipk1b	ENSMUSG00000036186	1622	1296	180	146	180	1476	1622	1.86651	1123	-173	640		m6A	E12
2	26526269	26526270	ENSMUST00000074240.4	.	+	1382	GTGGACTGG	27	0.782609	0.999995	protein_coding	Dipk1b	ENSMUSG00000036186	1622	1296	180	146	180	1476	1622	1.92747	1202	-94	719		m6A	E12
2	26525746	26525747	ENSMUST00000074240.4	.	+	859	GGGGACCTC	26	0.291667	0.99998	protein_coding	Dipk1b	ENSMUSG00000036186	1622	1296	180	146	180	1476	1622	1.52392	679	-617	196		m6A	E12
2	26525861	26525862	ENSMUST00000074240.4	.	+	974	TTGGACCTG	30	0.642857	0.999963	protein_coding	Dipk1b	ENSMUSG00000036186	1622	1296	180	146	180	1476	1622	1.61265	794	-502	311		m6A	E12
17	36175464	36175465	ENSMUST00000074259.15	.	+	636	TGAGACTCT	28	0.6	0.999987	protein_coding	Nrm	ENSMUSG00000059791	1466	789	67	610	67	856	1466	1.72117	569	-220	62		m6A	E12
3	96468193	96468194	ENSMUST00000074519.13	.	+	1821	AGGGACTTT	29	0.8	0.999993	protein_coding	Txnip	ENSMUSG00000038393	2827	1194	279	1354	279	1473	2827	2.25702	1542	348	399		m6A	E12
11	115970381	115970382	ENSMUST00000074628.13	.	-	842	GACAAGAAG	26	0.956522	0.999996	protein_coding	Wbp2	ENSMUSG00000034341	1826	786	70	970	70	856	1826	1.98219	772	-14	40		m6A	E12
1	136104692	136104693	ENSMUST00000075164.11	.	+	8071	AGAGACTGC	21	0.904762	0.999989	protein_coding	Kif21b	ENSMUSG00000041642	9115	4875	333	3907	333	5208	9115	2.73279	7738	2863	2918		m6A	E12
8	103361123	103361124	ENSMUST00000075190.5	.	-	3249	TATGACTCC	43	0.926829	0.999985	protein_coding	Cdh11	ENSMUSG00000031673	5647	2391	1037	2219	1037	3428	5647	1.92514	2212	-179	318		m6A	E12
8	103361033	103361034	ENSMUST00000075190.5	.	-	3339	CTGGACTAC	51	0.96	0.999993	protein_coding	Cdh11	ENSMUSG00000031673	5647	2391	1037	2219	1037	3428	5647	1.96278	2302	-89	408		m6A	E12
8	103361008	103361009	ENSMUST00000075190.5	.	-	3364	GGGGACCTC	54	0.388889	0.999921	protein_coding	Cdh11	ENSMUSG00000031673	5647	2391	1037	2219	1037	3428	5647	1.97323	2327	-64	433		m6A	E12
8	103360967	103360968	ENSMUST00000075190.5	.	-	3405	AAAGACACT	51	0.772727	0.999934	protein_coding	Cdh11	ENSMUSG00000031673	5647	2391	1037	2219	1037	3428	5647	1.99038	2368	-23	474		m6A	E12
8	103360520	103360521	ENSMUST00000075190.5	.	-	3852	ATGGACACT	49	0.914894	0.999988	protein_coding	Cdh11	ENSMUSG00000031673	5647	2391	1037	2219	1037	3428	5647	2.19108	2815	424	921		m6A	E12
5	75167352	75167353	ENSMUST00000075452.7	.	-	994	AGAGACTTT	35	0.625	0.999983	protein_coding	Chic2	ENSMUSG00000029229	9699	498	476	8725	476	974	9699	2.00229	518	20	71		m6A	E12
7	79529577	79529578	ENSMUST00000075657.8	.	-	1307	GTAGACTGT	37	0.5	0.999952	protein_coding	Ap3s2	ENSMUSG00000063801	5813	582	72	5159	72	654	5813	2.12657	1235	653	782		m6A	E12
7	79530050	79530051	ENSMUST00000075657.8	.	-	834	ATAGACATC	27	0.384615	0.999977	protein_coding	Ap3s2	ENSMUSG00000063801	5813	582	72	5159	72	654	5813	2.03489	762	180	309		m6A	E12
7	79529988	79529989	ENSMUST00000075657.8	.	-	896	AGGGACTGT	26	0.961538	0.999972	protein_coding	Ap3s2	ENSMUSG00000063801	5813	582	72	5159	72	654	5813	2.04691	824	242	371		m6A	E12
13	34311580	34311581	ENSMUST00000075774.5	.	-	1331	ATGGACGAG	413	0.78877	0.999985	protein_coding	Tubb2b	ENSMUSG00000045136	2182	1338	121	723	121	1459	2182	1.90433	1210	-128	933		m6A	E12
13	34312450	34312451	ENSMUST00000075774.5	.	-	461	GTGGACTCT	282	0.541353	0.999957	protein_coding	Tubb2b	ENSMUSG00000045136	2182	1338	121	723	121	1459	2182	1.25411	340	-998	63		m6A	E12
8	125759662	125759663	ENSMUST00000075896.7	.	+	1122	TGAGACTGT	23	0.473684	0.999946	protein_coding	Tsnax	ENSMUSG00000056820	2391	873	200	1318	200	1073	2391	2.03718	922	49	427		m6A	E12
6	115780805	115780806	ENSMUST00000075995.7	.	+	3761	ACGGACTCT	32	0.83871	0.999993	protein_coding	Cand2	ENSMUSG00000030319	5474	3708	73	1693	73	3781	5474	1.99461	3688	-20	208		m6A	E12
5	31638117	31638118	ENSMUST00000076264.8	.	+	2318	AGAGACTGC	23	0.636364	0.999956	protein_coding	Zfp512	ENSMUSG00000062761	3299	1689	113	1497	113	1802	3299	2.34469	2205	516	804		m6A	E12
3	96081015	96081016	ENSMUST00000076372.5	.	+	564	CTGGACCCA	63	0.269841	0.999924	protein_coding	Sf3b4	ENSMUSG00000068856	1915	1275	242	398	242	1517	1915	1.25255	322	-953	159	384	m6A	E12
3	90407268	90407269	ENSMUST00000076639.11	.	-	837	AAGGACACC	20	0.470588	0.999914	protein_coding	Chtop	ENSMUSG00000001017	1842	609	289	944	289	898	1842	1.89984	548	-61	145		m6A	E12
3	90407177	90407178	ENSMUST00000076639.11	.	-	928	TTAGACTCT	21	0.8	0.999992	protein_coding	Chtop	ENSMUSG00000001017	1842	609	289	944	289	898	1842	2.03178	639	30	236		m6A	E12
10	90952805	90952806	ENSMUST00000076694.13	.	-	1241	ATGGACTGA	230	0.5	0.999954	protein_coding	Slc25a3	ENSMUSG00000061904	1612	1074	148	390	148	1222	1612	2.04872	1093	19	180		m6A	E12
7	3623108	3623109	ENSMUST00000076657.11	.	+	297	TGGAAGAGG	70	0.403226	0.999902	protein_coding	Ndufa3	ENSMUSG00000035674	515	255	25	235	25	280	515	2.07234	272	17	109		m6A	E12
17	3247644	3247645	ENSMUST00000076734.8	.	+	3376	GTATAGACA	20	0.944444	0.999982	protein_coding	Scaf8	ENSMUSG00000046201	4866	3807	410	649	410	4217	4866	1.77909	2966	-841	610		m6A	E12
17	3247868	3247869	ENSMUST00000076734.8	.	+	3600	GTGGACATG	20	0.722222	0.999921	protein_coding	Scaf8	ENSMUSG00000046201	4866	3807	410	649	410	4217	4866	1.83793	3190	-617	834		m6A	E12
17	3248130	3248131	ENSMUST00000076734.8	.	+	3862	GAAGACCCT	22	0.727273	0.999994	protein_coding	Scaf8	ENSMUSG00000046201	4866	3807	410	649	410	4217	4866	1.90675	3452	-355	1096		m6A	E12
17	3248366	3248367	ENSMUST00000076734.8	.	+	4098	AAGGACCCT	23	0.565217	0.99998	protein_coding	Scaf8	ENSMUSG00000046201	4866	3807	410	649	410	4217	4866	1.96874	3688	-119	1332		m6A	E12
17	3248470	3248471	ENSMUST00000076734.8	.	+	4202	AGAGACTGA	22	0.85	0.99993	protein_coding	Scaf8	ENSMUSG00000046201	4866	3807	410	649	410	4217	4866	1.99606	3792	-15	1436		m6A	E12
17	3248479	3248480	ENSMUST00000076734.8	.	+	4211	GGGGACATA	26	0.52	0.999909	protein_coding	Scaf8	ENSMUSG00000046201	4866	3807	410	649	410	4217	4866	1.99842	3801	-6	1445		m6A	E12
1	159172554	159172555	ENSMUST00000076894.11	.	+	2460	TGGGACACT	49	0.395833	0.999949	protein_coding	Cop1	ENSMUSG00000040782	5116	2202	112	2802	112	2314	5116	2.05211	2348	146	164		m6A	E12
5	31668588	31668589	ENSMUST00000076949.13	.	+	1484	TTGGACCTT	26	0.666667	0.999989	protein_coding	Gpn1	ENSMUSG00000064037	3144	1119	32	1993	32	1151	3144	2.16708	1452	333	413		m6A	E12
16	18040953	18040954	ENSMUST00000076957.7	.	-	2530	GTGGACACA	22	0.6	0.999992	protein_coding	Zdhhc8	ENSMUSG00000060166	4868	2289	126	2453	126	2415	4868	2.04688	2404	115	287		m6A	E12
16	18040828	18040829	ENSMUST00000076957.7	.	-	2655	CTGGACTGC	22	0.636364	0.99999	protein_coding	Zdhhc8	ENSMUSG00000060166	4868	2289	126	2453	126	2415	4868	2.09784	2529	240	412		m6A	E12
2	27652217	27652218	ENSMUST00000077257.12	.	+	4153	AGAGACTGC	23	0.727273	0.999989	protein_coding	Rxra	ENSMUSG00000015846	4905	1404	232	3269	232	1636	4905	2.76996	3921	2517	2665		m6A	E12
2	27652280	27652281	ENSMUST00000077257.12	.	+	4216	CAAGACTTT	21	0.555556	0.999964	protein_coding	Rxra	ENSMUSG00000015846	4905	1404	232	3269	232	1636	4905	2.78923	3984	2580	2728		m6A	E12
2	27652360	27652361	ENSMUST00000077257.12	.	+	4296	GGGGACTCT	30	0.964286	0.999993	protein_coding	Rxra	ENSMUSG00000015846	4905	1404	232	3269	232	1636	4905	2.8137	4064	2660	2808		m6A	E12
2	27652847	27652848	ENSMUST00000077257.12	.	+	4783	TGGGACATT	31	0.740741	0.999972	protein_coding	Rxra	ENSMUSG00000015846	4905	1404	232	3269	232	1636	4905	2.96268	4551	3147	3295		m6A	E12
6	47773737	47773738	ENSMUST00000077290.9	.	-	1735	ATGGACCCC	28	0.642857	0.999977	protein_coding	Pdia4	ENSMUSG00000025823	2399	1926	126	347	126	2052	2399	1.83541	1609	-317	99		m6A	E12
6	47773725	47773726	ENSMUST00000077290.9	.	-	1747	AAGGACGTC	40	0.388889	0.999906	protein_coding	Pdia4	ENSMUSG00000025823	2399	1926	126	347	126	2052	2399	1.84164	1621	-305	111		m6A	E12
6	47773530	47773531	ENSMUST00000077290.9	.	-	1942	GGGGACAAA	54	0.596154	0.99995	protein_coding	Pdia4	ENSMUSG00000025823	2399	1926	126	347	126	2052	2399	1.94289	1816	-110	306		m6A	E12
6	47773325	47773326	ENSMUST00000077290.9	.	-	2147	CTTGACTTT	61	0.574074	0.999911	protein_coding	Pdia4	ENSMUSG00000025823	2399	1926	126	347	126	2052	2399	2.27378	2021	95	511		m6A	E12
6	47773265	47773266	ENSMUST00000077290.9	.	-	2207	AGTGACTTG	64	0.639344	0.999968	protein_coding	Pdia4	ENSMUSG00000025823	2399	1926	126	347	126	2052	2399	2.44669	2081	155	571		m6A	E12
6	47780520	47780521	ENSMUST00000077290.9	.	-	936	TGGGATTGT	24	0.47619	0.999925	protein_coding	Pdia4	ENSMUSG00000025823	2399	1926	126	347	126	2052	2399	1.42056	810	-1116	2	157	m6A	E12
4	134654479	134654480	ENSMUST00000078084.7	.	+	1246	AGAGACTTA	28	0.807692	0.999993	protein_coding	Rsrp1	ENSMUSG00000037266	1749	897	228	624	228	1125	1749	2.19391	1018	121	238		m6A	E12
12	54907747	54907748	ENSMUST00000078124.8	.	-	793	TGAGACTGT	48	0.431818	0.999949	protein_coding	Cfl2	ENSMUSG00000062929	2940	501	131	2308	131	632	2940	2.06976	662	161	274		m6A	E12
11	58840289	58840290	ENSMUST00000078267.5	.	+	544	CTGGACCTT	36	0.277778	0.999974	protein_coding	H2bu2	ENSMUSG00000056895	614	381	20	213	20	401	614	2.67136	524	143			m6A	E12
17	47086352	47086353	ENSMUST00000078286.6	.	-	1085	CAAGACTGT	30	0.961538	0.999954	protein_coding	Rpl7l1	ENSMUSG00000063888	2606	741	24	1841	24	765	2606	2.17382	1061	320	309		m6A	E12
17	47091349	47091350	ENSMUST00000078286.6	.	-	274	GATAAACAT	32	1	0.999911	protein_coding	Rpl7l1	ENSMUSG00000063888	2606	741	24	1841	24	765	2606	1.33738	250	-491	127	34	m6A	E12
7	105402634	105402635	ENSMUST00000078482.13	.	-	10315	TGGGACACG	66	0.285714	0.999923	protein_coding	Dchs1	ENSMUSG00000036862	10754	9876	410	468	410	10286	10754	2.06197	9905	29	2641		m6A	E12
7	105402577	105402578	ENSMUST00000078482.13	.	-	10372	TCGGACCAT	62	0.666667	0.999974	protein_coding	Dchs1	ENSMUSG00000036862	10754	9876	410	468	410	10286	10754	2.18376	9962	86	2698		m6A	E12
7	105402339	105402340	ENSMUST00000078482.13	.	-	10610	TGAGACTTT	58	0.745455	0.999985	protein_coding	Dchs1	ENSMUSG00000036862	10754	9876	410	468	410	10286	10754	2.69231	10200	324	2936		m6A	E12
7	105404341	105404342	ENSMUST00000078482.13	.	-	8608	GTAGACTCC	20	0.764706	0.999995	protein_coding	Dchs1	ENSMUSG00000036862	10754	9876	410	468	410	10286	10754	1.83009	8198	-1678	934		m6A	E12
7	105403893	105403894	ENSMUST00000078482.13	.	-	9056	CCGGACCCG	21	0.285714	0.999964	protein_coding	Dchs1	ENSMUSG00000036862	10754	9876	410	468	410	10286	10754	1.87546	8646	-1230	1382		m6A	E12
7	105403545	105403546	ENSMUST00000078482.13	.	-	9404	TCAGACTCT	32	0.83871	0.999993	protein_coding	Dchs1	ENSMUSG00000036862	10754	9876	410	468	410	10286	10754	1.91069	8994	-882	1730		m6A	E12
7	105403484	105403485	ENSMUST00000078482.13	.	-	9465	CTGGACCCT	32	0.40625	0.999951	protein_coding	Dchs1	ENSMUSG00000036862	10754	9876	410	468	410	10286	10754	1.91687	9055	-821	1791		m6A	E12
7	105403336	105403337	ENSMUST00000078482.13	.	-	9613	ATGGATTGA	34	0.785714	0.999986	protein_coding	Dchs1	ENSMUSG00000036862	10754	9876	410	468	410	10286	10754	1.93186	9203	-673	1939		m6A	E12
7	105403328	105403329	ENSMUST00000078482.13	.	-	9621	AGTGACACG	40	0.526316	0.99998	protein_coding	Dchs1	ENSMUSG00000036862	10754	9876	410	468	410	10286	10754	1.93267	9211	-665	1947		m6A	E12
7	105403166	105403167	ENSMUST00000078482.13	.	-	9783	GGGGACTAT	41	0.891892	0.999985	protein_coding	Dchs1	ENSMUSG00000036862	10754	9876	410	468	410	10286	10754	1.94907	9373	-503	2109		m6A	E12
7	105403070	105403071	ENSMUST00000078482.13	.	-	9879	TGGGACTAC	39	0.864865	0.999996	protein_coding	Dchs1	ENSMUSG00000036862	10754	9876	410	468	410	10286	10754	1.95879	9469	-407	2205		m6A	E12
18	69820108	69820109	ENSMUST00000078486.13	.	+	6217	TGGGACTTG	22	0.619048	0.999964	protein_coding	Tcf4	ENSMUSG00000053477	7147	2013	239	4895	239	2252	7147	2.81001	5978	3965	3961		m6A	E12
18	69820739	69820740	ENSMUST00000078486.13	.	+	6848	AAAAAAAAA	37	0.83871	0.999908	protein_coding	Tcf4	ENSMUSG00000053477	7147	2013	239	4895	239	2252	7147	2.93892	6609	4596	4592		m6A	E12
5	88808124	88808125	ENSMUST00000078945.12	.	-	1719	ATTGAGAAA	30	0.851852	0.999994	protein_coding	Grsf1	ENSMUSG00000044221	2538	1440	60	1038	60	1500	2538	2.21098	1659	219	193		m6A	E12
12	27390772	27390773	ENSMUST00000079063.7	.	-	1800	GAGGACCCT	33	0.28125	0.999933	protein_coding	Sox11	ENSMUSG00000063632	8311	1188	166	6957	166	1354	8311	2.06411	1634	446			m6A	E12
12	27390670	27390671	ENSMUST00000079063.7	.	-	1902	AGGGACCAT	30	0.333333	0.999956	protein_coding	Sox11	ENSMUSG00000063632	8311	1188	166	6957	166	1354	8311	2.07877	1736	548			m6A	E12
12	27389019	27389020	ENSMUST00000079063.7	.	-	3553	GGGGACTTG	25	0.681818	0.99994	protein_coding	Sox11	ENSMUSG00000063632	8311	1188	166	6957	166	1354	8311	2.31608	3387	2199			m6A	E12
8	47633232	47633233	ENSMUST00000079195.6	.	-	10316	AAAAAAAAA	25	0.809524	0.999907	protein_coding	Stox2	ENSMUSG00000038143	10467	2781	1357	6329	1357	4138	10467	2.97614	8959	6178	6374		m6A	E12
5	148442844	148442845	ENSMUST00000079324.14	.	-	1136	TGGGACTGA	22	0.952381	0.999988	protein_coding	Ubl3	ENSMUSG00000001687	2537	354	683	1500	683	1037	2537	2.066	453	99	152		m6A	E12
5	148442664	148442665	ENSMUST00000079324.14	.	-	1316	AGAGACTCC	27	0.888889	0.999997	protein_coding	Ubl3	ENSMUSG00000001687	2537	354	683	1500	683	1037	2537	2.186	633	279	332		m6A	E12
18	75136285	75136286	ENSMUST00000079716.6	.	+	608	GAAGAAACA	566	0.0339286	0.999925	protein_coding	Rpl17	ENSMUSG00000062328	775	555	80	140	80	635	775	1.95135	528	-27	21		m6A	E12
6	116602166	116602167	ENSMUST00000079749.6	.	-	1996	ATAGACTGA	55	0.962264	0.999993	protein_coding	Zfp422	ENSMUSG00000059878	3187	714	166	2307	166	880	3187	2.48375	1830	1116	1927		m6A	E12
6	116603205	116603206	ENSMUST00000079749.6	.	-	957	ATGGAGACT	32	0.758621	0.999912	protein_coding	Zfp422	ENSMUSG00000059878	3187	714	166	2307	166	880	3187	2.03338	791	77	888		m6A	E12
6	116603203	116603204	ENSMUST00000079749.6	.	-	959	GGAGACTTC	43	0.682927	0.999984	protein_coding	Zfp422	ENSMUSG00000059878	3187	714	166	2307	166	880	3187	2.03424	793	79	890		m6A	E12
10	80476041	80476042	ENSMUST00000079773.14	.	+	1814	CAGGACTTT	65	0.741379	0.999921	protein_coding	Csnk1g2	ENSMUSG00000003345	2348	1329	354	665	354	1683	2348	2.19699	1460	131	186		m6A	E12
7	26858178	26858179	ENSMUST00000080058.11	.	-	2010	ATGGACTGG	41	0.702703	0.999962	protein_coding	Egln2	ENSMUSG00000058709	2107	1260	349	498	349	1609	2107	2.80522	1661	401	457		m6A	E12
7	26864348	26864349	ENSMUST00000080058.11	.	-	923	CTGGACTAT	29	0.92	0.999958	protein_coding	Egln2	ENSMUSG00000058709	2107	1260	349	498	349	1609	2107	1.45556	574	-686	804	305	m6A	E12
2	29705898	29705899	ENSMUST00000080065.3	.	+	2418	AGTGACTCA	25	0.958333	0.999976	protein_coding	Slc27a4	ENSMUSG00000059316	4054	1932	333	1789	333	2265	4054	2.08552	2085	153	311		m6A	E12
2	29706113	29706114	ENSMUST00000080065.3	.	+	2633	GTAGACTCA	32	0.5	0.999966	protein_coding	Slc27a4	ENSMUSG00000059316	4054	1932	333	1789	333	2265	4054	2.2057	2300	368	526		m6A	E12
1	155443341	155443342	ENSMUST00000080138.13	.	+	816	TGGAAAGCC	25	0.916667	0.999993	protein_coding	Acbd6	ENSMUSG00000033701	993	414	518	61	518	932	993	1.71981	298	-116	11	86	m6A	E12
X	135634813	135634814	ENSMUST00000080411.13	.	-	746	TGGGACTTG	64	0.836066	0.999993	protein_coding	Morf4l2	ENSMUSG00000031422	1859	867	334	658	334	1201	1859	1.4752	412	-455	436		m6A	E12
5	143492391	143492392	ENSMUST00000080537.14	.	-	1155	AGAGACTTC	81	0.597403	0.999972	protein_coding	Rac1	ENSMUSG00000001847	4159	579	239	3341	239	818	4159	2.10087	916	337	468		m6A	E12
6	30366649	30366650	ENSMUST00000080812.14	.	-	1552	GGGGACTTT	20	0.473684	0.99995	protein_coding	Zc3hc1	ENSMUSG00000039130	1824	1506	21	297	21	1527	1824	2.08418	1531	25	94		m6A	E12
4	126058906	126058907	ENSMUST00000080919.12	.	-	3345	TTGGACTTT	67	0.863636	1	protein_coding	Thrap3	ENSMUSG00000043962	4378	2856	208	1314	208	3064	4378	2.21385	3137	281	503		m6A	E12
15	76528288	76528289	ENSMUST00000081291.13	.	-	3264	GGGGACTGG	24	0.5	0.999976	protein_coding	Cyhr1	ENSMUSG00000053929	3959	936	235	2788	235	1171	3959	2.75072	3029	2093	2485		m6A	E12
8	120235029	120235030	ENSMUST00000081381.6	.	-	4059	GGGGACTTG	20	0.611111	0.999939	protein_coding	Mbtps1	ENSMUSG00000031835	4195	3159	413	623	413	3572	4195	2.7817	3646	487	684		m6A	E12
11	117746338	117746339	ENSMUST00000081387.11	.	+	727	GTGGACTTA	55	0.924528	0.999997	protein_coding	Birc5	ENSMUSG00000017716	947	423	100	424	100	523	947	2.48113	627	204	288		m6A	E12
2	83494404	83494405	ENSMUST00000081591.7	.	+	1549	ATTGACTCA	36	0.84375	0.999978	protein_coding	Zc3h15	ENSMUSG00000027091	2111	1281	218	612	218	1499	2111	2.0817	1331	50	241		m6A	E12
10	76888847	76888848	ENSMUST00000081654.13	.	-	4226	CAACAGACT	21	0.941176	0.99996	protein_coding	Col18a1	ENSMUSG00000001435	5063	3948	99	1016	99	4047	5063	2.17618	4127	179	393		m6A	E12
7	28005200	28005201	ENSMUST00000081946.5	.	-	1254	TTGGACTCG	40	0.526316	0.999974	protein_coding	Timm50	ENSMUSG00000003438	1515	1062	40	413	40	1102	1515	2.36804	1214	152	254		m6A	E12
7	28005009	28005010	ENSMUST00000081946.5	.	-	1445	CTGGACTCC	31	0.5	0.999972	protein_coding	Timm50	ENSMUSG00000003438	1515	1062	40	413	40	1102	1515	2.83051	1405	343	445		m6A	E12
11	116429046	116429047	ENSMUST00000082152.5	.	-	4723	ATAGACTCT	22	0.947368	0.999945	protein_coding	Ube2o	ENSMUSG00000020802	5205	3867	34	1304	34	3901	5205	2.63037	4689	822	1490		m6A	E12
11	116428812	116428813	ENSMUST00000082152.5	.	-	4957	AAAAAAAAA	21	0.809524	0.999912	protein_coding	Ube2o	ENSMUSG00000020802	5205	3867	34	1304	34	3901	5205	2.80982	4923	1056	1724		m6A	E12
7	82518656	82518657	ENSMUST00000082237.7	.	+	1288	GCGGACTAT	29	0.964286	0.999997	protein_coding	Mex3b	ENSMUSG00000057706	3355	1731	318	1306	318	2049	3355	1.56037	970	-761	693		m6A	E12
7	82519172	82519173	ENSMUST00000082237.7	.	+	1804	TCGGACACT	33	0.965517	0.99997	protein_coding	Mex3b	ENSMUSG00000057706	3355	1731	318	1306	318	2049	3355	1.85846	1486	-245	1209		m6A	E12
7	82519830	82519831	ENSMUST00000082237.7	.	+	2462	GTGGACTGT	55	0.944444	0.999998	protein_coding	Mex3b	ENSMUSG00000057706	3355	1731	318	1306	318	2049	3355	2.31623	2144	413	1867		m6A	E12
7	82519938	82519939	ENSMUST00000082237.7	.	+	2570	AGCCAGGAC	44	0.975	0.999984	protein_coding	Mex3b	ENSMUSG00000057706	3355	1731	318	1306	318	2049	3355	2.39893	2252	521	1975		m6A	E12
MT	8988	8989	ENSMUST00000082409.1	.	+	382	CTAGAAGTC	6147	0.987304	0.999993	protein_coding	mt-Co3	ENSMUSG00000064358	784	784	0	0	0	784	784	1.48724	382	-402			m6A	E12
7	126871657	126871658	ENSMUST00000082428.6	.	-	1569	TAAGACCTT	22	0.714286	0.999928	protein_coding	Sephs2	ENSMUSG00000049091	2177	1359	136	682	136	1495	2177	2.1085	1433	74			m6A	E12
7	126871063	126871064	ENSMUST00000082428.6	.	-	2163	AGGGACTTT	20	0.6	0.999988	protein_coding	Sephs2	ENSMUSG00000049091	2177	1359	136	682	136	1495	2177	2.97947	2027	668			m6A	E12
4	155916150	155916151	ENSMUST00000084097.12	.	+	343	TCAGATGAT	24	0.625	0.999932	protein_coding	Aurkaip1	ENSMUSG00000065990	1159	603	418	138	418	1021	1159	0.820574	-75	-678		42	m6A	E12
4	149234773	149234774	ENSMUST00000084124.7	.	-	1891	GTGGACCAT	72	0.426471	0.999944	protein_coding	Pgd	ENSMUSG00000028961	2218	1452	113	653	113	1565	2218	2.49923	1778	326	446		m6A	E12
4	148701716	148701717	ENSMUST00000084125.10	.	-	2598	AAGGACATC	83	0.282051	0.999922	protein_coding	Tardbp	ENSMUSG00000041459	7477	1245	353	5879	353	1598	7477	2.1701	2245	1000	1531		m6A	E12
4	34566419	34566420	ENSMUST00000084299.6	.	+	908	GTGGACCTT	64	0.265625	0.999976	protein_coding	Akirin2	ENSMUSG00000028291	1397	606	108	683	108	714	1397	2.28404	800	194	205		m6A	E12
7	131172697	131172698	ENSMUST00000084502.7	.	+	1294	TTGGACACT	66	0.318182	0.999932	protein_coding	Bub3	ENSMUSG00000066979	2218	981	233	1004	233	1214	2218	2.07968	1061	80	90		m6A	E12
7	101663620	101663621	ENSMUST00000084852.13	.	+	6629	CTGGACTTT	48	0.630435	0.999988	protein_coding	Numa1	ENSMUSG00000066306	7180	6285	178	717	178	6463	7180	2.23152	6451	166	178		m6A	E12
7	101663815	101663816	ENSMUST00000084852.13	.	+	6824	CTGGACCTA	48	0.125	0.999908	protein_coding	Numa1	ENSMUSG00000066306	7180	6285	178	717	178	6463	7180	2.50349	6646	361	373		m6A	E12
12	113108650	113108651	ENSMUST00000084882.9	.	+	963	CTAGATCTG	45	0.725	0.999958	protein_coding	Crip2	ENSMUSG00000006356	1439	627	336	476	336	963	1439	2	627	0	68		m6A	E12
9	108682993	108682994	ENSMUST00000085018.6	.	+	1303	CTGGACTCA	24	0.454545	0.999965	protein_coding	Ip6k2	ENSMUSG00000032599	1846	1347	201	298	201	1548	1846	1.81811	1102	-245	256		m6A	E12
9	108683198	108683199	ENSMUST00000085018.6	.	+	1508	TGATAGACA	27	0.913043	0.999951	protein_coding	Ip6k2	ENSMUSG00000032599	1846	1347	201	298	201	1548	1846	1.9703	1307	-40	461		m6A	E12
9	108683200	108683201	ENSMUST00000085018.6	.	+	1510	ATAGACATT	27	0.615385	0.999995	protein_coding	Ip6k2	ENSMUSG00000032599	1846	1347	201	298	201	1548	1846	1.97179	1309	-38	463		m6A	E12
9	108683264	108683265	ENSMUST00000085018.6	.	+	1574	TGAGAGACT	30	0.851852	0.999991	protein_coding	Ip6k2	ENSMUSG00000032599	1846	1347	201	298	201	1548	1846	2.08725	1373	26	527		m6A	E12
7	44656064	44656065	ENSMUST00000085383.11	.	-	3102	CCGGACTCC	27	0.636364	0.99998	protein_coding	Scaf1	ENSMUSG00000038406	4293	3771	290	232	290	4061	4293	1.74569	2812	-959	2331	336	m6A	E12
7	44655755	44655756	ENSMUST00000085383.11	.	-	3411	GTGGACTGT	32	0.758621	0.999991	protein_coding	Scaf1	ENSMUSG00000038406	4293	3771	290	232	290	4061	4293	1.82763	3121	-650	2640	27	m6A	E12
5	129834550	129834551	ENSMUST00000086046.10	.	+	1271	TTGGACCTT	37	0.138889	0.999912	protein_coding	Nipsnap2	ENSMUSG00000029432	2112	846	82	1184	82	928	2112	2.2897	1189	343	408		m6A	E12
1	45415161	45415162	ENSMUST00000086430.5	.	-	4943	TGAGACTCT	53	0.787234	0.999974	protein_coding	Col5a2	ENSMUSG00000026042	6625	4494	368	1763	368	4862	6625	2.04594	4575	81	228		m6A	E12
1	45415050	45415051	ENSMUST00000086430.5	.	-	5054	ATTGACTTA	63	0.55102	0.999975	protein_coding	Col5a2	ENSMUSG00000026042	6625	4494	368	1763	368	4862	6625	2.10891	4686	192	339		m6A	E12
5	117230155	117230156	ENSMUST00000086471.12	.	-	2013	CTGGACCGC	35	0.228571	0.999972	protein_coding	Suds3	ENSMUSG00000066900	2425	987	185	1253	185	1172	2425	2.67119	1828	841	940		m6A	E12
5	117229823	117229824	ENSMUST00000086471.12	.	-	2345	GAAGACTGT	32	0.551724	0.999983	protein_coding	Suds3	ENSMUSG00000066900	2425	987	185	1253	185	1172	2425	2.93615	2160	1173	1272		m6A	E12
5	117233044	117233045	ENSMUST00000086471.12	.	-	1002	AGCCAGGCC	27	0.954545	0.999918	protein_coding	Suds3	ENSMUSG00000066900	2425	987	185	1253	185	1172	2425	1.82776	817	-170	14	71	m6A	E12
1	91339440	91339441	ENSMUST00000086851.2	.	-	1098	TGAGACTGA	25	0.571429	0.999946	protein_coding	Hes6	ENSMUSG00000067071	1335	675	85	575	85	760	1335	2.58783	1013	338	763		m6A	E12
1	91339626	91339627	ENSMUST00000086851.2	.	-	912	GGCCAGGCC	25	0.916667	0.999931	protein_coding	Hes6	ENSMUSG00000067071	1335	675	85	575	85	760	1335	2.26435	827	152	577		m6A	E12
17	46553172	46553173	ENSMUST00000087031.7	.	+	3729	GTGGACTGG	27	0.652174	0.999945	protein_coding	Xpo5	ENSMUSG00000067150	5081	3615	139	1327	139	3754	5081	1.99308	3590	-25	113		m6A	E12
17	46553395	46553396	ENSMUST00000087031.7	.	+	3952	TGGGACCTA	24	0.416667	0.999993	protein_coding	Xpo5	ENSMUSG00000067150	5081	3615	139	1327	139	3754	5081	2.14921	3813	198	336		m6A	E12
17	46553585	46553586	ENSMUST00000087031.7	.	+	4142	TTGGACTAC	29	0.518519	0.999988	protein_coding	Xpo5	ENSMUSG00000067150	5081	3615	139	1327	139	3754	5081	2.29239	4003	388	526		m6A	E12
1	74568519	74568520	ENSMUST00000087215.7	.	+	1786	ATGGACACA	42	0.219512	0.999914	protein_coding	Cnot9	ENSMUSG00000026174	3268	900	380	1988	380	1280	3268	2.25453	1406	506	675		m6A	E12
1	74569753	74569754	ENSMUST00000087215.7	.	+	3020	TGGGACATT	53	0.45283	0.999984	protein_coding	Cnot9	ENSMUSG00000026174	3268	900	380	1988	380	1280	3268	2.87525	2640	1740	1909		m6A	E12
1	58500587	58500588	ENSMUST00000087521.13	.	+	1741	TTGGACTTC	21	0.904762	0.999984	protein_coding	Nif3l1	ENSMUSG00000026036	3769	1131	507	2131	507	1638	3769	2.04833	1234	103	288		m6A	E12
17	33869220	33869221	ENSMUST00000087582.13	.	-	1244	ATGGACCGC	47	0.581395	0.999975	protein_coding	Hnrnpm	ENSMUSG00000059208	2370	2073	40	257	40	2113	2370	1.5808	1204	-869	150	653	m6A	E12
17	32341439	32341440	ENSMUST00000087723.5	.	-	6369	GTGGACTCT	21	0.9	0.999997	protein_coding	Notch3	ENSMUSG00000038146	8016	6957	59	1000	59	7016	8016	1.907	6310	-647	394		m6A	E12
17	32341430	32341431	ENSMUST00000087723.5	.	-	6378	CTGGACTCA	21	0.65	0.999996	protein_coding	Notch3	ENSMUSG00000038146	8016	6957	59	1000	59	7016	8016	1.90829	6319	-638	403		m6A	E12
17	32340956	32340957	ENSMUST00000087723.5	.	-	6852	TCAGACTGG	28	0.521739	0.999972	protein_coding	Notch3	ENSMUSG00000038146	8016	6957	59	1000	59	7016	8016	1.97643	6793	-164	877		m6A	E12
2	174187499	174187500	ENSMUST00000087871.11	.	+	3259	TGAGAAAGT	189	0.875	0.999998	protein_coding	Gnas	ENSMUSG00000027523	3903	1185	2362	356	2362	3547	3903	1.75696	897	-288	58	73	m6A	E12
2	174187500	174187501	ENSMUST00000087871.11	.	+	3260	GAGAAAGTC	183	0.916667	0.999998	protein_coding	Gnas	ENSMUSG00000027523	3903	1185	2362	356	2362	3547	3903	1.75781	898	-287	59	72	m6A	E12
6	131342254	131342255	ENSMUST00000087865.4	.	-	1246	TTGGACATT	40	0.692308	0.99996	protein_coding	Ybx3	ENSMUSG00000030189	1684	879	221	584	221	1100	1684	2.25	1025	146	113		m6A	E12
2	174187497	174187498	ENSMUST00000087876.11	.	+	3073	GCTGAGAAA	28	0.814815	0.999976	protein_coding	Gnas	ENSMUSG00000027523	3719	3360	3	356	3	3363	3719	1.91369	3070	-290	56	75	m6A	E12
2	174187499	174187500	ENSMUST00000087876.11	.	+	3075	TGAGAAAGT	27	0.75	0.999982	protein_coding	Gnas	ENSMUSG00000027523	3719	3360	3	356	3	3363	3719	1.91429	3072	-288	58	73	m6A	E12
2	174187500	174187501	ENSMUST00000087876.11	.	+	3076	GAGAAAGTC	27	0.863636	0.999974	protein_coding	Gnas	ENSMUSG00000027523	3719	3360	3	356	3	3363	3719	1.91458	3073	-287	59	72	m6A	E12
2	174188394	174188395	ENSMUST00000087876.11	.	+	3576	AAAAAAAAG	51	0.717391	0.999932	protein_coding	Gnas	ENSMUSG00000027523	3719	3360	3	356	3	3363	3719	2.59831	3573	213	360		m6A	E12
13	51574791	51574792	ENSMUST00000087978.5	.	+	2421	GGGGACTGC	23	0.666667	0.999904	protein_coding	S1pr3	ENSMUSG00000067586	4463	1137	450	2876	450	1587	4463	2.28999	1971	834	2114		m6A	E12
13	51575264	51575265	ENSMUST00000087978.5	.	+	2894	AAAGACTCT	23	0.857143	0.999987	protein_coding	S1pr3	ENSMUSG00000067586	4463	1137	450	2876	450	1587	4463	2.45445	2444	1307	2587		m6A	E12
13	51575877	51575878	ENSMUST00000087978.5	.	+	3507	TGACAGACT	21	0.95	0.999924	protein_coding	S1pr3	ENSMUSG00000067586	4463	1137	450	2876	450	1587	4463	2.66759	3057	1920	3200		m6A	E12
13	51575879	51575880	ENSMUST00000087978.5	.	+	3509	ACAGACTGC	21	0.8	0.999997	protein_coding	S1pr3	ENSMUSG00000067586	4463	1137	450	2876	450	1587	4463	2.66829	3059	1922	3202		m6A	E12
2	168024327	168024328	ENSMUST00000088001.6	.	-	3509	TCAGACTTT	24	0.956522	0.999953	protein_coding	Adnp	ENSMUSG00000051149	4932	3327	544	1061	544	3871	4932	1.89119	2965	-362	2764		m6A	E12
2	168023917	168023918	ENSMUST00000088001.6	.	-	3919	CTGGACTTC	28	0.964286	0.999981	protein_coding	Adnp	ENSMUSG00000051149	4932	3327	544	1061	544	3871	4932	2.04524	3375	48	3174		m6A	E12
2	168023534	168023535	ENSMUST00000088001.6	.	-	4302	ATGGACCGT	39	0.361111	0.999979	protein_coding	Adnp	ENSMUSG00000051149	4932	3327	544	1061	544	3871	4932	2.40622	3758	431	3557		m6A	E12
2	168023349	168023350	ENSMUST00000088001.6	.	-	4487	ATGGACCTT	33	0.333333	0.999986	protein_coding	Adnp	ENSMUSG00000051149	4932	3327	544	1061	544	3871	4932	2.58058	3943	616	3742		m6A	E12
2	168023269	168023270	ENSMUST00000088001.6	.	-	4567	CTGGACTCT	44	0.357143	0.999971	protein_coding	Adnp	ENSMUSG00000051149	4932	3327	544	1061	544	3871	4932	2.65598	4023	696	3822		m6A	E12
19	7403279	7403280	ENSMUST00000088169.7	.	-	2747	AAAAAACAC	36	0.970588	0.999977	protein_coding	Rtn3	ENSMUSG00000024758	2762	714	119	1929	119	833	2762	2.99222	2628	1914	1960		m6A	E12
19	7460521	7460522	ENSMUST00000088169.7	.	-	45	CTGGATTAT	46	0.675	0.999941	protein_coding	Rtn3	ENSMUSG00000024758	2762	714	119	1929	119	833	2762	0.378151	-74	-788		219	m6A	E12
X	76704409	76704410	ENSMUST00000088217.12	.	+	3054	TCTAATTAC	20	1	0.999997	protein_coding	Tbl1x	ENSMUSG00000025246	5234	1584	408	3242	408	1992	5234	2.32758	2646	1062	1089		m6A	E12
1	30842822	30842823	ENSMUST00000088310.10	.	-	6160	TAGGACTGT	20	0.857143	0.999938	protein_coding	Phf3	ENSMUSG00000048874	7561	6078	26	1457	26	6104	7561	2.03844	6134	56	2200		m6A	E12
15	97873780	97873781	ENSMUST00000088355.12	.	-	4563	CCGGACTGT	39	0.694444	0.999995	protein_coding	Col2a1	ENSMUSG00000022483	4862	4260	164	438	164	4424	4862	2.31735	4399	139	286		m6A	E12
15	97873502	97873503	ENSMUST00000088355.12	.	-	4841	AAAAAAAAA	20	0.722222	0.999925	protein_coding	Col2a1	ENSMUSG00000022483	4862	4260	164	438	164	4424	4862	2.95205	4677	417	564		m6A	E12
6	124722161	124722162	ENSMUST00000088357.12	.	-	3066	GTGGACCCG	24	0.625	0.999995	protein_coding	Atn1	ENSMUSG00000004263	4433	3528	377	528	377	3905	4433	1.76219	2689	-839	217	480	m6A	E12
6	124722088	124722089	ENSMUST00000088357.12	.	-	3139	GGGAAGCCC	27	0.954545	0.999918	protein_coding	Atn1	ENSMUSG00000004263	4433	3528	377	528	377	3905	4433	1.78288	2762	-766	290	407	m6A	E12
6	124719558	124719559	ENSMUST00000088357.12	.	-	4380	AAAAAACAT	56	0.942308	0.999915	protein_coding	Atn1	ENSMUSG00000004263	4433	3528	377	528	377	3905	4433	2.89962	4003	475	509		m6A	E12
6	112695493	112695494	ENSMUST00000088373.11	.	-	8324	AGGGACTTC	27	0.478261	0.999976	protein_coding	Srgap3	ENSMUSG00000030257	8887	3300	770	4817	770	4070	8887	2.88312	7554	4254	4668		m6A	E12
17	24637468	24637469	ENSMUST00000088512.13	.	+	291	GATGAGAAG	23	1	0.999993	protein_coding	Rnps1	ENSMUSG00000034681	1816	918	182	716	182	1100	1816	1.11874	109	-809	38	118	m6A	E12
2	156623412	156623413	ENSMUST00000088552.7	.	+	962	TCGGACACT	31	0.258065	0.999913	protein_coding	Myl9	ENSMUSG00000067818	1128	519	113	496	113	632	1128	2.66532	849	330	503		m6A	E12
X	52671365	52671366	ENSMUST00000088778.5	.	-	1009	ATGGACATT	35	0.827586	0.99999	protein_coding	Rtl8b	ENSMUSG00000067924	1232	342	110	780	110	452	1232	2.7141	899	557			m6A	E12
X	52671290	52671291	ENSMUST00000088778.5	.	-	1084	GTGGACTAG	36	0.575758	0.99999	protein_coding	Rtl8b	ENSMUSG00000067924	1232	342	110	780	110	452	1232	2.81026	974	632			m6A	E12
X	52671930	52671931	ENSMUST00000088778.5	.	-	444	GAGGACTTC	45	0.9	0.999927	protein_coding	Rtl8b	ENSMUSG00000067924	1232	342	110	780	110	452	1232	1.97661	334	-8			m6A	E12
X	52671611	52671612	ENSMUST00000088778.5	.	-	763	TTGGACACT	42	0.65	0.999979	protein_coding	Rtl8b	ENSMUSG00000067924	1232	342	110	780	110	452	1232	2.39872	653	311			m6A	E12
X	52671540	52671541	ENSMUST00000088778.5	.	-	834	ATGGACATG	34	0.727273	0.999989	protein_coding	Rtl8b	ENSMUSG00000067924	1232	342	110	780	110	452	1232	2.48974	724	382			m6A	E12
X	52671501	52671502	ENSMUST00000088778.5	.	-	873	ACAGACTGC	24	0.454545	0.999929	protein_coding	Rtl8b	ENSMUSG00000067924	1232	342	110	780	110	452	1232	2.53974	763	421			m6A	E12
X	52671431	52671432	ENSMUST00000088778.5	.	-	943	GTGGACTGG	35	0.941176	0.999994	protein_coding	Rtl8b	ENSMUSG00000067924	1232	342	110	780	110	452	1232	2.62949	833	491			m6A	E12
X	52671404	52671405	ENSMUST00000088778.5	.	-	970	CTGGACTCA	45	0.930233	0.999997	protein_coding	Rtl8b	ENSMUSG00000067924	1232	342	110	780	110	452	1232	2.6641	860	518			m6A	E12
X	52644934	52644935	ENSMUST00000088779.5	.	-	714	TTGGACACT	31	0.62069	0.999996	protein_coding	Rtl8a	ENSMUSG00000067925	1195	342	61	792	61	403	1195	2.39268	653	311			m6A	E12
X	52644863	52644864	ENSMUST00000088779.5	.	-	785	ATGGACATG	25	0.8	0.999985	protein_coding	Rtl8a	ENSMUSG00000067925	1195	342	61	792	61	403	1195	2.48232	724	382			m6A	E12
X	52644754	52644755	ENSMUST00000088779.5	.	-	894	GTGGACTGG	29	0.931034	0.999943	protein_coding	Rtl8a	ENSMUSG00000067925	1195	342	61	792	61	403	1195	2.61995	833	491			m6A	E12
X	52644727	52644728	ENSMUST00000088779.5	.	-	921	CCGGACTCA	36	0.676471	0.999982	protein_coding	Rtl8a	ENSMUSG00000067925	1195	342	61	792	61	403	1195	2.65404	860	518			m6A	E12
X	52644688	52644689	ENSMUST00000088779.5	.	-	960	ATGGACATT	36	0.735294	0.99995	protein_coding	Rtl8a	ENSMUSG00000067925	1195	342	61	792	61	403	1195	2.70328	899	557			m6A	E12
X	52644666	52644667	ENSMUST00000088779.5	.	-	982	CGGGACCCT	33	0.242424	0.999975	protein_coding	Rtl8a	ENSMUSG00000067925	1195	342	61	792	61	403	1195	2.73106	921	579			m6A	E12
14	76134790	76134791	ENSMUST00000088922.5	.	-	1052	TTATAGACT	20	1	0.999989	protein_coding	Gtf2f2	ENSMUSG00000067995	1467	750	120	597	120	870	1467	2.30486	932	182	302		m6A	E12
14	76134884	76134885	ENSMUST00000088922.5	.	-	958	AAAGACACC	25	0.56	0.999983	protein_coding	Gtf2f2	ENSMUSG00000067995	1467	750	120	597	120	870	1467	2.1474	838	88	208		m6A	E12
16	10892682	10892683	ENSMUST00000089011.6	.	+	2705	ATGGACTGT	62	0.774194	0.999989	protein_coding	Snn	ENSMUSG00000037972	2872	267	205	2400	205	472	2872	2.93042	2500	2233	2587		m6A	E12
16	10890850	10890851	ENSMUST00000089011.6	.	+	873	GTGGACTGG	22	0.909091	0.999952	protein_coding	Snn	ENSMUSG00000037972	2872	267	205	2400	205	472	2872	2.16708	668	401	755		m6A	E12
X	20548935	20548936	ENSMUST00000089217.11	.	+	3561	GATAATTAC	54	1	0.999981	protein_coding	Uba1	ENSMUSG00000001924	4044	3177	201	666	201	3378	4044	2.27477	3360	183	319		m6A	E12
14	67253593	67253594	ENSMUST00000089230.7	.	-	1920	AATGACTTC	42	0.657895	0.999959	protein_coding	Ppp2r2a	ENSMUSG00000022052	4010	1344	348	2318	348	1692	4010	2.09836	1572	228	508		m6A	E12
14	67253567	67253568	ENSMUST00000089230.7	.	-	1946	GTGGACTGG	34	0.636364	0.999997	protein_coding	Ppp2r2a	ENSMUSG00000022052	4010	1344	348	2318	348	1692	4010	2.10958	1598	254	534		m6A	E12
14	67253562	67253563	ENSMUST00000089230.7	.	-	1951	CTGGACTGG	40	0.973684	0.999999	protein_coding	Ppp2r2a	ENSMUSG00000022052	4010	1344	348	2318	348	1692	4010	2.11173	1603	259	539		m6A	E12
14	67253557	67253558	ENSMUST00000089230.7	.	-	1956	CTGGACTGT	41	0.95	0.999996	protein_coding	Ppp2r2a	ENSMUSG00000022052	4010	1344	348	2318	348	1692	4010	2.11389	1608	264	544		m6A	E12
14	67253354	67253355	ENSMUST00000089230.7	.	-	2159	CTGGACTCT	36	0.939394	0.999988	protein_coding	Ppp2r2a	ENSMUSG00000022052	4010	1344	348	2318	348	1692	4010	2.20147	1811	467	747		m6A	E12
2	146065434	146065435	ENSMUST00000089257.6	.	+	1594	GAGGACATC	28	0.846154	0.999974	protein_coding	Insm1	ENSMUSG00000068154	3100	1566	345	1189	345	1911	3100	1.79757	1249	-317			m6A	E12
2	146065708	146065709	ENSMUST00000089257.6	.	+	1868	ATAGACAGG	31	0.466667	0.999987	protein_coding	Insm1	ENSMUSG00000068154	3100	1566	345	1189	345	1911	3100	1.97254	1523	-43			m6A	E12
2	146065919	146065920	ENSMUST00000089257.6	.	+	2079	TGTGACTCC	38	0.878788	0.999963	protein_coding	Insm1	ENSMUSG00000068154	3100	1566	345	1189	345	1911	3100	2.1413	1734	168			m6A	E12
2	146065929	146065930	ENSMUST00000089257.6	.	+	2089	TTGGACCCC	26	0.68	0.999981	protein_coding	Insm1	ENSMUSG00000068154	3100	1566	345	1189	345	1911	3100	2.14971	1744	178			m6A	E12
X	13027940	13027941	ENSMUST00000089302.11	.	+	7429	TGGCAGACT	23	0.954545	0.999932	protein_coding	Usp9x	ENSMUSG00000031010	11887	7665	378	3844	378	8043	11887	1.9199	7051	-614	79	10	m6A	E12
2	131020008	131020009	ENSMUST00000089510.5	.	-	1978	TTGGACATC	74	0.90411	0.999998	protein_coding	Cenpb	ENSMUSG00000068267	4886	1800	191	2895	191	1991	4886	1.99278	1787	-13			m6A	E12
2	131019987	131019988	ENSMUST00000089510.5	.	-	1999	CTGGACATA	76	0.742857	0.999953	protein_coding	Cenpb	ENSMUSG00000068267	4886	1800	191	2895	191	1991	4886	2.00276	1808	8			m6A	E12
14	54678646	54678647	ENSMUST00000089688.6	.	+	2520	AAAGACTTT	21	0.52381	0.999981	protein_coding	Mmp14	ENSMUSG00000000957	2596	1749	254	593	254	2003	2596	2.87184	2266	517	849		m6A	E12
8	129458826	129458827	ENSMUST00000090006.12	.	+	2960	CTGGACCAT	59	0.137931	0.999957	protein_coding	Itgb1	ENSMUSG00000025809	3815	2397	306	1112	306	2703	3815	2.23112	2654	257	323		m6A	E12
16	16971995	16971996	ENSMUST00000090192.12	.	-	491	GTGGACTAA	40	0.763158	0.999987	protein_coding	Ube2l3	ENSMUSG00000038965	2609	465	31	2113	31	496	2609	1.98925	460	-5	150		m6A	E12
15	31456150	31456151	ENSMUST00000090227.6	.	-	6145	ACCCAGATC	20	0.928571	0.999971	protein_coding	Marchf6	ENSMUSG00000039100	6260	2730	232	3298	232	2962	6260	2.96513	5913	3183	3274		m6A	E12
5	88703341	88703342	ENSMUST00000090413.6	.	+	1021	ATGGACATC	23	0.809524	0.999998	protein_coding	Utp3	ENSMUSG00000070697	1629	1410	152	67	152	1562	1629	1.61631	869	-541			m6A	E12
3	108299278	108299279	ENSMUST00000090558.10	.	-	9485	AAGGACTCA	26	0.92	0.999998	protein_coding	Celsr2	ENSMUSG00000068740	10598	8760	58	1780	58	8818	10598	2.37472	9427	667	695		m6A	E12
3	108299199	108299200	ENSMUST00000090558.10	.	-	9564	AAGGACTAC	24	0.727273	0.999989	protein_coding	Celsr2	ENSMUSG00000068740	10598	8760	58	1780	58	8818	10598	2.4191	9506	746	774		m6A	E12
3	108299171	108299172	ENSMUST00000090558.10	.	-	9592	CTGGACTCT	25	0.833333	0.999989	protein_coding	Celsr2	ENSMUSG00000068740	10598	8760	58	1780	58	8818	10598	2.43483	9534	774	802		m6A	E12
3	87886808	87886809	ENSMUST00000090973.12	.	+	5176	GGCCAGGGC	50	0.809524	0.999964	protein_coding	Nes	ENSMUSG00000004891	6126	5595	110	421	110	5705	6126	1.90545	5066	-529	4081		m6A	E12
4	86494339	86494340	ENSMUST00000091064.8	.	+	435	TGGGACTGT	35	0.914286	0.999954	protein_coding	Rraga	ENSMUSG00000070934	1618	942	251	425	251	1193	1618	1.19533	184	-758			m6A	E12
1	59678990	59678991	ENSMUST00000091374.9	.	-	816	CTGGACTGT	138	0.792	0.999945	protein_coding	Sumo1	ENSMUSG00000026021	1215	306	143	766	143	449	1215	2.47911	673	367	436		m6A	E12
13	100916175	100916176	ENSMUST00000091295.14	.	-	1203	ATAGACTGC	21	0.5	0.999951	protein_coding	Ccnb1	ENSMUSG00000041431	2140	1110	84	946	84	1194	2140	2.00951	1119	9	117		m6A	E12
4	98822414	98822415	ENSMUST00000091358.11	.	+	2161	ATGGATTAT	20	0.842105	0.99994	protein_coding	Usp1	ENSMUSG00000028560	3527	2355	434	738	434	2789	3527	1.73333	1727	-628	108		m6A	E12
4	98822681	98822682	ENSMUST00000091358.11	.	+	2428	TTGGACTTC	21	1	0.999992	protein_coding	Usp1	ENSMUSG00000028560	3527	2355	434	738	434	2789	3527	1.84671	1994	-361	375		m6A	E12
4	98822757	98822758	ENSMUST00000091358.11	.	+	2504	TGGGACACC	24	0.347826	0.999986	protein_coding	Usp1	ENSMUSG00000028560	3527	2355	434	738	434	2789	3527	1.87898	2070	-285	451		m6A	E12
4	98822867	98822868	ENSMUST00000091358.11	.	+	2614	ACGGACTTG	26	0.869565	0.999968	protein_coding	Usp1	ENSMUSG00000028560	3527	2355	434	738	434	2789	3527	1.92569	2180	-175	561		m6A	E12
4	98822968	98822969	ENSMUST00000091358.11	.	+	2715	AAAGACTTT	34	0.705882	0.999904	protein_coding	Usp1	ENSMUSG00000028560	3527	2355	434	738	434	2789	3527	1.96858	2281	-74	662		m6A	E12
13	78337850	78337851	ENSMUST00000091458.13	.	-	2447	CTAGACTTT	32	0.777778	0.99998	protein_coding	Nr2f1	ENSMUSG00000069171	3207	1263	1184	760	1184	2447	3207	2	1263	0	281		m6A	E12
13	78337807	78337808	ENSMUST00000091458.13	.	-	2490	CTAGAGACT	32	0.966667	0.999984	protein_coding	Nr2f1	ENSMUSG00000069171	3207	1263	1184	760	1184	2447	3207	2.05658	1306	43	324		m6A	E12
13	78337805	78337806	ENSMUST00000091458.13	.	-	2492	AGAGACTAA	31	0.896552	0.999993	protein_coding	Nr2f1	ENSMUSG00000069171	3207	1263	1184	760	1184	2447	3207	2.05921	1308	45	326		m6A	E12
13	78337796	78337797	ENSMUST00000091458.13	.	-	2501	GAGGACTCT	30	0.888889	0.999948	protein_coding	Nr2f1	ENSMUSG00000069171	3207	1263	1184	760	1184	2447	3207	2.07105	1317	54	335		m6A	E12
13	78337746	78337747	ENSMUST00000091458.13	.	-	2551	ATGGACCAG	26	0.384615	0.999972	protein_coding	Nr2f1	ENSMUSG00000069171	3207	1263	1184	760	1184	2447	3207	2.13684	1367	104	385		m6A	E12
13	78337654	78337655	ENSMUST00000091458.13	.	-	2643	AAGGAGACT	35	0.935484	0.999991	protein_coding	Nr2f1	ENSMUSG00000069171	3207	1263	1184	760	1184	2447	3207	2.25789	1459	196	477		m6A	E12
13	78337652	78337653	ENSMUST00000091458.13	.	-	2645	GGAGACTCA	35	0.8	0.999925	protein_coding	Nr2f1	ENSMUSG00000069171	3207	1263	1184	760	1184	2447	3207	2.26053	1461	198	479		m6A	E12
13	78337514	78337515	ENSMUST00000091458.13	.	-	2783	ATGGACCTT	31	0.866667	0.999986	protein_coding	Nr2f1	ENSMUSG00000069171	3207	1263	1184	760	1184	2447	3207	2.44211	1599	336	617		m6A	E12
13	9224317	9224318	ENSMUST00000091829.4	.	+	5550	TAAGACTGG	30	0.448276	0.999975	protein_coding	Larp4b	ENSMUSG00000033499	5720	1974	237	3509	237	2211	5720	2.95155	5313	3339	3630		m6A	E12
18	73723370	73723371	ENSMUST00000091852.5	.	+	1462	GTAGACTCT	23	0.913043	0.999959	protein_coding	Mex3c	ENSMUSG00000037253	3738	1959	0	1779	0	1959	3738	1.7463	1462	-497	729		m6A	E12
18	73723904	73723905	ENSMUST00000091852.5	.	+	1996	ATGGACTCA	31	1	0.999973	protein_coding	Mex3c	ENSMUSG00000037253	3738	1959	0	1779	0	1959	3738	2.0208	1996	37	1263		m6A	E12
2	49439973	49439974	ENSMUST00000092123.11	.	+	2710	ATGGACTAG	20	0.75	0.999996	protein_coding	Epc2	ENSMUSG00000069495	4697	2427	320	1950	320	2747	4697	1.98475	2390	-37	36		m6A	E12
10	37011143	37011144	ENSMUST00000092584.6	.	-	2274	TTGGACCTT	731	0.592958	0.999996	protein_coding	Marcks	ENSMUSG00000069662	4048	930	385	2733	385	1315	4048	2.3509	1889	959	1787		m6A	E12
10	82485026	82485027	ENSMUST00000092266.11	.	+	1827	GTGGACTCG	34	0.5	0.99998	protein_coding	Tdg	ENSMUSG00000034674	2959	1194	161	1604	161	1355	2959	2.29426	1666	472	615		m6A	E12
10	80228713	80228714	ENSMUST00000092295.10	.	-	1320	GTGGACCTT	43	0.52381	0.99998	protein_coding	Mbd3	ENSMUSG00000035478	1662	858	319	485	319	1177	1662	2.29485	1001	143	138		m6A	E12
10	80228473	80228474	ENSMUST00000092295.10	.	-	1560	CTGGACTGC	45	0.883721	0.999997	protein_coding	Mbd3	ENSMUSG00000035478	1662	858	319	485	319	1177	1662	2.78969	1241	383	378		m6A	E12
10	80123580	80123581	ENSMUST00000092305.6	.	+	1332	CGGGACTGG	32	0.482759	0.999973	protein_coding	Dazap1	ENSMUSG00000069565	1994	1221	76	697	76	1297	1994	2.05022	1256	35	208		m6A	E12
10	71064182	71064183	ENSMUST00000092430.11	.	-	1277	GGAGACTGT	25	0.75	0.999961	protein_coding	Tfam	ENSMUSG00000003923	4167	732	340	3095	340	1072	4167	2.06624	937	205	346		m6A	E12
10	71064127	71064128	ENSMUST00000092430.11	.	-	1332	AGATAGACT	23	0.947368	0.999971	protein_coding	Tfam	ENSMUSG00000003923	4167	732	340	3095	340	1072	4167	2.08401	992	260	401		m6A	E12
10	71064125	71064126	ENSMUST00000092430.11	.	-	1334	ATAGACTGT	24	0.909091	0.999984	protein_coding	Tfam	ENSMUSG00000003923	4167	732	340	3095	340	1072	4167	2.08465	994	262	403		m6A	E12
11	102690673	102690674	ENSMUST00000092567.11	.	-	1620	GGGGACTCT	22	1	0.999989	protein_coding	Gjc1	ENSMUSG00000034520	1890	1191	293	406	293	1484	1890	2.33498	1327	136	1347		m6A	E12
11	100320435	100320436	ENSMUST00000092688.12	.	-	1141	ATGGACCAC	28	0.285714	0.999976	protein_coding	Nt5c3b	ENSMUSG00000017176	1399	903	34	462	34	937	1399	2.44156	1107	204	339		m6A	E12
11	75191992	75191993	ENSMUST00000092907.12	.	-	2075	TGGGACTCA	45	0.395349	0.999922	protein_coding	Rpa1	ENSMUSG00000000751	5077	1872	66	3139	66	1938	5077	2.04364	2009	137	236		m6A	E12
19	8995853	8995854	ENSMUST00000092956.4	.	+	17393	TGGGACTCT	31	0.612903	0.999995	protein_coding	Ahnak	ENSMUSG00000069833	18100	16971	257	872	257	17228	18100	2.18922	17136	165	16791		m6A	E12
19	8996537	8996538	ENSMUST00000092956.4	.	+	18077	CCAAATAAA	32	0.96	0.999923	protein_coding	Ahnak	ENSMUSG00000069833	18100	16971	257	872	257	17228	18100	2.97362	17820	849	17475		m6A	E12
8	123143437	123143438	ENSMUST00000093073.12	.	+	3043	GTAGACTCT	29	0.758621	0.999994	protein_coding	Zc3h18	ENSMUSG00000017478	3705	2847	172	686	172	3019	3705	2.03499	2871	24	223		m6A	E12
8	123143483	123143484	ENSMUST00000093073.12	.	+	3089	TTGGATTTT	27	0.583333	0.99999	protein_coding	Zc3h18	ENSMUSG00000017478	3705	2847	172	686	172	3019	3705	2.10204	2917	70	269		m6A	E12
8	123143824	123143825	ENSMUST00000093073.12	.	+	3430	CTGGACTAC	33	0.625	0.999989	protein_coding	Zc3h18	ENSMUSG00000017478	3705	2847	172	686	172	3019	3705	2.59913	3258	411	610		m6A	E12
8	112725203	112725204	ENSMUST00000093120.13	.	-	1373	CTTGAGAAA	25	0.818182	0.999995	protein_coding	Kars	ENSMUSG00000031948	2131	1875	91	165	91	1966	2131	1.68373	1282	-593	123	51	m6A	E12
8	112725201	112725202	ENSMUST00000093120.13	.	-	1375	TGAGAAAGC	24	0.818182	0.999987	protein_coding	Kars	ENSMUSG00000031948	2131	1875	91	165	91	1966	2131	1.6848	1284	-591	125	49	m6A	E12
8	110589152	110589153	ENSMUST00000093157.13	.	+	5215	ACGGACTAG	20	0.8	0.999984	protein_coding	Ap1g1	ENSMUSG00000031731	6899	2478	412	4009	412	2890	6899	2.57995	4803	2325	2427		m6A	E12
8	110589195	110589196	ENSMUST00000093157.13	.	+	5258	GAAGACTGT	23	0.714286	0.999991	protein_coding	Ap1g1	ENSMUSG00000031731	6899	2478	412	4009	412	2890	6899	2.59067	4846	2368	2470		m6A	E12
8	110589839	110589840	ENSMUST00000093157.13	.	+	5902	ACAGACTTT	33	0.733333	0.999939	protein_coding	Ap1g1	ENSMUSG00000031731	6899	2478	412	4009	412	2890	6899	2.75131	5490	3012	3114		m6A	E12
8	95740393	95740394	ENSMUST00000093271.8	.	+	3140	TGGGATACA	30	0.777778	0.999981	protein_coding	Adgrg1	ENSMUSG00000031785	3574	2064	298	1212	298	2362	3574	2.64191	2842	778	909		m6A	E12
[truncated: 16,914 more rows]
