# Supplementary material for: Prediction of m6A and m5C at single-molecule resolution reveals a transcriptome-wide co-occurrence of RNA modifications
Source: Nat Commun. 2024 May 9;15:3899. doi: 10.1038/s41467-024-47953-7 (PMC11082244; doi:10.1038/s41467-024-47953-7)
Supplement: Supplementary file 14 — Supplementary Data S11 [file 41467_2024_47953_MOESM14_ESM.xlsx]

## Sheet: Supp Data S11
Supplementary Data S11. Summary of number of different 9-mers and signals used for training (IVT train 1), validation (IVT validation 1), and testing (IVT test 1, IVT test 2) of the m6A and m5C models.
Modification	m6A		m5C
	Number of 9-mers	Number of signals	Number of 9-mers	number of signals
IVT train 1	~2500	~40M	~2500	~40M
IVT validation 1	247	~250K	237	~250K
IVT test 1	247	~3,9M	237	~5.8M
IVT test 2	81	~600K	83	~320K
