# Supplementary material for: Prediction of m6A and m5C at single-molecule resolution reveals a transcriptome-wide co-occurrence of RNA modifications
Source: Nat Commun. 2024 May 9;15:3899. doi: 10.1038/s41467-024-47953-7 (PMC11082244; doi:10.1038/s41467-024-47953-7)
Supplement: Supplementary file 16 — Source Data [file 41467_2024_47953_MOESM16_ESM.zip]

Archive with 120 entries (119 files):
- source_data_2024_04_07/
- __MACOSX/._source_data_2024_04_07
- source_data_2024_04_07/Figure_2_b_upper_panel.csv
- source_data_2024_04_07/Supplementary_Figure_16_left.csv
- __MACOSX/source_data_2024_04_07/._Supplementary_Figure_16_left.csv
- source_data_2024_04_07/Supplementary_Figure_1_b.csv
- __MACOSX/source_data_2024_04_07/._Supplementary_Figure_1_b.csv
- source_data_2024_04_07/Supplementary_Figure_7_d.csv
- source_data_2024_04_07/Supplementary_Figure_1_a.csv
- __MACOSX/source_data_2024_04_07/._Supplementary_Figure_1_a.csv
- source_data_2024_04_07/Supplementary_Figure_7_c.csv
- source_data_2024_04_07/Figure_2_g_lower.csv
- __MACOSX/source_data_2024_04_07/._Figure_2_g_lower.csv
- source_data_2024_04_07/Figure_4_b_lower_panel.csv
- source_data_2024_04_07/Figure_4_d.csv
- __MACOSX/source_data_2024_04_07/._Figure_4_d.csv
- source_data_2024_04_07/Supplementary_Figure_14_b.csv
- source_data_2024_04_07/Figure_3_g_NSUN2_independent_motif.txt
- source_data_2024_04_07/Figure_2_f_upper.csv
- __MACOSX/source_data_2024_04_07/._Figure_2_f_upper.csv
- source_data_2024_04_07/Supplementary_Figure_7_a.csv
- source_data_2024_04_07/Supplementary_Figure_14_a.csv
- __MACOSX/source_data_2024_04_07/._Supplementary_Figure_14_a.csv
- source_data_2024_04_07/Supplementary_Figure_2_b.csv
- __MACOSX/source_data_2024_04_07/._Supplementary_Figure_2_b.csv
- source_data_2024_04_07/Figure_5_a.csv
- source_data_2024_04_07/Supplementary_Figure_4_d.csv
- source_data_2024_04_07/Figure_3_f.csv
- source_data_2024_04_07/Supplementary_Figure_13_a.csv
- source_data_2024_04_07/Supplementary_Figure_2_c.csv
- __MACOSX/source_data_2024_04_07/._Supplementary_Figure_2_c.csv
- source_data_2024_04_07/Figure_5_b.csv
- __MACOSX/source_data_2024_04_07/._Figure_5_b.csv
- source_data_2024_04_07/Supplementary_Figure_2_a.csv
- __MACOSX/source_data_2024_04_07/._Supplementary_Figure_2_a.csv
- source_data_2024_04_07/Supplementary_Figure_13_c.csv
- __MACOSX/source_data_2024_04_07/._Supplementary_Figure_13_c.csv
- source_data_2024_04_07/Figure_2_b_lower_panel.csv
- __MACOSX/source_data_2024_04_07/._Figure_2_b_lower_panel.csv
- source_data_2024_04_07/Supplementary_Figure_12_b.xlsx
- __MACOSX/source_data_2024_04_07/._Supplementary_Figure_12_b.xlsx
- source_data_2024_04_07/Figure_5_c.csv
- __MACOSX/source_data_2024_04_07/._Figure_5_c.csv
- source_data_2024_04_07/Figure_2_f_lower.csv
- __MACOSX/source_data_2024_04_07/._Figure_2_f_lower.csv
- source_data_2024_04_07/Supplementary_Figure_20_a
- source_data_2024_04_07/Supplementary_Figure_17_b.csv
- __MACOSX/source_data_2024_04_07/._Supplementary_Figure_17_b.csv
- source_data_2024_04_07/Supplementary_Figure_4_b.csv
- source_data_2024_04_07/Supplementary_Figure_4_c.csv
- source_data_2024_04_07/Supplementary_Figure_6_a.csv
- __MACOSX/source_data_2024_04_07/._Supplementary_Figure_6_a.csv
- source_data_2024_04_07/Supplementary_Figure_28_a.csv
- __MACOSX/source_data_2024_04_07/._Supplementary_Figure_28_a.csv
- source_data_2024_04_07/Figure_5_f.csv
- source_data_2024_04_07/Figure_5_d.csv
- __MACOSX/source_data_2024_04_07/._Figure_5_d.csv
- source_data_2024_04_07/Figure_2_g_upper.csv
- __MACOSX/source_data_2024_04_07/._Figure_2_g_upper.csv
- source_data_2024_04_07/Supplementary_Figure_13_e.csv
- __MACOSX/source_data_2024_04_07/._Supplementary_Figure_13_e.csv
- source_data_2024_04_07/Supplementary_Figure_28_c.csv
- __MACOSX/source_data_2024_04_07/._Supplementary_Figure_28_c.csv
- source_data_2024_04_07/Supplementary_Figure_17_a.csv
- __MACOSX/source_data_2024_04_07/._Supplementary_Figure_17_a.csv
- source_data_2024_04_07/Figure_4_b_upper_panel.csv
- source_data_2024_04_07/Figure_3_b.csv
- source_data_2024_04_07/Supplementary_Figure_4_a.csv
- source_data_2024_04_07/Figure_3_g_NSUN2_dependent_motif.txt
- source_data_2024_04_07/Figure_3_c.csv
- source_data_2024_04_07/Supplementary_Figure_6_b.csv
- __MACOSX/source_data_2024_04_07/._Supplementary_Figure_6_b.csv
- source_data_2024_04_07/Supplementary_Figure_28_b.csv
- __MACOSX/source_data_2024_04_07/._Supplementary_Figure_28_b.csv
- source_data_2024_04_07/Supplementary_Figure_13_d.csv
- __MACOSX/source_data_2024_04_07/._Supplementary_Figure_13_d.csv
- source_data_2024_04_07/Figure_5_e.csv
- source_data_2024_04_07/Supplementary_Figure_21.csv
- __MACOSX/source_data_2024_04_07/._Supplementary_Figure_21.csv
- source_data_2024_04_07/Supplementary_Figure_19_b.csv
- __MACOSX/source_data_2024_04_07/._Supplementary_Figure_19_b.csv
- source_data_2024_04_07/Supplementary_Figure_19_c.csv
- __MACOSX/source_data_2024_04_07/._Supplementary_Figure_19_c.csv
- source_data_2024_04_07/Supplementary_Figure_8_a.csv
- __MACOSX/source_data_2024_04_07/._Supplementary_Figure_8_a.csv
- source_data_2024_04_07/Supplementary_Figure_22.csv
- __MACOSX/source_data_2024_04_07/._Supplementary_Figure_22.csv
- source_data_2024_04_07/Supplementary_Figure_8_c.csv
- __MACOSX/source_data_2024_04_07/._Supplementary_Figure_8_c.csv
- source_data_2024_04_07/Supplementary_Figure_19_a.csv
- __MACOSX/source_data_2024_04_07/._Supplementary_Figure_19_a.csv
- source_data_2024_04_07/Supplementary_Figure_8_b.csv
- source_data_2024_04_07/Supplementary_Figure_19_d.csv
- __MACOSX/source_data_2024_04_07/._Supplementary_Figure_19_d.csv
- source_data_2024_04_07/Figure_3_h.csv
- source_data_2024_04_07/Supplementary_Figure_19_e.csv
- __MACOSX/source_data_2024_04_07/._Supplementary_Figure_19_e.csv
- source_data_2024_04_07/Figure_2_e_lower.csv
- __MACOSX/source_data_2024_04_07/._Figure_2_e_lower.csv
- source_data_2024_04_07/Supplementary_Figure_26.csv
- source_data_2024_04_07/Supplementary_Figure_18.csv
- __MACOSX/source_data_2024_04_07/._Supplementary_Figure_18.csv
- source_data_2024_04_07/Supplementary_Figure_19_f.csv
- __MACOSX/source_data_2024_04_07/._Supplementary_Figure_19_f.csv
- source_data_2024_04_07/Figure_2_d_upper.csv
- __MACOSX/source_data_2024_04_07/._Figure_2_d_upper.csv
- source_data_2024_04_07/Supplementary_Figure_25.csv
- source_data_2024_04_07/Figure_2_h_lower_panel_and_Supplementary_Figure_5_b.csv
- source_data_2024_04_07/Figure_2_h_upper_panel_and_Supplementary_Figure_5_a.csv
- __MACOSX/source_data_2024_04_07/._Figure_2_h_upper_panel_and_Supplementary_Figure_5_a.csv
- source_data_2024_04_07/Supplementary_Figure_23_a.csv
- __MACOSX/source_data_2024_04_07/._Supplementary_Figure_23_a.csv
- source_data_2024_04_07/Figure_2_d_lower.csv
- __MACOSX/source_data_2024_04_07/._Figure_2_d_lower.csv
- source_data_2024_04_07/Supplementary_Figure_23_b.csv
- __MACOSX/source_data_2024_04_07/._Supplementary_Figure_23_b.csv
- source_data_2024_04_07/Figure_2_e_upper.csv
- __MACOSX/source_data_2024_04_07/._Figure_2_e_upper.csv
- source_data_2024_04_07/Supplementary_Figure_16_right.csv
- __MACOSX/source_data_2024_04_07/._Supplementary_Figure_16_right.csv
