# Supplementary material for: Prediction of m6A and m5C at single-molecule resolution reveals a transcriptome-wide co-occurrence of RNA modifications
Source: Nat Commun. 2024 May 9;15:3899. doi: 10.1038/s41467-024-47953-7 (PMC11082244; doi:10.1038/s41467-024-47953-7)
Supplement: Supplementary file 16 — Source Data [file 41467_2024_47953_MOESM16_ESM.zip › source_data_2024_04_07/Figure_2_b_upper_panel.csv]

	FPR	TPR
0.7_0.3	[0.0, 0.0, 0.0, 0.0, 0.0, 0.0, 0.0, 0.0, 0.0, 0.0, 0.0, 0.0, 0.0, 0.0, 0.0, 6.193752980743622e-06, 6.193752980743622e-06, 6.193752980743622e-06, 6.193752980743622e-06, 6.193752980743622e-06, 6.193752980743622e-06, 6.193752980743622e-06, 6.193752980743622e-06, 6.193752980743622e-06, 6.193752980743622e-06, 1.2387505961487244e-05, 1.2387505961487244e-05, 1.2387505961487244e-05, 1.2387505961487244e-0…	[0.0, 3.562357283061348e-05, 3.918593011367482e-05, 4.631064467979752e-05, 0.00010687071849184042, 0.00011399543305796311, 0.00017455550687000602, 0.00018168022143612872, 0.00030636272634327585, 0.00031348744090939855, 0.000338423941890828, 0.0003455486564569507, 0.00041323344483511627, 0.00042035815940123897, 0.00044173230309960706, 0.00044173230309960706, 0.000512979448760834, 0.000520104163326…
0.8_0.2	[0.0, 0.0, 0.0, 0.0, 0.0, 0.0, 0.0, 0.0, 0.0, 0.0, 0.0, 0.0, 0.0, 0.0, 0.0, 7.953298232777132e-06, 7.953298232777132e-06, 7.953298232777132e-06, 7.953298232777132e-06, 7.953298232777132e-06, 7.953298232777132e-06, 7.953298232777132e-06, 7.953298232777132e-06, 7.953298232777132e-06, 7.953298232777132e-06, 1.5906596465554265e-05, 1.5906596465554265e-05, 1.5906596465554265e-05, 1.5906596465554265e-0…	[0.0, 4.41983089726987e-05, 4.8618139869968575e-05, 5.745780166450832e-05, 0.0001325949269180961, 0.00014143458871263587, 0.00021657171396622366, 0.0002254113757607634, 0.00038010545716520884, 0.0003889451189597486, 0.0004198839352406377, 0.0004287235970351774, 0.0005127003840833049, 0.0005215400458778447, 0.000548059031261464, 0.000548059031261464, 0.0006364556492068613, 0.0006452953110014011, 0…
0.9_0.1	[0.0, 0.0, 0.0, 0.0, 0.0, 0.0, 0.0, 0.0, 0.0, 0.0, 0.0, 0.0, 0.0, 0.0, 0.0, 1.2350100653320324e-05, 1.2350100653320324e-05, 1.2350100653320324e-05, 1.2350100653320324e-05, 1.2350100653320324e-05, 1.2350100653320324e-05, 1.2350100653320324e-05, 1.2350100653320324e-05, 1.2350100653320324e-05, 1.2350100653320324e-05, 2.470020130664065e-05, 2.470020130664065e-05, 2.470020130664065e-05, 2.470020130664…	[0.0, 6.415273483108585e-05, 7.056800831419443e-05, 8.339855528041161e-05, 0.00019245820449325754, 0.00020528875145947473, 0.00031434840067232067, 0.0003271789476385378, 0.0005517135195473383, 0.0005645440665135555, 0.0006094509808953156, 0.0006222815278615327, 0.0007441717240405959, 0.000757002271006813, 0.0007954939119054645, 0.0007954939119054645, 0.0009237993815676362, 0.0009366299285338535, …
0.9_0.2	[0.0, 0.0, 0.0, 0.0, 0.0, 0.0, 0.0, 0.0, 0.0, 0.0, 0.0, 0.0, 0.0, 0.0, 0.0, 8.62931897414656e-06, 8.62931897414656e-06, 8.62931897414656e-06, 8.62931897414656e-06, 8.62931897414656e-06, 8.62931897414656e-06, 8.62931897414656e-06, 8.62931897414656e-06, 8.62931897414656e-06, 8.62931897414656e-06, 1.725863794829312e-05, 1.725863794829312e-05, 1.725863794829312e-05, 1.725863794829312e-05, 1.725863794…	[0.0, 5.907197920666332e-05, 6.497917712732965e-05, 7.679357296866231e-05, 0.00017721593761998997, 0.00018903033346132263, 0.00028945269811265025, 0.0003012670939539829, 0.0005080190211773046, 0.0005198334170186372, 0.0005611838024633016, 0.0005729981983046342, 0.0006852349587972945, 0.0006970493546386272, 0.0007324925421626252, 0.0007324925421626252, 0.0008506365005759518, 0.0008624508964172844,…
0.9_0.3	[0.0, 0.0, 0.0, 0.0, 0.0, 0.0, 0.0, 0.0, 0.0, 0.0, 0.0, 0.0, 0.0, 0.0, 0.0, 7.104341463068081e-06, 7.104341463068081e-06, 7.104341463068081e-06, 7.104341463068081e-06, 7.104341463068081e-06, 7.104341463068081e-06, 7.104341463068081e-06, 7.104341463068081e-06, 7.104341463068081e-06, 7.104341463068081e-06, 1.4208682926136162e-05, 1.4208682926136162e-05, 1.4208682926136162e-05, 1.4208682926136162e-0…	[0.0, 5.385493634346524e-05, 5.924042997781177e-05, 7.001141724650482e-05, 0.00016156480903039574, 0.00017233579629908878, 0.0002638891880829797, 0.0002746601753516727, 0.00046315245255380106, 0.00047392343982249414, 0.0005116218952629198, 0.0005223928825316129, 0.0006247172615841968, 0.0006354882488528898, 0.000667801210658969, 0.000667801210658969, 0.0007755110833458995, 0.0007862820706145925, …
0.5_0.5	[0.0, 0.0, 0.0, 0.0, 0.0, 0.0, 0.0, 0.0, 0.0, 0.0, 0.0, 0.0, 0.0, 0.0, 0.0, 4.500470299146261e-06, 4.500470299146261e-06, 4.500470299146261e-06, 4.500470299146261e-06, 4.500470299146261e-06, 4.500470299146261e-06, 4.500470299146261e-06, 4.500470299146261e-06, 4.500470299146261e-06, 4.500470299146261e-06, 9.000940598292522e-06, 9.000940598292522e-06, 9.000940598292522e-06, 9.000940598292522e-06, 9…	[0.0, 2.6520767086667213e-05, 2.9172843795333936e-05, 3.447699721266738e-05, 7.956230126000164e-05, 8.486645467733509e-05, 0.00012995175872466936, 0.0001352559121420028, 0.00022807859694533804, 0.0002333827503626715, 0.00025194728732333855, 0.000257251440740672, 0.00030764089820533967, 0.0003129450516226731, 0.00032885751187467345, 0.00032885751187467345, 0.0003818990460480079, 0.0003872031994653…
