# Supplementary material for: Prediction of m6A and m5C at single-molecule resolution reveals a transcriptome-wide co-occurrence of RNA modifications
Source: Nat Commun. 2024 May 9;15:3899. doi: 10.1038/s41467-024-47953-7 (PMC11082244; doi:10.1038/s41467-024-47953-7)
Supplement: Supplementary file 16 — Source Data [file 41467_2024_47953_MOESM16_ESM.zip › source_data_2024_04_07/Supplementary_Figure_16_left.csv]

Position	Symbol	NSUN2	symbol
1	0.2247191011235955	Dependent	open
2	0.33707865168539325	Dependent	open
3	0.5112359550561798	Dependent	open
4	0.6123595505617978	Dependent	open
5	0.6741573033707865	Dependent	open
6	0.6348314606741573	Dependent	open
7	0.5561797752808989	Dependent	open
8	0.5056179775280899	Dependent	open
9	0.5337078651685393	Dependent	open
10	0.5224719101123596	Dependent	open
11	0.5112359550561798	Dependent	open
12	0.5	Dependent	open
13	0.42696629213483145	Dependent	open
14	0.38764044943820225	Dependent	open
15	0.43820224719101125	Dependent	open
16	0.43258426966292135	Dependent	open
17	0.39325842696629215	Dependent	open
18	0.449438202247191	Dependent	open
19	0.5393258426966292	Dependent	open
20	0.5449438202247191	Dependent	open
21	0.48314606741573035	Dependent	open
22	0.5168539325842697	Dependent	open
23	0.5	Dependent	open
24	0.42134831460674155	Dependent	open
25	0.3707865168539326	Dependent	open
26	0.3651685393258427	Dependent	open
27	0.3202247191011236	Dependent	open
28	0.3146067415730337	Dependent	open
29	0.3539325842696629	Dependent	open
30	0.3202247191011236	Dependent	open
31	0.30337078651685395	Dependent	open
32	0.29775280898876405	Dependent	open
33	0.30337078651685395	Dependent	open
34	0.3089887640449438	Dependent	open
35	0.29213483146067415	Dependent	open
36	0.30337078651685395	Dependent	open
37	0.3202247191011236	Dependent	open
38	0.25842696629213485	Dependent	open
39	0.33146067415730335	Dependent	open
40	0.29213483146067415	Dependent	open
41	0.2696629213483146	Dependent	open
42	0.34269662921348315	Dependent	open
43	0.30337078651685395	Dependent	open
44	0.3202247191011236	Dependent	open
45	0.4101123595505618	Dependent	open
46	0.39325842696629215	Dependent	open
47	0.38764044943820225	Dependent	open
48	0.398876404494382	Dependent	open
49	0.33707865168539325	Dependent	open
50	0.3539325842696629	Dependent	open
51	0.33707865168539325	Dependent	open
52	0.2752808988764045	Dependent	open
53	0.29213483146067415	Dependent	open
54	0.25280898876404495	Dependent	open
55	0.2640449438202247	Dependent	open
56	0.2640449438202247	Dependent	open
57	0.24719101123595505	Dependent	open
58	0.20224719101123595	Dependent	open
59	0.21910112359550563	Dependent	open
60	0.1853932584269663	Dependent	open
61	0.19101123595505617	Dependent	open
62	0.19101123595505617	Dependent	open
63	0.17415730337078653	Dependent	open
64	0.11797752808988764	Dependent	open
65	0.1348314606741573	Dependent	open
66	0.11797752808988764	Dependent	open
67	0.10674157303370786	Dependent	open
68	0.12921348314606743	Dependent	open
69	0.12921348314606743	Dependent	open
70	0.12921348314606743	Dependent	open
71	0.08426966292134831	Dependent	open
72	0.06741573033707865	Dependent	open
73	0.06741573033707865	Dependent	open
74	0.07303370786516854	Dependent	open
75	0.07865168539325842	Dependent	open
76	0.08426966292134831	Dependent	open
77	0.0898876404494382	Dependent	open
78	0.0898876404494382	Dependent	open
79	0.10112359550561797	Dependent	open
80	0.056179775280898875	Dependent	open
81	0.05056179775280899	Dependent	open
82	0.0449438202247191	Dependent	open
83	0.011235955056179775	Dependent	open
84	0.0	Dependent	open
85	0.0	Dependent	open
86	0.0	Dependent	open
87	0.0	Dependent	open
88	0.0	Dependent	open
89	0.0	Dependent	open
90	0.0	Dependent	open
1	0.2356902356902357	Independent	open
2	0.3602693602693603	Independent	open
3	0.43434343434343436	Independent	open
4	0.45707070707070707	Independent	open
5	0.4503367003367003	Independent	open
6	0.48484848484848486	Independent	open
7	0.5025252525252525	Independent	open
8	0.48653198653198654	Independent	open
9	0.4713804713804714	Independent	open
10	0.44696969696969696	Independent	open
11	0.43013468013468015	Independent	open
12	0.42508417508417506	Independent	open
13	0.4217171717171717	Independent	open
14	0.4318181818181818	Independent	open
15	0.4234006734006734	Independent	open
16	0.43602693602693604	Independent	open
17	0.42424242424242425	Independent	open
18	0.414983164983165	Independent	open
19	0.41835016835016836	Independent	open
20	0.4385521885521885	Independent	open
21	0.4158249158249158	Independent	open
22	0.3771043771043771	Independent	open
23	0.3653198653198653	Independent	open
24	0.3712121212121212	Independent	open
25	0.3686868686868687	Independent	open
26	0.37542087542087543	Independent	open
27	0.3771043771043771	Independent	open
28	0.35774410774410775	Independent	open
29	0.35185185185185186	Independent	open
30	0.3611111111111111	Independent	open
31	0.351010101010101	Independent	open
32	0.3265993265993266	Independent	open
33	0.31734006734006737	Independent	open
34	0.3164983164983165	Independent	open
35	0.3021885521885522	Independent	open
36	0.2946127946127946	Independent	open
37	0.2769360269360269	Independent	open
38	0.28535353535353536	Independent	open
39	0.28535353535353536	Independent	open
40	0.26430976430976433	Independent	open
41	0.2601010101010101	Independent	open
42	0.2516835016835017	Independent	open
43	0.2441077441077441	Independent	open
44	0.2239057239057239	Independent	open
45	0.2112794612794613	Independent	open
46	0.19107744107744107	Independent	open
47	0.19444444444444445	Independent	open
48	0.2281144781144781	Independent	open
49	0.2356902356902357	Independent	open
50	0.2138047138047138	Independent	open
51	0.18434343434343434	Independent	open
52	0.18265993265993266	Independent	open
53	0.18434343434343434	Independent	open
54	0.20202020202020202	Independent	open
55	0.20454545454545456	Independent	open
56	0.1919191919191919	Independent	open
57	0.19023569023569023	Independent	open
58	0.1936026936026936	Independent	open
59	0.17255892255892255	Independent	open
60	0.16414141414141414	Independent	open
61	0.15235690235690236	Independent	open
62	0.13552188552188552	Independent	open
63	0.1473063973063973	Independent	open
64	0.13047138047138046	Independent	open
65	0.12626262626262627	Independent	open
66	0.12121212121212122	Independent	open
67	0.1271043771043771	Independent	open
68	0.12542087542087543	Independent	open
69	0.11616161616161616	Independent	open
70	0.1111111111111111	Independent	open
71	0.10521885521885523	Independent	open
72	0.09427609427609428	Independent	open
73	0.09006734006734007	Independent	open
74	0.08249158249158249	Independent	open
75	0.0723905723905724	Independent	open
76	0.07491582491582492	Independent	open
77	0.06313131313131314	Independent	open
78	0.05808080808080808	Independent	open
79	0.05134680134680135	Independent	open
80	0.02861952861952862	Independent	open
81	0.018518518518518517	Independent	open
82	0.009259259259259259	Independent	open
83	0.0025252525252525255	Independent	open
84	0.0	Independent	open
85	0.0	Independent	open
86	0.0	Independent	open
87	0.0	Independent	open
88	0.0	Independent	open
89	0.0	Independent	open
90	0.0	Independent	open
