# Supplementary material for: Prediction of m6A and m5C at single-molecule resolution reveals a transcriptome-wide co-occurrence of RNA modifications
Source: Nat Commun. 2024 May 9;15:3899. doi: 10.1038/s41467-024-47953-7 (PMC11082244; doi:10.1038/s41467-024-47953-7)
Supplement: Supplementary file 16 — Source Data [file 41467_2024_47953_MOESM16_ESM.zip › source_data_2024_04_07/Supplementary_Figure_1_b.csv]

unmo	unmo	unmo	unmo	unmo	unmo	unmo	unmo	unmo	unmo	unmo	unmo	unmo	unmo	unmo	unmo	unmo	unmo	unmo	unmo	unmo	unmo	unmo	unmo	unmo	unmo	unmo	unmo	unmo	unmo	unmo	unmo	unmo	unmo	unmo	unmo	unmo	unmo	unmo	unmo	unmo	unmo	unmo	unmo	unmo	unmo	unmo	unmo	unmo	unmo
104.97	109.335	115.462	111.633	120.748	111.48	108.876	115.386	116.918	115.54	113.778	114.237	119.369	115.31	112.553	116.918	116.152	114.926	107.957	107.344	125.036	124.883	123.811	121.054	122.432	129.785	130.397	129.019	132.082	130.244	132.848	127.793	129.785	125.036	132.542	127.028	126.108	125.649	125.343	125.649	90.724	90.724	89.499	89.346	89.499	89.499	90.111	87.967	90.571	89.958
122.549	114.679	129.528	124.776	124.33	123.44	125.667	123.588	125.073	125.37	123.736	120.915	128.043	124.776	123.736	123.143	125.964	121.806	121.955	122.549	128.637	128.562	131.086	126.632	132.868	131.457	129.008	128.488	130.79	130.122	128.637	128.266	129.528	128.339	120.767	122.4	129.75	128.934	127.226	126.41	92.183	95.375	92.628	92.109	92.628	93.668	90.698	89.881	92.406	91.218
130.101	128.118	125.888	128.366	128.119	129.358	127.54	122.501	128.614	122.666	121.84	125.64	123.739	124.648	129.44	123.327	123.079	124.814	120.105	122.005	127.458	125.805	130.266	127.623	126.466	114.405	128.118	126.962	121.179	127.292	127.127	126.797	127.953	119.196	131.258	129.44	118.866	114.735	100.195	102.839	87.142	88.712	89.703	87.555	90.86	89.455	92.925	90.446	91.52	90.281
118.005	111.616	102.511	105.706	115.13	114.97	110.338	99.157	105.546	120.401	120.561	118.644	117.686	111.456	102.351	108.421	111.536	111.536	111.536	111.536	123.596	105.306	125.992	132.7	115.449	116.248	128.387	127.668	128.467	126.55	129.426	125.432	126.072	128.787	128.388	127.669	128.068	127.03	125.592	124.874	93.247	91.969	93.726	90.851	91.65	92.448	91.969	91.011	92.608	92.288
114.427	117.886	103.892	113.012	100.904	104.364	115.842	118.672	114.899	107.351	110.181	114.899	117.257	112.383	109.238	113.483	113.955	115.37	122.76	123.389	125.119	130.151	112.54	132.195	126.691	133.453	125.119	128.578	128.106	129.05	125.276	127.32	129.679	127.163	124.804	113.798	120.874	121.817	118.043	122.603	92.492	91.942	96.344	91.391	92.964	91.706	90.763	90.841	95.322	93.042
120.794	108.152	113.24	125.419	115.706	122.953	117.865	122.644	120.023	122.182	120.408	120.408	120.408	120.408	120.408	120.408	120.408	120.408	120.408	120.408	122.027	122.336	117.711	124.34	121.257	120.023	123.878	123.723	124.648	125.265	124.803	122.644	126.961	129.582	130.199	119.252	131.432	130.199	130.815	133.59	99.672	92.889	96.126	95.356	93.197	96.281	96.126	92.272	93.814	93.043
111.17	108.06	107.283	110.392	112.492	109.848	112.57	113.814	118.167	118.089	114.124	112.57	111.481	116.301	113.58	108.294	114.435	113.502	115.446	111.714	120.655	113.036	130.761	109.771	100.131	127.185	129.206	132.938	111.948	127.34	126.718	128.74	124.231	125.63	126.718	128.273	127.962	124.542	123.298	125.63	90.491	91.579	91.735	90.646	92.823	90.957	91.579	92.357	91.89	91.579
116.992	111.959	111.33	105.826	104.568	106.298	109.443	108.185	108.342	109.286	110.701	105.511	99.378	99.692	105.826	102.366	118.25	108.185	108.185	108.185	127.529	130.596	127.451	118.093	116.834	125.17	121.238	119.508	136.18	125.8	111.881	131.618	130.203	124.305	133.505	128.788	125.328	126.428	126.822	125.721	90.728	91.514	92.3	89.784	92.772	92.772	92.93	89.942	91.514	92.458
111.569	105.979	114.071	114.365	109.804	111.128	104.507	114.806	111.348	111.348	111.348	111.348	111.348	111.348	111.348	111.348	111.348	111.348	111.348	111.348	129.225	121.28	129.078	126.429	126.282	130.696	123.193	130.107	122.898	128.636	122.31	124.958	126.429	124.222	124.075	125.841	125.547	125.252	123.487	126.724	93.62	94.797	95.386	91.119	94.356	95.091	95.238	93.032	91.854	90.236
125.492	124.871	123.785	123.009	121.768	125.337	123.94	120.993	118.045	116.803	108.27	120.062	113.39	125.957	117.734	122.699	121.613	124.251	118.82	125.182	122.234	123.475	123.63	129.06	124.561	122.622	122.544	123.786	122.777	123.94	121.846	125.724	131.0	130.224	127.974	127.354	126.112	130.69	130.146	130.456	88.565	87.79	90.66	90.35	89.108	90.35	89.419	88.255	89.264	89.264
118.275	121.468	126.678	122.309	120.124	120.796	122.813	127.182	121.637	121.637	121.637	121.637	121.637	121.637	121.637	121.637	121.637	121.637	121.637	121.637	117.267	119.116	131.216	127.855	133.401	134.745	135.081	116.427	129.703	132.392	129.871	129.367	127.519	132.56	130.208	130.544	123.821	129.703	134.241	129.871	92.058	92.562	92.394	92.394	93.235	92.478	92.983	91.302	91.302	88.193
130.251	127.581	124.44	126.796	125.697	127.424	127.424	127.267	123.655	124.283	123.655	126.796	126.796	126.796	126.796	126.796	126.796	126.796	126.796	126.796	125.697	125.854	126.325	126.168	125.382	126.796	125.854	127.267	125.382	124.44	126.011	126.011	126.168	122.242	125.225	127.11	125.697	127.581	127.581	128.837	90.52	93.346	91.619	93.975	91.462	97.115	91.776	90.834	94.132	90.834
111.42	107.984	112.183	106.915	108.366	110.58	116.459	111.496	109.511	106.228	113.786	111.344	111.648	108.366	113.328	106.686	112.947	110.045	104.09	109.893	126.384	128.675	125.621	126.843	128.828	126.843	130.813	113.557	131.882	128.675	125.926	122.414	126.537	132.187	132.187	125.621	120.124	120.887	119.818	127.301	91.11	92.332	94.012	92.485	91.263	91.721	90.041	92.637	96.608	94.47
115.041	116.078	106.304	109.858	110.895	106.748	105.711	111.931	107.044	114.597	104.082	106.304	113.857	105.119	111.339	111.487	104.23	106.6	122.446	120.965	124.52	123.557	122.446	120.891	123.038	123.483	123.483	122.076	119.632	118.67	123.113	132.443	125.556	126.297	125.926	123.927	119.336	124.149	122.964	122.076	90.679	89.346	90.975	89.272	89.642	96.307	90.457	91.494	88.532	91.049
125.286	124.086	123.487	127.235	123.187	123.187	124.986	120.788	123.037	115.39	127.985	125.886	123.937	109.392	127.235	116.739	130.834	123.337	120.338	129.185	119.888	99.946	91.549	102.195	124.086	130.684	120.788	88.4	111.042	111.042	111.042	111.042	111.042	111.042	111.042	111.042	111.042	111.042	111.042	111.042	93.798	94.398	92.748	91.249	91.699	92.598	92.448	91.399	92.598	93.198
125.328	124.384	115.102	121.71	127.531	122.339	126.115	127.373	126.429	124.542	124.384	125.957	124.227	126.901	122.182	122.654	126.901	128.003	124.856	122.968	126.508	126.98	127.216	126.901	128.79	128.003	121.867	128.317	128.396	126.98	125.8	131.386	129.654	127.295	123.991	129.183	117.698	129.261	115.26	123.047	91.975	93.234	91.188	93.391	93.234	95.751	92.919	93.234	92.604	93.548
122.029	115.238	124.24	122.503	120.923	123.134	121.713	128.188	121.397	122.029	122.029	122.029	122.029	122.029	122.029	122.029	122.029	122.029	122.029	122.029	123.924	116.186	125.74	129.372	131.11	130.715	130.32	131.82	130.478	131.11	129.688	126.924	109.868	132.847	119.739	121.239	119.186	128.662	119.186	131.978	90.917	89.969	89.653	90.443	88.864	88.548	89.179	90.759	84.284	94.865
122.192	119.955	127.861	123.236	124.281	123.087	126.667	125.922	126.667	124.281	125.027	125.772	121.596	124.579	124.43	124.43	124.43	124.43	124.43	124.43	126.22	111.601	120.402	131.142	105.038	132.187	132.336	120.701	113.69	130.993	126.22	131.739	111.9	118.016	127.115	131.292	132.037	131.441	132.336	132.037	88.778	85.198	89.673	89.822	85.795	92.06	88.331	85.198	86.988	87.585
108.793	108.946	108.486	107.948	113.862	110.022	115.936	111.866	113.939	117.319	115.398	117.089	115.706	111.788	117.012	115.475	113.786	117.165	118.318	113.478	127.381	127.381	125.23	125.845	126.152	123.694	124.923	124.001	123.694	125.384	125.998	127.073	132.604	118.932	132.297	130.607	130.453	129.531	129.224	124.616	91.28	91.741	92.663	96.964	91.127	91.741	91.127	92.97	91.434	90.819
125.675	122.571	119.622	117.914	116.207	127.537	121.174	126.916	128.003	127.537	113.879	122.571	122.571	122.571	122.571	122.571	122.571	122.571	122.571	122.571	127.382	126.606	129.865	128.624	126.761	115.586	114.81	115.121	125.675	124.744	124.744	121.329	122.881	117.449	124.588	123.036	123.191	125.675	119.932	118.69	88.89	88.735	87.028	88.89	86.718	83.303	84.389	86.097	83.768	85.631
125.289	123.267	127.777	119.534	122.644	121.245	125.444	121.867	124.355	122.644	116.734	117.823	122.644	121.867	123.422	122.644	122.644	122.644	122.644	122.644	126.844	131.199	131.355	132.599	131.044	130.732	127.933	130.732	132.132	123.889	127.311	128.088	130.266	130.577	132.288	130.732	129.644	132.754	133.221	133.377	92.937	92.004	92.47	92.47	93.559	93.092	91.226	93.092	92.47	92.781
123.232	130.369	128.913	125.708	127.747	126.582	123.523	126.728	127.602	122.649	127.747	126.582	122.94	126.582	126.582	126.582	126.582	126.582	126.582	126.582	126.728	128.913	114.055	127.31	112.889	127.747	128.621	129.932	124.397	132.263	130.806	123.232	129.787	131.972	130.078	127.456	119.881	107.354	128.33	94.098	85.503	85.795	86.814	83.901	85.066	92.496	90.31	88.562	85.503	91.913
98.643	102.491	98.335	102.183	104.646	97.72	96.18	113.573	115.882	103.261	95.411	99.874	112.957	102.799	97.72	100.028	113.419	97.874	113.573	102.183	128.195	130.504	122.654	129.734	128.657	127.733	123.116	125.271	126.194	123.578	126.348	127.579	124.347	128.349	128.349	127.118	126.964	127.887	123.578	120.807	93.256	93.872	92.948	91.409	92.332	92.948	88.792	90.332	88.331	89.87
111.899	109.535	105.547	99.935	105.104	112.046	104.218	117.511	106.581	106.286	111.455	110.274	106.581	115.443	112.342	107.615	112.637	111.308	116.92	109.683	128.294	124.01	124.896	124.453	126.078	126.521	127.703	124.453	125.783	126.669	124.01	123.272	107.32	129.475	121.056	128.884	129.327	129.032	116.773	122.385	92.55	94.174	94.027	93.067	92.919	92.993	95.799	93.362	94.617	92.771
125.25	121.105	123.923	125.084	121.105	125.747	120.608	126.576	128.896	120.277	116.464	123.923	123.923	123.923	123.923	123.923	123.923	123.923	123.923	123.923	125.913	127.57	125.747	114.806	122.1	128.731	126.742	125.084	125.747	123.095	123.758	128.731	129.228	130.223	127.902	127.736	129.891	129.891	128.233	125.747	93.671	94.583	95.578	93.257	96.323	93.423	96.406	91.268	94.168	94.334
121.318	121.622	123.138	121.015	124.504	123.593	123.897	122.987	124.352	123.745	125.11	120.712	120.408	124.504	124.504	124.504	110.246	106.15	101.903	107.667	124.428	121.774	122.456	124.882	124.048	122.001	121.091	121.318	118.967	129.888	133.832	130.192	128.296	127.233	123.973	124.428	121.849	122.001	118.285	125.792	92.575	94.243	92.12	92.878	93.409	91.816	92.499	94.092	92.12	90.3
112.497	102.743	110.363	109.449	109.449	113.107	115.241	115.241	110.211	113.717	111.888	111.888	111.888	111.888	111.888	111.888	111.888	111.888	111.888	111.888	126.824	126.367	125.376	124.538	124.996	124.843	125.452	124.995	124.233	124.538	122.709	124.081	124.538	125.605	121.947	125.757	126.062	128.653	116.764	127.51	89.94	93.598	93.293	90.245	94.97	90.092	88.264	91.769	92.074	93.903
122.611	125.964	125.672	127.13	124.36	126.692	125.672	127.421	126.838	126.255	130.482	129.024	128.15	124.36	125.964	125.235	128.441	127.567	126.692	123.194	122.247	129.972	131.065	128.296	131.575	129.462	132.595	125.308	124.798	134.563	136.02	134.636	134.344	134.344	135.802	134.344	133.907	134.782	134.053	132.085	95.647	95.356	93.607	94.044	97.542	90.546	99.437	95.793	93.607	93.607
128.362	124.651	123.878	125.424	125.27	121.868	123.26	118.312	126.506	126.352	121.868	122.796	123.414	123.414	124.651	122.641	126.352	126.816	123.569	120.941	123.105	132.536	134.082	135.164	133.927	134.7	132.381	131.454	133.231	133.231	133.231	133.231	133.231	133.231	133.231	133.231	133.231	133.231	133.231	133.231	90.174	91.411	92.03	90.638	93.421	91.256	92.493	93.576	92.957	94.812
125.239	121.672	122.17	124.41	118.188	122.502	119.266	120.428	121.34	118.768	121.174	122.75	119.349	118.934	125.322	116.694	123.083	125.903	119.266	123.829	128.724	130.217	134.531	132.374	128.226	125.903	130.549	128.89	131.047	123.248	130.383	128.226	123.414	125.737	121.257	125.737	125.405	126.733	127.562	129.387	85.916	88.239	88.571	91.226	90.894	89.4	89.4	90.064	89.234	87.078
123.433	124.75	126.944	130.016	111.585	118.46	135.72	128.407	123.726	121.678	123.726	125.627	126.359	120.362	119.923	125.774	120.654	125.189	125.92	125.189	130.454	130.454	129.869	130.601	132.941	132.648	129.577	132.795	131.039	134.696	122.409	124.311	127.529	129.723	97.397	115.242	128.992	117.729	119.484	126.651	91.985	90.961	93.448	99.152	94.326	91.839	93.009	90.961	94.618	91.108
112.087	104.119	113.494	107.244	113.962	113.494	113.494	101.15	113.025	111.15	110.681	114.275	117.869	109.431	113.806	117.244	106.463	112.4	118.65	120.837	125.837	125.524	124.587	126.072	125.603	125.212	124.743	125.524	123.806	122.087	130.759	130.446	127.322	123.962	123.65	123.962	123.572	121.228	122.477	123.806	87.244	88.494	88.026	88.963	88.807	84.744	88.963	88.338	86.776	87.401
115.382	117.272	112.621	114.22	112.621	105.354	111.313	112.476	113.784	107.389	103.61	114.365	106.226	112.621	112.621	112.621	112.621	112.621	112.621	112.621	124.03	123.158	123.812	123.812	119.597	121.486	127.009	126.355	129.044	127.445	127.009	127.372	129.044	128.826	129.334	123.521	119.815	112.185	112.04	115.237	90.385	90.893	89.731	88.859	88.641	89.513	87.551	90.385	89.731	89.513
122.568	120.317	117.766	118.966	120.917	122.568	119.567	121.668	117.916	124.67	126.171	115.214	109.211	118.216	119.942	119.942	119.942	119.942	119.942	119.942	127.446	126.621	124.144	121.818	122.268	119.492	120.692	122.869	120.768	122.118	122.043	120.392	125.646	129.697	130.073	130.448	129.473	127.822	128.947	125.795	90.45	91.8	92.101	89.699	90.149	91.951	88.799	90.9	90.149	91.35
101.707	113.794	127.97	126.627	124.239	121.404	124.537	120.359	124.687	123.194	123.941	122.896	124.985	128.119	123.045	125.731	122.747	125.134	121.852	125.433	131.7	131.551	129.611	132.297	130.656	132.745	130.506	130.357	128.716	129.611	124.537	118.718	128.119	129.76	125.284	124.239	126.627	115.584	126.179	128.119	88.874	90.515	92.903	92.604	91.112	92.455	91.709	88.725	89.918	93.5
118.957	119.564	118.046	114.102	114.405	113.799	114.254	109.096	116.833	113.647	114.33	114.33	114.33	114.33	114.33	114.33	114.33	114.33	114.33	114.33	128.666	125.784	126.239	125.328	126.239	125.48	123.053	122.143	121.687	123.963	128.666	126.087	130.031	128.666	131.245	120.626	131.245	130.487	124.57	125.328	89.07	91.194	89.222	98.931	89.374	91.953	89.677	87.401	91.346	90.587
120.915	126.011	126.31	125.411	123.463	126.76	125.861	126.91	122.413	127.659	127.21	126.61	128.109	127.809	124.062	126.31	126.31	126.31	126.31	126.31	126.46	123.463	132.456	135.004	135.154	135.303	133.954	109.224	133.805	133.954	126.16	98.582	117.917	132.456	132.456	132.456	132.456	132.456	132.456	132.456	91.987	91.537	91.987	97.982	93.036	92.736	94.235	95.134	93.486	94.985
117.596	120.462	117.748	121.065	119.632	121.215	121.744	121.065	119.557	120.01	122.12	121.065	121.14	120.764	122.724	121.97	121.216	120.01	121.97	122.12	128.304	128.228	118.2	129.962	126.946	109.981	118.426	123.628	122.272	119.104	124.458	121.292	121.744	120.989	122.272	122.875	119.331	116.465	122.12	123.628	89.698	91.206	89.698	93.468	92.262	95.73	92.714	90.905	91.206	90.452
113.564	114.012	110.504	112.744	105.579	107.967	113.415	112.594	103.116	112.37	104.385	105.281	114.086	117.594	116.026	118.042	119.236	119.459	115.802	113.116	123.788	127.817	121.549	124.683	125.952	129.534	129.683	129.981	124.683	129.534	120.728	127.444	121.474	121.549	120.952	122.892	121.176	120.952	123.34	121.25	88.864	88.864	90.655	90.505	91.401	95.878	94.834	94.684	93.64	95.281
112.482	115.764	112.636	107.371	113.246	106.913	113.322	113.094	109.736	109.66	114.466	115.23	111.72	113.628	111.414	117.137	116.298	105.158	111.262	115.001	115.001	127.819	112.712	114.238	127.361	117.29	127.361	121.257	122.173	125.683	121.41	123.241	116.069	124.92	122.173	122.325	119.121	123.394	121.257	123.088	90.738	90.127	88.296	91.348	89.975	91.653	89.669	89.822	90.738	89.822
120.387	126.844	121.617	124.999	124.845	122.539	123.616	120.541	124.999	120.541	124.692	121.156	121.156	122.847	119.619	120.849	119.926	121.925	121.002	117.62	109.627	124.384	126.229	129.303	127.612	129.149	129.764	118.235	115.622	130.072	128.842	131.302	129.764	129.303	127.151	129.457	129.611	113.47	128.996	117.774	89.028	88.26	92.564	91.334	89.028	91.334	92.41	89.95	95.484	89.336
124.595	122.762	125.035	126.282	121.956	126.282	122.322	124.668	122.542	127.528	126.135	127.161	120.27	122.396	122.176	120.782	123.496	118.656	122.102	117.556	126.502	126.135	121.882	122.908	124.375	125.108	123.349	111.398	130.68	127.748	123.862	121.956	122.982	123.422	129.141	114.77	129.068	123.128	126.648	126.062	91.089	90.795	90.795	96.514	91.235	90.502	97.101	92.408	90.795	91.968
120.417	120.417	120.565	123.375	120.713	121.748	125.15	119.086	122.192	121.156	121.008	117.607	120.86	120.86	120.86	120.86	120.86	120.86	120.86	120.86	125.298	125.002	125.741	124.114	126.333	126.037	123.671	107.697	121.452	121.748	117.607	123.375	114.501	118.494	125.446	121.008	123.227	124.558	116.276	122.635	97.048	90.096	88.765	88.765	86.103	89.8	89.505	88.174	92.759	88.913
121.918	129.732	127.021	131.008	129.732	128.297	133.4	125.586	129.732	125.267	126.064	122.874	127.659	127.659	127.659	127.659	127.659	127.659	127.659	127.659	131.327	134.995	133.24	133.559	132.762	131.646	132.443	131.646	134.835	132.762	132.762	132.762	132.762	132.762	132.762	132.762	132.762	132.762	132.762	132.762	93.53	95.604	92.892	91.776	94.966	93.849	94.009	93.849	93.69	89.862
113.692	113.008	111.64	116.047	109.134	106.246	103.587	112.324	106.474	108.602	111.944	104.499	109.817	106.018	111.109	111.109	115.668	109.438	114.375	114.452	124.936	122.884	121.441	132.153	127.215	130.406	127.215	131.469	130.786	131.241	130.862	131.241	127.063	130.33	129.874	116.655	119.998	117.49	130.634	129.722	89.761	87.785	90.065	90.672	89.153	88.089	88.697	89.001	87.481	90.672
113.845	109.768	113.694	111.127	114.902	110.976	112.939	110.523	109.919	107.2	110.825	110.523	112.033	113.845	109.617	115.355	111.127	110.523	114.902	111.731	123.133	127.966	126.456	127.664	125.927	126.304	127.437	122.227	123.888	125.02	123.284	132.95	129.174	131.364	126.002	122.151	121.018	104.859	113.996	95.345	89.682	93.155	93.306	92.853	93.76	94.213	93.004	93.155	93.155	93.155
124.138	108.67	132.378	126.017	123.994	124.572	122.548	126.162	126.162	122.837	121.536	125.006	124.572	121.102	123.994	126.885	127.897	123.56	126.596	121.681	121.97	129.414	128.258	130.788	129.704	123.56	129.632	131.366	132.016	131.944	131.656	131.222	132.306	132.74	133.174	132.523	128.836	127.102	126.668	127.102	94.502	95.659	93.346	95.225	92.19	93.924	93.202	91.033	98.117	98.117
122.147	127.038	126.091	121.042	121.674	116.152	121.831	122.147	121.989	121.989	121.989	121.989	121.989	121.989	121.989	121.989	121.989	121.989	121.989	121.989	137.293	136.82	137.135	138.24	136.977	126.249	120.411	132.087	109.21	119.938	129.878	128.142	128.931	130.982	130.982	127.196	126.407	131.771	113.627	111.576	93.748	92.644	96.114	96.272	89.33	94.537	94.221	93.59	95.957	93.432
124.618	127.179	126.727	126.727	122.811	124.317	124.92	126.124	122.962	126.275	118.443	113.925	119.046	118.594	118.594	118.142	115.28	123.112	124.317	123.112	129.739	131.245	129.588	128.534	127.179	131.095	128.233	127.631	125.221	125.07	121.757	126.877	122.66	128.986	127.48	121.154	128.986	126.877	127.179	126.426	94.722	92.689	89.676	87.342	91.032	89.902	89.601	89.225	90.053	90.128
123.265	120.809	119.735	122.958	116.513	124.339	124.953	120.656	119.889	120.809	120.809	120.809	120.809	120.809	120.809	120.809	120.809	120.809	120.809	120.809	123.956	128.176	125.797	124.416	114.21	125.643	127.025	118.968	128.866	126.794	123.879	116.742	122.19	124.339	124.339	121.04	125.184	122.804	125.106	123.418	91.498	89.503	93.34	89.35	92.879	91.959	88.736	89.196	93.493	90.117
120.748	123.291	124.039	124.787	120.299	122.094	118.354	125.685	121.646	122.094	119.252	126.583	126.732	125.536	123.89	122.244	122.244	120.449	118.653	123.441	133.465	130.772	130.473	128.378	130.623	134.662	124.488	116.11	131.221	122.244	121.646	107.881	130.772	126.882	124.937	113.417	127.63	127.63	127.63	127.63	92.47	90.226	90.525	88.281	89.927	93.817	93.966	93.518	87.832	92.77
103.36	103.205	118.562	100.723	110.34	107.083	109.565	121.354	113.443	113.598	108.944	112.822	118.096	110.34	110.34	110.34	110.34	110.34	110.34	110.34	115.924	124.456	95.448	108.944	133.763	111.116	130.196	125.387	130.04	121.509	133.918	132.833	128.334	134.229	103.98	110.495	118.872	132.367	132.522	133.763	91.881	92.191	94.44	93.51	91.648	95.604	95.914	94.363	97.543	94.44
113.444	111.39	106.445	113.748	118.77	112.38	107.662	116.259	111.314	112.988	116.183	117.324	118.238	116.488	114.51	117.857	116.335	117.628	118.465	117.476	108.271	121.356	125.769	129.726	103.173	127.976	124.248	132.844	121.28	130.106	132.997	104.086	131.095	129.193	132.464	116.564	121.433	124.932	126.302	127.824	91.99	91.001	89.631	94.728	92.37	89.631	88.642	90.012	90.924	90.088
125.148	122.152	127.844	127.844	126.346	127.545	125.897	119.006	125.447	125.897	125.897	125.897	125.897	125.897	125.897	125.897	125.897	125.897	125.897	125.897	125.597	122.826	113.912	131.29	125.672	129.043	130.092	131.29	129.342	125.971	131.065	131.589	130.316	118.182	130.616	118.706	128.144	124.773	122.601	124.998	92.04	93.388	90.542	93.089	88.145	90.542	90.692	91.141	89.044	92.49
110.424	112.134	111.465	117.192	113.25	114.366	109.457	113.771	114.886	113.176	114.664	110.721	111.168	107.448	112.878	113.102	114.217	110.2	109.085	117.416	122.697	120.614	121.655	124.184	108.862	120.912	130.135	122.994	123.738	123.441	124.631	123.887	122.102	123.292	122.994	123.738	123.887	126.565	124.333	122.846	90.117	91.903	91.605	94.58	92.795	90.712	89.671	89.225	89.076	88.332
124.64	126.363	122.918	121.626	123.923	127.655	125.502	118.898	122.2	119.185	122.487	114.735	116.601	120.477	122.056	120.046	124.353	119.616	122.128	122.128	124.497	125.215	125.645	117.893	124.64	124.066	124.927	123.205	123.348	126.363	124.784	121.626	123.779	126.219	127.368	123.635	109.136	128.803	125.502	127.368	90.761	91.263	89.469	90.258	90.258	92.699	92.627	91.622	89.971	93.273
125.182	125.336	123.195	120.061	122.354	121.284	123.195	125.106	123.883	124.342	121.819	121.819	123.348	124.265	124.036	122.66	126.788	125.336	119.984	112.875	127.705	123.424	92.541	122.966	120.825	121.284	122.048	116.391	122.201	121.59	122.813	123.424	121.59	125.565	121.743	125.259	122.124	122.124	122.124	122.124	89.636	88.566	87.343	88.26	90.859	90.707	95.905	89.178	90.554	90.554
109.121	115.414	106.125	119.009	116.313	117.361	116.612	115.713	116.463	115.264	103.578	107.773	114.365	105.825	110.919	102.23	123.953	127.25	126.201	119.159	126.426	127.175	128.224	128.298	128.673	126.95	127.399	128.523	128.673	128.823	125.077	129.572	126.5	125.452	126.5	126.5	128.298	125.602	129.496	126.126	95.563	93.69	94.065	90.993	92.042	89.345	93.316	92.117	91.143	93.016
101.332	114.615	134.327	128.613	122.757	118.043	113.758	115.901	115.615	116.615	104.046	116.758	117.044	111.616	111.33	117.758	116.044	105.617	111.045	104.617	120.614	123.114	129.327	111.473	129.041	121.614	131.612	121.4	121.9	130.899	110.973	121.471	131.898	124.256	108.688	131.898	130.541	123.828	124.614	133.183	91.476	91.048	91.762	90.191	90.476	94.761	91.333	90.476	89.191	90.334
122.015	117.21	120.996	124.636	121.141	124.199	125.363	123.616	120.996	122.161	119.103	123.471	120.559	123.18	122.088	122.088	122.088	122.088	122.088	122.088	124.344	125.946	125.072	132.497	126.528	130.75	129.294	126.237	129.149	131.769	120.996	126.237	127.693	130.168	129.149	128.275	130.605	130.605	129.003	131.187	89.257	86.2	86.2	88.966	88.675	87.219	87.365	87.365	92.023	90.276
127.292	125.082	126.818	125.082	126.029	124.135	124.766	122.714	120.347	123.504	109.456	108.036	108.193	108.667	112.771	112.139	114.349	114.98	122.557	121.136	111.824	111.824	129.501	118.926	132.5	117.506	132.185	133.289	116.874	115.138	132.658	129.343	132.658	133.763	111.192	132.5	136.288	131.553	132.974	129.817	94.225	95.488	93.593	95.172	93.514	92.725	93.988	95.093	92.568	92.883
123.455	126.29	118.383	124.5	125.842	123.754	115.25	124.351	127.036	121.964	121.367	122.411	119.129	120.472	117.19	122.859	116.742	125.246	124.201	118.532	128.08	132.108	133.153	133.899	113.907	127.931	120.621	123.605	125.992	126.588	124.947	127.334	128.826	131.213	133.153	126.887	125.544	125.395	127.11	127.11	93.021	91.977	94.065	93.618	94.364	94.065	93.618	93.916	90.336	91.828
118.376	117.753	123.827	121.024	124.138	120.868	120.245	119.155	121.491	123.36	123.36	116.975	121.335	121.024	121.024	121.024	121.024	121.024	121.024	121.024	118.298	124.761	113.47	116.507	130.991	119.622	113.47	89.487	124.84	121.958	120.868	117.13	123.515	123.749	124.138	123.827	120.323	124.372	124.528	125.54	88.241	88.397	87.618	88.085	82.634	83.647	82.79	84.503	88.864	90.811
127.056	119.406	125.373	117.264	116.5	110.38	114.052	115.429	116.194	111.604	106.249	112.981	115.276	116.041	106.708	99.365	108.238	105.485	107.014	110.992	130.115	126.214	133.404	132.028	131.568	127.056	114.511	123.614	129.962	129.58	129.197	126.979	128.815	125.908	128.432	129.35	131.339	130.038	127.897	122.848	93.399	90.798	92.175	90.186	91.104	89.727	91.716	91.104	90.186	92.022
106.111	112.659	110.583	116.172	118.249	111.86	116.172	108.986	118.568	118.568	117.769	116.332	114.575	117.61	115.693	116.652	116.492	125.755	119.047	123.838	135.656	138.691	137.892	135.816	134.858	135.177	134.219	129.588	130.067	128.31	129.907	124.637	130.546	131.504	124.158	103.556	110.423	130.067	129.747	125.276	92.377	96.689	91.578	90.939	89.821	90.62	88.224	88.704	88.065	91.418
106.59	100.458	101.991	103.064	113.183	107.817	100.611	104.597	102.911	111.343	107.97	112.57	117.629	107.817	104.597	103.524	101.224	104.904	101.991	111.343	130.815	126.369	131.581	122.536	123.915	117.323	122.842	126.215	94.938	123.762	126.982	127.902	116.249	125.449	120.389	119.163	117.936	124.989	120.542	121.769	92.178	92.792	91.718	93.712	93.558	88.345	88.652	93.405	90.645	91.258
116.423	116.732	114.41	120.603	113.481	107.133	113.481	106.049	106.204	105.12	113.171	104.191	101.094	104.501	100.165	101.714	113.171	106.668	117.197	105.739	125.48	123.468	124.164	124.01	123.7	131.209	128.809	130.048	128.345	117.584	129.118	123.622	126.874	130.745	131.364	131.441	130.668	131.519	124.551	126.254	88.862	89.172	90.101	86.385	90.101	91.804	91.34	90.256	91.65	91.495
130.035	133.038	131.086	128.082	121.925	129.584	126.13	127.181	128.533	125.079	118.621	119.822	112.313	130.635	127.932	127.181	124.328	123.276	126.43	124.478	107.056	122.976	123.577	116.368	123.126	123.427	124.027	121.925	125.98	121.024	123.051	123.051	123.051	123.051	123.051	123.051	123.051	123.051	123.051	123.051	90.161	88.509	89.185	89.335	89.034	88.884	91.588	89.56	88.133	86.932
110.18	112.763	110.987	109.534	112.44	112.117	111.31	113.247	112.278	115.669	119.705	112.44	110.987	110.664	109.534	107.596	115.023	112.763	103.883	107.919	130.522	118.817	129.876	131.652	126.486	127.052	126.406	125.921	125.84	122.53	121.965	118.252	127.939	127.616	121.804	115.104	127.374	131.088	121.481	132.782	91.451	92.582	89.191	93.389	89.998	89.514	92.42	94.68	91.128	91.128
118.789	115.474	117.492	111.583	114.321	112.304	123.113	111.151	117.492	115.474	115.474	115.474	115.474	115.474	115.474	115.474	115.474	115.474	115.474	115.474	121.816	120.446	126.428	128.445	116.627	126.932	125.706	125.13	126.284	125.634	129.238	126.284	127.292	124.842	124.482	127.941	116.771	125.346	131.327	105.89	93.28	94.073	93.064	93.064	91.262	100.486	98.18	91.983	90.974	93.136
120.949	125.049	122.164	123.834	123.53	120.493	121.404	120.493	121.404	122.771	119.127	114.419	115.938	115.482	108.193	118.064	120.721	120.721	120.721	120.721	127.934	129.453	130.212	127.327	130.06	122.771	125.808	123.986	126.871	125.353	124.138	125.656	127.782	125.353	125.505	128.238	124.138	124.745	124.442	121.708	90.501	91.792	89.286	90.273	89.514	91.716	94.829	91.109	90.501	89.438
121.259	121.417	123.625	109.275	108.959	119.525	109.117	129.144	126.621	126.148	124.413	124.098	111.482	110.851	121.338	121.338	121.338	121.338	121.338	121.338	122.521	121.733	125.754	124.098	121.18	122.916	129.381	126.226	130.012	129.302	120.392	130.406	129.538	132.378	132.929	131.194	131.352	131.274	130.958	131.431	90.036	89.72	89.72	90.824	90.666	91.139	88.932	93.978	92.716	94.451
115.413	111.33	111.016	101.596	108.818	104.265	101.125	101.439	105.835	113.058	115.413	103.48	120.437	113.843	109.917	109.917	109.917	109.917	109.917	109.917	110.074	118.553	127.816	125.618	125.618	125.461	127.659	124.833	128.287	124.362	127.659	125.775	126.246	125.932	125.461	127.659	127.345	122.478	120.908	125.461	89.82	91.234	93.275	89.506	90.92	95.787	93.903	94.688	93.118	92.176
117.544	113.188	113.338	105.678	104.176	110.635	106.429	111.085	110.484	110.034	111.385	108.682	107.781	106.429	110.259	110.259	110.259	110.259	110.259	110.259	127.457	126.706	127.757	126.706	123.101	127.006	127.457	127.156	126.706	127.306	125.354	126.856	126.105	127.306	127.457	125.804	121.749	131.662	129.559	129.71	88.18	87.805	92.235	87.955	85.852	90.583	91.259	93.137	88.405	90.433
112.981	110.427	111.93	107.874	110.127	112.38	108.174	110.578	109.226	105.32	109.827	112.53	107.573	102.917	109.526	105.621	112.23	108.324	104.269	104.719	113.357	130.33	127.176	127.401	120.492	129.204	127.852	120.867	128.303	129.354	119.365	122.97	118.314	125.298	126.726	125.448	125.148	125.374	124.622	125.373	90.449	92.027	91.125	89.623	89.698	91.05	90.675	90.975	91.801	89.773
117.325	119.736	114.431	114.913	108.001	114.27	110.091	110.895	117.485	116.199	114.672	114.672	114.672	114.672	114.672	114.672	114.672	114.672	114.672	114.672	126.166	127.452	126.487	126.648	127.773	126.005	125.201	128.095	126.166	123.112	128.256	131.149	131.31	131.471	127.613	129.702	131.631	130.185	125.362	130.024	86.3	87.747	90.64	97.07	92.73	92.569	91.766	89.033	93.534	92.248
126.406	119.645	124.453	125.955	125.354	125.955	123.1	122.95	117.541	124.753	123.1	121.448	124.152	121.448	119.494	124.152	121.297	120.095	116.339	122.349	115.137	105.22	117.391	122.499	121.297	124.603	122.199	120.696	122.349	123.1	110.629	123.251	123.551	122.65	121.598	123.251	122.8	124.453	125.504	129.111	92.298	90.646	92.073	90.796	89.819	91.472	89.669	89.669	86.439	85.086
114.199	112.245	116.152	119.909	112.771	112.246	116.453	104.357	106.61	111.344	113.372	109.465	105.783	103.379	113.447	109.39	109.616	103.154	112.771	109.841	126.671	123.891	125.018	127.948	122.839	125.92	123.515	122.839	126.971	121.788	121.111	122.989	125.168	119.683	124.191	126.22	131.855	124.116	121.712	113.297	91.733	92.635	91.358	91.132	89.855	90.682	89.93	91.583	89.555	90.832
114.907	110.789	110.179	114.602	114.602	113.076	110.179	108.959	112.466	112.009	112.161	111.856	111.704	109.721	107.433	111.246	108.196	113.229	113.686	112.314	113.534	120.245	130.92	131.988	122.075	124.972	119.634	114.144	103.468	104.841	130.158	131.683	133.361	119.024	119.177	126.65	124.972	129.243	122.99	123.295	91.724	93.86	91.267	93.86	91.724	94.165	92.182	91.877	92.945	92.792
107.726	107.882	115.165	110.594	116.714	114.312	113.15	112.143	112.84	113.382	113.306	114.08	116.326	112.22	111.368	113.15	111.136	109.818	101.916	101.606	124.075	125.16	125.934	123.92	122.138	119.194	128.569	130.506	128.259	133.373	132.908	111.6	132.366	130.971	131.823	120.434	129.886	127.252	130.428	126.012	92.773	94.787	95.252	96.492	94.632	95.407	95.872	95.562	94.787	92.773
127.229	126.924	124.637	124.484	128.449	127.686	123.417	126.314	124.179	126.314	124.637	124.484	127.229	127.381	122.655	126.314	126.314	126.314	126.314	126.314	124.866	122.96	125.628	122.426	122.121	124.103	124.332	124.866	123.95	123.264	123.874	123.265	123.874	125.17	124.713	124.789	125.399	126.543	124.103	129.363	88.499	88.347	89.719	88.652	89.566	95.056	104.51	88.957	90.329	89.262
110.797	113.837	100.615	110.037	108.974	106.542	108.062	109.126	109.05	109.05	109.05	109.05	109.05	109.05	109.05	109.05	109.05	109.05	109.05	109.05	132.225	129.642	129.338	129.49	130.402	109.126	131.465	127.514	129.338	125.539	119.764	121.891	115.812	128.426	133.593	134.505	125.083	127.21	104.87	131.769	89.977	91.649	89.825	92.409	93.321	92.713	92.105	96.968	91.345	95.6
119.444	116.646	121.154	121.31	114.936	117.579	118.512	118.512	118.512	118.512	118.512	118.512	118.512	118.512	118.512	118.512	118.512	118.512	118.512	118.512	121.465	101.878	121.621	127.839	123.642	114.625	122.087	120.533	125.041	123.02	125.041	122.864	129.083	128.15	128.15	123.175	117.89	127.994	122.709	125.507	92.317	90.53	90.763	93.483	90.685	91.151	91.229	93.872	94.649	83.379
110.882	117.495	104.72	110.882	115.841	117.044	113.737	104.87	118.096	109.98	117.344	110.882	103.367	100.812	105.171	110.431	115.541	105.922	112.986	109.98	122.454	126.662	123.506	129.142	132.524	133.576	119.599	125.986	127.564	126.136	127.714	124.032	125.61	128.39	123.206	126.286	123.656	126.888	121.853	121.778	90.592	89.39	89.691	91.795	90.142	87.887	91.644	91.795	92.246	92.246
122.183	123.105	122.183	119.111	122.183	123.566	123.259	123.105	120.186	121.876	119.264	122.798	122.644	122.337	125.256	124.948	118.65	127.099	119.879	118.957	129.557	129.097	124.027	117.421	130.786	124.948	128.636	126.331	127.56	131.555	130.172	131.708	128.866	128.866	128.866	128.866	128.866	128.866	128.866	128.866	88.845	90.228	92.379	88.077	92.532	90.228	90.996	97.141	90.535	89.921
122.093	117.842	117.234	128.014	126.8	117.993	121.182	122.7	121.486	119.208	118.449	120.119	120.119	116.02	121.637	121.789	119.36	120.726	120.422	120.422	120.27	122.472	127.331	115.033	122.245	114.577	127.938	129.305	126.344	129.305	126.117	128.318	130.292	126.42	130.672	126.572	129.532	125.965	128.546	126.648	88.689	88.537	87.475	89.297	90.967	86.867	85.652	91.119	88.386	86.715
113.609	106.276	111.262	104.516	110.969	107.156	110.969	115.076	114.489	110.089	113.316	111.262	111.116	111.116	111.116	111.116	111.116	111.116	111.116	111.116	132.088	130.914	131.061	130.328	112.876	123.582	129.008	133.261	123.582	127.248	124.462	126.808	125.488	124.315	127.541	124.168	125.928	123.728	126.221	127.688	91.611	93.517	90.437	91.464	90.731	92.93	89.704	91.024	91.171	90.731
122.21	121.733	119.984	123.005	124.755	120.302	122.21	121.574	120.938	120.302	124.278	119.824	123.005	121.892	122.051	117.916	121.415	122.369	120.461	121.892	118.075	104.239	119.506	125.232	129.844	130.003	122.051	130.003	129.208	129.844	126.345	128.731	129.526	128.571	127.935	128.571	128.571	128.571	128.571	128.571	89.449	87.381	89.926	92.47	91.198	91.516	91.993	88.017	89.608	89.767
127.398	126.924	123.766	123.924	124.24	125.187	120.766	126.766	127.24	125.661	126.766	122.187	121.871	124.871	123.292	126.292	128.503	124.082	127.556	117.608	126.766	129.134	130.713	114.45	113.66	130.24	108.766	112.871	128.187	130.713	108.923	105.292	130.24	117.292	129.45	131.503	131.029	131.503	111.45	132.766	91.554	91.239	92.186	93.291	91.554	91.397	92.818	94.081	93.291	93.449
116.502	110.664	120.92	124.707	119.5	123.602	122.34	125.338	124.075	121.709	120.604	122.813	123.918	125.811	124.707	123.76	117.606	122.813	122.813	122.813	126.758	127.231	129.913	129.913	130.229	127.073	120.289	132.438	102.144	132.753	129.598	130.229	103.09	131.176	117.764	113.82	125.969	131.333	129.44	132.28	86.208	88.89	88.732	87.628	87.786	88.417	87.47	86.523	90.626	87.312
123.953	117.692	121.762	118.788	120.666	124.11	120.353	118.631	115.344	119.257	125.832	121.605	122.075	124.11	123.171	109.552	118.631	119.727	119.257	116.909	119.258	124.815	125.754	124.736	124.658	123.953	124.815	125.049	126.614	125.362	123.953	126.536	125.597	125.519	127.084	124.736	128.571	129.902	128.492	130.528	90.69	89.595	90.925	90.299	89.282	94.212	93.977	90.456	88.655	89.438
115.11	115.878	119.331	125.01	123.168	122.324	123.858	123.168	125.546	123.628	123.858	125.163	125.393	125.547	111.35	111.427	106.67	105.672	105.596	110.66	122.937	122.017	125.7	126.16	124.779	126.314	124.626	125.086	123.091	119.715	120.635	123.858	122.477	123.398	120.482	131.685	129.537	129.23	131.839	132.453	90.862	90.862	91.015	89.634	91.322	90.862	90.862	92.55	89.941	92.09
127.88	121.211	131.447	133.928	105.547	130.206	124.003	124.003	128.5	127.725	125.864	129.431	125.864	129.741	125.864	127.259	127.725	126.639	120.746	130.671	112.371	133.773	123.692	134.394	132.377	122.762	105.237	133.773	122.452	137.185	131.292	132.998	125.243	135.634	132.843	111.285	131.447	134.394	134.083	135.944	98.413	94.691	91.899	93.45	93.14	93.916	98.723	91.124	92.21	97.172
115.452	109.358	108.717	95.888	99.897	114.49	109.679	110.16	113.368	97.812	105.67	116.575	113.849	113.047	118.82	114.971	110.962	110.962	110.962	110.962	123.551	125.154	120.504	123.711	128.923	129.484	129.484	125.476	122.508	123.551	124.994	120.905	123.47	114.33	134.135	135.899	125.715	122.749	129.404	132.451	91.718	91.077	91.718	90.916	89.634	94.124	92.36	90.596	92.52	88.03
117.025	123.099	121.698	117.336	115.155	118.271	117.18	117.18	116.713	114.844	115.311	118.426	110.638	117.492	115.0	109.236	119.673	107.211	115.311	117.025	128.551	126.059	125.436	128.396	125.903	126.371	131.667	126.371	126.371	126.838	114.532	126.682	104.252	123.567	124.969	128.551	110.638	128.707	119.049	113.909	89.298	88.363	89.921	89.142	87.74	91.479	89.765	88.052	88.519	88.831
122.367	125.727	127.647	125.567	125.247	127.647	121.406	124.447	126.527	123.967	124.287	124.127	125.727	122.847	123.807	124.287	122.527	124.287	124.287	124.287	128.207	130.928	131.168	120.286	113.566	111.165	125.407	117.726	123.406	115.806	131.328	130.048	119.806	121.646	102.844	127.088	126.447	120.366	126.687	126.447	91.322	93.403	92.442	92.922	93.722	90.842	91.642	90.842	91.162	91.642
121.921	121.921	114.635	108.3	110.359	104.974	104.024	106.716	110.517	108.775	114.477	108.459	116.853	112.893	104.499	106.875	110.993	111.943	109.25	111.626	126.91	124.534	124.93	123.505	125.247	124.772	122.396	128.573	127.068	124.376	123.584	118.754	125.088	123.426	122.238	121.524	129.998	131.344	128.89	129.84	87.077	87.869	88.186	88.503	89.611	89.295	89.77	90.403	91.67	91.037
123.079	121.13	120.38	122.779	120.68	121.729	122.029	122.779	119.93	121.729	121.729	121.729	121.729	121.729	121.729	121.729	121.729	121.729	121.729	121.729	125.327	124.652	124.278	125.477	125.252	128.7	117.982	123.154	124.278	122.254	123.228	120.755	123.154	122.479	122.329	123.603	124.054	123.154	122.479	130.949	85.001	85.9	85.75	88.299	92.496	90.547	89.198	87.999	91.597	96.394
121.932	118.618	124.343	122.083	118.769	122.083	117.865	122.384	119.371	119.22	120.652	120.652	120.652	120.652	120.652	120.652	120.652	120.652	120.652	120.652	123.59	127.808	127.205	126.151	127.055	122.535	123.138	126.151	127.055	122.234	127.356	123.138	123.288	128.109	130.369	130.671	124.945	124.945	125.096	120.727	96.998	93.232	89.616	97.752	91.65	92.253	88.562	91.047	86.754	92.177
114.754	112.51	119.404	116.037	114.594	111.067	117.319	112.67	116.518	118.762	111.548	108.341	116.357	115.877	114.915	119.564	112.991	116.838	120.526	119.243	125.015	123.171	122.29	124.214	122.45	124.614	126.138	124.694	124.614	130.626	129.584	128.142	119.804	122.29	129.825	132.471	118.041	131.828	128.783	123.252	91.427	91.667	92.389	94.874	88.06	85.815	84.853	84.854	88.22	87.338
110.009	119.26	115.34	110.95	118.162	114.556	107.03	111.264	105.776	94.331	110.323	101.229	103.268	106.247	107.501	114.243	109.696	102.327	98.721	112.048	130.392	126.629	127.726	127.726	123.493	128.824	129.294	131.803	127.726	130.862	126.942	123.023	129.765	128.981	123.18	124.277	127.57	126.942	126.786	126.786	93.39	91.509	92.057	90.411	90.803	90.333	92.136	91.352	91.117	92.293
115.15	109.698	115.739	117.802	115.739	110.877	118.096	120.306	110.73	117.212	116.77	112.35	113.676	115.444	101.742	114.266	118.096	110.582	119.422	120.454	126.568	126.126	125.831	126.053	125.684	124.285	123.916	126.642	125.758	126.42	126.789	126.052	127.452	122.664	119.054	124.358	122.811	130.399	121.043	125.684	92.755	93.786	92.608	93.344	94.081	94.376	93.934	92.166	92.46	94.965
122.994	120.085	121.502	120.98	121.95	121.652	122.024	122.323	120.83	119.786	118.965	120.01	118.145	121.278	121.95	121.502	124.113	121.204	122.099	121.726	128.589	101.136	126.65	127.694	126.053	129.335	128.44	126.351	131.573	131.872	131.126	130.529	122.323	130.23	126.202	128.44	128.44	128.44	128.44	128.44	85.917	89.051	90.244	87.26	92.035	90.095	91.736	91.139	89.498	90.393
118.273	119.428	120.582	122.727	118.438	114.809	120.088	119.593	117.943	118.933	113.984	117.283	118.603	121.737	115.139	114.974	119.593	119.923	118.273	118.273	131.14	128.996	127.676	130.151	131.305	131.635	129.821	128.171	128.336	127.841	125.037	128.171	129.491	129.656	128.336	128.171	129.656	129.491	128.996	126.686	92.291	96.085	91.631	95.095	90.476	93.61	90.558	87.919	86.517	87.094
110.126	102.518	107.542	118.02	99.791	114.288	116.728	114.719	108.116	100.078	101.944	112.709	110.987	104.384	111.705	111.274	117.733	114.862	116.728	108.26	117.231	124.049	103.308	124.192	127.566	116.513	120.891	121.968	121.25	125.7	117.518	123.188	120.245	130.365	124.192	122.9	120.604	122.111	124.694	120.532	89.743	89.241	88.452	89.959	87.375	88.093	89.6	90.461	89.6	90.676
122.659	123.623	124.266	126.836	122.98	122.177	126.676	118.963	119.766	123.301	125.712	123.944	120.891	120.248	105.305	117.356	122.177	122.659	122.659	122.659	128.925	128.604	125.872	128.122	124.587	105.144	120.088	125.39	126.836	128.122	127.64	125.551	129.086	129.407	127.319	128.925	125.23	128.604	128.283	128.925	93.896	93.575	89.237	91.165	97.271	95.182	95.664	94.057	91.968	88.112
119.176	116.038	114.661	118.869	115.962	114.431	115.885	111.524	113.512	113.666	113.742	112.9	113.206	105.249	114.278	114.202	111.14	111.906	117.645	116.038	127.822	129.352	129.658	127.057	130.118	129.965	126.292	126.904	127.822	127.363	114.814	125.526	129.505	112.977	91.858	128.74	129.965	130.424	128.587	121.241	89.715	89.868	89.256	90.021	89.868	89.562	88.95	89.103	93.388	92.011
119.669	118.253	116.052	113.85	114.322	118.096	114.636	116.209	120.927	110.075	119.826	119.826	115.108	111.805	114.636	112.434	116.681	111.019	110.075	110.704	125.252	126.274	128.24	126.117	124.938	122.893	124.151	116.366	124.151	112.828	124.544	112.591	130.284	130.284	117.625	129.577	125.488	128.791	124.465	124.465	87.114	87.743	86.799	88.686	88.844	90.338	87.271	90.102	89.944	89.944
106.5	108.5	108.346	114.347	103.269	110.039	110.347	113.731	109.27	109.27	109.27	109.27	109.27	109.27	109.27	109.27	109.27	109.27	109.27	109.27	122.809	119.27	125.424	124.424	126.116	125.962	126.116	126.502	126.194	125.348	124.886	127.424	123.963	124.962	124.886	127.655	128.809	126.501	124.809	125.194	92.038	92.499	89.884	93.269	90.807	91.884	90.499	91.884	91.268	93.73
114.478	112.739	109.792	122.642	119.694	117.804	118.636	121.584	118.258	115.082	111.303	108.808	109.489	109.565	109.414	112.134	111.303	108.43	109.489	109.186	116.821	102.761	115.612	115.461	118.938	119.694	119.543	124.229	108.657	115.612	121.81	123.624	115.158	100.645	120.903	128.16	117.728	126.346	111.681	115.914	94.144	98.075	95.807	90.667	95.807	87.945	89.608	99.133	82.201	95.656
114.07	118.836	108.794	115.091	120.197	113.219	111.858	119.516	118.155	117.985	118.836	116.623	117.644	115.091	117.134	109.305	118.665	116.283	111.858	116.113	129.728	129.558	128.877	128.877	129.388	129.558	127.175	127.005	125.133	125.473	129.558	132.621	131.09	130.749	129.047	133.132	126.835	129.217	125.643	113.9	89.392	89.903	94.328	91.945	90.924	94.328	88.371	90.413	90.924	93.477
112.383	111.19	113.726	99.105	112.234	114.77	112.308	112.308	112.308	112.308	112.308	112.308	112.308	112.308	112.308	112.308	112.308	112.308	112.308	112.308	118.649	108.803	127.377	123.125	122.006	107.758	120.216	122.976	122.604	120.216	119.694	122.23	124.17	121.335	121.932	126.109	122.38	124.766	126.557	125.364	89.109	81.947	88.363	88.96	91.645	90.004	90.302	86.722	89.034	89.034
125.071	122.89	119.619	123.669	126.473	121.488	120.865	116.348	125.071	123.046	125.227	121.644	121.021	130.367	118.84	122.89	122.89	122.89	122.89	122.89	127.875	126.473	125.694	126.006	105.289	128.654	119.931	133.638	109.65	104.51	128.342	108.092	134.417	110.273	132.392	117.906	129.744	129.9	118.373	95.787	91.114	90.724	90.958	90.958	92.282	90.88	91.036	91.815	91.659	93.528
115.804	115.804	110.804	104.744	107.774	107.168	104.29	111.714	107.32	105.956	101.714	111.714	110.047	106.108	101.714	111.714	104.441	108.229	106.562	108.077	127.016	123.152	126.258	126.637	125.501	123.91	120.349	120.5	123.986	122.849	123.456	131.03	132.242	128.076	112.017	129.818	110.729	115.728	130.954	129.894	93.381	91.563	92.624	88.836	89.745	89.897	95.654	90.048	92.169	94.896
122.512	124.202	125.124	125.893	114.212	124.663	124.049	121.128	122.819	119.438	128.352	124.663	120.514	122.973	124.202	126.661	125.586	124.202	124.202	124.202	125.893	126.661	129.428	129.889	132.194	132.348	130.043	131.272	108.679	129.889	128.659	121.282	115.288	119.284	129.274	106.835	125.893	126.354	124.817	126.661	92.541	90.851	90.39	89.16	90.851	91.312	92.541	92.849	90.39	92.08
122.073	120.251	123.591	124.198	126.931	124.047	123.591	122.528	125.565	125.868	122.984	123.439	122.68	125.565	124.502	123.743	123.136	123.743	125.261	125.109	122.908	129.739	120.251	131.79	126.476	129.74	118.506	125.868	123.516	95.05	129.815	127.994	121.086	132.7	129.132	133.231	127.007	101.806	127.083	131.638	92.621	92.621	91.254	89.281	92.621	91.862	93.835	92.924	91.103	90.647
114.96	114.572	114.262	116.511	108.292	105.036	115.037	112.634	111.238	113.487	112.712	110.153	109.3	115.114	112.634	109.145	115.114	114.96	112.092	106.974	125.968	127.674	124.418	126.124	123.565	122.48	117.208	132.946	128.837	127.209	127.752	128.604	124.03	127.752	129.69	127.906	128.295	127.752	129.224	129.612	94.725	94.105	95.19	93.64	94.88	93.33	93.175	94.88	93.485	103.563
127.264	127.412	125.347	126.232	126.527	122.839	124.314	125.494	120.921	124.019	124.904	126.379	132.132	124.019	129.477	123.577	118.266	123.577	123.282	121.806	123.429	123.798	124.462	124.61	124.978	125.494	129.476	125.568	124.24	126.011	126.453	124.683	129.772	134.05	134.271	128.149	127.486	129.55	127.338	123.134	89.207	90.682	91.789	92.895	88.986	88.101	90.535	90.387	91.641	88.838
100.524	114.31	112.644	116.128	114.765	116.431	119.006	113.704	112.644	102.948	110.826	108.402	113.25	99.009	101.433	105.826	112.644	112.644	112.644	112.644	123.703	122.491	126.581	120.976	127.49	127.49	126.429	126.429	125.975	126.429	124.46	124.309	131.732	130.52	132.338	131.126	106.281	112.947	115.37	126.581	94.767	89.768	90.526	91.283	90.829	90.829	91.889	89.162	88.556	88.102
114.374	114.819	106.951	111.553	113.038	113.483	114.671	114.819	106.506	109.326	108.881	114.522	113.186	110.959	110.959	112.147	102.349	117.936	116.155	112.592	124.617	131.0	119.718	124.023	131.0	130.406	129.812	130.258	103.24	125.359	131.445	129.367	125.062	126.546	125.507	124.617	124.914	126.398	127.437	125.21	88.989	88.989	93.294	93.146	89.583	89.583	92.403	90.028	89.434	89.88
118.202	116.085	112.014	114.456	107.86	113.887	108.349	113.154	108.675	120.564	112.502	110.304	111.77	107.372	121.868	117.551	115.76	112.584	107.453	108.512	130.744	132.372	113.479	132.372	125.695	125.857	123.577	130.092	128.626	121.949	134.49	130.092	125.369	128.626	127.486	120.971	126.672	118.854	128.301	128.952	83.511	90.515	88.398	90.189	84.814	90.352	87.583	91.818	90.678	87.583
123.568	122.822	124.164	123.12	123.269	121.629	123.12	126.401	123.269	126.252	125.656	121.032	123.419	123.269	123.269	123.269	123.269	123.269	123.269	123.269	124.313	123.792	125.208	122.524	124.761	123.046	125.358	122.971	122.673	121.852	121.928	127.967	128.862	128.489	129.906	132.366	130.8	131.62	130.13	130.651	88.895	88.373	88.0	89.118	89.939	89.342	90.908	91.057	90.535	93.294
121.406	111.413	120.117	121.89	122.534	122.696	120.762	122.534	121.729	120.117	120.117	122.534	121.568	121.568	121.568	121.568	121.568	121.568	121.568	121.568	119.311	125.274	118.666	127.37	124.791	130.432	130.11	125.113	125.436	124.146	119.633	125.758	128.659	128.014	130.754	130.11	128.498	124.952	130.11	133.011	92.717	91.105	92.556	90.944	92.556	92.878	93.523	107.868	91.589	89.977
122.76	121.433	123.055	121.728	121.876	127.33	122.76	123.055	117.453	122.76	122.76	122.76	122.76	122.76	122.76	122.76	122.76	122.76	122.76	122.76	124.824	129.247	124.529	128.657	127.772	130.279	129.394	129.836	129.542	129.836	128.657	129.689	116.863	133.817	129.247	132.637	132.49	131.016	132.048	130.426	88.558	87.821	89.147	89.737	89.737	89.885	88.705	89.59	91.359	89.442
131.239	131.989	128.988	117.883	127.487	127.187	121.334	122.235	121.484	122.385	124.786	118.933	124.335	125.386	121.034	120.584	118.933	125.236	110.229	128.687	131.839	129.288	130.188	126.586	121.484	132.739	128.837	129.438	131.539	131.088	130.338	131.989	130.038	129.288	131.389	129.888	126.286	131.839	132.439	130.038	92.221	92.071	91.171	91.246	89.595	88.47	88.545	87.494	88.394	85.543
126.03	126.482	123.011	125.426	126.935	125.879	127.69	124.973	124.822	125.577	120.898	129.501	124.671	121.502	122.106	124.068	122.709	123.313	121.804	119.691	125.426	121.653	122.558	121.955	122.86	125.879	121.2	133.576	114.56	132.217	134.028	132.821	131.764	130.708	116.672	134.028	134.179	132.821	131.161	126.03	91.469	91.167	92.827	93.431	92.223	90.412	93.431	91.922	91.62	93.582
127.656	124.126	119.676	120.596	121.057	123.666	125.2	117.987	113.997	115.379	117.681	114.918	115.532	116.299	120.443	109.393	105.403	117.987	117.987	117.987	123.666	126.581	125.814	126.275	130.265	131.185	109.393	118.294	126.275	130.418	128.423	130.265	131.492	129.804	131.032	126.428	130.265	129.804	126.888	128.577	94.738	91.131	92.896	90.134	89.597	90.594	91.208	91.438	91.361	93.28
116.589	116.742	111.55	113.077	114.604	117.964	115.596	115.596	115.596	115.596	115.596	115.596	115.596	115.596	115.596	115.596	115.596	115.596	115.596	115.596	126.362	125.141	129.264	124.835	117.2	110.939	108.801	115.368	108.191	119.949	116.131	121.17	130.943	126.362	132.929	133.692	134.15	135.219	133.539	128.195	93.226	95.974	96.28	93.836	91.851	92.615	92.462	94.753	97.807	92.462
124.345	119.888	120.207	123.55	125.3	122.276	121.162	123.072	115.591	120.207	118.933	126.733	119.252	125.937	121.48	128.643	120.525	121.48	121.48	121.48	125.3	127.688	126.256	132.464	131.349	125.141	131.986	124.823	126.574	109.701	118.137	120.366	122.117	128.325	123.072	126.096	120.207	122.913	123.231	125.778	93.624	94.579	92.032	93.942	96.011	92.509	94.26	89.008	92.669	88.052
126.465	127.637	123.681	126.611	126.758	123.388	124.56	122.802	122.802	118.26	124.12	124.12	124.12	124.12	124.12	124.12	124.12	124.12	124.12	124.12	123.828	101.558	125.879	131.299	131.299	127.344	132.179	132.765	130.86	131.592	132.325	131.299	131.299	131.299	131.299	131.299	131.299	131.299	131.299	131.299	93.94	92.987	91.01	93.427	92.548	93.28	93.354	91.742	93.94	92.108
126.302	123.527	118.63	121.242	119.936	124.18	123.853	128.914	119.936	121.568	125.159	129.404	124.833	123.853	123.853	123.853	123.853	123.853	123.853	123.853	126.465	125.812	127.445	129.077	127.935	127.935	121.895	127.608	127.771	126.139	124.833	121.078	124.18	123.69	124.67	126.955	121.242	126.465	124.343	125.159	91.939	92.184	93.408	93.735	92.51	91.776	91.939	92.51	93.572	91.776
126.491	125.079	125.55	124.452	125.079	126.962	124.923	124.138	122.883	126.021	119.118	124.766	125.001	125.001	125.001	125.001	125.001	125.001	125.001	125.001	131.668	128.06	131.982	114.098	132.924	131.041	112.215	129.943	127.433	130.257	129.315	128.374	131.512	131.668	133.394	131.668	131.041	130.413	128.845	106.097	90.408	89.31	89.467	90.252	89.467	92.134	94.33	92.919	93.546	91.977
123.189	119.774	127.069	125.052	120.861	119.774	111.237	120.55	115.894	123.344	115.273	116.67	114.962	116.825	109.375	107.822	101.303	105.96	116.748	116.748	125.983	124.586	127.535	129.553	127.069	127.69	125.207	125.983	127.38	124.275	129.398	125.517	125.828	126.293	125.362	108.133	131.416	127.225	85.781	123.655	90.904	90.593	92.3	91.99	94.163	91.68	91.214	89.817	93.698	92.921
118.518	116.147	111.699	111.551	114.368	115.998	118.815	113.923	108.883	98.803	110.514	105.325	99.692	116.591	111.848	105.177	104.139	109.772	107.252	106.215	125.041	126.82	126.078	124.744	121.409	126.524	125.486	124.226	123.559	131.341	131.489	125.337	123.929	127.932	121.483	127.931	126.893	128.895	125.708	129.636	89.39	88.575	90.65	90.354	100.804	91.095	92.948	94.578	95.838	95.319
107.376	106.408	113.776	116.828	112.958	104.845	106.11	109.832	122.558	113.032	109.608	108.194	112.288	108.715	108.194	116.976	118.912	116.753	116.604	113.107	125.386	126.875	126.131	124.345	126.131	125.982	125.386	125.833	125.386	123.154	122.558	125.386	127.173	125.982	126.428	129.554	130.596	126.28	120.474	130.001	92.193	91.3	94.128	92.788	94.723	94.575	93.83	90.258	95.17	93.979
131.603	128.056	127.908	125.101	119.189	132.342	122.884	131.603	132.638	120.076	132.638	115.495	123.475	126.135	124.805	121.997	123.623	127.465	124.657	124.362	123.475	112.834	118.45	125.839	128.056	111.948	115.642	111.8	107.662	118.894	117.046	117.046	117.046	117.046	117.046	117.046	117.046	117.046	117.046	117.046	94.14	92.219	94.14	92.366	91.184	93.253	90.962	92.145	90.445	89.558
122.684	120.624	120.624	123.396	116.899	119.197	120.544	121.812	117.772	123.08	121.02	119.672	117.772	118.722	124.902	125.218	121.732	126.882	122.366	120.861	127.12	126.328	126.803	126.724	117.058	129.655	127.675	126.962	123.951	129.496	129.259	122.921	125.932	127.358	126.724	130.052	126.328	129.101	106.363	119.118	87.586	87.744	85.367	87.586	88.536	91.072	89.329	89.012	91.23	92.973
127.993	127.392	124.388	126.641	118.38	126.04	124.238	120.333	124.688	122.586	122.135	122.285	125.89	127.542	123.787	115.226	124.538	117.479	117.779	122.586	129.345	131.147	132.048	132.499	134.151	125.74	132.649	128.594	132.048	133.701	132.95	133.701	132.799	132.499	129.345	130.096	130.396	117.479	129.044	111.17	92.245	96.6	92.996	99.304	91.193	93.897	92.695	92.094	107.565	86.988
124.312	127.43	123.718	125.203	121.936	124.461	125.5	120.897	119.412	122.382	119.115	118.818	122.976	124.758	123.347	123.347	123.347	123.347	123.347	123.347	97.138	96.841	119.412	131.44	131.588	132.776	113.769	83.923	102.484	127.876	132.628	126.688	123.421	125.5	124.906	123.124	126.688	124.906	124.906	124.906	88.229	88.526	87.635	89.862	88.526	89.862	89.12	89.268	90.456	84.665
120.299	123.966	125.083	118.546	123.488	123.329	122.213	123.648	123.807	121.097	117.111	123.966	122.053	123.329	123.329	123.329	123.329	123.329	123.329	123.329	116.632	125.88	126.039	124.126	128.271	127.793	129.866	102.761	133.373	123.329	87.614	107.704	131.779	116.313	123.488	126.199	130.025	130.822	110.892	124.604	88.89	89.209	85.382	88.093	92.079	91.441	88.252	90.644	91.919	90.803
120.986	119.684	122.432	120.696	117.803	120.407	120.407	122.866	120.407	120.407	120.407	120.407	120.407	120.407	120.407	120.407	120.407	120.407	120.407	120.407	125.614	124.602	126.337	127.494	125.18	110.861	126.771	124.457	106.955	125.18	122.432	120.118	125.759	110.138	126.916	126.627	121.419	126.771	129.23	129.23	89.165	89.309	89.454	90.25	88.948	91.551	90.756	88.152	91.117	85.476
117.717	114.981	117.395	111.279	115.947	114.659	116.43	115.142	120.936	115.625	116.269	117.556	117.556	117.073	115.303	115.142	116.108	115.464	119.971	114.659	127.857	126.569	119.488	109.67	114.659	112.084	115.464	116.108	112.728	108.865	112.889	113.372	117.556	132.202	128.34	135.743	128.179	130.915	131.076	128.823	90.759	88.747	88.264	90.92	104.359	96.312	105.164	116.912	99.128	88.586
128.373	123.446	125.387	121.505	125.686	123.894	125.387	122.252	125.835	125.835	123.446	124.342	125.387	123.894	126.88	126.432	130.613	120.161	124.939	124.342	126.133	127.477	124.193	125.835	120.311	122.401	121.057	126.432	121.505	127.179	127.627	121.356	129.866	130.463	130.463	128.672	130.463	131.807	120.609	122.998	90.599	92.017	91.943	91.047	87.986	88.135	89.106	89.031	89.554	90.151
114.657	115.277	114.502	110.472	115.741	119.306	116.051	117.136	113.417	115.277	115.277	115.277	115.277	115.277	115.277	115.277	115.277	115.277	115.277	115.277	127.209	126.899	125.97	127.984	126.434	124.575	125.195	122.405	129.379	126.125	122.87	121.63	118.841	122.56	115.277	128.449	126.899	127.364	119.926	129.069	92.651	92.496	92.806	94.665	93.89	91.721	94.2	94.355	90.946	90.791
111.515	117.467	114.999	115.435	121.097	121.823	119.645	116.596	117.177	107.885	112.241	114.273	106.869	112.095	107.74	104.691	105.998	113.112	95.254	98.448	128.937	131.26	124.727	132.857	130.099	127.485	127.485	124.581	125.743	126.324	124.146	129.227	126.904	128.647	124.581	121.968	125.453	126.904	126.904	126.904	90.608	90.898	92.641	90.172	93.221	93.076	92.931	93.221	90.608	91.624
129.978	129.978	129.829	131.763	120.308	130.573	133.994	132.953	131.911	126.407	126.705	132.655	121.647	125.217	124.92	124.771	125.812	124.027	124.176	124.622	127.449	128.341	125.366	126.854	117.035	125.515	127.597	126.854	126.854	126.854	126.854	126.854	126.854	126.854	126.854	126.854	126.854	126.854	126.854	126.854	91.151	88.92	91.3	89.217	90.853	89.515	90.853	92.936	88.92	88.473
126.161	126.161	124.295	125.228	124.139	126.161	124.917	123.206	127.404	122.74	123.051	127.871	119.474	122.895	121.029	119.008	124.217	124.217	124.217	124.217	127.715	128.104	126.316	129.97	126.005	130.437	115.898	125.461	129.037	128.726	131.447	130.204	122.584	120.874	110.612	121.651	122.584	123.906	124.062	125.461	93.352	90.708	88.843	95.373	91.797	94.285	95.684	103.303	91.486	90.864
122.145	117.729	113.617	105.241	102.957	110.267	112.703	109.353	115.292	106.764	117.729	115.901	118.338	111.333	120.774	120.622	125.495	125.495	108.744	127.475	128.998	130.064	104.175	125.495	131.13	100.825	129.302	130.673	126.866	128.693	131.13	133.566	130.216	129.302	129.302	129.302	129.302	129.302	129.302	129.302	89.327	90.545	89.023	91.459	91.611	89.632	91.688	96.408	91.992	90.165
111.689	113.973	113.821	115.343	116.409	114.734	114.278	108.643	111.993	109.405	115.343	108.339	108.643	102.552	108.186	111.841	109.252	111.841	111.841	111.841	121.282	124.48	122.957	123.719	122.805	130.571	126.764	130.876	130.876	128.135	120.978	130.419	133.312	132.855	129.048	129.505	126.612	122.196	106.664	131.942	89.609	88.238	91.74	91.74	91.436	91.588	93.416	94.786	91.588	93.72
125.655	124.277	126.574	122.133	122.593	121.827	124.43	123.052	118.765	120.143	119.684	121.521	118.918	121.674	122.899	122.133	122.133	122.133	122.133	122.133	124.124	125.349	129.482	131.167	130.86	132.545	131.014	131.32	129.942	130.86	121.827	115.856	131.473	131.167	129.636	131.014	132.391	128.411	129.942	131.932	91.972	90.288	92.431	92.89	92.431	94.268	92.125	93.044	90.9	93.197
122.48	121.873	121.266	124.603	120.052	123.845	122.48	117.322	119.446	119.142	119.142	120.356	116.563	117.473	119.294	117.17	119.749	119.749	119.749	119.749	122.934	122.1	120.81	123.162	123.314	122.328	124.982	120.962	123.693	124.452	124.148	126.576	124.148	126.424	124.376	129.23	127.789	125.21	115.653	127.182	91.229	90.926	90.167	89.864	93.201	88.954	87.588	89.106	88.499	89.106
123.373	115.647	125.75	127.979	127.979	122.333	123.67	118.915	126.047	125.453	127.385	124.264	127.682	128.276	124.71	123.967	125.899	125.007	126.493	121.738	130.58	132.882	131.694	130.282	130.505	132.214	130.356	127.904	128.128	127.236	122.11	115.869	129.465	128.128	98.708	131.767	131.99	116.464	133.7	133.179	91.279	91.502	90.61	93.062	92.913	93.656	92.988	93.062	95.365	93.805
105.961	112.773	106.285	114.881	117.314	109.043	97.041	109.691	115.206	117.152	116.99	119.585	121.207	116.828	114.395	112.773	110.016	120.72	111.962	117.639	128.83	129.398	127.937	126.964	125.262	128.748	126.072	128.262	123.72	126.478	118.125	133.209	131.506	128.505	129.884	131.83	127.694	130.695	133.209	133.046	94.689	93.635	93.797	91.688	94.364	91.04	91.364	86.742	88.769	88.931
129.806	130.429	131.363	132.453	123.577	126.847	128.871	128.871	129.65	129.65	129.962	128.404	128.716	122.019	126.535	127.781	132.297	127.158	127.314	124.044	121.708	127.314	125.445	115.946	123.265	125.134	124.667	125.601	126.535	123.888	124.511	126.847	123.109	126.38	125.445	123.888	125.913	125.757	124.822	124.2	92.586	90.718	91.652	89.316	86.046	91.808	90.251	92.742	92.586	93.054
116.935	110.198	116.629	106.829	114.179	109.891	114.026	103.0	96.875	109.279	116.017	113.413	108.972	110.198	110.198	110.198	110.198	110.198	110.198	110.198	130.87	129.033	130.411	127.808	130.87	127.808	125.511	127.961	124.592	129.186	122.908	123.52	124.286	128.88	107.441	126.736	128.573	126.583	131.024	128.573	93.966	92.894	93.659	95.65	94.578	93.812	94.272	117.242	127.655	85.543
114.394	118.542	113.702	109.709	115.622	105.869	121.844	126.144	123.764	124.685	124.302	124.916	125.453	126.145	123.61	124.455	102.797	104.793	112.32	118.157	125.07	127.988	114.855	120.615	130.906	130.062	111.322	108.941	112.32	118.004	119.77	121.767	132.596	102.029	130.138	119.155	132.442	111.168	126.913	125.607	89.433	90.354	92.505	88.05	93.427	94.195	92.351	93.273	91.276	91.276
111.246	108.699	103.004	117.99	112.445	109.898	107.2	110.797	108.099	108.549	113.494	112.895	105.851	113.194	113.644	105.252	111.996	110.947	107.65	116.192	126.232	127.356	123.534	125.408	123.459	121.811	121.136	122.636	124.884	127.356	129.004	129.529	129.154	123.684	132.75	133.874	133.575	132.301	132.75	131.926	88.018	90.116	89.217	89.967	90.266	88.018	89.217	89.817	88.768	89.217
117.482	117.038	115.11	114.814	112.664	112.887	105.698	115.333	108.069	110.144	110.738	110.59	108.81	112.442	111.998	109.774	110.441	111.182	115.407	117.112	124.82	124.523	125.412	120.521	125.857	122.151	125.116	125.264	126.598	124.968	124.671	126.747	125.412	122.003	124.375	124.227	121.558	128.525	131.787	130.304	89.244	89.985	89.392	90.429	89.688	88.947	91.17	89.54	90.578	91.467
120.421	119.959	120.267	123.649	121.958	125.34	121.189	115.655	120.805	120.805	120.805	120.805	120.805	120.805	120.805	120.805	120.805	120.805	120.805	120.805	122.265	119.191	123.649	125.493	124.878	124.11	123.341	123.341	123.034	132.257	133.026	129.798	130.412	130.412	131.796	132.257	130.874	131.488	130.874	133.641	90.445	89.523	88.216	90.215	88.293	88.293	87.986	89.984	89.523	89.83
112.453	115.598	118.144	114.849	109.608	103.617	113.801	114.4	112.004	115.149	109.907	115.748	113.352	106.613	96.728	109.608	113.502	118.444	117.395	121.139	123.536	124.958	126.006	122.338	121.065	124.883	125.857	125.332	125.482	122.786	125.033	122.487	124.809	121.814	122.113	123.31	122.637	122.188	124.809	103.318	86.095	83.699	88.042	90.438	90.438	89.39	91.337	91.936	88.941	89.839
122.118	113.38	118.217	115.72	106.514	110.727	118.529	115.72	115.72	115.72	115.72	115.72	115.72	115.72	115.72	115.72	115.72	115.72	115.72	115.72	126.018	124.146	124.458	126.019	120.636	123.132	123.523	122.274	124.926	121.728	124.459	122.04	125.083	126.487	123.444	124.849	127.735	127.345	130.076	129.764	93.719	95.28	92.783	94.812	92.159	92.003	92.939	91.067	89.506	93.875
114.218	104.304	109.145	109.76	116.676	111.682	114.678	112.22	107.685	114.91	112.296	110.452	98.77	110.452	110.529	101.844	112.68	103.382	111.066	98.77	123.132	130.049	130.356	129.434	130.51	116.062	129.127	123.44	127.128	131.432	129.28	128.973	124.669	130.356	125.284	126.514	122.978	124.054	125.438	124.669	88.395	88.703	88.395	93.929	91.162	89.932	89.164	91.008	90.547	88.549
120.711	123.5	122.105	122.57	119.006	120.246	119.626	122.725	126.134	124.275	117.922	118.541	123.965	117.612	121.176	124.43	121.64	122.26	124.74	120.091	122.88	132.177	127.219	131.248	133.572	132.642	133.572	131.248	127.529	133.572	125.979	131.248	124.275	129.853	130.473	130.628	132.332	128.768	127.684	129.078	91.89	92.199	93.284	93.129	90.185	92.199	92.199	93.594	92.509	92.044
119.161	121.989	122.435	125.263	122.584	120.649	120.054	117.524	121.245	124.221	124.221	121.84	117.673	122.138	122.287	122.733	119.31	121.394	122.287	123.775	131.514	130.77	128.686	130.621	131.663	131.811	125.263	132.109	131.365	126.751	129.877	128.984	125.858	123.477	126.305	132.109	128.091	105.767	126.007	118.864	93.414	93.414	94.158	92.968	90.14	91.33	93.712	92.372	88.949	90.14
115.145	108.033	113.135	107.414	108.188	111.743	111.589	114.217	114.372	111.898	109.579	104.168	109.27	109.424	113.444	111.589	111.589	111.589	111.589	111.589	124.344	123.957	125.658	123.726	123.957	124.576	123.339	122.179	122.102	123.416	121.947	123.339	120.247	115.3	122.18	127.822	119.164	125.349	127.204	124.189	91.954	90.408	90.562	91.49	91.799	92.263	88.398	90.872	90.717	91.645
131.653	125.872	124.35	125.72	129.371	124.503	124.046	118.417	117.2	124.503	124.503	124.503	124.503	124.503	124.503	124.503	124.503	124.503	124.503	124.503	125.415	124.35	124.426	122.525	123.97	130.208	131.12	126.86	128.99	123.742	131.424	129.523	127.013	129.218	122.22	125.264	132.49	132.49	124.73	127.621	93.164	90.73	91.794	93.62	93.468	91.49	94.076	94.228	90.882	89.665
120.447	120.068	115.97	116.729	116.88	121.13	117.943	121.813	119.081	116.729	115.894	117.792	120.978	119.916	112.404	115.59	116.349	107.774	115.211	116.425	126.29	130.844	127.505	125.532	127.656	127.505	124.773	129.022	129.629	126.442	126.29	128.719	128.87	121.737	116.881	127.353	130.236	133.12	128.415	130.236	94.57	91.383	91.079	91.838	91.383	91.99	95.784	91.838	91.838	91.838
109.57	112.299	113.88	111.15	118.764	109.57	113.449	112.299	112.299	112.299	112.299	112.299	112.299	112.299	112.299	112.299	112.299	112.299	112.299	112.299	118.189	115.891	125.085	125.372	125.947	125.947	124.798	113.88	130.544	106.122	124.079	126.522	123.792	117.902	120.632	122.643	124.367	117.471	119.913	126.234	89.96	89.026	88.883	89.457	88.739	85.291	90.678	93.192	90.463	93.695
117.868	117.282	109.95	113.469	116.109	107.31	107.31	115.082	106.43	113.616	114.789	111.563	111.709	114.642	112.149	114.495	104.964	111.269	104.964	111.416	125.2	125.494	106.577	125.347	125.934	124.907	123.001	131.066	131.36	130.186	130.773	131.653	130.48	127.987	131.066	121.534	130.333	130.48	129.893	131.799	85.607	88.54	89.859	90.446	91.032	88.979	87.366	86.78	88.979	93.086
112.656	112.9	107.949	114.604	115.497	117.12	117.932	117.039	115.01	112.25	117.607	112.899	109.248	111.764	113.468	128.32	127.914	129.618	117.282	125.316	122.72	131.484	127.102	118.094	122.476	128.806	128.644	111.52	128.887	121.178	133.838	131.89	128.238	127.67	107.138	132.459	133.189	116.39	120.204	125.155	90.987	91.636	89.039	91.474	92.448	93.746	94.396	94.233	93.26	90.5
127.563	126.588	129.349	129.349	130.811	125.939	127.563	126.264	123.665	125.939	127.076	127.076	127.076	127.076	127.076	127.076	127.076	127.076	127.076	127.076	129.43	126.67	119.28	126.02	129.106	123.502	128.213	126.832	112.297	127.157	122.772	128.212	131.704	133.897	133.491	127.157	132.598	130.161	129.187	126.345	94.187	90.37	95.08	95.811	93.213	91.588	92.482	91.507	89.639	92.563
124.087	122.98	122.506	123.771	126.776	123.771	120.608	122.664	120.766	125.036	122.664	124.72	124.087	121.082	103.843	116.021	115.547	116.179	113.174	112.067	132.627	130.73	130.73	130.888	128.357	130.255	131.52	128.199	126.459	125.827	131.046	130.097	129.306	131.995	129.939	125.985	128.041	115.072	127.883	127.883	89.293	90.558	88.977	90.558	91.191	92.93	90.242	91.823	87.711	89.925
129.039	126.187	126.187	126.487	128.138	124.685	125.286	123.484	124.085	128.439	126.037	125.436	120.932	120.482	125.736	125.736	125.736	125.736	125.736	125.736	119.13	129.189	117.779	110.423	103.817	115.377	129.339	129.79	129.189	130.24	131.291	118.38	109.822	87.753	114.476	130.841	118.23	119.13	116.428	113.576	89.704	87.302	85.951	86.251	83.699	89.254	88.503	89.704	85.2	88.353
115.126	121.833	121.989	123.237	125.265	123.705	126.513	121.989	120.43	115.75	121.989	121.989	121.989	121.989	121.989	121.989	121.989	121.989	121.989	121.989	125.343	124.719	126.123	126.435	127.215	125.577	127.683	127.293	125.967	129.399	128.073	127.449	131.193	128.307	129.087	123.94	118.168	124.642	110.446	123.784	91.728	89.7	92.664	90.636	90.48	93.6	94.536	81.433	92.664	88.452
125.265	123.91	129.182	123.458	126.32	124.964	125.265	122.554	121.199	124.964	124.964	124.964	124.964	124.964	124.964	124.964	124.964	124.964	124.964	124.964	119.692	124.964	122.705	123.458	121.952	120.446	117.885	127.525	124.814	130.085	94.237	132.043	91.375	130.085	129.031	130.838	125.416	127.525	125.416	126.621	87.76	86.556	87.459	90.773	87.76	88.212	88.212	88.514	90.622	91.375
122.432	126.289	122.961	123.112	124.55	126.516	120.465	120.918	123.718	122.81	111.616	105.565	103.976	107.456	105.338	108.137	111.767	104.052	106.018	113.885	124.323	124.776	122.583	123.566	126.062	124.55	123.642	119.86	119.179	123.718	121.675	122.28	122.507	124.322	122.658	123.793	120.768	121.978	124.928	125.155	95.581	92.253	94.824	90.286	90.74	90.891	89.984	93.16	89.228	93.009
121.644	124.63	124.032	125.376	125.376	127.018	126.271	128.659	125.077	126.719	123.286	124.182	124.63	126.868	127.913	126.421	123.435	123.585	124.779	125.674	124.854	134.481	125.749	126.272	126.196	127.465	125.824	127.54	128.062	117.54	129.928	129.704	127.167	128.884	130.525	130.227	122.018	124.704	132.241	132.242	93.136	92.987	93.882	94.479	93.584	93.882	92.688	93.882	93.435	96.27
114.406	113.949	120.046	116.845	111.51	106.022	106.022	108.309	109.833	113.034	113.492	112.729	108.309	112.272	112.577	110.9	113.187	108.614	107.394	109.833	124.086	121.876	124.162	124.315	123.4	123.553	123.4	123.705	122.486	123.934	129.574	131.174	129.878	130.108	128.202	128.736	130.26	117.455	126.906	124.772	90.474	92.76	92.455	90.779	91.388	95.047	93.675	90.016	93.218	89.559
107.885	113.494	115.692	115.314	112.282	110.31	103.11	109.704	103.412	108.643	110.538	111.524	105.839	105.99	106.748	106.445	120.317	116.223	117.057	110.159	117.664	107.203	119.786	133.128	132.066	126.154	128.428	104.777	120.393	129.034	128.276	123.425	127.367	126.912	120.999	115.238	121.909	119.635	122.667	122.667	91.284	88.783	91.057	91.587	97.803	90.678	89.086	88.783	88.631	91.132
121.417	118.946	124.043	120.336	122.962	127.132	124.506	131.301	119.255	124.352	119.41	118.638	119.255	121.417	121.417	121.417	121.417	121.417	121.417	121.417	124.043	127.132	126.668	124.506	125.433	126.514	124.815	125.587	126.668	126.823	131.301	125.742	126.205	129.912	128.985	131.456	129.912	132.846	134.081	109.989	83.735	83.271	86.051	86.206	84.352	87.905	85.588	85.588	85.742	83.889
112.68	106.215	101.327	106.373	110.788	109.526	114.73	116.149	111.892	115.518	105.9	110.63	99.592	111.734	114.099	117.726	117.884	109.999	117.095	111.734	126.32	125.295	125.926	124.743	120.328	125.689	123.166	122.851	120.092	128.134	125.768	127.345	109.448	129.474	123.797	125.61	121.983	130.814	130.262	130.341	91.708	91.55	92.654	92.496	90.446	89.658	83.981	86.031	85.558	85.952
119.454	111.264	111.115	118.858	113.945	114.391	113.647	115.136	113.647	107.691	113.796	113.051	113.722	113.722	113.722	113.722	113.722	113.722	113.722	113.722	126.303	126.303	122.581	124.517	129.728	124.665	125.261	121.836	122.581	130.026	125.559	123.921	126.452	127.197	128.09	127.643	129.877	129.281	128.09	129.132	87.961	86.994	88.334	86.919	89.227	83.867	96.225	88.482	89.45	90.716
111.279	116.151	121.338	105.62	113.4	113.793	113.4	109.864	122.988	110.257	112.143	117.88	109.078	106.25	106.721	106.956	116.151	112.772	106.8	105.778	128.174	128.803	96.898	128.174	121.573	126.445	131.003	117.958	124.088	130.532	116.701	130.217	125.031	124.088	126.76	122.988	125.817	123.302	125.66	120.159	91.083	91.24	92.183	92.026	92.654	90.768	89.197	88.254	88.254	92.34
130.998	128.698	118.578	120.572	126.551	128.851	132.531	133.298	109.685	115.665	134.218	131.611	120.112	127.625	131.305	129.465	123.792	132.531	122.412	120.878	131.458	132.224	130.998	134.524	130.998	131.305	132.224	128.698	130.231	118.118	116.125	109.532	132.224	134.064	132.991	129.618	134.371	130.078	129.311	130.845	91.133	91.286	90.673	90.213	90.366	90.98	89.14	102.326	92.36	93.893
117.919	108.159	110.411	116.718	114.015	116.268	116.117	112.213	112.814	109.961	109.06	109.961	113.415	103.955	100.501	107.559	105.757	112.664	112.213	105.606	122.8	123.55	122.875	124.676	123.024	121.748	121.223	120.622	122.424	121.598	121.222	125.352	128.13	125.652	129.181	126.478	126.778	124.976	127.98	118.97	91.792	93.143	89.84	90.44	88.789	94.345	90.29	95.095	89.99	88.939
114.186	122.804	125.538	124.626	121.064	124.212	128.935	123.798	126.947	126.284	121.643	129.847	128.272	124.46	122.72	131.421	125.289	126.118	122.058	119.654	126.449	109.214	128.604	124.295	129.267	129.101	128.438	129.101	130.758	132.416	130.095	134.073	131.421	122.803	130.095	135.564	137.553	138.547	132.416	129.432	96.122	93.967	94.63	92.476	90.984	94.63	93.801	95.79	93.304	91.647
115.89	117.829	116.51	116.743	118.062	116.278	117.441	115.346	117.441	116.976	116.82	118.914	116.432	116.82	114.571	114.804	114.338	115.89	119.768	117.363	104.797	107.9	140.944	124.965	129.154	135.67	128.688	141.72	120.621	134.273	119.845	122.793	111.623	115.502	112.244	134.118	119.69	125.43	133.498	140.014	86.801	88.663	86.335	86.956	88.197	84.784	88.042	87.732	88.197	82.922
106.561	128.651	130.327	129.108	125.147	131.393	129.87	130.784	132.155	125.909	130.479	131.698	128.346	128.346	130.479	132.155	131.546	123.776	124.081	125.604	123.395	129.261	130.25	131.926	128.575	128.423	132.384	125.756	131.47	132.307	130.555	120.577	129.794	131.698	130.555	126.29	128.346	122.709	126.976	130.174	88.889	88.889	88.737	88.585	91.174	91.022	88.585	89.346	89.346	90.718
116.874	110.489	109.711	120.455	109.088	108.621	116.095	107.687	115.005	106.129	115.161	103.482	111.112	113.915	106.597	115.472	112.047	115.939	115.005	110.022	115.161	118.042	120.923	127.541	126.684	117.341	119.365	126.606	124.971	122.168	127.462	125.36	130.032	124.893	127.462	123.336	124.893	123.336	125.282	122.713	90.402	94.139	93.516	92.582	91.492	94.295	94.295	90.402	91.803	93.361
121.725	121.874	122.321	120.385	121.427	118.3	122.172	123.661	123.959	123.81	111.749	110.706	110.26	121.725	121.725	121.725	121.725	121.725	121.725	121.725	117.854	121.576	122.172	121.13	122.619	122.916	124.257	123.214	122.619	124.703	129.915	119.492	130.064	129.021	130.957	116.216	129.021	131.702	116.663	119.789	90.605	92.392	91.945	90.754	94.178	91.498	91.051	83.011	90.158	90.605
117.231	99.548	113.877	116.926	113.268	112.963	114.792	109.304	117.993	113.877	113.877	113.877	113.877	113.877	113.877	113.877	113.877	113.877	113.877	113.877	125.463	123.024	121.347	120.28	125.768	126.683	128.36	125.006	130.646	124.549	125.921	128.969	121.042	128.36	123.939	125.616	123.634	126.53	128.36	130.341	93.297	89.791	92.688	88.876	89.334	94.974	89.944	89.486	90.553	88.419
112.575	115.197	114.889	113.963	114.117	107.792	111.649	109.952	109.952	104.243	105.323	108.717	109.643	114.58	104.089	115.197	108.409	104.552	113.963	106.403	118.746	105.169	121.986	124.455	125.689	132.015	102.546	114.426	122.449	124.609	123.375	123.683	124.918	121.986	120.597	124.609	125.535	122.449	123.838	121.215	92.826	93.443	91.746	92.98	90.357	88.351	102.854	85.266	90.048	91.129
115.414	113.291	111.496	106.679	113.128	109.7	109.7	110.434	101.618	116.638	118.516	114.761	118.434	115.577	123.74	123.984	125.291	117.618	121.291	109.373	124.23	125.046	123.577	125.209	123.74	129.617	131.903	131.74	131.413	130.27	130.597	129.291	131.413	131.087	127.495	121.617	129.454	129.291	128.148	123.577	91.904	92.394	92.557	91.74	93.047	91.904	91.251	93.536	93.047	94.843
106.572	107.895	115.29	112.877	121.673	125.254	120.583	118.482	109.14	109.608	113.11	113.344	112.877	114.512	109.296	111.709	125.488	123.386	125.798	125.176	116.068	131.17	133.35	133.505	131.637	132.727	108.129	131.637	131.637	131.637	131.637	131.637	131.637	131.637	131.637	131.637	131.637	131.637	131.637	131.637	86.488	87.111	86.644	88.201	92.56	93.027	92.093	89.135	91.626	90.069
120.457	113.284	113.895	113.437	116.794	116.642	118.625	108.859	108.859	108.401	105.501	103.975	109.622	109.011	106.112	102.602	109.316	109.316	109.316	109.316	122.212	121.906	124.12	123.738	124.806	124.73	127.782	124.043	125.417	124.119	122.593	125.188	124.882	129.536	118.244	115.42	126.408	131.673	130.91	129.995	92.072	94.056	93.14	93.293	90.241	91.767	91.614	91.157	89.325	91.309
125.468	124.512	121.004	122.28	121.164	120.845	126.265	120.685	122.917	119.569	121.801	123.396	121.164	122.439	123.874	122.598	120.685	122.598	121.164	124.352	131.367	132.164	130.251	130.57	129.773	132.005	119.729	129.454	125.787	123.396	129.773	129.135	128.816	128.816	130.251	128.816	130.251	128.179	130.729	130.251	86.646	86.567	85.849	86.886	85.61	88.878	85.61	87.763	86.965	87.284
119.297	125.519	118.208	119.608	118.675	121.475	124.897	125.364	120.386	117.586	123.652	123.964	128.475	127.541	125.675	123.652	123.652	123.652	123.652	123.652	128.163	125.675	128.475	126.452	127.541	127.697	130.341	125.519	129.252	125.364	124.586	129.563	126.452	125.519	127.541	125.986	128.008	126.763	128.008	124.586	91.764	88.964	90.753	92.93	94.175	90.675	99.386	90.519	90.053	92.075
116.468	109.915	115.096	102.754	107.173	111.287	109.001	118.296	110.601	110.601	110.601	110.601	110.601	110.601	110.601	110.601	110.601	110.601	110.601	110.601	128.505	128.048	129.267	127.743	96.811	127.896	123.172	127.439	123.02	126.22	124.543	125.763	126.829	124.086	121.953	125.001	121.801	124.086	121.191	126.829	91.63	92.697	93.002	90.716	94.525	89.954	92.088	90.716	93.764	102.449
108.226	123.201	123.654	124.562	122.898	121.839	123.806	118.058	123.05	123.05	123.05	123.05	123.05	123.05	123.05	123.05	123.05	123.05	123.05	123.05	128.948	126.226	131.52	129.553	126.679	127.89	131.217	132.427	133.789	132.579	132.276	131.822	129.251	131.217	131.217	131.217	131.217	131.217	131.217	131.217	87.806	88.108	89.621	87.352	87.806	86.596	83.722	90.982	87.352	91.285
117.727	102.565	104.46	119.148	120.728	109.672	109.672	116.463	117.095	115.2	115.832	115.832	115.832	115.832	115.832	115.832	115.832	115.832	115.832	115.832	124.202	129.493	128.151	127.678	129.652	125.466	126.414	127.835	126.414	129.02	137.075	134.942	134.627	123.492	135.18	131.073	132.416	130.52	135.022	121.044	93.404	93.088	92.614	96.563	94.668	96.089	95.457	94.352	97.51	92.298
117.056	122.251	122.251	124.237	104.833	108.041	112.625	97.346	109.111	108.652	110.792	109.875	109.111	104.833	104.527	110.944	100.86	102.846	117.362	112.778	126.071	126.529	123.932	125.612	125.307	126.988	127.446	123.473	121.181	130.96	131.113	129.28	128.821	124.237	124.39	126.071	123.473	127.446	128.057	128.516	91.692	89.248	92.915	91.54	89.4	90.928	91.998	91.54	91.54	91.54
121.131	123.292	122.211	121.285	123.601	122.52	123.292	118.815	125.453	124.527	127.151	123.446	121.285	121.131	120.822	125.144	118.661	125.762	124.99	126.379	130.393	132.863	130.548	132.246	128.541	128.078	128.541	124.99	106.619	88.248	130.548	131.32	132.863	132.863	131.32	130.857	123.755	121.748	124.527	127.46	90.1	90.255	90.1	89.791	87.63	91.027	94.269	92.262	87.167	92.725
117.77	117.618	118.836	117.618	114.572	118.379	114.725	106.198	99.802	115.029	103.457	112.136	110.461	104.979	108.329	99.802	110.309	112.136	112.136	112.136	110.157	127.515	124.622	124.775	130.561	128.124	127.363	130.409	127.972	112.288	127.668	131.17	97.061	127.363	127.363	115.943	125.536	126.906	130.713	125.536	89.448	88.534	90.818	88.534	89.296	93.864	92.95	89.6	84.88	84.575
107.822	116.852	116.235	103.268	109.597	111.604	112.066	106.896	104.116	109.056	114.691	112.376	116.852	105.197	114.151	105.043	113.765	114.228	114.306	104.194	121.716	120.481	121.87	123.105	123.259	122.796	124.031	124.494	122.796	125.575	122.796	118.937	127.582	126.656	128.045	124.649	126.964	131.596	129.434	126.193	92.384	91.148	89.759	90.685	90.377	91.612	90.377	90.531	87.289	88.833
107.655	115.963	110.978	114.15	115.661	114.906	131.371	132.277	123.516	132.277	125.027	131.371	124.271	132.126	128.954	126.99	124.422	125.631	125.48	125.027	130.842	125.253	117.172	130.54	117.549	128.728	127.142	128.048	118.229	109.845	108.863	87.262	112.111	101.764	125.328	126.915	126.99	122.383	132.126	128.652	89.83	93.455	92.7	87.413	91.794	93.304	93.304	97.232	92.096	93.153
115.624	105.688	110.656	111.938	114.662	97.355	103.765	112.899	113.06	107.13	111.778	97.996	110.015	108.573	108.573	114.341	118.188	106.97	121.553	108.893	122.514	120.111	123.315	120.271	125.719	122.835	124.277	120.591	118.348	132.77	130.687	132.77	126.841	127.482	124.918	124.437	127.642	125.399	125.399	127.642	90.785	89.343	90.865	91.105	90.785	91.826	91.666	91.346	91.346	93.589
111.213	104.801	108.007	117.014	109.381	111.671	116.098	116.709	112.74	119.457	111.976	110.602	103.427	113.503	113.808	120.678	119.152	119.915	121.442	124.8	123.579	121.899	124.648	125.792	129.381	123.044	127.396	125.334	124.266	126.633	122.892	128.083	130.983	120.678	109.686	115.64	132.663	109.61	130.754	115.64	91.825	91.519	93.199	92.283	96.099	93.199	96.863	90.603	96.099	91.367
114.774	114.026	111.254	110.804	107.208	106.759	107.134	107.284	116.422	110.954	104.062	108.258	111.254	112.452	109.531	108.482	107.209	111.478	112.752	113.876	123.015	123.539	121.891	124.064	123.988	122.94	123.914	123.54	123.689	125.412	128.183	129.832	113.426	125.337	126.91	121.816	127.285	127.36	109.98	109.681	89.38	90.578	90.204	88.631	88.556	87.507	90.129	86.833	88.406	87.582
126.452	127.789	126.304	124.225	127.937	127.195	125.265	123.186	126.898	127.492	132.985	124.671	123.632	125.116	126.452	123.038	122.147	125.71	120.365	124.968	123.335	130.461	125.116	125.265	125.413	125.859	124.374	126.007	127.343	127.195	130.907	127.195	111.606	128.68	128.086	120.217	132.985	128.828	131.5	106.261	89.038	89.929	88.296	88.741	94.383	93.344	91.265	90.968	91.562	91.711
121.248	122.556	122.992	121.102	122.992	120.957	118.194	111.506	110.052	121.102	121.102	121.102	121.102	121.102	121.102	121.102	121.102	121.102	121.102	121.102	119.794	125.609	128.663	127.79	114.559	127.063	128.517	129.099	117.903	125.028	126.918	123.719	124.155	127.936	124.301	121.393	125.318	125.318	125.318	125.318	92.605	97.403	89.842	88.243	89.988	89.988	92.169	89.552	93.041	91.733
112.818	115.857	115.553	112.97	120.264	115.553	119.352	113.426	116.617	119.048	117.681	122.24	117.985	115.249	121.024	118.137	115.097	112.362	103.548	110.538	123.076	117.757	126.875	126.951	125.203	127.938	122.62	126.951	129.762	127.711	130.978	132.346	127.255	130.37	112.59	129.458	123.76	133.638	128.395	128.318	93.973	90.782	87.591	92.302	93.214	92.454	91.542	93.214	87.439	86.679
125.059	124.763	126.837	126.541	128.616	125.059	122.836	124.614	122.836	127.282	124.466	101.644	95.568	133.951	122.095	129.06	101.496	88.307	133.803	132.172	130.542	128.319	123.281	125.059	128.764	129.949	115.575	132.913	116.316	132.469	124.17	127.875	132.321	125.948	129.06	129.801	117.798	120.761	131.58	129.801	91.715	90.234	90.974	91.864	91.271	90.974	93.642	88.9	89.048	88.455
121.242	122.609	120.938	117.595	122.761	123.065	125.345	122.609	122.609	122.609	122.609	122.609	122.609	122.609	122.609	122.609	122.609	122.609	122.609	122.609	127.32	128.84	117.595	127.168	124.129	128.992	130.967	127.928	129.448	130.815	128.384	128.384	128.384	128.384	128.384	128.384	128.384	128.384	128.384	128.384	92.065	94.04	94.04	91.761	92.065	92.521	95.104	92.521	92.065	92.217
118.837	119.719	120.601	117.808	122.953	119.131	120.454	121.336	118.984	119.719	119.719	119.719	119.719	119.719	119.719	119.719	119.719	119.719	119.719	119.719	125.158	123.541	121.042	122.071	117.808	126.922	124.423	110.164	127.509	125.452	125.746	121.042	120.16	123.247	123.541	126.628	123.688	121.189	122.218	116.779	83.265	82.53	82.53	84.882	88.85	85.029	87.822	86.205	86.498	84.147
123.075	121.353	119.201	119.345	121.21	119.488	119.345	121.927	120.349	125.084	119.632	122.071	120.493	118.628	121.21	125.371	122.071	122.501	121.927	120.923	127.953	129.244	129.244	127.236	130.105	129.675	114.897	127.953	128.957	127.666	118.628	128.957	128.24	127.953	129.101	127.379	129.818	129.818	129.675	129.101	88.356	91.799	92.373	90.365	89.073	90.221	88.786	87.352	92.23	90.508
106.971	115.621	106.027	117.351	121.125	115.149	115.385	115.385	115.385	115.385	115.385	115.385	115.385	115.385	115.385	115.385	115.385	115.385	115.385	115.385	130.012	130.64	123.091	122.62	124.978	128.046	122.62	122.934	120.26	121.361	124.507	129.068	128.046	137.325	132.764	127.652	119.238	116.172	128.438	119.396	95.018	92.659	96.59	95.647	95.647	91.558	94.703	88.098	89.041	89.356
105.018	108.626	110.348	113.136	108.872	116.171	108.954	115.105	114.12	121.255	117.483	118.138	113.956	116.007	119.123	116.499	116.335	117.319	113.956	115.514	125.684	126.586	128.144	125.52	126.34	127.324	128.144	130.112	118.221	111.25	120.518	125.52	120.025	129.046	130.932	131.26	130.358	127.488	129.702	115.925	89.19	89.19	89.354	89.108	86.812	91.322	88.37	89.436	89.026	82.384
125.485	123.445	124.857	129.408	122.974	121.091	125.956	121.561	118.58	116.539	122.66	120.934	119.521	117.01	122.11	122.11	122.11	122.11	122.11	122.11	129.408	132.076	129.408	128.624	127.996	129.565	127.682	127.839	129.879	128.781	128.153	124.072	127.996	130.35	131.292	130.664	130.036	130.507	116.696	129.565	90.801	88.761	91.429	92.842	91.9	89.232	90.958	87.192	89.075	88.918
121.902	123.94	122.059	125.037	124.958	126.056	123.862	126.369	125.037	122.372	122.451	124.645	125.272	122.842	122.45	122.137	119.708	123.862	119.159	122.608	121.51	121.667	125.115	120.727	125.115	124.958	125.429	124.018	126.212	124.802	126.056	127.153	126.683	125.585	125.429	130.758	129.504	130.131	130.288	129.504	90.79	90.79	91.73	90.476	90.32	82.639	82.483	90.79	90.006	91.73
112.175	112.622	112.919	115.152	108.455	115.747	119.616	107.86	104.883	113.812	116.045	118.872	114.11	113.663	110.241	105.33	105.478	107.86	95.656	109.05	125.122	123.262	124.974	123.56	124.453	124.081	124.081	124.006	124.9	121.998	125.197	126.76	125.495	126.388	124.378	123.188	115.003	126.834	124.23	120.956	90.894	89.852	89.406	90.745	87.918	90.001	90.299	89.704	91.638	89.852
122.019	123.925	122.752	116.157	121.14	120.554	119.968	122.019	122.606	122.019	122.019	122.019	122.019	122.019	122.019	122.019	122.019	122.019	122.019	122.019	125.39	128.468	124.804	125.83	122.019	124.364	121.14	123.925	123.045	122.313	123.339	124.071	125.83	126.71	125.537	124.951	123.632	130.96	130.96	129.787	91.681	92.56	92.267	94.905	93.293	94.612	89.922	93.146	94.465	91.681
111.112	107.586	115.404	102.987	107.739	116.63	116.784	117.09	113.565	114.484	111.265	113.565	113.565	113.565	113.565	113.565	113.565	113.565	113.565	113.565	124.142	126.595	129.201	120.463	119.39	127.054	121.076	111.725	127.821	132.573	127.514	120.156	130.887	132.573	126.748	133.34	132.266	131.96	133.799	127.514	93.33	89.957	91.49	93.483	90.724	93.79	90.264	96.242	92.257	94.556
112.633	116.785	115.094	117.708	105.405	113.71	110.173	111.249	105.713	110.48	116.478	118.016	112.633	112.633	112.633	112.633	112.633	112.633	112.633	112.633	102.022	101.561	102.253	111.249	127.627	131.088	123.167	119.323	125.397	126.089	127.396	125.244	122.629	126.013	127.858	125.012	119.707	126.09	123.09	122.706	87.72	85.26	87.259	86.952	88.028	88.797	86.644	88.797	90.181	86.644
109.663	114.403	110.122	108.44	105.382	107.522	107.675	113.486	107.675	113.486	106.299	110.733	113.027	113.18	105.535	103.7	118.532	110.581	101.559	109.663	130.305	126.941	128.623	128.165	117.461	114.097	121.437	116.238	112.11	111.498	119.296	113.639	116.697	122.048	124.495	126.941	123.578	123.578	124.648	126.177	91.238	89.174	91.314	92.002	90.091	97.278	93.608	93.532	93.837	93.379
115.92	107.257	111.743	111.434	115.92	99.213	107.721	113.6	109.732	111.279	111.124	90.705	112.362	102.462	109.732	111.898	110.97	113.754	114.218	110.506	124.042	123.5	125.588	126.362	127.677	129.765	127.677	126.13	128.45	115.688	124.815	123.19	126.516	131.08	132.472	126.207	132.627	132.318	111.357	118.086	93.799	94.108	95.5	92.87	93.025	98.285	92.87	91.014	92.097	93.489
122.065	122.215	119.975	125.948	124.604	123.409	121.916	117.585	116.988	121.02	119.377	125.052	120.871	123.26	117.735	121.468	123.409	121.169	115.793	122.961	125.5	124.007	125.5	125.5	131.025	131.025	131.174	130.129	123.857	120.423	121.169	120.871	122.513	122.513	124.753	125.052	115.644	111.313	120.423	119.527	93.842	91.527	94.588	96.455	93.468	93.17	93.468	94.812	93.02	92.05
109.302	113.303	108.995	109.61	107.764	108.841	110.841	112.38	106.687	113.457	111.764	113.764	106.687	111.764	110.995	111.764	113.611	112.38	123.766	115.149	127.613	122.458	121.842	121.92	121.612	121.766	124.304	124.996	131.228	131.844	131.69	130.228	129.074	130.536	120.996	128.766	122.766	125.304	126.458	123.304	90.377	89.685	89.223	89.915	91.916	93.531	92.531	92.377	91.3	90.531
117.318	122.541	121.005	126.996	124.845	123.923	121.158	124.077	126.996	124.384	124.845	118.239	106.564	97.962	120.851	125.306	122.541	123.77	126.381	116.089	121.465	128.916	122.771	124.768	123.078	129.607	126.227	121.926	117.779	109.406	127.072	114.169	126.535	129.915	130.529	114.552	127.918	129.531	129.607	129.454	88.591	90.127	90.127	90.281	88.591	89.973	90.434	91.049	88.13	90.434
120.682	121.988	113.908	121.907	126.397	117.826	119.295	127.376	125.254	128.764	124.519	128.356	122.886	124.356	124.356	123.785	124.928	123.948	127.05	120.03	127.948	123.05	115.703	124.356	125.009	122.56	125.499	123.866	114.397	123.377	117.826	127.621	116.683	117.989	117.336	93.99	115.05	128.764	101.336	105.581	90.561	90.806	90.071	89.173	93.908	89.826	92.684	90.479	89.663	91.459
122.339	130.308	122.782	123.888	124.995	126.618	125.068	121.896	122.781	121.306	123.446	108.687	127.652	102.046	127.946	125.143	116.288	117.173	120.346	109.794	127.799	124.405	130.308	129.275	126.028	128.389	128.832	128.537	128.463	128.463	128.463	128.463	128.463	128.463	128.463	128.463	128.463	128.463	128.463	128.463	92.084	92.97	91.715	92.01	90.756	90.904	93.781	92.453	92.748	91.346
125.054	125.199	126.794	124.184	122.734	122.01	122.3	121.285	125.489	125.054	118.53	124.184	124.184	124.184	124.184	124.184	124.184	124.184	124.184	124.184	130.853	120.27	130.708	128.244	131.433	127.809	131.288	132.448	131.578	127.374	131.433	123.894	135.347	131.143	131.578	130.128	129.113	127.084	129.838	127.229	89.825	91.42	90.84	90.695	90.26	90.405	91.42	91.564	93.884	90.115
120.444	116.648	119.685	124.543	121.355	116.8	119.685	119.837	120.14	117.863	121.355	118.774	122.114	120.899	114.674	107.691	97.518	98.581	119.229	121.658	128.339	128.794	126.365	129.098	128.946	128.794	124.847	128.035	128.035	122.114	124.391	118.774	124.391	123.48	121.81	127.276	128.035	127.124	126.213	123.177	92.66	92.812	89.775	90.231	88.257	87.953	90.079	87.194	88.105	87.346
122.513	123.277	123.43	123.583	119.764	124.804	125.11	124.041	124.804	124.957	125.721	124.499	120.375	119.153	123.812	123.812	123.812	123.812	123.812	123.812	128.928	130.15	118.16	125.034	126.866	125.797	124.728	126.179	125.186	120.986	124.728	127.248	126.179	125.721	103.727	111.974	87.69	123.429	124.27	115.488	91.202	88.759	89.522	89.217	94.715	92.272	90.592	93.341	92.577	91.508
122.04	122.656	121.423	126.972	120.498	124.66	121.269	123.735	105.24	120.652	119.882	123.889	122.04	118.803	121.732	121.732	121.732	121.732	121.732	121.732	125.97	126.74	124.891	127.896	126.124	123.812	115.798	125.816	122.888	126.124	122.04	130.67	127.588	127.356	123.119	128.358	129.514	129.976	119.188	113.948	91.523	91.061	91.832	92.294	89.057	91.061	89.828	92.756	91.677	91.215
117.203	122.488	121.569	114.598	117.586	117.126	104.18	106.478	107.015	110.845	105.636	102.955	107.321	117.739	113.526	111.304	110.462	113.296	106.632	114.215	127.314	127.008	126.165	125.782	122.412	120.65	121.186	121.569	130.149	126.088	125.628	123.484	114.828	116.973	124.862	124.863	126.318	125.016	125.399	127.62	94.758	91.541	91.388	92.767	92.001	93.533	89.703	91.235	91.082	89.703
123.282	119.792	122.91	121.722	120.088	124.692	118.232	125.064	124.47	124.767	128.554	116.821	121.128	130.782	129.891	121.351	126.326	123.578	126.029	116.746	111.697	126.697	125.658	124.321	124.767	122.687	123.727	124.47	124.321	122.242	124.321	126.4	124.618	123.876	125.658	128.777	125.955	128.925	130.707	126.846	93.874	93.429	90.162	89.716	91.053	91.498	92.686	87.191	86.894	86.151
112.596	114.277	118.401	109.694	106.181	109.847	113.513	102.21	110.153	111.069	111.985	109.083	114.277	110.763	116.415	108.472	112.902	116.721	116.873	116.568	124.511	119.775	126.191	124.969	127.26	129.704	123.441	130.62	128.329	131.995	131.69	131.537	130.926	126.496	129.551	130.926	131.537	115.346	127.413	125.58	89.532	87.241	89.074	92.434	89.379	92.281	90.601	91.823	89.99	91.365
109.335	114.734	109.335	109.875	116.43	109.026	119.131	115.428	112.266	115.814	112.266	111.572	111.186	114.734	107.946	106.635	109.258	124.067	126.69	125.224	123.218	123.296	123.604	124.838	128.464	122.447	125.841	124.992	125.61	124.684	125.07	126.766	120.75	127.846	122.91	99.694	124.144	118.668	126.535	128.849	89.281	93.137	92.366	90.669	92.366	91.132	94.989	90.669	94.68	90.978
125.711	117.032	120.907	124.161	122.147	126.641	118.892	122.767	115.018	121.992	118.272	117.807	119.512	112.693	112.693	118.582	119.202	119.202	119.202	119.202	123.62	122.147	126.951	123.852	125.478	126.408	124.626	126.486	134.777	124.936	121.682	123.929	123.852	124.626	123.464	121.604	117.42	122.844	123.696	122.69	95.025	89.911	93.63	93.475	92.39	92.7	90.996	93.475	92.39	94.25
129.035	128.067	126.454	124.034	124.841	127.099	124.357	126.131	124.68	124.357	129.357	123.55	121.776	124.357	124.761	124.761	124.761	124.761	124.761	124.761	127.583	126.938	131.132	110.323	127.906	130.164	124.68	127.422	127.099	125.809	124.841	122.905	125.486	125.002	122.26	121.131	124.68	125.486	125.486	125.486	93.547	91.289	90.966	94.192	90.966	93.386	93.87	91.612	92.095	89.998
117.831	111.998	105.535	114.993	101.278	98.441	105.062	113.101	111.052	101.751	113.259	110.106	103.012	105.062	105.535	105.062	104.116	117.2	110.737	115.151	125.713	130.442	124.688	128.55	123.19	123.664	120.353	121.378	115.23	120.038	123.585	123.033	121.614	122.718	122.718	120.826	127.052	125.319	125.398	123.27	89.14	89.928	87.563	88.509	87.878	86.144	90.401	89.612	88.982	91.031
124.811	123.144	125.872	124.962	117.84	124.356	122.386	124.053	125.872	121.78	124.204	124.204	124.204	124.204	124.204	124.204	124.204	124.204	124.204	124.204	130.039	122.538	127.236	127.69	127.462	125.265	126.477	125.493	126.175	127.614	125.72	129.357	122.235	123.598	122.916	120.568	125.417	132.085	131.934	113.596	91.623	92.684	91.017	92.078	92.078	94.048	94.351	94.351	92.381	94.654
117.275	115.048	116.682	112.6	109.782	106.59	105.923	110.3	107.556	105.181	111.265	106.517	110.226	110.968	109.262	113.862	106.368	104.81	113.64	111.785	108.891	116.013	130.703	129.22	125.658	124.62	122.839	124.916	120.316	130.11	123.136	133.671	133.671	131.742	128.329	126.104	130.407	132.632	132.187	128.329	89.526	89.304	91.455	94.572	93.31	91.01	91.678	93.904	89.675	92.568
121.193	114.866	116.975	116.002	117.624	120.057	115.515	119.084	120.544	119.084	117.137	120.544	118.354	118.354	118.354	118.354	118.354	118.354	118.354	118.354	124.844	124.843	122.654	125.33	125.573	129.142	122.816	128.412	127.114	126.141	128.493	129.548	124.6	125.655	129.872	128.655	120.625	110.648	124.762	124.438	91.992	92.641	97.345	90.045	94.912	91.667	92.478	91.343	94.263	91.181
115.724	115.573	107.412	116.63	110.586	116.026	110.737	104.088	115.421	111.795	107.866	112.097	105.75	108.772	117.688	101.519	109.074	119.35	114.364	109.981	125.697	120.03	126.756	129.475	129.098	119.502	117.915	114.893	128.342	117.084	129.476	127.813	129.853	127.888	130.306	127.662	121.164	115.119	128.267	119.955	88.371	95.021	92.3	90.94	93.66	89.732	91.696	89.883	94.718	92.905
127.238	125.095	126.319	130.146	125.401	127.544	125.401	124.33	125.707	120.809	135.351	125.248	121.574	126.472	123.717	125.401	125.401	125.401	125.401	125.401	120.809	133.973	128.462	127.697	129.228	89.889	121.268	127.544	131.524	134.126	135.351	133.054	130.911	131.065	133.514	134.738	129.381	117.748	133.973	134.432	94.175	96.471	92.338	93.716	93.869	95.706	95.093	95.552	91.42	96.471
119.731	114.404	127.798	118.818	124.754	120.187	120.796	122.775	121.862	125.362	124.297	121.862	121.862	121.862	121.862	121.862	121.862	121.862	121.862	121.862	125.667	130.385	111.207	126.885	130.994	129.32	127.037	131.146	130.538	130.385	115.012	127.189	127.646	129.168	129.015	130.385	131.146	126.124	130.994	130.081	91.192	92.105	92.486	92.562	91.116	91.953	91.116	91.877	89.137	93.095
114.411	112.642	117.874	115.566	114.104	114.642	110.333	114.488	108.026	111.488	107.025	114.643	109.102	116.335	118.336	110.334	104.716	110.41	113.719	115.412	125.107	122.721	123.029	125.568	124.721	123.798	130.262	130.646	129.569	124.338	114.027	124.184	127.338	130.646	104.717	129.646	129.877	122.798	129.262	124.261	92.791	87.558	88.482	92.021	91.098	91.56	93.098	89.559	92.175	90.944
101.485	109.919	109.166	107.358	110.822	106.455	115.641	116.093	102.841	112.931	113.232	107.509	109.542	109.542	109.542	109.542	109.542	109.542	109.542	109.542	124.3	124.828	125.28	125.128	127.011	131.378	132.583	125.054	131.002	133.11	121.966	123.924	129.12	132.508	122.794	129.421	129.496	121.589	130.174	129.572	92.148	91.998	90.793	91.847	91.847	93.353	93.805	91.395	91.847	90.04
107.091	115.679	107.728	111.067	112.976	115.52	117.429	104.07	112.022	108.682	117.747	127.13	125.698	124.108	127.289	123.79	123.472	119.655	108.682	109.0	124.903	126.494	126.812	124.744	127.766	122.2	126.971	123.631	122.995	122.677	123.472	122.677	123.79	121.405	116.156	130.151	119.973	128.561	122.2	133.173	91.188	93.096	93.256	95.164	93.256	93.414	94.369	94.21	94.21	91.506
118.78	119.983	114.723	121.936	122.988	120.434	122.838	125.844	126.295	121.936	112.619	130.202	133.508	126.445	126.144	121.335	120.884	123.59	124.792	128.098	126.746	130.202	128.248	129.751	109.914	130.953	123.439	116.526	131.254	121.335	122.538	130.953	129.0	129.601	132.306	129.0	129.0	129.0	129.0	129.0	91.879	91.729	91.804	91.654	93.983	91.579	90.602	90.827	90.001	91.128
120.8	117.625	113.279	117.625	119.296	114.95	115.953	118.293	115.786	115.118	112.778	114.783	114.449	115.953	111.441	111.274	112.276	112.778	109.769	108.265	127.485	126.316	124.143	117.792	122.639	122.304	123.474	129.825	129.157	131.497	122.137	128.823	124.477	124.811	123.976	128.655	128.99	112.276	129.658	125.313	84.866	85.368	83.696	83.195	86.705	84.365	89.88	87.206	86.705	93.39
113.579	114.193	113.273	114.193	114.959	114.499	114.806	120.019	110.36	113.119	107.6	106.68	107.907	115.726	112.353	109.44	105.454	108.213	113.196	113.196	129.677	129.83	128.144	129.524	132.59	128.604	116.492	108.52	124.771	132.13	127.377	122.318	121.092	133.203	129.371	127.377	127.684	127.224	125.231	126.611	92.729	91.196	91.042	91.809	92.346	93.726	91.656	91.732	91.349	90.353
121.762	122.542	124.492	121.917	119.264	125.194	124.414	128.628	121.684	123.4	125.116	126.287	122.62	126.209	125.663	123.478	120.981	115.988	113.88	114.973	123.791	128.628	130.188	124.57	129.564	132.373	128.784	129.408	132.295	125.351	125.74	125.662	132.295	132.763	130.734	129.486	132.373	130.344	129.798	130.032	93.594	90.629	92.111	90.707	92.267	92.423	93.204	91.409	91.409	92.658
112.9	113.792	109.631	111.414	112.157	114.98	116.912	114.535	114.089	116.466	116.615	117.061	117.061	115.426	110.968	112.306	106.213	122.113	125.976	113.049	124.193	124.564	119.29	124.118	123.822	114.98	119.364	125.159	120.998	130.88	105.025	131.474	123.747	131.696	128.279	124.118	123.153	128.279	123.376	127.165	88.531	88.68	90.017	88.234	89.571	89.423	88.531	89.423	90.017	89.126
120.355	123.214	124.417	121.408	121.559	123.815	123.214	117.497	122.311	122.612	122.913	121.709	122.462	122.462	122.462	122.462	122.462	122.462	122.462	122.462	125.846	124.041	122.762	124.417	124.191	123.816	124.417	123.138	122.01	124.643	123.665	124.642	128.63	129.834	126.599	127.05	126.749	124.116	126.9	125.696	89.663	89.964	91.619	89.663	91.92	92.07	89.061	95.38	92.371	91.619
111.899	112.809	113.113	105.98	108.408	115.086	103.703	106.739	111.292	110.836	110.533	111.899	102.489	106.891	109.774	110.533	110.533	110.533	110.533	110.533	113.72	130.263	129.807	130.111	130.718	131.325	129.504	127.227	126.924	130.414	132.236	102.641	122.826	124.192	126.772	131.325	124.495	119.791	123.13	124.799	88.527	91.41	91.107	93.08	92.776	91.562	88.678	91.866	93.687	91.866
109.028	99.704	121.313	117.317	122.497	116.576	117.317	118.649	113.764	115.244	119.685	120.573	124.273	121.905	118.945	117.465	117.613	122.053	118.501	116.132	128.565	127.899	127.011	127.159	123.015	127.307	128.639	128.787	125.753	118.944	126.641	118.056	123.163	127.159	125.013	128.639	124.865	121.165	123.607	127.085	89.048	88.604	89.492	91.12	90.084	89.64	91.12	88.752	88.604	92.452
123.006	120.27	120.878	122.246	120.878	121.334	120.878	124.83	122.854	121.79	120.27	118.294	117.838	115.862	123.614	123.158	121.942	122.702	124.07	116.47	123.006	123.158	127.718	117.382	130.149	130.453	128.478	131.517	129.693	131.973	132.733	109.023	127.718	130.149	132.125	133.493	132.885	131.365	133.493	121.486	90.936	88.96	88.656	90.024	89.112	90.024	89.72	96.104	88.504	90.176
110.722	113.291	115.861	119.336	108.909	114.047	109.513	109.06	96.668	106.944	112.234	112.687	105.735	117.069	112.234	109.967	112.838	108.909	99.54	116.012	130.519	111.025	100.9	91.228	130.821	131.275	131.275	124.172	130.67	99.237	132.937	125.683	116.616	129.31	113.14	98.482	113.594	131.426	130.67	126.288	85.485	87.148	87.903	90.472	87.903	89.112	85.788	90.624	86.997	85.636
112.742	109.663	110.74	103.659	112.588	113.511	107.507	106.43	106.276	110.586	110.124	110.124	110.124	110.124	110.124	110.124	110.124	110.124	110.124	110.124	117.206	129.367	128.752	128.752	125.827	113.203	107.661	127.058	126.904	124.287	129.367	124.595	122.132	109.201	111.048	129.675	129.983	115.205	126.443	110.278	90.574	88.111	89.65	91.651	90.42	88.88	87.649	90.574	90.112	90.882
124.506	123.896	125.421	122.676	123.438	123.133	123.743	121.608	122.371	126.031	122.066	120.693	121.761	122.218	122.218	124.506	120.236	120.693	123.743	123.591	127.251	107.577	129.234	131.979	131.522	130.759	126.489	124.811	125.726	125.421	126.87	126.87	126.87	126.87	126.87	126.87	126.87	126.87	126.87	126.87	90.495	87.902	90.953	87.902	88.36	91.563	90.342	91.105	95.376	93.698
102.203	97.472	104.492	112.121	107.238	103.271	116.699	99.761	110.138	106.781	107.086	100.524	104.492	115.936	109.375	100.066	109.833	101.898	103.729	111.969	124.94	119.446	130.128	129.288	128.144	118.911	131.12	122.574	128.296	130.815	127.076	128.144	134.4	116.928	127.838	126.618	126.313	125.474	124.94	128.297	85.265	89.537	84.96	84.807	89.232	87.248	90.911	88.469	91.063	87.401
129.75	124.107	126.58	124.338	124.88	126.658	124.184	126.58	127.044	127.276	126.271	124.262	127.122	124.184	125.885	122.948	119.702	120.783	122.793	123.566	125.266	127.276	128.822	126.967	122.329	123.875	125.73	127.431	127.122	127.122	123.102	126.194	123.721	127.74	126.503	129.131	123.257	128.513	127.585	128.204	91.256	92.648	92.957	93.111	92.338	98.522	91.566	91.102	91.256	93.884
125.149	125.621	126.25	125.149	122.789	124.677	123.103	125.936	123.89	120.586	122.789	123.89	125.306	125.621	120.901	118.855	123.733	123.89	123.89	123.89	128.925	128.296	129.869	129.712	128.925	132.859	129.083	127.509	131.128	126.093	128.925	127.666	126.565	120.586	132.387	127.194	126.093	131.915	127.666	129.083	92.971	94.466	92.263	93.837	91.949	90.533	93.208	92.657	92.814	91.634
122.884	124.663	123.329	123.033	123.033	125.257	123.922	120.512	122.588	118.14	123.329	124.219	122.143	105.685	121.846	112.654	122.958	122.958	122.958	122.958	120.512	117.547	125.553	102.127	123.626	97.531	126.887	130.446	129.853	126.591	124.219	122.439	124.219	126.294	126.887	125.405	124.07	124.96	123.626	129.705	91.229	91.748	91.748	89.895	91.452	92.638	90.266	90.933	90.562	89.154
124.069	127.618	127.463	121.138	127.926	123.143	128.697	123.915	130.549	123.915	124.995	125.612	122.989	122.989	126.075	126.075	123.606	127.155	125.303	123.761	128.697	127.772	120.521	119.132	121.292	118.207	130.549	130.24	128.543	122.218	125.92	129.315	115.43	124.223	131.012	129.623	129.623	129.315	129.315	129.777	89.202	91.054	93.522	91.979	93.831	92.519	92.442	92.057	93.368	91.594
107.763	105.411	110.114	102.59	117.481	106.038	107.292	113.719	109.643	113.405	117.324	107.919	104.157	107.136	118.421	115.286	110.114	107.919	105.411	110.114	125.631	114.346	123.437	124.221	129.55	113.719	125.004	126.101	123.123	117.951	121.713	122.34	118.421	125.318	123.28	123.28	123.28	123.28	123.28	123.28	87.856	89.424	86.759	87.386	85.192	77.511	88.013	85.975	86.602	90.051
122.706	121.333	119.73	106.914	99.361	107.218	109.126	105.006	103.328	111.644	107.142	112.864	108.058	110.804	99.437	99.742	108.973	116.068	103.557	108.058	124.69	122.858	125.3	126.749	123.774	125.3	124.232	125.376	124.918	123.774	124.994	123.239	123.468	121.179	124.079	123.393	126.902	119.883	126.368	132.547	90.053	92.8	91.121	90.664	89.901	88.375	92.647	90.664	90.664	90.664
112.1	117.883	114.601	117.258	117.258	118.977	115.226	112.413	114.132	97.409	111.006	106.942	105.067	102.566	107.255	115.382	107.099	107.411	110.693	111.319	134.762	131.402	133.121	124.212	119.134	124.447	133.043	132.496	100.613	119.29	130.308	126.401	119.602	119.836	124.134	119.915	121.791	123.978	126.088	124.134	91.938	90.844	92.095	90.376	91.47	93.501	92.72	93.97	91.782	93.345
118.262	114.938	103.381	112.088	113.513	116.521	114.146	112.246	113.038	104.014	106.547	115.888	109.872	98.79	112.721	100.689	115.413	111.296	112.483	112.483	122.062	121.587	125.386	126.89	132.906	132.115	132.432	132.986	122.22	132.51	127.444	124.991	132.036	132.59	132.194	130.452	129.028	126.653	123.566	112.88	90.557	91.27	91.111	90.003	89.766	90.636	90.636	92.299	91.586	98.235
111.742	103.636	110.241	114.295	113.094	104.687	113.994	115.045	126.154	123.152	125.103	124.052	126.004	125.854	127.055	124.052	125.103	125.554	127.205	125.854	125.028	124.352	125.028	124.278	124.878	125.779	122.626	124.353	124.803	130.882	131.708	130.733	130.207	129.907	130.282	131.634	122.701	131.033	131.484	114.82	92.227	91.626	93.728	90.876	92.827	91.776	93.128	92.227	91.927	92.227
117.544	114.679	122.16	116.112	111.337	113.406	112.929	122.797	121.683	118.818	126.139	117.863	117.703	117.703	117.703	117.703	117.703	117.703	117.703	117.703	129.322	129.004	127.572	127.253	127.253	127.731	128.686	123.752	123.115	109.905	128.049	130.755	121.683	129.163	122.001	130.118	133.142	131.71	132.506	133.779	90.805	92.238	89.532	91.76	92.715	93.67	92.079	91.76	90.805	91.76
112.296	113.824	113.06	113.671	108.63	112.754	111.38	112.602	115.809	123.752	124.669	126.349	124.974	123.6	127.724	115.198	118.253	110.31	115.046	107.866	128.64	124.058	116.573	121.614	132.306	128.64	128.488	112.296	126.807	111.227	125.28	129.251	131.848	133.07	130.626	132.306	130.779	122.836	123.141	101.604	92.133	93.355	89.384	90.147	91.216	93.355	95.035	90.453	88.314	90.147
123.307	122.539	123.921	124.689	123.614	121.465	122.847	122.079	121.004	120.236	122.693	122.693	122.693	122.693	122.693	122.693	122.693	122.693	122.693	122.693	127.146	127.146	124.075	126.071	127.76	124.075	124.075	134.21	128.067	129.449	126.071	131.753	132.828	131.139	130.678	133.749	133.135	131.599	128.989	132.213	90.6	91.752	90.677	90.062	93.287	90.216	89.755	96.665	93.517	92.519
126.201	126.659	125.437	125.437	121.62	120.398	124.979	123.452	125.437	123.452	121.62	123.452	124.674	117.955	121.162	117.803	123.452	123.452	123.452	123.452	130.323	130.476	130.171	132.614	131.545	131.239	127.728	129.254	127.575	127.422	129.254	126.353	127.728	126.964	127.422	131.698	130.476	123.147	113.527	127.88	90.013	90.929	91.54	84.974	87.57	87.417	90.624	91.998	89.86	91.845
125.979	125.668	127.226	129.407	126.914	125.979	127.537	124.889	124.266	121.773	124.733	126.135	125.512	125.979	125.979	125.979	125.979	125.979	125.979	125.979	124.11	125.823	127.381	128.16	126.914	126.758	131.276	129.251	122.084	110.089	125.2	128.783	126.447	121.617	128.628	132.367	133.146	120.682	113.516	130.497	92.484	91.705	96.535	91.705	89.213	91.238	87.811	94.51	91.55	93.263
124.504	122.772	120.724	120.251	125.45	130.018	128.285	122.299	123.559	122.772	127.813	127.813	125.134	125.922	124.504	129.388	125.292	133.799	122.614	123.244	125.134	129.703	128.443	131.278	131.436	123.559	132.223	130.963	95.518	86.539	110.484	117.415	103.71	130.176	111.902	122.614	120.409	99.457	127.182	117.1	90.95	92.368	91.108	92.998	91.423	90.162	92.525	92.368	92.21	91.895
120.726	122.691	123.447	117.855	119.668	121.482	121.936	126.168	122.238	114.378	121.482	126.319	123.749	123.749	122.691	120.878	125.261	130.4	124.656	124.203	126.47	127.377	125.336	122.842	123.75	128.132	118.988	118.384	125.488	128.057	132.365	120.726	130.324	132.138	132.44	118.535	120.198	121.256	126.546	126.47	90.648	87.171	89.136	89.741	92.008	87.776	90.346	91.555	89.136	88.229
116.412	104.677	110.236	110.39	94.795	100.045	110.39	113.632	113.015	107.302	110.081	117.801	105.295	114.559	119.191	114.404	99.891	111.78	113.941	98.81	123.9	124.749	126.37	125.598	126.756	126.139	128.3	123.977	129.536	128.3	124.286	122.819	125.522	128.764	130.771	130.462	130.694	132.392	131.466	132.314	94.023	90.318	91.399	92.634	94.487	91.553	90.318	94.178	93.097	90.935
113.425	115.672	115.285	113.193	110.79	115.905	108.078	116.99	116.835	106.994	105.366	113.502	114.51	105.831	109.938	115.905	116.138	117.3	121.252	122.956	128.769	123.809	127.219	127.219	123.344	127.529	129.854	126.444	125.049	127.219	127.219	127.219	127.219	127.219	127.219	127.219	127.219	127.219	127.219	127.219	94.13	93.82	93.2	92.347	91.34	93.045	93.045	100.097	92.812	94.207
124.554	121.348	117.684	122.111	123.028	122.264	121.959	122.875	117.531	118.753	122.875	122.111	122.111	122.111	122.111	122.111	122.111	122.111	122.111	122.111	123.486	126.997	123.18	120.585	121.195	120.89	121.348	126.844	131.272	128.829	113.867	123.333	129.898	131.577	87.913	124.86	129.287	86.538	117.226	124.554	92.34	93.256	95.852	89.897	89.897	92.493	92.493	87.455	91.424	88.981
115.292	122.933	124.564	107.91	111.343	117.095	117.181	120.272	120.185	124.565	124.994	116.064	121.56	125.595	124.822	120.958	124.135	122.504	127.14	124.221	128.513	131.432	130.402	130.402	129.2	130.574	129.715	133.321	133.149	126.281	132.291	130.745	139.33	139.846	138.987	138.644	137.27	117.868	109.798	137.613	89.194	90.052	90.739	96.577	91.769	92.971	95.032	97.435	97.092	91.941
114.342	106.53	114.125	107.543	106.313	113.98	108.917	104.65	113.184	106.892	108.122	92.572	104.795	105.373	105.3	111.882	101.178	112.027	103.855	105.663	117.668	120.127	125.335	129.24	131.989	122.731	135.026	125.19	119.26	124.178	126.347	123.888	122.442	125.624	124.684	124.684	124.684	124.684	124.684	124.684	89.896	90.04	90.185	89.751	90.619	91.776	95.248	90.185	90.04	89.606
118.866	117.682	121.531	122.419	119.014	117.237	119.162	115.313	111.759	100.951	109.982	118.422	108.354	117.533	117.608	117.608	117.608	117.608	117.608	117.608	126.047	124.566	123.16	121.605	121.679	123.308	124.048	123.012	123.604	121.606	131.007	130.859	130.858	130.267	125.751	129.675	127.01	129.23	130.785	130.711	90.735	88.958	91.327	91.771	93.696	91.623	90.291	92.512	89.994	91.327
124.631	124.333	123.441	123.292	124.482	122.995	124.631	124.928	125.374	124.482	126.564	120.02	126.118	125.077	124.333	122.995	122.549	126.266	121.507	124.482	128.497	130.504	129.39	113.18	129.39	116.228	128.943	129.315	129.39	130.133	126.712	116.303	129.836	130.356	126.712	112.659	108.495	125.226	117.27	106.636	88.195	91.021	89.088	89.385	91.17	91.913	91.021	92.359	91.021	91.021
117.7	121.842	123.376	119.234	121.382	123.069	115.399	113.405	111.411	117.087	104.661	113.559	120.768	117.394	110.797	111.871	118.621	120.001	117.547	117.547	120.768	127.825	125.984	132.887	131.353	130.893	130.74	133.347	135.342	118.007	134.114	112.638	133.501	129.206	128.899	129.359	132.12	127.518	129.206	128.439	89.014	89.474	89.628	94.537	93.616	90.702	90.855	88.554	90.702	90.242
108.606	107.414	116.358	111.438	99.96	110.842	112.482	110.693	106.668	113.525	115.165	105.029	113.674	120.532	112.333	109.053	113.824	117.103	112.184	112.184	128.581	120.681	130.519	128.73	131.861	131.264	130.668	118.445	122.171	126.941	129.476	131.563	126.196	124.407	128.134	122.619	122.917	130.221	125.6	119.488	90.942	90.345	91.762	92.581	92.358	90.942	91.314	91.836	92.134	90.867
102.656	111.642	116.29	112.881	115.36	112.417	111.177	112.262	112.34	112.34	112.34	112.34	112.34	112.34	112.34	112.34	112.34	112.34	112.34	112.34	127.756	120.551	123.107	125.974	127.446	122.023	114.818	131.629	133.101	132.946	131.552	131.242	127.833	131.164	132.946	125.354	121.48	134.341	131.706	129.615	93.669	93.049	94.444	94.289	94.444	95.373	93.979	91.035	93.359	93.669
107.802	100.128	102.79	114.224	117.67	120.646	114.851	111.092	116.104	107.176	106.549	115.008	112.971	123.152	107.333	115.947	116.417	114.068	118.453	116.887	119.706	125.736	128.478	128.399	128.556	125.11	128.322	126.755	131.61	133.177	128.243	134.822	134.116	135.526	135.056	121.664	122.447	117.279	127.851	123.387	94.332	91.983	92.609	92.688	92.296	93.001	91.356	92.296	91.67	92.296
115.712	117.482	118.589	114.383	113.572	117.261	115.121	115.712	118.81	116.523	117.113	115.121	116.523	112.244	114.088	120.507	114.384	113.94	111.284	110.694	112.612	132.534	116.08	119.032	126.41	125.451	124.049	123.016	125.082	124.344	126.41	125.155	123.237	123.385	126.779	130.026	131.059	131.206	129.362	129.361	93.134	92.912	93.871	93.576	92.617	92.691	92.543	94.314	93.945	97.266
120.318	116.161	119.395	111.08	112.312	115.699	119.395	118.933	118.163	116.007	115.545	114.929	111.696	118.317	106.306	118.317	117.855	113.851	113.697	112.158	123.552	124.476	125.862	126.016	125.708	124.938	124.014	121.088	124.938	124.784	125.092	123.86	129.403	128.787	124.476	128.479	132.329	129.557	120.164	112.773	96.298	96.683	93.911	93.141	94.527	113.774	91.602	96.606	94.527	92.602
128.062	123.778	125.108	125.551	126.289	123.778	122.892	122.744	120.971	119.641	119.789	119.198	121.414	123.187	120.823	122.596	120.528	125.699	123.482	123.926	121.857	123.408	120.75	120.823	122.079	124.295	124.517	121.044	125.182	123.852	125.034	126.585	126.585	130.647	130.352	127.398	124.738	126.438	130.796	123.113	91.128	91.571	91.202	91.571	91.571	93.196	91.497	91.349	93.122	90.906
120.028	128.727	127.951	132.145	125.776	121.581	127.485	128.883	129.193	118.319	122.669	129.815	128.261	126.397	125.154	120.028	121.426	128.106	120.183	126.397	124.533	130.902	133.854	134.941	131.834	132.766	135.097	134.786	135.407	133.698	126.242	134.786	131.213	134.941	133.776	133.776	133.776	133.776	133.776	133.776	93.93	95.639	94.241	95.483	92.532	95.173	90.823	91.6	92.532	90.668
124.57	125.181	123.959	125.792	123.501	119.682	127.778	127.473	124.57	125.029	127.014	126.556	122.585	122.585	119.377	124.57	124.57	124.57	124.57	124.57	119.835	125.64	124.876	125.945	128.084	126.709	126.709	129.153	126.251	124.418	126.251	129.153	128.389	127.473	127.014	124.57	127.931	129.306	128.542	126.709	94.173	90.965	90.965	89.896	89.896	92.035	94.784	92.493	94.173	91.729
121.614	114.459	120.059	127.525	113.37	121.614	118.347	117.259	119.592	126.436	125.503	124.725	119.281	120.836	116.792	120.059	120.059	120.059	120.059	120.059	125.97	125.97	126.125	131.569	126.903	125.036	127.525	124.881	126.903	123.17	121.458	125.658	126.592	134.369	132.036	133.903	133.436	133.281	132.814	109.792	92.059	91.514	90.659	92.059	92.448	91.281	92.137	91.67	92.37	95.637
128.076	128.507	128.794	122.476	125.635	126.209	123.768	110.412	79.679	106.966	126.066	128.938	123.912	117.449	127.646	94.041	120.321	127.215	127.933	128.364	110.125	123.05	125.348	128.507	101.796	126.066	127.646	128.507	119.891	127.358	129.656	127.502	127.358	127.071	103.375	127.358	125.204	127.789	127.071	128.507	90.091	89.517	84.419	90.809	90.881	94.328	88.583	90.522	95.477	89.086
114.082	117.188	112.899	112.751	106.097	119.11	117.336	114.082	114.082	114.082	114.082	114.082	114.082	114.082	114.082	114.082	114.082	114.082	114.082	114.082	128.944	126.874	125.617	125.543	126.43	123.473	121.846	108.611	129.684	107.206	128.796	128.205	131.532	119.923	133.602	116.966	132.05	127.836	123.695	131.31	86.576	86.428	87.612	91.309	87.316	90.273	89.238	90.717	87.759	90.126
130.056	129.441	126.055	127.594	130.518	129.287	129.903	128.364	128.518	134.365	130.672	129.595	131.903	121.439	119.438	122.208	120.207	120.515	120.207	122.208	122.208	129.441	126.825	126.055	126.209	124.978	124.055	115.283	125.747	125.594	118.822	128.21	130.518	129.133	118.976	128.518	127.748	130.826	124.055	130.056	87.275	86.659	89.429	87.275	90.507	90.199	90.814	109.897	89.122	98.047
128.134	126.186	125.137	126.935	126.186	125.587	123.789	121.541	126.186	125.886	126.935	124.838	125.137	129.332	125.886	125.587	124.538	127.085	125.437	123.19	131.13	130.83	131.58	121.317	124.688	125.437	125.736	129.632	125.362	127.384	127.909	131.206	130.007	131.73	132.404	118.096	128.358	128.284	133.003	132.179	90.228	91.426	91.876	90.078	94.722	91.726	92.925	99.592	94.423	92.4
111.095	104.809	116.483	103.162	113.939	111.694	109.149	117.531	112.143	116.034	108.999	111.694	109.898	112.741	115.585	118.279	120.225	104.06	97.624	117.681	130.029	129.954	130.553	129.056	132.05	123.742	130.553	125.24	125.839	129.43	126.212	126.96	128.607	126.063	126.212	126.138	127.56	124.641	125.913	120.375	95.379	92.685	94.032	95.678	94.481	93.732	94.182	95.828	96.127	92.834
123.118	117.84	130.205	130.657	128.395	122.062	123.872	122.364	121.006	124.626	124.173	124.626	118.895	122.062	122.364	122.062	125.078	117.538	122.062	123.268	126.887	132.618	132.014	132.919	131.562	131.11	130.205	127.943	107.586	106.983	128.697	129.149	130.054	127.943	128.697	128.094	122.364	125.53	128.697	128.697	89.868	88.511	90.923	90.094	91.3	89.792	89.114	92.959	93.788	90.245
120.825	108.508	108.662	98.808	107.43	102.503	110.663	115.282	112.819	112.973	109.739	118.362	120.825	112.357	111.51	111.51	111.51	111.51	111.51	111.51	116.206	131.604	120.518	104.197	124.29	126.907	124.52	125.983	126.753	120.21	126.599	121.518	125.598	125.368	126.214	127.523	124.674	127.677	127.831	127.138	90.647	93.727	94.188	94.804	93.727	93.111	90.031	91.725	89.877	92.649
112.149	111.993	115.726	107.483	111.215	109.349	111.682	114.793	114.171	121.481	118.681	119.926	114.015	120.548	115.415	107.638	104.372	117.281	121.326	117.281	131.824	127.547	129.025	127.47	128.402	134.936	127.314	122.881	125.37	131.358	127.003	124.903	132.913	131.28	123.814	136.646	118.682	125.214	115.804	124.047	96.284	96.75	93.484	96.75	99.083	94.262	95.973	97.217	96.284	97.372
113.172	114.333	105.193	103.597	107.079	105.338	113.027	102.872	104.613	110.271	115.494	113.317	115.348	113.462	108.24	110.271	110.271	110.271	110.271	110.271	124.923	124.488	125.068	126.084	125.504	124.198	121.877	122.747	124.053	123.618	122.892	125.504	126.664	126.954	130.726	129.711	128.55	130.581	130.291	129.421	91.266	93.587	91.411	93.152	92.717	91.556	88.075	93.152	87.204	92.282
114.492	115.098	115.856	110.551	118.282	119.191	117.069	119.191	117.827	112.521	114.037	113.279	115.25	111.763	110.854	111.763	110.551	106.155	117.827	119.797	137.381	126.467	130.257	119.949	134.349	138.291	117.978	110.096	118.433	141.474	114.795	112.824	132.227	120.404	142.535	117.069	115.856	130.408	118.13	120.252	82.508	87.055	85.084	86.146	83.872	81.598	82.962	80.082	83.266	83.72
105.746	107.863	106.049	113.004	112.172	110.358	106.654	115.8	105.671	108.846	108.544	110.358	110.962	120.034	111.114	115.574	116.104	111.642	115.347	111.643	126.309	126.308	125.174	124.872	129.786	133.944	129.938	131.978	130.693	118.674	119.958	126.233	120.261	125.099	119.278	120.639	117.766	127.896	132.583	125.024	92.971	92.971	95.843	95.238	92.215	97.809	92.517	97.204	94.029	89.342
113.989	112.817	111.645	114.282	118.823	118.969	118.383	117.944	116.333	115.6	110.766	117.651	114.135	115.161	115.454	114.282	117.651	116.479	114.575	117.211	129.516	130.541	129.809	130.98	130.394	131.86	121.899	130.614	125.78	124.169	124.169	126.0	124.609	125.78	124.096	126.513	123.803	126.0	122.484	124.462	94.361	93.921	94.068	92.749	92.749	89.38	91.138	94.068	93.189	87.916
105.598	109.058	113.441	109.674	112.596	119.131	111.211	116.44	113.902	109.673	112.826	116.748	119.592	118.439	111.288	108.904	108.366	106.367	111.058	109.75	134.433	130.819	129.435	136.278	136.048	119.054	130.435	125.667	133.74	138.2	136.971	135.356	125.206	136.278	129.127	130.511	127.359	128.358	131.511	126.282	92.372	92.065	90.066	94.064	92.065	94.526	92.526	84.991	91.142	93.91
110.474	116.187	109.205	112.696	114.759	110.95	119.679	112.379	115.235	112.696	112.696	112.696	112.696	112.696	112.696	112.696	112.696	112.696	112.696	112.696	129.518	124.598	128.407	123.329	126.82	123.17	129.835	125.709	128.407	126.185	128.09	128.566	126.027	124.44	88.733	121.583	126.979	125.709	113.648	93.335	91.51	89.764	90.558	91.272	90.637	88.098	89.209	92.779	89.923	89.526
121.786	123.659	126.828	121.642	121.642	125.964	122.074	120.346	120.922	120.49	121.714	121.714	121.714	121.714	121.714	121.714	121.714	121.714	121.714	121.714	114.585	117.033	123.947	97.3	130.717	130.285	132.301	133.021	129.997	132.013	131.149	131.149	129.853	131.725	131.005	130.285	131.005	130.285	130.861	130.141	88.802	87.361	88.514	87.505	97.3	91.971	89.666	89.09	90.818	93.123
113.324	112.405	115.775	113.783	115.315	115.009	115.315	113.324	103.06	105.511	113.63	111.026	109.034	113.63	113.477	122.515	124.047	122.362	119.298	122.668	126.881	128.03	119.528	123.204	120.141	121.902	121.826	120.14	122.056	130.71	123.434	129.179	129.255	126.958	129.945	108.652	125.808	124.966	115.774	114.243	92.796	94.405	92.336	92.873	92.336	92.873	94.711	91.341	91.954	93.868
122.522	121.392	122.296	122.144	121.166	121.542	121.241	124.029	125.234	121.768	118.905	123.878	124.028	125.685	124.782	125.083	122.07	123.576	126.062	124.254	125.309	126.514	123.501	123.576	125.008	124.857	127.192	127.343	124.706	123.727	124.932	125.987	129.98	131.562	130.884	127.418	122.371	98.94	117.851	126.665	89.598	88.694	87.639	89.447	89.749	89.598	89.447	89.146	91.708	87.639
101.551	108.736	114.004	108.895	105.383	107.299	108.416	112.248	116.399	115.441	115.92	107.618	115.601	115.441	120.55	119.912	118.954	112.887	114.962	120.391	126.378	127.336	128.453	127.336	126.298	131.088	128.773	117.197	129.411	114.962	123.983	130.529	117.278	128.853	128.454	128.134	118.714	126.458	126.777	132.046	94.207	94.366	92.77	93.887	91.812	96.123	95.963	94.207	91.812	94.207
109.523	109.677	113.366	116.44	123.971	119.514	102.453	112.443	113.366	120.436	113.673	114.903	113.52	113.52	113.52	113.52	113.52	113.52	113.52	113.52	131.81	128.275	131.118	134.039	124.739	118.207	133.962	134.423	132.194	131.272	130.504	130.812	132.81	134.039	129.428	118.822	134.884	127.046	120.052	127.737	93.999	94.767	91.232	93.999	93.23	94.767	95.228	96.151	93.691	93.23
116.277	117.296	124.574	119.334	117.878	116.423	118.606	119.916	113.658	125.301	123.991	116.86	118.242	118.242	118.242	118.242	118.242	118.242	118.242	118.242	124.792	126.174	128.212	123.482	134.834	124.792	123.773	123.046	127.339	121.153	124.574	125.666	126.538	128.43	123.119	125.374	130.541	131.05	132.069	131.778	89.06	90.952	90.516	89.06	90.516	90.224	90.224	89.06	88.914	89.351
124.392	123.673	125.398	124.104	125.11	121.373	121.517	125.685	124.248	124.104	123.817	129.566	121.948	124.823	123.386	124.679	122.523	124.104	124.104	124.104	121.661	121.23	125.973	124.535	128.272	122.523	125.541	121.948	123.386	128.991	124.679	125.254	127.266	125.685	126.26	125.11	125.829	126.979	119.936	123.242	94.066	93.922	94.784	93.275	91.335	94.569	94.641	99.455	90.329	90.688
121.199	114.794	117.012	120.296	116.436	121.198	119.064	118.982	118.9	119.721	117.914	117.668	118.572	110.114	107.487	120.542	120.05	115.369	111.264	116.108	130.477	126.536	128.342	121.774	123.252	123.744	130.313	132.119	132.941	131.627	132.284	138.196	130.313	127.357	129.492	129.164	129.164	129.492	129.328	130.806	97.223	92.871	95.827	95.663	94.924	94.76	95.909	93.364	94.76	97.141
115.077	108.55	114.014	110.675	111.13	114.166	105.818	114.47	109.309	115.077	118.72	118.113	120.996	116.595	119.327	120.693	120.845	118.113	114.925	104.3	125.854	123.88	124.791	122.818	123.729	124.032	122.514	128.434	102.782	128.889	127.22	128.282	127.371	113.407	131.773	118.113	128.889	128.434	127.675	130.863	94.358	92.916	93.675	91.93	91.322	93.22	88.97	89.501	88.742	89.956
126.331	119.789	123.06	120.256	119.789	119.322	122.748	125.396	117.764	117.608	120.1	113.558	119.945	111.533	107.172	119.789	119.789	119.789	119.789	119.789	127.733	128.356	128.356	128.356	128.823	124.306	127.577	127.577	125.396	127.577	121.97	127.733	127.889	129.135	126.487	128.2	129.291	129.291	129.291	129.758	87.078	88.48	88.169	93.465	91.596	90.505	88.325	102.188	86.767	86.767
120.526	118.759	123.473	120.085	121.705	115.518	117.433	120.085	120.085	120.085	120.085	120.085	120.085	120.085	120.085	120.085	120.085	120.085	120.085	120.085	125.02	118.538	119.716	116.77	130.617	119.422	116.181	122.515	132.311	125.387	115.518	129.806	117.433	129.07	124.725	124.282	126.492	121.852	125.535	124.209	90.918	88.267	86.499	98.136	87.53	92.539	94.454	88.562	90.477	104.028
117.138	120.326	121.54	104.081	117.138	120.022	117.138	116.378	117.138	117.138	117.138	117.138	117.138	117.138	117.138	117.138	117.138	117.138	117.138	117.138	110.458	97.705	114.253	105.144	98.312	96.643	108.94	130.042	132.167	130.345	110.761	129.586	127.765	134.293	132.623	128.524	125.639	120.781	125.791	128.068	99.072	91.784	93.758	92.999	99.831	95.732	91.633	94.365	91.784	92.999
114.343	106.27	112.82	114.039	115.714	104.29	116.78	110.84	117.39	114.648	117.542	115.562	112.82	121.503	130.642	130.49	128.966	129.576	129.119	132.622	118.761	125.92	127.138	129.576	128.357	127.9	126.225	127.138	127.138	127.138	127.138	127.138	127.138	127.138	127.138	127.138	127.138	127.138	127.138	127.138	89.667	91.495	90.124	90.276	91.19	91.647	90.429	86.773	88.448	91.19
114.1	112.026	114.1	121.76	111.547	118.409	118.409	114.1	114.1	114.1	114.1	114.1	114.1	114.1	114.1	114.1	114.1	114.1	114.1	114.1	124.712	126.787	125.67	124.792	128.064	132.452	126.069	126.069	126.708	129.181	128.622	131.016	131.255	107.079	119.207	95.589	108.515	121.282	125.989	125.67	93.514	95.429	93.674	91.918	92.078	93.036	104.924	100.696	91.839	92.956
122.152	120.679	120.679	120.9	122.078	126.864	120.532	120.017	122.078	119.428	121.562	123.993	116.703	122.373	124.729	125.098	122.667	123.404	120.311	122.004	129.442	127.527	126.496	122.52	132.976	130.031	126.938	125.76	119.869	128.411	127.527	95.718	127.232	127.232	127.232	127.232	127.232	127.232	127.232	127.232	90.416	91.742	92.92	89.091	91.889	91.153	92.184	94.687	92.478	89.974
122.712	124.908	123.182	125.378	128.045	125.065	122.241	126.79	123.653	127.888	124.908	127.574	120.673	112.046	119.104	126.162	122.869	122.398	100.909	118.006	123.653	130.084	110.163	126.162	128.986	126.006	124.123	129.613	128.672	122.241	133.064	133.064	131.652	132.75	130.711	124.908	126.947	108.438	104.987	117.536	93.302	94.713	94.164	94.478	93.459	94.557	94.713	99.576	92.517	95.498
114.738	113.09	113.914	115.562	105.224	102.976	105.973	100.205	108.745	111.892	106.648	111.816	113.015	106.572	107.547	103.726	108.52	112.566	108.296	111.742	128.148	129.346	128.897	126.05	126.2	130.245	125.75	125.301	128.447	129.047	126.05	124.852	123.803	127.548	129.946	130.545	126.35	123.054	121.256	119.907	90.841	92.638	92.489	90.99	92.189	92.638	90.99	92.489	93.238	88.144
112.137	109.67	111.366	104.812	112.214	111.058	105.815	109.362	116.532	111.674	107.588	109.824	107.434	104.966	110.827	107.125	110.518	115.992	111.366	107.048	126.556	126.71	131.028	128.869	130.411	118.845	131.028	128.252	127.635	128.252	129.023	130.565	132.57	128.252	132.107	131.336	134.729	133.187	114.219	129.948	89.7	90.316	89.545	88.466	91.242	92.321	90.008	92.629	92.475	94.634
108.71	103.165	117.878	114.625	111.668	121.722	119.8	112.333	113.22	114.92	115.66	112.112	114.329	115.586	117.508	113.22	119.504	118.913	116.473	116.474	121.796	122.684	122.906	126.306	124.828	126.084	123.422	125.198	126.454	129.264	129.855	127.415	130.224	133.774	129.485	123.644	131.556	132.738	129.559	122.536	92.223	100.652	91.78	91.632	92.223	89.71	96.659	86.752	91.78	96.068
121.17	127.506	126.555	125.13	125.764	123.229	126.397	129.723	130.198	123.071	126.08	126.08	126.08	126.08	126.08	126.08	126.08	126.08	126.08	126.08	127.031	126.239	128.139	129.565	127.664	124.496	128.773	128.139	126.239	129.723	130.673	128.614	129.248	127.981	128.139	125.288	127.031	127.664	128.773	128.931	92.344	93.136	93.612	92.503	95.195	93.849	92.74	95.195	93.928	95.75
116.899	119.092	112.816	115.312	117.202	113.119	116.294	114.253	110.7	116.446	119.167	113.27	107.978	108.886	117.882	109.113	108.659	112.59	108.356	105.182	97.621	127.408	107.903	113.497	127.71	129.676	95.656	83.559	109.868	99.738	116.975	122.872	117.428	122.418	131.188	94.295	126.349	126.349	127.559	125.291	90.817	89.759	88.549	89.834	89.532	89.532	88.549	89.91	89.003	91.875
124.947	124.177	124.254	125.871	123.176	124.176	128.95	124.716	125.409	120.25	125.486	125.486	124.408	123.022	121.79	122.252	125.64	124.793	123.638	122.329	126.025	126.333	131.26	126.641	125.871	122.637	127.103	126.949	118.018	131.722	123.407	131.876	130.644	129.258	132.03	114.938	115.092	127.103	130.49	131.722	93.227	92.765	92.457	92.919	91.225	94.305	91.841	91.225	93.535	92.919
122.542	118.449	116.484	118.776	114.682	116.975	120.25	118.449	117.957	119.922	116.484	125.163	123.361	115.829	113.7	120.741	121.887	123.198	121.069	116.647	128.438	129.339	126.472	126.227	119.022	115.992	115.665	116.402	116.975	118.203	132.04	124.017	124.754	125.162	121.806	123.77	122.297	125.326	124.999	123.689	87.089	87.663	88.809	88.154	88.809	86.926	88.645	90.61	85.206	90.856
121.07	125.244	124.614	127.37	124.535	113.429	104.686	107.837	109.255	110.436	112.406	117.84	110.83	115.556	119.81	117.762	111.696	115.477	110.83	118.392	124.063	124.22	97.913	132.254	130.364	132.569	131.466	127.371	133.672	120.912	131.151	133.829	137.452	134.617	130.521	128.001	127.686	130.049	131.309	131.781	94.92	93.345	92.242	93.03	93.03	92.4	94.762	94.762	93.817	93.187
112.389	110.423	120.857	119.799	107.399	117.833	113.599	112.843	112.994	108.004	111.33	108.76	114.808	116.623	120.706	124.638	124.94	124.789	124.335	122.974	124.789	122.369	126.755	118.589	123.73	126.15	132.199	132.047	125.545	134.618	131.291	124.94	133.711	130.081	129.779	121.613	127.511	98.023	128.872	130.384	94.394	95.982	93.033	90.16	93.109	91.596	89.706	90.084	90.009	87.211
123.382	120.373	120.523	122.178	121.877	123.081	119.771	124.585	124.886	123.983	120.974	122.178	125.037	123.983	121.727	120.072	121.275	122.629	126.992	122.93	124.886	125.939	124.585	127.293	122.93	119.319	125.638	125.789	125.939	126.992	123.683	116.009	124.435	120.974	104.726	129.851	104.575	130.904	113.903	95.999	91.937	90.884	90.734	89.379	93.893	89.981	89.831	91.486	89.379	88.778
107.919	115.705	107.919	109.751	116.773	112.804	114.331	111.888	106.85	110.972	110.667	112.652	108.072	114.025	110.972	114.178	112.499	116.926	114.789	110.972	126.773	126.391	124.483	126.849	127.383	128.299	125.628	127.23	128.681	126.544	124.788	121.048	121.582	132.498	130.666	125.704	127.231	117.002	125.093	130.208	93.034	95.782	93.187	93.263	94.561	96.469	95.401	93.034	93.645	94.79
120.601	123.269	126.679	120.601	124.01	120.453	119.563	120.601	127.568	120.898	125.048	124.9	123.714	123.566	121.639	120.601	124.01	124.01	124.455	125.493	130.829	128.902	128.754	128.902	132.756	129.05	127.568	129.643	126.382	127.271	113.634	120.305	128.457	133.349	128.309	126.827	122.083	128.161	129.198	125.641	92.141	90.955	86.064	91.993	87.546	93.623	91.696	89.769	92.141	91.252
115.334	110.634	112.648	108.47	110.262	116.752	118.916	123.244	126.154	121.752	124.736	124.139	125.556	109.59	112.126	114.738	109.59	109.142	111.53	100.487	121.453	120.93	124.214	125.482	124.065	129.063	121.602	121.304	129.138	123.244	131.003	133.242	130.108	133.54	129.361	129.436	132.122	131.078	125.034	130.182	95.19	93.548	96.234	93.847	96.085	92.802	95.339	92.952	96.085	92.206
113.573	106.638	107.583	108.844	109.16	119.248	113.1	116.726	119.721	123.189	113.336	113.336	113.336	113.336	113.336	113.336	113.336	113.336	113.336	113.336	128.548	126.184	119.248	123.977	126.972	124.765	123.661	126.184	126.499	124.607	126.026	126.341	126.105	126.105	126.105	126.105	126.105	126.105	126.105	126.105	88.353	94.343	93.239	90.875	92.766	90.244	92.136	89.614	89.929	90.402
106.512	114.632	104.106	111.474	102.152	109.068	94.182	99.295	103.505	105.76	117.639	112.076	114.181	106.061	103.204	101.851	100.498	107.114	101.099	100.197	129.668	112.301	126.285	122.074	124.556	126.36	128.54	127.262	123.128	130.27	125.909	128.24	123.954	124.03	123.352	122.225	122.526	122.902	125.232	123.578	92.228	91.551	92.378	90.874	91.852	88.469	89.672	89.07	89.897	89.521
124.373	122.8	122.875	125.646	127.892	123.924	123.848	127.144	124.747	127.818	127.218	122.726	128.042	121.527	123.774	124.598	127.444	126.394	121.752	124.972	127.743	128.641	130.289	129.54	127.743	131.337	126.095	113.814	126.245	131.038	129.54	128.791	127.593	115.462	126.844	118.607	130.439	131.337	126.095	129.091	90.3	93.745	90.899	89.551	87.155	88.203	88.054	86.556	84.908	88.054
121.118	111.073	117.202	119.415	115.67	114.478	105.114	118.904	119.245	117.713	121.118	123.842	114.478	106.305	103.922	118.223	119.585	119.075	104.773	102.049	129.886	126.396	125.46	124.864	129.035	125.374	126.906	129.546	125.884	127.418	127.247	126.906	133.887	132.865	134.653	118.479	109.285	98.559	109.796	100.347	89.45	86.045	88.769	90.812	90.982	89.62	91.493	89.45	87.577	89.45
125.29	122.888	121.127	121.768	121.127	123.529	124.009	121.447	121.447	121.127	120.327	127.532	120.647	124.169	118.726	122.568	121.608	121.608	121.608	121.608	127.372	124.329	129.133	131.054	128.812	129.133	125.45	130.734	126.411	120.167	128.652	130.894	130.414	129.293	128.492	130.894	129.453	129.133	129.133	129.133	92.628	94.229	90.947	94.069	92.228	91.267	89.746	88.305	90.787	90.066
111.348	113.174	111.957	113.631	113.935	118.958	115.61	112.718	111.196	103.433	105.716	118.806	116.066	110.587	107.695	111.804	118.806	113.935	116.98	110.739	115.153	131.44	110.891	103.737	123.373	127.787	128.091	126.874	125.96	126.721	126.417	124.438	123.982	123.525	117.589	127.939	126.874	125.047	128.091	121.851	91.255	91.56	90.494	92.016	88.82	89.885	88.972	93.082	89.733	91.56
106.927	128.539	117.355	122.192	123.25	120.076	123.401	124.912	125.214	121.285	125.517	122.645	127.179	120.378	120.227	124.005	128.086	124.156	125.517	123.703	130.353	131.411	129.446	126.575	127.784	124.308	125.517	127.179	125.668	128.691	130.202	95.289	130.958	130.655	132.318	90.302	120.831	98.01	131.562	119.018	90.453	94.382	89.999	88.035	87.883	89.093	88.79	89.999	90.906	91.964
105.047	113.935	114.236	118.002	117.249	109.566	108.361	119.207	119.358	119.96	114.387	114.387	114.387	114.387	114.387	114.387	114.387	114.387	114.387	114.387	125.986	126.062	125.986	126.438	125.006	126.589	125.684	124.781	128.773	133.518	133.819	133.442	129.903	134.272	132.916	134.045	129.601	128.396	126.212	130.58	99.925	103.691	90.434	89.38	98.418	91.79	96.159	89.681	93.297	90.886
114.798	114.947	108.684	101.973	101.824	114.201	109.728	113.605	111.666	115.245	112.114	112.114	112.114	112.114	112.114	112.114	112.114	112.114	112.114	112.114	121.36	124.193	124.342	123.969	124.566	126.28	124.193	127.697	130.754	131.053	131.053	127.922	116.513	97.723	116.662	128.667	128.071	125.088	121.434	130.456	93.771	95.635	92.802	91.907	92.876	93.026	93.697	96.306	93.473	92.205
117.019	115.486	113.443	111.91	115.924	115.559	112.932	113.151	112.494	106.946	117.384	116.289	108.844	113.37	110.304	110.231	110.596	111.983	116.29	114.173	124.173	122.713	122.786	124.757	126.071	125.56	122.713	125.268	122.932	126.874	125.852	121.837	117.458	118.114	130.888	126.946	126.144	122.932	125.414	126.071	87.019	90.887	90.741	93.88	93.734	95.413	95.048	94.537	94.537	92.201
123.645	122.724	120.268	122.11	117.504	122.11	121.496	123.031	123.645	115.969	122.11	116.89	114.28	124.413	123.492	123.645	123.492	119.961	119.807	122.571	126.716	126.255	125.641	122.11	121.496	125.027	125.181	125.795	121.189	132.09	119.193	124.413	130.554	107.371	120.268	125.795	124.413	126.255	124.259	132.09	92.018	92.478	92.632	91.864	90.943	91.557	91.711	92.325	91.557	93.553
129.533	127.643	129.533	128.273	127.643	127.013	126.067	131.266	122.286	128.588	124.649	127.643	127.643	127.643	127.643	127.643	127.643	127.643	127.643	127.643	120.238	123.231	130.321	125.752	124.334	126.067	125.437	126.067	125.752	123.547	128.43	126.697	124.964	124.807	123.704	132.054	131.896	130.006	132.684	131.581	96.606	101.805	97.552	96.764	94.716	97.079	101.49	95.189	94.086	96.134
99.63	113.787	108.694	116.11	112.439	106.746	109.068	115.136	103.6	117.382	111.016	115.66	108.844	108.319	116.184	106.821	109.892	115.585	117.532	111.24	123.9	123.6	124.349	123.6	125.398	123.45	121.952	121.652	129.293	122.551	128.244	125.248	126.746	127.195	131.24	120.753	129.892	127.645	129.293	131.24	91.84	91.54	89.143	90.716	88.319	94.087	91.915	89.518	89.742	91.99
126.794	126.476	130.288	123.936	127.747	127.27	130.129	122.983	121.871	125.682	129.017	127.27	124.095	126.794	126.794	126.794	126.794	126.794	126.794	126.794	114.567	130.605	131.082	129.97	126.476	125.524	128.541	120.283	125.841	121.236	120.76	123.301	126.0	125.524	124.412	120.601	124.889	124.73	119.331	124.095	92.494	93.843	92.97	94.24	90.905	91.62	93.049	93.764	94.637	93.843
126.045	127.033	125.881	127.362	126.21	124.565	120.616	127.691	128.02	126.539	123.742	125.223	127.362	128.349	129.5	128.184	125.387	126.045	126.045	125.716	124.071	131.31	124.894	125.223	127.855	128.842	130.652	130.323	129.665	119.136	125.881	126.539	129.336	126.539	125.387	128.02	129.336	129.829	129.5	124.894	94.293	93.47	95.28	95.28	94.128	96.761	91.99	91.99	90.838	92.977
114.44	120.768	123.417	124.742	126.36	123.417	125.33	115.176	100.018	103.55	105.758	108.701	121.798	116.059	124.594	121.21	121.357	123.564	123.27	121.504	127.243	128.568	110.32	127.832	121.504	120.18	130.039	130.628	123.27	129.745	131.658	131.364	116.501	126.36	118.119	120.327	122.534	127.538	128.715	128.862	91.63	91.336	90.894	90.747	90.012	90.747	91.63	92.219	92.366	95.456
115.551	115.849	110.041	115.7	104.234	105.574	98.873	101.255	117.189	117.04	116.891	113.168	110.041	112.424	109.743	109.446	113.168	111.084	113.615	110.488	122.774	122.997	121.582	122.476	123.964	124.486	122.624	106.467	116.966	130.74	128.358	109.297	125.082	130.666	126.348	125.38	126.05	125.454	126.943	125.23	92.022	91.129	91.576	93.363	95.15	94.852	90.98	90.087	93.214	90.831
124.501	122.694	125.103	122.844	128.115	122.543	123.597	126.911	124.802	123.898	124.651	125.555	123.145	126.308	127.362	123.447	123.145	124.501	123.597	123.447	127.664	127.965	126.911	126.158	126.158	124.953	125.254	123.597	124.2	124.802	124.049	124.651	123.898	124.2	126.158	126.007	130.826	131.579	129.772	133.386	94.908	94.004	93.853	95.886	95.435	93.778	94.983	92.95	92.799	93.703
98.673	102.857	117.016	118.947	115.246	107.845	107.523	119.591	112.833	115.085	112.028	107.684	110.58	112.028	112.028	112.028	112.028	112.028	112.028	112.028	125.222	126.67	124.9	126.67	125.222	126.67	125.222	124.257	127.475	130.049	131.015	130.693	123.131	123.613	123.291	122.487	127.314	129.245	130.854	131.337	97.064	95.455	95.616	92.72	94.812	94.49	94.651	94.651	96.099	95.133
114.227	115.934	112.523	116.708	117.716	110.739	115.003	105.778	112.444	109.732	110.971	109.576	111.98	103.065	103.607	116.786	118.336	115.39	114.77	102.134	115.934	129.965	126.399	127.174	127.562	126.864	127.019	122.988	126.864	133.298	130.973	132.911	130.275	133.608	132.058	133.144	132.601	132.524	130.663	126.167	91.204	90.428	89.033	89.963	92.444	89.343	91.669	90.118	90.894	87.638
123.304	116.673	106.189	129.779	116.828	125.925	124.229	124.229	128.238	125.462	119.911	124.229	122.995	125.616	125.771	122.224	124.229	124.229	124.229	124.229	132.401	132.863	133.634	133.942	134.097	134.251	133.48	135.176	133.942	134.405	132.246	132.401	133.788	133.788	133.788	133.788	133.788	133.788	133.788	133.788	94.162	92.929	92.158	92.312	91.078	90.924	91.541	89.536	93.854	89.845
110.065	110.535	111.632	117.115	113.982	110.692	114.139	117.899	114.765	113.982	113.982	113.982	113.982	113.982	113.982	113.982	113.982	113.982	113.982	113.982	125.654	124.322	127.065	127.691	128.788	130.354	128.396	129.18	124.95	127.065	125.732	123.539	115.078	114.374	128.632	129.258	128.866	111.084	120.327	124.479	92.204	89.853	92.83	90.794	94.24	90.48	92.204	92.83	91.577	91.577
125.531	129.023	126.138	128.871	126.897	125.531	124.316	125.227	125.227	122.495	125.835	124.772	125.835	126.442	124.468	122.495	124.013	128.567	127.656	122.495	132.514	133.881	133.729	130.389	133.425	129.326	134.032	130.844	131.3	133.121	131.603	132.211	127.353	127.656	128.567	125.986	123.102	128.112	121.888	121.888	95.397	93.423	93.044	95.245	96.384	92.36	94.106	95.397	93.803	94.106
121.298	121.447	118.029	118.326	117.137	120.704	121.001	122.933	121.744	118.623	116.84	119.069	127.242	123.379	129.323	124.419	119.069	120.109	119.366	122.041	119.069	113.05	121.075	128.282	121.149	121.67	127.837	126.424	122.487	109.559	124.79	122.19	122.412	122.784	120.406	119.589	123.973	123.75	123.156	120.481	86.078	91.725	89.496	90.982	89.348	92.468	91.577	91.279	88.307	88.456
112.475	114.872	112.025	112.025	109.628	108.129	118.468	115.621	118.618	116.82	116.071	107.23	115.921	119.517	115.246	115.246	115.246	115.246	115.246	115.246	129.107	128.508	126.934	123.038	129.631	117.194	124.088	125.81	122.814	127.01	124.012	124.762	127.159	129.782	127.983	125.062	128.732	123.938	118.094	128.582	89.699	89.699	91.647	90.598	91.947	93.145	94.943	90.598	94.044	89.699
110.883	108.4	111.503	117.399	102.039	113.365	112.589	109.021	114.141	109.331	111.038	109.952	98.626	110.883	116.933	115.227	112.744	116.933	115.692	113.985	127.638	130.741	132.913	107.624	121.432	121.588	111.503	122.674	127.949	125.156	118.64	122.519	120.346	121.277	125.621	122.519	122.519	122.519	122.519	122.519	87.766	88.231	87.766	91.024	90.403	91.644	90.714	90.248	86.525	87.455
111.069	113.03	118.46	116.197	109.561	111.522	107.449	104.433	110.767	109.108	117.404	115.594	118.912	119.515	108.807	94.327	112.577	124.794	118.761	104.885	124.267	118.988	123.286	131.053	125.85	123.738	128.188	126.001	126.152	125.548	130.073	128.489	127.736	125.172	120.722	124.04	124.719	123.588	126.227	126.982	91.914	91.462	88.747	90.708	90.708	86.937	92.216	92.367	92.97	93.121
115.053	122.018	113.153	114.261	119.327	116.002	107.929	116.952	115.528	115.528	115.528	115.528	115.528	115.528	115.528	115.528	115.528	115.528	115.528	115.528	127.004	125.58	125.263	131.358	125.263	125.58	124.313	129.538	127.796	128.904	126.529	122.888	124.868	121.148	126.371	125.422	126.134	128.904	131.041	133.02	88.616	90.041	92.257	86.558	90.516	90.199	91.149	87.35	89.091	88.616
110.571	117.47	114.021	108.321	101.871	105.171	98.571	107.421	115.971	117.171	111.921	116.121	111.621	114.921	107.121	118.37	123.92	123.02	119.87	122.27	124.22	126.845	125.495	128.42	127.595	121.67	113.345	122.57	123.77	107.571	125.195	127.145	125.12	126.47	115.595	119.27	128.345	123.095	128.495	129.095	87.396	87.246	86.421	86.646	85.521	87.396	88.296	86.871	87.396	86.346
117.685	113.178	115.432	115.131	113.93	114.23	113.028	103.864	98.606	109.723	120.54	111.225	111.526	110.474	96.202	103.714	105.517	107.019	107.47	108.221	124.22	123.845	122.868	121.892	123.92	124.07	123.469	123.018	123.845	123.694	121.892	124.37	127.074	128.802	130.454	128.202	130.23	131.506	129.028	131.356	88.992	88.391	89.142	89.142	90.644	87.339	90.043	87.94	92.297	90.043
108.676	103.287	102.688	107.029	107.179	112.418	108.377	104.634	106.58	118.705	111.37	107.179	107.179	107.179	107.179	107.179	107.179	107.179	107.179	107.179	130.082	130.381	128.511	130.83	124.319	130.905	131.954	127.836	130.83	126.938	133.151	124.693	129.932	126.565	125.143	127.162	122.822	126.564	123.496	123.122	93.332	93.407	94.455	94.979	93.033	95.353	94.455	93.931	94.156	93.931
102.058	104.443	118.607	121.44	116.222	116.073	113.985	118.011	118.309	120.098	116.222	123.378	119.055	118.011	118.011	118.011	118.011	118.011	118.011	118.011	124.273	120.396	126.062	126.957	128.299	127.106	125.615	127.106	125.466	130.088	125.466	129.79	114.88	132.771	133.368	131.131	130.833	133.219	133.219	121.738	93.112	92.814	89.534	92.366	93.41	93.708	94.305	116.818	98.032	90.279
110.688	114.63	108.644	95.357	109.666	104.41	108.206	115.798	109.082	109.082	111.856	113.024	115.068	109.228	107.622	106.746	103.095	109.082	109.082	109.082	128.793	126.895	120.325	130.691	128.063	127.187	124.267	126.603	121.493	124.267	133.173	130.545	134.926	133.611	131.859	133.319	130.253	134.488	130.983	133.465	92.875	93.459	90.977	92.145	90.539	93.021	91.415	91.269	92.875	93.167
108.573	108.734	107.766	110.992	111.96	113.734	116.799	118.574	106.96	108.411	111.315	119.057	118.896	119.38	117.444	116.638	121.8	117.122	116.961	119.541	120.671	125.348	123.574	129.542	126.316	123.897	127.607	125.51	127.929	127.768	128.574	128.897	126.961	117.122	125.671	125.026	127.607	127.123	126.155	127.123	93.41	90.83	92.442	91.313	92.604	93.088	87.765	86.958	88.732	92.281
117.41	118.826	120.318	122.282	118.59	111.675	108.845	124.797	128.57	122.754	117.804	115.446	118.747	115.054	106.724	104.052	107.667	107.196	117.096	117.096	125.662	123.619	124.09	126.29	122.204	130.062	126.919	124.719	123.619	124.404	124.719	124.404	120.318	131.319	133.677	133.677	128.176	117.332	130.691	133.048	91.087	94.23	93.758	92.187	93.758	92.501	88.886	91.087	91.558	95.016
120.098	116.512	116.034	119.142	109.5	109.818	121.532	118.265	110.696	107.508	106.472	116.512	103.764	113.404	117.229	127.826	131.73	128.065	126.312	114.36	130.854	129.42	130.376	124.002	133.563	121.452	134.041	131.81	134.997	133.722	122.567	134.679	135.475	133.404	129.26	128.464	129.738	129.26	128.623	129.42	95.636	95.078	94.441	96.353	96.035	93.246	91.334	96.035	93.246	95.397
102.589	114.27	105.43	107.167	113.323	107.64	116.323	112.692	113.323	107.956	107.167	115.849	107.956	115.375	112.376	115.06	105.114	114.902	112.534	112.534	125.163	126.741	126.583	126.11	125.478	123.268	125.163	126.426	128.478	131.793	132.74	123.584	127.057	127.373	130.53	120.111	133.214	133.371	132.74	131.951	95.169	93.906	97.064	99.589	95.485	95.801	98.484	94.222	96.116	96.432
104.662	129.359	127.313	124.537	126.144	116.207	125.267	122.052	125.267	125.706	120.737	125.852	124.098	125.267	125.267	125.267	125.267	125.267	125.267	125.267	131.551	127.752	128.629	130.967	129.944	129.506	128.775	111.969	132.574	109.777	131.113	133.451	133.305	129.798	127.46	112.407	121.175	129.213	130.382	132.282	92.532	89.755	89.171	92.532	89.463	90.924	92.24	91.947	91.363	91.801
113.108	117.123	108.629	115.115	116.197	117.123	114.343	112.644	93.185	97.509	112.953	114.189	109.556	114.961	118.668	117.278	115.27	121.139	111.1	109.71	129.633	131.023	126.081	129.015	131.332	130.405	128.552	128.706	129.787	122.529	131.332	124.845	135.81	126.544	124.227	124.073	125.463	126.081	127.471	126.698	89.942	88.706	89.169	91.64	87.78	89.015	88.861	89.787	92.258	90.868
126.752	124.082	124.824	123.934	126.604	126.159	123.934	124.972	122.302	126.752	118.0	122.599	127.791	124.379	124.972	122.153	126.901	124.527	122.005	119.038	117.258	133.131	131.796	134.022	134.318	128.681	127.049	128.829	130.312	130.312	130.312	130.312	130.312	130.312	130.312	130.312	130.312	130.312	130.312	130.312	93.522	93.522	96.786	94.857	96.044	95.896	98.121	92.928	96.637	95.896
125.606	123.877	124.597	124.741	126.327	130.218	123.3	120.85	125.318	112.491	125.03	123.588	120.418	121.715	125.606	123.156	118.112	119.121	126.615	125.318	123.804	124.021	121.787	121.138	124.093	125.822	120.778	121.427	123.877	121.859	122.508	123.228	127.984	116.094	131.082	126.831	116.526	125.75	129.281	130.866	90.009	92.171	91.739	90.153	89.433	91.45	90.874	89.0	92.171	90.586
121.047	122.054	121.048	118.957	116.634	115.706	120.505	118.028	113.848	108.584	115.938	117.022	114.777	109.9	116.79	114.932	113.616	110.132	105.642	106.649	128.634	125.924	128.324	125.228	125.072	123.138	124.996	126.466	122.905	121.512	126.311	125.382	124.685	122.131	129.176	127.24	132.349	124.608	128.092	132.582	93.566	91.863	95.424	95.114	92.792	96.043	92.482	96.043	90.315	93.566
119.933	128.01	129.207	128.459	120.98	126.365	127.562	121.728	126.814	116.792	130.254	117.69	127.263	110.061	120.831	127.113	128.01	128.758	122.476	121.878	132.946	131.226	129.432	131.301	132.048	131.9	126.964	127.712	129.656	130.703	131.376	131.75	115.072	131.974	131.526	131.75	131.301	130.628	120.98	131.302	91.215	89.569	91.663	90.766	93.757	90.018	94.057	90.916	92.86	92.561
123.898	130.21	126.265	126.423	129.263	123.424	126.423	127.685	128.316	126.265	128.158	125.633	125.791	129.736	128.001	126.58	124.055	122.793	129.579	124.844	130.052	131.472	130.841	132.419	133.05	130.368	133.05	132.419	129.894	131.472	132.419	130.683	124.371	131.788	131.946	132.103	133.997	134.155	134.471	118.69	94.704	95.02	94.862	93.915	93.284	91.706	104.014	97.544	90.601	89.97
116.371	130.611	126.073	128.107	126.699	129.046	128.733	126.229	129.828	127.168	128.889	122.161	124.821	129.672	129.672	127.794	123.725	125.916	129.985	128.263	125.916	128.576	134.053	132.958	133.271	132.488	130.454	130.767	128.889	131.862	131.706	133.584	132.958	133.114	133.114	129.515	133.427	133.584	130.924	134.523	91.021	92.351	92.899	92.429	91.568	91.099	91.803	94.072	93.368	87.031
130.023	130.505	129.702	133.236	130.023	133.878	132.111	117.494	133.075	130.987	122.955	128.738	128.096	128.899	122.634	124.08	125.044	126.168	126.65	124.562	127.212	130.344	131.308	125.365	116.129	118.056	129.622	121.51	129.541	117.654	130.344	104.483	118.137	129.059	119.181	128.899	130.586	123.116	110.667	112.434	92.356	93.801	94.203	94.042	92.356	95.568	91.151	90.669	92.356	90.91
119.23	115.651	111.177	120.423	115.353	121.765	118.484	118.484	118.484	118.484	118.484	118.484	118.484	118.484	118.484	118.484	118.484	118.484	118.484	118.484	131.757	131.458	132.8	127.283	133.695	131.011	122.958	126.239	124.449	123.853	125.493	121.318	132.204	116.844	130.862	120.572	129.371	127.432	119.976	129.967	96.861	91.865	92.76	94.177	93.804	93.506	93.058	96.116	94.251	95.146
113.062	112.131	110.27	112.286	112.441	110.58	106.858	108.254	107.168	112.596	106.703	108.719	106.393	108.874	102.361	107.168	109.495	105.928	106.858	107.013	125.934	127.019	124.228	128.105	125.778	128.105	131.051	130.741	132.137	128.725	125.778	120.04	129.811	120.971	132.137	119.575	127.95	128.725	117.714	129.811	90.264	90.419	91.815	92.901	90.109	91.97	90.574	90.884	92.59	90.574
111.266	112.035	107.804	111.342	107.112	108.804	111.342	112.65	109.88	111.266	111.804	112.574	113.496	106.65	112.65	113.65	111.573	108.727	112.496	110.342	129.804	123.573	129.266	128.574	121.035	126.035	124.035	122.574	123.188	122.65	122.42	123.342	122.42	112.42	127.266	111.727	110.496	116.266	125.266	99.958	91.342	90.573	91.958	90.188	90.804	90.573	92.881	88.265	92.804	91.65
114.457	99.365	109.825	102.503	118.491	109.227	106.985	103.847	114.905	108.928	110.721	115.353	102.951	116.399	106.836	114.905	115.802	109.974	100.411	112.215	118.342	122.601	131.118	125.066	124.618	129.848	131.492	129.101	130.745	128.727	123.646	129.848	129.848	128.578	128.876	129.549	131.267	123.796	131.416	132.388	95.031	93.836	94.583	96.376	95.629	88.905	87.56	87.56	86.514	86.962
124.538	126.664	125.905	126.664	120.589	124.386	127.271	128.79	123.475	121.5	125.221	125.221	125.221	125.221	125.221	125.221	125.221	125.221	125.221	125.221	113.831	115.805	121.5	130.765	121.728	131.144	127.12	130.309	111.704	130.537	132.207	124.462	127.803	133.195	118.842	127.272	126.968	133.802	126.284	124.842	88.24	90.974	92.341	90.366	92.948	92.493	91.43	90.366	95.074	93.859
124.777	137.965	130.272	121.009	124.463	137.808	110.96	100.598	136.238	134.825	134.825	121.48	124.306	132.156	123.05	131.371	126.033	126.661	126.504	124.934	133.647	131.685	133.176	135.767	136.159	135.296	130.272	129.88	129.487	128.074	125.954	126.975	131.842	129.958	133.726	124.698	130.822	127.838	125.326	119.517	91.334	94.631	90.235	90.863	92.276	91.177	93.061	92.904	95.102	96.672
131.427	129.566	125.379	131.117	125.844	125.068	127.86	125.534	131.272	127.55	121.656	129.101	126.774	124.448	127.162	127.162	127.162	127.162	127.162	127.162	98.393	128.635	133.598	129.411	128.946	114.367	94.981	89.243	84.745	123.362	115.608	115.608	115.608	115.608	115.608	115.608	115.608	115.608	115.608	115.608	90.173	88.467	91.104	89.087	90.948	90.793	89.087	92.034	88.622	84.9
130.608	126.914	125.067	129.069	125.529	125.529	127.222	129.069	123.374	125.221	126.145	125.375	125.837	121.835	126.606	126.606	129.377	126.145	126.145	126.145	127.684	127.991	131.377	130.916	126.606	129.223	128.453	127.838	130.3	124.144	107.368	132.301	118.603	126.452	123.067	126.76	121.989	122.913	122.913	119.527	93.363	93.671	91.67	91.67	92.44	91.362	93.517	94.44	91.978	95.364
119.694	110.818	115.552	118.954	124.871	119.842	120.582	122.061	123.688	121.913	122.8	118.806	119.398	123.836	117.475	118.363	119.768	119.768	119.768	119.768	126.646	119.989	122.282	129.531	125.167	112.149	125.833	118.214	129.679	122.504	124.502	130.122	122.43	125.093	123.836	127.09	125.093	128.348	127.09	122.8	86.855	87.15	89.369	87.446	87.15	88.334	89.517	89.073	91.144	89.961
120.752	121.675	122.445	117.673	122.445	117.981	124.754	121.983	126.909	120.136	127.525	121.983	121.983	121.983	121.983	121.983	121.983	121.983	121.983	121.983	125.062	127.371	126.909	124.292	125.986	127.525	125.986	126.294	125.216	114.133	118.751	117.827	119.212	122.137	115.056	124.754	116.442	120.598	121.983	128.756	89.811	91.042	90.426	89.349	91.812	91.042	91.35	95.044	93.197	88.579
125.125	120.61	119.675	127.772	125.281	126.527	126.838	126.838	125.281	126.994	125.904	125.904	125.904	125.904	125.904	125.904	125.904	125.904	125.904	125.904	126.994	134.468	135.558	135.558	134.157	126.06	127.461	134.157	134.468	134.624	126.215	124.658	123.412	123.88	124.502	126.371	124.035	126.371	126.682	126.682	91.336	93.827	91.18	95.229	92.738	94.917	93.827	93.983	95.073	93.516
125.13	124.681	123.784	121.99	126.774	125.877	122.289	120.495	126.924	119.897	120.495	118.252	113.917	113.169	122.14	122.14	122.14	122.14	122.14	122.14	107.189	124.532	126.475	124.083	127.074	114.365	128.718	123.784	129.017	126.176	126.924	127.821	129.167	128.718	126.625	128.12	130.512	126.924	126.924	126.924	86.855	88.649	85.509	86.556	88.799	90.294	88.948	89.098	95.527	86.556
119.44	116.507	116.816	112.03	107.707	108.016	113.882	97.055	97.21	110.795	107.862	114.963	114.5	106.318	104.157	107.553	108.634	114.963	109.714	109.714	130.169	117.279	117.124	124.612	126.001	123.84	127.236	131.868	116.43	133.025	116.275	134.26	131.79	130.632	125.924	128.779	129.089	128.625	127.39	128.702	88.102	90.88	91.961	93.968	92.424	93.35	93.042	89.491	88.874	88.874
127.007	124.382	125.582	125.582	125.507	123.182	123.857	124.682	124.007	122.507	125.057	121.232	124.532	122.357	119.732	119.281	120.932	123.407	123.857	118.306	107.279	121.982	116.431	120.631	125.732	128.733	112.83	114.78	124.832	123.182	132.183	121.982	107.429	127.082	121.531	124.532	120.031	124.982	124.382	122.582	90.176	92.426	89.276	89.126	91.076	90.326	88.375	90.176	90.176	90.176
120.23	121.012	126.953	123.357	120.073	127.735	123.67	126.484	125.233	122.106	128.048	126.797	124.139	122.106	123.826	128.048	123.201	126.484	126.015	120.855	116.477	119.604	120.855	122.888	127.892	125.077	127.735	126.484	126.015	125.703	126.484	132.739	134.615	130.863	127.579	128.361	123.67	131.175	114.444	127.892	87.549	88.957	91.771	89.426	85.204	90.364	88.8	89.582	89.113	93.022
122.656	130.74	124.377	125.8	126.473	126.398	128.119	125.95	127.521	124.302	126.248	126.998	124.902	127.297	124.976	129.318	125.425	126.324	127.147	126.474	130.665	130.964	120.036	112.85	128.27	130.665	131.114	131.414	133.06	108.658	130.216	115.994	129.018	132.911	133.959	132.911	133.509	132.162	129.916	124.826	82.309	85.004	89.645	90.543	92.19	88.447	85.902	88.447	88.447	88.447
127.853	128.653	128.653	127.532	130.255	129.134	127.052	128.493	130.895	127.532	126.091	111.999	128.974	130.415	128.333	128.653	127.532	131.856	121.287	120.486	109.277	126.251	100.469	117.124	122.248	99.669	113.2	113.2	113.2	113.2	113.2	113.2	113.2	113.2	113.2	113.2	113.2	113.2	113.2	113.2	87.338	88.619	90.061	89.1	86.698	87.658	88.619	92.302	89.26	88.459
110.757	122.844	118.312	117.859	119.974	121.636	119.218	114.383	102.447	101.39	111.815	117.254	119.823	111.966	107.736	112.721	102.447	105.318	98.519	96.404	122.693	124.809	120.654	123.298	121.712	121.106	124.506	130.625	128.208	129.417	118.388	123.826	112.268	127.302	131.154	127.452	119.747	130.021	130.701	131.154	90.965	90.209	91.72	93.08	91.418	91.72	91.72	89.756	88.85	89.0
113.95	112.158	112.158	115.658	110.042	111.019	126.404	129.091	128.113	128.113	127.3	117.694	105.239	108.007	115.578	116.228	114.275	105.239	105.077	112.891	128.846	127.381	124.776	129.823	127.218	126.892	132.753	136.172	135.195	124.776	135.847	133.567	132.428	129.986	127.869	127.544	126.892	134.87	134.219	124.939	92.866	92.622	93.029	90.994	90.098	88.226	89.447	87.737	86.435	87.656
124.553	125.328	127.498	119.437	123.312	126.723	122.537	126.568	128.428	132.458	125.948	123.623	125.173	123.623	125.25	125.25	125.25	125.25	125.25	125.25	124.708	126.49	123.7	127.42	125.405	127.033	125.638	128.196	127.653	127.576	127.42	127.653	129.358	128.351	130.443	129.358	129.978	123.7	129.048	127.266	91.381	93.551	92.311	94.171	94.481	94.016	95.721	96.806	93.551	94.326
118.25	113.291	112.171	112.811	104.171	113.931	116.97	114.89	115.21	119.05	116.97	119.69	108.971	103.371	109.771	121.13	118.25	120.01	120.97	115.69	129.769	124.81	128.889	128.329	124.73	121.05	128.169	128.969	127.77	127.929	121.37	130.009	131.769	124.73	133.049	126.89	125.29	124.89	124.49	126.89	91.212	92.812	94.972	94.732	94.252	93.852	93.212	92.572	90.092	94.732
123.736	124.672	122.955	124.126	125.452	123.112	125.14	125.296	120.848	115.62	123.346	121.785	122.019	120.692	122.019	121.004	123.502	119.6	124.203	120.926	128.183	126.467	112.421	126.779	128.807	120.692	125.374	130.368	115.386	109.3	124.126	130.368	129.744	132.241	127.559	122.097	119.132	126.467	126.467	126.467	88.701	89.949	90.261	87.452	88.701	90.261	91.042	86.828	87.92	87.452
113.36	118.855	115.955	113.513	113.36	115.802	114.887	109.545	111.529	107.714	107.561	111.529	110.308	105.73	99.32	115.65	113.208	113.666	111.834	112.445	126.027	127.248	123.891	126.791	124.959	127.401	121.754	125.112	122.212	122.975	122.823	126.333	133.048	122.06	133.964	130.759	132.59	127.096	127.554	121.144	92.91	92.986	91.384	91.308	91.155	91.689	91.918	93.597	90.01	90.163
120.688	123.452	122.434	122.288	122.288	119.961	124.615	120.543	123.015	123.888	123.742	124.47	122.434	121.561	119.379	122.434	121.415	120.252	115.598	121.27	129.56	130.142	131.16	129.415	131.16	131.887	128.978	126.797	130.287	130.723	129.56	129.851	112.689	134.941	134.505	128.978	128.978	126.651	129.124	124.615	91.164	91.019	91.892	91.019	92.764	92.473	92.182	92.619	89.274	87.238
114.031	113.255	114.187	114.963	112.012	107.819	115.118	116.361	114.497	116.982	117.448	116.206	113.41	118.069	109.527	118.691	107.974	110.77	114.031	110.77	132.203	132.203	118.069	129.873	131.892	131.892	132.358	131.581	128.32	119.933	119.933	126.456	125.214	128.941	128.786	126.611	124.748	121.331	123.35	128.941	92.754	93.53	91.511	91.822	94.773	94.928	94.307	91.045	92.598	92.754
126.653	123.715	128.416	126.066	127.976	125.919	125.625	124.89	127.094	125.184	123.715	127.388	122.834	126.8	122.981	125.919	116.369	121.364	125.625	122.981	129.739	126.213	125.625	128.416	132.677	127.976	125.184	132.971	131.208	127.388	133.558	131.355	131.942	132.677	133.705	131.942	131.648	131.355	131.355	131.355	93.01	93.157	93.157	91.688	91.247	91.982	93.451	93.892	92.569	93.304
115.274	114.806	115.897	112.159	111.536	123.683	115.118	111.536	113.249	110.757	112.315	108.11	109.2	115.741	115.429	116.831	116.831	115.429	109.512	108.733	119.478	124.773	124.15	120.88	125.24	124.306	125.707	121.191	132.715	117.142	130.068	134.584	122.749	134.584	96.275	137.387	131.314	137.231	129.601	129.601	91.603	91.447	90.357	91.291	90.668	91.447	91.914	91.447	92.693	92.693
108.107	114.437	108.398	108.471	113.127	113.855	114.727	119.748	119.676	120.548	124.404	123.167	119.239	120.985	120.33	119.602	118.438	123.24	122.294	122.294	123.167	123.168	124.622	123.313	122.949	123.094	121.785	122.804	123.168	128.332	130.224	123.458	122.804	125.568	126.732	119.966	127.459	129.86	127.46	125.786	89.555	88.391	88.973	88.246	90.574	89.264	89.846	89.41	91.301	88.391
124.075	129.422	122.63	125.809	123.931	127.977	124.942	122.485	122.052	124.075	124.075	124.075	124.075	124.075	124.075	124.075	124.075	124.075	124.075	124.075	117.861	128.844	120.896	122.196	123.208	124.075	121.329	122.485	122.485	121.04	122.919	123.641	123.208	121.907	123.786	127.832	127.399	128.7	119.162	128.7	89.247	89.536	88.38	91.993	89.536	88.524	90.403	92.137	89.102	90.403
109.083	112.185	109.083	118.387	115.434	120.011	123.408	126.805	127.1	122.522	125.918	125.328	124.442	114.4	95.054	103.915	95.793	115.434	106.425	107.607	121.046	124.072	125.918	124.589	126.952	126.878	125.476	123.556	126.657	126.066	128.429	127.174	128.134	130.275	132.342	121.562	126.952	134.262	131.014	128.872	95.35	97.122	94.021	92.101	96.679	93.725	92.544	94.021	88.114	94.168
115.669	119.38	119.733	119.557	121.147	122.738	119.557	123.268	121.854	120.263	121.677	119.026	125.742	117.436	114.078	119.557	121.324	120.44	123.268	122.738	118.408	120.97	118.32	125.566	123.886	127.95	120.617	107.274	119.733	117.966	119.204	128.481	119.998	124.858	123.356	121.942	120.794	122.914	123.798	122.826	89.514	91.634	88.807	92.341	90.397	89.514	94.108	92.164	88.807	86.332
107.776	111.768	112.063	110.733	115.02	115.611	115.611	112.95	108.811	109.698	127.881	126.107	118.272	126.255	119.159	123.003	124.038	117.977	122.707	97.132	117.977	102.75	125.812	124.481	128.325	124.333	126.699	128.473	122.412	124.481	124.481	124.481	124.481	124.481	124.481	124.481	124.481	124.481	124.481	124.481	90.332	89.445	85.897	89.74	87.966	90.332	89.297	88.114	91.366	87.227
113.399	105.26	113.701	102.246	108.124	116.112	108.576	107.672	109.179	113.399	112.043	116.564	112.796	113.248	106.164	112.043	112.043	112.043	112.043	112.043	109.179	131.938	128.924	119.579	130.28	130.129	124.1	113.098	125.608	126.361	123.347	123.347	127.266	125.457	126.813	126.813	127.266	128.471	125.306	125.155	91.695	90.339	91.846	88.078	93.956	91.243	88.982	91.544	91.394	91.394
101.3	105.636	109.491	102.585	111.578	110.936	112.703	106.6	120.251	113.988	107.242	102.103	115.915	116.718	111.257	115.754	111.097	115.272	113.345	102.906	116.075	116.236	121.697	128.924	132.136	132.457	130.691	131.654	127.318	128.442	130.209	132.618	129.245	124.748	137.757	131.333	129.406	129.245	130.048	128.121	91.744	92.065	81.144	89.736	90.941	92.386	92.306	93.109	94.394	93.51
117.232	117.074	116.76	110.147	116.445	115.657	113.296	109.202	117.704	116.602	120.853	115.657	113.296	105.108	115.185	113.768	110.934	112.351	118.334	117.547	116.917	119.121	127.781	116.287	128.411	117.862	118.177	106.21	130.615	126.994	130.615	123.215	131.088	111.249	131.088	131.403	126.364	124.947	124.79	125.105	90.937	89.52	94.401	95.11	92.669	92.197	92.984	92.039	92.118	92.197
124.105	123.175	127.206	125.19	122.555	125.345	128.446	120.539	124.105	126.431	121.78	127.516	124.105	124.105	124.105	124.105	124.105	124.105	124.105	124.105	116.819	130.616	130.151	128.291	112.013	128.291	131.082	132.787	129.531	132.322	131.082	124.88	129.841	129.841	129.841	129.841	129.841	129.841	129.841	129.841	94.34	91.859	92.479	92.789	91.704	93.099	94.65	89.378	92.634	91.394
110.234	120.054	118.673	117.139	112.535	120.515	120.668	114.223	116.065	113.916	107.932	112.842	114.53	102.868	106.09	107.318	111.001	114.223	120.361	111.154	124.044	122.51	128.187	127.88	127.113	125.425	130.029	129.722	124.658	125.732	121.282	121.742	133.251	129.415	126.193	130.643	113.456	135.553	135.86	135.706	92.587	91.206	93.201	95.195	93.507	94.428	94.888	96.423	95.349	95.656
120.832	118.974	123.309	123.928	114.175	118.819	121.296	121.606	124.083	121.761	123.154	121.142	123.464	121.761	120.677	123.464	121.684	121.684	121.684	121.684	118.355	131.359	131.824	132.908	135.075	122.225	122.845	127.644	133.217	133.991	128.108	124.548	123.773	128.108	128.108	128.108	128.108	128.108	128.108	128.108	90.179	92.965	92.346	90.721	92.424	92.656	94.978	92.269	91.882	92.346
116.38	117.624	114.67	118.713	122.444	119.024	116.536	111.249	112.493	115.914	112.959	114.981	116.38	111.404	116.147	116.147	116.147	116.147	116.147	116.147	117.468	116.224	120.656	124.776	114.436	122.444	122.288	122.444	121.356	122.211	125.01	123.532	122.988	122.366	126.798	122.366	125.243	123.378	125.943	121.667	83.104	82.327	83.882	81.239	81.083	84.97	87.614	90.257	91.346	102.852
123.415	124.517	121.685	126.404	122.157	123.887	121.528	126.247	126.876	121.842	123.101	122.786	125.775	124.359	116.179	114.921	122.314	118.381	118.853	120.741	114.134	127.034	130.652	116.651	124.674	125.146	121.528	104.381	131.753	131.753	130.18	132.854	132.067	108.471	127.82	118.696	120.898	123.258	125.303	122.943	93.526	90.852	87.863	89.122	90.38	88.178	89.279	93.055	89.908	90.695
110.782	117.452	117.222	115.919	124.583	128.416	127.113	129.03	124.736	124.506	123.97	122.82	124.2	124.2	123.202	125.656	124.583	121.746	124.276	120.902	127.957	126.73	119.676	116.456	128.417	131.33	129.643	112.929	130.563	127.036	108.175	131.484	128.877	128.57	130.87	130.717	128.723	128.723	128.646	128.646	89.467	89.313	91.154	89.927	92.38	89.773	92.84	90.233	92.534	91.92
113.161	116.021	114.507	115.348	117.198	116.357	119.721	120.731	119.89	119.048	114.339	110.806	109.965	113.834	115.516	116.525	115.853	116.021	116.189	119.89	127.459	132.0	131.496	128.132	131.832	134.187	134.524	125.945	99.368	132.842	120.226	122.244	123.926	130.15	134.187	129.309	124.936	126.954	124.599	127.122	91.799	90.453	91.799	91.126	92.808	90.79	92.472	94.322	90.958	91.294
124.352	127.32	124.871	122.348	123.906	115.301	109.662	105.063	111.962	115.894	106.918	111.888	117.749	113.001	114.782	112.853	117.675	105.36	107.289	106.992	125.91	127.023	126.726	131.696	131.251	133.18	130.286	129.842	129.545	116.934	118.936	131.622	130.065	129.471	126.503	127.096	127.171	126.206	125.465	122.794	93.267	89.707	91.635	93.564	92.674	95.345	90.745	87.926	90.3	88.519
120.026	119.863	123.932	122.142	121.979	120.677	122.793	125.071	115.795	115.957	120.351	122.63	119.863	122.63	119.05	122.63	118.561	120.677	120.677	120.677	127.675	125.234	128.814	128.814	127.512	130.604	130.441	129.953	125.234	126.536	124.908	126.698	120.351	116.283	106.518	123.118	126.617	126.617	126.617	126.617	85.932	93.255	91.79	87.478	86.989	87.966	92.034	92.197	97.161	100.253
104.969	104.296	111.027	107.157	115.738	110.185	120.113	115.738	119.271	120.281	111.7	111.868	113.382	110.858	107.998	116.075	118.43	114.728	118.598	114.392	125.497	120.281	125.328	124.656	123.73	127.18	128.694	128.021	129.283	119.776	119.188	118.346	117.252	116.243	116.748	119.187	117.0	116.074	116.748	118.43	91.172	97.398	91.34	92.686	88.311	102.277	98.575	87.638	88.816	91.34
110.355	111.176	105.65	110.803	100.571	105.276	106.919	102.065	106.92	108.861	106.621	96.389	104.455	111.102	94.97	107.368	108.936	103.783	108.936	109.011	128.652	126.86	124.47	125.963	121.482	127.009	126.561	125.665	128.503	86.531	130.444	130.444	126.561	129.399	127.158	130.444	131.49	130.743	119.989	126.262	90.116	91.908	90.265	92.058	90.564	91.609	92.207	89.518	88.025	91.012
109.504	111.068	105.279	112.946	116.544	114.823	115.449	122.177	114.354	116.231	117.796	114.667	123.741	116.388	116.701	116.701	116.075	120.143	125.462	113.885	119.752	126.87	126.167	127.575	128.357	124.836	127.027	127.106	124.68	126.558	122.256	128.2	128.435	130.938	125.15	128.279	129.609	116.622	127.809	131.642	90.259	92.606	91.668	89.321	87.756	94.171	89.008	97.613	88.695	89.946
123.17	122.691	122.851	121.733	124.288	125.884	124.926	120.935	123.809	123.809	119.498	121.733	123.01	122.691	124.607	120.935	123.33	122.212	120.935	122.691	125.724	117.582	128.279	126.842	128.279	125.565	125.884	127.481	127.161	130.195	126.203	121.733	128.119	128.279	124.926	127.161	127.002	125.086	111.197	130.993	89.165	94.274	90.762	88.686	89.804	94.114	87.409	91.081	101.139	89.325
114.723	125.77	116.901	116.901	117.212	117.368	112.7	115.034	117.057	116.123	128.259	122.814	116.979	116.979	116.979	116.979	116.979	116.979	116.979	116.979	131.371	130.904	130.904	124.836	119.857	129.815	130.282	129.66	132.616	121.258	124.836	132.927	124.369	129.037	129.971	131.216	129.971	132.771	130.749	130.126	90.139	94.184	91.228	92.006	95.274	92.006	92.784	92.162	90.45	95.74
121.943	119.353	122.248	122.857	119.658	123.619	121.029	120.724	123.009	121.638	124.38	122.857	116.459	123.162	122.552	117.83	120.115	124.99	123.771	121.029	124.38	124.38	123.009	124.076	120.724	120.267	123.923	121.638	121.334	120.724	126.208	122.705	126.97	123.771	128.646	126.056	126.361	123.009	115.088	130.931	88.048	86.143	86.981	90.333	87.743	86.905	99.473	100.463	100.996	100.616
126.106	122.602	124.242	129.981	119.024	119.994	127.074	128.342	129.086	127.745	130.056	126.926	117.012	127.298	120.292	127.298	128.639	124.168	112.839	115.15	119.472	128.118	124.242	119.174	112.615	119.919	119.025	114.851	103.373	112.317	119.1	119.1	119.1	119.1	119.1	119.1	119.1	119.1	119.1	119.1	92.641	95.026	91.746	91.895	94.28	94.131	90.405	92.939	93.088	93.386
122.912	122.002	124.882	123.67	124.124	124.427	121.851	123.366	121.851	121.547	123.139	123.139	123.139	123.139	123.139	123.139	123.139	123.139	123.139	123.139	125.412	124.958	128.824	126.777	125.337	124.73	121.471	123.746	123.821	132.538	130.642	132.082	131.249	130.188	131.628	131.628	133.826	129.127	130.264	114.574	89.563	90.169	91.988	89.563	91.231	92.746	92.595	92.443	88.653	89.26
119.812	111.354	100.235	115.426	109.319	114.957	104.777	126.546	113.704	110.415	108.849	108.379	111.668	114.017	121.064	113.39	109.005	105.56	118.715	109.945	121.847	123.1	122.944	124.197	122.787	123.57	124.823	124.197	129.365	124.666	125.45	121.847	122.787	114.957	127.329	120.595	120.595	129.365	121.221	122.631	91.308	92.091	93.344	87.393	94.127	91.152	95.693	91.778	86.14	85.827
113.971	113.048	115.51	115.203	109.662	116.742	110.432	119.05	114.895	110.586	113.664	110.278	114.433	112.279	109.816	113.818	108.739	109.047	115.51	112.586	127.514	122.898	109.662	125.514	128.977	120.897	121.051	120.743	124.437	124.514	124.976	123.128	122.744	121.666	124.128	123.821	123.513	121.666	122.898	121.204	88.501	89.347	88.963	88.039	88.886	92.348	87.808	88.809	86.885	87.193
116.349	114.226	110.961	111.777	113.9	113.083	106.879	111.451	110.144	109.001	109.491	112.593	116.839	123.043	120.594	122.553	125.002	120.92	121.737	124.676	117.982	124.186	114.553	117.328	126.145	126.308	129.084	127.451	128.594	125.002	117.328	127.615	129.9	129.737	129.574	112.92	125.329	119.288	133.656	127.941	87.449	87.123	88.429	87.449	88.592	86.633	87.286	87.449	90.552	90.715
115.609	122.08	116.963	118.167	118.468	119.973	115.007	115.609	110.341	119.973	121.327	132.915	112.298	121.026	120.725	117.114	120.725	118.769	115.91	118.468	123.886	132.012	133.969	131.109	134.119	117.716	124.337	120.424	129.905	120.575	122.23	121.177	124.036	127.798	124.939	122.381	122.983	121.779	124.488	123.585	89.122	87.617	89.574	87.015	89.423	85.51	88.37	88.52	88.52	87.015
120.985	126.796	124.043	124.043	121.444	123.126	124.655	125.267	126.643	125.572	128.478	123.279	128.172	122.667	128.783	125.114	122.361	124.655	124.655	124.655	124.884	128.248	124.732	129.242	127.331	125.496	124.12	126.184	126.643	126.413	124.655	128.63	125.037	129.242	126.872	126.031	127.636	127.79	130.388	129.854	89.181	91.628	87.958	88.876	89.946	87.805	91.475	91.169	86.429	89.64
109.808	112.348	112.19	104.093	110.602	117.032	112.586	107.189	111.713	116.317	110.523	109.49	113.3	103.617	113.459	105.443	112.11	118.143	103.776	111.396	127.112	125.049	125.525	122.985	118.698	122.826	122.667	129.811	131.081	129.97	131.558	124.414	126.636	125.049	124.572	112.825	96.632	126.795	127.747	116.476	87.424	87.741	90.599	88.218	91.552	91.234	90.599	88.376	89.012	88.694
122.914	118.097	121.981	111.57	121.36	123.38	121.204	119.651	110.793	109.861	108.307	121.049	104.578	103.179	106.132	110.949	104.889	114.834	114.367	116.698	123.224	124.157	127.265	115.3	122.448	123.846	123.38	122.292	123.224	124.934	120.894	123.535	123.38	121.36	119.495	123.224	122.448	109.861	119.184	127.109	88.107	87.485	89.505	86.164	89.738	89.428	91.681	86.864	96.342	96.731
121.902	125.978	123.312	122.215	120.177	122.999	121.98	112.104	108.969	114.378	112.418	108.812	125.507	129.112	117.904	124.096	124.332	123.94	124.41	122.372	114.142	126.996	124.488	127.153	114.299	117.121	91.256	121.039	119.08	119.08	119.08	119.08	119.08	119.08	119.08	119.08	119.08	119.08	119.08	119.08	89.532	89.061	89.688	90.629	88.904	88.904	89.688	89.688	90.159	90.942
116.069	107.656	112.018	112.797	112.018	103.605	115.446	115.446	115.134	120.743	115.134	103.294	112.33	115.757	110.928	112.174	111.707	116.692	111.083	110.928	122.301	125.728	129.312	127.754	127.131	127.131	127.754	126.819	135.388	135.855	134.297	126.196	134.297	124.949	126.975	133.83	131.181	133.83	133.83	130.87	89.583	89.739	90.051	90.051	90.674	91.453	93.478	93.478	93.946	91.609
121.394	120.778	122.01	122.625	118.162	121.394	122.163	127.396	123.702	121.702	113.853	121.702	122.471	120.932	120.317	125.088	122.317	127.242	119.393	121.702	124.549	127.474	122.394	123.548	125.242	122.779	124.318	128.012	129.32	133.937	126.473	114.93	121.24	130.782	125.626	128.704	132.014	132.244	131.936	130.09	90.998	89.459	91.613	91.69	90.382	94.615	91.075	91.998	91.844	90.228
114.642	104.01	113.295	109.401	113.145	105.807	101.464	115.241	117.787	116.589	115.691	105.208	113.22	113.22	113.22	113.22	113.22	113.22	113.22	113.22	126.323	123.328	126.173	125.274	126.023	122.879	103.86	124.975	123.478	125.724	110.449	118.386	124.376	123.627	96.972	121.531	123.028	125.873	123.328	115.541	92.18	90.533	90.832	90.682	90.832	88.885	93.528	89.784	90.682	92.18
109.293	101.847	99.52	107.431	113.947	105.26	104.794	102.933	106.345	113.792	112.396	110.224	109.913	115.033	108.362	108.362	108.362	108.362	108.362	108.362	124.418	128.917	128.064	130.158	130.003	129.072	106.036	127.288	131.476	131.244	129.925	121.703	130.934	125.736	129.77	122.79	125.116	124.651	124.496	126.822	94.556	96.882	96.882	93.78	94.245	92.074	94.866	94.245	93.159	94.4
123.439	120.249	119.186	120.857	121.312	122.072	120.097	123.895	119.945	122.224	117.515	118.122	121.92	122.376	122.831	119.945	121.464	118.426	121.768	123.287	128.3	130.731	124.351	129.819	128.452	129.212	125.566	126.325	129.667	123.287	129.516	127.237	122.68	124.503	128.148	124.503	130.123	127.237	117.363	128.148	92.677	91.234	92.829	94.576	89.867	88.88	88.348	92.677	93.285	94.12
107.835	106.334	100.571	113.362	109.336	110.598	109.335	106.414	103.098	111.546	109.256	99.939	101.597	110.914	111.941	105.387	103.255	99.228	111.467	110.44	120.706	127.496	120.152	132.55	130.892	123.074	127.733	123.943	127.654	125.68	130.733	109.572	129.075	104.44	118.178	123.706	121.258	126.39	125.206	126.47	90.937	92.517	92.675	89.832	89.358	92.201	91.885	91.727	94.412	91.569
125.336	122.536	125.025	120.981	124.714	124.247	123.47	122.07	121.758	123.003	116.625	118.025	119.114	119.425	119.736	121.136	116.781	112.425	108.848	101.226	124.869	125.958	124.714	123.003	123.003	124.092	122.692	130.625	125.181	130.003	133.736	132.958	131.558	122.692	129.225	131.403	128.758	129.069	107.603	121.292	91.426	92.515	89.559	89.559	90.804	89.87	95.781	90.804	90.804	90.804
114.996	115.074	114.682	113.821	113.115	112.88	110.844	122.906	124.944	123.534	111.94	116.405	121.654	123.925	123.22	124.082	123.064	123.142	120.948	124.395	125.962	125.178	120.635	123.298	132.228	127.998	124.865	135.204	135.831	123.455	135.831	132.071	121.888	126.432	126.275	125.178	129.565	129.878	127.371	128.468	90.635	90.478	90.478	90.635	91.34	85.857	90.713	94.473	94.473	94.16
128.256	127.636	127.636	123.913	117.087	122.827	122.362	128.877	127.17	127.015	128.256	122.517	124.844	115.846	123.292	126.24	120.965	126.24	126.084	124.068	127.326	125.076	128.877	128.024	127.558	129.73	130.118	128.256	130.506	131.824	133.608	109.254	130.815	130.971	126.938	122.904	126.472	126.705	134.694	120.888	92.19	91.027	90.639	93.199	91.57	92.5	92.113	93.121	91.725	94.129
110.86	113.897	109.413	107.244	113.319	112.306	106.231	107.099	112.306	111.583	113.029	106.81	113.174	108.256	128.361	120.261	122.865	122.865	123.009	124.022	119.104	130.53	131.398	130.675	129.229	131.109	130.675	129.952	130.675	130.675	130.386	130.53	117.368	124.745	82.8	121.563	106.955	122.865	121.852	130.675	90.611	90.611	87.139	89.454	89.743	89.454	89.887	88.007	90.755	87.862
130.084	130.615	131.526	129.096	111.63	124.008	131.222	121.654	126.438	125.831	123.4	123.021	122.641	125.072	119.68	123.629	125.3	122.11	123.78	125.831	125.223	127.957	123.705	121.426	118.237	130.387	132.665	131.602	131.299	106.846	130.995	129.78	130.235	128.868	116.262	124.312	130.843	130.083	130.539	129.324	88.013	88.924	90.291	96.67	89.532	90.443	91.354	88.316	91.506	92.873
108.429	115.376	106.731	117.074	112.597	111.517	112.443	112.906	115.994	111.671	101.482	114.45	110.59	114.913	116.92	113.678	110.436	118.001	118.773	120.934	126.801	129.425	130.66	129.271	130.969	122.323	125.411	126.646	126.955	125.257	130.66	132.667	126.337	96.85	127.264	125.566	119.545	123.404	124.639	123.559	90.675	91.292	90.057	91.447	88.668	87.124	87.896	89.903	90.212	90.675
110.893	112.556	111.044	114.37	120.719	119.358	114.823	118.603	117.393	115.73	115.276	115.276	115.276	115.276	115.276	115.276	115.276	115.276	115.276	115.276	123.592	121.172	122.836	123.667	122.08	126.54	122.912	120.794	124.12	126.011	121.172	108.171	126.69	123.365	109.91	129.866	130.546	119.132	123.138	125.632	91.391	90.333	89.274	90.635	90.786	91.24	89.577	90.786	90.333	88.972
116.997	113.977	107.144	111.435	108.097	109.528	102.217	114.454	116.361	106.985	106.19	113.818	108.574	108.892	110.958	112.229	111.117	111.435	102.694	106.826	126.055	125.896	124.625	126.85	126.214	126.214	123.354	123.195	120.811	123.989	121.764	123.036	125.102	126.055	124.784	131.459	117.791	117.632	132.412	134.319	92.364	90.775	94.43	92.841	93.476	93.159	92.364	92.682	89.027	90.934
119.307	119.155	117.339	117.793	118.096	120.215	122.485	122.333	119.004	117.037	117.642	118.096	118.247	117.945	115.675	118.701	120.063	119.912	114.767	115.523	113.632	130.505	111.589	119.609	115.826	125.058	118.55	121.652	118.702	121.501	125.284	118.172	104.476	126.42	115.977	127.403	128.084	120.215	127.252	122.712	81.625	79.052	77.993	79.203	77.312	84.803	79.203	80.49	79.96	79.657
117.058	115.064	112.83	114.984	113.947	106.768	110.197	112.91	110.437	110.357	104.374	111.554	99.588	103.338	98.95	109.56	103.976	110.996	106.688	111.714	127.428	91.053	126.95	126.471	130.3	130.619	124.078	125.354	126.95	123.599	124.078	124.238	113.867	129.343	100.625	129.343	132.215	135.405	134.767	137.16	95.998	96.318	96.158	91.372	91.85	92.648	95.839	94.084	94.563	95.201
121.191	116.291	123.44	117.254	106.25	111.632	114.282	109.543	120.066	108.9	108.097	116.612	115.969	113.56	110.588	116.532	109.543	109.221	118.781	118.218	114.684	118.54	130.429	125.288	130.911	132.678	119.986	128.019	126.733	127.537	124.324	127.537	124.002	128.661	126.251	126.412	128.34	125.769	124.806	126.091	87.854	90.907	90.746	89.943	89.139	89.3	89.621	88.657	90.425	91.067
111.62	111.696	108.49	112.366	111.77	104.465	106.552	110.056	113.186	108.49	114.006	116.541	114.453	114.975	116.392	117.136	119.522	109.31	110.13	112.664	122.578	123.771	124.069	122.28	119.298	123.472	125.559	125.41	124.665	128.988	125.112	123.025	124.218	117.957	124.218	126.752	121.833	128.392	121.236	122.578	88.738	90.079	89.483	89.483	86.949	90.974	88.588	89.036	90.228	88.887
110.391	110.703	110.391	116.023	124.002	117.744	110.078	113.989	107.887	122.751	108.826	104.758	108.826	113.989	115.084	117.431	116.023	118.057	112.425	113.989	130.417	132.764	132.295	131.982	128.696	131.356	124.941	127.288	126.036	118.839	103.819	129.635	122.751	132.608	131.043	115.71	124.002	121.03	124.472	101.316	93.18	92.085	88.956	87.078	89.738	88.643	88.017	91.459	89.269	92.241
102.647	112.196	114.584	111.241	113.629	116.653	114.743	115.857	118.881	112.833	113.47	113.629	113.629	113.629	113.629	113.629	113.629	113.629	113.629	113.629	127.396	127.794	124.372	124.85	127.794	126.918	127.556	125.884	131.455	134.558	127.158	136.39	124.69	129.943	129.306	127.396	128.908	129.306	125.486	121.826	85.616	85.935	85.776	85.537	87.606	86.014	83.945	86.89	89.595	88.481
129.1	132.852	131.351	132.402	126.699	124.147	123.997	125.348	123.097	119.945	121.896	125.348	125.348	125.348	125.348	125.348	125.348	125.348	125.348	125.348	126.249	113.942	93.382	100.285	130.0	130.301	102.687	110.34	112.141	112.141	112.141	112.141	112.141	112.141	112.141	112.141	112.141	112.141	112.141	112.141	92.331	92.631	90.38	90.98	86.928	87.979	86.478	85.428	87.679	87.229
115.679	117.727	115.994	115.206	99.135	117.097	113.0	114.576	126.236	125.448	123.242	119.46	122.612	117.097	117.097	117.097	117.097	117.097	117.097	117.097	119.776	128.993	125.132	127.89	125.684	124.818	127.969	126.866	127.102	129.072	128.52	133.641	133.72	135.06	135.532	128.836	132.854	129.15	114.34	125.369	92.202	93.463	93.384	93.935	93.935	91.493	90.705	90.075	88.893	90.075
108.639	117.156	112.82	112.201	107.555	109.568	106.936	103.219	111.272	111.117	117.311	112.975	111.194	111.194	111.194	111.194	111.194	111.194	111.194	111.194	106.626	119.169	111.272	127.531	114.833	129.079	118.395	127.995	98.884	86.186	94.083	130.318	123.505	131.247	114.214	128.924	127.376	123.04	119.169	126.602	88.354	87.27	90.057	91.451	88.509	90.677	88.509	85.722	90.832	89.593
105.211	116.452	116.14	117.389	116.921	110.051	117.545	113.173	106.148	110.675	118.95	115.828	120.824	117.077	112.081	114.579	115.984	115.984	115.984	115.984	127.225	126.913	127.225	122.853	127.069	123.634	123.478	132.377	130.504	129.879	120.668	129.879	130.816	122.229	129.411	128.318	128.63	131.441	129.567	128.786	89.754	88.505	90.691	91.003	94.438	91.628	92.564	93.657	96.936	95.843
123.509	125.176	125.63	125.176	124.418	128.358	120.782	116.994	117.297	106.084	129.873	127.449	123.509	125.63	121.388	123.812	122.145	120.024	118.509	124.418	124.873	128.509	130.024	131.691	128.661	118.206	127.903	130.479	130.934	132.146	131.085	131.54	113.66	108.963	119.873	131.691	131.54	129.418	132.752	132.752	91.084	90.023	91.69	89.417	93.659	91.235	89.871	91.841	95.781	90.78
109.684	114.608	118.262	117.626	111.908	110.796	116.832	112.861	116.673	114.608	114.608	114.608	114.608	114.608	114.608	114.608	114.608	114.608	114.608	114.608	115.085	117.309	126.998	131.763	128.586	131.445	133.033	109.526	110.637	134.939	131.286	128.745	109.843	131.763	130.016	126.839	126.362	132.239	132.716	131.604	93.165	92.53	94.595	92.689	94.277	94.277	92.371	93.006	92.054	98.248
123.087	119.777	122.636	120.529	120.078	119.476	122.786	120.529	120.529	120.529	120.529	120.529	120.529	120.529	120.529	120.529	120.529	120.529	120.529	120.529	122.034	126.849	123.388	123.99	126.849	123.237	125.645	123.237	123.839	124.592	124.291	127.902	121.582	130.009	131.363	129.858	129.557	131.965	128.504	126.397	91.789	90.434	90.886	86.221	90.434	89.833	89.532	88.478	91.789	91.337
130.384	124.462	130.992	131.903	126.74	123.854	127.803	130.688	130.84	131.447	131.903	125.221	122.032	132.207	130.992	125.828	121.272	126.74	124.765	119.146	115.046	107.149	122.487	133.725	130.232	132.662	133.725	104.871	132.055	123.247	132.51	133.877	132.359	134.181	130.081	131.144	126.74	130.688	132.055	136.155	86.495	92.266	92.418	91.658	88.925	90.14	88.925	87.406	92.266	91.81
124.262	124.114	115.222	114.184	102.032	107.219	103.663	125.596	123.965	122.928	119.075	119.075	119.075	119.075	119.075	119.075	119.075	119.075	119.075	119.075	126.41	125.003	126.114	126.262	124.78	123.892	123.076	123.002	123.447	123.15	124.336	122.928	124.484	125.596	130.93	131.672	116.408	129.597	128.708	132.116	92.251	94.326	93.882	91.807	95.364	93.585	96.994	91.214	94.03	90.325
109.349	110.957	109.027	114.815	114.333	116.745	113.047	105.812	98.255	103.4	116.584	114.815	103.882	114.494	102.435	104.525	110.153	110.153	110.153	110.153	128.321	127.678	128.482	131.054	131.697	120.925	130.25	131.858	129.768	132.984	127.839	125.588	129.125	126.392	127.678	127.356	127.356	125.748	126.874	123.98	92.467	90.698	90.537	96.004	93.753	92.306	93.914	91.984	93.592	91.663
126.127	129.613	126.603	128.821	127.236	128.028	127.236	126.919	128.028	127.236	128.345	111.869	111.552	113.611	118.206	123.276	126.603	117.73	126.761	126.761	120.978	125.969	125.732	126.048	126.365	126.048	127.394	127.632	125.335	129.137	127.157	126.048	128.029	125.335	129.376	134.92	132.623	126.84	103.313	105.294	92.223	91.272	94.6	93.015	94.124	92.54	101.571	90.956	93.807	95.709
103.181	105.255	113.073	109.563	111.318	102.384	101.426	105.255	105.255	105.255	105.255	105.255	105.255	105.255	105.255	105.255	105.255	105.255	105.255	105.255	116.742	127.112	129.825	130.622	129.027	128.867	131.101	112.754	132.218	131.42	113.711	123.124	122.805	123.124	116.742	125.357	123.602	125.198	124.719	121.05	89.301	92.013	92.013	91.056	91.854	89.301	89.78	92.013	95.045	88.982
120.727	126.101	122.15	127.05	123.888	124.047	124.837	129.579	128.156	124.521	124.363	121.518	125.943	125.153	124.679	124.363	123.73	124.521	124.521	124.521	122.308	118.04	130.843	126.259	128.63	124.995	125.943	126.576	127.998	127.998	126.734	124.047	127.84	128.63	128.472	134.321	128.789	134.637	131.16	133.689	90.695	94.014	93.066	91.485	91.406	91.959	92.67	91.643	91.564	89.983
132.226	124.895	124.119	124.896	123.17	120.583	124.723	125.672	121.446	120.67	122.826	121.962	121.187	124.896	124.636	120.67	122.394	124.292	120.066	123.343	126.62	115.063	128.345	130.415	126.62	128.173	128.863	128.173	131.45	127.483	127.138	128.173	128.173	128.173	128.173	128.173	128.173	128.173	128.173	128.173	89.362	91.087	89.88	92.985	89.535	88.155	87.12	85.74	96.607	93.675
109.733	106.178	106.623	111.215	117.584	115.362	113.14	105.734	105.438	115.955	97.143	102.327	118.917	118.621	113.881	112.103	108.548	111.363	110.77	112.992	124.62	124.62	120.694	120.25	128.026	132.026	133.507	125.879	131.137	130.248	128.397	127.36	130.914	129.137	123.508	122.176	122.694	125.582	127.212	125.879	88.552	89.885	88.848	92.255	92.996	91.959	90.033	95.662	92.848	88.552
112.054	113.557	123.176	109.499	116.262	116.262	115.961	112.054	113.406	106.643	115.36	107.996	104.689	109.499	111.753	111.152	110.25	111.002	121.072	123.927	126.783	130.24	128.586	129.939	120.771	130.841	124.078	122.424	129.488	130.24	129.338	128.737	128.887	127.534	132.043	131.893	131.893	131.592	131.442	129.488	93.868	94.77	94.319	92.214	96.122	94.469	93.567	95.22	92.665	95.822
115.525	98.853	107.818	117.884	119.928	105.301	115.682	117.412	113.323	119.614	113.637	104.043	110.177	113.48	112.693	116.468	113.794	118.985	113.794	109.548	124.726	124.41	126.141	126.613	124.646	125.59	124.018	132.668	124.647	120.714	119.85	127.95	126.377	126.77	121.502	105.537	118.513	131.646	122.76	127.714	93.662	88.472	93.977	96.493	92.561	92.719	92.404	132.354	83.911	102.785
117.153	116.22	119.955	117.309	119.799	115.753	113.107	115.908	114.352	104.548	109.839	114.041	109.684	111.707	108.283	108.594	102.836	107.194	113.574	103.77	111.24	128.514	128.514	95.522	131.315	126.179	128.825	136.139	128.825	130.848	126.024	128.514	128.514	128.514	128.514	128.514	128.514	128.514	128.514	128.514	91.165	92.566	94.589	92.566	89.297	90.543	90.387	93.032	91.165	92.254
109.674	111.939	115.336	113.6	112.996	113.298	113.977	110.127	106.88	110.806	109.523	112.468	112.996	111.108	115.336	110.58	114.959	113.902	110.354	112.694	134.062	132.627	134.817	133.608	130.966	126.209	133.684	134.288	125.605	128.173	127.568	127.72	125.606	124.246	125.002	129.607	131.268	134.212	99.48	124.699	92.912	93.667	92.61	95.026	92.459	94.271	98.65	92.459	91.854	89.891
123.673	123.673	126.395	123.387	123.243	123.673	123.816	122.814	123.816	126.251	122.097	116.797	120.522	124.532	118.803	119.949	122.241	117.514	123.816	117.657	124.389	123.959	122.097	121.668	121.238	121.954	119.949	123.243	129.403	127.97	127.827	125.105	125.535	127.684	122.957	126.968	123.673	123.1	126.824	125.965	90.441	90.584	89.438	88.722	89.581	90.154	90.441	88.292	90.298	91.587
119.749	118.998	116.745	114.041	110.436	108.033	118.247	121.101	108.484	115.243	116.745	106.831	118.247	111.488	99.17	111.488	106.531	111.788	105.93	111.638	123.505	124.256	120.35	126.058	124.106	119.599	124.406	125.608	118.848	122.904	132.217	133.869	129.513	131.917	132.668	131.316	124.556	130.565	131.015	117.647	96.166	94.214	91.96	93.012	93.162	91.66	93.312	94.364	93.162	92.261
116.703	129.44	131.088	118.501	126.143	122.097	121.648	124.195	127.192	127.042	127.342	125.094	128.541	127.192	123.896	120.299	115.954	125.094	125.094	125.094	129.44	129.44	132.137	133.936	130.039	130.339	131.838	131.088	124.345	130.489	128.99	129.74	125.544	123.596	112.357	127.792	129.44	119.85	129.44	129.44	89.43	89.88	91.528	87.632	91.978	91.528	92.277	91.678	94.675	93.176
126.337	122.792	121.168	126.632	124.121	125.746	127.518	126.041	126.484	121.168	125.894	120.577	130.029	125.746	125.598	125.746	125.894	125.894	127.666	126.927	105.513	125.377	117.55	122.35	126.041	130.324	120.134	129.364	127.37	121.094	114.965	125.45	129.733	122.718	123.752	129.438	116.59	128.33	129.659	122.57	90.892	88.677	93.108	90.006	88.972	90.302	87.938	90.449	93.698	91.778
116.542	110.843	118.082	114.308	115.848	114.385	112.23	116.002	115.156	110.073	109.456	116.234	111.998	112.306	112.922	110.92	105.53	112.229	109.303	106.3	113.461	128.632	128.863	126.86	117.543	127.014	124.935	119.776	118.39	123.626	125.86	123.934	124.935	123.395	125.166	123.857	124.627	120.7	125.166	122.779	91.976	91.668	91.668	89.204	91.822	91.668	91.36	91.514	88.742	95.364
118.546	116.216	111.557	110.004	108.762	112.023	112.179	110.47	115.595	106.122	117.925	111.557	108.762	116.061	104.724	116.372	113.732	112.8	111.557	107.364	123.205	100.997	132.678	128.174	101.152	128.174	120.565	128.64	134.386	135.008	133.92	126.0	122.584	135.318	124.913	110.16	134.386	130.504	128.951	128.019	91.368	93.698	94.474	92.145	92.921	93.387	91.213	90.747	96.493	92.3
125.583	123.928	125.583	126.185	125.433	124.68	121.369	122.573	123.626	123.626	124.304	124.304	124.304	124.304	124.304	124.304	124.304	124.304	124.304	124.304	125.884	131.454	127.39	129.196	120.616	125.884	130.099	131.303	131.303	131.755	127.39	124.229	125.734	121.82	115.498	121.971	119.713	121.519	116.401	119.412	83.587	83.888	86.297	84.49	86.899	88.103	85.694	89.006	88.705	81.781
118.366	114.492	111.358	109.956	120.593	123.891	127.19	125.87	108.472	113.255	106.164	109.956	113.007	104.762	113.75	126.035	124.304	112.925	111.77	111.853	120.263	127.684	129.663	128.344	112.677	125.21	129.333	118.614	127.849	125.87	124.881	128.344	120.428	125.87	122.737	122.572	119.604	125.705	123.231	126.035	89.096	90.745	85.138	89.426	84.973	92.724	90.25	101.629	89.838	89.838
119.473	116.481	104.828	110.182	113.016	110.497	119.473	105.3	108.135	111.914	110.654	110.182	110.339	113.331	113.489	113.489	109.08	105.773	105.458	120.103	127.976	132.386	131.362	128.291	127.031	123.33	132.937	120.654	124.197	128.369	126.716	133.802	121.756	122.307	111.756	128.764	126.244	120.732	125.299	129.55	89.238	87.821	88.923	87.978	91.443	89.71	90.34	91.6	89.238	90.97
112.645	113.401	117.027	115.365	118.085	116.725	117.631	118.387	110.077	112.948	115.667	118.84	117.631	115.516	118.236	121.711	117.48	114.005	117.933	117.027	118.387	123.75	122.692	123.071	122.315	122.164	123.599	122.994	122.164	123.146	123.675	122.39	123.372	122.919	121.862	123.448	124.732	124.43	121.71	125.563	86.508	86.885	88.17	88.472	92.173	91.342	88.623	90.965	93.155	92.778
100.931	115.404	113.804	114.604	119.549	123.622	119.549	125.294	126.022	119.767	119.113	116.349	115.768	117.876	123.404	121.586	124.422	124.712	121.44	120.786	123.185	122.676	121.221	119.84	124.349	124.203	114.749	121.658	125.658	124.422	124.568	123.258	124.567	126.022	129.149	127.331	124.276	129.294	128.858	130.749	87.331	86.167	88.349	88.058	88.349	87.622	87.767	89.076	87.622	89.949
122.532	122.532	120.088	121.769	119.325	119.63	124.977	119.325	122.532	120.547	118.408	121.616	122.074	124.213	124.824	123.907	121.922	121.922	121.922	121.922	125.893	123.296	125.282	132.003	131.851	131.698	129.254	132.462	131.698	126.657	120.699	126.504	125.282	123.296	122.227	122.38	126.657	119.325	128.795	121.005	93.356	93.509	93.203	91.523	91.676	89.079	87.093	86.634	86.329	85.412
117.238	120.04	116.07	115.758	112.256	103.071	111.089	112.879	109.61	111.011	112.568	106.574	114.28	106.885	107.664	113.813	110.31	109.065	111.477	108.987	123.309	127.668	123.854	123.464	129.536	126.345	123.076	125.722	129.225	129.225	130.237	129.926	127.435	126.89	129.614	123.698	125.178	130.548	130.86	131.716	88.982	89.293	89.916	91.317	91.784	92.874	93.964	93.03	91.317	94.275
120.533	122.944	119.177	119.855	120.91	115.485	117.972	118.197	118.498	120.684	120.684	120.458	119.478	123.622	118.197	117.746	120.382	117.368	121.212	118.424	122.04	126.259	127.314	127.616	127.465	106.669	125.958	128.369	127.766	128.52	128.671	105.916	127.314	125.657	117.067	119.478	126.561	125.807	128.218	130.027	88.737	91.902	89.34	98.984	91.45	92.956	87.984	88.737	89.641	87.984
126.367	118.441	112.496	109.752	106.246	112.496	107.618	111.276	102.74	119.355	119.508	113.106	112.191	110.362	112.191	109.752	105.179	112.343	107.77	109.6	125.224	122.862	124.919	129.416	128.425	132.616	117.983	129.264	132.084	126.748	123.7	125.529	127.206	125.91	123.014	125.529	126.9	126.748	124.842	123.014	95.271	92.984	92.832	94.052	90.393	93.442	91.613	90.546	88.869	91.765
103.099	110.88	116.793	112.28	118.038	108.701	114.926	102.165	109.168	113.681	102.321	102.476	101.387	104.344	106.678	108.701	108.701	108.701	108.701	108.701	122.862	108.234	131.265	133.132	130.642	105.122	133.91	133.755	134.066	123.329	123.017	124.262	125.196	122.395	125.04	126.908	127.063	125.663	127.063	124.885	95.007	94.851	96.874	94.229	95.785	91.584	94.54	94.229	94.54	94.229
114.181	114.029	117.221	113.421	104.453	110.989	115.549	109.621	110.229	110.989	109.317	109.621	114.941	113.725	109.621	113.725	112.357	112.357	112.357	112.357	123.301	121.325	132.116	113.877	92.141	126.796	131.964	119.501	130.444	115.701	105.213	133.484	130.9	131.356	129.38	131.66	131.204	122.237	129.076	126.796	93.205	93.889	92.369	93.129	93.965	93.661	93.585	92.293	93.357	94.421
122.084	121.762	121.762	118.064	122.084	116.296	119.994	125.139	123.692	125.621	124.978	123.692	123.37	105.845	121.602	126.264	124.978	124.013	122.727	119.672	124.898	126.184	124.737	123.852	123.049	123.37	122.405	123.692	126.024	131.008	130.606	125.702	125.46	123.933	123.048	124.817	128.516	129.801	129.319	131.329	90.088	87.838	86.712	88.32	87.034	90.732	90.41	90.892	85.426	90.41
116.949	113.539	118.499	113.539	114.159	114.624	110.13	103.001	116.484	114.779	115.244	111.835	109.82	110.285	118.034	110.595	111.99	104.396	96.801	99.281	123.614	127.023	129.27	128.108	125.783	127.953	127.411	127.565	120.281	125.396	126.015	116.174	125.086	123.071	125.163	124.776	120.824	125.24	123.458	126.248	89.827	89.207	88.897	88.278	87.038	88.123	87.968	87.348	88.123	90.137
119.291	115.41	119.589	117.65	108.694	116.306	114.44	113.172	113.694	112.128	114.739	114.739	115.038	115.262	109.516	103.919	114.216	111.68	113.993	109.889	125.634	126.454	126.528	127.872	127.872	126.752	103.024	113.023	106.307	125.932	125.708	122.648	128.767	122.872	126.603	127.648	127.126	124.588	126.902	127.498	90.413	91.01	90.861	93.099	91.607	95.04	93.696	88.772	89.816	92.055
123.839	123.403	127.038	123.258	122.821	126.602	122.24	122.676	123.33	123.33	123.33	123.33	123.33	123.33	123.33	123.33	123.33	123.33	123.33	123.33	109.297	129.511	131.547	129.511	129.074	131.983	128.202	98.682	129.656	127.184	125.439	118.75	126.457	131.401	115.987	129.801	120.931	129.947	120.931	104.207	89.956	94.61	93.446	91.847	91.992	93.01	88.938	90.683	92.428	89.52
123.107	119.809	124.521	127.819	119.652	117.296	119.024	119.024	121.851	115.883	115.412	113.684	119.495	104.261	100.649	114.313	106.774	112.899	110.386	108.345	135.592	123.735	132.766	126.327	132.373	124.913	126.562	115.568	114.155	121.694	115.412	127.583	127.191	107.324	128.604	111.328	116.197	125.777	120.987	132.922	90.284	87.928	89.97	93.582	96.409	96.252	90.755	88.714	89.813	93.268
123.788	123.492	123.344	127.494	125.122	125.27	120.824	124.381	124.085	122.158	121.565	121.862	123.64	123.64	123.64	123.64	123.64	123.64	123.64	123.64	113.34	120.305	125.641	129.272	122.677	128.605	126.16	125.567	128.383	127.79	128.309	125.493	127.197	128.68	130.384	129.568	128.235	121.788	127.568	122.158	90.737	88.218	90.145	87.921	88.662	91.034	94.887	90.145	90.145	90.145
114.76	116.766	119.106	104.9	106.739	111.251	110.75	115.095	116.766	114.76	120.442	112.588	113.925	110.248	112.087	111.084	110.75	118.103	112.588	112.421	112.588	132.809	134.313	124.453	128.297	132.475	121.779	104.9	135.65	99.386	118.938	134.982	134.648	129.467	127.127	109.413	130.135	131.807	136.319	134.815	92.868	92.283	94.038	92.617	90.779	90.863	90.695	89.776	89.776	88.69
126.145	123.176	123.918	125.254	130.451	126.739	123.918	122.879	116.791	123.621	125.7	120.206	126.739	122.879	127.036	122.285	125.7	127.63	125.7	125.106	123.324	124.066	124.438	122.21	122.285	124.066	129.338	128.447	124.512	129.783	130.303	113.673	128.298	126.294	122.136	128.818	124.661	126.294	126.071	125.477	94.445	91.772	91.253	91.698	93.925	93.703	90.51	91.104	92.292	93.777
121.504	127.954	125.645	126.68	121.026	118.478	132.812	127.078	122.619	121.185	123.894	121.822	124.052	121.026	125.486	123.336	122.062	119.195	124.292	125.406	129.308	130.104	126.282	130.741	127.556	131.06	130.263	114.497	129.467	131.537	132.812	127.237	122.619	124.371	122.141	122.619	115.612	113.541	115.93	119.912	92.678	91.086	96.58	88.856	88.936	90.29	89.334	90.21	89.414	91.245
116.178	118.235	129.696	127.639	126.463	121.321	125.876	125.729	125.876	123.231	122.496	123.084	119.704	122.937	123.818	127.345	124.406	119.116	123.378	123.231	131.166	131.166	131.974	128.374	128.52	121.321	128.154	129.255	133.516	130.724	129.99	131.312	131.312	133.516	131.019	129.77	129.622	124.407	128.227	123.378	89.875	90.463	89.288	88.847	91.786	91.051	88.994	90.022	92.08	91.198
123.434	124.687	122.964	118.421	123.904	119.675	118.108	117.012	122.494	126.41	116.698	111.372	117.638	109.336	101.191	114.505	110.902	102.6	111.216	112.156	129.544	124.374	128.917	125.157	122.73	124.452	123.826	123.59	127.35	123.434	130.718	132.206	129.543	121.319	102.209	127.194	114.27	117.795	114.036	114.192	89.129	91.322	89.442	90.069	89.756	90.382	86.153	91.479	92.262	89.912
107.963	125.907	122.2	124.128	124.869	119.975	123.164	123.164	123.164	123.164	123.164	123.164	123.164	123.164	123.164	123.164	123.164	123.164	123.164	123.164	125.611	131.395	123.535	120.569	133.767	129.763	127.242	125.611	128.132	122.941	130.95	128.28	127.687	127.687	127.687	127.687	127.687	127.687	127.687	127.687	91.502	88.239	92.688	91.947	91.205	91.65	92.243	89.574	89.722	91.205
105.294	106.684	107.301	109.464	114.869	106.22	111.935	116.568	112.398	111.008	112.244	115.95	110.081	111.008	111.008	111.008	111.008	111.008	111.008	111.008	122.282	129.695	117.031	111.78	126.143	131.549	129.386	127.842	118.73	108.383	114.869	130.776	127.07	130.159	121.047	129.541	103.595	126.143	121.201	127.533	92.939	95.873	94.946	93.556	90.622	94.483	91.858	94.02	92.012	92.63
116.35	115.074	113.318	120.819	116.989	117.467	119.063	118.744	119.861	115.074	117.228	117.228	117.228	117.228	117.228	117.228	117.228	117.228	117.228	117.228	117.706	123.771	126.005	116.988	125.925	121.776	123.372	124.489	122.095	124.809	125.128	124.648	124.011	124.49	120.42	123.052	126.405	121.616	125.208	122.734	90.258	91.215	90.657	91.295	91.215	90.497	88.981	93.609	96.322	92.492
124.376	122.933	122.401	122.933	120.426	121.87	121.794	120.123	123.009	118.452	120.655	123.616	122.554	123.009	123.312	122.25	120.047	120.351	120.047	119.516	127.414	126.654	105.389	103.414	117.845	126.351	121.642	129.085	130.908	131.211	131.059	111.769	121.034	94.149	128.933	129.844	131.211	131.363	126.958	120.275	91.567	89.592	89.44	89.288	89.288	87.465	88.529	88.984	89.44	89.592
123.894	122.802	123.582	120.93	119.525	125.299	123.738	123.114	126.079	127.171	121.554	123.27	123.582	124.831	116.56	120.93	115.78	120.461	123.192	123.192	131.54	134.037	131.696	110.007	132.321	131.072	124.987	131.54	124.519	132.009	124.675	123.114	124.675	126.391	109.226	116.092	132.477	124.362	129.2	130.292	96.899	90.814	90.033	93.154	92.998	89.877	90.657	91.75	93.466	93.934
120.049	122.177	119.897	120.505	123.545	122.329	123.089	118.529	118.529	118.529	120.277	120.277	120.277	120.277	120.277	120.277	120.277	120.277	120.277	120.277	122.329	122.329	123.241	119.745	122.785	123.241	125.672	124.305	127.952	119.897	122.177	120.809	119.745	121.113	121.721	120.505	127.04	128.408	131.752	130.08	89.653	88.893	88.589	89.045	87.069	86.157	90.716	89.045	94.212	90.26
115.243	119.375	115.702	109.427	115.855	95.041	102.54	113.865	117.844	116.773	118.609	123.813	119.069	108.509	115.779	115.779	115.779	115.779	115.779	115.779	127.18	127.333	122.894	120.446	123.813	123.201	120.446	103.152	97.796	119.375	92.44	117.079	129.628	125.19	84.635	121.211	130.24	126.108	131.771	133.454	90.909	90.068	89.379	90.45	88.92	90.527	93.894	90.297	90.68	89.379
114.371	114.371	107.268	112.104	105.757	115.127	113.162	114.673	116.336	114.673	108.93	107.57	116.336	114.371	114.371	114.371	114.371	114.371	114.371	114.371	119.963	130.316	122.381	133.566	135.0	112.256	132.281	116.336	126.008	126.613	124.8	127.52	128.049	126.084	123.062	126.008	126.235	126.538	128.426	126.008	94.27	94.422	93.364	92.457	96.991	94.422	93.364	88.83	90.945	96.537
105.241	111.936	101.893	103.415	109.806	125.783	121.218	112.392	110.566	105.241	107.219	108.284	99.763	114.066	117.87	109.806	109.806	109.806	109.806	109.806	123.348	124.414	126.163	124.946	125.859	125.935	121.066	125.554	125.554	126.848	121.066	127.152	111.784	121.523	128.142	114.294	131.414	113.686	129.587	131.109	92.154	92.154	91.394	90.024	88.807	90.328	93.524	88.807	92.154	90.937
116.283	112.37	109.082	114.248	115.813	120.196	119.414	103.917	114.561	112.37	113.935	103.604	110.178	100.16	100.943	115.813	114.092	119.414	115.031	105.169	129.354	131.858	124.814	130.136	125.832	125.596	123.874	124.188	129.041	127.788	128.336	127.71	130.606	132.327	134.754	128.806	133.188	133.11	125.988	132.562	92.334	95.464	93.194	93.116	93.273	92.647	99.221	88.733	88.655	88.812
125.656	122.357	125.356	123.406	114.859	122.956	120.407	125.506	122.956	120.257	126.255	122.956	122.956	122.956	122.956	122.956	122.956	122.956	122.956	122.956	108.41	113.959	121.157	129.105	120.857	123.706	124.756	88.915	119.807	127.755	98.963	113.509	128.655	128.355	114.409	127.455	123.256	124.756	128.805	123.406	90.565	91.99	89.515	90.415	92.065	91.915	93.714	90.115	91.465	92.664
123.601	122.816	122.973	126.266	122.973	125.012	122.66	126.737	121.562	121.248	121.719	119.21	119.68	119.68	115.446	122.66	122.66	122.66	122.66	122.66	130.187	132.539	130.971	131.598	128.932	128.462	132.696	129.56	128.148	120.935	122.66	123.757	129.246	130.657	128.305	113.25	106.507	118.896	118.112	124.228	90.825	87.375	85.807	90.355	89.727	89.571	88.159	91.296	100.078	88.159
131.281	128.799	124.921	127.403	124.921	126.783	128.799	118.561	125.231	127.093	124.766	122.594	125.697	126.472	122.129	127.403	125.386	128.489	124.611	125.697	118.095	125.697	126.007	125.231	123.99	126.007	125.231	125.697	128.334	126.007	126.938	126.938	125.386	126.783	127.403	127.558	126.162	128.179	131.902	132.988	86.758	89.085	86.293	88.31	88.775	92.188	90.016	92.033	92.964	90.792
119.81	118.093	117.156	120.122	121.058	122.775	117.0	115.284	113.723	117.156	112.943	112.162	117.156	117.156	117.156	117.156	117.156	117.156	117.156	117.156	122.541	123.165	124.179	127.145	126.442	125.116	125.818	128.315	126.676	127.223	127.848	125.974	128.628	126.442	131.906	131.749	122.775	132.608	127.925	123.556	90.937	91.093	91.561	91.405	93.278	92.966	95.931	91.093	92.185	95.307
127.522	112.813	128.606	123.032	124.735	131.084	128.297	132.632	133.251	128.142	119.161	131.393	127.213	131.238	125.045	127.832	124.116	133.561	125.819	126.748	132.942	132.477	131.393	132.787	121.948	126.593	127.677	120.555	126.284	131.703	125.045	116.684	124.116	111.42	111.265	126.284	126.284	126.284	126.284	126.284	86.646	90.285	85.64	86.724	87.343	90.594	92.762	89.743	92.22	87.962
113.236	100.943	100.358	107.09	104.163	110.455	109.724	109.138	101.529	105.334	108.553	108.992	109.87	113.821	108.553	107.236	109.285	115.284	106.358	113.675	124.65	127.43	130.211	132.552	134.893	129.772	138.844	137.088	134.893	133.43	136.503	126.991	135.479	133.576	125.967	131.235	135.918	122.748	104.602	126.699	91.285	97.724	98.602	105.041	107.675	96.114	100.943	109.431	103.724	96.992
117.618	122.64	118.074	118.379	126.444	118.379	118.379	118.379	118.379	118.379	118.379	118.379	118.379	118.379	118.379	118.379	118.379	118.379	118.379	118.379	131.162	121.955	123.934	118.303	129.792	127.357	127.281	129.868	118.682	120.357	115.792	129.793	121.27	131.847	111.226	131.999	113.585	127.51	120.204	131.542	90.377	88.856	92.356	92.051	91.443	92.812	91.443	94.638	90.834	96.16
114.812	114.498	112.932	115.752	109.328	101.965	111.835	107.605	123.429	117.788	115.125	105.255	109.171	114.655	112.932	110.738	113.558	111.208	113.088	119.042	119.59	111.992	120.06	134.004	133.612	123.428	135.649	121.392	130.244	129.147	128.834	125.23	127.423	126.327	130.793	126.17	126.327	126.876	126.562	124.839	90.449	90.214	92.956	92.956	92.094	86.454	84.574	86.297	86.767	85.749
118.329	117.58	119.995	119.912	123.826	125.576	126.408	122.91	124.16	125.992	125.076	122.994	121.494	123.494	120.244	125.076	124.16	122.494	107.334	108.25	127.075	128.074	126.992	127.991	130.323	115.664	124.742	128.99	120.494	127.908	126.992	129.157	122.744	121.994	121.828	114.581	120.744	113.831	118.412	120.412	91.508	91.508	89.843	90.676	89.509	91.009	90.509	89.843	92.508	92.175
120.529	126.802	122.254	125.077	127.273	123.038	117.236	124.92	116.451	126.959	123.352	125.704	120.843	125.077	123.666	116.608	123.509	123.509	123.509	123.509	127.429	125.704	126.332	124.685	123.666	125.47	126.724	124.92	128.449	127.508	126.253	125.548	124.214	119.51	124.528	123.195	117.863	111.904	123.196	114.099	96.063	96.534	93.868	93.397	94.181	92.456	93.554	91.986	94.809	96.22
115.056	112.798	108.884	112.346	116.109	117.012	121.528	113.4	100.755	98.347	105.873	110.54	112.497	110.841	114.604	112.497	108.884	110.239	113.701	104.519	124.765	123.034	123.56	122.883	122.883	123.26	126.044	123.334	121.528	122.582	117.765	118.518	109.562	123.711	128.754	129.582	116.786	108.884	130.711	118.593	89.315	89.164	90.82	88.261	88.713	91.121	93.982	90.369	89.767	92.627
121.239	124.941	127.755	121.535	123.164	125.682	125.089	121.387	125.237	122.572	128.495	126.126	124.645	126.274	128.199	123.608	117.981	125.682	125.385	127.311	129.088	130.42	127.903	130.124	125.534	124.941	129.236	129.236	121.831	113.687	119.61	125.978	127.014	125.83	130.42	127.311	127.607	127.014	130.865	128.791	81.848	82.589	82.737	87.18	84.07	82.589	82.145	80.368	83.477	81.996
124.333	123.141	124.78	125.078	126.419	125.674	126.568	125.823	121.949	117.33	116.287	124.78	124.78	124.78	124.78	124.78	124.78	124.78	124.78	124.78	125.823	123.588	124.035	125.525	123.588	123.588	121.8	120.757	121.204	123.588	123.737	125.376	121.8	118.075	121.204	118.224	120.012	123.439	129.697	125.078	90.36	90.807	93.042	92.744	92.446	90.062	84.4	93.042	96.767	90.509
119.044	113.319	111.41	106.676	105.685	114.158	104.845	111.64	107.746	105.838	106.296	104.692	108.509	111.639	104.998	109.731	110.494	113.09	105.379	109.426	107.822	110.57	131.03	130.114	130.572	133.015	129.351	118.815	125.992	130.419	130.877	131.183	129.198	129.198	129.961	134.237	131.794	128.893	129.809	129.656	87.668	87.82	90.111	89.805	90.874	87.057	90.569	88.584	89.195	89.195
119.522	123.266	107.356	119.522	112.815	118.275	120.302	119.834	115.623	114.843	118.743	120.614	118.899	120.614	119.055	122.174	113.439	119.055	119.055	119.055	127.166	126.698	126.854	128.882	127.322	126.542	129.973	123.89	128.881	130.051	128.336	129.584	127.868	128.726	125.294	127.556	132.703	129.895	126.776	128.024	95.111	94.565	94.175	94.175	93.396	94.877	91.29	91.524	103.612	106.108
111.609	107.259	112.697	113.318	113.473	107.259	109.124	106.172	113.473	109.279	108.502	101.822	115.804	107.104	97.473	107.104	119.066	114.716	113.473	109.279	126.29	126.212	127.144	126.523	128.619	123.959	122.096	125.824	122.639	123.804	122.639	128.154	133.747	128.542	128.93	128.542	128.076	132.27	129.318	129.63	90.327	92.035	92.035	90.948	89.705	87.686	92.035	87.686	89.394	88.773
113.58	116.438	112.437	116.438	114.866	115.295	111.58	114.866	114.866	114.866	114.866	114.866	114.866	114.866	114.866	114.866	114.866	114.866	114.866	114.866	117.724	101.577	124.297	131.156	125.869	130.728	129.584	129.441	118.867	103.292	132.156	124.44	126.012	128.584	126.869	121.297	126.155	124.583	120.868	123.583	87.43	87.43	86.716	88.574	84.858	92.432	90.717	90.146	86.144	99.148
122.417	126.442	120.405	123.191	119.94	119.166	121.798	126.132	126.906	122.107	124.739	125.203	115.141	121.488	122.262	122.262	122.262	122.262	122.262	122.262	124.12	124.275	123.965	125.049	125.203	129.693	123.036	112.819	124.429	113.439	106.163	125.049	123.191	126.442	124.894	124.894	122.107	123.965	122.881	125.358	94.398	92.85	94.089	93.47	93.624	93.779	95.327	91.612	95.946	94.708
115.704	124.809	124.506	117.525	115.249	118.739	106.903	114.339	111.152	103.413	113.883	114.187	111.152	98.405	106.144	106.599	114.035	114.035	114.035	114.035	121.167	125.113	124.05	125.72	130.12	128.603	129.969	126.023	124.202	129.665	125.568	123.595	124.506	125.416	125.568	125.72	126.934	124.809	126.327	126.782	89.3	90.818	89.604	94.004	88.541	90.514	90.362	89.3	89.3	88.845
115.407	116.935	114.49	108.988	118.311	116.63	108.835	115.56	113.726	115.254	114.796	114.184	112.809	99.206	114.032	111.586	110.669	110.516	104.556	109.294	120.986	124.195	124.501	124.042	125.112	125.188	125.112	123.508	123.125	116.935	118.617	130.08	120.604	129.926	129.01	128.016	128.321	127.099	125.036	126.946	89.883	89.731	89.578	92.787	88.355	88.202	87.438	90.036	90.8	90.8
124.441	117.73	124.136	122.458	123.373	125.662	120.933	126.729	124.746	126.272	127.34	122.763	125.509	118.645	123.679	123.526	121.085	126.424	127.95	124.441	123.983	125.738	123.526	126.424	129.551	127.492	126.882	130.314	126.881	124.365	122.839	123.068	124.365	127.264	124.746	121.543	126.577	123.144	123.526	123.068	91.798	93.476	89.815	91.645	91.34	92.103	91.721	92.408	91.34	93.323
122.745	123.6	126.736	127.307	126.309	126.736	128.02	126.309	125.311	126.451	122.887	124.598	127.734	127.307	121.462	125.311	124.028	129.445	125.739	126.309	119.751	130.871	122.032	125.739	129.303	129.73	131.156	130.871	133.152	133.722	126.594	129.873	132.581	130.158	128.02	129.873	129.873	129.873	129.873	129.873	91.809	89.528	92.236	92.379	88.957	98.652	89.528	90.953	90.953	92.522
97.355	111.398	114.574	112.735	116.079	115.577	116.079	113.738	120.091	118.419	119.088	120.425	118.085	120.759	120.759	122.933	124.939	119.422	119.589	117.082	130.455	127.781	127.948	128.617	125.44	130.79	125.607	116.246	127.613	95.015	124.437	129.954	124.772	101.702	126.945	126.61	127.279	121.261	129.118	122.431	90.25	90.083	88.411	88.829	87.994	89.08	89.247	90.083	92.842	93.677
124.014	128.304	130.523	121.574	118.837	129.266	116.841	126.233	124.162	123.719	123.94	122.018	124.68	123.718	120.613	121.352	120.834	123.349	120.613	122.832	128.969	127.047	124.384	128.378	128.378	126.011	127.342	110.333	119.651	126.899	128.378	129.709	129.857	127.786	123.497	128.969	127.564	127.564	127.564	127.564	89.7	89.33	88.369	90.366	91.179	89.552	90.144	88.739	90.292	87.999
118.197	111.672	110.596	111.058	111.825	111.748	114.512	112.9	111.595	114.512	111.595	113.975	104.071	111.058	99.695	103.226	103.918	107.142	113.13	111.902	132.938	129.253	132.785	113.898	131.863	134.32	128.946	127.257	126.95	124.8	125.875	124.186	125.261	124.186	124.186	125.721	126.029	122.65	121.576	107.91	92.401	95.012	97.008	93.015	96.24	92.401	91.94	90.712	90.405	90.866
113.792	98.385	106.012	100.673	103.266	105.554	109.521	110.893	105.707	106.775	110.893	106.012	106.012	106.012	106.012	106.012	106.012	106.012	106.012	106.012	126.301	116.69	122.182	127.216	126.148	129.657	125.385	125.69	124.47	124.623	125.996	126.911	124.318	124.928	126.606	123.707	125.08	125.08	125.233	126.758	90.147	90.605	89.842	90.3	93.656	91.367	90.147	83.13	91.367	90.3
131.691	128.248	131.535	130.909	131.691	133.256	135.447	128.405	124.179	121.362	119.483	130.909	130.909	130.909	130.909	130.909	130.909	130.909	130.909	130.909	122.301	129.031	124.805	129.031	126.526	125.587	118.388	129.5	130.909	130.126	129.657	117.292	127.779	127.779	127.779	127.779	127.779	127.779	127.779	127.779	91.938	91.312	92.564	89.434	94.129	94.598	93.19	90.686	89.746	91.468
115.161	119.208	116.194	111.592	117.384	118.256	114.606	113.258	118.256	116.511	117.463	115.876	112.306	117.384	114.924	116.59	121.906	117.542	110.084	114.924	105.006	124.207	127.223	132.459	108.021	130.714	126.588	127.064	125.318	126.429	127.699	126.27	125.001	124.525	125.001	125.477	125.636	128.651	121.986	121.51	89.454	89.454	95.008	89.295	93.897	92.31	87.867	91.675	88.501	106.434
111.242	123.681	108.093	104.157	113.604	116.753	112.03	114.076	115.179	113.604	113.604	113.604	113.604	113.604	113.604	113.604	113.604	113.604	113.604	113.604	123.917	123.996	124.626	124.704	126.043	125.02	122.343	122.5	114.864	121.792	130.452	130.845	127.381	129.191	124.626	129.192	126.594	123.602	124.153	123.996	91.403	92.506	91.403	90.774	92.191	89.829	91.403	89.829	89.199	90.774
117.233	112.232	110.261	111.928	107.381	111.322	114.202	115.793	112.535	108.972	109.351	107.382	110.867	115.263	103.517	110.261	107.761	117.006	105.26	95.332	125.038	125.72	125.872	124.205	127.616	128.07	125.72	126.403	124.129	122.992	124.356	123.674	122.69	124.811	126.631	123.75	126.402	127.236	130.95	130.267	89.345	89.951	89.8	87.223	91.012	93.437	92.528	90.861	91.922	92.982
119.894	116.978	122.325	122.973	124.431	125.403	122.649	121.515	117.464	122.325	122.325	122.325	122.325	122.325	122.325	122.325	122.325	122.325	122.325	122.325	127.833	115.196	117.545	124.593	125.727	127.672	118.76	130.912	128.724	121.838	127.266	129.21	123.378	126.375	117.545	130.911	131.398	125.646	128.562	128.481	91.542	90.489	87.978	88.221	87.654	89.355	87.248	87.33	88.707	86.924
114.395	113.447	111.707	103.327	109.81	109.968	102.852	110.917	109.652	105.382	114.395	108.07	109.177	113.605	109.968	107.438	109.889	109.889	109.889	109.889	122.855	123.092	124.752	123.646	122.38	123.092	126.571	125.068	123.488	123.171	124.278	126.887	129.101	129.338	125.226	122.855	128.389	128.39	126.65	117.479	87.831	90.045	89.096	89.412	88.938	90.361	89.254	92.416	88.147	90.835
122.819	127.669	116.875	126.574	122.819	125.792	120.004	123.602	125.948	122.037	124.384	120.786	122.976	114.842	115.155	114.216	114.06	113.59	116.719	111.244	114.998	130.953	132.048	125.792	127.825	132.361	125.948	133.769	100.92	124.853	129.389	128.451	117.345	128.92	127.981	125.948	124.384	124.071	121.099	125.479	93.255	90.44	90.283	93.412	95.132	92.943	95.915	92.004	95.289	93.255
112.623	116.142	113.388	110.481	107.881	116.142	110.023	116.754	107.728	111.399	105.739	109.258	105.739	110.787	112.929	114.918	108.187	117.978	110.787	114.918	107.422	116.907	127.617	128.229	130.677	120.273	128.994	129.606	132.819	129.606	128.841	130.83	128.841	124.251	133.278	128.382	130.677	125.475	127.464	124.251	89.598	89.368	91.281	90.822	91.74	92.352	91.587	92.199	92.581	89.98
126.991	121.673	121.066	119.85	123.345	124.56	122.129	122.129	122.129	122.129	122.129	122.129	122.129	122.129	122.129	122.129	122.129	122.129	122.129	122.129	116.66	114.077	126.991	126.535	105.265	127.295	127.751	127.599	130.334	130.637	124.256	127.447	130.182	130.789	130.182	130.03	131.245	99.643	128.055	130.789	88.097	90.679	89.008	91.743	92.503	92.806	88.097	87.641	88.248	88.097
124.372	123.33	124.223	124.372	123.479	125.562	123.776	120.503	121.991	123.776	123.776	123.776	123.776	123.776	123.776	123.776	123.776	123.776	123.776	123.776	128.39	130.844	126.38	133.448	129.803	127.57	122.363	122.362	122.66	122.735	120.28	121.768	122.438	123.032	116.708	126.157	127.496	129.877	126.455	127.571	91.934	90.223	90.446	90.892	92.38	91.934	91.19	91.859	92.901	93.273
121.369	120.299	103.633	112.654	115.559	115.253	114.183	121.064	121.522	117.547	107.914	118.006	123.969	123.204	120.758	117.394	114.489	120.911	112.501	121.064	132.378	130.085	121.828	133.601	132.378	129.014	128.861	128.25	131.919	132.072	133.143	133.143	126.721	134.213	132.684	134.213	134.06	136.201	136.353	129.626	91.019	91.86	92.548	91.631	92.089	92.624	94.688	93.618	95.071	90.254
119.225	124.071	122.039	125.009	124.384	127.354	124.54	127.667	123.29	125.009	127.198	127.823	125.791	126.104	125.009	125.478	126.104	124.384	126.416	127.198	129.856	132.201	131.888	131.888	131.576	131.107	133.921	131.732	128.918	129.543	116.88	131.888	132.826	119.068	126.729	132.983	130.169	111.408	108.594	131.107	93.272	90.849	90.458	91.005	91.943	89.676	89.285	92.647	90.614	89.52
115.101	116.796	117.258	117.874	114.793	116.796	120.339	117.258	113.407	113.099	106.166	108.323	99.234	110.788	112.636	109.093	114.947	100.774	109.555	113.099	115.255	127.426	128.042	129.428	129.428	128.658	118.645	126.193	127.272	128.35	130.969	128.658	131.123	130.199	130.507	122.496	130.969	132.51	122.034	102.161	85.677	88.45	87.063	88.45	89.836	90.915	88.296	87.063	87.68	88.604
125.392	126.447	128.557	124.487	122.527	122.075	125.844	126.145	130.216	129.01	130.969	130.366	108.357	125.844	126.598	126.899	128.708	129.613	129.613	129.763	129.16	129.311	128.407	128.557	127.201	126.447	125.542	128.407	128.407	128.407	128.407	128.407	128.407	128.407	128.407	128.407	128.407	128.407	128.407	128.407	90.268	89.815	89.966	94.488	89.815	90.569	91.172	93.433	90.72	91.926
105.638	111.035	100.241	105.039	113.883	115.233	118.081	112.384	112.834	110.435	111.709	111.709	111.709	111.709	111.709	111.709	111.709	111.709	111.709	111.709	122.054	121.904	123.853	123.703	121.454	124.303	125.202	125.052	127.301	123.628	129.849	132.098	130.673	128.8	112.235	112.834	107.137	119.505	126.251	129.624	94.545	93.196	99.342	90.497	92.596	91.996	92.746	89.448	93.795	92.746
119.828	120.437	118.914	121.807	119.98	119.218	120.741	118.153	125.157	125.918	122.416	122.568	121.35	110.844	115.564	111.91	126.679	120.132	123.634	123.634	109.017	125.461	123.939	120.284	121.35	121.655	128.354	125.461	126.223	126.984	126.223	121.35	125.766	125.766	123.634	125.918	125.461	122.111	124.395	126.679	89.222	90.288	90.593	90.745	88.461	89.984	90.288	92.42	88.461	91.202
102.941	104.149	116.228	111.85	113.662	98.562	107.622	108.528	113.209	110.038	116.228	111.246	112.907	112.756	113.813	102.941	108.528	108.226	113.662	125.439	126.194	127.251	124.231	125.892	125.741	124.231	123.929	124.533	120.456	124.986	123.778	121.664	130.271	129.818	125.137	126.345	88.899	129.667	128.761	125.741	89.956	88.899	90.409	96.751	91.768	92.221	93.278	89.805	91.013	91.466
115.307	108.69	117.615	111.152	111.306	106.843	114.076	119.616	112.691	111.46	110.075	111.152	115.461	105.304	109.151	120.078	103.611	109.305	107.92	104.842	122.54	124.464	123.463	125.156	125.694	125.079	121.309	123.617	126.541	122.617	123.848	126.156	134.236	129.541	132.389	121.001	131.774	122.309	115.768	132.158	91.3	90.222	90.376	90.222	91.454	90.222	92.531	88.838	90.376	91.3
117.312	108.493	129.805	124.955	120.546	120.987	125.102	122.309	126.425	122.75	127.895	125.984	122.75	122.309	123.632	123.779	125.837	121.427	124.073	118.341	125.175	128.041	118.708	126.425	121.428	119.37	130.026	127.527	122.75	114.299	126.278	108.934	128.776	131.055	118.782	131.128	127.748	129.291	128.483	131.642	90.268	93.502	90.562	89.827	92.914	91.885	92.179	90.562	92.62	92.914
113.587	106.189	106.769	111.121	114.022	112.572	109.96	105.609	111.121	108.075	113.152	117.068	117.939	111.411	115.038	110.831	111.411	111.411	111.411	111.411	119.825	103.143	127.078	129.544	127.223	129.254	118.809	126.062	99.226	129.399	108.075	132.88	132.59	129.109	127.803	124.031	124.176	123.016	128.528	125.047	91.828	93.133	90.667	93.278	91.828	91.683	89.507	91.102	92.408	92.843
123.146	118.093	123.912	122.074	122.534	126.208	125.29	126.055	126.668	126.208	125.902	119.165	125.136	124.371	121.462	123.146	131.72	123.912	118.553	118.859	124.83	127.739	125.136	120.696	120.696	121.615	122.38	124.371	124.83	124.218	124.218	130.955	132.026	132.333	132.026	129.117	126.668	119.471	124.677	108.141	90.687	88.084	92.218	89.768	91.299	89.002	92.218	92.371	88.543	90.074
122.7	118.511	118.66	124.047	113.872	121.803	117.014	122.7	123.598	112.825	117.762	124.047	128.835	122.551	120.306	114.77	101.602	116.565	119.483	119.483	126.292	122.102	124.346	121.952	122.551	121.952	121.653	121.354	121.204	122.251	122.401	123.448	123.0	124.197	123.448	122.251	119.408	122.85	121.204	122.102	93.447	93.746	92.923	92.849	91.277	88.734	88.509	91.801	93.597	88.958
115.273	131.569	126.496	125.42	128.494	122.806	125.727	126.803	128.033	126.803	126.649	126.649	126.649	126.649	126.649	126.649	126.649	126.649	126.649	126.649	121.73	133.875	132.645	135.259	133.414	135.413	135.413	113.428	132.953	107.739	106.355	99.283	88.06	117.425	113.428	130.954	101.897	100.052	130.801	132.492	92.365	92.365	93.749	93.134	90.828	92.672	92.98	94.979	92.057	94.364
108.294	107.55	104.425	103.532	123.028	117.224	123.326	125.112	126.451	124.963	126.749	123.623	121.986	123.921	117.224	120.498	120.052	119.605	121.837	118.266	114.694	105.913	116.629	117.075	127.493	128.832	130.916	112.461	114.843	125.409	127.939	125.707	128.535	129.576	128.832	120.498	125.558	125.558	125.558	125.558	89.914	90.733	91.105	89.84	91.254	90.286	90.287	89.914	91.626	91.552
115.735	115.584	108.228	115.053	113.688	112.171	107.47	109.821	108.532	109.896	112.854	104.058	103.602	112.323	106.939	111.565	117.176	112.626	107.849	110.654	126.882	128.55	128.398	127.64	109.745	94.882	107.925	125.972	127.943	108.077	112.778	127.64	123.697	128.55	126.124	124.759	91.698	128.702	128.702	117.479	90.484	89.726	89.726	87.3	90.333	89.12	90.333	90.181	91.091	90.484
116.593	130.771	121.477	126.203	124.943	122.737	121.949	121.319	123.525	121.634	124.943	121.949	125.573	118.799	103.833	103.36	105.093	108.874	110.292	102.415	123.997	123.997	123.997	126.833	125.573	125.258	125.573	124.47	124.312	124.628	123.052	124.47	125.73	124.312	125.888	127.778	128.408	131.087	129.826	121.477	91.151	88.867	89.97	90.521	92.648	90.363	89.182	89.97	91.23	91.387
114.169	116.741	118.102	115.531	117.195	114.926	114.472	108.421	109.631	113.413	113.413	117.195	115.985	101.765	111.749	120.372	110.388	114.472	107.665	114.018	123.397	121.733	119.766	121.884	124.456	122.338	123.246	121.733	126.422	123.246	124.305	124.607	126.725	126.876	117.497	127.935	127.633	129.296	129.448	128.994	89.89	90.647	88.453	90.722	89.815	90.42	96.925	92.16	90.647	92.462
113.535	110.672	113.853	111.149	102.56	115.443	110.512	111.149	111.149	111.149	111.149	111.149	111.149	111.149	111.149	111.149	111.149	111.149	111.149	111.149	131.507	131.348	128.008	130.553	127.531	127.213	128.963	124.032	127.054	127.054	128.485	125.782	122.919	123.555	124.509	126.259	125.463	123.078	130.076	118.783	91.903	91.585	89.836	91.585	94.448	91.267	91.108	87.45	89.995	88.245
129.432	122.145	126.904	124.376	124.078	121.847	128.837	128.391	122.74	123.483	122.145	120.955	115.75	120.658	116.791	124.673	114.411	122.74	122.74	122.74	109.801	120.211	117.981	119.617	132.853	118.278	133.596	132.555	131.514	127.499	125.863	124.524	132.109	133.299	126.681	126.681	126.681	126.681	126.681	126.681	91.508	91.211	93.442	90.467	95.449	90.095	86.675	82.436	88.162	89.724
112.3	112.449	113.414	117.87	118.835	111.186	117.35	116.014	113.86	116.31	119.132	115.196	106.954	113.191	115.27	111.558	111.929	98.785	112.375	111.78	119.578	123.142	123.439	123.291	125.816	121.509	123.885	118.39	122.4	130.717	127.895	129.529	130.568	120.172	126.113	128.935	105.617	131.163	131.46	133.687	95.22	91.656	90.17	93.289	94.18	92.547	92.25	91.656	92.25	90.764
111.017	114.096	112.556	112.864	120.56	122.407	118.251	114.096	114.096	114.096	114.096	114.096	114.096	114.096	114.096	114.096	114.096	114.096	114.096	114.096	133.181	112.864	135.182	132.412	134.413	131.488	131.488	132.104	131.026	132.873	133.181	130.257	131.642	127.332	133.181	129.949	132.258	123.331	133.335	125.947	92.239	91.47	89.854	90.315	96.164	89.7	97.473	90.931	90.315	90.315
116.817	118.057	111.239	117.282	115.733	120.381	118.057	116.197	103.491	112.014	115.113	106.125	109.999	112.323	101.786	113.253	111.704	116.972	115.578	111.549	132.7	132.081	121.544	129.911	133.32	123.791	122.474	112.711	132.08	117.514	115.422	123.17	130.143	122.551	133.708	132.003	125.108	130.376	123.636	128.671	89.699	90.087	93.186	94.503	94.58	97.447	93.573	94.503	93.108	94.89
120.828	118.286	118.286	114.203	106.499	109.041	114.666	110.89	105.189	112.123	111.429	112.739	114.665	108.424	115.974	114.357	113.586	113.664	106.498	115.128	110.582	130.921	131.075	130.305	120.289	132.77	129.534	132.154	129.226	119.365	129.072	132.77	130.151	129.226	133.078	133.233	129.38	134.619	116.283	122.292	92.4	90.551	92.246	91.013	90.243	90.551	88.702	92.554	91.321	90.551
114.655	113.755	113.454	110.753	111.353	120.059	113.004	116.156	109.852	115.105	106.4	114.655	109.402	111.203	110.903	121.71	124.111	123.511	124.712	126.213	111.803	128.464	129.365	127.113	90.339	127.864	128.764	119.458	98.745	133.718	131.917	132.067	128.614	132.817	118.558	132.967	132.817	120.209	120.359	131.166	91.09	90.564	91.315	91.39	91.54	90.564	95.292	87.862	90.489	90.189
114.795	115.742	119.688	118.741	122.529	123.95	121.109	122.687	108.323	116.689	119.688	104.219	98.062	112.585	103.587	99.957	103.272	110.375	114.163	111.48	123.003	123.872	124.976	126.634	127.738	128.291	124.66	127.344	125.686	128.607	125.844	125.37	123.161	124.502	125.924	125.686	124.345	123.634	126.712	125.766	93.248	94.353	95.221	94.195	92.853	92.459	90.959	88.434	89.933	89.065
126.777	111.012	120.771	123.624	117.468	124.375	120.771	126.627	126.477	125.726	119.42	125.876	126.777	123.023	116.117	123.624	123.624	123.624	123.624	123.624	126.477	118.669	130.981	130.831	114.766	131.581	129.63	130.831	128.128	124.675	130.831	97.199	112.814	122.873	131.281	130.981	133.533	131.882	129.63	127.528	91.494	93.446	91.044	93.896	87.891	94.046	92.395	92.095	92.395	91.494
112.692	113.142	116.595	116.445	111.641	116.595	114.493	117.496	113.743	114.644	112.542	115.394	114.043	114.493	114.193	114.944	115.544	113.442	111.04	105.635	118.247	128.757	125.304	122.001	121.851	122.301	120.349	116.595	128.157	129.208	128.607	126.805	127.706	130.259	126.805	129.058	131.46	123.652	131.31	128.307	91.521	94.374	91.972	87.993	86.266	91.822	94.449	90.32	91.146	92.272
121.663	116.053	120.45	122.876	121.966	124.089	122.118	121.36	121.815	122.724	122.876	123.331	121.057	123.331	120.905	118.176	118.479	120.905	130.457	123.331	120.298	128.637	124.241	130.305	127.879	118.934	131.215	129.396	130.457	129.699	131.821	121.663	129.85	129.396	129.396	129.396	129.396	129.396	129.396	129.396	91.036	86.488	88.307	90.43	89.823	89.975	92.856	88.914	91.036	89.975
114.744	108.757	118.486	112.2	110.553	113.098	115.343	108.308	106.961	103.668	113.397	116.091	109.505	115.642	114.595	110.703	112.05	112.2	112.2	112.2	121.779	125.971	89.148	118.037	122.678	132.257	127.168	126.42	124.324	125.971	128.066	122.228	129.264	130.91	123.725	128.665	124.474	119.684	123.276	125.372	91.543	90.046	91.693	91.992	91.843	91.394	92.741	89.897	90.346	89.148
107.941	110.939	110.785	110.324	114.321	111.554	115.166	114.705	111.246	105.252	105.943	112.4	113.399	107.48	110.632	106.404	113.014	113.629	108.71	113.091	124.62	125.389	123.698	126.926	119.394	126.465	125.696	126.619	125.696	125.081	126.772	127.695	129.693	126.004	126.004	127.848	96.182	128.463	121.853	108.018	91.263	91.109	90.34	87.112	86.958	90.955	94.183	92.954	91.263	88.957
115.569	111.853	110.304	114.64	120.369	120.214	115.879	115.569	115.569	115.569	115.569	115.569	115.569	115.569	115.569	115.569	115.569	115.569	115.569	115.569	118.744	121.53	127.724	125.866	127.105	128.034	127.724	126.098	124.628	126.408	125.402	121.995	126.95	124.628	122.46	121.53	126.796	123.544	126.331	120.989	88.238	87.077	90.019	89.167	89.941	87.773	84.986	89.012	91.258	91.335
112.9	118.242	115.126	113.642	110.971	112.01	117.945	110.674	109.635	110.971	112.158	114.384	110.229	108.597	109.635	107.261	111.49	111.49	111.49	111.49	122.397	124.103	120.468	123.584	125.068	126.107	125.736	120.32	124.327	125.364	125.068	125.365	124.4	129.668	133.898	117.278	133.823	132.117	131.82	131.375	90.048	89.009	90.641	92.422	91.977	90.344	90.196	90.344	89.602	91.977
115.272	113.235	101.954	115.272	112.608	101.64	107.751	116.526	107.438	112.608	113.392	116.369	109.631	98.977	100.387	113.862	99.917	111.042	114.175	118.249	122.637	129.374	113.392	133.605	125.614	133.605	125.77	126.397	124.047	128.277	128.121	125.144	127.651	126.867	126.24	126.554	124.517	131.254	128.747	129.531	94.198	94.041	95.451	96.0	91.377	97.331	89.027	90.907	91.456	88.792
125.863	126.319	128.144	133.922	125.711	128.904	128.144	120.997	121.909	123.886	124.799	125.863	125.863	125.863	125.863	125.863	125.863	125.863	125.863	125.863	122.366	127.992	129.056	131.641	90.889	128.144	126.167	110.961	128.144	122.061	129.969	129.969	121.757	126.471	131.641	109.592	105.487	129.817	129.513	127.232	88.836	90.052	90.128	91.117	89.596	91.193	90.508	90.28	89.9	90.889
123.551	126.334	124.943	121.85	121.386	122.468	123.242	127.417	122.932	125.252	126.025	121.695	123.396	123.396	123.396	123.396	123.396	123.396	123.396	123.396	122.468	124.324	129.272	117.675	130.045	128.19	124.015	126.489	124.943	126.025	126.798	125.252	120.458	129.581	131.128	129.427	129.736	129.427	130.664	114.428	92.161	90.615	90.924	91.079	88.914	89.378	91.852	90.924	88.296	87.522
119.823	103.456	125.177	122.73	128.083	124.718	122.424	121.965	124.106	125.483	126.248	119.823	120.282	126.707	121.2	122.73	122.73	122.73	122.73	122.73	111.869	128.083	129.001	131.755	118.6	129.46	128.236	127.93	124.871	129.613	128.848	130.072	130.99	115.082	89.078	105.445	126.401	129.766	127.777	130.684	91.372	89.231	89.078	91.372	89.996	92.29	91.067	91.831	85.101	89.384
116.924	117.55	116.767	117.864	120.525	110.504	113.792	113.792	106.903	103.771	113.792	115.828	112.853	114.575	104.554	108.155	113.792	113.792	113.792	113.792	123.814	129.294	130.86	128.824	127.415	117.237	123.657	131.173	130.077	138.376	106.12	123.031	119.899	126.945	131.799	123.031	131.33	129.294	124.753	123.344	91.088	92.027	89.992	90.148	86.547	87.956	87.956	89.522	99.074	98.134
124.842	126.668	126.363	126.363	122.256	123.929	122.408	126.211	128.189	121.799	126.059	132.145	133.818	127.58	125.451	122.408	121.951	118.909	124.69	126.82	126.82	127.276	125.298	123.929	119.669	127.733	124.538	126.363	133.818	121.799	126.972	125.755	122.103	124.233	124.842	128.341	126.972	126.82	126.211	128.189	88.633	91.524	89.09	91.828	89.394	90.459	89.09	87.72	96.24	92.589
116.295	126.926	125.064	121.96	123.744	122.348	126.306	128.245	129.565	121.882	126.383	122.969	128.478	114.821	113.346	114.743	122.348	123.279	127.314	127.702	112.182	132.668	128.944	124.133	128.788	125.84	115.752	87.04	117.614	129.254	125.995	127.392	124.133	130.185	129.409	129.564	126.694	126.694	126.694	126.694	91.851	88.127	92.938	90.92	88.903	94.024	93.093	92.007	92.627	92.162
116.398	127.314	125.818	126.267	123.874	118.491	116.547	128.958	122.828	128.958	128.659	126.865	121.183	124.024	122.229	120.136	120.734	123.874	123.874	123.874	117.295	128.061	124.921	127.014	128.659	127.762	125.669	126.117	126.566	126.566	126.566	126.566	126.566	126.566	126.566	126.566	126.566	126.566	126.566	126.566	90.304	91.052	93.07	93.519	91.276	90.902	94.342	92.323	92.547	90.454
125.705	124.777	125.241	126.942	127.56	123.54	124.622	130.963	125.473	125.473	125.473	125.473	125.473	125.473	125.473	125.473	125.473	125.473	125.473	125.473	118.9	128.179	133.283	131.117	130.963	124.467	126.323	130.654	125.55	127.097	126.633	123.54	132.355	132.509	114.26	125.086	122.921	133.128	129.107	121.684	90.134	89.207	90.289	91.526	90.289	91.681	91.99	94.156	91.062	91.062
118.239	114.203	113.98	114.204	115.698	105.684	107.178	106.88	105.16	115.25	104.562	114.951	108.15	107.403	100.004	107.178	104.786	105.609	110.168	102.769	128.404	130.571	122.276	129.973	130.347	132.664	125.414	125.638	124.742	125.489	124.592	120.033	129.002	133.112	129.973	129.375	129.973	123.62	128.329	126.984	91.334	92.306	93.352	92.53	91.932	92.231	92.156	90.662	92.381	94.548
115.124	109.86	108.08	111.021	111.098	105.758	114.504	109.55	109.628	107.925	110.944	110.634	111.872	112.336	109.474	108.002	111.64	103.746	115.898	106.842	133.002	131.299	130.215	129.287	131.609	123.869	127.429	124.798	125.262	125.262	127.12	123.559	123.559	127.12	114.736	128.513	130.215	129.906	127.584	127.894	89.969	92.136	90.588	93.994	87.647	89.35	93.684	91.208	91.053	92.136
114.33	122.191	124.078	120.855	117.71	122.27	120.855	125.808	122.506	108.512	112.836	127.38	124.943	111.421	117.082	113.78	127.774	116.217	114.015	116.374	131.311	130.839	132.097	129.425	130.996	128.246	128.716	125.258	132.726	128.875	130.682	129.11	132.726	133.984	131.783	132.254	128.402	128.639	130.447	134.299	115.116	81.625	106.625	120.619	90.116	106.625	106.625	106.625	106.625	106.625
120.963	123.772	121.119	124.396	127.205	123.148	124.084	114.409	117.062	123.148	123.148	123.148	123.148	123.148	123.148	123.148	123.148	123.148	123.148	123.148	126.581	129.546	129.077	127.049	132.511	131.418	132.355	126.425	131.886	132.042	122.523	126.737	125.02	131.73	125.644	133.135	122.055	131.106	132.042	132.667	90.221	90.065	90.846	89.753	91.626	91.782	92.406	92.406	96.619	94.747
115.878	112.582	111.797	109.443	116.349	116.663	123.256	111.326	119.174	117.605	116.035	106.617	104.42	101.594	110.07	109.443	104.577	111.64	104.106	111.012	123.726	123.256	124.668	124.982	126.866	127.023	130.633	129.22	131.261	129.848	131.418	123.099	130.319	130.79	118.86	130.319	125.767	125.767	124.668	129.848	90.371	89.273	90.136	90.685	92.726	90.293	92.02	93.04	94.531	91.863
105.329	107.066	108.803	104.698	108.961	112.276	109.908	107.54	114.486	106.277	111.487	102.961	103.75	108.803	122.381	116.065	111.171	109.908	112.276	108.961	127.275	125.854	128.222	127.906	127.591	127.433	135.327	135.643	134.538	135.801	134.695	127.906	135.327	129.959	133.432	134.064	135.958	136.906	135.485	136.274	92.383	92.225	91.909	93.172	91.593	93.962	93.646	91.909	92.383	91.436
122.86	121.468	119.612	121.777	120.54	118.838	119.921	124.253	125.645	124.871	121.622	121.622	121.622	121.622	121.622	121.622	121.622	121.622	121.622	121.622	123.788	123.943	124.407	121.313	124.717	128.12	126.264	131.523	124.407	128.12	123.324	124.717	127.656	126.882	127.811	116.208	128.12	125.49	125.335	127.965	90.684	91.535	92.153	93.546	93.7	92.54	94.551	94.087	92.231	92.617
126.15	127.482	128.266	127.326	126.228	126.385	126.698	126.072	122.232	127.012	121.761	118.0	121.134	125.601	122.936	126.384	128.266	127.482	125.288	123.328	126.15	125.993	124.112	127.717	122.858	125.523	122.231	122.701	128.031	127.09	128.658	128.658	126.463	124.582	125.209	124.112	123.642	124.582	130.068	104.676	92.921	93.391	93.861	90.256	94.332	91.98	93.705	92.451	91.824	94.488
114.983	116.755	116.046	115.691	106.548	112.715	114.416	112.998	112.36	117.322	103.713	109.242	106.62	115.55	106.407	110.942	107.895	116.258	114.558	111.368	123.559	124.693	127.103	125.969	126.394	130.505	126.111	121.433	121.574	121.574	123.275	126.111	125.26	121.433	123.984	125.118	126.252	122.708	129.371	121.858	89.113	88.12	90.247	88.12	89.538	89.396	88.12	96.342	85.285	91.522
109.921	103.199	100.601	107.476	114.657	110.226	116.184	110.073	109.921	102.282	93.879	113.587	116.948	104.268	101.976	112.671	106.56	112.823	113.434	117.254	123.365	123.594	122.983	126.268	124.128	124.434	126.726	126.573	126.344	122.372	121.378	123.364	127.566	131.615	131.309	131.996	132.302	133.982	133.066	133.219	87.616	91.13	91.435	92.046	90.518	94.949	92.504	93.574	92.81	90.518
124.475	128.364	120.897	121.674	125.408	121.052	110.163	114.83	114.674	106.74	115.296	109.696	114.207	113.741	116.23	114.052	108.763	112.652	109.385	116.852	125.719	125.563	129.141	127.741	127.897	126.341	131.008	124.163	120.741	127.586	129.764	115.607	114.518	134.119	133.031	126.341	127.275	133.342	124.008	132.097	93.362	96.784	93.362	93.673	92.273	92.428	95.695	95.073	100.207	114.985
125.525	126.129	125.978	121.443	128.246	125.071	126.28	122.199	121.745	124.013	120.384	121.443	122.954	123.257	123.635	123.635	123.635	123.635	123.635	123.635	127.868	126.96	131.043	129.002	130.362	125.827	125.902	128.17	122.652	119.326	122.274	124.164	123.181	123.786	126.885	127.792	125.524	123.257	124.845	126.885	91.358	90.602	89.09	88.939	87.881	89.997	89.242	90.149	91.66	93.323
119.665	127.331	119.665	124.358	117.944	121.386	124.984	125.14	121.542	122.95	121.855	124.515	124.828	122.794	125.297	123.576	125.766	125.14	123.263	123.263	130.772	134.683	134.683	129.677	127.643	126.079	131.085	130.772	130.772	130.772	130.772	130.772	130.772	130.772	130.772	130.772	130.772	130.772	130.772	130.772	95.261	92.758	93.54	94.166	89.316	101.675	93.696	97.138	91.037	92.758
124.707	126.563	124.553	120.688	126.099	126.872	120.688	125.48	126.099	125.79	130.582	123.47	127.336	123.78	124.553	123.316	123.316	122.852	124.862	121.306	121.847	122.852	127.8	129.346	125.867	120.688	128.572	127.258	125.403	128.804	121.074	121.924	127.8	129.5	118.214	130.66	127.645	127.8	132.283	129.036	93.631	93.476	91.776	93.322	91.312	92.24	95.023	92.394	92.549	90.694
124.011	126.486	122.154	123.547	124.63	123.701	122.928	122.309	123.624	123.624	123.624	123.624	123.624	123.624	123.624	123.624	123.624	123.624	123.624	123.624	128.034	129.426	115.81	132.366	131.592	130.354	133.913	133.449	124.63	125.403	129.89	129.89	129.89	129.89	129.89	129.89	129.89	129.89	129.89	129.89	95.232	93.995	93.995	101.576	92.602	94.614	94.149	91.055	107.146	110.705
108.561	128.336	127.75	125.26	120.866	123.942	124.967	119.694	123.942	124.674	120.573	125.846	118.229	127.75	124.821	122.624	124.821	124.674	124.674	124.674	125.26	125.919	125.187	129.801	126.652	128.776	126.506	129.508	131.12	129.508	131.706	131.339	129.948	128.703	129.875	130.387	131.047	131.486	129.508	130.094	93.327	90.398	91.716	91.716	92.741	93.327	92.009	92.302	92.448	91.423
120.181	120.476	121.949	113.846	123.865	120.034	119.15	123.865	123.128	111.341	112.077	122.539	118.855	124.454	123.717	120.329	119.445	111.783	112.519	112.372	121.949	122.539	122.539	121.065	122.686	124.159	124.159	126.664	124.749	128.874	127.99	129.464	93.512	128.432	110.015	118.56	130.79	119.297	131.379	127.106	90.124	92.481	91.007	95.281	92.628	92.923	92.334	90.566	88.797	94.102
117.995	119.825	116.775	112.199	115.859	116.164	115.707	116.164	116.164	116.164	116.164	116.164	116.164	116.164	116.164	116.164	116.164	116.164	116.164	116.164	121.732	126.766	125.164	129.51	124.63	124.324	124.248	123.104	125.164	125.926	119.52	125.088	125.697	121.732	124.02	125.621	123.714	124.706	122.8	125.393	87.337	92.37	90.692	92.065	92.218	87.642	93.59	101.369	94.963	95.421
122.152	120.563	124.465	125.332	122.441	122.73	119.695	122.297	123.453	126.777	117.672	113.915	122.369	122.369	122.369	122.369	122.369	122.369	122.369	122.369	127.644	128.222	125.621	130.39	130.101	129.956	126.921	122.875	126.921	123.019	131.691	127.644	127.644	127.644	127.644	127.644	127.644	127.644	127.644	127.644	91.514	88.045	89.202	89.924	88.912	88.334	92.236	92.526	94.404	92.814
131.117	129.64	110.583	128.606	131.56	127.424	130.083	130.526	129.344	131.265	131.117	120.185	130.674	113.538	130.821	116.492	124.174	122.549	126.39	124.026	125.06	122.844	123.14	125.208	124.617	109.992	124.617	124.912	128.162	128.753	128.162	125.651	121.367	111.47	129.049	128.458	120.333	126.242	129.787	120.333	90.936	93.891	90.198	90.788	91.823	90.641	92.561	91.675	87.391	85.47
110.868	108.143	115.073	112.036	118.343	113.048	112.581	107.831	112.426	106.118	114.294	115.618	121.38	117.175	119.666	118.343	107.52	113.904	113.904	111.413	122.47	125.585	126.363	124.027	124.494	124.027	119.822	114.372	129.478	121.224	125.273	129.322	131.502	128.388	129.478	130.101	102.225	130.101	125.429	131.347	89.455	87.742	93.348	91.324	91.946	92.725	93.971	92.57	92.414	90.856
107.243	105.784	112.157	104.786	104.556	112.156	109.47	109.93	109.93	112.387	114.997	112.156	110.16	107.09	113.769	108.164	112.233	114.92	115.612	113.616	126.206	122.675	122.214	123.289	122.521	124.21	125.439	121.753	128.817	127.281	124.671	115.458	124.517	122.521	113.922	125.285	129.584	129.892	130.352	120.372	93.04	93.193	92.579	91.965	94.729	92.272	93.654	94.268	91.965	93.04
116.392	113.609	115.31	109.743	109.279	113.764	115.155	115.619	110.207	115.155	114.846	111.444	111.444	108.661	102.012	112.681	114.846	112.836	106.805	103.558	122.887	129.381	125.361	125.979	126.753	130.309	125.979	128.299	124.279	129.691	128.917	127.835	127.68	128.608	120.567	119.176	125.67	130.928	129.227	130.0	94.59	90.724	92.657	90.724	92.193	90.956	91.806	91.497	90.879	88.714
112.144	118.435	115.576	124.584	121.581	121.867	116.577	115.147	124.155	120.437	120.58	125.727	121.724	116.291	120.508	120.508	120.508	120.508	120.508	120.508	108.999	104.566	116.577	124.155	126.728	124.012	118.292	112.287	117.434	117.434	117.434	117.434	117.434	117.434	117.434	117.434	117.434	117.434	117.434	117.434	95.845	95.416	97.418	94.558	91.841	95.702	84.263	84.978	82.834	86.265
114.957	110.943	110.051	116.444	114.808	111.984	111.092	116.444	105.443	114.66	113.024	109.159	107.673	111.984	111.984	111.984	111.984	111.984	111.984	111.984	126.106	131.012	129.971	106.335	131.904	97.416	129.079	124.917	129.823	124.322	132.052	132.201	128.039	108.713	130.566	126.403	122.984	130.12	125.214	122.687	88.942	90.132	92.659	92.956	90.429	92.51	89.24	90.578	89.24	92.361
122.974	124.352	124.199	123.433	123.893	123.893	126.803	123.28	126.343	126.19	121.748	124.046	124.046	124.812	125.884	127.262	123.127	121.902	124.046	124.046	129.866	131.397	129.253	132.622	128.487	116.082	130.478	132.01	127.262	126.956	126.343	126.649	122.208	128.487	128.487	128.487	128.487	128.487	128.487	128.487	89.739	90.658	93.568	92.496	94.333	90.351	90.964	94.027	92.649	91.423
116.926	117.237	115.525	111.789	113.657	113.969	117.704	115.525	115.525	115.525	115.525	115.525	115.525	115.525	115.525	115.525	115.525	115.525	115.525	115.525	137.162	94.978	134.827	130.313	132.181	125.799	135.916	135.294	131.558	135.605	135.761	134.204	128.289	132.648	128.756	130.313	132.414	132.414	132.414	132.414	94.044	94.978	92.643	92.488	91.087	97.624	93.577	92.021	90.153	96.69
125.7	127.064	122.821	122.215	125.7	128.428	121.608	122.063	124.488	117.82	114.335	114.941	116.759	118.426	121.76	122.063	122.063	122.063	122.063	122.063	121.76	122.669	126.912	125.7	123.578	127.822	122.518	127.67	115.698	123.882	124.336	123.275	113.274	130.549	128.276	125.549	127.215	129.943	129.64	129.64	92.21	90.088	90.998	89.482	89.331	90.846	92.968	91.604	91.604	90.998
126.976	123.267	124.234	124.073	129.556	126.814	122.461	123.912	129.556	125.686	122.944	121.171	118.107	124.557	130.523	128.427	123.751	122.944	129.072	126.814	120.526	126.814	131.33	131.007	130.523	131.491	129.556	130.846	129.878	131.813	128.105	131.491	131.491	122.461	122.138	133.265	132.62	130.04	130.362	133.749	89.967	91.661	92.225	93.434	91.258	94.483	91.177	95.692	93.757	93.434
107.89	113.25	115.335	114.591	116.229	115.186	105.508	112.655	114.74	112.804	113.92	113.92	113.92	113.92	113.92	113.92	113.92	113.92	113.92	113.92	125.61	124.27	126.95	131.788	132.459	131.566	123.227	125.907	125.758	126.354	94.414	115.856	113.027	115.186	130.821	131.789	113.102	107.294	129.704	113.399	92.255	89.724	93.595	90.617	92.255	92.255	92.106	93.149	93.149	91.362
117.933	119.254	116.758	117.639	117.052	112.06	112.06	112.941	107.362	103.985	109.271	113.088	122.044	123.512	123.806	122.484	122.338	122.044	122.484	122.044	124.98	125.421	118.227	124.246	125.127	125.861	123.512	126.302	126.449	128.064	127.476	131.881	131.587	129.825	129.679	131.881	124.98	115.731	119.108	131.294	87.248	88.275	92.093	88.863	92.68	89.597	90.624	89.89	89.597	89.744
125.335	126.104	125.027	127.335	127.181	125.642	129.336	125.335	121.641	126.104	123.18	120.41	123.488	115.023	125.335	125.335	125.335	125.335	125.335	125.335	126.874	124.873	123.796	126.874	123.18	124.565	125.335	125.335	128.413	130.875	129.028	132.26	132.106	129.952	130.567	132.568	131.029	127.181	128.874	114.253	90.398	92.861	90.706	94.246	92.553	91.476	91.322	89.936	93.168	87.474
132.874	130.171	128.741	131.761	132.397	132.556	132.079	133.51	132.556	116.977	134.782	134.146	129.536	125.402	125.243	121.428	124.607	123.654	128.741	128.423	116.102	131.364	130.092	122.78	131.92	132.0	128.344	124.051	129.536	130.33	124.766	118.01	130.012	127.469	129.536	109.903	131.761	122.938	127.31	127.628	91.383	92.496	91.86	93.29	91.86	93.767	90.588	93.131	91.383	98.695
118.71	115.198	131.001	132.611	128.953	125.002	126.904	125.587	126.026	123.539	120.905	125.587	125.587	125.587	125.587	125.587	125.587	125.587	125.587	125.587	130.562	131.733	128.806	126.758	130.123	106.565	122.661	130.27	130.562	130.416	126.465	103.053	131.148	115.637	128.367	133.342	133.635	133.05	131.733	131.44	88.713	91.494	92.225	93.835	90.762	91.347	93.542	89.152	95.737	94.859
108.728	112.844	118.79	119.095	117.57	119.4	118.637	121.534	119.552	114.674	113.454	109.338	118.104	118.104	118.104	118.104	118.104	118.104	118.104	118.104	125.802	126.87	128.242	127.632	125.65	127.479	127.022	123.211	128.546	126.717	126.87	132.815	134.644	132.205	131.9	125.04	128.699	125.345	127.174	126.565	91.654	95.77	95.161	95.313	94.856	94.703	95.618	91.045	105.527	93.941
107.555	108.914	114.498	106.8	113.895	104.838	112.385	113.895	118.121	110.574	103.781	104.385	104.536	107.253	114.951	110.574	104.536	108.914	108.914	108.914	133.215	130.196	131.555	128.838	130.045	123.555	130.498	128.687	107.404	121.593	124.913	124.159	125.668	126.574	125.366	122.045	118.121	116.612	128.536	128.687	91.555	90.499	92.008	92.008	92.31	90.8	90.65	89.895	91.706	92.612
128.296	125.4	131.344	125.857	124.79	124.79	126.01	124.181	120.675	111.987	110.92	119.456	117.322	112.902	112.749	109.396	113.511	113.969	113.511	113.511	129.668	126.162	133.173	135.307	132.716	133.478	133.478	113.816	128.296	133.478	128.753	127.076	127.686	128.906	127.839	124.485	128.906	128.448	126.01	127.534	90.039	91.716	90.954	90.801	89.43	92.478	94.002	89.887	92.478	91.563
119.735	124.404	119.216	126.479	124.231	118.87	115.238	120.945	123.02	123.193	125.614	122.156	120.599	125.787	123.539	119.562	119.216	115.93	121.55	121.55	110.223	118.178	112.644	126.998	127.863	130.629	127.344	131.321	110.569	129.246	130.629	123.366	127.171	126.825	123.366	132.878	125.787	123.712	118.697	126.133	90.336	94.14	95.351	91.892	92.584	90.855	87.569	91.2	91.028	91.2
110.626	109.093	108.582	115.477	113.689	111.306	110.455	118.966	116.839	117.179	119.732	116.414	112.838	108.923	108.838	106.54	120.158	123.818	117.094	118.797	132.33	129.266	128.925	128.414	130.968	126.201	130.457	124.499	107.987	105.093	134.373	129.606	134.543	105.433	134.713	100.326	132.84	124.84	119.222	118.201	89.261	92.155	93.517	92.155	91.815	90.453	92.155	92.496	91.304	93.347
113.617	103.178	117.98	110.501	117.824	115.799	113.462	112.994	116.422	113.617	113.617	113.617	113.617	113.617	113.617	113.617	113.617	113.617	113.617	113.617	125.692	125.147	123.822	130.912	132.002	131.379	131.847	130.834	133.249	131.146	131.613	122.265	128.73	123.589	123.744	123.667	125.458	124.836	124.368	125.225	92.116	95.7	95.544	94.609	94.297	91.96	92.895	89.935	92.428	95.076
118.935	123.772	122.16	123.625	114.83	120.107	120.547	125.238	119.374	123.919	122.453	123.625	120.401	120.694	120.547	121.573	122.892	121.72	124.651	121.72	110.433	120.254	123.186	119.228	125.971	123.332	122.306	123.772	125.384	126.997	124.945	123.332	124.798	124.505	122.013	122.16	119.228	125.971	130.368	117.909	88.006	93.43	94.309	92.843	90.791	91.964	93.136	92.55	94.749	92.55
117.646	111.451	114.171	111.753	113.868	115.984	109.637	107.975	112.81	112.81	112.81	112.81	112.81	112.81	112.81	112.81	112.81	112.81	112.81	112.81	125.655	123.993	125.806	128.829	124.597	128.375	113.717	130.491	118.402	130.944	131.7	121.575	128.526	131.095	126.411	117.495	130.642	131.549	131.095	130.793	87.726	87.877	86.215	91.05	88.784	92.259	89.539	92.41	90.748	88.784
111.166	104.134	113.459	109.179	114.223	108.261	111.471	114.529	112.236	109.943	114.681	112.083	111.471	113.153	107.803	106.886	109.331	101.994	106.886	102.3	123.318	123.776	122.554	125.229	126.834	127.063	126.452	128.439	126.298	126.68	125.535	130.35	120.338	122.783	130.273	126.604	130.197	131.572	127.904	130.426	94.198	92.058	89.918	91.141	89.307	93.434	92.364	90.071	92.976	90.836
125.024	122.184	112.873	110.032	111.61	104.035	116.502	127.549	123.288	127.233	106.718	114.451	115.398	115.713	118.396	115.398	120.132	114.451	116.029	119.343	121.394	125.813	123.762	122.657	126.918	123.446	124.708	127.076	123.762	127.391	124.235	126.76	128.338	130.705	132.915	129.601	133.861	127.707	126.76	127.549	88.886	93.147	92.989	93.936	89.359	90.937	88.886	96.618	91.884	90.779
125.357	122.722	122.557	124.698	124.863	121.405	121.734	126.674	124.039	124.039	126.18	128.156	115.642	115.971	120.746	117.453	123.38	123.38	123.38	123.38	127.333	126.015	127.497	127.827	123.71	127.827	128.156	127.662	127.003	126.509	126.18	129.803	126.839	119.429	123.381	125.851	121.569	122.722	125.851	125.027	91.271	94.729	93.741	92.588	94.4	92.588	91.271	93.906	91.436	91.271
108.893	111.649	113.027	114.559	111.955	119.306	114.405	104.146	100.93	102.155	103.227	101.543	111.343	109.812	112.109	107.055	105.524	119.459	103.84	107.362	119.076	130.408	125.047	119.382	129.182	125.278	126.272	123.976	126.809	124.052	125.354	123.363	120.837	119.995	128.646	129.489	124.359	132.474	129.718	129.106	98.404	93.733	93.657	89.139	90.824	91.819	90.671	90.747	90.977	92.661
125.708	125.249	129.377	126.778	126.013	125.86	125.249	128.46	127.237	130.448	128.307	128.766	122.038	128.613	126.931	126.931	126.625	127.848	120.203	126.931	122.802	122.573	123.184	131.824	96.96	131.748	112.634	130.065	131.442	131.748	121.12	132.742	132.894	133.582	132.283	125.096	132.436	132.665	129.607	127.925	88.244	90.079	91.914	91.302	92.067	90.997	89.009	100.63	94.055	92.373
110.688	104.754	106.94	97.416	111.312	103.037	91.483	89.921	98.977	109.439	112.093	101.007	103.896	103.896	103.896	103.896	103.896	103.896	103.896	103.896	106.003	133.172	134.733	133.64	133.172	125.052	115.684	109.751	129.112	129.112	129.112	129.112	129.112	129.112	129.112	129.112	129.112	129.112	129.112	129.112	86.955	88.36	89.609	89.14	87.891	92.732	87.423	90.702	89.765	91.17
113.4	102.798	112.918	107.296	109.384	113.882	113.079	113.561	111.954	113.4	123.199	121.754	123.199	115.167	125.288	121.111	120.95	124.324	128.5	117.898	121.834	123.44	125.528	126.974	131.07	133.4	130.508	128.661	129.706	125.528	114.043	126.091	127.778	124.886	126.011	121.834	123.842	127.617	126.733	126.492	90.589	89.947	90.268	88.501	90.429	91.874	91.393	88.019	90.268	89.786
120.359	115.245	121.158	122.596	123.235	124.833	121.797	124.513	118.761	119.56	122.276	127.23	121.797	121.957	123.075	120.518	119.879	122.596	117.962	110.611	127.07	127.39	117.482	125.792	131.384	126.111	124.194	124.194	127.23	125.472	124.194	127.39	119.719	129.307	127.23	125.152	128.029	126.111	126.111	126.111	90.876	92.714	86.882	88.48	88.639	92.235	93.433	93.433	87.681	91.436
116.471	116.756	111.182	114.898	108.609	111.896	106.893	101.318	104.892	113.898	119.615	112.468	112.182	112.182	112.182	112.182	112.182	112.182	112.182	112.182	117.614	128.478	115.756	122.617	125.619	127.477	131.051	124.19	129.479	130.908	100.746	124.047	128.907	129.765	131.194	117.9	113.183	124.047	124.047	123.475	89.025	89.74	91.884	89.74	89.597	90.026	90.026	88.167	89.883	87.024
110.585	108.071	113.099	113.099	112.627	114.67	112.156	105.086	108.071	112.47	114.198	112.47	117.655	110.428	109.485	116.398	109.171	116.084	117.498	110.113	128.967	123.94	125.825	122.84	125.982	122.84	127.553	126.139	125.354	126.611	124.568	124.411	126.296	125.982	124.882	125.511	126.296	124.411	124.411	123.782	90.945	89.217	90.788	90.945	90.631	93.145	92.831	88.903	100.058	88.431
113.718	118.114	112.904	116.812	111.601	117.951	120.068	108.67	110.95	108.344	106.716	98.737	112.089	107.204	112.578	106.227	104.762	116.16	100.366	101.994	126.907	127.07	125.767	125.442	129.35	125.605	126.256	126.907	127.559	127.884	128.21	127.721	126.582	126.744	125.116	122.999	122.185	130.327	126.582	125.767	95.725	94.585	95.399	94.259	95.236	93.689	94.259	92.794	93.201	92.224
126.61	128.602	125.061	123.438	120.488	125.651	124.544	120.267	125.061	125.282	123.586	120.856	126.462	123.217	123.733	121.668	124.84	122.627	124.176	121.152	131.846	128.306	132.437	131.846	132.142	130.814	124.766	115.03	113.555	120.34	129.339	112.227	115.767	123.881	122.258	66.498	85.527	129.486	124.176	120.635	91.28	91.133	89.215	87.887	90.248	90.838	88.772	92.165	88.477	89.657
119.656	121.472	122.683	126.619	115.417	119.202	118.293	115.569	117.385	108.908	115.569	112.239	115.417	116.78	114.055	113.752	116.174	116.174	116.174	116.174	114.661	124.5	119.807	122.532	117.385	116.931	113.45	117.385	117.385	117.385	117.385	117.385	117.385	117.385	117.385	117.385	117.385	117.385	117.385	117.385	89.533	91.349	85.446	87.868	95.436	93.923	93.771	90.744	85.597	90.744
120.884	117.79	112.237	113.824	109.62	120.962	112.872	110.016	111.92	116.679	119.297	122.787	121.28	112.634	115.41	117.234	113.11	113.982	116.52	115.965	129.132	134.447	134.289	128.101	130.957	124.77	130.481	132.702	129.132	132.86	127.467	132.068	126.832	126.039	131.036	123.422	133.178	107.24	126.832	131.75	89.789	90.107	91.534	88.362	94.866	91.534	91.376	94.866	89.472	90.424
117.563	109.342	116.14	115.35	117.247	109.026	115.033	108.236	107.761	118.195	106.497	114.559	104.283	112.346	116.772	116.772	113.927	114.085	105.864	114.085	125.467	126.89	129.103	128.945	126.258	127.048	125.309	125.467	125.941	126.416	124.677	127.206	126.732	126.258	123.096	128.313	125.941	120.883	124.835	123.886	90.372	91.953	91.32	90.688	91.004	90.53	91.478	89.897	94.324	89.423
100.574	111.73	126.402	126.555	92.474	102.561	112.495	120.289	120.442	115.398	111.425	118.76	122.275	118.149	119.677	118.302	117.996	117.385	109.132	123.345	109.591	125.485	126.249	127.93	123.957	129.306	109.897	129.458	128.541	117.538	126.402	126.249	126.249	126.249	126.249	126.249	126.249	126.249	126.249	126.249	91.404	91.71	92.169	89.112	90.335	89.57	92.016	96.753	91.252	90.946
120.007	112.926	120.931	114.927	115.389	119.238	115.235	118.622	107.999	105.536	114.619	117.698	115.543	118.006	116.313	114.003	117.544	114.157	108.769	110.77	121.238	119.468	126.55	125.703	123.548	124.549	125.318	126.474	126.935	126.858	129.783	128.706	126.474	128.398	117.698	129.322	111.617	112.156	128.782	126.166	91.834	89.679	92.912	92.142	89.987	92.142	96.761	88.909	94.451	91.219
102.453	109.269	113.163	109.918	104.725	106.672	110.567	106.672	100.993	111.54	109.106	101.642	108.457	96.287	108.944	113.65	111.54	111.703	104.725	115.273	119.167	127.767	128.254	130.526	111.865	132.473	130.526	90.445	126.469	119.005	132.96	129.552	109.593	126.145	128.741	129.39	130.364	125.009	118.031	124.846	87.038	90.932	87.687	89.796	88.174	87.362	87.849	88.985	89.472	88.498
117.74	119.34	113.857	118.884	117.969	103.12	106.699	99.845	109.821	109.745	115.837	116.294	113.781	116.446	115.761	116.598	113.172	112.106	118.959	117.36	111.42	130.154	131.982	113.705	121.777	131.982	124.062	126.499	129.088	121.929	125.585	122.996	123.3	124.976	125.128	124.519	126.194	125.128	124.214	123.909	91.164	90.706	91.011	90.25	90.859	90.859	92.23	92.23	93.448	91.468
115.585	117.005	116.531	100.915	116.058	116.689	113.692	106.436	109.748	116.058	120.475	120.317	114.323	111.01	113.534	118.898	118.582	117.793	116.058	106.436	113.061	129.94	130.886	117.005	106.751	110.537	130.886	129.151	128.047	128.993	124.892	118.74	124.103	124.734	123.946	125.207	122.368	124.892	124.261	124.892	89.872	90.346	93.816	92.396	91.134	88.137	93.5	95.078	93.658	91.765
114.25	117.008	112.182	108.044	111.875	108.197	110.726	121.145	114.327	114.863	117.008	117.774	112.718	114.403	116.396	114.403	98.927	116.472	115.782	109.73	126.125	125.053	124.746	124.593	123.674	124.899	127.811	128.883	128.577	126.891	126.278	125.666	125.512	126.125	125.666	126.585	129.343	121.069	131.335	129.956	90.423	94.56	93.181	91.189	88.738	90.117	90.117	89.044	91.496	91.649
115.235	112.778	112.471	109.245	108.016	118.153	103.869	116.464	117.846	116.771	108.477	112.624	110.935	105.866	117.078	112.931	107.556	105.866	114.314	99.108	126.984	126.985	125.679	125.296	123.222	124.066	127.369	124.374	126.601	124.988	124.451	123.068	123.913	125.372	125.065	125.91	126.37	127.599	130.517	130.364	94.347	91.736	91.121	93.886	92.504	90.968	95.268	89.585	96.804	92.504
110.602	112.194	112.556	110.53	106.259	95.546	112.918	105.607	106.548	106.693	105.535	103.653	106.332	101.626	102.206	113.28	108.141	94.315	99.31	103.87	131.087	128.844	122.474	121.026	97.645	128.047	127.902	129.495	109.299	122.98	125.296	123.704	126.962	124.356	126.6	125.658	125.658	125.586	125.731	126.31	87.583	93.084	91.637	91.058	90.189	90.044	90.913	91.637	91.202	90.189
115.715	116.504	104.51	94.724	108.929	115.084	103.405	110.507	108.297	102.774	103.405	108.297	112.717	112.085	109.56	116.504	117.451	115.715	122.66	124.711	122.817	96.145	125.816	125.974	112.874	125.816	125.185	129.604	119.187	131.024	130.393	132.287	131.024	127.079	125.027	126.29	122.66	123.133	127.394	128.973	94.882	92.357	94.409	91.568	87.149	92.673	88.096	92.988	91.726	90.779
124.29	126.04	126.04	123.269	124.436	123.707	125.602	123.415	126.769	125.748	124.727	126.332	125.457	119.04	127.644	125.019	122.978	124.29	122.54	124.29	123.27	123.124	121.374	124.655	125.02	128.446	123.196	128.082	128.664	127.863	123.926	131.508	130.342	130.706	130.852	130.925	128.81	126.332	129.248	126.988	91.771	90.896	93.375	93.083	89.875	91.479	91.625	92.937	90.896	90.75
114.353	116.931	115.263	115.263	114.657	113.898	111.775	113.898	108.135	110.562	111.017	115.718	109.349	105.86	101.614	103.737	106.012	119.206	123.453	121.178	127.699	126.031	126.486	126.182	126.941	122.998	123.604	125.121	125.576	123.756	124.666	126.182	124.969	125.576	125.728	125.879	127.396	130.126	132.4	132.4	91.756	93.273	94.031	90.998	91.605	92.515	90.846	93.273	90.543	90.543
124.251	128.699	126.623	125.734	123.807	123.658	125.882	125.437	127.661	125.289	123.807	123.807	126.475	123.065	125.734	126.03	126.179	121.138	120.842	118.618	130.33	128.402	131.664	133.146	131.664	133.591	131.96	131.367	131.812	131.96	129.144	135.222	132.109	123.807	133.443	130.774	110.02	129.144	125.734	129.737	91.637	90.377	93.268	91.192	90.673	90.154	91.563	91.711	92.6	92.156
115.495	113.017	113.946	114.721	115.96	115.65	110.384	110.384	111.468	114.411	111.933	115.031	114.101	118.438	117.819	119.058	117.974	114.566	116.425	113.017	124.015	122.621	122.776	127.887	124.17	102.639	121.382	111.468	121.072	120.762	90.866	124.944	117.509	129.127	128.972	121.536	132.689	130.366	122.931	124.944	92.88	88.853	91.331	89.627	88.853	89.627	92.57	91.176	88.388	92.26
104.202	119.508	112.162	117.059	112.008	118.437	113.845	110.631	115.07	110.937	108.488	113.845	111.243	106.498	107.876	106.804	97.162	111.243	111.243	111.243	126.243	126.855	121.651	117.366	112.162	124.865	121.192	125.325	124.406	131.6	123.029	122.11	123.641	126.396	124.559	122.723	127.161	121.498	125.937	128.233	91.652	91.958	97.009	92.111	93.794	92.111	88.284	99.304	90.58	98.08
125.539	124.149	125.539	124.612	125.693	125.539	124.921	121.833	122.605	126.156	124.149	124.767	126.619	128.627	127.083	121.678	118.745	124.921	124.921	124.921	126.079	112.568	129.322	122.991	113.649	109.866	123.762	122.836	123.454	123.686	128.858	127.854	119.826	116.12	124.535	124.226	120.829	120.598	124.767	121.601	90.179	90.257	90.411	90.874	90.565	90.025	90.951	92.032	92.495	86.86
128.596	131.333	119.127	130.149	111.877	130.149	121.198	131.111	119.497	125.859	119.349	122.086	123.048	124.38	123.64	125.119	121.568	117.056	103.001	105.738	96.343	115.132	127.412	129.78	128.596	113.061	126.229	96.047	115.28	123.566	127.708	130.224	129.188	125.341	115.132	113.653	128.744	129.928	121.642	130.519	89.093	88.649	86.282	90.277	91.164	85.69	89.537	90.868	89.537	87.318
126.02	112.791	106.75	117.149	114.167	110.038	114.09	118.984	113.096	105.984	106.061	123.19	109.961	110.191	108.202	107.132	108.126	106.061	104.15	121.126	126.784	128.008	93.444	125.867	113.938	114.396	128.161	122.349	127.09	129.69	129.69	124.032	128.008	126.784	126.784	126.784	126.784	126.784	126.784	126.784	86.868	85.185	85.185	89.009	88.55	87.938	88.397	87.632	87.479	95.891
122.038	123.795	119.989	122.623	122.623	116.036	124.38	123.502	121.013	115.304	123.941	122.623	122.623	122.623	122.623	122.623	122.623	122.623	122.623	122.623	126.137	120.135	126.576	125.99	124.966	123.502	123.209	124.966	124.966	125.698	123.209	127.015	127.308	124.527	124.966	117.207	131.699	131.553	127.161	127.601	90.858	89.686	89.247	90.126	88.515	88.223	91.297	88.662	91.736	92.761
125.176	125.476	124.052	126.751	119.778	128.101	122.477	128.251	124.351	125.702	122.777	128.476	128.476	122.552	128.626	118.352	129.001	122.252	102.23	115.128	125.626	123.527	126.826	127.126	129.976	128.326	127.126	127.126	129.526	110.929	126.376	90.233	126.976	126.976	126.976	126.976	126.976	126.976	126.976	126.976	88.133	91.582	90.982	87.233	90.532	92.482	91.882	89.483	92.482	92.332
117.908	108.783	111.993	115.035	116.894	116.725	117.232	115.204	109.12	114.19	113.345	119.091	118.584	119.429	114.359	107.6	110.303	114.021	114.19	116.556	117.232	131.09	125.175	111.148	120.95	86.475	115.88	132.273	133.287	123.992	122.978	96.108	104.727	129.907	128.893	129.4	125.344	126.189	127.372	124.668	91.545	92.728	91.038	89.517	89.686	93.404	91.038	94.08	92.221	93.404
124.983	119.406	125.586	122.873	125.888	121.366	121.516	125.134	128.752	122.421	122.421	123.024	124.38	122.572	128.149	125.737	123.325	122.421	124.38	123.627	116.391	128.45	133.877	130.56	132.219	119.708	127.094	131.013	92.424	131.465	123.174	130.862	132.52	128.45	131.314	131.314	130.108	131.013	131.917	128.45	90.54	90.239	90.917	89.862	90.164	91.445	89.711	89.485	91.746	89.862
114.548	112.382	114.848	112.382	114.698	110.142	110.516	106.781	103.196	112.233	107.976	106.035	112.308	113.054	111.336	106.184	108.424	106.706	106.856	108.35	128.739	126.573	125.676	124.183	125.228	123.66	124.631	130.606	130.606	129.187	128.963	127.544	125.676	129.113	127.842	127.245	128.814	118.955	125.079	124.183	90.201	89.902	88.408	88.109	91.694	91.993	89.305	97.221	85.869	87.064
128.411	125.781	123.881	129.288	127.534	126.804	127.534	129.726	127.534	126.219	127.388	125.342	127.242	127.242	128.265	127.534	122.42	128.265	125.05	126.365	116.867	121.689	123.881	125.05	122.128	121.835	124.758	124.904	124.027	126.512	123.881	122.858	120.813	122.566	117.159	128.996	127.681	128.85	126.073	106.784	92.61	94.948	95.678	94.363	96.409	93.779	92.464	92.464	93.779	92.61
112.444	113.957	111.384	111.384	115.924	119.858	115.016	118.042	118.345	119.858	118.042	118.95	120.766	118.496	115.621	102.759	103.667	112.897	116.378	112.746	125.91	127.121	128.483	129.693	101.852	113.654	126.97	112.746	120.614	128.18	126.516	129.088	125.91	131.358	121.674	126.667	129.542	123.187	123.489	121.674	89.444	90.806	88.082	90.957	93.529	91.26	91.865	93.076	91.26	92.924
109.883	111.734	116.979	111.58	114.511	114.974	114.819	116.054	115.282	115.437	116.979	114.974	114.974	114.974	114.974	114.974	114.974	114.974	114.974	114.974	125.155	126.698	122.841	121.762	125.001	122.533	123.458	128.549	118.522	122.224	124.076	120.99	124.847	121.916	121.762	124.076	129.475	95.227	126.39	127.624	93.222	91.371	91.216	88.902	91.448	91.216	91.448	90.522	91.216	91.91
109.906	111.973	111.178	112.132	114.836	112.928	110.065	112.292	112.292	112.61	113.564	113.087	108.952	111.814	114.359	114.2	109.111	105.93	110.542	114.995	121.834	118.653	128.911	128.911	121.994	125.731	128.116	125.095	111.099	119.29	117.54	122.152	120.562	125.492	122.709	124.3	126.447	122.788	123.504	124.14	90.98	92.252	95.592	92.888	91.934	93.365	92.57	90.98	90.502	89.389
113.193	122.345	118.312	120.328	118.622	115.054	116.451	118.312	118.312	118.312	118.312	118.312	118.312	118.312	118.312	118.312	118.312	118.312	118.312	118.312	122.345	125.757	126.533	122.345	123.741	128.084	125.757	123.275	128.239	125.757	125.757	127.619	125.757	126.067	125.757	126.688	126.998	126.843	129.48	130.721	93.494	93.184	92.796	90.935	91.322	88.453	87.832	87.057	89.151	89.616
112.695	114.607	115.982	121.335	133.264	125.235	128.37	122.329	125.158	122.176	121.87	122.024	122.1	121.411	118.353	120.417	122.559	120.341	120.341	121.335	124.929	107.954	121.106	123.4	119.271	122.941	115.6	121.106	121.106	121.106	121.106	121.106	121.106	121.106	121.106	121.106	121.106	121.106	121.106	121.106	89.144	93.12	90.214	87.309	87.768	86.391	90.979	89.908	87.003	87.92
117.781	116.334	104.115	116.414	117.62	100.9	118.023	118.022	120.675	123.086	123.81	107.009	116.334	105.642	112.476	123.81	125.578	122.926	126.463	128.955	122.202	126.383	125.418	123.649	127.187	127.83	125.096	123.649	125.418	124.775	126.704	132.331	128.955	109.019	134.582	119.791	109.662	135.386	128.955	130.724	92.459	89.886	88.439	88.922	89.243	89.726	89.243	93.584	93.906	92.298
119.899	122.907	124.713	126.066	123.96	124.261	126.217	126.819	122.607	123.66	124.11	124.11	124.11	124.11	124.11	124.11	124.11	124.11	124.11	124.11	123.058	126.518	125.916	126.217	125.916	126.217	123.66	126.367	126.217	127.871	130.579	130.88	130.73	129.526	122.907	129.075	131.181	130.128	131.03	130.579	89.513	93.575	92.522	91.619	91.168	92.221	91.769	90.867	91.469	91.619
108.855	108.855	115.807	117.771	113.087	116.109	105.984	113.087	113.087	113.087	113.087	113.087	113.087	113.087	113.087	113.087	113.087	113.087	113.087	113.087	113.54	130.466	131.07	122.154	130.315	115.656	130.768	125.328	124.723	122.154	122.91	119.132	121.247	124.119	125.176	127.141	123.061	120.341	123.363	122.607	89.663	89.965	92.383	91.627	90.569	93.441	93.29	90.872	94.65	91.174
126.075	123.818	121.26	121.26	126.828	125.624	121.411	128.784	129.235	124.119	123.367	125.022	121.712	116.144	121.561	125.774	125.022	122.916	123.668	123.818	126.527	129.536	126.677	125.173	125.774	125.022	126.828	117.348	125.925	116.295	115.392	117.047	119.304	113.737	119.455	122.314	121.26	132.696	126.677	132.846	91.167	90.414	90.866	90.866	93.574	91.468	93.123	90.715	93.273	91.919
112.518	110.576	111.771	108.485	115.057	110.576	111.174	112.219	118.343	114.46	112.966	109.68	114.758	119.538	112.368	112.368	112.368	112.368	112.368	112.368	124.168	126.632	124.765	125.885	125.886	124.466	127.08	131.785	125.587	131.635	124.093	114.833	126.856	127.304	118.492	127.005	129.843	125.512	129.246	130.74	93.401	92.504	93.849	96.388	95.043	91.011	91.608	91.16	93.699	93.401
118.679	121.818	122.565	123.014	123.312	122.565	121.669	123.761	122.715	122.416	120.174	123.611	122.565	122.565	122.565	122.565	122.565	122.565	122.565	122.565	125.554	120.548	130.86	131.756	128.245	131.158	125.779	127.198	127.721	122.64	124.807	124.732	121.594	128.319	123.462	132.13	130.935	130.636	117.036	118.754	89.387	89.387	89.686	88.939	91.778	90.284	91.18	89.387	93.273	87.892
115.062	115.82	114.607	109.604	113.697	115.517	116.123	115.062	115.062	115.062	115.062	115.062	115.062	115.062	115.062	115.062	115.062	115.062	115.062	115.062	123.553	129.844	127.798	123.476	124.083	126.433	126.508	125.827	127.342	127.19	127.115	127.57	125.524	128.631	127.798	124.992	124.765	123.856	116.806	117.564	90.804	91.107	89.591	91.865	93.836	92.775	91.411	93.988	87.62	106.572
113.906	113.277	113.277	113.591	114.063	100.076	111.234	108.719	112.805	112.491	102.276	109.977	109.348	112.177	102.433	105.576	111.705	109.82	112.02	110.605	120.977	123.806	125.063	121.606	120.506	125.535	124.749	123.335	123.649	122.549	123.649	120.349	126.006	130.564	129.307	106.205	112.805	126.006	129.464	129.621	90.804	91.118	89.704	87.975	91.275	90.647	90.961	90.018	89.39	89.861
115.394	107.921	106.277	108.519	117.786	115.245	114.498	118.832	113.302	108.818	108.519	114.647	113.9	113.9	113.9	113.9	113.9	113.9	113.9	113.9	123.765	121.373	123.166	124.512	124.886	124.811	125.484	125.409	128.248	125.708	131.312	130.565	130.342	132.135	128.996	129.594	124.96	127.128	125.184	124.437	93.049	92.75	95.665	93.423	95.964	93.796	97.234	89.312	90.807	90.134
121.556	127.678	122.168	122.627	124.311	121.403	125.382	124.617	127.371	122.321	122.933	121.097	123.545	122.933	124.617	121.25	121.709	121.709	123.239	127.065	131.81	132.116	133.34	128.443	125.535	112.985	122.933	129.055	132.575	133.034	133.493	124.923	132.728	134.258	131.504	131.044	131.044	133.799	125.535	127.831	93.549	93.702	90.947	93.243	89.876	92.478	92.631	92.324	93.243	90.488
112.191	112.793	111.138	109.334	108.131	109.484	107.679	114.597	113.244	110.838	113.845	110.086	109.634	110.236	112.943	109.935	107.529	110.988	107.379	105.123	126.253	128.132	127.832	126.403	118.958	119.41	123.396	130.99	129.261	129.035	133.322	133.622	132.494	128.133	125.501	121.064	130.764	128.659	127.757	125.35	94.445	93.693	92.64	89.782	93.242	91.437	93.693	91.136	91.437	93.843
127.677	124.981	128.153	129.898	126.725	125.615	125.457	123.078	128.153	124.505	120.857	125.615	125.615	125.615	125.615	125.615	125.615	125.615	125.615	125.615	126.091	126.725	124.188	130.215	125.932	125.139	123.871	121.967	123.712	124.505	121.333	122.919	125.139	124.664	123.712	125.932	122.126	120.698	124.664	121.967	89.453	93.418	89.77	88.184	93.894	93.418	96.59	90.246	90.88	88.66
117.357	114.595	115.57	119.307	120.607	114.757	117.032	113.295	109.883	110.208	106.308	115.245	114.27	119.307	127.756	128.731	127.919	124.182	117.52	114.432	127.594	125.481	129.544	126.619	126.294	128.081	123.207	124.669	130.193	128.406	131.818	133.281	132.793	127.919	111.995	120.119	113.457	116.382	91.197	131.818	93.147	91.684	92.984	89.735	93.309	91.684	92.334	92.497	92.009	91.847
120.331	116.936	104.81	114.188	107.558	107.235	117.259	112.409	107.882	111.439	115.158	114.349	119.846	113.217	109.499	111.439	121.302	112.732	113.702	116.613	125.182	125.667	125.344	126.637	125.182	123.403	124.374	128.739	109.014	127.769	131.488	132.619	131.973	131.003	124.859	131.649	127.769	123.08	132.943	127.769	94.058	93.169	94.22	93.007	94.462	95.432	93.815	91.552	93.169	88.642
110.563	106.18	110.412	114.795	117.667	112.83	114.342	114.342	112.377	111.621	112.604	112.604	112.604	112.604	112.604	112.604	112.604	112.604	112.604	112.604	126.887	130.968	125.073	116.986	132.026	129.002	131.421	112.679	121.37	124.544	132.177	122.504	120.388	130.438	127.113	127.794	124.09	124.771	124.922	124.544	91.897	92.501	92.35	92.426	92.199	92.501	92.653	92.501	90.688	90.99
125.676	121.308	124.896	125.988	124.272	125.052	122.088	124.428	121.932	123.96	127.08	124.272	120.528	120.216	125.052	122.244	124.584	121.308	124.428	124.584	110.856	123.024	128.484	129.108	130.044	120.06	131.448	114.444	131.76	120.684	126.924	132.54	123.336	130.356	131.76	130.356	126.612	128.484	128.484	128.484	88.86	88.86	90.108	92.448	90.264	93.852	88.236	87.768	92.292	91.044
124.377	130.333	115.824	130.944	125.904	124.682	125.752	123.919	127.89	121.933	122.697	122.697	125.752	125.752	124.53	124.53	123.003	123.613	126.668	125.904	133.54	131.402	129.417	130.333	132.319	131.555	130.639	129.57	112.617	125.904	127.737	127.89	129.417	128.806	128.348	124.53	129.417	129.417	129.417	129.417	89.709	90.778	90.625	94.138	92.0	92.0	89.861	94.138	90.167	90.32
111.007	107.791	109.782	113.15	107.026	108.557	109.476	101.514	114.375	101.667	114.835	113.61	118.203	109.782	109.782	109.782	109.782	109.782	109.782	109.782	124.175	122.797	123.562	123.256	124.021	124.175	121.419	130.912	129.227	128.921	129.38	131.065	130.299	129.227	118.05	131.065	130.146	127.849	131.065	126.012	90.49	89.112	90.643	92.021	92.174	89.877	90.49	92.327	89.877	90.949
115.654	113.432	114.464	103.199	103.437	109.307	108.91	112.639	106.055	115.336	110.18	115.098	121.206	120.254	121.444	122.158	120.572	120.492	123.19	123.824	124.221	124.379	121.206	120.73	121.524	123.11	121.841	121.682	124.855	121.206	119.778	122.793	124.062	126.283	126.283	120.572	119.144	122.317	122.0	124.062	85.826	87.889	87.572	88.206	91.696	89.951	89.634	90.427	87.889	90.586
114.108	112.182	115.292	109.22	111.293	109.96	113.071	113.219	117.218	113.663	111.442	114.7	114.848	115.589	114.848	113.219	113.663	114.848	116.033	110.553	131.141	125.809	129.808	130.104	131.289	127.734	128.178	126.697	122.846	126.697	128.919	128.178	111.59	128.178	125.364	122.254	122.698	122.402	121.958	125.512	91.002	93.076	89.817	90.409	92.335	93.816	92.335	96.186	106.258	91.002
116.023	117.69	120.417	117.69	118.599	116.781	110.721	109.812	117.538	112.388	107.54	114.963	111.63	104.358	115.493	115.493	115.493	115.493	115.493	115.493	125.568	128.143	131.021	129.809	120.417	130.415	125.568	100.874	132.233	129.658	125.265	131.476	134.506	132.385	132.385	131.627	130.567	126.78	127.84	130.264	93.299	94.966	94.208	93.299	92.39	91.633	93.451	94.208	91.33	87.997
119.805	90.447	117.942	123.754	120.848	118.836	118.389	123.754	120.922	124.946	123.084	122.86	121.593	118.687	120.178	123.977	122.339	121.891	126.809	125.542	123.307	128.076	127.032	124.648	127.33	128.374	125.393	127.628	126.585	124.201	124.052	126.287	128.076	126.585	125.691	126.138	125.989	123.903	125.989	126.883	90.522	91.267	90.82	92.608	88.286	88.435	89.478	92.608	89.18	97.824
116.068	118.022	113.462	112.014	113.969	114.91	118.167	116.864	93.342	111.652	114.186	101.954	114.403	120.772	126.49	126.056	124.753	125.984	125.694	125.332	128.299	101.231	129.168	122.075	108.468	129.313	131.629	130.181	131.194	130.905	132.642	126.273	128.878	130.905	130.181	126.852	129.023	127.72	124.825	124.246	86.755	88.565	88.854	88.42	91.098	96.743	91.822	94.21	90.953	91.098
119.102	122.327	121.406	116.645	116.184	120.024	112.959	122.942	122.174	123.095	122.481	121.099	122.942	114.034	124.631	124.017	124.17	122.174	122.174	122.174	126.628	111.423	130.16	128.317	130.16	128.01	125.092	121.099	122.02	123.403	124.017	122.942	123.71	128.624	123.095	121.252	122.635	126.781	123.863	123.863	90.536	88.693	90.536	88.232	90.075	89.461	91.15	89.768	88.386	86.236
124.482	125.834	119.676	128.612	125.308	129.739	121.928	116.22	128.161	129.138	127.936	122.378	130.19	130.716	125.083	130.04	114.418	126.66	131.692	130.866	118.023	116.821	124.331	127.486	130.79	128.087	128.988	129.138	125.683	127.486	127.486	127.486	127.486	127.486	127.486	127.486	127.486	127.486	127.486	127.486	90.235	93.84	89.785	91.737	90.761	87.982	90.836	88.733	90.986	92.038
120.869	125.944	125.79	122.252	126.789	122.637	124.636	125.636	117.947	112.412	110.874	107.49	106.644	122.714	121.638	124.175	120.638	112.104	110.797	109.566	130.249	129.403	127.173	124.559	127.788	131.556	127.173	119.792	128.48	125.404	131.556	130.402	130.556	129.71	124.944	129.403	122.252	117.178	120.792	121.099	85.885	90.652	89.422	89.729	92.651	89.729	89.576	102.646	89.729	89.729
115.89	116.509	115.116	112.794	123.321	111.091	112.794	107.375	107.84	116.509	115.89	114.806	115.89	113.877	114.497	119.605	114.342	114.342	116.819	116.509	119.915	121.308	129.977	127.81	132.919	131.835	130.132	134.312	119.605	131.835	127.655	129.977	127.965	129.049	131.525	121.773	130.751	122.547	132.609	131.835	91.662	91.972	92.901	93.365	92.359	94.681	92.359	91.895	91.662	89.65
122.887	124.249	125.308	125.308	123.039	121.526	122.736	125.308	123.644	124.249	116.835	123.644	123.644	123.644	123.644	123.644	123.644	123.644	123.644	123.644	126.67	127.124	126.065	126.216	124.249	125.006	125.914	125.46	126.519	123.795	123.644	123.795	123.947	130.604	131.966	125.006	130.301	131.512	132.117	131.966	91.416	92.627	90.206	90.962	92.022	90.811	92.324	93.535	95.048	102.31
118.626	115.737	118.474	112.24	111.479	103.42	106.157	117.562	119.082	110.415	110.871	108.286	106.461	115.585	110.263	106.918	111.784	113.152	118.778	121.667	120.907	133.984	134.744	132.007	125.925	119.539	125.165	125.925	126.533	124.404	126.077	126.989	124.252	123.948	123.188	126.837	127.902	125.925	126.837	123.796	89.735	91.256	91.408	90.799	91.104	91.256	90.799	90.799	92.016	90.951
119.24	121.997	115.563	123.682	119.393	121.691	121.844	114.031	120.618	120.771	119.546	120.618	120.618	120.618	120.618	120.618	120.618	120.618	120.618	120.618	124.295	124.142	124.295	129.043	121.691	130.575	130.422	130.729	127.512	125.061	130.575	126.286	130.882	128.89	129.197	127.971	123.835	125.214	131.188	130.422	90.287	89.368	93.198	92.891	89.981	91.819	91.36	88.449	91.36	95.955
110.085	128.53	129.267	116.43	122.185	122.332	124.841	121.594	124.841	128.234	124.25	124.25	124.25	124.25	124.25	124.25	124.25	124.25	124.25	124.25	123.512	127.054	114.291	120.488	124.25	123.882	118.274	122.406	114.217	120.782	121.078	126.242	117.832	109.347	130.005	124.693	128.898	113.922	120.488	129.415	90.756	91.051	89.428	92.084	92.821	90.313	91.641	91.936	89.132	90.756
118.203	116.275	109.747	107.967	121.022	118.649	117.313	124.138	120.429	121.319	120.281	119.39	119.02	119.02	119.02	119.02	119.02	119.02	119.02	119.02	122.432	122.58	125.028	124.88	123.842	121.542	126.066	124.212	122.728	122.951	123.248	124.732	125.176	125.548	125.696	118.871	114.643	116.423	123.396	123.174	91.202	92.759	94.243	90.237	89.496	89.792	91.127	91.053	89.941	88.754
120.952	118.749	110.24	121.256	120.496	123.004	122.776	122.32	119.204	120.8	120.192	117.838	112.292	111.76	113.203	112.444	115.178	119.053	118.293	119.964	126.422	130.676	127.789	130.372	130.524	131.284	132.195	132.195	131.74	127.637	124.447	129.157	132.803	118.217	128.549	123.535	127.182	130.22	130.524	128.397	89.805	86.766	87.83	86.918	92.844	86.766	90.413	92.54	87.678	87.83
112.858	117.789	116.71	112.704	112.55	119.484	114.707	118.713	108.852	102.381	105.925	105.771	117.327	113.012	110.701	106.695	113.937	114.399	115.169	108.39	127.342	120.562	86.356	103.613	128.266	129.653	113.475	131.04	129.807	129.345	131.502	130.732	123.336	123.028	125.493	126.109	126.88	128.266	122.103	126.417	91.287	90.054	89.9	90.825	87.897	88.36	84.199	95.293	88.205	86.819
113.455	109.664	109.058	100.414	101.324	119.976	116.791	121.037	119.218	117.549	118.308	116.791	116.791	116.791	116.791	116.791	116.791	116.791	116.791	116.791	119.521	136.656	134.078	135.291	124.828	128.468	125.586	130.136	126.041	128.468	130.136	130.742	130.287	128.619	130.287	128.316	129.984	123.615	129.302	129.302	92.832	94.803	95.107	94.045	93.893	92.832	93.439	92.832	93.439	100.262
110.44	115.389	109.666	111.832	118.483	113.997	113.688	113.688	115.389	111.213	110.594	118.792	118.019	115.699	116.163	116.936	121.112	119.566	115.853	117.245	130.547	132.481	132.868	125.288	132.945	123.819	128.227	127.764	126.99	123.51	126.68	126.14	124.128	125.676	122.118	118.947	116.704	129.774	128.072	129.31	93.425	93.812	92.729	90.951	95.591	97.06	93.58	96.132	91.647	89.404
115.406	109.307	112.662	112.204	113.576	109.612	108.24	108.545	115.101	107.478	108.24	107.173	109.307	110.68	115.253	98.026	108.393	105.648	104.886	107.478	110.222	130.194	122.495	129.051	125.392	121.885	122.648	131.795	125.011	130.118	129.813	110.222	125.011	130.346	133.32	133.243	119.446	127.45	124.706	127.678	90.555	90.098	91.927	89.183	89.183	87.811	90.86	89.488	88.421	88.421
124.321	124.321	126.507	121.843	119.219	124.467	124.904	119.219	127.819	124.321	124.321	124.321	124.321	124.321	124.321	124.321	124.321	124.321	124.321	124.321	126.872	127.746	126.07	127.819	118.928	122.062	124.685	123.811	123.082	123.52	123.592	124.176	121.478	123.884	125.487	121.552	124.977	124.758	126.944	126.798	91.817	92.837	99.105	91.234	91.379	90.942	91.962	93.566	89.193	91.962
113.533	111.617	116.923	124.736	122.23	116.923	116.923	116.923	116.923	116.923	116.923	116.923	116.923	116.923	116.923	116.923	116.923	116.923	116.923	116.923	123.851	125.325	121.345	128.421	126.21	126.505	127.242	124.146	122.525	125.767	125.915	125.915	124.736	124.293	125.325	130.19	131.369	129.895	125.915	127.094	94.444	93.56	93.117	93.781	95.697	95.476	93.044	91.864	91.496	90.169
114.55	111.956	114.55	108.903	116.229	113.94	115.008	113.787	114.245	114.245	114.245	114.245	114.245	114.245	114.245	114.245	114.245	114.245	114.245	114.245	121.496	124.166	123.861	127.219	126.532	125.464	125.998	125.234	126.761	125.922	126.837	126.684	126.227	125.235	125.616	124.624	124.853	124.014	123.098	130.882	92.266	92.266	93.029	92.571	93.182	91.808	92.113	91.808	92.571	94.708
127.551	123.179	119.293	123.341	127.227	122.045	122.855	124.312	125.932	124.474	125.77	121.883	123.827	118.969	122.531	120.426	115.406	123.179	123.179	123.179	126.579	132.894	134.838	132.247	131.761	133.218	135.647	124.474	125.77	132.894	133.866	132.894	134.19	135.323	132.733	132.085	135.485	133.704	131.599	135.323	90.793	91.927	91.603	92.575	94.68	95.813	94.68	93.06	95.004	93.06
117.27	117.429	116.632	110.184	117.588	113.608	112.175	116.792	114.165	113.528	106.125	112.414	106.921	106.682	117.11	116.792	116.474	115.28	118.702	113.448	125.31	127.3	125.39	126.902	128.812	129.21	129.29	123.956	124.514	124.275	126.106	125.708	123.718	119.658	125.469	128.972	129.529	123.4	128.176	128.255	91.398	90.761	92.433	90.841	93.945	98.403	94.741	95.697	94.264	92.751
113.217	126.2	120.396	120.396	126.963	123.756	119.174	110.774	114.134	116.73	102.068	100.999	102.068	108.483	108.177	102.679	122.534	119.174	120.09	118.41	127.116	126.352	129.56	124.138	125.36	124.977	131.24	129.636	131.087	130.476	127.116	127.498	128.72	119.174	126.047	125.666	131.087	127.88	128.185	126.276	90.613	91.529	91.835	90.155	89.696	91.682	92.446	92.14	91.376	92.14
124.02	121.593	122.655	126.599	124.779	120.075	117.648	119.317	122.124	122.124	122.124	122.124	122.124	122.124	122.124	122.124	122.124	122.124	122.124	122.124	113.78	117.724	121.517	124.399	132.516	123.868	125.006	132.516	129.482	127.434	126.902	128.192	127.813	127.131	128.116	122.503	132.668	130.62	122.276	110.214	100.807	100.655	94.132	93.07	93.676	93.373	92.463	95.194	94.89	92.311
105.791	122.972	127.97	121.41	127.033	123.128	118.442	124.534	118.286	116.256	125.002	123.44	123.44	118.755	119.067	122.972	122.972	122.972	122.972	122.972	127.657	125.471	129.531	103.136	128.751	111.882	128.126	124.534	127.501	131.406	129.531	132.343	130.312	127.813	127.97	127.97	127.97	127.97	127.97	127.97	93.921	97.357	90.641	93.296	93.921	88.923	88.689	89.704	89.392	91.032
124.619	124.619	126.777	131.093	124.951	124.951	126.611	123.125	121.299	116.817	120.469	122.627	129.433	124.453	125.781	119.639	115.987	119.805	115.489	118.643	116.734	116.07	126.611	118.228	118.145	128.105	121.382	109.596	128.769	126.86	119.224	127.939	129.682	116.9	99.387	134.164	124.038	124.204	124.619	122.461	94.407	90.423	92.747	87.933	91.751	91.585	92.913	91.751	88.763	90.257
104.726	107.271	107.271	113.411	108.919	107.122	114.609	110.715	112.812	113.71	115.058	114.908	114.459	112.812	112.812	112.812	112.812	112.812	112.812	112.812	124.492	123.444	122.62	130.182	133.326	127.637	123.968	128.61	125.465	125.24	125.24	125.316	125.166	123.144	131.005	130.032	124.866	132.278	130.332	129.658	89.901	91.249	93.645	96.19	93.196	95.142	93.645	88.104	87.805	87.955
117.007	111.281	114.995	108.805	109.734	105.246	109.734	109.889	109.27	100.449	110.817	112.055	107.258	114.531	106.329	114.222	105.71	109.579	107.258	102.461	121.34	129.077	126.447	123.506	127.375	116.698	128.613	127.994	125.518	112.055	123.816	131.244	125.054	130.161	122.578	127.685	120.721	125.209	126.911	125.982	93.64	88.998	90.855	90.545	96.116	91.628	93.95	90.391	92.557	89.617
119.922	119.326	115.154	119.773	120.667	119.177	116.048	119.624	118.879	121.561	118.432	126.032	119.922	119.922	124.393	120.965	118.283	121.71	120.667	122.456	120.294	121.71	123.275	123.574	123.201	123.35	127.0	125.138	121.189	127.969	129.684	130.354	130.726	131.174	127.001	128.417	127.0	126.33	123.722	125.138	91.608	94.887	90.416	91.459	89.373	90.118	90.416	90.267	95.93	90.714
113.238	111.984	113.788	113.004	115.278	114.729	111.983	113.866	115.984	115.042	116.219	113.709	115.514	117.318	113.631	117.082	112.69	117.474	112.768	115.043	116.847	127.514	125.946	128.299	126.887	126.102	125.475	127.357	127.201	125.004	127.985	128.769	125.318	127.357	125.004	126.887	126.887	126.887	126.887	126.887	93.629	92.453	95.433	94.335	91.668	92.374	95.982	93.394	92.139	95.512
125.422	124.668	125.948	123.011	124.292	124.292	124.442	123.84	126.702	125.722	123.914	125.496	122.936	124.442	123.161	121.655	121.052	116.384	123.011	120.376	122.333	124.366	126.324	124.518	125.346	123.237	129.79	129.79	126.777	127.304	130.468	132.274	131.898	131.446	127.078	129.563	125.722	126.777	129.714	133.781	89.496	89.496	91.304	90.249	94.467	92.057	92.057	92.358	87.839	89.798
116.08	105.577	111.91	110.211	110.829	109.438	107.586	101.252	104.342	108.512	101.639	103.878	113.068	112.142	97.468	100.866	107.122	103.029	95.538	100.403	128.746	107.585	129.518	129.672	112.837	129.672	128.437	129.518	130.29	114.227	119.787	132.916	93.684	127.047	125.502	130.599	109.439	112.991	125.502	125.348	89.205	90.595	89.205	91.676	92.14	89.823	87.969	98.009	91.367	90.286
118.179	113.627	116.51	118.786	114.537	117.723	118.482	117.723	119.392	110.744	117.268	116.206	117.496	117.496	117.496	117.496	117.496	117.496	117.496	117.496	126.676	125.765	127.434	126.22	123.641	125.462	126.827	125.462	126.069	127.283	126.372	125.31	124.248	124.703	125.614	122.275	131.228	129.407	128.8	126.676	93.446	93.598	92.991	93.75	97.088	93.446	94.812	94.053	93.294	91.322
128.296	128.147	130.387	127.997	126.354	129.342	129.192	127.4	122.322	132.627	125.458	127.251	124.711	126.802	125.757	123.516	128.296	123.965	124.711	122.471	125.159	126.802	126.354	126.653	127.699	130.536	128.893	129.342	125.757	127.101	125.757	124.114	125.01	127.848	128.147	125.159	126.728	126.728	126.728	126.728	90.06	89.91	90.209	89.91	89.014	91.404	93.346	92.45	92.599	90.06
124.694	121.444	124.399	126.91	125.581	119.376	115.978	125.728	122.035	120.41	124.103	120.557	120.262	113.909	121.739	121.739	121.739	121.739	121.739	121.739	127.058	127.353	127.649	124.694	127.058	125.728	123.512	125.581	126.615	127.206	128.092	123.217	128.092	113.466	126.91	128.978	131.047	119.523	121.592	107.704	86.578	89.68	89.385	88.942	88.794	88.646	87.464	89.237	88.794	90.714
113.99	109.586	111.029	116.268	115.204	104.956	100.932	108.296	108.068	110.346	107.309	109.435	103.589	118.166	111.333	101.92	108.904	110.194	107.992	114.825	125.453	121.126	119.38	127.047	125.908	125.377	123.555	125.605	128.186	127.123	128.338	134.108	124.314	128.338	127.502	127.275	127.958	126.82	126.364	124.238	85.521	88.406	87.495	91.139	87.495	91.67	98.048	91.443	89.013	91.215
125.598	125.296	125.598	119.858	126.958	122.275	124.087	127.411	125.296	128.015	128.62	124.541	126.354	126.354	124.239	122.124	128.771	129.073	125.598	125.598	127.713	126.202	126.504	128.393	126.882	126.958	127.336	126.354	126.807	125.9	125.523	124.994	125.523	125.372	128.544	130.659	120.915	126.656	131.943	133.076	94.478	90.55	93.269	91.457	91.154	92.967	92.514	92.212	89.04	90.701
106.005	118.528	110.013	119.196	112.35	113.686	115.355	110.513	111.181	120.698	114.187	115.522	125.039	119.529	127.043	124.872	124.204	123.703	124.204	119.529	130.549	127.544	129.046	124.371	127.377	105.338	128.879	127.377	123.703	126.041	129.046	130.215	131.551	132.219	131.05	130.048	128.045	129.547	129.213	128.211	89.977	90.311	91.48	89.977	93.149	92.314	96.656	92.815	91.981	90.645
118.672	119.27	118.821	110.299	114.186	117.177	110.448	111.944	117.625	125.101	113.14	113.14	117.775	111.794	114.784	115.233	111.196	108.804	113.887	110.748	126.148	128.54	122.41	122.41	123.905	124.503	123.456	124.353	125.998	120.466	125.101	123.755	125.55	128.39	128.39	128.39	129.736	114.635	128.988	128.988	96.394	92.507	89.516	88.619	88.021	98.188	91.012	87.423	90.413	89.367
133.698	127.341	128.116	124.86	124.085	121.604	126.721	124.24	121.449	124.395	126.411	125.015	124.938	124.938	124.938	124.938	124.938	124.938	124.938	124.938	130.597	132.148	130.907	104.704	120.829	125.946	116.022	128.116	117.418	118.348	98.656	95.865	130.752	129.357	107.184	95.245	110.751	118.348	118.348	118.348	92.454	91.989	91.214	93.54	91.214	93.23	91.679	87.028	93.075	91.214
108.283	114.756	116.176	111.441	109.231	115.071	116.808	104.495	118.071	104.968	113.651	113.177	117.913	116.492	114.598	119.334	115.545	114.756	114.756	114.756	124.069	125.332	127.858	125.49	123.438	134.014	132.278	119.334	129.437	128.963	129.121	133.383	134.33	132.909	133.383	124.859	131.962	132.12	128.332	130.068	92.261	91.945	90.919	92.418	91.708	93.997	92.655	88.946	93.997	92.261
122.538	122.538	117.003	118.233	116.234	121.923	119.002	127.151	122.692	121.154	121.538	121.538	121.538	121.538	121.538	121.538	121.538	121.538	121.538	121.538	125.306	122.538	123.306	128.38	129.841	128.15	127.919	126.458	127.612	126.382	128.535	124.306	125.306	129.688	128.074	129.38	129.226	134.377	126.382	133.762	94.709	94.248	93.863	93.709	93.325	93.863	92.864	92.018	93.018	92.864
128.103	128.411	126.105	113.658	127.412	121.188	111.2	118.499	130.101	118.268	130.562	130.024	120.958	124.415	126.566	122.494	122.264	123.185	123.186	119.42	128.103	127.181	129.332	129.947	119.19	131.484	127.027	129.793	127.335	127.027	126.413	125.952	132.56	109.202	111.814	80.312	118.729	128.257	131.33	126.259	90.454	88.764	89.532	86.92	85.536	88.149	86.612	93.681	89.071	90.915
107.349	105.074	107.122	112.052	114.782	113.948	114.556	111.9	108.487	114.48	121.989	119.865	122.14	121.306	122.824	123.126	121.913	121.002	118.576	119.486	122.52	130.56	119.638	109.245	111.218	128.892	130.408	114.934	128.284	124.416	122.899	125.933	124.188	124.264	123.582	115.996	107.804	103.025	125.933	102.267	88.538	91.42	88.234	88.082	89.6	89.903	89.144	88.993	89.448	87.931
121.944	113.43	117.851	117.523	112.448	111.957	111.138	118.342	110.483	110.974	118.669	108.191	108.518	117.196	119.652	109.009	107.536	113.266	122.271	116.377	130.294	130.621	127.511	128.82	129.312	131.44	130.458	124.4	119.161	131.604	128.002	129.639	128.329	128.002	128.82	127.511	126.528	131.604	125.055	128.493	91.491	93.456	93.456	91.818	94.11	94.11	93.456	89.199	93.456	95.911
111.513	111.962	117.361	125.009	123.51	122.91	120.51	122.46	123.51	122.76	125.309	122.31	121.41	125.759	121.71	122.46	122.46	122.46	122.46	122.46	111.063	131.908	129.958	109.713	129.658	131.458	131.608	133.107	119.911	122.46	130.108	125.459	129.808	129.808	129.808	129.808	129.808	129.808	129.808	129.808	90.218	92.467	93.967	90.517	96.816	91.417	89.468	89.018	91.717	90.517
119.575	114.198	123.644	119.139	127.132	125.824	125.388	124.08	117.976	118.558	125.243	124.516	124.226	126.115	124.952	122.191	124.807	129.458	125.534	112.163	125.97	123.644	122.482	124.952	122.482	124.952	129.894	113.907	130.62	128.731	132.364	131.202	132.8	130.62	118.703	128.876	129.748	128.731	128.731	128.731	91.38	87.747	89.055	89.2	91.235	90.799	89.636	91.962	87.602	92.979
123.11	122.168	116.67	104.419	109.916	121.854	102.848	112.586	115.257	117.142	115.571	118.555	111.016	117.77	116.827	117.927	120.754	111.33	108.66	111.958	135.99	130.493	129.864	128.608	132.692	131.435	130.335	128.922	125.152	127.508	135.99	130.65	135.833	103.791	134.262	116.042	135.519	110.23	101.749	115.257	89.34	93.581	91.696	93.11	91.696	90.911	94.838	89.34	95.466	94.366
119.516	114.547	119.667	121.473	118.914	121.323	120.721	124.485	122.226	124.033	118.763	116.655	121.775	119.817	118.612	123.28	123.732	125.238	117.257	122.377	114.547	128.551	128.4	130.056	123.13	124.033	126.593	126.744	128.852	121.022	125.84	126.894	125.991	126.292	127.798	124.636	128.099	128.099	128.701	125.991	90.454	90.68	90.53	92.035	89.476	90.605	91.96	88.422	89.701	91.433
113.84	97.71	112.197	109.509	110.853	116.23	118.022	115.632	110.704	114.437	112.944	119.814	124.593	120.71	120.859	122.502	125.788	122.203	121.158	121.606	110.554	126.833	98.905	128.625	126.983	126.833	128.028	128.327	128.327	126.087	126.908	126.908	126.908	126.908	126.908	126.908	126.908	126.908	126.908	126.908	90.84	91.139	89.496	90.99	91.288	91.288	93.081	90.392	90.84	90.99
115.524	105.399	110.893	112.149	111.914	98.257	109.559	102.102	119.606	108.068	104.379	100.926	117.172	116.387	107.989	106.262	107.362	116.78	113.248	115.916	128.239	119.84	131.849	128.474	117.721	129.494	111.835	132.712	119.448	132.084	130.044	128.631	129.102	113.718	134.046	125.02	122.431	131.849	126.276	129.102	93.312	83.423	88.289	85.15	86.091	92.527	91.585	94.725	89.388	93.626
118.1	105.662	107.923	112.931	104.531	101.785	104.37	104.693	118.907	108.408	109.539	109.215	107.762	104.208	119.069	105.177	105.5	117.938	114.061	114.223	134.899	136.433	131.991	131.991	132.234	136.353	131.103	129.406	133.122	127.953	125.934	127.307	126.095	129.488	128.518	131.022	125.449	123.268	131.83	122.057	94.758	93.143	95.243	93.628	96.212	97.02	94.193	96.939	94.92	96.697
108.852	100.639	105.332	115.892	109.879	109.292	115.305	112.079	109.439	104.159	99.172	103.866	114.719	109.292	109.292	109.292	109.292	109.292	109.292	109.292	123.812	112.372	128.212	121.319	124.399	129.825	125.719	123.225	123.079	123.812	123.079	122.199	123.959	116.772	121.319	121.319	121.905	124.105	119.705	123.079	91.179	92.059	90.299	93.599	94.186	90.959	95.726	92.939	94.846	93.526
114.55	107.04	111.485	116.389	113.171	103.822	108.113	106.427	102.749	107.807	110.872	118.228	113.477	106.427	112.558	108.726	107.653	107.96	114.703	116.389	125.738	121.754	130.49	115.47	126.351	129.876	132.022	117.922	130.03	126.505	116.389	130.336	130.796	129.57	131.869	129.263	124.359	122.673	125.738	123.899	91.714	90.948	91.714	92.02	90.488	91.254	90.488	89.262	95.546	93.247
110.892	110.368	108.496	114.786	115.684	106.774	106.923	105.95	111.116	112.24	109.694	109.394	108.646	110.742	111.865	111.865	109.843	119.354	115.834	108.271	127.291	128.264	125.27	125.194	129.613	128.788	125.044	128.714	125.644	124.446	132.083	133.207	129.612	128.714	127.516	131.11	122.424	129.687	124.221	128.19	95.166	93.818	93.145	94.492	94.717	92.695	92.096	93.594	93.968	92.695
115.087	109.918	112.959	113.263	112.502	112.807	114.631	111.134	99.275	111.438	103.076	106.573	113.871	105.661	99.427	113.719	114.327	111.742	110.07	108.853	125.73	127.25	124.362	122.993	127.098	124.514	127.555	128.619	126.338	129.683	128.619	121.169	125.122	121.929	123.449	130.291	126.794	129.227	119.344	119.192	90.913	87.872	91.065	88.936	89.088	90.304	90.152	89.088	88.784	90.0
123.326	121.487	119.8	119.647	123.173	123.48	122.56	124.859	123.939	122.253	119.8	119.8	122.866	122.406	123.173	122.253	120.414	122.253	121.793	116.274	130.454	131.068	129.688	128.998	123.556	121.257	128.922	129.611	129.918	129.842	118.958	127.159	130.838	129.688	131.988	129.842	120.797	128.692	127.082	127.848	92.359	90.826	92.819	89.753	92.666	90.52	93.126	97.878	91.746	90.06
109.161	132.383	111.773	111.338	107.564	119.32	127.593	125.706	123.239	125.851	124.69	123.965	124.981	121.933	121.933	123.674	118.159	122.949	122.078	114.241	122.223	132.673	130.06	118.595	117.434	129.77	93.196	126.722	132.092	132.092	132.528	124.255	131.367	131.076	129.77	132.237	131.222	132.383	131.802	131.512	91.164	92.47	90.003	91.309	92.18	91.309	94.066	91.309	88.987	92.615
118.396	119.3	113.954	114.406	109.662	105.446	98.142	106.5	111.47	102.66	105.672	112.147	103.564	107.78	106.575	107.253	115.536	111.318	113.502	119.601	121.935	123.667	122.914	124.797	122.613	124.947	125.55	124.27	123.441	125.248	123.667	127.583	124.345	126.754	126.83	128.411	125.023	129.766	131.122	129.39	92.796	90.386	91.591	92.796	92.947	92.796	93.097	90.838	89.483	88.278
128.818	126.186	125.163	125.309	125.163	127.648	127.502	120.631	124.139	126.04	126.333	121.215	129.11	122.385	121.654	127.21	125.309	119.022	125.309	125.309	131.45	133.789	131.888	133.058	131.596	133.35	132.034	132.181	129.988	130.28	133.058	129.403	128.818	127.064	124.87	128.379	118.73	127.064	128.818	126.771	89.928	90.951	91.682	89.343	90.805	89.928	88.466	88.466	91.39	91.244
115.419	111.632	104.512	105.876	114.056	118.449	116.177	114.813	117.237	101.786	110.269	120.721	107.997	111.481	109.814	97.847	116.177	101.483	104.815	114.207	125.72	128.144	125.417	122.236	119.055	121.024	126.78	128.901	129.204	127.992	125.871	122.993	126.174	127.689	122.084	125.417	127.689	126.023	116.934	126.932	92.697	92.545	93.0	92.394	93.454	91.939	93.757	92.545	92.697	91.939
114.042	113.738	114.801	118.448	108.724	116.321	119.511	114.801	114.801	114.801	114.801	114.801	114.801	114.801	114.801	114.801	114.801	114.801	114.801	114.801	123.386	123.234	120.727	122.398	120.879	125.361	124.298	119.664	130.907	130.679	128.096	131.135	131.819	132.579	129.008	129.464	132.122	131.363	130.907	131.211	92.314	95.429	93.605	90.263	90.035	87.832	88.439	91.858	92.162	90.491
113.573	113.261	109.828	115.914	111.389	113.885	98.593	113.105	110.92	119.815	129.49	122.0	118.41	118.254	121.219	114.821	117.63	112.637	119.971	119.503	125.12	125.432	124.028	124.184	124.964	122.78	120.595	123.248	124.028	122.78	122.936	127.617	125.745	122.936	127.149	126.213	124.184	126.213	125.901	126.993	102.884	94.848	115.601	92.585	93.131	97.735	89.776	95.628	91.337	91.883
120.432	118.866	120.119	122.154	119.336	121.841	120.119	123.407	121.058	120.432	120.432	120.432	120.432	120.432	120.432	120.432	120.432	120.432	120.432	120.432	128.416	122.624	128.651	130.921	126.225	122.546	128.104	124.738	128.416	128.964	126.773	129.591	128.73	126.929	129.747	130.608	128.103	129.591	128.338	127.399	96.948	105.089	96.792	92.878	87.555	103.993	107.438	96.948	96.948	96.948
113.706	119.972	114.47	109.427	119.055	114.012	117.221	116.762	113.248	112.636	104.231	113.706	114.623	101.633	102.703	108.816	119.513	110.191	110.191	109.58	118.902	112.865	123.486	132.197	121.882	123.334	130.21	133.114	132.197	122.493	132.044	130.134	131.356	110.115	119.131	127.307	126.008	125.473	123.104	123.258	92.006	91.853	89.867	90.936	90.478	93.687	92.312	91.547	86.199	99.494
114.477	120.366	112.773	111.998	113.857	113.238	116.492	109.983	112.153	101.771	103.94	107.814	101.771	104.405	113.238	110.758	109.829	106.884	111.378	111.378	129.818	124.55	132.917	130.36	125.247	129.043	129.896	129.043	125.092	123.155	128.346	130.438	127.804	120.211	126.719	125.17	122.458	125.246	128.579	125.944	94.798	95.03	92.551	92.861	92.861	94.488	93.403	93.016	92.318	93.016
121.774	119.01	120.546	123.617	122.849	122.542	126.074	111.639	118.396	123.156	120.085	117.628	117.628	115.325	124.538	120.239	125.92	119.01	119.317	118.089	128.224	126.842	127.149	118.396	127.61	124.385	128.224	127.763	117.167	128.224	123.156	113.943	127.302	126.842	129.759	127.917	128.531	123.463	127.149	128.377	93.826	101.658	98.587	91.676	90.448	89.68	94.594	93.519	89.834	109.489
125.259	122.049	125.87	122.202	123.883	127.705	126.329	123.119	126.482	126.635	120.521	127.705	126.94	120.674	120.062	123.119	123.883	123.883	123.883	123.883	129.692	120.826	123.119	102.179	126.94	120.215	115.477	130.15	125.259	129.844	124.189	125.106	130.761	130.609	120.826	122.966	125.87	126.635	121.438	130.15	89.493	89.951	89.951	91.938	90.563	91.327	89.646	90.104	89.034	91.021
124.014	119.291	107.241	121.734	119.454	113.592	108.381	95.842	89.491	96.33	117.663	110.335	104.31	93.562	101.379	108.381	108.381	108.381	108.381	108.381	130.608	132.318	129.632	129.224	129.876	128.248	131.098	128.98	122.63	128.411	116.36	125.48	116.93	135.576	137.611	112.614	135.82	124.746	136.797	137.611	96.819	95.842	98.61	95.109	96.493	96.33	94.865	93.399	96.005	99.262
117.645	117.969	119.1	109.076	107.783	115.22	122.172	118.939	112.31	113.442	119.262	117.322	117.16	117.322	117.322	117.322	117.322	117.322	117.322	117.322	125.244	127.67	129.933	128.801	128.478	127.67	128.155	126.538	129.125	127.346	133.49	131.388	133.814	127.346	125.729	111.986	107.621	115.382	128.478	130.095	93.231	94.201	92.099	93.554	93.231	92.423	93.878	91.776	93.069	92.908
107.649	100.816	111.939	103.041	91.759	118.454	108.92	108.602	109.714	96.685	92.076	108.92	109.397	110.35	113.369	116.07	103.994	108.284	113.528	110.032	107.331	117.977	118.772	121.632	116.706	112.892	118.931	116.865	117.421	117.421	117.421	117.421	117.421	117.421	117.421	117.421	117.421	117.421	117.421	117.421	88.263	89.216	82.225	85.085	95.096	93.189	94.937	93.507	92.235	94.142
115.375	117.533	111.555	115.541	118.53	105.245	115.042	116.205	113.88	110.393	107.404	111.389	97.274	104.913	114.876	108.732	114.212	104.747	111.223	98.437	124.175	126.998	126.832	127.663	128.327	125.836	124.674	123.013	135.799	126.168	114.212	122.017	131.15	132.478	131.98	130.153	133.142	133.641	132.644	127.663	89.636	90.798	89.636	90.964	89.802	89.802	90.964	87.976	88.142	88.972
113.262	116.783	113.742	123.985	105.1	108.621	116.623	115.183	112.302	107.661	100.779	117.423	107.661	113.902	105.9	113.902	107.821	124.145	112.782	103.82	132.467	129.746	133.427	122.705	130.547	131.347	134.388	133.267	117.743	130.547	130.227	128.466	131.027	125.585	127.986	127.186	129.106	124.465	127.666	124.785	84.615	86.215	85.895	85.255	88.136	87.815	87.175	88.136	89.416	87.975
117.292	114.225	109.625	104.104	102.264	106.404	115.452	118.672	118.366	107.938	107.324	109.625	109.625	109.625	109.625	109.625	109.625	109.625	109.625	109.625	124.96	124.193	126.34	123.273	125.88	121.586	128.947	130.941	132.321	131.094	120.819	126.494	125.88	108.244	125.727	109.471	93.982	127.26	127.874	128.641	87.848	89.458	88.308	89.688	87.848	92.756	85.931	94.826	90.378	89.458
123.224	107.615	109.385	117.431	118.074	117.27	121.775	112.12	102.144	109.707	119.201	113.086	117.913	108.098	114.856	115.821	112.12	115.982	115.5	109.707	123.224	123.545	124.511	122.741	126.12	125.315	128.212	127.085	131.752	123.706	132.717	129.177	131.752	121.936	127.568	128.051	132.878	131.591	117.27	132.074	96.351	96.673	94.581	94.259	94.581	95.224	94.581	95.064	94.098	94.098
115.179	116.356	113.56	111.353	112.089	102.523	109.587	107.232	105.908	111.5	101.64	109.881	105.025	111.647	110.617	110.617	110.617	110.617	110.617	110.617	126.069	121.949	126.217	126.217	126.069	126.511	128.13	125.039	124.598	127.835	127.1	128.277	124.745	123.273	126.658	123.568	125.775	123.568	124.451	133.133	90.308	92.074	90.014	90.603	92.074	91.486	88.837	89.719	89.572	90.75
125.429	123.139	123.597	126.955	124.818	124.207	122.986	124.513	126.345	125.276	126.803	127.871	129.093	123.597	120.543	123.597	121.765	123.597	118.254	120.085	128.329	127.871	127.413	127.261	127.719	127.261	127.719	126.955	127.413	126.345	125.734	127.566	124.818	125.581	125.887	125.581	126.039	125.276	132.604	125.581	91.843	93.37	92.606	90.927	93.675	92.301	89.553	95.202	92.606	93.064
104.53	104.021	111.568	117.302	110.988	114.471	117.156	115.56	114.108	111.351	119.55	121.292	120.929	120.785	128.332	120.712	121.365	120.131	118.608	120.494	124.123	127.751	120.785	124.848	123.107	122.962	123.397	121.655	121.22	123.687	121.365	121.946	121.51	122.526	119.188	122.816	121.075	123.107	120.494	123.978	90.887	90.306	90.959	89.726	91.322	93.935	92.338	92.483	89.218	88.782
108.466	106.613	113.253	110.164	118.194	107.076	112.789	113.716	122.826	124.062	125.915	121.9	122.981	117.885	113.87	116.804	114.642	118.194	111.554	116.187	113.947	127.15	121.128	130.548	125.838	107.076	117.654	133.172	118.348	128.077	127.69	126.686	125.452	126.841	127.613	125.684	123.212	124.756	125.606	124.834	91.634	95.803	90.399	92.406	93.951	92.252	94.105	93.024	91.789	92.097
128.979	128.209	130.056	126.67	126.824	128.979	128.209	130.056	126.67	131.596	123.899	125.439	128.055	129.749	128.979	125.9	126.054	120.205	128.132	128.132	132.981	130.826	132.673	131.596	127.748	132.365	129.749	128.979	126.978	131.134	130.518	128.209	127.748	134.213	131.442	132.365	130.98	130.98	130.98	130.98	90.804	90.496	92.651	88.033	89.418	93.882	92.805	90.804	94.498	91.881
109.949	102.926	116.361	115.445	109.185	116.972	115.903	114.834	116.514	111.323	115.293	115.445	123.995	122.621	125.369	123.385	120.331	122.926	120.942	123.079	111.323	132.24	129.797	131.324	123.079	131.629	127.66	132.851	130.408	131.935	129.339	133.309	132.393	132.698	132.698	116.514	114.987	131.935	132.393	132.393	88.726	90.711	87.658	90.864	90.711	91.169	89.032	96.055	90.1	89.642
102.307	106.681	104.575	107.653	113.971	112.837	101.011	116.563	115.267	118.021	110.407	110.407	110.407	110.407	110.407	110.407	110.407	110.407	110.407	110.407	129.685	131.791	128.065	128.713	129.199	126.283	126.283	121.909	119.641	125.149	127.579	125.149	122.395	129.523	129.685	118.669	124.015	121.423	136.813	135.193	90.967	93.721	88.213	91.291	93.883	90.481	93.073	94.855	91.939	100.525
119.898	118.459	110.466	108.707	118.619	119.418	120.377	115.102	117.5	118.459	118.459	118.459	118.459	118.459	118.459	118.459	118.459	118.459	118.459	118.459	133.006	132.447	131.168	120.058	131.647	131.568	129.57	127.81	129.489	127.331	128.77	128.21	129.489	128.291	128.21	128.531	128.69	127.491	128.051	128.53	94.719	95.598	94.399	94.639	95.119	95.438	94.319	95.438	94.08	96.078
117.41	117.798	116.168	112.058	109.73	113.608	112.91	112.911	105.386	103.524	115.238	115.781	114.462	114.695	111.359	104.533	109.498	113.066	107.558	112.601	126.718	128.89	127.804	128.115	127.804	127.804	125.632	124.236	125.167	124.236	121.288	119.427	121.754	123.46	115.238	127.029	126.563	124.391	128.27	126.408	99.103	92.742	93.518	93.518	93.983	93.363	94.138	94.138	92.742	93.673
108.388	110.436	103.034	107.601	104.766	109.018	107.916	110.121	122.247	115.318	102.246	106.971	121.617	113.428	117.05	117.995	116.893	118.625	110.279	110.279	128.074	133.114	130.909	131.224	128.389	134.689	127.917	136.106	135.476	131.697	131.067	133.586	130.752	130.279	126.185	133.901	131.854	129.964	125.082	126.814	95.474	92.797	93.742	93.427	94.687	95.16	94.215	93.112	94.372	93.9
112.491	110.116	109.325	114.074	110.433	100.934	107.425	111.066	111.383	107.267	114.549	104.259	111.066	109.166	108.533	102.201	99.668	98.243	108.216	116.132	112.649	112.966	114.549	134.971	134.971	124.522	125.314	128.163	126.58	115.657	125.155	127.847	132.438	129.43	133.071	121.673	109.8	131.488	130.855	132.279	92.306	93.494	91.99	92.702	92.702	92.148	93.89	92.386	91.99	93.573
117.934	108.37	111.08	117.296	117.137	115.702	109.486	102.792	109.327	117.456	118.571	107.414	113.391	113.391	113.391	113.391	113.391	113.391	113.391	113.391	125.345	126.142	125.584	124.788	125.266	128.613	129.17	128.055	126.86	125.824	123.672	129.091	128.294	128.294	132.837	132.996	129.569	133.474	129.171	134.191	90.36	88.128	90.041	84.462	86.534	88.925	89.881	90.838	90.041	90.2
125.14	125.892	126.343	125.291	122.885	125.892	124.539	125.14	126.494	122.283	121.231	125.742	123.185	128.749	124.689	122.885	127.396	126.043	121.231	122.434	127.321	127.02	131.381	122.96	128.223	128.223	130.854	128.75	128.448	128.072	127.17	130.478	126.193	125.893	122.96	124.539	121.08	129.877	129.501	113.712	98.373	92.283	92.058	91.982	91.381	90.779	91.381	96.87	99.201	92.584
119.764	122.421	123.515	122.108	123.358	120.076	118.513	122.421	117.107	119.92	117.576	120.076	120.076	120.076	120.076	120.076	120.076	120.076	120.076	120.076	124.452	125.077	123.983	127.266	124.452	126.64	125.077	127.891	124.765	124.921	128.203	129.61	115.856	131.173	130.391	129.922	130.235	128.516	129.297	124.765	90.538	92.569	90.381	91.475	92.726	93.82	92.726	91.475	94.757	92.413
122.999	125.222	124.746	121.728	122.84	123.793	124.11	119.822	123.396	123.396	123.396	123.396	123.396	123.396	123.396	123.396	123.396	123.396	123.396	123.396	110.769	127.446	114.898	126.175	130.781	119.028	129.034	127.287	125.699	124.746	126.969	123.157	125.858	126.493	126.017	126.017	126.017	126.017	126.017	126.017	90.757	90.915	90.915	91.154	91.948	90.28	90.757	92.266	89.327	89.168
120.928	118.105	120.185	117.956	116.47	117.808	114.985	124.493	123.008	124.048	126.573	117.659	119.145	119.145	119.145	119.145	119.145	119.145	119.145	119.145	124.345	123.75	125.236	123.602	122.859	122.859	124.048	122.562	124.493	124.642	124.345	124.196	122.116	119.739	124.493	125.236	120.779	127.465	129.99	129.99	89.282	89.282	91.956	88.984	89.579	88.093	90.47	90.767	89.282	88.093
123.452	126.173	123.754	125.266	125.266	122.242	123.603	123.452	124.208	122.998	122.394	126.022	123.754	119.975	126.626	127.231	124.056	120.429	120.277	121.638	125.266	127.987	126.173	123.754	126.324	128.44	128.289	123.452	116.196	128.44	128.289	122.242	122.998	124.812	124.056	128.591	132.219	126.626	131.01	131.766	90.952	91.405	90.045	92.463	92.463	96.847	91.707	92.614	93.672	93.219
120.372	129.782	124.428	124.266	126.375	122.968	119.885	124.428	124.915	124.59	120.21	126.699	115.667	124.428	124.428	124.428	124.428	124.428	124.428	124.428	128.971	128.971	129.62	128.646	116.478	129.295	130.755	128.809	125.239	122.968	132.378	129.133	132.702	130.755	129.782	128.322	130.593	131.242	132.216	130.593	89.059	88.248	92.304	88.248	88.897	91.655	89.546	89.87	92.142	88.248
123.038	120.415	121.649	120.569	122.112	127.666	124.272	123.038	121.186	122.112	122.112	122.112	122.112	122.112	122.112	122.112	122.112	122.112	122.112	122.112	129.825	129.517	110.542	129.671	132.448	122.575	123.038	129.671	127.048	128.128	125.197	123.192	122.112	130.134	113.164	131.677	129.98	112.239	129.363	131.522	90.487	90.333	90.718	90.95	92.415	92.338	90.024	91.875	90.873	92.57
115.494	109.976	116.628	107.934	113.226	102.34	104.381	107.556	109.22	101.508	102.945	106.422	112.697	99.769	107.027	114.285	113.907	104.608	106.271	112.848	125.852	131.144	134.017	131.295	128.876	126.457	127.061	122.072	125.852	129.632	130.841	85.329	101.81	124.793	122.525	129.329	127.969	121.467	129.632	126.003	89.412	90.924	96.67	86.992	90.924	93.494	90.773	91.982	92.587	95.611
123.038	123.97	121.017	121.172	121.483	126.924	126.613	124.592	123.193	121.327	120.55	121.017	124.748	109.512	112.0	116.974	120.084	121.327	121.327	121.327	111.533	128.79	130.033	122.882	119.462	127.857	97.852	124.748	124.437	127.701	126.147	125.836	127.391	118.84	125.214	124.437	127.546	126.769	129.412	131.122	94.277	93.5	92.023	90.623	89.302	92.334	92.878	91.012	95.598	90.079
128.56	127.497	125.979	123.094	124.005	123.701	125.979	125.068	121.272	123.397	124.916	125.523	123.246	121.727	124.46	124.46	124.46	124.46	124.46	124.46	124.992	129.774	126.434	126.358	124.612	125.978	126.511	117.172	116.868	114.666	132.736	127.952	128.636	117.172	130.154	126.586	124.005	123.17	124.612	120.436	91.664	93.258	92.499	91.815	93.106	93.41	92.119	91.664	90.904	92.499
126.785	125.529	124.9	118.305	120.189	121.289	126.471	126.785	126.314	120.974	125.529	122.859	128.198	120.974	123.644	122.231	125.843	120.189	124.272	124.272	127.492	126.392	126.706	127.57	123.644	119.012	128.905	122.938	131.81	122.938	121.524	121.917	131.496	124.586	124.508	121.995	124.664	125.372	126.0	126.392	89.567	87.212	91.138	91.295	90.509	90.823	91.295	93.022	90.509	92.237
113.073	110.519	109.617	113.524	110.819	114.275	115.778	112.923	109.167	112.923	112.923	112.923	112.923	112.923	112.923	112.923	112.923	112.923	112.923	112.923	114.351	129.977	106.011	113.148	130.728	118.408	132.757	121.188	107.438	128.099	128.324	127.348	120.886	125.92	125.846	125.47	123.14	125.995	120.06	124.568	90.835	91.436	92.037	90.76	91.136	91.136	89.107	92.112	91.211	92.789
111.662	107.757	115.568	116.505	113.693	121.66	111.662	113.224	107.601	116.974	111.506	116.505	118.536	113.381	114.474	109.475	115.88	116.505	114.943	116.349	125.097	90.261	125.722	131.97	97.915	131.97	131.189	127.596	116.661	117.598	130.721	130.408	127.596	128.377	111.818	128.065	128.533	129.783	127.909	121.972	92.135	90.729	91.823	90.729	90.729	94.635	91.51	90.886	89.167	92.76
105.852	99.308	109.868	114.776	114.627	100.646	110.016	105.852	110.165	101.687	112.247	112.545	117.75	110.314	102.282	101.687	106.298	104.811	105.703	113.288	117.453	120.428	130.541	129.352	129.054	126.674	121.617	118.792	126.674	124.295	125.038	126.377	127.864	121.171	125.931	123.848	123.105	126.526	124.89	121.766	89.045	87.855	92.615	89.045	87.409	88.748	89.194	87.409	89.789	88.45
114.015	102.571	105.013	106.081	108.217	112.184	115.389	115.694	116.609	107.454	106.538	105.47	106.386	116.152	115.694	115.236	121.034	113.252	107.912	113.558	125.917	126.833	131.563	130.953	130.342	122.866	126.07	124.239	129.122	120.272	119.814	122.103	128.359	130.037	125.765	123.781	126.222	125.765	131.105	131.868	90.211	91.432	90.974	90.669	88.838	86.854	90.211	90.822	86.244	90.211
99.852	115.743	114.07	114.405	105.038	111.226	107.045	108.717	117.415	112.899	119.255	112.899	112.899	112.899	112.899	112.899	112.899	112.899	112.899	112.899	124.441	121.095	125.946	128.622	126.448	133.975	114.572	122.601	132.302	127.786	126.113	124.608	125.946	128.12	125.779	124.273	124.106	127.284	125.444	119.088	91.824	86.722	88.813	96.172	91.154	92.66	93.078	85.467	87.14	94.834
116.922	119.374	113.489	119.374	111.527	115.941	116.595	104.497	108.094	113.816	119.047	105.969	106.132	112.835	110.546	116.595	105.315	108.748	114.143	109.238	126.24	128.529	127.548	128.202	131.308	131.962	128.529	123.952	120.028	132.289	126.567	124.606	128.366	125.096	127.385	125.423	121.499	122.48	124.606	125.423	90.274	92.236	91.582	90.274	88.313	89.13	87.822	90.928	87.495	89.13
114.267	113.511	100.803	107.006	104.888	116.234	112.301	115.78	113.511	113.662	117.747	109.88	110.183	120.621	106.249	114.267	101.409	117.293	110.334	110.788	123.949	123.647	122.664	124.554	125.462	124.782	122.436	122.739	127.58	119.94	125.613	124.554	124.252	122.815	121.907	127.05	123.798	124.857	124.1	126.975	90.214	91.197	91.348	90.062	90.668	91.273	91.121	89.079	90.819	91.575
113.826	117.995	112.188	108.317	117.25	119.186	116.655	107.721	111.443	119.633	116.506	112.337	106.53	119.037	112.039	117.548	119.037	116.655	119.335	118.888	125.439	124.248	125.886	126.333	126.035	128.268	128.715	131.693	130.204	131.097	131.842	128.715	130.948	133.033	133.331	124.546	114.57	116.059	130.502	93.13	91.79	91.343	92.832	91.194	94.916	92.534	91.641	91.492	90.301	90.599
122.438	121.685	120.782	120.932	124.996	121.384	120.631	123.491	122.739	118.674	121.083	112.353	110.095	113.406	115.664	106.031	120.857	120.857	120.857	120.857	123.491	128.458	128.308	130.415	126.351	125.9	117.32	97.601	83.753	125.749	128.007	93.236	128.157	124.244	126.652	111.299	128.007	121.233	127.706	124.545	90.075	88.721	84.205	83.904	88.871	90.075	89.925	90.677	91.731	89.774
103.736	111.916	114.891	114.444	113.255	109.239	116.675	114.444	109.983	113.255	113.255	113.255	113.255	113.255	113.255	113.255	113.255	113.255	113.255	113.255	125.004	124.558	124.26	123.517	118.014	123.517	123.07	127.235	124.409	125.599	124.26	123.665	126.342	124.26	122.624	122.476	124.706	124.409	120.245	124.855	90.574	88.715	92.062	93.921	91.69	91.244	89.682	90.351	91.541	90.723
115.284	113.474	118.753	112.418	116.49	113.625	106.083	108.496	128.256	125.088	130.216	125.239	123.881	121.619	124.636	124.183	123.731	123.881	121.468	124.032	128.708	123.881	126.747	127.2	128.557	128.256	117.848	129.161	128.708	129.01	129.161	103.82	98.239	129.311	127.954	125.088	127.803	125.993	127.803	117.999	89.792	87.53	90.245	89.792	90.396	86.927	91.452	94.016	92.658	89.792
114.243	113.635	115.914	108.925	114.851	115.155	114.091	112.572	115.307	115.914	111.812	115.003	115.155	105.43	105.278	112.116	111.964	109.685	116.674	112.876	131.717	132.02	132.172	129.589	125.639	124.879	126.55	126.247	130.045	132.324	133.084	132.78	120.777	125.487	113.179	113.787	132.02	128.07	126.095	126.702	95.706	92.819	94.338	95.554	91.755	92.515	94.794	95.554	92.363	108.773
120.762	124.188	116.444	125.081	122.698	124.634	120.911	123.443	116.444	119.72	122.401	119.571	121.209	119.571	121.06	121.06	121.06	121.06	121.06	121.06	130.74	131.485	131.783	130.74	132.08	125.23	125.528	128.506	119.124	124.188	132.378	132.974	125.677	121.507	122.847	126.868	112.274	125.826	128.209	130.591	94.403	93.361	90.531	92.02	91.276	90.978	90.978	97.679	87.255	89.191
112.776	118.803	120.194	115.713	117.721	118.185	113.395	118.03	110.768	112.467	112.313	118.958	115.713	114.94	116.949	116.022	118.03	104.895	98.251	105.204	126.452	122.666	125.216	124.598	124.83	125.448	124.289	128.461	132.324	134.566	131.166	131.552	132.866	129.775	134.642	127.07	111.231	134.488	124.598	120.271	92.842	93.537	94.31	92.765	89.133	92.301	92.765	90.601	90.756	89.752
116.842	119.256	124.085	125.744	126.952	127.404	124.99	127.253	125.895	125.443	126.197	120.312	125.292	126.65	125.141	123.934	128.762	126.952	121.821	125.443	131.629	132.535	88.172	120.161	131.328	131.78	126.046	126.65	128.31	125.141	122.877	126.197	128.159	115.786	118.2	128.461	129.668	132.233	108.543	120.463	91.19	91.643	91.492	91.492	93.755	92.699	96.773	93.604	91.793	91.944
130.486	133.864	132.329	126.032	127.415	116.818	128.182	133.711	131.868	132.329	125.111	125.418	124.804	124.19	126.647	123.268	124.343	119.89	119.583	127.568	125.879	126.647	110.215	129.411	132.021	126.493	129.257	132.943	121.272	140.775	129.718	127.107	128.182	128.182	128.182	128.182	128.182	128.182	128.182	128.182	92.018	92.325	89.56	90.866	93.784	91.941	91.48	92.248	91.173	91.941
113.713	116.724	115.553	112.71	116.055	118.061	120.068	118.396	121.239	117.392	116.891	119.399	116.389	123.246	119.065	112.877	117.142	117.142	117.142	117.142	126.925	129.768	126.59	130.771	132.778	124.082	125.42	124.082	114.382	123.747	123.58	121.908	124.583	126.925	125.252	124.249	123.078	122.911	124.416	124.416	89.966	87.959	90.802	87.625	89.632	88.127	92.14	88.963	89.297	89.465
124.818	122.569	125.867	126.766	124.218	126.167	122.419	129.314	124.967	128.415	125.867	126.167	124.967	120.321	129.015	120.021	119.721	124.967	124.967	124.967	127.815	126.541	129.389	128.19	126.916	130.064	123.394	126.016	122.27	127.441	126.616	123.918	124.443	125.717	129.839	125.267	126.991	128.115	127.066	124.892	87.644	89.593	90.043	93.041	90.043	92.441	91.242	90.792	90.792	89.743
115.427	116.05	114.572	120.172	105.704	114.805	117.606	111.382	114.96	117.06	114.027	111.46	108.038	111.227	113.405	111.304	111.694	115.583	117.294	113.638	127.095	121.961	127.873	121.495	128.184	127.095	125.384	127.251	126.318	124.295	127.407	123.673	114.805	131.607	131.763	132.696	132.541	133.007	127.251	123.828	90.846	93.18	91.935	91.78	90.38	88.046	89.602	93.024	90.691	92.091
120.58	125.983	124.182	124.632	125.383	123.582	123.281	122.831	130.036	122.231	122.231	124.632	121.48	123.281	123.431	122.981	124.782	121.18	125.383	116.977	118.028	113.45	127.484	124.632	125.158	125.833	124.932	126.884	120.054	124.707	130.11	120.429	130.11	130.711	127.108	118.404	129.511	119.979	128.835	121.556	90.111	90.261	92.062	92.212	93.863	88.16	91.462	91.912	87.859	92.812
113.652	113.652	117.804	114.421	112.883	107.808	113.037	113.652	121.495	109.346	114.421	111.191	112.421	114.113	110.576	99.657	103.963	116.881	108.731	100.119	127.722	124.878	125.185	127.492	128.722	128.107	127.416	125.108	133.951	132.798	132.26	129.261	108.346	127.108	126.724	123.11	127.492	131.106	128.722	124.571	91.507	91.046	91.507	94.275	92.737	90.892	88.893	88.739	93.66	90.892
125.225	126.405	124.044	127.143	125.962	126.258	123.824	124.414	126.184	122.496	125.078	124.488	123.454	121.98	123.602	121.316	120.209	124.192	120.726	121.832	120.282	126.626	125.225	127.069	125.815	126.553	125.004	89.08	111.726	129.872	117.332	131.421	110.767	111.431	119.619	127.143	126.11	125.889	124.782	123.454	89.302	89.154	89.006	91.293	92.105	90.039	91.81	90.924	89.965	91.514
123.168	122.262	122.866	125.889	124.831	123.773	122.866	124.982	124.226	124.075	124.075	119.994	121.506	123.924	123.622	126.191	123.168	121.052	119.994	122.715	115.46	112.286	115.763	91.126	123.773	128.761	128.61	129.667	130.121	131.935	108.205	120.75	129.667	130.725	131.481	129.667	128.005	127.249	116.065	131.783	91.882	94.452	92.033	93.394	90.22	88.859	91.278	93.847	92.487	92.487
120.544	102.214	114.732	108.92	113.838	113.54	115.925	110.112	111.156	99.68	115.627	113.242	111.305	109.516	115.627	109.963	105.045	109.218	113.242	112.795	127.549	125.612	124.866	122.482	125.388	123.972	120.917	123.004	124.717	124.494	123.45	123.748	123.972	124.27	128.741	124.717	129.337	124.866	130.454	127.698	90.888	90.441	88.056	89.099	88.652	89.099	91.037	90.888	89.248	92.527
120.163	122.638	124.24	120.454	120.454	122.492	122.492	118.124	119.726	121.036	122.492	116.814	122.492	120.6	118.998	117.979	123.803	119.289	119.871	123.22	121.182	121.473	121.619	122.347	124.385	123.657	124.968	121.764	120.308	121.619	122.056	119.726	121.036	126.715	124.531	124.24	125.113	102.398	124.385	122.492	92.06	89.439	90.604	91.696	90.167	91.769	89.73	90.385	91.769	86.381
114.767	117.657	114.767	114.463	118.113	110.508	114.919	119.634	120.698	116.136	115.528	115.528	115.528	115.528	115.528	115.528	115.528	115.528	115.528	115.528	126.63	126.021	126.174	124.653	131.345	132.561	130.584	130.28	131.801	128.759	131.649	130.736	129.824	132.866	131.345	123.132	130.736	132.561	129.063	129.976	90.66	91.953	90.432	92.029	93.854	93.474	99.482	92.105	91.193	92.486
110.438	105.844	108.63	114.956	114.805	103.962	115.408	109.986	102.832	115.934	112.622	115.031	111.266	110.814	116.914	115.408	109.459	117.516	116.989	114.806	125.423	126.477	126.929	128.585	121.808	121.206	107.2	113.525	132.652	133.405	123.314	126.778	128.134	124.82	126.326	135.965	130.844	135.814	135.212	133.857	89.278	90.558	88.675	96.733	90.859	91.612	92.742	90.934	93.269	91.913
126.694	124.303	128.039	122.809	125.05	124.602	125.648	119.522	125.05	122.212	123.407	124.453	125.2	125.947	123.706	124.453	125.05	121.315	119.821	120.718	131.326	124.602	125.872	129.682	131.699	111.828	128.786	124.004	130.579	128.487	130.354	119.373	126.096	132.372	127.366	131.325	122.212	123.258	120.27	117.878	92.927	90.686	91.433	94.721	90.985	90.238	90.985	87.997	89.342	90.388
111.87	109.888	107.679	116.593	118.574	122.384	123.222	122.079	123.146	127.565	122.765	124.136	122.688	123.756	123.755	123.832	125.355	124.06	125.127	123.07	124.06	129.089	133.965	107.907	122.993	129.546	132.898	133.508	115.222	133.203	133.508	120.403	134.879	126.651	127.108	128.174	124.365	120.25	125.431	121.774	91.755	89.317	92.06	92.822	95.26	90.841	91.907	89.774	91.831	91.831
113.271	114.026	103.304	117.952	116.895	113.724	119.312	113.875	116.291	121.275	119.01	114.932	112.667	117.952	115.612	115.612	115.612	115.612	115.612	115.612	120.444	123.162	119.236	123.464	120.596	121.652	123.012	124.22	120.822	126.862	124.144	122.559	121.2	123.162	126.484	126.258	124.824	127.013	126.786	129.127	90.016	90.922	93.64	89.412	90.62	91.375	91.677	90.922	93.489	90.771
128.768	126.24	121.63	125.199	122.82	124.455	123.712	123.266	121.481	125.05	124.158	124.753	125.645	123.563	125.199	124.455	124.455	124.455	124.455	124.455	129.66	129.511	121.184	129.957	107.652	111.816	128.024	122.671	119.548	119.102	120.887	119.251	125.05	122.671	126.389	118.21	124.753	129.809	129.957	130.998	89.436	89.288	90.031	90.552	90.626	90.998	89.362	89.957	90.626	90.254
112.326	129.59	127.144	125.993	127.0	125.993	127.144	127.144	125.561	128.87	122.109	120.814	119.375	122.828	125.993	125.993	125.993	125.993	125.993	125.993	131.028	125.561	125.849	132.467	133.762	131.604	131.604	128.582	131.748	131.028	105.995	130.165	106.283	125.274	125.705	125.705	125.274	121.677	124.267	116.066	91.897	92.328	93.767	91.177	95.349	92.04	90.602	94.198	90.17	92.328
123.546	123.695	123.396	120.559	113.688	117.721	123.844	120.559	125.338	127.429	123.098	122.052	123.396	119.961	122.201	121.604	122.5	123.247	125.039	125.935	130.715	121.156	130.864	129.52	132.358	133.254	133.105	126.085	122.948	131.014	131.462	131.76	117.87	131.462	132.955	129.072	133.702	132.806	131.611	130.715	86.654	89.044	86.803	91.732	90.985	89.044	90.388	88.148	89.044	90.537
122.206	119.935	124.931	123.72	125.083	120.843	119.935	122.66	120.692	119.632	125.537	119.329	117.966	124.023	121.524	121.524	121.524	121.524	121.524	121.524	122.963	122.963	126.143	123.72	123.569	126.597	125.991	123.114	124.78	128.263	107.972	125.083	130.534	132.654	129.474	132.048	130.685	124.78	125.537	125.537	91.77	92.073	89.878	90.483	89.499	85.865	84.275	91.619	90.483	89.878
104.291	107.886	109.608	108.56	107.062	108.71	102.492	115.376	110.807	109.01	99.122	103.616	111.631	102.642	93.729	118.148	104.44	108.785	107.96	106.837	131.107	130.508	113.579	132.006	111.781	130.208	128.86	127.961	110.133	93.354	115.077	130.208	126.612	132.006	130.058	126.313	123.766	121.968	120.62	122.268	89.159	90.358	93.654	91.556	91.257	92.755	95.451	98.747	96.2	93.504
112.366	107.172	125.776	127.404	131.434	123.761	125.465	123.218	121.745	126.318	131.976	129.187	115.854	115.466	128.954	126.861	123.76	125.31	129.342	126.706	131.124	130.814	131.124	119.962	132.364	130.969	101.514	118.102	127.714	132.054	127.869	126.628	102.909	124.303	119.497	130.659	131.279	129.884	131.434	130.504	86.476	85.701	86.476	87.406	84.461	88.492	87.252	89.577	85.236	86.321
120.414	122.771	122.476	119.677	118.793	122.476	120.708	125.275	122.918	121.297	120.708	120.119	119.53	120.119	120.708	120.708	120.708	120.708	120.708	120.708	126.232	123.36	123.802	123.802	126.233	125.422	124.833	124.464	124.98	125.644	126.012	128.664	132.052	124.686	129.474	128.074	126.528	127.927	129.474	128.589	93.16	91.981	93.454	92.57	92.423	92.718	93.601	87.561	88.593	90.066
120.954	121.551	124.834	122.894	121.252	123.043	122.744	122.446	120.208	120.804	121.401	114.537	121.476	121.476	121.476	121.476	121.476	121.476	121.476	121.476	127.818	129.161	130.504	127.37	127.072	126.923	130.056	126.475	128.415	117.671	129.31	116.775	126.326	129.161	129.459	125.878	127.221	115.88	118.865	118.566	89.915	92.154	90.96	90.363	90.363	91.407	90.512	91.557	92.452	91.855
123.274	120.339	123.274	121.575	119.722	122.965	122.656	122.656	118.949	121.575	109.681	119.876	125.746	122.193	120.339	122.811	120.494	120.803	121.575	121.575	125.591	124.51	124.819	121.421	120.648	106.283	127.599	127.599	125.9	128.526	126.673	126.982	122.502	125.591	125.591	125.591	125.591	125.591	125.591	125.591	87.747	89.291	89.755	90.836	89.6	90.218	90.064	85.893	88.21	89.755
121.927	123.749	124.66	120.409	119.194	118.739	118.435	125.116	126.027	122.535	117.372	119.65	120.409	122.686	120.864	125.723	127.241	118.435	125.267	121.775	127.545	132.252	109.174	124.205	128.304	126.634	128.608	127.849	130.43	125.723	126.938	130.885	126.786	126.786	123.294	128.456	126.027	130.278	130.581	124.356	91.41	91.561	90.65	89.664	89.208	91.865	91.41	88.373	93.307	93.004
123.145	124.602	120.815	123.873	122.417	121.834	121.397	123.291	120.378	122.126	121.252	120.96	122.563	121.689	120.815	123.437	119.941	123.0	121.834	121.106	130.719	130.938	127.588	130.354	129.99	130.209	128.971	125.548	118.776	130.792	131.156	129.846	129.626	130.209	130.574	130.938	128.607	130.428	129.626	129.627	92.413	93.287	90.957	94.015	91.102	96.2	91.539	90.083	91.102	90.957
121.241	125.111	123.027	120.348	122.283	125.557	123.623	120.199	127.641	122.432	125.26	122.134	127.195	122.878	123.027	128.683	125.111	126.004	123.623	126.153	126.153	125.409	125.706	125.26	125.409	126.748	123.474	125.855	127.344	125.111	129.576	125.855	127.641	126.451	125.409	107.995	129.725	130.618	119.455	129.278	90.134	90.878	89.985	90.581	92.367	93.26	91.771	91.474	92.962	94.004
121.522	120.616	120.465	121.371	120.164	117.448	119.711	121.974	122.879	126.198	122.125	124.69	114.28	123.483	121.446	121.446	121.446	121.446	121.446	121.446	123.634	122.653	123.634	122.577	122.125	123.332	121.22	120.842	122.879	119.862	122.578	124.84	122.653	122.276	123.709	123.332	125.67	127.179	130.649	129.366	92.253	92.48	90.895	90.895	92.102	94.667	89.236	96.025	93.611	94.818
122.291	122.214	124.422	124.727	121.072	123.509	124.346	122.443	121.834	118.178	106.83	104.774	114.142	124.27	126.174	114.37	128.992	127.85	129.449	125.336	128.992	130.592	129.373	115.512	120.844	127.469	124.499	128.383	121.91	127.85	121.681	116.731	125.642	127.012	118.33	122.595	124.422	122.748	127.774	127.85	91.904	91.142	94.112	91.066	93.046	94.722	90.838	93.427	92.818	90.838
107.879	112.781	111.709	104.049	117.837	117.071	113.394	112.781	112.781	112.781	112.781	112.781	112.781	112.781	112.781	112.781	112.781	112.781	112.781	112.781	124.118	123.352	121.667	125.497	120.748	112.781	123.812	123.046	126.416	124.271	124.578	124.731	127.642	122.433	124.271	124.578	120.901	122.893	123.659	126.416	89.801	90.567	88.576	91.946	90.414	92.099	90.414	93.478	91.027	91.486
101.761	111.424	110.81	120.779	121.546	119.552	112.344	116.025	114.184	114.184	114.184	114.184	114.184	114.184	114.184	114.184	114.184	114.184	114.184	114.184	122.236	125.074	124.844	125.074	123.694	126.378	122.85	123.156	124.0	125.227	121.93	130.442	121.316	129.291	129.445	129.752	131.209	131.516	131.668	131.592	90.412	93.019	91.639	94.706	92.252	92.099	90.872	93.172	94.093	91.792
112.666	110.805	106.152	102.74	111.27	113.132	117.785	111.736	113.287	111.736	111.736	111.736	111.736	111.736	111.736	111.736	111.736	111.736	111.736	111.736	120.732	132.364	123.368	125.695	124.299	126.315	124.299	119.336	125.695	126.781	123.368	123.213	121.972	127.091	119.956	124.144	126.16	122.748	124.919	125.54	90.796	91.417	87.539	89.401	91.107	92.503	89.866	92.037	89.866	92.347
124.283	123.827	119.123	125.8	124.738	122.462	123.22	125.345	118.212	125.649	120.185	122.31	122.462	123.979	123.069	118.819	123.144	123.144	123.144	123.144	129.443	132.478	129.746	120.033	131.719	130.05	127.166	127.015	133.085	131.871	129.898	127.622	110.016	130.961	129.291	99.089	130.202	129.898	132.175	117.15	93.322	92.563	94.081	97.268	94.84	93.474	93.625	95.598	93.625	113.355
111.903	114.8	105.304	107.235	109.328	108.04	114.478	113.19	115.605	108.201	104.499	112.868	108.201	114.156	124.135	122.042	120.111	116.409	115.765	122.847	124.135	126.227	124.296	125.905	127.354	125.422	127.193	125.261	123.813	126.227	124.94	126.871	117.214	111.903	129.929	131.056	124.296	113.995	127.515	127.032	89.209	88.243	89.531	90.818	87.439	88.243	87.439	87.921	89.209	90.336
112.389	112.698	117.023	116.56	114.088	108.064	105.283	111.153	111.462	116.715	111.308	119.186	112.544	112.544	112.544	112.544	112.544	112.544	112.544	112.544	112.235	131.854	129.382	106.364	109.145	130.463	127.683	118.723	122.585	132.626	134.171	129.073	125.211	127.374	127.219	125.983	127.528	125.829	124.13	124.438	92.616	93.388	94.315	94.16	94.778	94.933	96.787	95.242	101.576	96.323
128.733	122.057	128.423	128.112	129.51	125.628	122.057	125.628	124.541	128.112	124.696	123.144	124.386	121.591	124.541	122.057	123.765	124.541	124.541	124.541	113.362	126.094	128.268	132.925	132.304	132.77	131.994	132.149	132.77	132.925	133.236	134.633	134.012	132.77	132.77	132.77	132.77	132.77	132.77	132.77	91.47	94.42	91.935	90.848	94.42	93.488	92.556	87.588	88.209	87.588
118.339	113.437	117.685	112.62	114.091	118.175	108.863	107.229	109.189	113.437	115.234	112.784	102.654	114.908	108.046	106.739	99.387	107.719	116.705	116.542	117.522	128.632	133.206	133.86	132.716	133.206	131.082	132.226	133.37	126.834	110.987	131.082	130.919	135.984	131.409	129.285	126.671	127.488	128.795	126.671	90.891	91.708	94.159	93.015	93.178	92.852	91.708	93.995	93.342	91.381
124.152	125.208	124.605	126.265	122.341	124.303	124.756	124.605	122.492	125.963	122.794	124.605	124.605	124.605	124.605	124.605	124.605	124.605	124.605	124.605	113.588	128.378	107.551	127.774	128.981	132.0	130.189	120.832	126.717	129.736	123.246	110.268	128.378	123.397	128.83	121.284	132.0	117.813	122.492	122.794	90.347	87.479	91.101	90.799	89.139	88.234	88.083	90.347	89.592	88.837
108.339	108.645	106.963	113.996	103.447	112.314	104.517	113.843	111.244	110.327	104.976	110.327	116.289	102.224	111.55	108.951	107.575	111.091	110.938	116.289	130.047	122.556	127.295	123.627	124.85	123.015	125.767	125.002	126.073	124.85	128.518	125.155	128.824	126.531	128.06	128.671	110.785	126.99	108.798	129.283	88.924	91.218	88.313	87.09	89.995	91.982	90.147	88.924	89.689	90.759
119.048	119.198	106.579	117.996	118.748	117.696	114.241	117.996	117.996	117.996	117.996	117.996	117.996	117.996	117.996	117.996	117.996	117.996	117.996	117.996	125.959	128.212	124.306	116.795	129.113	128.813	129.564	132.419	128.813	120.55	120.55	122.654	124.006	121.602	125.132	125.132	125.132	125.132	125.132	125.132	92.307	95.011	94.11	93.509	91.105	89.903	90.204	91.105	89.753	90.504
124.64	123.598	126.164	120.872	123.758	123.598	127.928	127.446	127.286	126.003	127.046	127.526	109.248	114.058	111.733	120.071	109.889	106.682	127.686	124.4	110.05	114.218	130.412	107.965	128.328	129.13	126.404	93.375	129.931	128.809	127.366	101.071	120.632	130.733	126.083	123.678	109.729	127.526	131.695	134.581	89.527	90.168	89.366	88.725	91.29	90.168	91.13	90.008	91.13	89.366
112.671	108.241	109.157	108.546	117.56	113.282	113.282	109.157	112.365	102.588	104.269	110.379	109.921	108.241	111.143	112.518	118.323	109.616	97.089	114.81	125.809	118.476	121.684	120.157	114.657	119.393	120.309	127.795	127.642	127.948	122.448	124.893	129.17	113.129	131.462	109.768	91.894	112.977	132.073	105.491	90.367	90.443	89.832	95.408	93.117	91.436	92.124	92.735	91.665	92.276
113.049	116.794	113.798	115.221	109.528	107.355	110.951	110.951	108.554	113.124	105.408	110.726	116.57	109.078	115.746	110.652	111.626	107.356	113.573	111.85	122.788	124.586	125.784	125.035	125.634	119.192	120.39	123.986	124.885	124.136	131.178	125.185	130.279	129.53	116.645	128.331	101.212	120.241	129.98	124.735	90.874	90.724	91.623	90.125	89.675	90.574	89.525	90.874	92.372	91.773
108.726	113.538	110.981	106.921	111.884	111.432	109.929	113.839	115.493	102.259	108.274	105.567	113.087	100.605	104.665	117.448	111.132	110.079	103.612	107.372	118.2	112.034	127.524	105.417	115.192	128.576	128.276	123.614	127.223	129.93	125.268	131.885	124.967	126.17	131.885	128.426	129.93	124.967	124.967	127.524	90.679	89.175	93.386	91.732	92.334	94.74	93.086	92.484	89.175	88.123
116.244	123.839	119.669	122.201	118.925	119.371	122.648	123.988	121.605	121.605	121.605	121.605	121.605	121.605	121.605	121.605	121.605	121.605	121.605	121.605	124.733	130.094	130.69	128.009	130.392	127.413	127.711	130.392	125.477	123.839	126.371	131.434	130.094	131.136	130.987	126.818	125.924	128.158	129.349	121.158	92.714	89.587	89.884	90.182	89.14	91.374	92.714	88.097	88.842	89.736
121.268	120.189	124.504	122.038	123.733	123.271	122.809	120.651	120.035	120.805	123.579	121.884	120.959	123.271	125.428	121.576	121.422	131.284	123.425	120.497	125.814	125.968	123.81	124.812	119.418	127.432	128.202	124.118	129.126	126.584	113.177	125.428	125.814	128.588	127.509	113.87	127.894	126.662	130.437	131.901	90.292	89.83	93.143	91.063	92.989	89.676	90.677	93.22	92.912	96.379
115.031	113.95	111.479	111.479	118.12	118.12	112.251	115.34	110.707	119.664	119.355	118.583	121.671	118.274	120.899	116.73	115.649	119.973	118.428	118.12	112.251	124.992	122.984	121.748	123.524	120.822	123.292	123.37	123.988	122.752	117.734	125.223	124.683	122.984	117.733	121.44	120.05	125.146	121.672	123.37	90.168	92.638	90.168	88.005	86.77	86.307	90.013	93.256	94.028	90.94
113.108	107.102	106.794	108.488	108.796	111.722	104.022	102.79	114.494	109.258	111.722	111.722	97.862	115.572	119.113	115.88	107.102	109.258	109.258	109.258	125.581	125.119	123.887	121.423	122.039	119.113	128.815	124.811	124.041	123.733	124.349	124.195	126.351	125.889	123.425	123.271	128.045	125.119	129.739	124.041	88.007	90.317	90.933	92.473	85.235	88.623	89.701	90.163	85.389	91.857
123.459	120.396	121.928	123.153	121.621	118.099	122.387	124.225	120.396	123.0	124.531	127.288	120.549	121.009	125.603	128.054	122.234	127.441	124.225	133.72	121.315	125.144	131.729	125.45	123.765	127.901	128.36	126.216	127.747	124.378	122.693	125.45	124.072	126.063	125.91	124.531	131.117	131.423	119.018	109.216	90.378	90.072	92.676	88.234	90.685	85.937	87.775	90.378	90.838	90.378
121.174	120.317	120.317	121.461	118.102	123.82	120.103	116.244	120.388	119.174	122.747	120.246	121.676	121.532	110.311	117.744	126.464	121.032	114.1	101.664	129.68	128.108	123.819	130.823	128.251	128.965	128.822	128.679	127.393	128.965	130.109	130.538	115.958	126.106	127.25	109.382	101.235	127.107	105.237	102.95	88.656	85.368	88.942	89.371	93.373	90.228	90.8	86.226	85.368	85.797
124.326	122.011	124.565	125.922	125.044	123.846	124.405	122.25	125.523	124.644	124.644	123.846	124.884	124.644	126.161	124.724	125.124	126.64	122.489	122.728	128.715	126.959	130.152	131.429	130.951	128.715	127.758	129.035	128.875	128.875	128.875	128.875	128.875	128.875	128.875	128.875	128.875	128.875	128.875	128.875	89.602	92.157	92.157	88.485	90.241	91.358	89.762	91.838	90.88	93.594
127.244	125.354	125.984	126.929	128.031	126.142	124.252	122.048	122.52	125.984	125.984	125.984	125.984	125.984	125.984	125.984	125.984	125.984	125.984	125.984	126.614	122.914	123.622	125.276	127.244	128.976	128.661	129.37	122.362	131.023	130.472	130.158	131.574	128.661	124.33	125.591	129.528	130.0	127.874	98.506	92.129	92.444	92.758	90.239	91.656	94.018	91.814	91.971	92.286	92.286
120.486	122.435	114.042	122.884	124.083	122.584	123.933	126.181	123.034	114.492	110.895	110.745	108.048	109.696	111.495	104.002	104.002	104.301	109.397	107.448	127.38	125.881	125.881	124.233	126.031	126.781	125.582	116.59	125.282	127.23	127.68	128.729	127.68	124.682	128.879	128.279	129.928	127.38	129.178	127.83	88.866	89.015	89.615	87.067	89.765	87.667	89.165	87.517	86.618	93.212
113.652	114.803	121.214	110.035	118.42	121.379	114.474	111.514	114.638	109.87	113.323	114.474	114.474	114.474	114.474	114.474	114.474	114.474	114.474	114.474	126.311	124.502	124.256	123.352	130.996	125.654	123.434	124.092	126.146	125.242	128.284	127.544	130.175	129.6	130.833	129.928	129.928	128.613	128.941	127.791	91.128	91.786	92.115	88.498	92.444	90.635	92.444	94.91	90.799	93.759
122.374	125.877	124.049	121.003	121.155	123.44	126.029	125.725	126.334	125.725	123.745	129.381	122.221	128.01	124.049	124.201	126.639	122.374	122.831	127.248	112.777	127.096	126.029	130.599	125.268	129.99	122.374	131.513	126.486	117.804	131.208	128.924	129.533	126.334	128.01	120.089	126.639	127.096	124.506	128.924	93.889	94.194	93.584	91.909	94.498	93.432	93.127	92.823	99.373	92.366
105.582	110.315	116.941	107.791	113.943	116.152	111.103	114.89	114.732	118.834	115.836	117.572	118.676	113.943	108.422	108.737	105.266	114.416	109.841	113.943	127.826	107.791	128.457	130.666	125.144	131.455	132.086	130.192	128.773	132.401	130.035	130.666	131.77	133.19	131.455	129.246	109.21	111.261	133.19	130.192	90.437	91.541	89.175	88.701	87.597	90.91	93.277	89.648	98.325	90.437
124.086	121.938	123.625	123.779	119.025	120.251	123.472	123.779	122.705	121.478	122.245	113.043	122.475	122.475	122.475	122.475	122.475	122.475	122.475	122.475	120.865	124.392	113.81	131.6	130.067	130.067	124.392	131.294	132.827	129.147	134.208	130.527	127.306	132.061	109.056	126.846	133.287	133.134	133.748	127.0	91.572	92.799	92.953	91.419	91.419	91.726	90.192	92.339	90.345	93.566
115.665	122.007	121.705	122.762	125.027	120.95	122.158	122.46	118.836	122.007	122.007	122.007	122.007	122.007	122.007	122.007	122.007	122.007	122.007	122.007	125.556	128.953	130.01	114.08	125.706	128.5	123.064	124.046	126.235	126.31	123.97	115.59	118.308	124.196	119.968	117.024	123.592	124.348	123.291	121.478	85.917	85.464	84.936	87.427	88.484	85.766	86.219	87.956	88.107	89.541
124.398	124.709	119.264	121.287	113.508	108.997	119.731	123.62	124.087	121.287	121.287	121.287	121.287	121.287	121.287	121.287	121.287	121.287	121.287	121.287	129.532	125.953	125.487	124.632	122.453	123.698	122.375	119.653	126.11	127.665	130.698	131.632	128.832	125.02	120.276	113.353	118.098	124.631	126.576	122.298	95.151	89.239	89.862	96.24	91.262	94.995	91.884	90.017	90.173	96.707
106.75	109.101	108.66	111.305	115.125	111.452	111.011	112.039	110.864	111.305	111.452	116.3	114.097	110.129	122.031	119.974	102.636	111.305	114.684	120.855	124.676	122.325	124.969	120.561	122.912	122.619	123.5	114.39	112.333	115.419	127.908	118.651	128.496	126.439	129.084	129.084	127.614	104.252	128.643	129.084	93.159	92.204	91.983	91.102	90.441	90.0	90.073	89.853	89.853	89.632
115.179	117.215	117.134	116.971	115.098	116.319	115.505	116.238	115.342	115.505	117.378	116.564	117.378	118.682	115.75	117.378	115.668	117.053	115.342	121.534	132.045	130.904	132.289	126.83	117.378	121.452	118.356	122.674	114.69	116.646	118.357	125.69	133.348	131.556	121.208	125.445	117.378	118.845	124.63	124.467	85.846	85.846	85.357	86.661	84.216	88.616	92.038	88.779	87.476	86.824
121.011	127.332	123.166	125.608	126.039	124.028	122.878	115.839	121.298	125.321	123.022	122.016	123.309	128.912	127.045	126.901	125.464	122.16	124.171	116.413	125.464	130.349	122.304	128.769	131.067	128.912	130.924	131.211	129.631	126.47	128.05	131.355	130.349	132.504	115.551	126.183	122.16	120.867	118.137	121.585	90.122	88.542	91.558	91.128	93.283	94.576	96.012	93.57	94.145	91.558
120.867	116.517	115.119	116.362	120.245	113.41	114.964	110.925	111.857	105.799	103.779	115.896	115.896	110.303	103.779	116.672	107.818	105.799	106.575	112.012	119.158	124.051	120.556	125.682	122.264	121.954	124.051	123.662	122.653	125.061	128.012	127.702	126.924	127.547	115.586	125.682	125.45	132.672	132.44	127.935	92.517	92.439	93.915	90.653	92.672	93.216	90.886	91.119	91.896	91.585
102.844	115.255	112.596	119.984	114.517	114.96	119.392	115.699	110.971	118.949	112.891	110.823	107.868	118.949	114.517	117.028	107.72	109.198	114.664	114.369	127.298	124.194	124.786	125.081	124.342	123.456	127.223	115.477	114.59	125.154	130.695	115.92	116.955	117.176	119.466	121.461	130.991	129.587	127.666	126.559	90.581	90.728	92.206	92.206	95.9	91.024	91.615	90.728	92.797	91.172
116.912	111.708	113.876	116.19	113.154	113.876	113.876	113.876	113.876	113.876	113.876	113.876	113.876	113.876	113.876	113.876	113.876	113.876	113.876	113.876	128.044	130.502	129.345	129.779	131.225	131.369	129.201	108.817	131.369	130.647	123.418	125.008	125.731	119.226	118.936	122.551	121.683	120.093	130.068	129.201	89.3	92.336	89.878	87.999	89.444	93.781	90.89	92.191	91.179	108.961
123.961	124.26	121.572	124.26	123.215	122.468	125.752	123.364	122.916	124.707	124.26	124.558	124.11	124.558	123.215	123.513	125.006	124.11	124.11	124.11	119.482	129.932	124.11	122.02	132.619	133.217	132.769	124.409	127.17	127.17	127.17	127.17	127.17	127.17	127.17	127.17	127.17	127.17	127.17	127.17	94.403	91.865	92.462	89.775	96.045	92.612	93.507	92.313	92.014	91.567
125.083	127.072	121.257	118.196	122.022	115.442	120.798	125.848	119.114	122.022	117.584	124.011	124.317	120.033	120.645	120.798	121.41	113.758	120.645	126.001	127.837	123.858	129.061	130.133	123.552	129.061	129.367	132.275	127.378	128.602	129.061	131.357	129.674	120.492	134.877	118.961	134.724	114.217	111.769	128.143	82.846	87.131	87.131	87.743	82.693	89.885	86.672	86.366	85.906	87.284
117.232	118.989	117.012	115.986	113.862	115.328	115.767	115.107	106.318	112.617	110.493	112.25	110.713	110.566	111.298	107.124	115.254	112.324	116.206	116.426	128.071	129.097	119.429	127.925	122.212	129.976	131.001	122.505	123.091	125.874	121.333	129.976	126.167	129.683	129.829	124.995	123.091	125.288	124.849	124.116	90.717	90.351	90.131	90.058	91.303	92.329	94.892	93.793	93.134	92.329
114.6	111.756	117.145	115.049	119.839	115.049	115.049	115.049	115.049	115.049	115.049	115.049	115.049	115.049	115.049	115.049	115.049	115.049	115.049	115.049	120.737	132.936	130.391	122.308	122.159	122.383	126.2	122.982	118.716	122.009	119.689	123.805	120.362	121.186	120.812	121.56	122.384	117.968	124.104	121.186	91.1	92.297	89.004	91.25	90.95	93.644	91.25	89.753	87.208	85.113
116.307	101.709	103.883	99.846	112.58	111.804	119.724	116.463	109.785	113.823	114.288	114.133	113.202	113.202	113.202	113.202	113.202	113.202	113.202	113.202	125.315	124.616	127.644	123.994	126.868	121.898	125.936	133.623	129.274	117.86	122.441	119.258	121.51	131.138	128.964	130.051	129.663	130.905	127.489	125.78	94.721	95.963	90.062	94.255	99.069	91.149	92.391	90.994	92.702	90.372
113.582	107.748	106.981	89.787	107.595	111.279	104.678	102.375	110.512	108.362	103.604	112.814	115.117	99.152	100.073	115.577	104.985	102.375	105.292	113.428	123.714	119.876	113.582	128.012	132.464	129.087	127.858	132.157	132.924	131.85	113.582	130.775	131.236	129.547	116.345	127.244	131.389	128.319	126.17	121.871	89.173	93.318	92.704	90.555	94.853	90.862	91.476	88.866	91.476	92.09
112.612	105.484	115.493	123.834	123.531	122.469	113.37	107.152	109.578	111.702	109.578	117.464	112.991	112.991	112.991	112.991	112.991	112.991	112.991	112.991	125.73	125.426	125.881	126.943	125.351	125.578	123.758	124.289	124.214	127.777	131.796	126.412	122.696	132.934	132.402	130.507	129.976	119.208	126.184	127.626	90.166	94.261	91.38	92.745	95.323	93.351	91.835	88.65	91.835	89.712
123.66	126.172	124.399	126.763	120.557	122.626	126.172	123.069	123.66	123.66	125.285	120.261	118.932	116.715	123.364	123.217	117.011	118.193	121.591	111.839	121.666	121.148	123.733	108.146	110.214	123.66	121.961	122.7	130.678	127.206	126.246	130.013	130.235	128.24	129.127	128.61	129.423	127.206	127.576	127.132	90.415	92.631	90.71	91.449	94.109	91.301	91.301	89.823	90.415	91.744
117.41	117.75	112.22	117.665	112.56	115.963	104.05	105.838	113.58	106.944	110.262	107.284	110.347	115.623	119.026	120.218	112.22	114.517	110.602	114.006	136.045	132.301	124.302	134.173	131.28	136.045	129.919	129.748	103.88	137.917	133.663	135.705	135.024	136.215	114.602	137.236	98.094	124.302	116.304	135.705	93.669	95.201	95.711	95.882	95.882	91.797	92.308	94.18	95.031	94.86
123.182	123.624	124.066	126.128	128.632	124.949	114.343	113.164	102.41	102.557	101.526	105.209	116.552	113.459	114.048	99.464	103.736	97.401	111.249	105.651	131.358	131.137	132.168	123.624	127.97	113.459	127.012	124.508	126.791	120.824	131.8	125.024	130.4	129.442	116.774	130.621	125.76	123.992	122.298	119.056	89.962	90.624	90.477	91.214	89.593	89.888	88.783	93.129	102.852	93.571
126.548	123.357	124.952	123.516	122.399	123.676	124.154	123.197	123.516	125.112	125.431	122.24	121.283	123.357	125.75	119.847	117.134	121.442	115.539	123.516	128.462	125.272	123.676	131.733	125.511	128.622	130.856	122.479	129.1	128.702	126.787	126.946	132.451	126.149	127.185	135.402	133.169	120.804	112.508	125.032	89.054	88.097	88.895	88.416	87.778	88.576	89.054	88.097	87.459	87.14
112.233	110.726	111.329	110.877	117.054	100.028	115.999	114.794	114.643	111.63	119.314	111.329	103.644	110.726	114.342	111.63	111.63	111.63	111.63	111.63	130.162	118.41	131.368	126.094	126.848	125.492	125.492	125.944	127.45	125.944	128.505	128.957	128.053	121.725	123.081	123.533	123.231	123.533	115.397	92.495	93.7	92.947	92.344	92.796	89.934	90.084	90.536	92.796	93.248	92.043
114.181	116.889	107.172	112.748	116.889	111.951	114.5	119.916	117.526	117.686	111.314	114.34	114.818	115.774	114.818	109.721	112.588	118.482	114.659	114.659	122.783	122.623	122.464	120.393	121.19	120.871	121.508	128.517	126.924	125.331	121.349	125.491	119.916	122.464	124.535	123.101	123.739	125.013	124.535	124.057	90.367	91.244	91.005	91.801	92.12	93.713	93.872	92.518	90.447	90.686
119.682	119.602	116.235	115.914	120.964	104.852	114.311	120.002	107.178	113.429	106.857	120.643	111.265	112.548	113.99	115.113	102.849	103.89	118.159	107.818	128.098	129.702	128.178	128.74	128.258	125.293	131.384	128.018	127.618	128.66	129.862	125.854	126.576	127.858	126.254	122.327	127.377	130.262	120.564	133.469	91.146	94.833	91.146	92.268	91.467	93.551	91.948	92.909	94.994	94.512
120.217	113.41	113.712	117.04	114.015	117.948	119.915	114.62	119.612	110.384	117.948	113.863	117.645	116.133	117.948	117.948	113.863	117.04	117.04	117.04	125.815	125.966	128.235	127.328	126.874	124.302	120.066	125.21	124.453	129.9	116.284	130.051	121.73	120.671	122.335	113.41	111.897	118.553	130.051	126.874	90.868	93.138	96.163	96.163	93.591	89.053	92.532	92.078	86.481	86.632
115.129	104.893	106.248	107.904	117.839	116.785	107.452	101.882	115.581	120.097	116.334	112.721	114.979	111.968	108.656	112.721	112.721	112.721	112.721	112.721	124.011	120.549	124.914	122.807	122.505	122.807	126.72	127.021	125.667	122.807	122.204	121.753	124.914	125.215	122.204	123.108	117.989	120.398	118.14	132.29	82.614	86.227	89.539	87.582	85.775	92.549	86.98	82.915	89.99	93.001
111.601	105.168	114.425	113.954	109.561	101.088	107.364	114.739	112.385	111.444	112.542	107.207	105.482	109.561	111.444	106.109	113.17	114.425	111.757	108.933	102.422	107.835	103.834	99.755	106.58	109.639	110.738	129.487	126.192	119.524	129.017	117.249	118.191	120.152	119.289	124.623	122.034	126.506	120.465	123.839	92.38	92.145	88.693	88.615	92.224	89.635	92.537	90.498	90.027	89.321
123.974	126.437	127.823	123.358	122.896	120.279	123.82	123.358	129.055	126.591	123.974	123.974	122.896	127.207	126.899	125.052	119.817	111.811	115.506	115.045	125.206	125.821	124.898	124.128	123.358	125.36	125.052	123.05	125.975	125.052	125.052	125.052	125.052	125.052	125.052	125.052	125.052	125.052	125.052	125.052	89.18	87.178	85.947	96.878	92.721	88.872	90.103	87.332	89.488	85.793
123.125	121.397	127.012	121.541	124.421	117.798	122.837	124.997	123.125	122.693	122.981	122.981	122.981	122.981	122.981	122.981	122.981	122.981	122.981	122.981	125.284	124.133	126.436	130.899	129.747	128.596	115.927	116.934	129.315	129.315	130.323	129.028	123.413	130.179	130.611	129.603	123.701	130.323	126.148	130.035	89.149	89.725	88.573	87.71	89.725	90.013	89.005	87.278	85.838	84.542
104.261	99.157	96.155	108.014	101.259	109.515	109.665	105.912	102.459	104.861	101.259	112.067	111.316	109.965	108.014	100.358	111.316	111.466	107.413	103.36	125.652	114.393	124.076	130.155	127.078	127.228	125.952	131.281	120.022	131.882	128.053	125.652	124.526	124.376	125.052	126.177	123.625	124.001	123.25	123.25	90.601	96.155	91.651	88.199	92.102	89.7	90.901	90.45	88.649	92.852
118.417	114.615	112.397	114.932	115.249	114.932	106.376	106.851	107.01	113.981	113.347	114.139	105.742	113.03	112.238	111.446	117.625	109.703	115.565	112.397	123.963	120.952	122.537	124.755	125.706	121.111	126.022	121.745	125.389	125.706	120.952	122.378	126.815	115.09	113.664	124.28	121.903	122.695	125.072	125.706	87.997	89.264	93.067	82.293	88.789	90.849	91.641	89.264	86.73	86.73
111.08	120.578	115.452	120.578	108.97	117.111	112.739	115.452	113.342	116.055	114.548	115.754	114.849	115.452	115.452	115.452	115.452	115.452	115.452	115.452	120.428	126.609	126.307	126.684	128.342	124.649	128.568	130.378	122.99	130.378	124.348	129.548	125.252	128.568	126.081	123.744	126.458	125.252	122.84	123.368	93.215	92.913	94.949	90.577	96.682	96.306	95.627	93.969	91.104	90.124
117.148	104.472	114.331	112.766	115.896	111.984	116.678	112.61	100.56	116.209	108.854	108.541	112.297	118.713	114.175	107.915	111.827	117.617	95.083	108.697	122.312	125.286	126.146	122.0	122.782	123.642	126.224	128.963	131.232	128.259	122.312	130.92	131.623	124.816	130.45	125.676	119.104	129.824	127.164	125.129	89.292	86.006	89.605	93.361	92.109	91.953	92.266	88.353	89.918	89.136
121.997	122.076	126.297	118.167	125.358	123.873	114.728	107.928	115.12	118.246	112.462	109.882	117.698	117.308	110.664	109.335	109.414	100.19	107.538	117.933	125.358	125.358	125.984	126.296	126.765	124.889	123.951	124.733	122.232	119.105	121.294	119.105	122.857	116.761	118.324	128.954	101.285	124.889	128.329	118.011	91.28	90.655	93.938	92.062	90.498	87.841	90.029	90.811	89.717	90.811
122.896	124.92	123.207	123.518	122.74	122.896	122.896	125.699	123.363	124.453	123.051	122.74	125.699	122.584	124.92	125.231	124.141	120.404	122.117	121.805	95.954	128.19	130.215	130.994	113.707	97.667	106.232	117.756	129.903	127.879	129.592	124.141	127.256	125.231	126.789	125.076	122.117	127.567	123.051	127.1	86.922	89.258	88.479	87.078	88.635	90.971	90.192	87.389	89.569	89.881
123.148	122.679	122.523	123.226	125.338	121.194	121.976	118.926	117.284	120.334	122.992	119.161	125.728	121.35	120.646	121.819	123.46	120.959	121.976	120.568	108.293	107.824	117.832	105.947	131.905	130.967	130.81	109.075	123.461	105.791	123.774	124.868	130.497	119.082	126.119	121.897	120.646	127.37	124.868	122.366	90.467	91.718	92.5	90.936	91.874	92.5	90.467	92.812	89.998	89.998
105.032	98.412	104.378	106.094	97.022	111.816	101.845	115.494	106.176	105.44	98.494	113.777	112.388	107.729	102.498	114.43	114.349	107.647	100.782	115.82	129.306	126.2	128.244	123.176	122.522	117.455	127.834	125.301	127.262	126.445	126.69	124.076	124.156	120.56	118.599	122.195	129.796	129.388	120.479	125.628	93.018	91.628	89.666	91.301	89.013	92.037	93.018	108.955	90.484	91.383
113.203	108.971	108.814	108.344	108.971	106.306	114.614	117.123	119.317	117.123	115.241	114.614	113.908	113.908	113.908	113.908	113.908	113.908	113.908	113.908	126.529	126.92	124.177	132.643	134.68	134.916	129.507	123.706	125.196	124.02	123.001	124.961	123.315	125.196	122.688	126.45	111.557	122.609	127.312	124.334	86.553	87.494	85.926	91.883	84.829	83.574	84.515	82.32	95.175	85.299
114.908	112.742	114.134	112.587	104.851	111.659	107.172	109.957	116.146	112.587	112.587	112.587	112.587	112.587	112.587	112.587	112.587	112.587	112.587	112.587	125.738	128.445	121.252	127.826	128.909	128.678	126.357	119.627	129.529	129.916	124.268	111.736	128.445	130.224	125.042	104.851	125.97	126.666	129.374	125.352	91.314	90.927	90.153	89.302	89.921	90.617	90.463	91.004	90.308	90.695
112.171	108.34	110.026	113.09	105.199	111.635	113.014	112.401	109.03	113.09	113.857	115.312	109.489	115.159	112.094	107.958	116.691	108.724	110.562	112.554	120.139	123.739	126.958	122.514	125.809	124.353	127.34	124.582	122.974	125.809	131.171	131.555	132.781	121.824	127.724	120.062	109.643	122.591	126.114	128.106	89.417	90.183	91.256	91.562	89.723	90.796	93.248	88.957	90.336	93.554
120.381	123.106	121.55	117.032	112.828	111.192	106.053	111.192	124.43	123.496	122.25	110.179	107.766	110.414	108.311	102.548	106.13	112.828	120.615	120.77	131.127	124.275	131.75	128.635	129.57	123.496	121.783	124.275	125.832	124.742	125.988	123.34	126.767	126.299	123.34	123.496	125.053	126.455	126.455	123.652	95.151	88.921	90.011	92.97	91.569	93.438	94.683	92.97	92.192	92.814
121.39	120.774	120.158	120.774	119.695	123.855	122.161	121.544	122.777	117.076	115.536	114.765	112.454	105.059	107.678	122.469	122.931	120.774	120.774	120.774	131.558	129.556	126.552	125.318	128.631	125.473	127.245	120.774	125.55	130.788	121.468	124.857	122.006	124.394	123.393	127.09	125.319	121.236	125.088	118.848	91.809	88.882	88.266	90.115	88.574	90.423	90.423	94.275	92.118	94.121
105.894	105.115	107.141	116.338	116.338	115.87	113.064	114.0	108.388	116.806	113.844	113.844	113.844	113.844	113.844	113.844	113.844	113.844	113.844	113.844	122.261	126.937	126.782	126.002	127.093	126.937	124.911	126.782	127.561	132.393	130.834	123.82	132.861	131.614	129.743	132.549	132.081	132.705	131.77	132.861	89.527	91.71	91.554	89.839	90.618	94.983	91.554	84.695	91.71	93.58
123.405	127.409	121.18	123.405	122.515	126.075	123.85	125.63	124.74	126.816	126.519	126.371	126.964	125.63	125.63	125.63	125.63	125.63	125.63	125.63	124.146	120.883	123.998	127.038	126.742	126.446	127.187	129.931	131.562	129.857	130.673	128.522	123.553	110.055	128.596	130.08	128.67	123.256	113.912	116.434	91.811	91.515	90.476	87.955	88.993	91.366	87.658	93.443	92.998	93.443
112.888	115.676	114.062	113.915	113.622	113.475	117.143	115.089	113.988	113.988	113.988	113.988	113.988	113.988	113.988	113.988	113.988	113.988	113.988	113.988	119.93	128.733	122.865	123.305	122.131	119.93	123.158	129.907	130.347	126.972	129.76	126.826	119.197	132.107	131.52	132.107	129.173	121.251	129.32	129.613	88.975	90.296	91.029	91.616	90.442	87.801	90.736	88.535	92.936	89.415
116.975	114.738	120.331	117.934	119.851	118.093	120.171	119.691	118.413	111.702	111.063	112.98	102.114	115.057	121.609	111.862	115.217	121.769	120.331	109.624	125.684	125.604	126.802	126.882	127.282	130.478	128.72	127.042	125.285	126.084	129.439	126.004	124.486	125.524	128.959	126.163	130.078	128.64	127.762	127.122	91.887	90.449	93.485	92.047	91.568	93.485	92.207	89.33	93.485	91.727
116.08	111.75	111.462	105.112	113.049	114.492	112.761	106.411	113.194	112.328	112.761	109.586	108.576	112.039	113.338	112.761	110.019	116.368	110.163	116.368	131.304	129.428	124.81	126.686	125.821	126.614	124.233	118.605	132.17	128.851	123.8	131.52	124.088	122.646	108.864	123.656	129.789	129.356	128.706	129.789	90.97	89.96	88.229	90.249	91.836	94.001	92.269	93.568	90.826	94.578
125.52	130.309	122.382	123.868	126.015	123.868	117.758	119.41	119.905	121.556	121.226	123.538	117.923	118.914	119.575	120.07	120.07	118.749	119.74	118.914	116.767	125.52	125.52	123.373	129.814	127.502	125.355	127.337	127.171	125.19	128.658	121.887	126.346	122.878	124.694	129.649	126.511	130.97	126.511	127.006	91.17	88.858	89.518	94.803	95.298	90.84	91.83	88.197	91.83	88.528
125.46	118.356	125.309	125.611	127.576	124.855	123.797	123.646	127.274	128.634	122.588	126.065	125.611	125.309	124.553	125.762	127.274	121.53	125.611	114.124	111.252	127.954	130.523	121.908	127.501	129.088	129.541	127.878	129.238	123.042	128.483	130.372	130.372	122.286	120.472	123.344	123.117	124.78	128.18	116.014	91.755	92.662	91.755	93.569	90.697	90.697	90.999	91.302	94.173	93.418
124.692	114.43	102.147	126.403	123.138	123.759	124.381	123.915	121.272	126.247	124.537	127.336	124.692	124.381	125.936	123.138	124.848	123.449	116.918	124.381	129.668	131.067	126.869	123.759	127.802	132.156	128.113	127.336	125.781	129.046	121.272	124.381	128.269	125.936	129.823	130.29	127.336	129.668	129.668	130.601	90.019	92.196	90.952	90.33	92.973	91.107	92.662	89.864	90.33	89.864
115.874	110.636	114.073	107.036	116.692	116.037	113.419	103.271	119.802	114.564	128.312	127.003	114.728	108.345	105.563	120.293	121.438	129.458	121.929	119.965	128.149	128.803	125.857	127.821	128.476	127.167	116.365	128.64	128.967	125.203	123.239	121.275	124.221	124.057	123.566	122.748	127.821	127.167	129.458	128.967	88.377	89.032	89.359	91.651	95.252	90.178	89.523	85.431	90.669	94.76
108.43	118.811	118.649	116.54	112.485	118.811	116.864	104.05	120.92	112.323	122.866	126.597	122.38	111.998	111.025	111.998	109.565	113.782	107.294	123.191	124.894	123.19	127.489	124.002	114.999	132.194	129.436	122.542	131.382	130.004	129.436	128.625	126.922	127.732	127.57	129.355	129.192	129.436	107.213	124.488	90.424	91.073	88.478	87.018	89.775	91.722	93.344	89.613	89.775	91.56
124.052	127.27	125.238	124.899	124.052	124.899	125.238	119.647	124.899	124.899	124.899	124.899	124.899	124.899	124.899	124.899	124.899	124.899	124.899	124.899	126.932	126.254	126.254	126.762	127.27	129.811	132.014	132.014	134.894	132.861	132.691	105.248	134.894	133.03	133.708	126.762	134.894	133.538	134.724	121.172	90.849	92.712	91.865	91.696	92.882	88.986	92.712	94.915	92.882	93.39
132.467	129.809	117.348	125.822	126.652	121.834	119.674	122.831	122.499	121.169	125.822	122.831	122.831	122.831	122.831	122.831	122.831	122.831	122.831	122.831	109.539	130.308	129.643	122.997	116.185	125.489	103.225	130.474	115.686	99.902	105.718	104.721	124.326	117.016	114.69	116.185	116.185	116.185	116.185	116.185	89.933	92.758	91.097	90.432	89.767	92.592	93.09	93.256	88.438	92.592
118.378	122.118	121.52	118.976	115.984	113.889	117.929	119.425	119.574	121.669	122.417	121.968	117.33	130.796	131.394	129.449	128.701	130.347	130.646	126.607	128.103	129.0	129.3	129.15	127.804	128.252	131.394	111.196	113.44	100.423	130.048	121.968	107.007	126.906	124.662	103.416	127.355	127.355	127.355	127.355	86.658	87.706	90.399	89.95	87.481	89.501	89.052	88.603	87.332	89.052
112.049	118.372	120.48	116.566	117.77	115.813	112.35	122.136	120.33	121.986	123.34	122.287	121.835	118.824	120.48	119.125	121.534	121.233	121.233	118.372	121.91	121.308	128.233	130.04	129.288	127.556	124.695	128.61	124.395	128.233	129.89	129.739	126.578	123.19	117.093	125.975	127.932	129.362	129.438	124.32	92.629	93.532	94.661	94.661	92.93	93.984	91.876	93.607	98.274	91.274
112.652	111.384	113.286	112.176	112.176	113.127	112.018	120.261	119.31	119.944	105.677	125.016	118.041	115.347	112.176	114.871	110.908	119.31	113.286	117.566	128.504	130.406	130.882	129.931	131.674	126.126	126.76	108.53	110.908	127.236	128.662	127.553	118.517	125.175	124.224	120.736	120.895	122.004	126.443	126.443	90.617	91.251	90.776	92.678	89.983	93.471	93.154	90.934	89.666	86.971
119.38	121.075	118.301	122.0	124.466	117.376	122.771	120.767	122.154	121.384	124.158	123.695	117.684	122.308	119.996	121.229	120.921	119.996	123.387	120.459	116.914	123.85	126.778	127.549	126.47	129.09	116.76	129.09	131.556	126.932	127.857	99.035	126.932	128.473	125.545	126.932	125.545	128.473	126.624	126.624	90.25	87.938	89.171	91.483	89.787	90.404	89.941	88.554	89.864	89.864
113.487	112.45	112.052	115.162	113.168	112.61	114.764	113.647	107.984	107.984	112.53	104.475	108.542	112.211	111.972	103.358	109.738	109.818	109.978	105.671	127.046	126.248	125.929	124.653	125.85	125.371	124.254	125.69	120.745	124.573	125.85	126.966	124.095	124.254	122.261	126.966	126.009	132.629	130.476	125.052	90.996	89.242	90.039	89.242	88.922	90.358	87.327	91.953	89.56	91.794
114.68	112.19	105.852	123.358	123.811	124.34	123.962	123.132	121.924	119.585	117.698	126.15	128.64	115.208	121.396	122.302	109.172	123.811	114.605	114.378	90.684	108.945	129.923	129.018	101.248	106.832	96.419	82.081	105.021	105.021	105.021	105.021	105.021	105.021	105.021	105.021	105.021	105.021	105.021	105.021	94.004	90.986	87.967	92.042	90.684	90.382	90.533	90.684	93.551	90.684
105.52	116.015	114.135	115.702	104.581	102.544	111.786	114.292	108.653	102.701	111.943	105.051	109.436	97.532	107.713	101.918	116.798	115.075	110.689	112.412	125.257	126.98	126.98	124.943	126.666	123.847	125.727	132.149	130.739	129.956	128.703	127.136	128.546	127.293	117.738	129.799	124.943	120.871	130.739	125.57	92.52	94.243	94.869	92.363	93.46	92.52	96.906	93.46	92.363	93.929
124.743	120.89	125.514	123.664	123.356	124.435	124.435	124.281	127.825	124.743	127.055	126.592	124.589	124.589	124.589	124.589	124.589	124.589	124.589	124.589	129.675	126.747	129.213	130.137	129.829	120.427	131.987	121.66	132.603	126.13	127.517	127.671	125.668	112.567	122.431	125.051	122.893	124.743	118.886	124.743	89.139	92.222	91.297	93.301	91.297	91.606	91.606	90.218	89.756	92.53
107.643	109.619	116.459	115.395	109.923	102.476	105.059	106.579	101.716	110.379	114.939	118.435	111.291	110.835	106.579	116.155	122.235	125.123	121.931	110.835	126.035	105.667	119.195	124.971	123.147	117.675	123.147	124.363	124.211	127.251	127.403	126.947	126.643	121.779	123.299	124.819	125.275	124.971	124.363	130.291	89.86	92.748	91.684	92.9	89.556	90.316	91.532	87.58	90.62	91.836
127.833	131.259	117.474	125.73	132.038	124.25	129.779	118.798	116.305	127.598	124.795	125.73	123.315	126.197	124.016	122.302	119.654	115.916	124.561	109.451	132.583	132.583	133.362	132.739	132.583	132.272	122.302	123.393	131.026	134.141	130.091	127.287	127.131	130.714	131.181	133.206	104.856	129.779	132.428	133.206	92.628	92.316	92.238	92.16	94.185	91.537	91.459	89.98	92.628	94.731
115.699	114.473	116.925	112.173	112.787	114.013	114.933	109.721	108.188	111.1	104.049	112.173	104.662	112.48	107.268	129.648	117.998	130.261	125.816	131.794	113.706	117.998	117.079	124.13	127.196	127.962	130.261	124.283	123.21	126.583	112.787	127.349	130.108	118.305	128.729	130.261	95.772	131.028	121.831	130.875	90.713	89.947	88.72	86.881	87.494	91.633	91.173	90.713	89.027	87.801
121.145	117.794	116.576	115.052	119.926	117.185	116.423	122.668	113.529	110.027	118.555	113.834	112.311	120.078	112.768	119.165	120.383	109.265	106.98	118.555	124.8	118.86	122.668	121.297	125.866	125.104	122.058	129.217	125.257	123.886	125.409	123.886	120.992	124.495	124.343	126.018	111.854	124.343	129.673	127.694	89.466	89.923	91.141	90.227	90.532	91.446	90.684	91.446	90.532	91.141
107.889	114.929	109.266	113.092	113.857	109.726	116.612	115.541	113.245	113.551	115.082	104.063	100.85	107.277	105.288	108.654	108.654	104.676	114.316	108.96	123.192	127.324	127.171	125.947	125.794	134.822	133.445	134.516	114.316	119.672	131.609	133.445	132.527	126.406	132.986	132.527	132.833	132.527	134.822	132.068	92.51	91.209	92.357	91.821	95.57	93.734	91.668	94.27	92.969	91.439
128.687	129.84	128.542	128.542	127.1	129.119	129.84	128.398	121.043	128.687	129.985	129.408	129.264	129.408	130.417	132.148	127.533	128.398	130.417	128.398	128.903	127.172	127.172	129.264	128.758	130.345	129.336	129.119	128.975	128.831	121.62	128.326	127.533	125.73	123.711	121.62	125.154	128.398	124.144	120.754	93.353	92.704	90.685	91.189	91.478	93.281	88.305	86.935	93.208	94.362
114.84	120.82	122.861	124.466	122.57	119.653	122.424	118.778	124.611	122.715	124.903	123.591	124.32	120.382	125.341	120.236	126.799	125.778	124.174	120.674	124.174	121.403	121.986	130.445	125.195	123.882	129.278	123.736	93.401	132.924	131.174	130.445	127.966	132.341	131.903	132.049	132.487	131.612	127.091	129.278	88.005	86.693	92.089	90.776	91.651	90.63	90.193	91.36	93.256	94.276
108.015	114.234	112.926	113.58	107.852	113.334	102.123	114.48	112.352	112.025	112.352	117.508	118.245	114.644	114.644	113.171	105.888	107.279	109.243	122.827	130.52	113.989	124.301	130.029	130.684	131.83	124.955	125.937	128.229	123.319	124.301	124.792	128.883	129.865	124.628	120.372	125.774	125.774	126.756	126.101	91.402	91.893	90.093	89.929	90.42	92.057	92.22	94.512	95.494	104.987
120.537	126.038	127.566	125.732	119.467	122.523	123.593	119.467	120.689	118.244	121.606	121.606	121.606	121.606	121.606	121.606	121.606	121.606	121.606	121.606	129.247	130.852	129.476	131.616	131.768	131.158	127.719	130.393	124.739	130.317	130.088	116.029	132.38	131.845	126.878	130.852	127.796	119.008	126.649	118.321	91.96	93.488	90.585	89.973	91.349	90.737	89.82	94.863	95.322	93.488
117.268	116.971	116.452	114.305	113.934	110.306	106.083	103.417	111.786	117.786	119.637	113.416	120.601	117.934	110.898	113.12	118.748	112.453	113.786	113.046	125.785	127.267	126.081	125.933	122.6	124.748	126.526	124.156	125.488	125.785	127.192	126.896	133.34	127.785	131.118	123.415	130.377	124.674	124.526	124.748	90.826	91.271	92.9	91.863	90.974	92.456	90.678	90.086	90.678	91.567
121.238	123.654	128.062	120.242	121.948	122.659	122.517	126.64	122.588	122.588	122.588	122.588	122.588	122.588	122.588	122.588	122.588	122.588	122.588	122.588	128.132	129.056	126.996	127.493	129.697	129.412	121.593	118.679	127.778	128.275	128.488	125.005	129.341	127.28	124.578	127.635	129.697	124.01	124.792	121.024	90.245	89.534	90.814	87.188	84.558	91.027	92.52	94.368	92.164	90.316
126.085	124.221	123.133	123.289	119.561	124.687	121.58	128.259	123.755	123.444	126.24	122.978	127.793	119.25	125.308	122.823	123.6	123.6	123.6	123.6	123.599	125.308	127.172	125.463	127.327	129.657	124.997	129.812	131.832	130.589	134.006	131.366	128.725	125.619	121.114	116.144	117.852	112.105	105.427	112.882	95.33	109.465	101.699	92.535	93.622	92.379	93.311	98.126	88.496	89.584
111.724	121.147	130.724	122.537	123.927	124.082	124.7	124.236	123.464	125.627	122.846	121.919	124.854	123.464	126.09	125.163	124.545	126.244	117.285	121.61	127.48	127.48	127.326	131.033	129.643	130.569	129.643	131.033	132.423	123.155	129.643	131.033	129.952	129.643	129.643	129.643	129.643	129.643	129.643	129.643	101.066	100.448	96.896	97.668	93.652	92.262	93.034	90.099	92.416	90.562
110.728	104.339	108.294	116.053	106.012	110.424	103.122	113.923	109.968	109.968	109.968	109.968	109.968	109.968	109.968	109.968	109.968	109.968	109.968	109.968	125.486	125.485	124.344	125.714	125.486	127.539	127.463	129.137	127.92	127.311	126.702	123.66	125.79	123.736	126.779	126.018	127.235	129.897	127.082	123.127	85.474	87.376	88.288	87.604	89.582	88.973	95.135	89.429	89.81	88.06
112.911	113.225	100.481	91.355	109.764	110.393	113.697	114.484	113.855	109.449	104.886	98.907	112.439	113.383	113.54	112.439	112.439	112.439	112.439	112.439	117.945	128.015	112.753	124.082	131.005	128.802	114.012	131.162	127.386	121.879	127.858	126.284	127.228	125.97	126.442	125.026	126.127	126.442	131.319	128.644	100.638	87.894	90.883	93.243	94.187	94.345	93.401	90.726	94.03	93.243
110.792	114.153	110.029	115.527	115.527	110.64	117.36	108.043	115.527	114.764	107.89	105.752	110.029	106.821	102.086	115.069	114.916	104.683	108.348	102.85	119.957	126.677	122.859	123.164	125.608	123.622	122.706	124.233	120.109	125.303	120.568	125.914	128.357	126.525	128.51	130.19	129.579	129.579	123.928	128.663	94.907	91.7	92.463	89.256	89.256	90.936	89.409	90.02	90.63	88.492
117.893	114.296	119.731	115.827	112.076	117.664	112.152	117.358	112.841	112.305	114.448	114.678	107.023	109.549	115.903	103.041	107.635	111.233	106.257	114.296	122.411	124.248	123.789	124.861	125.32	125.167	121.798	126.239	125.167	123.789	124.095	128.689	126.851	123.942	121.339	125.014	125.32	126.239	124.095	115.827	85.05	88.112	91.787	87.959	83.672	86.734	88.725	93.318	88.418	89.644
115.483	112.745	104.834	113.201	112.897	115.94	112.593	111.528	104.834	115.788	115.94	113.506	110.158	111.68	112.821	112.821	112.821	112.821	112.821	112.821	128.719	114.875	134.196	132.066	127.198	122.786	131.002	101.182	123.242	130.697	127.35	121.873	129.176	127.959	129.328	124.307	125.829	126.59	122.177	119.591	88.403	87.946	89.468	89.163	89.011	92.054	88.707	89.011	89.011	89.011
108.53	115.008	114.237	121.332	120.715	120.715	123.029	111.46	124.725	122.103	120.252	122.103	123.646	123.183	123.337	122.412	121.023	119.789	121.332	121.64	122.566	132.9	131.358	127.502	126.576	124.879	125.805	122.72	130.124	125.496	124.417	126.268	126.422	126.268	126.268	126.268	126.268	126.268	126.268	126.268	92.642	88.478	89.249	88.478	87.244	91.717	89.712	87.244	89.095	89.095
120.11	107.248	127.439	116.82	108.444	103.658	127.738	129.981	130.43	125.943	120.409	123.55	121.905	121.008	125.195	123.251	122.354	122.503	123.7	120.26	126.99	130.43	129.832	125.27	130.505	130.505	130.43	128.935	130.654	126.766	129.383	129.384	130.28	121.98	117.642	127.888	121.606	126.616	121.606	118.69	91.244	91.843	93.488	91.244	92.89	90.197	90.496	90.646	91.843	90.945
105.16	108.73	113.514	118.148	115.337	114.958	111.008	116.097	110.78	114.198	100.604	117.54	114.958	117.236	108.047	114.047	117.844	115.944	120.198	119.514	130.451	98.705	104.477	135.463	134.248	130.603	95.971	133.185	132.274	131.21	132.577	132.122	121.185	113.591	123.464	130.451	117.54	132.274	132.729	134.4	92.781	93.237	94.908	92.325	94.452	93.692	91.11	89.895	90.351	90.958
119.792	117.107	110.247	112.484	110.993	104.729	119.493	117.555	116.66	116.66	116.66	116.66	116.66	116.66	116.66	116.66	116.66	116.66	116.66	116.66	125.98	124.266	125.757	125.458	124.042	124.862	123.669	124.042	122.848	124.042	125.682	124.936	114.05	127.696	127.322	124.788	125.16	127.547	125.608	124.116	89.816	91.755	88.176	90.115	91.159	89.667	92.202	90.413	89.816	94.589
107.828	113.726	110.55	112.97	113.121	111.609	108.13	115.843	115.994	118.716	103.896	107.677	104.955	113.272	119.321	113.272	116.297	117.506	116.145	117.506	114.784	112.365	132.024	132.478	131.571	124.917	127.488	128.092	128.244	125.37	126.278	131.722	125.975	132.629	131.571	116.448	84.841	112.97	132.327	132.176	92.554	91.798	93.008	92.554	92.1	90.437	93.461	92.856	91.495	92.403
110.21	117.833	101.809	96.208	112.699	115.5	115.033	118.922	110.054	111.299	107.565	107.565	102.12	109.899	116.589	115.5	112.388	102.587	96.675	106.943	129.657	127.556	130.202	124.834	128.49	134.558	119.7	123.589	133.08	135.646	134.324	135.102	120.634	134.247	131.057	128.49	133.546	133.546	133.08	132.457	97.297	97.997	95.041	94.808	93.797	93.641	95.275	94.264	97.064	95.43
120.402	100.468	110.036	114.342	106.209	104.933	111.95	118.328	116.255	106.527	111.312	113.225	105.89	119.126	116.255	94.408	111.79	110.036	100.786	112.747	124.309	127.578	128.215	127.02	125.664	125.824	121.199	109.717	114.421	108.601	103.577	111.551	103.099	110.913	109.079	104.853	111.392	130.528	124.867	126.302	92.016	91.378	92.016	94.248	91.697	92.175	89.304	90.58	92.813	91.697
108.313	102.52	134.155	110.392	120.342	131.036	123.907	117.372	133.56	115.144	92.57	134.303	117.669	121.976	128.808	130.145	128.362	125.986	123.61	119.451	127.174	127.917	130.442	129.105	128.362	119.303	131.927	127.917	132.669	133.412	132.966	126.283	133.709	133.412	132.669	132.372	131.184	131.184	131.184	131.184	94.5	92.124	92.57	93.609	91.679	96.283	92.57	90.49	94.946	92.57
120.629	122.402	121.708	119.935	113.844	108.37	113.15	111.222	108.833	112.456	114.538	115.0	109.372	114.77	117.16	116.08	115.926	115.926	115.694	114.384	122.017	119.087	122.171	126.026	126.026	125.872	122.017	128.494	122.48	124.638	124.022	121.4	124.793	120.629	122.634	118.624	129.727	124.638	118.162	129.727	89.479	89.634	89.942	92.564	91.484	91.792	90.405	89.788	89.634	92.409
122.941	122.789	123.548	124.459	121.119	123.093	127.04	119.753	118.539	119.45	122.637	123.852	121.575	117.476	122.713	122.713	122.713	122.713	122.713	122.713	122.334	128.254	124.763	124.611	128.861	125.37	128.102	130.531	129.772	130.379	128.102	122.941	126.281	129.924	127.495	97.591	105.333	126.888	129.316	130.683	88.939	91.216	91.823	90.457	89.698	87.572	87.572	87.724	85.903	87.117
109.036	111.774	113.523	117.097	115.5	116.869	112.535	112.382	110.025	106.45	109.264	105.538	104.322	113.142	103.485	104.093	115.5	104.626	112.762	107.82	125.842	125.69	124.473	124.777	125.842	124.473	123.256	123.561	122.8	125.234	125.69	131.013	131.013	129.036	132.534	132.078	132.99	131.317	128.275	122.344	89.417	87.668	91.014	91.47	90.177	92.383	93.828	92.231	90.786	89.265
126.036	125.119	122.368	127.411	126.8	123.59	121.909	123.896	125.424	126.036	125.424	125.424	125.424	125.424	125.424	125.424	125.424	125.424	125.424	125.424	131.155	131.002	128.175	130.85	131.002	132.608	130.238	124.584	123.285	115.49	121.833	104.411	130.544	130.01	116.484	129.779	129.703	128.863	128.634	130.162	91.344	88.899	93.942	95.012	93.331	91.192	88.746	88.441	88.746	91.344
122.274	121.66	128.495	126.038	123.426	132.258	123.964	126.728	112.905	122.428	126.882	126.882	123.887	122.888	124.886	125.346	123.656	124.809	124.732	110.064	131.49	132.182	132.104	132.028	128.803	132.719	132.335	126.038	126.422	130.568	127.343	118.589	130.185	125.73	119.97	127.267	125.654	111.83	124.962	129.263	89.636	90.558	86.718	95.319	91.326	90.097	86.41	87.486	95.012	86.871
111.814	113.85	105.851	113.85	110.505	118.65	114.723	112.105	116.904	114.141	110.796	116.032	113.85	113.85	113.85	113.85	113.85	113.85	113.85	113.85	124.322	124.904	124.904	128.685	131.012	132.321	133.921	132.467	129.558	128.103	127.812	126.067	129.849	132.321	132.467	133.194	129.267	119.959	131.449	132.03	92.034	91.889	91.307	91.889	91.162	91.598	92.47	93.925	91.598	96.106
119.655	113.336	118.076	121.762	108.421	108.772	119.48	122.815	120.709	118.076	112.985	112.283	102.102	113.863	117.373	117.549	124.921	122.639	118.427	121.411	135.98	134.576	132.645	132.82	119.129	129.31	124.044	126.677	127.203	134.049	129.31	134.049	132.82	125.272	131.065	123.693	128.608	129.661	131.241	130.187	91.745	90.868	95.432	91.57	92.272	94.027	91.921	93.676	95.08	92.974
120.808	119.772	123.622	123.177	120.66	120.216	118.291	116.07	120.512	116.366	112.664	102.151	109.259	105.557	100.967	107.334	110.739	111.776	116.218	116.218	123.992	124.584	121.548	125.176	127.99	123.622	123.474	123.4	130.063	127.619	123.104	127.471	127.842	129.841	128.952	126.287	131.914	116.366	128.878	119.772	85.271	86.826	87.566	86.085	89.417	89.787	84.235	86.752	92.675	87.862
127.406	125.155	124.255	125.155	126.056	124.705	123.355	125.606	124.705	124.255	124.405	126.956	128.157	126.656	123.955	120.954	124.105	120.954	117.202	124.705	123.205	122.904	124.705	121.104	120.203	120.954	122.904	123.054	129.657	128.307	128.307	128.907	129.207	118.853	103.997	116.902	124.855	128.607	119.603	125.756	93.192	90.941	90.641	88.69	91.541	89.741	94.693	100.395	91.391	90.941
115.841	115.618	112.866	111.974	104.241	106.844	102.308	110.042	100.449	104.39	111.826	109.818	107.364	106.77	109.074	109.446	111.454	115.246	123.426	117.03	131.233	129.299	129.151	130.34	127.812	127.515	127.069	127.664	130.638	128.704	129.002	127.812	129.448	126.623	128.853	128.853	128.853	128.853	128.853	128.853	91.229	92.121	92.27	90.486	88.106	88.403	89.296	90.337	93.906	92.567
124.809	124.048	122.678	128.007	120.394	117.805	125.418	119.784	121.459	121.155	124.809	126.18	123.896	119.784	124.048	124.962	123.287	123.743	124.962	126.789	126.18	123.439	124.657	125.266	126.484	123.896	124.809	122.982	126.332	125.571	127.855	120.394	131.966	130.443	128.464	102.121	118.871	119.48	122.678	128.768	90.092	90.244	91.158	91.767	91.615	89.788	92.681	91.31	92.833	90.397
122.936	121.038	127.17	125.71	124.104	123.812	121.038	121.476	119.578	123.812	122.644	122.644	117.972	128.922	128.338	123.666	122.352	120.308	121.038	121.33	126.951	129.214	129.141	124.104	126.367	123.739	129.433	119.797	117.752	129.141	111.474	116.73	112.788	128.192	112.862	128.995	128.484	120.234	125.053	119.14	86.433	87.893	88.769	90.084	89.792	92.566	89.062	90.084	91.252	89.354
110.949	108.459	112.195	117.176	115.152	118.888	107.992	116.553	106.746	116.553	119.2	117.643	113.284	113.596	105.968	104.256	114.997	115.931	107.68	113.751	130.408	126.983	126.672	123.403	121.379	126.205	128.228	127.139	125.893	125.426	124.025	132.743	131.653	129.785	129.007	126.36	127.606	102.699	129.474	129.318	89.934	91.413	92.27	91.88	92.347	89.623	91.88	93.515	90.868	92.036
109.085	116.003	108.333	113.747	117.808	116.003	107.581	117.658	116.906	110.438	114.499	115.101	116.906	122.471	114.499	119.011	114.198	117.207	113.146	114.95	127.735	128.938	123.824	130.141	115.101	124.426	119.312	99.91	122.621	121.117	124.426	124.576	123.824	125.027	125.328	127.885	123.674	126.832	124.125	122.471	93.894	92.541	90.435	92.24	91.638	90.285	92.992	91.789	92.09	89.232
116.696	133.255	123.136	124.056	123.749	122.216	123.442	127.276	128.042	126.662	128.349	125.896	125.129	125.282	128.809	125.589	125.589	124.362	125.742	125.742	125.742	128.042	129.729	129.115	130.035	129.269	130.035	132.795	115.929	126.662	129.269	127.736	128.809	131.875	133.255	132.029	129.269	129.269	129.269	129.269	88.331	86.951	86.491	83.118	89.404	84.344	91.704	88.791	86.951	87.104
123.554	118.039	124.166	120.643	120.49	125.851	122.482	122.635	125.392	125.851	124.166	121.716	119.571	125.392	122.788	123.86	124.32	121.256	122.022	117.733	122.788	130.293	128.915	104.713	126.158	132.285	130.6	112.219	121.256	116.814	124.32	123.094	129.068	124.626	127.689	125.239	125.392	127.996	125.239	124.779	92.383	86.715	97.208	92.536	90.545	90.774	94.68	89.625	88.706	91.004
101.568	114.61	115.231	112.747	116.938	94.426	105.76	114.765	116.938	114.92	106.07	111.194	111.039	112.747	112.747	112.747	112.747	112.747	112.747	112.747	123.77	124.856	124.856	124.391	125.555	125.788	123.226	122.761	126.021	127.962	123.304	123.614	124.08	124.158	123.46	118.724	125.167	128.738	133.473	135.492	91.554	91.864	94.737	91.942	96.678	93.029	91.321	95.979	92.641	92.718
105.018	111.861	101.064	98.631	112.318	112.318	115.055	115.511	114.599	112.622	110.949	112.47	111.101	112.926	112.013	123.267	125.244	123.115	121.899	118.857	125.548	131.479	126.613	126.613	128.438	126.461	131.936	128.59	129.198	128.742	124.18	128.742	129.655	127.525	128.742	128.59	128.59	128.59	128.59	128.59	93.46	91.483	91.635	93.764	91.331	94.525	93.156	99.847	93.308	93.308
105.596	98.628	115.29	115.744	113.775	103.93	113.169	115.29	110.443	120.288	112.109	113.169	113.169	113.169	113.169	113.169	113.169	113.169	113.169	113.169	124.681	124.075	126.347	130.739	130.739	130.739	129.83	131.345	131.345	129.679	123.014	126.953	127.861	125.892	128.922	122.106	128.619	129.225	132.102	134.223	89.843	91.812	91.964	92.115	89.692	88.783	93.176	89.843	85.754	89.389
102.564	115.743	107.526	115.123	111.247	115.123	117.604	112.022	109.541	114.193	113.573	112.022	116.208	114.658	114.813	116.053	112.952	114.658	104.115	117.759	126.83	124.891	129.31	127.914	126.286	127.45	123.65	122.643	124.581	125.356	124.891	129.077	128.534	131.403	125.279	131.325	130.938	112.488	131.48	129.697	89.385	90.858	94.657	91.401	89.385	91.711	92.564	92.641	93.029	91.866
123.986	122.237	123.694	127.628	123.257	120.488	124.714	125.443	124.423	124.568	124.204	124.204	124.204	124.204	124.204	124.204	124.204	124.204	124.204	124.204	127.191	126.754	119.468	126.608	117.574	119.177	121.654	123.84	127.628	127.774	127.92	128.794	127.046	126.317	130.688	131.563	129.668	127.92	127.774	111.745	90.908	89.743	90.325	90.18	89.16	88.14	90.908	88.722	90.034	92.074
115.919	112.795	109.359	116.388	118.262	108.735	110.921	115.138	110.609	113.108	105.611	114.826	104.986	111.39	112.092	112.092	112.092	112.092	112.092	112.092	124.197	125.915	127.321	127.165	123.416	131.694	124.666	124.666	127.477	128.102	127.008	123.885	121.542	120.761	131.225	124.353	125.29	128.57	130.288	133.256	91.164	89.914	88.196	94.366	91.71	87.571	92.569	90.148	93.428	94.678
120.25	117.546	118.023	117.864	116.432	118.341	119.137	117.069	114.523	125.659	119.137	124.864	121.682	121.682	116.91	108.16	109.274	104.183	103.706	117.864	128.681	127.091	133.295	126.613	122.955	127.409	130.272	130.909	126.932	130.272	129.318	129.636	126.773	134.726	129.477	122.796	127.727	110.865	132.977	129.159	93.207	91.298	94.639	96.07	95.434	91.934	92.571	93.525	91.298	93.048
113.555	113.402	112.714	107.133	106.444	112.026	113.785	114.472	107.056	109.656	111.338	110.497	111.643	109.503	112.332	111.261	108.126	109.12	111.873	109.35	116.995	101.399	118.677	114.549	128.617	133.204	129.993	119.595	128.005	128.311	129.84	128.77	92.071	113.631	125.864	123.876	126.17	125.253	125.711	120.512	90.924	92.912	95.588	91.536	86.031	89.93	90.465	91.689	91.689	91.306
124.642	121.741	123.115	120.672	123.573	119.909	123.115	126.627	123.421	122.963	118.687	123.115	123.115	123.115	123.115	123.115	123.115	123.115	123.115	123.115	125.253	125.711	126.322	129.376	126.933	128.612	130.903	133.651	129.223	131.361	129.681	129.834	133.956	133.193	133.498	131.055	131.513	127.391	121.13	125.406	87.843	88.759	87.996	86.927	88.912	88.607	90.134	88.607	88.759	85.095
119.806	115.975	117.201	118.274	120.112	122.257	117.354	118.274	118.274	118.274	118.274	118.274	118.274	118.274	118.274	118.274	118.274	118.274	118.274	118.274	124.249	127.696	122.334	124.938	127.236	126.394	124.326	124.708	123.789	121.644	124.478	120.878	121.721	129.228	129.764	115.286	131.373	130.071	132.063	133.365	93.453	93.147	91.921	91.921	92.381	91.845	91.308	93.3	93.913	90.619
123.759	122.835	120.833	121.757	124.221	124.529	121.603	117.445	123.759	120.833	118.061	116.521	121.68	121.68	121.68	121.68	121.68	121.68	121.68	121.68	127.146	125.299	130.842	132.074	129.61	130.688	111.44	132.074	131.304	130.38	132.536	121.449	130.996	131.92	131.612	129.302	132.228	131.15	129.148	130.842	92.115	95.118	100.661	110.67	105.666	90.113	89.343	89.266	88.804	91.961
119.434	114.02	111.498	108.011	109.717	110.014	115.429	117.432	112.462	116.17	117.803	127.965	119.954	125.815	126.185	117.877	120.622	121.512	118.916	103.337	126.631	113.278	112.684	111.349	114.316	132.417	130.488	132.862	130.785	135.384	132.862	130.785	133.01	129.895	130.785	130.785	127.521	127.521	123.367	125.147	91.914	86.572	92.21	99.183	101.26	108.679	99.48	69.956	110.311	95.178
125.932	122.533	125.314	122.533	125.005	123.46	124.078	125.932	124.696	127.477	125.314	124.387	123.924	122.533	126.395	123.46	121.761	124.387	131.802	125.469	123.692	108.321	129.794	114.886	131.339	128.327	127.94	126.858	131.262	117.976	131.03	132.961	131.725	132.111	131.571	121.374	131.957	120.448	132.189	132.42	90.247	90.17	90.324	91.869	91.096	99.979	100.906	91.869	92.873	92.101
125.405	106.082	115.931	110.367	105.179	115.48	103.299	106.833	120.518	112.397	108.412	108.712	108.938	111.269	106.081	97.359	103.074	103.976	107.209	104.352	125.254	126.984	125.48	125.932	131.12	128.337	124.502	124.878	121.345	118.638	116.833	108.412	126.608	108.036	109.014	115.63	135.18	125.104	115.104	122.322	88.562	89.765	89.615	91.419	90.367	89.615	86.006	89.239	90.667	87.81
126.127	125.538	126.421	125.243	127.304	129.365	127.746	128.334	127.893	124.949	126.863	125.685	127.157	122.447	126.127	126.421	126.421	126.421	126.421	126.421	127.893	130.984	131.426	130.837	131.278	131.278	132.014	130.542	131.131	131.131	131.131	131.131	131.131	131.131	131.131	131.131	131.131	131.131	131.131	131.131	92.713	92.272	92.419	92.124	90.358	91.094	90.505	92.86	92.124	90.653
110.714	100.773	114.194	110.714	113.365	118.667	110.549	117.673	114.194	118.667	114.857	123.141	112.703	118.005	111.377	119.164	119.496	123.804	120.987	117.342	127.614	124.881	128.609	128.609	131.26	129.935	128.692	128.526	127.449	127.035	127.946	127.2	127.863	127.615	132.586	132.171	127.78	119.993	109.637	106.738	92.322	94.642	95.802	91.825	91.163	92.322	91.66	93.648	92.322	92.488
116.213	118.531	114.473	116.357	115.778	118.821	117.082	116.937	113.749	112.734	112.734	105.054	114.763	110.416	115.27	115.27	115.27	115.27	115.27	115.27	123.024	122.226	123.096	124.908	124.472	123.821	122.662	121.357	123.676	124.835	127.371	130.414	125.704	132.66	130.922	108.242	127.372	133.024	133.603	127.081	94.475	94.185	92.446	95.634	92.518	93.533	91.214	98.822	94.33	92.301
104.62	103.537	108.949	119.0	112.042	116.371	117.145	108.176	112.042	106.939	108.331	110.65	105.857	106.011	113.743	114.825	119.309	104.465	99.672	97.816	123.33	130.907	130.752	132.607	135.545	123.02	134.154	131.68	130.443	110.65	118.072	132.917	131.68	133.071	130.133	133.535	120.237	104.465	131.37	126.422	91.012	86.451	92.327	90.239	94.878	93.873	90.085	94.801	98.28	98.976
119.138	130.677	120.786	121.685	127.98	127.68	129.928	124.832	126.031	124.982	130.078	125.881	123.334	126.481	118.089	125.881	125.881	125.881	125.881	125.881	129.703	131.126	129.853	126.032	121.76	126.93	131.576	126.181	130.378	130.527	131.951	131.127	126.93	127.605	133.45	130.002	129.852	118.988	123.034	126.63	93.961	93.211	90.064	93.062	94.41	89.615	95.16	90.514	89.765	91.413
120.987	123.884	119.104	111.138	122.435	124.898	121.132	123.16	120.263	118.38	112.442	118.525	120.625	120.625	120.625	120.625	120.625	120.625	120.625	120.625	124.174	123.884	129.388	120.118	126.781	123.884	130.691	124.753	127.07	131.126	104.62	126.781	129.677	124.898	128.953	124.898	120.842	123.16	123.594	124.174	89.702	90.716	90.861	90.426	91.005	89.992	91.44	91.73	89.122	91.005
125.598	119.915	127.287	126.673	124.062	121.912	126.058	124.983	126.98	128.208	117.611	131.126	126.365	125.751	125.905	125.905	125.905	125.905	125.905	125.905	121.297	126.826	127.441	127.287	127.594	125.29	125.29	126.98	126.98	126.673	125.905	128.055	128.669	128.208	127.901	127.287	127.748	129.437	129.13	132.662	89.659	93.345	92.577	91.963	95.649	93.806	93.806	91.195	93.192	93.96
133.74	128.787	132.192	125.072	130.954	124.453	125.536	125.846	123.524	128.168	129.251	127.394	128.942	126.465	128.168	123.834	120.119	121.202	120.738	122.286	125.846	121.357	126.93	97.21	129.871	104.949	95.971	130.025	126.775	119.809	123.602	123.602	123.602	123.602	123.602	123.602	123.602	123.602	123.602	123.602	87.845	89.083	89.625	91.792	90.244	89.315	90.786	91.947	89.238	91.482
112.086	130.494	110.874	123.6	103.071	123.828	130.646	104.132	121.782	127.086	118.601	127.464	125.949	123.828	125.494	121.858	122.768	122.312	122.918	121.63	124.964	131.327	131.934	128.146	130.57	127.691	131.327	128.6	130.57	129.812	130.418	130.418	130.418	130.418	130.418	130.418	130.418	130.418	130.418	130.418	89.662	90.874	89.359	92.996	91.783	92.389	91.935	91.48	88.753	92.541
113.008	108.505	113.474	117.2	112.387	113.629	107.418	111.61	104.778	110.679	113.784	110.213	114.25	106.176	101.984	110.368	116.579	112.232	101.052	107.263	128.069	125.74	132.417	124.653	125.896	129.622	131.02	131.175	131.175	133.97	132.572	126.517	128.846	131.796	133.349	128.535	130.243	124.653	124.032	124.653	90.959	91.425	89.251	92.201	90.493	88.63	93.754	89.251	92.357	90.959
114.318	115.573	106.944	103.807	112.592	108.043	111.651	106.788	106.631	114.946	111.023	107.886	109.533	109.533	109.533	109.533	109.533	109.533	109.533	109.533	125.77	125.614	123.574	125.222	121.848	123.966	125.456	126.084	125.065	133.694	134.399	133.772	128.359	117.142	127.182	117.064	121.456	130.242	131.34	129.379	90.472	92.825	94.55	91.099	90.628	89.687	94.707	89.216	92.982	96.119
128.112	129.405	128.568	120.129	128.416	110.626	130.925	118.381	133.282	121.574	124.995	125.907	127.504	122.638	124.918	121.574	125.831	124.842	125.603	125.451	103.175	111.082	132.369	133.13	130.545	123.854	108.801	100.743	86.298	113.971	111.842	119.141	112.906	112.906	112.906	112.906	112.906	112.906	112.906	112.906	92.228	95.421	91.163	96.333	91.924	91.011	94.356	92.228	91.62	92.684
120.236	113.24	108.221	113.392	115.673	112.023	113.088	104.723	113.696	106.7	113.848	108.221	109.894	105.636	107.613	108.829	104.723	103.506	114.761	108.525	128.449	126.928	131.338	127.384	128.905	119.476	129.209	131.947	117.65	97.423	128.297	128.905	124.038	130.274	128.905	122.365	126.015	127.536	126.928	127.84	89.514	89.666	91.948	89.97	91.187	88.906	90.427	87.689	90.883	91.644
123.706	126.62	128.613	126.007	124.78	113.892	120.946	126.313	123.246	122.019	126.773	125.24	126.007	125.24	125.24	125.24	125.24	125.24	125.24	125.24	130.147	130.377	133.29	129.687	129.84	128.767	127.157	132.907	125.47	130.224	128.154	124.32	114.122	129.227	128.767	111.208	126.85	122.94	114.889	130.3	88.436	89.509	85.982	88.282	89.356	88.742	91.043	90.123	89.049	89.969
122.609	124.687	124.242	126.172	123.797	121.273	119.343	118.304	121.57	123.054	125.875	120.827	123.797	121.421	122.46	122.163	124.836	129.883	120.827	127.805	121.273	122.757	126.766	126.32	128.993	126.617	124.242	124.687	131.962	132.556	128.102	131.368	134.486	132.11	134.189	132.11	130.923	130.18	133.447	129.438	99.597	95.292	98.261	92.174	90.69	93.51	96.034	93.51	94.253	92.026
125.58	126.313	125.433	122.499	124.259	123.819	123.526	127.341	125.433	124.113	123.966	121.618	124.699	125.873	124.479	124.479	124.479	124.479	124.479	124.479	121.472	129.835	131.155	132.623	131.742	131.449	129.982	132.329	133.21	131.302	131.376	131.376	131.376	131.376	131.376	131.376	131.376	131.376	131.376	131.376	90.219	92.86	90.953	92.86	90.513	90.072	87.578	90.366	92.567	91.246
110.154	108.476	110.459	111.07	111.833	109.62	109.544	113.588	118.09	117.098	114.58	116.335	116.869	112.291	106.796	109.849	105.194	116.64	115.114	111.604	109.468	123.66	125.797	117.403	122.134	125.797	126.942	125.034	123.66	125.797	124.576	127.781	127.476	123.66	129.46	128.01	131.214	127.781	128.849	128.697	87.872	88.407	89.322	89.704	99.09	89.475	91.535	92.298	89.933	90.085
118.281	118.706	116.581	122.955	124.512	125.079	119.13	126.779	119.13	125.079	124.088	121.963	124.512	125.362	119.414	121.963	123.663	117.006	123.946	122.955	114.457	127.487	128.903	128.478	129.328	109.074	112.615	125.929	125.787	129.045	129.611	129.611	128.761	127.77	126.779	126.779	127.628	127.628	127.628	127.628	85.705	86.13	83.014	89.812	86.555	89.387	86.98	89.104	86.413	90.945
118.928	116.91	115.048	112.099	112.72	110.703	115.358	119.704	117.065	114.738	106.978	113.651	112.099	115.203	118.617	115.203	113.962	119.393	118.928	117.221	122.574	124.282	126.221	126.454	127.385	126.454	124.98	124.98	122.574	121.643	127.075	120.169	126.687	116.057	127.308	122.342	125.368	126.764	128.007	129.014	79.355	89.908	89.287	90.684	90.684	91.304	88.2	89.597	94.253	91.149
107.059	110.28	108.593	101.998	115.648	103.071	108.286	109.207	114.728	110.587	108.9	112.734	111.814	115.188	115.342	101.691	125.925	122.857	126.538	122.09	115.035	129.606	128.072	112.734	128.685	127.458	128.072	129.452	120.096	129.759	126.998	129.912	128.839	131.293	131.446	129.452	132.52	128.379	128.762	128.762	87.427	88.347	88.654	86.046	86.967	89.728	86.66	87.427	85.893	96.016
119.798	119.51	112.6	110.009	116.055	108.281	108.425	119.654	115.479	106.986	112.456	118.07	115.047	115.047	107.705	119.654	117.926	108.281	110.729	107.993	126.851	120.373	130.306	128.579	131.746	123.253	132.034	125.412	123.54	125.412	128.147	124.26	125.412	124.98	119.798	126.42	124.26	122.821	132.61	131.602	89.999	90.431	86.544	91.007	89.711	88.128	88.847	89.279	90.719	100.652
109.692	115.124	114.282	114.894	115.048	110.687	116.884	113.747	107.934	113.058	116.501	114.589	111.988	116.578	117.496	115.124	113.518	113.9	109.922	121.396	122.467	124.15	123.232	123.232	123.538	126.292	123.385	125.833	133.329	110.84	126.139	133.329	132.87	134.4	123.538	136.389	133.788	133.788	133.941	134.706	92.635	92.176	92.788	92.712	90.493	92.941	95.465	91.258	92.176	91.411
126.587	124.598	126.434	126.128	124.598	123.986	126.281	123.68	124.904	126.587	124.139	115.571	124.751	124.751	124.751	124.751	124.751	124.751	124.751	124.751	134.544	133.32	135.615	134.85	135.615	133.167	135.309	135.003	127.046	134.697	134.697	135.615	131.484	124.445	133.626	132.096	131.025	97.21	129.188	133.32	91.778	92.39	94.838	92.466	94.915	92.772	93.231	95.144	91.242	92.849
118.465	120.615	116.775	114.471	110.631	111.245	117.543	118.926	117.39	117.697	118.311	118.618	119.694	118.926	115.546	121.998	117.236	122.612	119.847	120.001	128.988	129.832	132.367	128.603	130.447	127.067	128.45	125.454	129.218	127.067	126.914	124.302	112.013	122.842	128.91	108.557	105.638	132.29	129.448	129.986	92.812	93.273	92.658	88.357	89.74	91.89	93.273	94.041	88.972	91.276
123.149	121.265	126.916	121.699	128.22	122.714	124.453	124.018	123.438	126.626	125.612	122.859	126.337	120.83	124.453	127.061	126.626	122.279	120.975	131.843	121.048	125.54	124.163	131.046	123.221	130.249	128.003	130.394	131.988	116.917	129.959	128.945	130.322	132.06	129.887	122.641	129.235	128.655	128.22	130.684	94.457	95.181	92.138	92.863	92.283	92.573	94.022	94.891	91.414	94.312
123.048	124.7	112.682	108.475	104.87	104.119	105.771	115.987	114.034	103.518	116.738	106.673	110.278	116.137	112.381	122.597	124.249	119.893	113.133	99.161	122.822	127.405	124.324	124.624	126.878	124.324	123.724	127.179	126.578	128.606	124.625	126.127	128.306	128.38	123.574	129.282	122.522	123.798	125.076	127.479	90.448	93.002	91.8	95.406	91.35	89.397	87.143	87.293	87.143	92.852
124.021	120.556	121.008	121.309	121.309	124.623	117.844	121.309	121.309	121.309	121.309	121.309	121.309	121.309	121.309	121.309	121.309	121.309	121.309	121.309	125.527	107.601	124.925	124.322	126.582	127.184	128.239	127.335	129.143	125.979	126.582	125.075	125.226	125.075	125.678	125.678	125.678	125.678	125.678	125.678	93.139	93.44	94.118	95.549	92.837	94.193	91.632	92.536	92.988	90.954
131.168	130.627	127.226	129.081	127.922	130.009	116.481	122.355	126.53	126.994	125.215	121.351	123.747	125.988	124.056	123.747	124.366	122.665	110.374	100.788	126.298	132.173	129.158	131.555	127.998	130.55	118.49	129.699	132.328	130.086	130.009	118.954	124.752	125.834	126.839	130.627	129.931	117.64	110.297	115.631	88.884	90.894	89.657	90.121	87.647	89.502	86.874	87.338	90.121	92.44
120.529	123.61	124.073	121.762	126.384	124.689	123.919	124.073	123.61	123.919	123.148	128.386	120.837	123.919	123.919	124.689	120.529	121.608	124.689	124.381	124.535	122.994	124.073	129.619	96.341	127.0	121.608	128.54	126.692	127.616	129.619	127.924	130.235	125.151	129.157	115.907	129.619	129.157	128.695	129.619	90.255	91.488	90.949	90.795	90.41	91.334	90.487	88.253	87.559	91.642
125.556	124.948	117.802	125.86	117.346	122.667	119.171	122.667	122.667	122.667	122.667	122.667	122.667	122.667	122.667	122.667	122.667	122.667	122.667	122.667	128.141	126.468	130.725	118.106	131.789	129.661	110.809	128.141	129.965	120.539	127.836	132.549	131.181	131.485	133.006	130.573	125.556	129.661	129.661	129.661	89.828	86.179	87.396	89.524	92.109	87.7	88.612	88.612	88.156	92.717
97.076	120.345	105.897	101.943	98.141	108.787	111.068	112.436	115.63	102.095	108.33	115.022	113.045	108.634	103.312	109.091	103.92	103.92	115.63	103.007	125.592	128.633	118.52	119.128	126.428	128.557	127.872	129.166	109.243	129.926	125.82	120.04	123.69	121.79	123.082	124.375	120.649	122.094	127.188	121.257	89.548	90.689	91.525	90.385	87.875	89.929	89.016	90.385	89.092	90.233
116.044	121.04	113.234	119.01	108.706	111.36	110.424	109.175	106.677	115.107	111.673	109.487	115.888	112.453	118.073	106.052	115.107	110.58	114.171	113.078	127.831	124.24	126.348	125.254	125.958	125.176	127.05	123.694	124.552	123.928	125.567	129.08	126.738	125.333	125.723	126.504	126.66	129.002	130.016	131.265	93.797	92.939	93.875	92.47	89.894	92.002	92.47	92.47	91.221	92.158
116.502	113.447	112.988	111.766	115.586	111.308	111.461	111.919	112.453	112.453	112.453	112.453	112.453	112.453	112.453	112.453	112.453	112.453	112.453	112.453	130.099	124.905	86.1	120.474	132.238	122.308	98.169	123.071	131.474	129.641	131.321	132.085	131.932	111.155	128.419	127.502	116.044	126.738	117.877	127.349	91.447	90.531	93.433	92.211	91.294	92.517	91.447	91.753	94.197	89.308
121.421	117.259	122.016	125.435	123.056	120.529	124.097	123.948	123.056	123.056	123.056	123.056	123.056	123.056	123.056	123.056	123.056	123.056	123.056	123.056	123.502	126.476	123.8	124.989	125.138	130.489	130.489	133.016	130.341	125.584	118.448	125.732	126.03	124.394	122.016	124.84	124.246	125.584	124.692	131.53	92.433	92.73	93.028	94.663	92.73	94.663	93.176	93.622	93.176	90.947
126.81	124.024	124.1	124.928	122.443	122.217	122.594	121.088	123.874	103.768	116.946	130.199	114.912	124.778	122.066	121.991	123.271	123.422	122.895	123.196	122.895	131.78	130.124	125.304	102.563	128.768	130.576	125.756	116.419	131.178	127.865	107.985	126.509	126.81	128.316	129.973	130.274	130.726	127.413	130.274	90.063	90.515	90.515	89.159	89.31	90.966	89.008	92.924	92.924	89.46
119.647	118.616	116.554	116.848	113.314	118.321	116.554	116.848	116.848	116.848	116.848	116.848	116.848	116.848	116.848	116.848	116.848	116.848	116.848	116.848	126.126	125.611	124.359	127.968	124.654	124.727	126.2	123.476	124.286	125.39	126.863	123.992	127.968	127.304	122.518	127.378	129.882	132.312	130.029	132.386	91.812	94.316	90.487	92.254	90.634	94.021	93.874	90.634	91.518	91.518
127.171	124.481	124.339	124.056	124.056	123.348	121.508	120.658	122.357	111.314	113.721	117.827	114.146	119.667	123.915	117.544	120.942	122.924	114.57	122.499	123.348	123.348	123.348	124.339	123.632	121.508	122.64	121.508	122.64	123.207	124.481	122.924	123.773	125.755	129.436	131.277	130.427	126.605	131.418	119.526	90.431	90.856	91.705	93.262	90.997	92.342	91.493	91.21	90.714	89.44
110.214	116.794	119.089	115.723	110.52	118.171	113.734	116.641	118.936	115.876	121.996	105.012	113.275	109.908	100.728	105.624	105.318	101.34	111.133	108.837	122.914	123.679	121.078	125.209	123.832	123.832	123.22	126.127	125.362	125.362	127.811	126.28	125.362	126.28	123.679	127.658	131.942	125.974	128.117	126.28	90.476	90.476	89.711	90.17	90.17	88.181	89.864	91.547	91.088	90.629
116.22	108.741	118.051	114.846	121.409	108.894	116.067	98.516	104.926	118.967	116.83	111.031	113.625	104.315	109.352	112.71	101.263	102.331	112.099	104.773	127.361	125.988	124.614	126.293	125.835	127.667	126.751	125.225	125.072	131.635	120.799	125.682	124.614	127.056	127.056	121.409	129.498	131.024	131.482	132.703	91.19	96.837	92.563	94.7	92.411	91.19	89.664	92.869	92.716	93.326
125.125	128.391	124.308	124.145	123.329	124.145	123.165	126.431	129.371	126.431	122.022	123.655	125.615	124.798	123.492	122.512	126.105	122.186	125.452	120.389	128.31	130.024	124.145	122.431	132.8	133.698	130.024	130.514	129.452	130.514	128.227	130.758	121.696	124.39	111.572	121.696	124.145	104.468	126.758	127.901	92.466	92.793	90.67	88.22	90.752	91.568	89.527	89.119	88.384	93.038
100.135	108.705	112.356	112.515	115.054	115.53	109.34	103.944	96.485	99.659	115.371	117.117	119.339	110.134	101.405	113.943	114.895	105.849	116.8	117.435	128.544	99.341	115.054	131.243	127.91	128.544	124.259	127.91	131.56	128.862	125.529	129.021	128.386	125.211	126.957	129.497	125.053	127.275	127.91	127.91	92.834	96.326	92.358	95.215	91.723	92.993	93.31	90.454	93.31	93.469
[truncated: 14,013 more rows]
[truncated: 150 more columns]
