# Supplementary material for: Prediction of m6A and m5C at single-molecule resolution reveals a transcriptome-wide co-occurrence of RNA modifications
Source: Nat Commun. 2024 May 9;15:3899. doi: 10.1038/s41467-024-47953-7 (PMC11082244; doi:10.1038/s41467-024-47953-7)
Supplement: Supplementary file 16 — Source Data [file 41467_2024_47953_MOESM16_ESM.zip › source_data_2024_04_07/Supplementary_Figure_7_d.csv]

replicate	mod_type	coverage_bin	density
HeLa_IVT_rep1	m5C	100-200	134492
HeLa_IVT_rep1	m5C	20-50	752644
HeLa_IVT_rep1	m5C	200+	130979
HeLa_IVT_rep1	m5C	50-100	274052
HeLa_IVT_rep1	m6A	100-200	149963
HeLa_IVT_rep1	m6A	20-50	858886
HeLa_IVT_rep1	m6A	200+	144441
HeLa_IVT_rep1	m6A	50-100	306668
HeLa_IVT_rep2	m5C	100-200	223526
HeLa_IVT_rep2	m5C	20-50	1087355
HeLa_IVT_rep2	m5C	200+	187261
HeLa_IVT_rep2	m5C	50-100	400548
HeLa_IVT_rep2	m6A	100-200	239069
HeLa_IVT_rep2	m6A	20-50	1220532
HeLa_IVT_rep2	m6A	200+	204519
HeLa_IVT_rep2	m6A	50-100	439635
HeLa_IVT_rep3	m5C	100-200	79189
HeLa_IVT_rep3	m5C	20-50	491512
HeLa_IVT_rep3	m5C	200+	79074
HeLa_IVT_rep3	m5C	50-100	164508
HeLa_IVT_rep3	m6A	100-200	91666
HeLa_IVT_rep3	m6A	20-50	556983
HeLa_IVT_rep3	m6A	200+	87682
HeLa_IVT_rep3	m6A	50-100	185635
