# Supplementary material for: Prediction of m6A and m5C at single-molecule resolution reveals a transcriptome-wide co-occurrence of RNA modifications
Source: Nat Commun. 2024 May 9;15:3899. doi: 10.1038/s41467-024-47953-7 (PMC11082244; doi:10.1038/s41467-024-47953-7)
Supplement: Supplementary file 16 — Source Data [file 41467_2024_47953_MOESM16_ESM.zip › source_data_2024_04_07/Supplementary_Figure_1_a.csv]

mod	mod	mod	mod	mod	mod	mod	mod	mod	mod	mod	mod	mod	mod	mod	mod	mod	mod	mod	mod	mod	mod	mod	mod	mod	mod	mod	mod	mod	mod	mod	mod	mod	mod	mod	mod	mod	mod	mod	mod	mod	mod	mod	mod	mod	mod	mod	mod	mod	mod
88.948	89.101	92.156	88.49	95.516	93.53	93.53	91.239	91.697	88.948	91.697	103.611	90.934	88.796	94.294	90.476	88.796	104.527	89.101	88.49	101.625	101.472	104.374	103.458	104.069	100.556	110.331	106.36	107.276	101.014	104.527	100.632	101.702	103.458	104.909	105.902	101.702	104.374	105.826	107.276	130.797	136.601	135.379	134.157	114.913	112.469	109.109	130.797	130.797	130.797
91.692	94.892	91.388	90.321	99.463	88.95	89.102	90.473	90.93	105.1	96.873	87.274	99.463	95.806	89.864	96.263	93.978	89.559	90.169	90.473	111.576	106.7	108.68	116.68	108.833	107.538	110.662	112.262	112.185	113.1	109.366	111.652	110.89	107.919	108.758	106.09	104.796	108.072	104.72	103.881	122.775	120.946	127.27	125.822	122.165	120.261	128.869	126.431	128.412	130.774
92.011	92.923	100.374	89.122	95.66	93.379	102.046	88.209	86.841	89.882	93.379	92.923	93.227	85.777	90.49	97.941	85.32	88.514	101.438	87.601	103.111	103.491	108.661	103.339	106.912	104.251	103.263	105.696	108.889	105.848	106.228	104.935	104.403	105.163	105.62	105.164	104.099	104.327	103.415	107.368	126.831	128.276	127.211	124.55	127.895	118.62	131.24	126.071	124.854	112.918
93.062	95.815	107.275	87.853	87.406	91.127	89.043	90.16	85.62	90.904	88.225	91.648	104.894	94.997	84.579	89.713	97.08	88.597	93.583	88.15	102.662	101.024	101.098	104.149	101.248	102.587	100.801	102.364	100.428	103.331	100.503	99.387	101.62	102.81	104.001	104.373	105.786	109.21	108.168	106.456	128.26	131.831	124.688	125.134	132.724	133.766	116.056	128.26	128.26	128.26
89.236	88.861	93.651	92.528	91.181	96.196	94.923	88.637	85.568	89.834	88.936	88.936	89.31	88.562	95.073	87.514	90.882	88.861	94.175	91.93	105.176	110.64	106.448	110.34	106.598	106.299	106.898	106.299	105.85	102.706	97.468	93.576	96.719	103.455	107.946	106.823	103.305	102.407	103.754	109.218	130.098	110.34	131.445	128.452	128.901	120.219	123.363	124.71	123.812	132.194
104.138	97.775	89.745	94.744	93.23	96.108	88.684	102.32	101.259	87.472	85.351	85.957	91.26	100.956	89.593	98.229	88.836	90.351	93.381	93.23	115.046	108.532	109.592	109.289	110.35	106.259	107.926	106.865	107.471	105.805	106.411	110.653	105.805	106.108	107.168	107.774	108.38	108.532	109.744	110.35	111.865	128.379	117.471	115.046	127.47	133.076	125.5	129.137	121.864	117.774
95.072	90.319	90.616	90.467	95.666	86.605	92.992	87.496	93.438	88.833	91.358	91.952	93.735	88.536	91.061	99.973	91.804	103.538	101.459	89.724	105.469	109.925	106.36	109.925	109.777	106.509	108.885	105.915	107.994	106.36	102.647	109.034	106.954	107.697	110.222	116.312	113.044	105.469	105.172	103.687	113.193	131.908	133.394	130.571	127.601	127.304	125.967	125.967	130.126	119.283
96.623	89.961	93.988	91.498	90.62	85.788	89.083	87.765	87.325	90.84	95.598	88.131	90.327	87.399	87.179	90.766	90.766	87.545	88.277	91.425	109.069	104.75	109.288	101.602	101.308	98.453	100.503	105.188	100.137	104.017	104.09	104.603	101.089	101.748	101.674	105.116	109.728	103.285	105.92	107.092	131.764	135.644	134.473	127.591	124.517	124.004	127.372	127.445	121.514	127.152
107.09	106.932	102.982	101.56	104.404	101.56	101.402	106.932	95.556	88.131	96.188	98.242	93.661	107.88	126.681	129.841	123.995	134.106	127.313	111.198	111.672	111.198	110.566	111.514	111.198	109.776	115.621	118.307	108.512	116.253	112.146	117.675	111.198	110.408	111.356	111.356	111.356	111.356	111.356	111.356	134.422	120.045	99.822	129.999	130.314	132.684	111.988	123.995	102.666	131.104
100.115	96.164	92.291	88.959	96.087	90.354	97.171	92.988	97.171	94.924	95.622	88.727	87.487	92.368	89.812	92.91	93.53	99.263	93.065	90.664	113.207	109.644	110.418	111.813	104.686	107.01	107.01	111.193	108.714	109.179	108.404	104.376	114.292	105.615	106.08	107.784	104.531	106.545	108.559	108.404	101.897	106.545	116.306	118.32	114.602	125.757	133.039	113.982	124.828	111.503
101.318	93.487	99.629	93.794	93.641	101.011	89.188	90.416	89.342	91.491	91.338	86.118	91.184	89.956	91.952	95.637	90.724	88.42	90.263	90.263	100.55	106.231	105.77	108.534	111.605	104.542	103.621	102.239	102.239	109.762	104.235	103.16	105.617	103.774	103.007	102.853	105.617	106.385	108.227	105.003	118.821	124.349	114.983	124.809	132.947	122.967	132.793	134.328	114.369	128.34
96.994	90.627	90.034	88.85	92.7	87.961	92.403	104.101	92.552	98.77	96.846	89.59	86.333	88.85	88.258	88.554	88.406	88.998	90.33	92.552	108.765	105.73	104.619	102.842	102.324	106.692	106.248	105.804	105.064	106.544	104.915	106.396	98.77	103.731	102.176	105.063	105.211	101.88	103.508	109.357	109.727	116.539	132.382	119.944	117.575	123.794	120.536	133.27	119.796	128.532
97.861	90.735	91.11	91.26	92.535	88.034	91.335	88.109	92.235	87.734	88.784	90.36	89.234	89.385	87.134	91.11	86.984	87.434	89.835	87.359	107.312	105.287	104.837	103.637	104.687	105.062	105.962	104.537	104.087	100.486	105.437	107.688	106.637	107.838	108.588	112.788	113.688	105.812	105.962	108.663	112.488	131.091	130.191	113.838	117.589	127.941	123.29	129.141	96.736	124.94
93.286	100.993	94.073	92.343	95.803	97.376	93.916	90.456	95.016	94.073	92.972	98.162	93.916	97.533	96.432	96.432	94.544	86.996	89.355	89.826	104.61	106.025	108.07	106.183	105.082	107.755	108.227	111.058	105.868	101.936	103.509	105.239	105.711	111.373	108.542	108.385	104.453	107.755	106.969	108.542	106.655	107.126	120.495	133.391	127.729	117.664	120.966	132.133	120.652	127.257
90.608	103.682	92.562	91.059	89.707	88.805	90.007	91.961	91.36	88.805	90.608	92.712	92.111	92.712	91.36	95.267	94.215	88.504	91.81	90.608	103.081	108.34	104.283	108.49	106.236	106.236	107.739	105.485	111.796	118.558	119.31	111.646	114.501	113.299	111.496	109.692	112.097	113.449	113.149	108.791	106.086	116.455	108.039	103.682	133.585	130.43	134.637	123.217	105.785	121.714
90.224	87.441	88.795	89.322	91.654	95.491	88.72	86.613	93.535	89.999	87.666	91.127	91.955	89.171	95.491	93.159	88.644	91.729	91.202	92.406	107.002	102.638	109.56	102.638	104.444	102.939	104.895	106.551	101.585	104.143	108.356	96.77	102.187	103.541	104.143	105.949	107.453	107.604	106.701	100.682	124.156	121.146	129.046	127.617	124.983	119.266	116.18	119.115	118.062	115.052
99.562	96.858	100.088	96.032	98.586	94.68	89.498	91.225	91.901	98.21	91.375	89.348	89.047	97.685	93.403	90.85	91.15	90.174	91.901	92.878	103.768	108.725	109.025	111.429	109.326	109.927	108.575	106.321	105.27	104.97	102.867	105.12	104.519	115.484	109.626	107.373	103.017	106.772	114.283	117.437	119.84	131.106	123.37	129.604	120.292	127.502	119.014	130.505	125.699	128.327
94.526	95.698	90.862	93.5	91.302	97.164	107.129	107.569	88.517	91.155	95.771	87.418	94.599	89.983	91.742	127.06	94.453	93.06	92.474	91.009	107.715	103.612	101.707	104.052	99.509	111.379	98.629	111.965	105.957	111.086	105.371	107.129	105.078	104.345	111.379	105.957	107.422	115.483	102.733	105.81	130.577	128.086	131.457	133.215	97.457	122.664	114.457	130.138	129.698	129.258
88.371	89.97	90.115	90.478	91.568	90.26	87.426	85.609	85.101	85.391	89.025	92.949	92.368	91.496	89.025	97.164	90.26	91.205	89.824	92.222	107.193	109.954	106.321	106.757	104.141	105.449	107.774	102.396	104.141	102.542	100.652	108.065	111.844	112.28	108.937	103.995	109.373	109.373	108.792	105.885	119.692	119.838	106.611	111.117	119.256	114.605	127.396	119.983	119.111	117.367
86.405	84.186	86.552	87.588	88.475	89.807	91.286	90.25	88.032	88.032	88.032	88.032	88.032	88.032	88.032	88.032	88.032	88.032	88.032	88.032	106.521	101.122	102.897	98.977	100.9	101.418	104.672	105.264	105.634	107.408	100.678	103.34	109.923	102.454	101.27	101.048	101.64	104.968	102.158	105.782	118.354	117.91	122.348	121.164	121.756	120.573	122.2	118.65	123.531	117.762
89.026	99.115	92.188	97.609	90.23	83.906	87.671	96.404	92.79	108.3	86.165	91.435	91.435	84.358	88.725	84.358	83.755	100.922	90.833	90.833	105.966	105.966	101.976	102.503	104.912	108.526	104.987	102.954	104.988	104.084	103.331	108.676	108.978	109.58	106.042	107.622	103.632	104.988	100.47	103.105	119.368	124.714	125.391	110.483	122.605	129.306	126.068	119.669	122.078	126.37
92.776	93.517	84.485	94.405	94.405	90.555	84.929	92.332	87.002	93.665	97.366	97.811	91.444	87.89	89.075	90.999	91.888	91.888	91.888	91.888	107.139	104.696	105.436	104.326	103.733	104.178	103.141	101.809	101.068	102.918	101.882	105.214	105.954	105.362	106.842	105.436	110.248	110.988	106.99	112.618	133.05	130.311	134.753	131.791	124.758	126.313	131.052	133.272	127.35	129.126
86.917	85.554	86.917	90.852	90.096	86.614	94.032	86.311	84.797	89.036	89.49	92.215	91.004	98.119	93.88	92.064	95.848	96.454	85.403	88.733	105.006	105.385	105.007	105.083	105.083	106.066	106.445	105.234	103.872	101.752	103.947	106.899	111.667	104.704	104.931	102.736	107.278	107.429	105.991	108.11	118.858	123.703	124.762	118.858	121.886	131.12	128.093	99.784	130.364	115.528
89.83	91.224	93.131	88.51	88.29	94.159	87.042	90.05	91.591	93.572	90.27	101.935	88.363	93.498	92.765	98.707	93.278	94.085	94.599	96.066	99.661	99.074	98.634	100.248	96.286	101.715	88.95	95.259	101.422	91.151	97.46	96.433	98.047	99.514	96.726	99.954	110.959	120.79	113.894	108.758	125.338	128.126	121.523	128.86	122.404	122.404	124.605	129.887	128.713	133.849
95.204	95.732	93.62	96.636	91.434	96.712	94.148	95.732	92.414	91.207	88.794	92.414	94.45	103.272	90.001	85.326	88.417	90.906	90.076	95.732	109.229	116.015	105.911	107.872	108.173	112.396	104.403	109.229	111.19	108.324	105.61	105.61	104.705	104.856	110.737	103.649	110.435	106.514	106.816	108.324	127.175	126.874	130.041	128.231	123.103	126.421	113.753	124.612	123.707	118.881
102.827	100.66	91.68	89.513	90.287	98.338	95.086	110.878	96.944	90.287	94.157	105.614	98.957	127.908	91.526	95.551	89.203	89.668	90.906	102.363	109.949	109.098	109.175	109.949	109.02	107.55	115.832	114.516	105.227	111.188	114.129	110.723	110.723	111.42	114.052	111.11	107.162	101.356	104.84	107.084	125.121	116.451	100.66	116.451	117.225	123.109	123.109	123.728	130.23	135.339
89.094	86.569	88.203	88.352	85.826	88.054	87.163	86.569	113.459	87.312	85.232	87.312	87.312	87.312	87.312	87.312	87.312	87.312	87.312	87.312	106.922	107.813	103.653	101.276	106.922	101.574	94.591	104.099	93.551	105.733	103.505	104.545	100.088	103.208	105.436	105.288	103.505	106.922	98.454	100.534	125.492	125.641	124.006	125.344	121.184	130.692	119.104	132.772	130.098	128.612
89.507	91.591	89.816	93.984	90.742	93.598	94.061	92.595	94.37	96.377	87.886	89.044	91.668	93.444	88.889	88.889	88.966	91.359	96.068	95.605	109.809	113.36	116.678	117.142	109.886	104.868	103.788	99.079	107.802	107.956	108.419	110.118	108.11	106.644	107.802	107.493	108.188	99.387	106.952	105.717	121.465	100.931	135.514	97.844	122.545	129.647	115.444	106.952	125.17	115.444
90.688	92.747	93.052	91.527	96.255	99.077	89.696	86.875	95.95	100.22	101.822	98.543	96.255	100.068	90.001	94.806	94.348	94.12	97.017	91.069	103.958	109.525	109.067	111.736	107.313	107.39	105.254	107.618	111.965	107.694	94.958	99.534	104.491	102.28	98.695	106.932	102.814	102.737	110.516	107.77	105.406	126.15	127.828	130.726	113.338	128.59	102.508	111.66	119.744	119.744
97.48	92.597	95.039	91.682	88.782	89.393	88.935	108.01	103.89	93.055	91.682	90.156	97.938	100.38	99.464	100.38	95.649	99.617	99.312	98.549	96.87	109.536	110.146	110.146	105.873	103.127	104.805	103.89	106.331	109.841	104.042	104.653	103.584	102.669	106.179	105.568	109.231	111.519	106.942	111.367	120.294	117.852	128.916	129.297	131.892	129.374	115.487	110.375	124.032	121.134
98.993	94.791	95.392	93.591	94.491	93.891	97.643	95.092	92.54	92.69	92.69	90.139	94.191	92.84	94.491	93.141	94.341	90.89	91.49	97.493	113.85	113.1	107.997	113.1	112.349	111.599	107.697	109.498	114.75	111.899	109.348	112.499	110.398	109.048	109.648	108.598	106.647	104.396	107.847	115.351	130.207	135.16	134.259	133.059	135.91	134.409	134.259	115.651	129.607	134.859
96.914	89.558	87.906	85.204	92.41	90.609	94.812	89.408	115.079	89.708	87.756	87.456	90.909	89.408	91.51	94.662	88.357	87.156	98.115	94.962	107.423	105.021	106.522	106.372	103.67	104.27	106.222	103.97	103.82	101.418	97.815	106.822	103.069	104.12	108.774	101.418	106.672	105.171	102.168	109.525	116.055	114.554	120.258	117.857	124.687	134.221	135.046	134.445	131.593	138.048
99.467	93.126	96.96	101.679	89.292	89.735	87.228	105.955	86.491	92.094	94.158	91.062	91.357	84.869	88.408	92.979	96.518	89.145	87.376	91.357	111.337	99.762	99.835	107.872	104.702	107.872	103.006	103.08	102.563	106.84	99.393	101.458	103.448	100.204	100.351	103.891	99.909	100.794	104.112	100.13	129.105	129.253	127.778	126.451	127.336	126.599	128.221	130.138	127.041	129.99
66.46	61.932	59.139	62.007	88.425	89.18	91.746	89.784	92.501	109.031	110.616	115.598	78.084	81.33	69.631	68.649	72.876	73.103	86.312	78.084	104.125	93.105	87.066	79.971	75.744	102.917	101.106	110.163	102.615	104.125	101.86	102.766	94.011	85.406	105.785	117.56	116.353	118.315	116.956	111.069	144.884	141.261	145.186	136.43	134.921	129.335	127.825	129.788	133.713	136.128
92.558	94.192	88.696	90.924	92.856	94.638	87.508	88.4	91.37	112.759	90.924	86.617	86.617	91.519	89.142	126.424	96.569	90.628	89.588	88.548	103.179	101.619	102.287	102.139	98.5	97.831	103.252	99.02	101.767	101.768	96.495	107.932	100.951	98.723	107.56	106.966	107.114	114.244	110.233	109.343	130.137	130.806	124.419	114.021	112.387	127.464	127.835	117.66	120.482	119.517
98.783	87.025	86.3	87.896	86.59	89.493	87.025	97.622	96.315	88.477	91.961	85.574	94.428	84.122	87.896	90.364	88.187	88.187	88.187	88.187	99.582	103.066	101.832	106.622	105.388	103.065	102.775	100.888	102.92	101.759	104.734	101.106	105.533	103.137	106.549	103.5	105.606	103.574	104.734	105.17	134.637	131.443	131.734	128.685	129.266	131.443	128.105	125.492	126.363	131.879
89.403	86.987	87.667	93.102	91.667	89.176	89.78	90.611	92.196	86.836	104.576	92.573	107.444	92.045	93.253	87.893	110.992	95.291	92.045	103.443	107.746	109.332	109.558	103.746	105.18	109.634	110.313	112.502	106.462	101.632	108.35	102.84	103.444	110.237	105.858	104.198	103.292	114.691	110.842	108.652	131.449	128.882	131.751	130.09	130.09	127.222	124.957	115.446	110.766	132.959
91.822	89.119	89.494	90.696	89.044	99.708	87.917	96.779	91.146	88.067	87.091	96.779	96.779	95.352	92.498	93.024	89.419	88.968	91.372	94.902	107.52	104.966	104.666	99.408	112.477	106.919	105.266	108.271	107.219	107.069	109.022	104.365	103.464	103.764	102.563	103.614	100.61	121.189	105.116	104.966	133.206	132.004	129.601	130.502	127.047	128.098	131.553	132.154	132.905	107.52
92.829	88.711	86.8	90.991	86.653	89.226	109.154	94.079	92.241	91.212	85.402	91.653	89.52	86.505	88.27	91.138	88.858	92.609	91.8	86.358	107.83	113.418	109.742	110.33	111.801	112.389	106.8	111.948	110.771	103.712	100.918	105.624	103.418	95.182	103.859	98.418	110.624	90.77	101.359	103.418	130.478	105.036	125.625	113.418	122.536	125.919	125.625	127.537	126.066	121.066
93.117	89.497	88.14	89.799	92.966	90.101	88.743	90.704	94.323	92.513	87.989	87.537	96.585	90.101	90.553	89.95	88.14	89.648	86.481	89.045	105.784	104.427	107.292	103.974	103.673	105.633	108.649	114.38	109.705	104.879	102.617	105.332	103.522	100.958	105.181	106.538	112.118	111.062	106.99	114.38	125.087	123.428	126.444	129.762	124.71	121.92	122.824	129.31	113.701	116.566
92.446	89.465	88.701	90.0	92.14	93.745	91.529	92.217	91.147	90.0	91.911	90.306	92.446	88.854	92.14	90.459	90.917	88.701	90.917	88.701	106.815	109.72	110.331	110.943	109.108	102.535	103.758	100.089	101.159	102.994	99.784	109.108	111.248	108.955	108.955	104.828	100.701	101.771	101.465	106.662	129.439	108.038	123.172	120.573	123.783	129.592	123.019	123.172	125.159	121.643
88.763	97.287	96.009	93.167	89.616	91.747	96.435	91.32	91.463	88.479	85.07	104.39	91.605	91.605	91.605	91.605	91.605	91.605	91.605	91.605	103.68	102.828	103.467	102.757	105.242	105.385	103.467	103.894	104.106	102.97	102.401	105.101	105.882	104.674	106.45	106.592	108.013	106.166	109.931	105.527	127.618	122.22	127.404	121.58	121.509	122.93	117.673	131.453	122.788	128.186
85.282	100.146	86.934	93.24	89.186	82.13	85.583	86.183	87.685	87.685	87.534	84.982	85.583	85.733	89.036	87.084	87.384	91.588	94.441	87.384	102.398	100.897	101.197	101.347	102.098	99.996	99.996	99.245	99.245	104.05	105.251	99.245	99.095	99.996	98.945	97.444	99.696	100.296	101.347	104.35	114.709	125.969	119.213	126.27	119.964	109.605	118.463	125.819	125.969	127.771
93.281	88.346	89.507	88.201	93.571	90.959	90.813	88.055	85.152	101.41	90.16	90.16	90.16	90.16	90.16	90.16	90.16	90.16	90.16	90.16	104.313	104.168	104.023	105.474	108.232	108.087	108.232	103.442	106.491	105.329	104.749	105.474	108.668	105.91	100.829	104.894	105.765	105.184	109.394	106.2	118.248	119.555	119.99	115.781	123.619	127.829	127.974	128.555	130.877	130.152
98.825	92.223	87.873	91.023	93.724	93.874	99.275	101.675	104.976	107.676	95.974	106.176	91.023	83.072	94.924	94.924	94.924	94.924	94.924	94.924	106.776	103.775	108.576	105.876	107.526	105.126	106.176	112.327	109.626	104.675	114.727	109.476	103.475	103.475	98.224	104.675	103.775	111.727	105.426	110.676	129.43	125.229	118.028	125.679	129.13	125.079	123.429	130.18	129.88	111.877
92.629	92.996	91.675	87.49	93.51	103.864	97.255	100.192	99.311	101.0	96.594	100.926	92.776	88.518	95.42	86.535	88.518	88.224	87.049	88.811	97.696	111.94	110.912	110.471	106.8	107.534	106.653	102.248	110.031	110.178	107.828	108.122	109.737	108.415	102.982	104.891	107.975	107.975	107.975	107.975	130.883	131.544	131.911	128.534	130.443	127.285	120.898	128.9	129.635	124.496
92.889	100.681	95.274	94.002	95.433	89.867	90.503	98.296	94.638	105.293	93.048	93.525	95.91	91.934	91.139	92.73	90.503	88.913	89.39	87.959	96.069	100.522	96.705	94.161	95.115	98.137	97.66	100.363	95.751	103.385	100.045	96.228	102.59	93.843	95.592	98.455	98.932	96.705	105.929	97.978	110.859	123.741	123.582	124.377	126.126	122.946	115.948	132.647	122.469	123.9
96.145	88.316	89.219	88.467	88.316	92.381	86.961	93.284	89.37	86.811	91.327	86.208	109.996	97.199	86.811	102.77	99.909	89.37	89.37	89.37	109.47	111.803	110.147	99.608	102.393	100.135	102.167	106.985	111.652	112.932	114.589	104.049	98.704	104.124	116.997	99.834	100.662	101.339	105.254	110.448	115.567	115.567	120.686	106.082	126.558	129.87	127.461	134.989	131.375	123.998
92.459	90.663	91.262	91.561	88.868	89.766	89.317	91.711	87.222	92.609	90.364	88.718	90.065	97.846	96.799	92.16	89.466	89.167	84.378	96.949	100.69	101.438	102.037	106.975	106.078	107.274	106.601	104.357	102.112	101.962	102.86	102.261	102.186	103.384	105.104	103.907	102.261	103.01	109.07	107.124	135.184	128.45	132.041	131.442	125.607	122.09	119.77	130.47	118.648	123.362
88.957	89.41	85.938	90.92	86.24	87.297	88.203	85.485	88.957	96.505	86.995	94.694	93.939	94.392	84.731	89.108	83.976	87.297	89.561	102.091	109.638	111.45	109.638	112.658	103.449	102.242	109.638	109.638	109.638	109.638	109.638	109.638	109.638	109.638	109.638	109.638	109.638	109.638	109.638	109.638	113.035	113.714	111.072	127.074	129.715	128.886	113.94	119.073	121.186	131.527
89.038	90.693	89.038	89.941	89.941	97.466	89.188	87.533	89.64	89.188	87.834	89.339	87.081	90.242	89.64	88.436	84.974	101.83	87.834	90.844	103.185	104.54	104.614	100.476	103.184	106.044	105.292	101.078	101.379	99.648	103.035	101.68	103.486	102.282	101.304	106.872	105.743	105.893	105.743	105.668	113.87	109.43	125.309	113.644	122.374	128.318	124.104	120.342	124.405	120.718
110.963	101.28	108.862	101.881	97.452	102.331	113.89	95.501	93.399	97.678	93.925	120.796	120.421	114.641	103.232	101.806	97.903	90.172	91.673	92.874	100.455	92.048	103.006	98.804	100.605	105.184	107.21	100.155	94.075	102.406	101.506	104.208	106.835	104.433	104.208	98.278	97.528	98.879	103.758	105.559	123.798	124.399	124.324	125.3	122.748	126.275	129.728	131.154	130.553	123.198
91.398	92.432	87.778	90.437	91.545	93.835	95.608	97.086	95.682	92.432	93.614	99.228	93.761	90.659	99.671	90.659	94.279	91.471	97.233	97.307	112.376	110.825	106.246	107.575	105.728	108.83	107.132	111.786	109.2	110.53	109.422	105.211	105.211	105.58	106.614	109.126	102.626	104.103	106.098	107.206	131.361	128.258	132.543	127.224	130.031	133.577	130.474	118.064	132.247	131.952
91.95	90.722	92.456	88.121	93.106	94.262	97.874	95.129	91.372	90.65	91.156	90.794	89.277	90.794	87.255	90.289	90.072	91.083	85.593	85.882	100.691	108.204	98.235	101.992	100.547	101.414	99.824	103.292	99.536	98.091	110.661	112.394	107.482	109.36	107.771	108.638	109.216	105.17	105.315	114.417	109.071	124.531	118.318	114.706	126.987	124.531	118.607	119.474	127.854	127.131
97.228	86.694	91.058	88.801	87.898	88.801	100.087	85.49	87.898	88.199	89.252	100.087	89.704	88.5	89.553	93.616	87.898	88.349	88.801	90.908	106.709	106.559	104.0	103.699	106.559	101.592	103.398	107.16	107.461	102.495	101.442	100.238	105.054	104.753	106.709	105.505	99.034	107.913	108.063	104.903	129.734	130.487	128.229	127.778	131.239	121.006	120.103	131.239	128.079	133.045
89.771	90.292	90.441	92.45	89.548	89.176	99.741	95.426	91.855	93.491	106.734	89.623	91.78	95.128	99.146	99.74	88.879	95.054	93.938	90.664	110.231	107.85	106.957	110.082	111.272	107.106	103.237	107.404	101.749	108.148	109.189	106.511	107.106	100.857	106.213	110.379	108.743	110.677	109.933	104.725	132.773	130.392	132.476	128.979	129.872	132.326	123.25	118.191	119.084	127.565
106.001	106.001	100.508	98.281	90.709	89.819	94.272	111.494	88.037	85.81	93.233	96.202	112.385	96.796	94.866	92.788	97.242	95.609	93.382	95.609	108.08	107.708	107.486	108.302	108.896	108.005	105.258	104.294	106.743	102.734	107.486	105.11	102.883	111.271	110.009	107.782	108.97	108.005	107.04	110.232	119.214	125.004	128.492	126.488	132.724	119.659	128.122	128.344	134.134	107.04
96.689	95.037	88.882	87.231	89.933	94.137	94.437	89.633	88.282	92.035	93.236	92.035	92.936	87.681	86.03	88.882	97.74	91.584	95.938	92.035	103.895	104.045	105.096	104.795	105.096	108.999	103.444	105.996	104.645	104.795	105.996	104.195	103.895	101.943	105.846	112.151	113.803	108.548	107.347	108.398	130.541	127.088	129.115	123.186	125.962	127.84	128.14	121.459	126.488	109.149
97.457	90.366	84.287	86.024	94.563	85.3	96.01	85.445	86.169	95.721	89.642	97.313	84.287	120.179	90.076	85.3	87.761	85.59	85.59	85.734	99.918	98.615	97.313	109.035	104.838	104.983	101.075	101.51	104.838	111.351	111.93	110.483	106.575	108.312	108.456	104.259	104.694	109.18	108.746	106.864	125.1	126.33	122.206	124.81	120.903	123.942	126.692	126.33	128.501	131.974
89.003	89.449	88.855	87.964	89.003	87.072	90.192	91.083	91.231	86.33	89.003	91.38	95.687	95.984	92.716	90.192	87.964	89.003	87.072	89.894	108.906	106.084	104.747	105.787	105.044	104.45	101.628	105.193	103.559	100.143	103.856	101.777	100.143	106.678	106.826	104.45	108.015	106.232	107.272	105.341	116.332	106.455	119.526	122.422	115.218	130.442	129.774	112.842	128.288	129.625
101.086	102.763	102.153	93.308	100.628	102.763	110.084	97.273	112.524	97.273	95.748	96.51	98.036	95.9	96.358	99.256	98.951	95.595	93.46	93.46	97.959	96.739	96.892	95.595	96.51	97.12	95.367	98.493	100.247	104.212	100.018	100.78	102.84	95.138	96.282	96.663	97.807	97.044	96.663	99.408	122.666	120.226	127.013	125.336	125.259	124.116	122.666	123.429	125.716	122.895
91.296	90.123	91.882	92.908	89.977	89.684	91.002	89.537	92.175	90.123	94.813	92.175	96.424	96.718	95.399	98.476	88.658	90.416	87.046	91.882	97.743	99.648	100.967	102.14	106.096	100.088	101.407	101.114	105.07	105.364	105.07	102.14	105.364	100.528	103.605	97.597	107.415	106.976	103.898	104.924	129.983	126.466	127.052	118.552	125.293	125.44	109.174	125.733	126.612	125.733
91.78	91.33	93.206	99.433	99.883	97.782	89.455	90.58	94.931	91.18	89.68	95.681	91.105	96.582	92.981	96.882	98.307	96.432	92.155	93.581	105.284	105.659	111.511	111.96	109.035	108.36	108.81	108.51	92.681	92.155	95.306	111.81	110.836	107.61	112.336	105.509	104.084	106.259	110.686	108.06	122.688	127.189	132.741	112.186	130.04	111.285	130.04	130.79	122.838	133.191
88.539	90.181	89.734	101.233	85.701	90.63	88.539	107.057	99.291	90.779	91.974	100.187	86.0	88.389	103.772	90.63	90.63	90.63	90.63	90.63	108.178	112.06	92.048	104.369	105.19	91.974	93.318	108.998	91.152	98.171	101.084	92.422	91.003	91.003	91.302	89.062	89.062	90.107	92.72	103.324	119.452	129.981	130.13	132.222	129.608	127.442	130.728	129.981	127.592	128.637
87.601	92.975	90.736	99.991	90.288	100.588	89.392	99.543	90.139	101.036	98.648	97.454	94.766	87.153	88.347	91.482	98.946	87.153	97.006	92.975	108.874	107.904	106.634	105.142	106.784	107.605	113.65	106.486	103.798	103.947	105.067	104.022	107.828	108.351	103.052	108.5	108.799	107.828	105.664	110.292	105.366	128.057	120.742	122.832	120.294	133.879	127.161	126.564	129.251	130.296
94.271	91.104	88.541	92.763	94.648	111.082	89.069	91.557	91.632	111.384	88.768	89.371	91.934	99.322	99.925	97.814	94.422	94.798	96.231	95.703	111.685	111.685	107.011	110.63	110.027	112.288	107.614	109.122	108.971	109.424	113.042	110.479	107.916	106.257	110.177	103.242	96.909	101.734	104.146	108.368	119.375	118.621	125.858	119.375	123.747	125.707	123.898	121.787	124.652	126.763
95.505	99.701	96.254	90.859	88.761	91.234	89.211	89.585	87.937	87.262	88.986	90.185	88.686	90.784	90.035	92.658	91.234	87.112	96.254	92.358	103.223	103.073	95.88	109.068	106.67	108.019	105.621	98.128	99.177	98.877	102.774	103.373	100.675	103.673	100.376	102.174	103.823	103.073	98.427	98.128	120.757	127.052	112.065	122.706	120.158	121.507	130.499	131.997	121.357	124.654
95.695	94.655	90.869	94.136	92.948	91.908	95.843	96.066	94.878	96.437	96.809	97.625	100.67	97.774	104.085	96.883	92.873	100.595	88.196	90.869	100.595	105.199	102.08	104.605	102.526	103.565	105.347	103.714	103.714	100.298	106.09	101.486	104.159	100.447	103.565	105.347	109.653	106.684	111.138	110.99	129.849	128.661	129.552	126.73	121.979	120.939	127.176	112.623	133.413	127.473
86.964	88.367	98.92	89.621	88.662	88.883	91.614	90.433	91.023	88.145	96.854	90.728	89.916	89.695	90.433	91.761	92.278	89.474	88.514	89.621	101.06	98.182	105.562	110.728	108.588	110.802	102.758	103.422	104.086	103.422	102.832	110.286	108.44	109.769	109.104	107.112	102.093	110.212	112.942	108.219	124.603	117.223	98.477	122.536	118.699	117.961	124.75	126.226	130.064	119.88
97.535	92.918	92.688	92.995	93.226	93.611	93.688	95.611	92.534	93.38	97.15	97.381	94.919	97.766	97.997	93.072	99.074	93.765	93.688	92.534	114.847	105.922	106.23	110.231	111.616	114.078	108.23	107.922	112.231	107.615	110.692	107.461	104.998	108.076	109.153	106.691	106.537	107.461	110.538	110.692	111.924	110.307	101.228	118.54	117.617	108.615	118.386	122.542	130.236	120.618
88.28	87.838	85.631	88.427	85.926	87.986	89.751	98.874	102.847	110.351	85.19	81.658	85.484	99.904	86.367	87.986	87.986	87.986	87.986	87.986	101.817	100.64	100.64	100.493	102.111	101.523	102.111	101.229	101.817	103.583	102.7	100.787	100.934	98.433	105.79	109.321	113.736	104.319	102.847	107.556	113.736	121.24	126.464	123.52	129.333	121.682	130.436	130.952	131.761	132.79
86.666	89.052	89.201	87.859	88.157	89.201	88.456	90.394	89.797	89.35	88.754	101.575	99.339	99.935	88.456	85.325	86.517	86.816	88.754	88.903	104.11	105.899	107.24	104.259	107.091	107.986	107.24	104.408	103.215	107.837	107.986	106.644	112.607	108.731	105.6	106.793	106.197	109.924	108.88	110.073	131.243	132.138	131.243	134.821	132.883	133.032	130.945	120.509	114.546	115.738
97.894	98.048	98.665	97.585	101.288	101.442	98.511	112.24	130.598	124.582	91.877	105.453	99.977	99.977	99.977	99.977	99.977	99.977	99.977	99.977	96.428	95.965	92.417	105.761	107.072	111.315	104.373	107.304	101.596	107.072	110.466	108.152	100.979	96.891	98.974	105.684	111.624	110.235	115.634	97.662	135.072	109.464	123.656	136.306	136.923	110.235	123.502	125.507	121.651	121.496
92.436	97.703	96.048	93.038	93.64	105.828	93.791	88.825	91.383	91.082	92.136	89.578	92.136	111.545	86.568	99.809	91.534	91.233	91.383	91.834	106.354	104.925	103.119	105.076	105.076	111.169	114.178	111.922	110.342	109.062	97.703	112.749	109.74	106.279	107.332	108.912	110.492	108.385	107.032	106.054	125.087	123.281	127.193	105.677	119.52	127.795	113.351	96.649	112.298	130.353
98.222	92.841	90.074	87.922	90.535	90.074	88.383	87.461	101.45	92.995	99.298	88.076	90.996	87.461	86.231	90.074	98.529	86.077	87.307	98.375	106.984	102.065	106.523	107.906	108.06	107.753	106.215	105.908	109.29	104.986	110.058	112.672	109.751	113.133	110.366	108.829	112.364	116.361	106.369	109.29	121.972	129.504	127.66	122.203	116.746	125.508	127.429	120.973	127.199	125.2
98.112	86.736	86.433	87.646	85.826	89.77	90.983	97.656	89.011	90.983	91.59	96.14	90.225	87.95	89.011	91.741	89.997	89.997	89.997	89.997	104.558	104.482	109.487	104.709	103.875	103.648	105.619	108.5	105.316	104.709	108.956	107.667	107.06	106.378	106.605	104.709	106.226	105.998	107.212	106.378	132.237	130.114	132.237	124.957	123.137	118.89	125.715	127.687	126.019	124.047
93.902	89.563	101.34	90.028	90.028	88.479	88.014	88.324	90.183	92.818	113.582	90.648	90.958	92.662	89.098	91.423	84.76	86.774	88.169	93.127	111.722	102.27	107.848	106.299	104.284	100.72	102.27	106.764	106.454	102.735	103.2	115.751	112.962	106.299	106.299	106.299	106.299	106.299	106.299	106.299	124.429	122.569	123.809	132.641	125.513	120.865	122.414	125.668	119.78	130.627
92.912	98.221	91.268	96.651	92.763	92.015	93.81	89.548	89.922	89.324	86.932	87.53	88.053	87.978	90.371	93.361	89.025	100.463	94.707	98.295	108.986	106.743	107.94	105.996	101.211	100.613	101.959	103.005	102.856	104.351	108.388	104.501	109.734	108.986	111.528	113.622	110.781	109.584	108.538	108.239	134.106	129.322	130.518	130.518	119.453	130.069	128.723	127.677	132.462	119.154
94.814	90.724	96.632	95.268	94.965	92.39	91.33	88.603	87.088	87.997	91.178	97.237	98.146	82.998	86.482	92.844	91.936	91.178	95.117	100.873	105.418	104.66	105.418	103.297	102.994	101.025	99.964	101.327	103.448	102.842	106.023	107.538	107.993	105.266	104.963	107.841	103.6	103.6	104.509	100.267	124.429	124.656	116.098	125.792	130.64	132.154	127.307	126.852	123.899	112.992
95.254	105.847	90.034	90.264	92.644	94.486	93.105	92.03	87.808	93.105	91.109	87.808	91.646	89.727	99.783	96.252	96.328	93.412	106.231	106.077	105.54	104.465	105.156	103.467	94.947	100.32	98.094	111.68	110.836	114.214	107.612	104.312	110.836	110.836	108.994	112.218	107.842	100.244	104.388	106.0	125.805	124.269	123.348	129.028	120.585	115.672	116.44	115.672	119.664	117.975
91.374	93.38	93.009	90.631	94.644	91.671	92.043	90.556	86.84	89.367	95.09	94.272	88.252	94.644	89.218	93.158	88.995	88.327	90.853	92.712	108.988	109.211	109.36	102.82	104.752	101.333	102.299	104.232	104.083	106.09	103.712	104.008	105.272	107.279	103.934	106.312	105.421	104.232	109.508	107.576	132.697	130.765	128.832	131.508	128.832	129.13	130.765	120.657	127.643	128.238
90.809	91.107	91.255	89.173	91.255	92.892	99.437	88.727	88.28	86.644	85.603	90.214	114.609	89.917	89.619	98.99	89.47	85.454	93.04	98.098	106.502	103.75	104.718	105.461	101.891	104.271	103.379	102.188	101.371	103.676	101.594	99.66	101.074	96.09	102.412	98.916	104.94	102.932	105.015	105.61	125.32	122.493	120.113	129.485	124.278	127.7	126.956	132.311	132.162	132.311
86.904	91.146	90.995	90.843	87.964	91.752	92.207	104.177	96.146	93.419	90.086	89.783	91.752	89.631	89.177	90.237	86.904	97.207	90.692	89.328	106.601	107.208	107.056	109.858	103.571	103.344	105.995	98.116	98.571	108.95	109.934	111.298	108.722	108.874	110.238	107.889	106.828	106.222	109.252	110.692	132.056	127.813	130.692	126.753	128.42	132.359	128.42	131.601	115.995	126.45
93.007	104.816	89.046	89.569	92.634	90.316	91.811	90.092	91.587	94.128	91.064	88.523	90.541	89.793	91.363	93.904	89.046	91.587	95.623	97.193	108.03	106.536	105.34	107.432	106.386	115.355	108.778	110.721	112.216	104.891	109.675	105.19	111.319	111.618	107.134	111.618	112.963	111.02	111.17	107.731	114.16	117.148	125.968	124.398	121.558	125.595	115.58	118.943	127.389	114.832
97.095	100.338	97.684	88.397	99.896	97.242	94.589	95.473	93.262	90.166	95.326	90.608	94.441	83.974	97.684	85.006	99.748	90.756	89.576	90.756	107.414	104.171	108.446	103.581	108.446	102.254	100.928	101.812	100.485	104.318	108.004	109.625	105.94	106.972	108.446	101.517	101.075	101.222	109.773	103.434	130.485	128.716	126.21	115.006	112.5	126.578	128.79	129.306	128.053	117.808
92.105	91.294	89.672	90.483	99.697	88.493	86.871	95.569	90.188	96.38	90.188	92.621	98.223	94.685	99.328	94.906	96.896	96.822	98.149	91.073	102.425	107.732	105.963	109.353	108.174	109.501	111.86	109.353	106.405	107.584	104.931	107.879	107.142	107.584	108.764	105.078	105.668	96.97	101.982	105.373	134.194	130.508	129.182	127.929	126.381	125.792	126.602	116.356	124.464	129.624
94.485	91.407	90.967	91.7	92.873	95.658	97.564	85.836	89.941	104.894	87.009	85.69	90.82	89.794	90.088	91.847	90.527	109.878	87.742	92.873	106.433	107.606	105.041	103.354	109.365	107.02	104.6	112.736	108.925	112.883	109.804	108.778	105.7	110.904	114.715	112.736	108.265	107.386	110.83	106.506	107.532	126.956	127.103	127.469	123.218	106.506	118.307	126.37	122.485	124.977
90.803	93.459	87.704	87.114	92.426	94.197	87.557	89.327	89.623	87.409	96.853	89.327	85.196	111.314	95.082	90.213	98.329	90.951	90.508	90.508	107.773	110.429	107.182	105.117	116.331	112.199	110.871	109.838	103.936	103.936	102.608	105.264	102.165	105.412	102.756	115.889	104.969	106.592	112.347	108.363	124.668	125.554	119.799	130.645	128.062	132.416	128.062	129.465	124.594	125.48
83.448	88.166	87.134	85.807	94.652	108.657	90.23	88.018	87.429	90.672	88.461	84.628	87.871	86.544	86.839	88.313	90.23	90.377	90.672	90.524	102.908	101.286	105.119	104.677	92.883	112.195	112.195	111.9	108.362	109.984	104.824	103.055	109.394	108.657	107.183	105.266	106.298	104.824	107.772	106.888	120.893	125.905	125.463	119.566	126.2	126.495	103.94	127.969	125.463	129.443
92.708	93.847	92.404	93.923	102.882	101.288	93.695	93.468	90.962	91.342	93.316	89.519	100.225	93.999	96.656	91.645	88.988	92.86	97.72	97.188	109.412	112.298	109.868	113.816	100.605	103.186	110.475	101.516	109.64	109.64	109.64	109.64	109.64	109.64	109.64	109.64	109.64	109.64	109.64	109.64	127.483	103.186	114.424	133.254	112.601	120.498	131.735	134.165	125.965	122.927
91.167	88.132	92.835	93.291	96.477	90.711	93.139	102.393	88.891	88.739	108.31	103.911	85.25	109.372	105.428	93.139	93.139	93.139	93.139	93.139	108.462	104.517	107.703	100.573	104.821	100.573	101.028	111.8	109.221	106.49	104.214	101.483	103.911	104.973	106.793	103.911	107.248	110.434	113.469	109.221	121.813	118.779	125.151	131.219	123.482	123.33	122.268	126.061	123.33	119.992
97.671	89.109	91.286	90.415	94.333	95.059	94.624	97.236	95.059	91.576	95.784	109.57	92.012	89.69	87.078	86.932	86.932	91.431	84.756	97.816	104.346	104.564	108.7	106.813	104.636	106.306	106.958	108.845	107.974	105.652	104.201	107.176	107.394	107.103	106.596	104.854	104.128	106.523	105.724	91.213	120.164	132.208	129.016	131.192	129.886	125.243	125.533	108.264	125.243	134.675
115.081	99.539	93.503	92.9	106.48	94.56	91.391	97.879	100.897	93.654	91.391	102.708	95.012	85.657	93.201	82.035	90.184	91.994	88.675	87.166	107.687	109.8	109.8	103.01	107.536	107.838	99.539	101.199	101.501	102.406	110.705	107.235	98.935	99.992	107.838	104.971	99.841	104.971	104.971	104.971	135.074	135.226	132.962	135.528	136.358	130.095	129.039	137.564	135.83	137.716
124.502	128.369	94.421	107.799	103.237	96.818	102.696	94.112	92.642	88.776	96.354	94.885	92.874	93.802	90.245	89.704	112.13	98.906	88.157	95.967	107.799	102.541	104.242	98.365	96.509	91.405	89.394	94.653	94.344	99.293	92.488	91.25	105.015	106.098	103.005	101.922	103.932	102.231	103.314	103.005	124.966	124.966	120.79	121.1	119.089	115.996	116.769	119.553	116.615	117.233
86.519	84.07	86.06	87.59	94.477	87.743	95.701	88.814	88.049	90.498	88.202	93.711	90.192	86.366	86.825	88.049	87.437	88.049	87.284	97.843	107.943	101.363	102.587	104.577	105.801	103.199	105.342	105.189	105.189	103.658	103.505	103.812	105.495	103.199	103.199	105.342	108.249	112.075	108.709	105.648	130.286	124.93	128.45	126.154	114.141	127.838	125.16	125.848	123.246	120.033
95.652	91.748	89.946	92.349	89.796	94.151	95.052	90.096	88.144	89.796	89.346	90.697	89.646	89.646	89.346	88.144	87.994	89.196	88.895	90.847	106.538	107.139	105.337	104.361	110.066	104.586	106.013	101.283	106.538	103.986	105.562	104.286	105.788	106.238	105.712	104.136	106.313	103.986	104.736	106.989	126.809	128.986	130.337	118.025	127.71	125.683	117.424	121.254	128.536	111.043
85.666	88.539	84.856	88.834	97.527	87.581	86.697	89.792	92.444	90.086	93.549	96.937	88.834	88.465	102.094	86.476	89.128	91.339	97.527	89.865	106.367	106.22	101.947	100.179	104.599	99.147	102.978	102.831	104.01	101.21	102.536	102.978	97.379	97.969	110.64	103.42	99.0	100.031	100.179	102.978	125.521	130.972	130.236	133.182	124.489	121.543	130.236	123.458	108.43	129.204
86.874	88.198	97.323	86.579	89.523	88.934	87.315	96.882	89.523	95.41	103.21	91.878	90.848	90.995	89.523	96.44	87.462	90.553	88.64	87.904	104.462	102.548	103.504	103.136	107.258	102.254	104.094	103.431	104.976	105.86	105.197	103.799	103.799	106.596	109.392	108.508	106.448	106.08	107.478	105.492	128.746	129.113	130.291	130.217	128.23	119.106	120.651	127.936	128.672	128.966
86.719	85.707	90.335	97.858	93.518	89.612	87.008	85.128	95.254	90.769	88.166	90.046	105.958	90.625	86.285	85.417	90.191	84.26	91.927	90.046	104.222	105.958	103.788	102.486	105.669	105.235	104.367	104.222	104.946	105.813	103.354	105.958	102.197	102.342	103.499	102.92	105.958	104.367	103.21	103.065	105.813	127.946	127.078	120.568	131.851	128.524	129.971	100.172	125.052	122.593
112.857	105.298	95.536	91.719	92.38	95.389	93.407	94.068	93.407	89.37	90.691	89.957	95.902	97.224	92.159	87.168	90.618	91.279	87.535	92.233	98.912	109.628	105.738	103.169	100.086	101.554	105.224	100.967	101.554	101.187	102.435	108.013	106.912	100.894	100.673	103.316	104.93	107.426	106.912	105.371	128.638	119.977	127.904	120.417	112.344	128.197	125.115	114.399	120.417	128.344
[truncated: 150 more columns]
