# Supplementary material for: Prediction of m6A and m5C at single-molecule resolution reveals a transcriptome-wide co-occurrence of RNA modifications
Source: Nat Commun. 2024 May 9;15:3899. doi: 10.1038/s41467-024-47953-7 (PMC11082244; doi:10.1038/s41467-024-47953-7)
Supplement: Supplementary file 16 — Source Data [file 41467_2024_47953_MOESM16_ESM.zip › source_data_2024_04_07/Figure_4_b_lower_panel.csv]

X_axes	5fC	Y	m6A	hm5C	I	m1A	m7G	m5C	Unmod
0.0	1.0	1.0	1.0	1.0	1.0	1.0	1.0	1.0	1.0
0.01020408163265306	0.9949888437762903	0.9248246043400229	0.98504	0.9726568786149055	0.9475165746879514	0.9905996239849594	0.9361702127659575	0.999487461559617	0.9568645498626286
0.02040816326530612	0.9856249314166575	0.8723690651003426	0.95484	0.9394115809502173	0.9141449683321604	0.9702788111524461	0.9042431378918304	0.9980061004575344	0.9223983299186861
0.030612244897959183	0.9734689149810405	0.8361070321422744	0.92436	0.9068147180492053	0.8851438942183044	0.9491579663186528	0.8811596556764658	0.9959309448208615	0.8901777372394309
0.04081632653061224	0.9595937427606471	0.8035568608255833	0.8944	0.8767169321936027	0.8632171561909701	0.9295571822872915	0.8618523631638785	0.9931369852738955	0.8606823934505311
0.0510204081632653	0.9441701110745333	0.7770435633871757	0.8676	0.8484035252132262	0.8424756472461943	0.9105564222568903	0.844733636511288	0.9898179863489762	0.8331360323370326
0.061224489795918366	0.9295633832010437	0.7517539565997716	0.8406	0.8227217220912731	0.8234008666987667	0.890715628625145	0.8285650479129446	0.9862677200790059	0.8073889454146231
0.07142857142857142	0.9152736627772291	0.7297683145700767	0.81516	0.797967606660419	0.8064743138634765	0.8710348413936557	0.813752639272373	0.9819173938045354	0.7830862681278954
0.08163265306122448	0.9003986978309375	0.71071953010279	0.78996	0.7748558770908471	0.7889551464869069	0.8508340333613345	0.7993381516972552	0.9774670600295022	0.7600949262685714
0.09183673469387754	0.8855968884499555	0.6923233806493718	0.76684	0.7543852175806284	0.7739545909107745	0.8319932797311892	0.7864057170700016	0.9725979448458635	0.7384759121821121
0.1020408163265306	0.8709535827938111	0.6762114537444934	0.7442	0.735036302880565	0.758916996925812	0.812952518100724	0.7739727139840832	0.967585068880166	0.7176359366899454
0.11224489795918366	0.8567614031237426	0.6611192690487845	0.72416	0.7168091329906568	0.7442127486203193	0.7947117884715389	0.7618604840019491	0.9622034152561442	0.6975140074466109
0.12244897959183673	0.8439226014119025	0.6463941915483765	0.70424	0.6994859852895238	0.7302492684914256	0.7769510780431217	0.7507917817118727	0.9569592719453959	0.67832637004056
0.13265306122448978	0.8311081848884987	0.6324441181269375	0.6846	0.6820823748804892	0.7181747472128598	0.7604704188167527	0.7400194900113691	0.9514088556641748	0.6603308557503306
0.14285714285714285	0.8182084202055672	0.6184940447054984	0.66564	0.665596985961624	0.7074336086521723	0.7435897435897436	0.7295963943478967	0.9460334525089382	0.6430561600882726
0.1530612244897959	0.8046624480290672	0.6059716103768967	0.6476	0.6494997112808717	0.6961368939590356	0.7271490859634385	0.7196321260354068	0.9402642698202365	0.6261779146717087
0.16326530612244897	0.7923723130570491	0.5936531244901289	0.63016	0.6348365660409507	0.6853587169895181	0.7108684347373895	0.7095704076660712	0.9346638497887342	0.6097682013634561
0.17346938775510204	0.780118755867686	0.5819872736172296	0.61348	0.6202728159107905	0.6746916552464907	0.6947077883115325	0.700531914893617	0.9289259194439583	0.5939767286478275
0.18367346938775508	0.7677676579245766	0.5705253711861641	0.59804	0.6061587103247853	0.664135708729953	0.6806272250890035	0.6915543284066916	0.923525514413581	0.578817358421518
0.19387755102040816	0.7557579526195789	0.5596753140806005	0.58236	0.5935023996819356	0.653801992666395	0.6652666106644266	0.6827026149098587	0.9174813110983324	0.5642595945117979
0.2040816326530612	0.7437238621261446	0.5491515744819709	0.56768	0.5808981531441987	0.6439868143264565	0.6507060282411297	0.6739077472795193	0.9118308873165487	0.5500261989847547
0.21428571428571427	0.7322506309667508	0.5397291564692446	0.5532	0.5675034788288417	0.6343938664394978	0.6357454298171927	0.6654823777813871	0.9061179588469135	0.5363694583602485
0.22448979591836732	0.7200214589658241	0.5310409528471203	0.53796	0.5548566343869215	0.6254676099114782	0.6226649065962638	0.6572194250446646	0.900548791159337	0.5226683596663164
0.2346938775510204	0.7090968945462526	0.5214553760809267	0.52412	0.5429292212156496	0.6163561613393088	0.608864354574183	0.6487615721942505	0.8949733730029752	0.5094108416666435
0.24489795918367346	0.6990136191277418	0.5112579539892316	0.50984	0.531148534158786	0.6083929034408682	0.5950638025521021	0.6406326132856911	0.8892041903142736	0.496552546291804
0.25510204081632654	0.6886133362595559	0.502610540055474	0.49672	0.5199358191576975	0.5986147635097596	0.5823432937317493	0.6326620107195062	0.8832287421556617	0.48415723826659757
0.26530612244897955	0.6777619274052941	0.49371838799151574	0.48452	0.5091348838970456	0.5905403903848291	0.5691827673106924	0.6250649667045639	0.8772845463409755	0.4722886823158239
0.2755102040816326	0.6675689186388187	0.48511176374612497	0.4726	0.4984144113442952	0.582058594762769	0.5576223048921957	0.6174679226896216	0.8716216216216216	0.46091083750807454
0.2857142857142857	0.6572052135532878	0.4777288301517376	0.46168	0.48790692831246035	0.5740582984554984	0.5445017800712029	0.6094161117427318	0.8658586894017051	0.4493306090085694
0.29591836734693877	0.6463903824816807	0.46920378528308043	0.44988	0.477546171395034	0.564983888292159	0.5328213128525141	0.6022494721455254	0.8598644898367378	0.43787236519998557
0.3061224489795918	0.6355999365985101	0.46145374449339205	0.43844	0.467223279281326	0.5571317456202082	0.5215808632345293	0.5950259866818256	0.8542953221491612	0.426488975633558
0.31632653061224486	0.6258580538181109	0.45358133463860334	0.42832	0.45734529861130835	0.5492796029482574	0.5105004200168006	0.5877862595419847	0.8488011600870066	0.4154382715878248
0.32653061224489793	0.6162502895741127	0.4455457660303475	0.4168	0.44730639252548776	0.5404274232378977	0.49893995759830395	0.5807008283254832	0.8432819961497112	0.4050113528933937
0.336734693877551	0.6064474438226222	0.43836678087779407	0.4058	0.43831823474285064	0.5320937812511575	0.4879795191807672	0.5738143576417086	0.8374628097107283	0.3946121579923538
0.3469387755102041	0.5966202128826951	0.4310654266601403	0.39572	0.42923541495091777	0.5246860994851661	0.47637905516220647	0.5668710410914406	0.8316998774908118	0.3843931677483567
0.3571428571428571	0.586122389260763	0.4245390765214554	0.38484	0.4197550147199424	0.5163154190895959	0.46605864234569383	0.5599683287315251	0.8257619321449109	0.3742850726779244
0.36734693877551017	0.5765146250167649	0.4178903573176701	0.3738	0.4104450061056996	0.5084632764176451	0.45657826313052524	0.5531590060094201	0.8196489736730255	0.36470372968192494
0.37755102040816324	0.5666630088884012	0.4110376896720509	0.36484	0.40168403714537243	0.5010185562428238	0.4464178567142686	0.5466866980672406	0.8134110058254369	0.35528318468759446
0.3877551020408163	0.5572259409634588	0.4046337085984663	0.35448	0.3930035308929467	0.49379606652098224	0.4356174246969879	0.5399585837258405	0.8074668100107508	0.3461038366957674
0.39795918367346933	0.5480083397344453	0.397984989394681	0.34564	0.3843750887456337	0.4863883847549909	0.42553702148085926	0.533372584050674	0.8013288496637248	0.3371213276370179
0.4081632653061224	0.5385225014326298	0.39166258769782997	0.33584	0.3755904542829826	0.47920293344197934	0.41449657986319455	0.526810946889719	0.7955409155686677	0.3280556471980948
0.4183673469387755	0.5286465001158297	0.38505465818241147	0.32572	0.36758678139702194	0.47279528871439686	0.4043361734469379	0.5202899139191165	0.7895842188164113	0.31906204862198884
0.42857142857142855	0.519599595205872	0.3800375265132974	0.31684	0.35932278798549777	0.4662394903514945	0.39513580543221727	0.513935358128959	0.7833962547191039	0.3102736061169778
0.4387755102040816	0.5105161125132595	0.37379670419317995	0.30732	0.35133331440093146	0.4597577688062521	0.38517540701628067	0.5075767419197661	0.7773958046853514	0.3018566624434088
0.44897959183673464	0.5014692076033017	0.36820851688693096	0.29848	0.3439638769772527	0.4533501240786696	0.3768150726029041	0.5012100048725029	0.7711203340250519	0.29363101294423916
0.4591836734693877	0.4916785544460295	0.3622940120737478	0.28984	0.33635305142986965	0.4468684025334272	0.3693347733909356	0.49518028260516483	0.7650136260219517	0.28569369089633795
0.4693877551020408	0.4829242717973103	0.3562163485070974	0.28152	0.3288700195950359	0.44083114189414424	0.36013440537621505	0.4888906935195712	0.758575643173238	0.27770923839967177
0.47959183673469385	0.47382859651047954	0.35034263338228094	0.273	0.3210556707276669	0.43434942034890184	0.3514540581623265	0.48265388988143576	0.7521314098557392	0.2699382591121178
0.4897959183673469	0.4648670397600497	0.3432860172948279	0.26464	0.31313246054960764	0.4274232378976999	0.34309372374895	0.476295273672243	0.7459871990399279	0.26226708548077216
0.49999999999999994	0.45596644598071134	0.33716756403981074	0.25684	0.3053512433854921	0.41968221045223897	0.3350534021360854	0.4701762221861296	0.7395992199414956	0.25434085295022746
0.5102040816326531	0.447431630027921	0.3310491107847936	0.2486	0.29830838989388386	0.41294122004518685	0.3265730629225169	0.4641627415949326	0.733398754906618	0.24665858980152536
0.520408163265306	0.43847007327749127	0.3252569750367107	0.24092	0.29103361447950093	0.40634838327345457	0.3179327173086923	0.4581411401656651	0.7270295272145411	0.23905949803299686
0.5306122448979591	0.4294963239328432	0.31946483928862784	0.23296	0.28376830526604757	0.40008889218119187	0.3091323652946118	0.4521195387363976	0.7204790359276946	0.23192616599344054
0.5408163265306122	0.4205835375592865	0.3139990210474792	0.22492	0.27645566504794633	0.3936442090447794	0.3002520100804032	0.4459761247360728	0.7139535465159887	0.22474015874644096
0.5510204081632653	0.4121950327371155	0.3077989884157285	0.21692	0.26927555164285916	0.3872736027260269	0.2917316692667707	0.43989767744031183	0.7076530739805486	0.21767336381102353
0.5612244897959183	0.40385529829181754	0.3022923804862131	0.20868	0.2627249405995892	0.38082891958961446	0.28381135245409816	0.43395322397271396	0.7003837787834087	0.21077291163595333
0.5714285714285714	0.3948327785702964	0.2973568281938326	0.2008	0.25529397286986816	0.3750138894033112	0.2758110324412977	0.4276961182394023	0.6932832462434683	0.2038974108749352
0.5816326530612245	0.38572491068924736	0.2926660140316528	0.19272	0.24804759605827392	0.3689766287640283	0.2671706868274731	0.4218856585999675	0.686582743705778	0.1972603347370814
0.5918367346938775	0.3770559762000561	0.28821993799967366	0.18592	0.24122719828851089	0.36175413904218673	0.26009040361614466	0.41582751339938284	0.6796384728854664	0.190470777735576
0.6020408163265306	0.36876501213163126	0.2831212269538261	0.17912	0.2349511070721987	0.3553094559057743	0.2515700628025121	0.4097206431703752	0.6723129234692602	0.18439094984488538
0.6122448979591836	0.3601570406135313	0.27704356338717573	0.17232	0.2283578981247456	0.3483832734545724	0.24436977479099165	0.40389394185479943	0.6649248693652023	0.1781808201252561
0.6224489795918366	0.3519758098930709	0.27141458639255994	0.16448	0.22194454699495453	0.34156820622986034	0.23672946917876714	0.3980266363488712	0.6573618021351602	0.1719152428188444
0.6326530612244897	0.34345318653449897	0.2662342959699788	0.15844	0.21525667603820559	0.335901329678877	0.22844913796551863	0.39215933084294297	0.6501300097507313	0.16573283689260634
0.6428571428571428	0.33535730397356645	0.26011584271496163	0.1516	0.2090468482284005	0.32978999222193417	0.22088883555342215	0.3863569920415787	0.6420231517363802	0.1596252852085245
0.6530612244897959	0.3271638806588878	0.2544868657203459	0.14524	0.20278022321301792	0.32334530908552167	0.2140485619424777	0.38048968653565046	0.6345350901317599	0.15366189725007692
0.6632653061224489	0.3188485314020264	0.2495513134279654	0.13876	0.1962911424757902	0.3173080484462387	0.2064082563302532	0.37452087055384115	0.6265719928994674	0.1477040540503076
0.673469387755102	0.3101552117243986	0.2433512807962147	0.13268	0.18990618994878786	0.3110115189451461	0.19924796991879676	0.3682272210492123	0.6185776433232493	0.14195136692163315
0.6836734693877551	0.3021568699172123	0.23772230380159895	0.12576	0.1838856861575744	0.30527056557650284	0.19168766750670027	0.36187672567809	0.6100082506187964	0.13611273603344598
0.6938775510204082	0.29351232061645754	0.2314406917931147	0.11956	0.1778131182612482	0.2983814215341309	0.18448737949517982	0.3560419035244437	0.6016951271345351	0.13065114873537917
0.7040816326530611	0.2848921565041394	0.22601566324033284	0.11312	0.17112998040496408	0.2917145079447387	0.17824712988519542	0.350365437713172	0.5930819811485861	0.12492618540009592
0.7142857142857142	0.2772352073350647	0.22038668624571708	0.10768	0.1650621456091027	0.28526982480832624	0.171886875475019	0.3442504466460939	0.5841000575043128	0.11922894585820389
0.7244897959183673	0.2689564358608581	0.21463534018600097	0.1022	0.15897064531091737	0.2791584873513834	0.16444657786311453	0.3380380055221699	0.5753118983923794	0.11378399283617179
0.7346938775510203	0.2612629089091286	0.20908794256811877	0.09612	0.15268508789367563	0.2736768028445498	0.15792631705268212	0.3318215039792107	0.5662362177163287	0.10822814464057488
0.7448979591836734	0.2528744040869576	0.204397128405939	0.09024	0.14715209345033559	0.26738027334345715	0.15100604024160966	0.32538980022738345	0.5563292246918519	0.10315469044998489
0.7551020408163265	0.24453466964165965	0.1983602545276554	0.08596	0.14119311996516437	0.26126893588651434	0.14432577303092123	0.31900276108494396	0.5465159886991524	0.09781231546350024
0.7653061224489796	0.2362193203847983	0.19289443628650677	0.0814	0.13519154857581006	0.2553057520648913	0.13812552502100084	0.3126806886470684	0.5365777433307498	0.09283589454977946
0.7755102040816326	0.22809905263542923	0.18714309022679065	0.07632	0.12974374994083623	0.2489721841549687	0.1310852434097364	0.3064073412376157	0.5264769857739331	0.08779293653191979
0.7857142857142857	0.21974712559591303	0.18163648229727525	0.07144	0.12413029278959475	0.2414533871624875	0.12432497299891995	0.2995046288777002	0.5160699552466435	0.08276384041075573
0.7959183673469387	0.21118792445468623	0.17486539402838963	0.06556	0.1183511771220856	0.23463831993777548	0.11804472178887156	0.29237453305181094	0.5052628947171037	0.0778650461185303
0.8061224489795917	0.20290915298047965	0.1687469407733725	0.06088	0.11296490879315405	0.2276750990777436	0.11152446097843914	0.2851510475881111	0.49407455559166935	0.07307160224119146
0.8163265306122448	0.19417925552019702	0.16266927720672214	0.05612	0.10725205653215195	0.2210081854883514	0.10520420816832673	0.2781590060094202	0.48249243693276994	0.06820330412169637
0.8265306122448979	0.18602240998817318	0.1561429270680372	0.05144	0.10154867047207944	0.21430423349012925	0.09868394735789432	0.2710979373071301	0.4708853163987299	0.06374254576505194
0.836734693877551	0.177536364412256	0.14937183879915159	0.04736	0.09579322030689423	0.20637801400051853	0.09200368014720589	0.2641708624330031	0.4584031302347676	0.05917920937286007
0.846938775510204	0.1691356669958667	0.14382444118126939	0.04324	0.08997150673520196	0.19885921700803733	0.08616344653786151	0.25674435601754103	0.4454084056304223	0.054826573810441336
0.8571428571428571	0.1610519770291525	0.1375836188611519	0.0398	0.08423498897187592	0.19141449683321604	0.08092323692947719	0.2488671430891668	0.4320824061804635	0.050435124937274915
0.8673469387755102	0.15193191655388516	0.13130200685266766	0.0362	0.0781860865778737	0.1834142005259454	0.07420296811872475	0.24100617183693357	0.4178438382878716	0.04630150734264668
0.8775510204081632	0.14297035980345538	0.12489802577908304	0.03268	0.07208985317922358	0.17571021148931443	0.06856274250970039	0.23301526717557253	0.4028864664849864	0.042070856471149234
0.8877551020408162	0.13442335125644683	0.11853483439386524	0.0292	0.06668465244843287	0.1681173376791733	0.06348253930157206	0.22438281630664283	0.38676025701927647	0.03769604187401754
0.8979591836734693	0.12563249082507286	0.1113558492413118	0.02612	0.06083927337441664	0.15967258046594318	0.05732229289171567	0.21605895728439176	0.37093407005525414	0.03393946786950965
0.9081632653061223	0.11706109708962777	0.1040952847120248	0.02312	0.0545584490576397	0.15141301529686285	0.05184207368294732	0.2070813707974663	0.3529264694852114	0.029969420655889503
0.9183673469387754	0.10813611812185278	0.09809920052210801	0.01912	0.04898758981058132	0.141894144227564	0.047241889675587026	0.19779113204482704	0.3337250293772033	0.02616571620261657
0.9285714285714285	0.09913798358876819	0.09157285038342307	0.01652	0.04286769090960725	0.13111596725804658	0.04252170086803472	0.18791619295111256	0.31396729754731606	0.02263924968325566
0.9387755102040816	0.09003011570771913	0.08378201990536792	0.01376	0.03731576406440803	0.12048594392384904	0.0374814992599704	0.17764333279194414	0.29267195039627975	0.01914605171596419
0.9489795918367346	0.07989806991233525	0.07542013379017784	0.01156	0.03204782324709624	0.10985592058965146	0.03188127525101004	0.1666680201396784	0.26939520464034805	0.015830286026376417
0.9591836734693877	0.06988795005913408	0.06689508892152064	0.0096	0.02683194653489715	0.09848512907885477	0.026761070442817714	0.15438931297709924	0.24301197589819237	0.01275017258061386
0.9693877551020408	0.05875611153785191	0.05726872246696035	0.00784	0.0220420488645292	0.08611430052964925	0.021960878435137405	0.1416558388825727	0.2146223466760007	0.009814222860485555
0.9795918367346939	0.047807161929843814	0.04609234785446239	0.0062	0.0173752118062458	0.07407681765991334	0.017280691227649105	0.12729819717394836	0.18327624571842888	0.0070972911081477455
0.9897959183673468	0.03604130850921151	0.03528308043726546	0.00496	0.011818551860581793	0.059335530945590576	0.01344053762150486	0.11059363326295274	0.14798609895742182	0.004865525740155974
1.0	0.023141543826279917	0.023861967694566815	0.0026	0.007255843012523784	0.0424830549279603	0.008040321612864514	0.09034432353418873	0.10757056779258445	0.002617126096129481
