# Supplementary material for: Prediction of m6A and m5C at single-molecule resolution reveals a transcriptome-wide co-occurrence of RNA modifications
Source: Nat Commun. 2024 May 9;15:3899. doi: 10.1038/s41467-024-47953-7 (PMC11082244; doi:10.1038/s41467-024-47953-7)
Supplement: Supplementary file 16 — Source Data [file 41467_2024_47953_MOESM16_ESM.zip › source_data_2024_04_07/Figure_4_d.csv]

nucleotide	predictions
unmod	0.3200815618038177
unmod	0.4071591198444366
unmod	0.69869065284729
unmod	0.5122599005699158
unmod	0.1100043877959251
unmod	0.7467482089996338
unmod	0.78726726770401
unmod	0.154291495680809
unmod	0.0478895716369152
unmod	0.9584636688232422
unmod	0.0312441010028123
unmod	0.0793224573135376
unmod	0.5239624977111816
unmod	0.0680169537663459
unmod	0.7359570264816284
unmod	0.5303322076797485
unmod	0.275801420211792
unmod	0.4396061301231384
unmod	0.233508288860321
unmod	0.2475267350673675
unmod	0.3027042150497436
unmod	0.414021223783493
unmod	0.1512136310338974
unmod	0.2981725633144378
unmod	0.0287523977458477
unmod	0.2436422705650329
unmod	0.1044386997818946
unmod	0.6453614830970764
unmod	0.1621929407119751
unmod	0.009588073939085
unmod	0.0954396650195121
unmod	0.3104771077632904
unmod	0.2510746717453003
unmod	0.029695751145482
unmod	0.0837416499853134
unmod	0.7639787793159485
unmod	0.6495569944381714
unmod	0.2276339530944824
unmod	0.6723695397377014
unmod	0.0546657666563987
unmod	0.0724751129746437
unmod	0.1202201768755912
unmod	0.0048016179352998
unmod	0.1921523809432983
unmod	0.8050731420516968
unmod	0.6559678316116333
unmod	0.6672179698944092
unmod	0.0166817847639322
unmod	0.506100594997406
unmod	0.90832257270813
unmod	0.1768450736999511
unmod	0.5469974279403687
unmod	0.5344483256340027
unmod	0.0661386027932167
unmod	0.930533528327942
unmod	0.0806449875235557
unmod	0.7246865630149841
unmod	0.4580861330032348
unmod	0.0901316255331039
unmod	0.0598361007869243
unmod	0.1613176614046096
unmod	0.1515565663576126
unmod	0.5958076119422913
unmod	0.3353646695613861
unmod	0.183874100446701
unmod	0.5743448734283447
unmod	0.3061833381652832
unmod	0.1684529930353164
unmod	0.0675773322582244
unmod	0.0724292248487472
unmod	0.168090209364891
unmod	0.0548205785453319
unmod	0.0580086968839168
unmod	0.0788822844624519
unmod	0.1267928779125213
unmod	0.5520793795585632
unmod	0.1009416952729225
unmod	0.5949167609214783
unmod	0.3448509871959686
unmod	0.7750846743583679
unmod	0.0010363438632339
unmod	0.0240756589919328
unmod	0.0798114910721778
unmod	0.3608701229095459
unmod	0.2064366936683654
unmod	0.6295704245567322
unmod	0.2034269124269485
unmod	0.3769218325614929
unmod	0.1254774332046508
unmod	0.6888043284416199
unmod	0.0230294745415449
unmod	0.2581579089164734
unmod	0.6593426465988159
unmod	0.1229480132460594
unmod	0.1165708005428314
unmod	0.1388185918331146
unmod	0.1568817496299743
unmod	0.0059976349584758
unmod	0.1587839424610138
unmod	0.0052600488997995
unmod	0.6420004963874817
unmod	0.1925512254238128
unmod	0.0299031231552362
unmod	0.3306942880153656
unmod	0.2024019360542297
unmod	0.1027292162179946
unmod	0.7850804924964905
unmod	0.1016631126403808
unmod	0.2884949147701263
unmod	0.0190297197550535
unmod	0.5676218271255493
unmod	0.1784563213586807
unmod	0.4778973162174225
unmod	0.1565880626440048
unmod	0.3215504884719848
unmod	0.3828518986701965
unmod	0.0383384935557842
unmod	0.6213794946670532
unmod	0.3463279902935028
unmod	0.327421486377716
unmod	0.5231419801712036
unmod	0.0778815820813179
unmod	0.1026154458522796
unmod	0.0044139698147773
unmod	0.5514897704124451
unmod	0.1395503282546997
unmod	0.0618195496499538
unmod	0.0187967047095298
unmod	0.035631988197565
unmod	0.1751139312982559
unmod	0.0148368952795863
unmod	0.153976172208786
unmod	0.0075007919222116
unmod	0.8136100172996521
unmod	0.2814382016658783
unmod	0.0369004420936107
unmod	0.8653607368469238
unmod	0.2853816747665405
unmod	0.9919633865356444
unmod	0.802272617816925
unmod	0.3563860654830932
unmod	0.1322012245655059
unmod	0.1880162805318832
unmod	0.1179155930876731
unmod	0.779759407043457
unmod	0.0288200676441192
unmod	0.017784820869565
unmod	0.0200312081724405
unmod	0.6330446004867554
unmod	0.192194864153862
unmod	0.142202228307724
unmod	0.3478146195411682
unmod	0.0469593554735183
unmod	0.3349891602993011
unmod	0.0034395600669085
unmod	0.078162781894207
unmod	0.7956100702285767
unmod	0.7917361855506897
unmod	0.3243549168109894
unmod	0.9141361713409424
unmod	0.1826758533716201
unmod	0.1830135583877563
unmod	0.2163863033056259
unmod	0.2594694197177887
unmod	0.1231102719902992
unmod	0.1362523287534713
unmod	0.3352702856063843
unmod	0.025850823149085
unmod	0.3095028698444366
unmod	0.6594434976577759
unmod	0.1078171357512474
unmod	0.7249724268913269
unmod	0.0099538089707493
unmod	0.2670085728168487
unmod	0.2654720842838287
unmod	0.218124508857727
unmod	0.2042364925146103
unmod	0.8277387022972107
unmod	0.2407048642635345
unmod	0.4043741822242737
unmod	0.0312313996255397
unmod	0.6218092441558838
unmod	0.0217812936753034
unmod	0.6833879351615906
unmod	0.3400529325008392
unmod	0.9060932993888856
unmod	0.7401939630508423
unmod	0.2135475277900695
unmod	0.5512460470199585
unmod	0.8183634281158447
unmod	0.7179833650588989
unmod	0.3053577840328216
unmod	0.0990396440029144
unmod	0.5116410851478577
unmod	0.5600767135620117
unmod	0.1415787935256958
unmod	0.0465490296483039
unmod	0.6776595711708069
unmod	0.0045025502331554
unmod	0.8554138541221619
unmod	0.0916443839669227
unmod	0.1189524307847023
unmod	0.1165343672037124
unmod	0.2236344367265701
unmod	0.055800475180149
unmod	0.0682107955217361
unmod	0.0901974141597747
unmod	0.1572776138782501
unmod	0.4221663773059845
unmod	0.1560419648885727
unmod	0.2353895902633667
unmod	0.2075244486331939
unmod	0.7159507870674133
unmod	0.033241931349039
unmod	0.3417570888996124
unmod	0.0761940106749534
unmod	0.473940372467041
unmod	0.0792430862784385
unmod	0.6351879835128784
unmod	0.8343018293380737
unmod	0.3771331012248993
unmod	0.5404776930809021
unmod	0.3763435184955597
unmod	0.5148917436599731
unmod	0.6293200254440308
unmod	0.9349856376647948
unmod	0.4866393208503723
unmod	0.1989565044641494
unmod	0.0520134158432483
unmod	0.2594005465507507
unmod	0.6020788550376892
unmod	0.7214572429656982
unmod	0.943267285823822
unmod	0.6229303479194641
unmod	0.3261027038097381
unmod	0.0127964448183774
unmod	0.3644293248653412
unmod	0.0827378630638122
unmod	0.0016141183441504
unmod	0.909293293952942
unmod	0.520581066608429
unmod	0.0631537437438964
unmod	0.0453934744000434
unmod	0.6262688636779785
unmod	0.0290197283029556
unmod	0.0907565727829933
unmod	0.1260325014591217
unmod	0.060474257916212
unmod	0.1961647421121597
unmod	0.2373605817556381
unmod	0.2604908645153045
unmod	0.4159074127674103
unmod	0.0089584300294518
unmod	0.097035527229309
unmod	0.0447030588984489
unmod	0.1967683136463165
unmod	0.0866168960928917
unmod	0.0900827571749687
unmod	0.1138685420155525
unmod	0.339815229177475
unmod	0.1008051261305809
unmod	0.6900219321250916
unmod	0.2127784937620163
unmod	0.145512968301773
unmod	0.0595571398735046
unmod	0.1214776635169982
unmod	0.1547266542911529
unmod	0.1771754473447799
unmod	0.0702333822846412
unmod	0.2930536568164825
unmod	0.0696864053606987
unmod	0.8089227080345154
unmod	0.0606233365833759
unmod	0.0398742482066154
unmod	0.1168948858976364
unmod	0.025827782228589
unmod	0.0136886285617947
unmod	0.8690140843391418
unmod	0.3313871920108795
unmod	0.2955300211906433
unmod	0.067759096622467
unmod	0.4227247834205627
unmod	0.0744887515902519
unmod	0.2348092645406723
unmod	0.0709428191184997
unmod	0.9317783117294312
unmod	0.8116862773895264
unmod	0.1002263873815536
unmod	0.0856849923729896
unmod	0.0400534272193908
unmod	0.5033261179924011
unmod	0.4216518402099609
unmod	0.0235665515065193
unmod	0.0585353337228298
unmod	0.0304530505090951
unmod	0.2736691534519195
unmod	0.3213613927364349
unmod	0.3850318193435669
unmod	0.1345064640045166
unmod	0.0904094949364662
unmod	0.2459364831447601
unmod	0.4371972978115082
unmod	0.3593272268772125
unmod	0.1074993088841438
unmod	0.1452267169952392
unmod	0.0250621382147073
unmod	0.1048997715115547
unmod	0.2184561491012573
unmod	0.0424220338463783
unmod	0.0956523790955543
unmod	0.463483601808548
unmod	0.2870053350925445
unmod	0.0783531293272972
unmod	0.3761449754238128
unmod	0.0280047673732042
unmod	0.0846121981739997
unmod	0.84894198179245
unmod	0.2531297504901886
unmod	0.5966112613677979
unmod	0.1970292031764984
unmod	0.7110089063644409
unmod	0.9479238986968994
unmod	0.1005297899246215
unmod	0.1914922446012497
unmod	0.1417860388755798
unmod	0.1296583265066146
unmod	0.094090461730957
unmod	0.3343192040920257
unmod	0.1140073761343956
unmod	0.1046935319900512
unmod	0.1564036309719085
unmod	0.2793757319450378
unmod	0.4468211531639099
unmod	0.0815936923027038
unmod	0.3002967238426208
unmod	0.3534029424190521
unmod	0.3820702731609344
unmod	0.093834064900875
unmod	0.077565886080265
unmod	0.535438597202301
unmod	0.4886834919452667
unmod	0.0388011969625949
unmod	0.0170892346650362
unmod	0.2130370587110519
unmod	0.0366794243454933
unmod	0.0443932637572288
unmod	0.0297530181705951
unmod	0.5004062652587891
unmod	0.515882670879364
unmod	0.822898805141449
unmod	0.4937163293361664
unmod	0.1338457018136978
unmod	0.1757116466760635
unmod	0.4284760355949402
unmod	0.0473421476781368
unmod	0.0054156151600182
unmod	0.0481885820627212
unmod	0.3604138493537903
unmod	0.5137723684310913
unmod	0.0513334050774574
unmod	0.6640439033508301
unmod	0.1381093859672546
unmod	0.1216237917542457
unmod	0.0061443294398486
unmod	0.578190267086029
unmod	0.5070517063140869
unmod	0.0656329616904258
unmod	0.2705624401569366
unmod	0.0739241987466812
unmod	0.014202082529664
unmod	0.0447067692875862
unmod	0.1211471855640411
unmod	0.5556033253669739
unmod	0.0305832084268331
unmod	0.4372831881046295
unmod	0.0271018613129854
unmod	0.7069351673126221
unmod	0.0553149916231632
unmod	0.0381291024386882
unmod	0.170956015586853
unmod	0.0260752607136964
unmod	0.2782372534275055
unmod	0.242412582039833
unmod	0.1003880277276039
unmod	0.1963633149862289
unmod	0.0156107451766729
unmod	0.3219209313392639
unmod	0.0204453263431787
unmod	0.0781565234065055
unmod	0.3524860143661499
unmod	0.1990303993225097
unmod	0.1313696354627609
unmod	0.1459306329488754
unmod	0.0235581472516059
unmod	0.2829263806343078
unmod	0.2940690517425537
unmod	0.235693022608757
unmod	0.9717983603477478
unmod	0.1801434159278869
unmod	0.2751190662384033
unmod	0.0171440094709396
unmod	0.0591902285814285
unmod	0.0573795922100544
unmod	0.2191161662340164
unmod	0.3198451995849609
unmod	0.2541374862194061
unmod	0.1584872603416443
unmod	0.1362465918064117
unmod	0.075087271630764
unmod	0.1429377347230911
unmod	0.8752516508102417
unmod	0.0694685950875282
unmod	0.2159456461668014
unmod	0.1505064070224762
unmod	0.0043718507513403
unmod	0.0013931924477219
unmod	0.1037324070930481
unmod	0.3938002288341522
unmod	0.0583549551665782
unmod	0.0221881698817014
unmod	0.1464353203773498
unmod	0.0026967904996126
unmod	0.1158530265092849
unmod	0.7739433646202087
unmod	0.20390485227108
unmod	0.1071133390069007
unmod	0.2465175539255142
unmod	0.1314890682697296
unmod	0.4178631603717804
unmod	0.0085315918549895
unmod	0.3727062940597534
unmod	0.4177851974964142
unmod	0.1094934865832328
unmod	0.2558637261390686
unmod	0.2582941949367523
unmod	0.2520386874675751
unmod	0.1469382345676422
unmod	0.1172035783529281
unmod	0.5752923488616943
unmod	0.0369874350726604
unmod	0.1268336474895477
unmod	0.016884222626686
unmod	0.2852428257465362
unmod	0.0706670582294464
unmod	0.3027947843074798
unmod	0.0154186440631747
unmod	0.152272030711174
unmod	0.2254372388124466
unmod	0.8711144924163818
unmod	0.2415854632854461
unmod	0.4291864037513733
unmod	0.118831843137741
unmod	0.0337499566376209
unmod	0.2163775712251663
unmod	0.0602784678339958
unmod	0.2417382448911667
unmod	0.011801041662693
unmod	0.3473401367664337
unmod	0.0695036202669143
unmod	0.088096760213375
unmod	0.1699665784835815
unmod	0.0484328530728817
unmod	0.0344921164214611
unmod	0.1489043533802032
unmod	0.814574122428894
unmod	0.0163536537438631
unmod	0.2794323861598968
unmod	0.1096775531768798
unmod	0.2422794997692108
unmod	0.3159923255443573
unmod	0.0133323585614562
unmod	0.1285351812839508
unmod	0.0158089362084865
unmod	0.0907144024968147
unmod	0.0026504159905016
unmod	0.028892733156681
unmod	0.2758826017379761
unmod	0.0494633689522743
unmod	0.1145022884011268
unmod	0.1787214428186416
unmod	0.9873269200325012
unmod	0.9354026913642884
unmod	0.498089849948883
unmod	0.7380260229110718
unmod	0.0147045524790883
unmod	0.0932988673448562
unmod	0.6971926689147949
unmod	0.0316957421600818
unmod	0.6918588280677795
unmod	0.4428143501281738
unmod	0.2017861902713775
unmod	0.1759569495916366
unmod	0.2320031374692917
unmod	0.1977574825286865
unmod	0.1253808736801147
unmod	0.0049936105497181
unmod	0.4632205963134765
unmod	0.5276968479156494
unmod	0.2286615669727325
unmod	0.3272050023078918
unmod	0.4214529991149902
unmod	0.478292316198349
unmod	0.1494174003601074
unmod	0.3085040748119354
unmod	0.0808839425444603
unmod	0.1934318542480468
unmod	0.4399071037769317
unmod	0.1786781698465347
unmod	0.0650482773780822
unmod	0.9178844094276428
unmod	0.1454776376485824
unmod	0.1380230188369751
unmod	0.0025228159502148
unmod	0.2440466880798339
unmod	0.211272656917572
unmod	0.4714875221252441
unmod	0.0828334465622901
unmod	0.5730660557746887
unmod	0.0581323839724063
unmod	0.1092769205570221
unmod	0.2040341347455978
unmod	0.3437944650650024
unmod	0.2093738317489624
unmod	0.3176653683185577
unmod	0.2267331331968307
unmod	0.0743111073970794
unmod	0.2178689390420913
unmod	0.3164313435554504
unmod	0.0405305735766887
unmod	0.4578152894973755
unmod	0.3212426602840423
unmod	0.412877082824707
unmod	0.1659494638442993
unmod	0.4844972789287567
unmod	0.0896414518356323
unmod	0.2771587669849396
unmod	0.0819203853607177
unmod	0.973036527633667
unmod	0.0321427211165428
unmod	0.6435124278068542
unmod	0.1038124859333038
unmod	0.107930488884449
unmod	0.2388073503971099
unmod	0.545566201210022
unmod	0.2385079264640808
unmod	0.0817218497395515
unmod	0.033650979399681
unmod	0.360016256570816
unmod	0.1700096428394317
unmod	0.00148954289034
unmod	0.1452191323041916
unmod	0.2572144269943237
unmod	0.2022401541471481
unmod	0.5891152620315552
unmod	0.1701955795288086
unmod	0.0124196084216237
unmod	0.0759110823273658
unmod	0.0020703950431197
unmod	0.1210337057709693
unmod	0.2269383668899536
unmod	0.1076435968279838
unmod	0.549203634262085
unmod	0.6884707808494568
unmod	0.0353724770247936
unmod	0.154709443449974
unmod	0.1331805437803268
unmod	0.1233218982815742
unmod	0.0509478710591793
unmod	0.018155500292778
unmod	0.2082504630088806
unmod	0.2071423530578613
unmod	0.139230340719223
unmod	0.0417362935841083
unmod	0.4868799746036529
unmod	0.4805679619312286
unmod	0.0425923131406307
unmod	0.1398795396089553
unmod	0.352862000465393
unmod	0.3438383638858795
unmod	0.2977241277694702
unmod	0.0951575562357902
unmod	0.1893102377653122
unmod	0.066138781607151
unmod	0.0655788257718086
unmod	0.5464273691177368
unmod	0.0862481370568275
unmod	0.0359172038733959
unmod	0.1774423867464065
unmod	0.238271415233612
unmod	0.4806852638721466
unmod	0.0074337148107588
unmod	0.0706844702363014
unmod	0.5070074200630188
unmod	0.2461726814508438
unmod	0.4081433713436126
unmod	0.1082503423094749
unmod	0.5978107452392578
unmod	0.0691719129681587
unmod	0.0431541167199611
unmod	0.5706821084022522
unmod	0.0611251331865787
unmod	0.7614364624023438
unmod	0.6426941752433777
unmod	0.1021379828453064
unmod	0.0448361784219741
unmod	0.2533695995807647
unmod	0.174906849861145
unmod	0.0080694379284977
unmod	0.0761719271540641
unmod	0.0726197510957717
unmod	0.3008653223514557
unmod	0.4992127418518066
unmod	0.1340114027261734
unmod	0.244666039943695
unmod	0.0802614614367485
unmod	0.5386969447135925
unmod	0.0146174011752009
unmod	0.0294675957411527
unmod	0.5326344966888428
unmod	0.5151028037071228
unmod	0.0765701085329055
unmod	0.3482714295387268
unmod	0.661830723285675
unmod	0.1688795834779739
unmod	0.0441365465521812
unmod	0.1673929840326309
unmod	0.066420778632164
unmod	0.2323079407215118
unmod	0.0346215777099132
unmod	0.4842483401298523
unmod	0.90169757604599
unmod	0.0587820932269096
unmod	0.2506279051303863
unmod	0.2766611278057098
unmod	0.4181165099143982
unmod	0.9387277364730836
unmod	0.162189707159996
unmod	0.3800882399082184
unmod	0.1215363070368766
unmod	0.5171000957489014
unmod	0.0616300404071807
unmod	0.2496058344841003
unmod	0.0109223537147045
unmod	0.0344127751886844
unmod	0.7601030468940735
unmod	0.2022486329078674
unmod	0.4807026982307434
unmod	0.0387900695204734
unmod	0.3200657963752746
unmod	0.2201816141605377
unmod	0.576581597328186
unmod	0.0047844541259109
unmod	0.0178236123174428
unmod	0.1213774606585502
unmod	0.4762704074382782
unmod	0.1004145443439483
unmod	0.1100650876760482
unmod	0.6986953616142273
unmod	0.0435127764940261
unmod	0.1270711570978164
unmod	0.6344107389450073
unmod	0.0822855606675148
unmod	0.3080473244190216
unmod	0.2768256664276123
unmod	0.0487495772540569
unmod	0.0736980959773063
unmod	0.2670731246471405
unmod	0.1134329587221145
unmod	0.0383945852518081
unmod	0.3237495422363281
unmod	0.1895801424980163
unmod	0.0256943218410015
unmod	0.3584767282009125
unmod	0.0358227454125881
unmod	0.1408156752586364
unmod	0.0590115636587142
unmod	0.23535817861557
unmod	0.0363138876855373
unmod	0.0848357528448104
unmod	0.081046238541603
unmod	0.2549081742763519
unmod	0.0282839816063642
unmod	0.3943881690502167
unmod	0.0063898530788719
unmod	0.0374417193233966
unmod	0.5135881900787354
unmod	0.4546800255775451
unmod	0.3929274380207062
unmod	0.2797985076904297
unmod	0.1583992391824722
unmod	0.2909615933895111
unmod	0.211908683180809
unmod	0.1084059327840805
unmod	0.0231170300394296
unmod	0.2059058547019958
unmod	0.3875665068626404
unmod	0.9212963581085204
unmod	0.042194552719593
unmod	0.4509897530078888
unmod	0.1812523156404495
unmod	0.0227716732770204
unmod	0.1668258011341095
unmod	0.2139687687158584
unmod	0.60247403383255
unmod	0.4063000679016113
unmod	0.6077470779418945
unmod	0.1716334521770477
unmod	0.3372649252414703
unmod	0.0293573606759309
unmod	0.1193706467747688
unmod	0.1899848580360412
unmod	0.3707945942878723
unmod	0.7959997653961182
unmod	0.1169626340270042
unmod	0.3236061334609985
unmod	0.6140845417976379
unmod	0.0673541352152824
unmod	0.1457529067993164
unmod	0.0032670905347913
unmod	0.2024644464254379
unmod	0.403059184551239
unmod	0.7948060631752014
unmod	0.691307783126831
unmod	0.2746303677558899
unmod	0.1791895925998687
unmod	0.2355659157037735
unmod	0.0308055765926837
unmod	0.2416099309921264
unmod	0.355098009109497
unmod	0.7398332357406616
unmod	0.3365799486637115
unmod	0.033244963735342
unmod	0.0258690360933542
unmod	0.5843446254730225
unmod	0.1378511190414428
unmod	0.2546999156475067
unmod	0.2198683470487594
unmod	0.0484874211251735
unmod	0.1033486574888229
unmod	0.1222382560372352
unmod	0.0177200827747583
unmod	0.0681783705949783
unmod	0.046602476388216
unmod	0.67848140001297
unmod	0.2100359201431274
unmod	0.4382202327251434
unmod	0.0029171172063797
unmod	0.1183736473321914
unmod	0.5131049752235413
unmod	0.0772133693099021
unmod	0.185322493314743
unmod	0.488992303609848
unmod	0.3138057291507721
unmod	0.8994840383529663
unmod	0.1700000911951065
unmod	0.1555520296096801
unmod	0.2252048850059509
unmod	0.2691344022750854
unmod	0.0660706087946891
unmod	0.0226617902517318
unmod	0.7973647713661194
unmod	0.1018314063549041
unmod	0.00395152810961
unmod	0.2916325628757477
unmod	0.699849545955658
unmod	0.0117146642878651
unmod	0.8419583439826965
unmod	0.5765905976295471
unmod	0.1688952296972274
unmod	0.0564046762883663
unmod	0.7336465716362
unmod	0.8474002480506897
unmod	0.0753472447395324
unmod	0.099998190999031
unmod	0.5919516682624817
unmod	0.0067483833990991
unmod	0.7423676252365112
unmod	0.4263724386692047
unmod	0.1945880353450775
unmod	0.0530437752604484
unmod	0.0625329986214637
unmod	0.3478273451328277
unmod	0.2489178776741027
unmod	0.1602365225553512
unmod	0.197904571890831
unmod	0.3742043077945709
unmod	0.0101785510778427
unmod	0.9160691499710084
unmod	0.0704502910375595
unmod	0.5292325019836426
unmod	0.0196668766438961
unmod	0.2766206562519073
unmod	0.0178435407578945
unmod	0.646446168422699
unmod	0.5586788058280945
unmod	0.9577227234840392
unmod	0.6079291701316833
unmod	0.3394032716751098
unmod	0.2677870392799377
unmod	0.4421031773090362
unmod	0.4341287910938263
unmod	0.0600855238735675
unmod	0.0167080871760845
unmod	0.2549018263816833
unmod	0.2235331237316131
unmod	0.1916111409664154
unmod	0.3469005227088928
unmod	0.1195405796170234
unmod	0.701356053352356
unmod	0.2476926743984222
unmod	0.7331358194351196
unmod	0.1138815283775329
unmod	0.8306378126144409
unmod	0.0242625940591096
unmod	0.0446880757808685
unmod	0.3767901957035064
unmod	0.3903301060199737
unmod	0.1585878729820251
unmod	0.7241745591163635
unmod	0.4475687742233276
unmod	0.3538055121898651
unmod	0.8240172266960144
unmod	0.8671267628669739
unmod	0.2698724567890167
unmod	0.2478091120719909
unmod	0.5319674015045166
unmod	0.1373454630374908
unmod	0.084867738187313
unmod	0.8337435126304626
unmod	0.3301370441913605
unmod	0.0690813958644867
unmod	0.0339567586779594
unmod	0.0243264101445674
unmod	0.2234276682138443
unmod	0.0347207188606262
unmod	0.347427487373352
unmod	0.5291866660118103
unmod	0.038302332162857
unmod	0.3262131512165069
unmod	0.0383683256804943
unmod	0.3736988008022308
unmod	0.8207923769950867
unmod	0.1269735544919967
unmod	0.9252086877822876
unmod	0.0289113111793994
unmod	0.6926637291908264
unmod	0.0188636593520641
unmod	0.2505002021789551
unmod	0.1049903258681297
unmod	0.0263983123004436
unmod	0.4162470996379852
unmod	0.7990120053291321
unmod	0.80013108253479
unmod	0.2000300586223602
unmod	0.1017941758036613
unmod	0.7384346723556519
unmod	0.1039851009845733
unmod	0.5646738409996033
unmod	0.3557768762111664
unmod	0.6705844402313232
unmod	0.3652300536632538
unmod	0.3614662587642669
unmod	0.3638209998607635
unmod	0.3214545845985412
unmod	0.0525835938751697
unmod	0.5390357971191406
unmod	0.1501064300537109
unmod	0.1023961827158927
unmod	0.0561199449002742
unmod	0.095392994582653
unmod	0.6751610636711121
unmod	0.3008839786052704
unmod	0.2120053917169571
unmod	0.1607632339000702
unmod	0.2045545578002929
unmod	0.051561452448368
unmod	0.350253164768219
unmod	0.4343582093715668
unmod	0.1156747788190841
unmod	0.2160196006298065
unmod	0.6722583770751953
unmod	0.4960204064846039
unmod	0.0005288598476909
unmod	0.1880877763032913
unmod	0.0871018320322036
unmod	0.7385318279266357
unmod	0.7037424445152283
unmod	0.0684999376535415
unmod	0.0291308369487524
unmod	0.0822277516126632
unmod	0.2061133235692978
unmod	0.2050371170043945
unmod	0.1340728551149368
unmod	0.7066612243652344
unmod	0.0378309376537799
unmod	0.166194200515747
unmod	0.3738443553447723
unmod	0.1481225192546844
unmod	0.1117880120873451
unmod	0.02988887950778
unmod	0.0022318083792924
unmod	0.0972671434283256
unmod	0.1680235564708709
unmod	0.1245804131031036
unmod	0.7686194777488708
unmod	0.0802537128329277
unmod	0.342753916978836
unmod	0.432671457529068
unmod	0.0501520670950412
unmod	0.0464022532105445
unmod	0.1488444209098816
unmod	0.9871643781661988
unmod	0.0686177760362625
unmod	0.061040248721838
unmod	0.1090943664312362
unmod	0.2547817528247833
unmod	0.0382799282670021
unmod	0.2145210355520248
unmod	0.8917246460914612
unmod	0.963355839252472
unmod	0.1794154047966003
unmod	0.2005177736282348
unmod	0.1585853397846222
unmod	0.292146235704422
unmod	0.1272314041852951
unmod	0.1837228834629058
unmod	0.7060911059379578
unmod	0.0501359850168228
unmod	0.0785911232233047
unmod	0.9987359642982484
unmod	0.1576984822750091
unmod	0.0451566949486732
unmod	0.826055645942688
unmod	0.6239081621170044
unmod	0.408908873796463
unmod	0.411646157503128
unmod	0.5202406644821167
unmod	0.1772515028715133
unmod	0.2580660581588745
unmod	0.0648421570658683
unmod	0.0950244516134262
unmod	0.7323839664459229
unmod	0.0240054428577423
unmod	0.0393343605101108
unmod	0.0357400253415107
unmod	0.9241608381271362
unmod	0.0675812438130378
unmod	0.4254921376705169
unmod	0.2036224752664566
unmod	0.1808907091617584
unmod	0.0963207706809043
unmod	0.1196601763367652
unmod	0.1502431184053421
unmod	0.262762576341629
unmod	0.1906935572624206
unmod	0.4281255304813385
unmod	0.0909250527620315
unmod	0.5091857314109802
unmod	0.3075710237026214
unmod	0.3280642330646515
unmod	0.0360982418060302
unmod	0.0719706043601036
unmod	0.3286741971969604
unmod	0.0108011430129408
unmod	0.1252523958683014
unmod	0.1362623125314712
unmod	0.719409704208374
unmod	0.0660219565033912
unmod	0.1600361764430999
unmod	0.1788531839847564
unmod	0.1588670164346695
unmod	0.480809599161148
unmod	0.1079462766647338
unmod	0.5945705771446228
unmod	0.1006712093949318
unmod	0.2572395801544189
unmod	0.6723079085350037
unmod	0.0837239399552345
unmod	0.0861230120062828
unmod	0.5316178202629089
unmod	0.3858597576618194
unmod	0.160627007484436
unmod	0.0665402188897132
unmod	0.6299936771392822
unmod	0.043967355042696
unmod	0.1358987241983413
unmod	0.1854179948568344
unmod	0.5431628823280334
unmod	0.5000019073486328
unmod	0.0389390103518962
unmod	0.0946971625089645
unmod	0.0030543024186044
unmod	0.8508500456809998
unmod	0.1956548541784286
unmod	0.1049043238162994
unmod	0.4249875247478485
unmod	0.0755193158984184
unmod	0.7875807881355286
unmod	0.103859357535839
unmod	0.1447273790836334
unmod	0.110445849597454
unmod	0.0936313793063163
unmod	0.752113938331604
unmod	0.4773171842098236
unmod	0.0217977184802293
unmod	0.4529385268688202
unmod	0.4869428873062134
unmod	0.2719714939594269
unmod	0.0242477189749479
unmod	0.1157193705439567
unmod	0.1423719227313995
unmod	0.0066985595040023
unmod	0.0737064927816391
unmod	0.5064605474472046
unmod	0.4157121479511261
unmod	0.6070753931999207
unmod	0.0468787997961044
unmod	0.8832337856292725
unmod	0.4523622691631317
unmod	0.0385272614657878
unmod	0.1173196732997894
unmod	0.082079105079174
unmod	0.7249770760536194
unmod	0.1143647655844688
unmod	0.3720826506614685
unmod	0.1450940668582916
unmod	0.6308050155639648
unmod	0.3220033943653106
unmod	0.099591925740242
unmod	0.2727081775665283
unmod	0.2085256278514862
unmod	0.2880783379077911
unmod	0.1992303878068924
unmod	0.1601469665765762
unmod	0.2938703000545501
unmod	0.5243262052536011
unmod	0.4345761239528656
unmod	0.0101324580609798
unmod	0.4080063104629516
unmod	0.0708561241626739
unmod	0.2637136280536651
unmod	0.1324287354946136
unmod	0.0396994054317474
unmod	0.2411134839057922
unmod	0.1898664534091949
unmod	0.2946482598781585
unmod	0.1407108157873153
unmod	0.2219823449850082
unmod	0.6290791630744934
unmod	0.0431038178503513
unmod	0.0553895905613899
unmod	0.8307849168777466
unmod	0.0956183075904846
unmod	0.2834308743476867
unmod	0.1201837584376335
unmod	0.1463490426540374
unmod	0.0531719140708446
unmod	0.6560078263282776
unmod	0.1243271902203559
unmod	0.3270326554775238
unmod	0.6986203789710999
unmod	0.5475486516952515
unmod	0.1764009743928909
unmod	0.2085825949907302
unmod	0.7282959222793579
unmod	0.6883397698402405
unmod	0.6458207964897156
unmod	0.8385772705078125
unmod	0.1167041286826133
unmod	0.6877782344818115
unmod	0.2081130594015121
unmod	0.6307330131530762
unmod	0.0545808672904968
unmod	0.4009566307067871
unmod	0.0834733471274375
unmod	0.5968235731124878
unmod	0.3230851292610168
unmod	0.0771489068865776
unmod	0.1180793717503547
unmod	0.0451289042830467
unmod	0.0172738656401634
unmod	0.171387493610382
unmod	0.2745530307292938
unmod	0.5581334233283997
unmod	0.0837913453578949
unmod	0.0298036877065897
unmod	0.6125698685646057
unmod	0.3965795040130615
unmod	0.2708113491535187
unmod	0.1242259815335273
unmod	0.3293961584568023
unmod	0.6289963722229004
unmod	0.024115553125739
unmod	0.4570692181587219
unmod	0.7573437094688416
unmod	0.1908158957958221
unmod	0.021716283634305
unmod	0.2262814939022064
unmod	0.0746940076351165
unmod	0.3111661970615387
unmod	0.5790573358535767
unmod	0.3604263961315155
unmod	0.2791586220264435
unmod	0.4036706089973449
unmod	0.1768697947263717
unmod	0.4834633767604828
unmod	0.6752776503562927
unmod	0.0634696632623672
unmod	0.060915682464838
unmod	0.2568438053131103
unmod	0.8344278335571289
unmod	0.0768531188368797
unmod	0.0311425384134054
unmod	0.3100648522377014
unmod	0.2128970324993133
unmod	0.176596850156784
unmod	0.0028820699080824
unmod	0.0062116775661706
unmod	0.0467272959649562
unmod	0.3227270841598511
unmod	0.0961764305830001
unmod	0.5031819343566895
unmod	0.5481269955635071
unmod	0.3581215441226959
unmod	0.2831261157989502
unmod	0.4625079333782196
unmod	0.1651916056871414
unmod	0.232305571436882
unmod	0.0225590262562036
unmod	0.2468259185552597
unmod	0.4219132661819458
unmod	0.0184651501476764
unmod	0.324810266494751
unmod	0.1666874587535858
unmod	0.0164392311125993
unmod	0.1805723011493683
unmod	0.2397315353155136
unmod	0.56975919008255
unmod	0.1066297143697738
unmod	0.6288344264030457
unmod	0.5345671772956848
unmod	0.0887505486607551
unmod	0.0859162211418151
unmod	0.0266687292605638
unmod	0.1040839552879333
unmod	0.6800965070724487
unmod	0.027058869600296
unmod	0.3006739914417267
unmod	0.0257267616689205
unmod	0.1496264934539795
unmod	0.2461854070425033
unmod	0.0213702842593193
unmod	0.9114704728126526
unmod	0.1121409386396408
unmod	0.3111355006694793
unmod	0.005042755510658
unmod	0.8443812727928162
unmod	0.2438147068023681
unmod	0.6799812316894531
unmod	0.1534803956747055
unmod	0.7009660601615906
unmod	0.7719008922576904
unmod	0.3168347775936126
unmod	0.0228620637208223
unmod	0.1911539137363433
unmod	0.0228922087699174
unmod	0.0218720640987157
unmod	0.4769094288349151
unmod	0.1706287562847137
unmod	0.3913884460926056
unmod	0.1650267541408538
unmod	0.1758809089660644
unmod	0.0598431788384914
unmod	0.913572072982788
unmod	0.2126738727092743
unmod	0.0067203463986516
unmod	0.7515500783920288
unmod	0.0590045750141143
unmod	0.0939768850803375
unmod	0.3065384030342102
unmod	0.1020324751734733
unmod	0.5745828747749329
unmod	0.2445779293775558
unmod	0.0038059221114963
unmod	0.1531958729028701
unmod	0.443074882030487
unmod	0.1838550716638565
unmod	0.4107131063938141
unmod	0.0720789059996604
unmod	0.5803927183151245
unmod	0.5923146605491638
unmod	0.0502796955406665
unmod	0.0050533264875411
unmod	0.0565895102918148
unmod	0.336548238992691
unmod	0.0973398610949516
unmod	0.8400685787200928
unmod	0.2726605236530304
unmod	0.3507505655288696
unmod	0.9452129602432252
unmod	0.6208323240280151
unmod	0.7179089784622192
unmod	0.4956787824630737
unmod	0.3958104252815246
unmod	0.2384112924337387
unmod	0.0366678312420845
unmod	0.1105128601193428
unmod	0.1013865619897842
unmod	0.0113670015707612
unmod	0.0642269402742385
unmod	0.2168222665786743
unmod	0.0985709801316261
unmod	0.0785604566335678
unmod	0.0741251409053802
unmod	0.8732842803001404
unmod	0.0552819557487964
unmod	0.0057506524026393
unmod	0.3090766668319702
unmod	0.0969541668891906
unmod	0.2237685769796371
unmod	0.3383845090866089
unmod	0.3498786389827728
unmod	0.6881488561630249
unmod	0.2266906797885894
unmod	0.3399071991443634
unmod	0.3452522754669189
unmod	0.0710490643978118
unmod	0.0054697003215551
unmod	0.4300290644168854
unmod	0.0961417779326438
unmod	0.0879166573286056
unmod	0.8865625858306885
unmod	0.2223232835531234
unmod	0.4209687113761902
unmod	0.3150041699409485
unmod	0.3767093122005462
unmod	0.7179720997810364
unmod	0.8500166535377502
unmod	0.0275767408311367
unmod	0.6038311123847961
unmod	0.8886376619338989
unmod	0.032485906034708
unmod	0.0448752790689468
unmod	0.8669432401657104
unmod	0.4372609257698059
unmod	0.4881194531917572
unmod	0.0669297352433204
unmod	0.35259810090065
unmod	0.6540904641151428
unmod	0.1706378012895584
unmod	0.0457412526011467
unmod	0.0445559844374656
unmod	0.3678653240203857
unmod	0.0487670041620731
unmod	0.8222980499267578
unmod	0.0286145508289337
unmod	0.1560324132442474
unmod	0.1134657710790634
unmod	0.1584768146276474
unmod	0.080144464969635
unmod	0.3559150099754333
unmod	0.3620757162570953
unmod	0.712017834186554
unmod	0.2290092706680297
unmod	0.465997576713562
unmod	0.0550120323896408
unmod	0.2778629958629608
unmod	0.0059454920701682
unmod	0.7907517552375793
unmod	0.5023837089538574
unmod	0.4770390689373016
unmod	0.0073412032797932
unmod	0.6651201248168945
unmod	0.5360167026519775
unmod	0.4315712749958038
unmod	0.3975242674350738
unmod	0.0699189826846122
unmod	0.2371415644884109
unmod	0.8809947371482849
unmod	0.3095448613166809
unmod	0.2123428583145141
unmod	0.4326817989349365
unmod	0.2199721038341522
unmod	0.1455106139183044
unmod	0.629677414894104
unmod	0.3837344348430633
unmod	0.2338161766529083
unmod	0.9338943362236024
unmod	0.3902221322059631
unmod	0.168759137392044
unmod	0.2871794402599334
unmod	0.1376732587814331
unmod	0.7126948237419128
unmod	0.2922050058841705
unmod	0.4603189826011657
unmod	0.174802541732788
unmod	0.165803000330925
unmod	0.3615445792675018
unmod	0.1216448843479156
unmod	0.1346920877695083
unmod	0.7617170810699463
unmod	0.0575599782168865
unmod	0.8458711504936218
unmod	0.5774274468421936
unmod	0.7994305491447449
unmod	0.8977293968200684
unmod	0.6715758442878723
unmod	0.5091990232467651
unmod	0.4239444732666015
unmod	0.0455795153975486
unmod	0.1252243965864181
unmod	0.4757418632507324
unmod	0.3797701001167297
unmod	0.1027832105755806
unmod	0.3598549962043762
unmod	0.0208773724734783
unmod	0.3432991504669189
unmod	0.2197241187095642
unmod	0.8318575620651245
unmod	0.8649833798408508
unmod	0.0086653372272849
unmod	0.4462649226188659
unmod	0.2381024956703186
unmod	0.1742113828659057
unmod	0.280570924282074
unmod	0.1958187967538833
unmod	0.2333854287862777
unmod	0.2776221334934234
unmod	0.2914150953292846
unmod	0.6240396499633789
unmod	0.3319469690322876
unmod	0.8944363594055176
unmod	0.1405236721038818
unmod	0.0526412054896354
unmod	0.4437779188156128
unmod	0.4570517539978027
unmod	0.0412095226347446
unmod	0.2196720987558365
unmod	0.3547421097755432
unmod	0.4311282932758331
unmod	0.1407118588685989
unmod	0.1000643000006675
unmod	0.5956804752349854
unmod	0.5754570960998535
unmod	0.2356060892343521
unmod	0.5898082256317139
unmod	0.2514268755912781
unmod	0.4054933488368988
unmod	0.4524494409561157
unmod	0.0583706274628639
unmod	0.0702898874878883
unmod	0.903766393661499
unmod	0.0403388291597366
unmod	0.124023787677288
unmod	0.1335718631744384
unmod	0.1586237698793411
unmod	0.9111359119415284
unmod	0.1110328212380409
unmod	0.1716479361057281
unmod	0.203262373805046
unmod	0.1148319467902183
unmod	0.1647912710905075
unmod	0.3422698378562927
unmod	0.2618808150291443
unmod	0.0740142837166786
unmod	0.3813266456127167
unmod	0.0729879736900329
unmod	0.6109125018119812
unmod	0.2659741044044494
unmod	0.6909583806991577
unmod	0.0592443123459816
unmod	0.1118629351258277
unmod	0.5055694580078125
unmod	0.0191226247698068
unmod	0.6213482022285461
unmod	0.0753868594765663
unmod	0.3948003053665161
unmod	0.552948534488678
unmod	0.8425267338752747
unmod	0.1400371491909027
unmod	0.082588605582714
unmod	0.4230192005634308
unmod	0.2086378782987594
unmod	0.0361773669719696
unmod	0.0939095094799995
unmod	0.2456154376268386
unmod	0.2234520018100738
unmod	0.070092462003231
unmod	0.1112694963812828
unmod	0.2522046864032745
unmod	0.3313318490982055
unmod	0.3074311017990112
unmod	0.2275320291519165
unmod	0.0258552227169275
unmod	0.2499419897794723
unmod	0.415491372346878
unmod	0.0489208400249481
unmod	0.9908249974250792
unmod	0.43778195977211
unmod	0.0756429135799408
unmod	0.0467237271368503
unmod	0.3957951366901397
unmod	0.084424614906311
unmod	0.7340147495269775
unmod	0.3502240777015686
unmod	0.3334366679191589
unmod	0.3979854583740234
unmod	0.1338861733675003
unmod	0.1581234335899353
unmod	0.3717556297779083
unmod	0.3817906975746155
unmod	0.0185032859444618
unmod	0.4954985380172729
unmod	0.0773015469312667
unmod	0.2108886539936065
unmod	0.3769272565841675
unmod	0.0574917271733284
unmod	0.0263582151383161
unmod	0.5493733286857605
unmod	0.1204875186085701
unmod	0.0543370954692363
unmod	0.2882651388645172
unmod	0.4501121938228607
unmod	0.0577934794127941
unmod	0.2899914085865021
unmod	0.0282161217182874
unmod	0.0340280048549175
unmod	0.3277546763420105
unmod	0.0794744193553924
unmod	0.0270588416606187
unmod	0.0338427573442459
unmod	0.3030942380428314
unmod	0.1350928395986557
unmod	0.0185437705367803
unmod	0.0122046256437897
unmod	0.654244065284729
unmod	0.1691319197416305
unmod	0.1176085546612739
unmod	0.5906875729560852
unmod	0.0231367889791727
unmod	0.1144583895802497
unmod	0.1944309771060943
unmod	0.4628829956054687
unmod	0.2559072971343994
unmod	0.0899079665541648
unmod	0.6535533666610718
unmod	0.0369709320366382
unmod	0.0233800634741783
unmod	0.2090773433446884
unmod	0.2544894218444824
unmod	0.0187630858272314
unmod	0.5017144680023193
unmod	0.2611658275127411
unmod	0.188252568244934
unmod	0.8822993040084839
unmod	0.1413595229387283
unmod	0.1147465780377388
unmod	0.3660185933113098
unmod	0.3275437355041504
unmod	0.1700673848390579
unmod	0.0295246541500091
unmod	0.025772575289011
unmod	0.3537728488445282
unmod	0.5203849077224731
unmod	0.7581157088279724
unmod	0.7199413180351257
unmod	0.0253769475966691
unmod	0.1289115697145462
unmod	0.0678458958864212
unmod	0.2500742971897125
unmod	0.0541118308901786
unmod	0.8804219961166382
unmod	0.6274402141571045
unmod	0.261113554239273
unmod	0.0993069112300872
unmod	0.0774858146905899
unmod	0.5141072869300842
unmod	0.0298254545778036
unmod	0.1892423331737518
unmod	0.799508810043335
unmod	0.0916227102279663
unmod	0.0991936028003692
unmod	0.3942959308624267
unmod	0.0661885142326355
unmod	0.2292702049016952
unmod	0.1650423854589462
unmod	0.1749357432126999
unmod	0.0787858217954635
unmod	0.2354395687580108
unmod	0.4117008745670318
unmod	0.3571439385414123
unmod	0.0225894954055547
unmod	0.327549397945404
unmod	0.0774241462349891
unmod	0.4621739089488983
unmod	0.2797744870185852
unmod	0.0141150392591953
unmod	0.0899465158581733
unmod	0.0533546581864357
unmod	0.2132907658815384
unmod	0.350780725479126
unmod	0.8065680861473083
unmod	0.64710533618927
unmod	0.3159393668174743
unmod	0.2150244563817978
unmod	0.054025687277317
unmod	0.0012390562333166
unmod	0.3050803244113922
unmod	0.1772373169660568
unmod	0.0972394347190857
unmod	0.3894778490066528
unmod	0.7358354926109314
unmod	0.0107141779735684
unmod	0.0338185988366603
unmod	0.0370750427246093
unmod	0.0898475795984268
unmod	0.1719298958778381
unmod	0.1565706729888916
unmod	0.6497249603271484
unmod	0.0708030834794044
unmod	0.0530523993074893
unmod	0.079915702342987
unmod	0.4942671954631805
unmod	0.5719202160835266
unmod	0.1002530604600906
unmod	0.4620634317398071
unmod	0.0682860538363456
unmod	0.0837480872869491
unmod	0.0076627922244369
unmod	0.736906886100769
unmod	0.5471985340118408
unmod	0.4377462863922119
unmod	0.3561977446079254
unmod	0.1112244203686714
unmod	0.0363767482340335
unmod	0.0173689741641283
unmod	0.0027540291193872
unmod	0.0523274838924407
unmod	0.7458047270774841
unmod	0.3950069844722748
unmod	0.0624911934137344
unmod	0.278453916311264
unmod	0.0954125747084617
unmod	0.0016553230816498
unmod	0.0560775250196456
unmod	0.0525618344545364
unmod	0.1194624081254005
unmod	0.4928479492664337
unmod	0.0238777250051498
unmod	0.8393689393997192
unmod	0.0574761219322681
unmod	0.0770316645503044
unmod	0.3595248460769653
unmod	0.0406219065189361
unmod	0.0225947592407464
unmod	0.4084621965885162
unmod	0.1794538795948028
unmod	0.1363923400640487
unmod	0.1647762954235077
unmod	0.9583439826965332
unmod	0.5945335626602173
unmod	0.1949212402105331
unmod	0.135435402393341
unmod	0.5723159909248352
unmod	0.0258727353066205
unmod	0.0448681712150573
unmod	0.0211145263165235
unmod	0.2344049364328384
unmod	0.4857468903064728
unmod	0.4479967951774597
unmod	0.2688306272029876
unmod	0.8275301456451416
unmod	0.0881671980023384
unmod	0.4287126362323761
unmod	0.0125523637980222
unmod	0.7565557956695557
unmod	0.0593562424182891
unmod	0.0614629797637462
unmod	0.4964929521083832
unmod	0.1072603687644004
unmod	0.151748701930046
unmod	0.9183447360992432
unmod	0.5506826043128967
unmod	0.0583223700523376
unmod	0.0172070022672414
unmod	0.572795569896698
unmod	0.2010212391614914
unmod	0.2887431681156158
unmod	0.2763661742210388
unmod	0.4780167043209076
unmod	0.0116291297599673
unmod	0.2362984418869018
unmod	0.0950371623039245
unmod	0.0405444130301475
unmod	0.4335629045963287
unmod	0.2238944768905639
unmod	0.3178518712520599
unmod	0.0731438994407653
unmod	0.0114204874262213
unmod	0.7332984805107117
unmod	0.1030843704938888
unmod	0.5189102292060852
unmod	0.0384600199759006
unmod	0.2951733767986297
unmod	0.1623740643262863
unmod	0.0721861347556114
unmod	0.1946457326412201
unmod	0.4525796473026275
unmod	0.0628792345523834
unmod	0.6167012453079224
unmod	0.3302665650844574
unmod	0.2346011251211166
unmod	0.2765922546386719
unmod	0.14741812646389
unmod	0.4370354115962982
unmod	0.1081785634160041
unmod	0.3227383494377136
unmod	0.0822001844644546
unmod	0.1175902485847473
unmod	0.0222590435296297
unmod	0.1648337990045547
unmod	0.610216498374939
unmod	0.0453459322452545
unmod	0.5625229477882385
unmod	0.0562787279486656
unmod	0.2021112442016601
unmod	0.5584741830825806
unmod	0.5357913970947266
unmod	0.0220469199120998
unmod	0.923886239528656
unmod	0.0479546189308166
unmod	0.1999520808458328
unmod	0.6154909133911133
unmod	0.6157306432723999
unmod	0.2643783986568451
unmod	0.4908395409584045
unmod	0.3956129252910614
unmod	0.5725451707839966
unmod	0.0302512161433696
unmod	0.1816286444664001
unmod	0.0398369170725345
unmod	0.8739405274391174
unmod	0.6485109329223633
unmod	0.2832769155502319
unmod	0.1112179160118103
unmod	0.1527473330497741
unmod	0.1557183414697647
unmod	0.5400934815406799
unmod	0.2145632952451706
unmod	0.4885829091072082
unmod	0.6109429001808167
unmod	0.0497760660946369
unmod	0.042607095092535
unmod	0.0785731077194213
unmod	0.5909360647201538
unmod	0.3149998486042022
unmod	0.0185232646763324
unmod	0.5534258484840393
unmod	0.4881716668605804
unmod	0.3748414516448974
unmod	0.3132047653198242
unmod	0.720295250415802
unmod	0.2311078161001205
unmod	0.0765903368592262
unmod	0.1408397853374481
unmod	0.8012276291847229
unmod	0.9713516235351562
unmod	0.2702542543411255
unmod	0.0349499471485614
unmod	0.0186518989503383
unmod	0.5965319871902466
unmod	0.8017416000366211
unmod	0.0719434097409248
unmod	0.4428534507751465
unmod	0.4787894189357757
unmod	0.6664090156555176
unmod	0.1099086254835128
unmod	0.0724264755845069
unmod	0.0174430254846811
unmod	0.7877506017684937
unmod	0.3663370907306671
unmod	0.8623760938644409
unmod	0.2400478422641754
unmod	0.1950824707746505
unmod	0.070465587079525
unmod	0.0443968623876571
unmod	0.0321918874979019
unmod	0.073608361184597
unmod	0.1059139519929885
unmod	0.0620317794382572
unmod	0.1483097374439239
unmod	0.6083177924156189
unmod	0.2514010071754455
unmod	0.1984026432037353
unmod	0.2130557596683502
unmod	0.0883784145116806
unmod	0.8461160659790039
unmod	0.1249557435512542
unmod	0.2985303103923797
unmod	0.1595611274242401
unmod	0.5261140465736389
unmod	0.0514683499932289
unmod	0.4305464327335357
unmod	0.1400189995765686
unmod	0.046792883425951
unmod	0.0024686390534043
unmod	0.1410606950521469
unmod	0.4509746432304382
unmod	0.7574756741523743
unmod	0.0132750365883111
unmod	0.0642568618059158
unmod	0.2552138566970825
unmod	0.054253950715065
unmod	0.2748534381389618
unmod	0.065464437007904
unmod	0.0180005170404911
unmod	0.3356910347938537
unmod	0.0022706284653395
unmod	0.784857451915741
unmod	0.5263341665267944
unmod	0.1131278574466705
unmod	0.0771970599889755
unmod	0.0294352136552333
unmod	0.0006233921740204
unmod	0.0854945853352546
unmod	0.2192117869853973
unmod	0.2853750586509704
unmod	0.1907331496477127
unmod	0.6271170973777771
unmod	0.0728675425052642
unmod	0.0106894196942448
unmod	0.2097496390342712
unmod	0.1680582016706466
unmod	0.8128799200057983
unmod	0.5473350882530212
unmod	0.2748059332370758
unmod	0.0133314440026879
unmod	0.0294866375625133
unmod	0.7115097045898438
unmod	0.0566938258707523
unmod	0.9335609674453736
unmod	0.20549076795578
unmod	0.0639887377619743
unmod	0.0421449393033981
unmod	0.8488637208938599
unmod	0.0377440080046653
unmod	0.3528646230697632
unmod	0.1453418284654617
unmod	0.0456617660820484
unmod	0.2305454909801483
unmod	0.2786227464675903
unmod	0.0167797617614269
unmod	0.0050084022805094
unmod	0.0504654124379158
unmod	0.2706671357154846
unmod	0.7212656140327454
unmod	0.0348521620035171
unmod	0.0881506279110908
unmod	0.299738347530365
unmod	0.0360263362526893
unmod	0.0654099062085151
unmod	0.0004825035284738
unmod	0.2835794389247894
unmod	0.6673102974891663
unmod	0.1799988150596618
unmod	0.0650355145335197
unmod	0.5256736874580383
unmod	0.0325489081442356
unmod	0.1457467228174209
unmod	0.034538771957159
unmod	0.1698870956897735
unmod	0.0178055074065923
unmod	0.0174400173127651
unmod	0.0365831032395362
unmod	0.0606660917401313
unmod	0.4573885202407837
unmod	0.6927012801170349
unmod	0.2520484328269958
unmod	0.4276366531848907
unmod	0.1587053686380386
unmod	0.0023772278800606
unmod	0.394262433052063
unmod	0.0183144845068454
unmod	0.1071472838521003
unmod	0.0942590311169624
unmod	0.6250525712966919
unmod	0.0001305390760535
unmod	0.1290462464094162
unmod	0.7973843216896057
unmod	0.531557023525238
unmod	0.8057087659835815
unmod	0.1388595253229141
unmod	0.3136985301971435
unmod	0.0340326428413391
unmod	0.6091476082801819
unmod	0.6878505945205688
unmod	0.459543377161026
unmod	0.038747314363718
unmod	0.2472005486488342
unmod	0.07591462880373
unmod	0.1129237413406372
unmod	0.0017539797117933
unmod	0.0556797496974468
unmod	0.0521820150315761
unmod	0.2185493111610412
unmod	0.5147039890289307
unmod	0.0415854007005691
unmod	0.0078298859298229
unmod	0.4977559745311737
unmod	0.3845798373222351
unmod	0.0732666403055191
unmod	0.408583253622055
unmod	0.1030921265482902
unmod	0.2181720286607742
unmod	0.0257027223706245
unmod	0.12774558365345
unmod	0.6969826221466064
unmod	0.0282690990716218
unmod	0.4490882754325866
unmod	0.6894622445106506
unmod	0.2076832205057144
unmod	0.3019508719444275
unmod	0.0925622582435607
unmod	0.6095299124717712
unmod	0.3144398033618927
unmod	0.2044544965028762
unmod	0.000782482617069
unmod	0.3375073075294494
unmod	0.2493547797203064
unmod	0.4367250502109527
unmod	0.7547538876533508
unmod	0.3704297542572021
unmod	0.4836403131484985
unmod	0.4646098017692566
unmod	0.0235167667269706
unmod	0.033036008477211
unmod	0.155814915895462
unmod	0.0259940586984157
unmod	0.3203963041305542
unmod	0.0910998061299324
unmod	0.1631479561328888
unmod	0.0375303924083709
unmod	0.0533157028257846
unmod	0.0934115573763847
unmod	0.7474251389503479
unmod	0.6225690245628357
unmod	0.365892231464386
unmod	0.2021057158708572
unmod	0.2632308006286621
unmod	0.5124219059944153
unmod	0.1912997961044311
unmod	0.4372926354408264
unmod	0.7460338473320007
unmod	0.0078101372346282
unmod	0.2494283318519592
unmod	0.1245834305882453
unmod	0.2382518351078033
unmod	0.103979505598545
unmod	0.0509859286248683
unmod	0.0013084261445328
unmod	0.3810990154743194
unmod	0.0524698719382286
unmod	0.112541988492012
unmod	0.2254336029291153
unmod	0.3438407182693481
unmod	0.3081389963626861
unmod	0.078546866774559
unmod	0.6471117734909058
unmod	0.2151358425617218
unmod	0.1086374223232269
unmod	0.8264606595039368
unmod	0.3714218139648437
unmod	0.0474321171641349
unmod	0.4978177845478058
unmod	0.6082323789596558
unmod	0.368913322687149
unmod	0.0423172079026699
unmod	0.2017751485109329
unmod	0.0962500721216201
unmod	0.2490553259849548
unmod	0.512906551361084
unmod	0.4327562153339386
unmod	0.0474097169935703
unmod	0.1455231755971908
unmod	0.4428666234016418
unmod	0.001379685010761
unmod	0.6564657092094421
unmod	0.1075703427195549
unmod	0.1904513984918594
unmod	0.8971200585365295
unmod	0.6673674583435059
unmod	0.4090128540992737
unmod	0.0271202996373176
unmod	0.033653151243925
unmod	0.3238731622695923
unmod	0.1099755316972732
unmod	0.3071836233139038
unmod	0.7586164474487305
unmod	0.4988231360912323
unmod	0.2219255268573761
unmod	0.3601773381233215
unmod	0.0311856996268033
unmod	0.0688077583909034
unmod	0.2042211443185806
unmod	0.3303515613079071
unmod	0.115751177072525
unmod	0.0569237172603607
unmod	0.8294385671615601
unmod	0.5709133744239807
unmod	0.0855351611971855
unmod	0.0986715257167816
unmod	0.2207970917224884
unmod	0.4716165661811828
unmod	0.0023113624192774
unmod	0.2901273071765899
unmod	0.993738889694214
unmod	0.304212212562561
unmod	0.0079961605370044
unmod	0.8900899291038513
unmod	0.1141461655497551
unmod	0.1020820215344429
unmod	0.1426957100629806
unmod	0.1510317176580429
unmod	0.0044598737731575
unmod	0.7459682822227478
unmod	0.5261080861091614
unmod	0.3715173006057739
unmod	0.3342778086662292
unmod	0.7193970084190369
unmod	0.0026485209818929
unmod	0.1440840363502502
unmod	0.0532783679664135
unmod	0.0025420901365578
unmod	0.5601575374603271
unmod	0.8159546852111816
unmod	0.8352260589599609
unmod	0.3884768784046173
unmod	0.1171668693423271
unmod	0.5297295451164246
unmod	0.0957586020231247
unmod	0.1189679205417633
unmod	0.8187719583511353
unmod	0.7755821943283081
unmod	0.8743487000465393
unmod	0.0553496852517128
unmod	0.6977205872535706
unmod	0.0505079701542854
unmod	0.0390797220170497
unmod	0.1723411381244659
unmod	0.8199211359024048
unmod	0.4274188876152038
unmod	0.4976976215839386
unmod	0.0100291725248098
unmod	0.2020964920520782
unmod	0.0036931405775249
unmod	0.4256558418273926
unmod	0.001188164576888
unmod	0.8164528608322144
unmod	0.0527487471699714
unmod	0.3305547535419464
unmod	0.1648243367671966
unmod	0.1566897332668304
unmod	0.0385411120951175
unmod	0.1241943314671516
unmod	0.0134660834446549
unmod	0.1448874026536941
unmod	0.4269596338272095
unmod	0.0149785289540886
unmod	0.0036069517955183
unmod	0.0341984741389751
unmod	0.1515214890241623
unmod	0.1282056719064712
unmod	0.5770131349563599
unmod	0.6230311989784241
unmod	0.7321987748146057
unmod	0.2870391011238098
unmod	0.142996147274971
unmod	0.678619921207428
unmod	0.5979772806167603
unmod	0.1582158803939819
unmod	0.2025451362133026
unmod	0.002335944911465
unmod	0.6306352615356445
unmod	0.0811071321368217
unmod	0.079050213098526
unmod	0.1015684679150581
unmod	0.0337582267820835
unmod	0.8198949694633484
unmod	0.1154333502054214
unmod	0.1833278983831405
unmod	0.5728704929351807
unmod	0.7278487682342529
unmod	0.0240538213402032
unmod	0.850695788860321
unmod	0.0323725529015064
unmod	0.2416587173938751
unmod	0.5125100612640381
unmod	0.2943955957889557
unmod	0.4490627348423004
[truncated: 198,989 more rows]
