# Supplementary material for: Prediction of m6A and m5C at single-molecule resolution reveals a transcriptome-wide co-occurrence of RNA modifications
Source: Nat Commun. 2024 May 9;15:3899. doi: 10.1038/s41467-024-47953-7 (PMC11082244; doi:10.1038/s41467-024-47953-7)
Supplement: Supplementary file 16 — Source Data [file 41467_2024_47953_MOESM16_ESM.zip › source_data_2024_04_07/Supplementary_Figure_14_b.csv]

sample	model	interval	ns	sig	ratio
WT	m5c	1	53	NA	NA
WT	m5c	2	301	1	0.0033112582781456954
WT	m5c	3	585	NA	NA
WT	m5c	4	849	NA	NA
WT	m5c	5	1072	NA	NA
WT	m5c	6	1241	NA	NA
WT	m5c	7	1449	1	6.89655172413793e-4
WT	m5c	8	1652	NA	NA
WT	m5c	9	1748	NA	NA
WT	m5c	10	1958	NA	NA
WT	m5c	11	1935	2	0.0010325245224574084
WT	m5c	12	2206	1	4.5310376076121433e-4
WT	m5c	13	2179	1	4.5871559633027525e-4
WT	m5c	14	2251	2	8.87705281846427e-4
WT	m5c	15	2440	2	8.19000819000819e-4
WT	m5c	16	2539	NA	NA
WT	m5c	17	2365	4	0.0016884761502743773
WT	m5c	18	2531	NA	NA
WT	m5c	19	2663	NA	NA
WT	m5c	20	2919	NA	NA
WT	m5c	21	2591	1	3.8580246913580245e-4
WT	m5c	22	2757	2	7.249003262051468e-4
WT	m5c	23	2870	8	0.002779708130646282
WT	m5c	24	3004	9	0.002987056090275473
WT	m5c	25	2988	4	0.001336898395721925
WT	m5c	26	2919	NA	NA
WT	m5c	27	3090	1	3.2351989647363315e-4
WT	m5c	28	3109	2	6.428801028608164e-4
WT	m5c	29	3127	5	0.0015964240102171138
WT	m5c	30	3360	3	8.920606601248885e-4
WT	m5c	31	3215	4	0.0012426219322771047
WT	m5c	32	3481	5	0.001434308663224326
WT	m5c	33	3297	1	3.0321406913280777e-4
WT	m5c	34	3579	1	2.7932960893854746e-4
WT	m5c	35	3389	2	5.897965202005308e-4
WT	m5c	36	3733	3	8.029978586723769e-4
WT	m5c	37	3799	1	2.631578947368421e-4
WT	m5c	38	3845	1	2.6001040041601667e-4
WT	m5c	39	3968	3	7.554772097708386e-4
WT	m5c	40	3048	NA	NA
WT	m5c	41	19998	12	5.997001499250374e-4
WT	m5c	42	22035	14	6.349494308131888e-4
WT	m5c	43	22135	16	7.223150196379396e-4
WT	m5c	44	22006	16	7.265461810916356e-4
WT	m5c	45	22194	15	6.75401864109145e-4
WT	m5c	46	22114	10	4.5199783041041403e-4
WT	m5c	47	21984	15	6.818491749624983e-4
WT	m5c	48	22243	9	4.0445802624483195e-4
WT	m5c	49	22381	12	5.358817487607734e-4
WT	m5c	50	22983	17	7.391304347826087e-4
WT	m5c	51	23173	15	6.468863205106089e-4
WT	m5c	52	23423	12	5.12054619159377e-4
WT	m5c	53	23739	15	6.314725940894166e-4
WT	m5c	54	23934	13	5.428654946339834e-4
WT	m5c	55	24242	29	0.001194841580487001
WT	m5c	56	24902	21	8.425951931950407e-4
WT	m5c	57	25269	12	4.7466476800759466e-4
WT	m5c	58	25599	18	7.026583909122848e-4
WT	m5c	59	26486	15	5.660163767405004e-4
WT	m5c	60	27355	34	0.0012413742743437146
WT	m5c	61	27491	26	9.448704437256968e-4
WT	m5c	62	28487	14	4.912108347075541e-4
WT	m5c	63	28988	32	0.0011026878015161956
WT	m5c	64	29678	21	7.07094514966834e-4
WT	m5c	65	30556	29	9.481772110511689e-4
WT	m5c	66	31616	28	8.848438882568576e-4
WT	m5c	67	32060	29	9.037364829069151e-4
WT	m5c	68	33177	10	3.013228071232712e-4
WT	m5c	69	33813	31	9.159673797423472e-4
WT	m5c	70	35079	34	9.683023381653518e-4
WT	m5c	71	36101	43	0.001189685701637893
WT	m5c	72	37089	31	8.351293103448276e-4
WT	m5c	73	38061	19	4.989495798319327e-4
WT	m5c	74	38990	38	9.736599364558778e-4
WT	m5c	75	39673	32	8.059438357889434e-4
WT	m5c	76	40931	46	0.0011225809600507602
WT	m5c	77	42749	68	0.001588154237802742
WT	m5c	78	44108	46	0.0010418082166961092
WT	m5c	79	45726	55	0.001201371748105109
WT	m5c	80	44075	61	0.0013820917165125975
WT	m5c	81	37238	91	0.0024377829569503604
WT	m5c	82	33314	77	0.00230601060165913
WT	m5c	83	30383	46	0.0015117157974300832
WT	m5c	84	28451	58	0.0020344452628994355
WT	m5c	85	26621	56	0.0020991865652059826
WT	m5c	86	25805	34	0.0013158403963001665
WT	m5c	87	25207	50	0.0019796492061606684
WT	m5c	88	25159	46	0.0018250347153342592
WT	m5c	89	24229	39	0.0016070545574418988
WT	m5c	90	23732	37	0.0015566494173082587
WT	m5c	91	23205	40	0.0017208001720800173
WT	m5c	92	23034	38	0.001647018030513176
WT	m5c	93	23171	51	0.0021961932650073207
WT	m5c	94	22664	41	0.0018057696542611759
WT	m5c	95	22396	46	0.0020497281882185187
WT	m5c	96	22409	32	0.001425961409919344
WT	m5c	97	22352	29	0.0012957419239533533
WT	m5c	98	22634	29	0.0012796187618585358
WT	m5c	99	22497	28	0.0012430632630410655
WT	m5c	100	23561	55	0.002328929539295393
WT	m5c	101	22700	29	0.001275903031369616
WT	m5c	102	22883	23	0.0010041037282807997
WT	m5c	103	23899	30	0.0012537088887960217
WT	m5c	104	24085	35	0.001451077943615257
WT	m5c	105	24181	33	0.0013628479392087222
WT	m5c	106	24662	33	0.0013363028953229399
WT	m5c	107	25086	22	8.762147522701928e-4
WT	m5c	108	25290	20	7.902015013828526e-4
WT	m5c	109	26221	35	0.0013330286410725167
WT	m5c	110	26197	32	0.0012200236379579855
WT	m5c	111	26027	24	9.212698168976239e-4
WT	m5c	112	26591	60	0.0022513226520580842
WT	m5c	113	26954	39	0.0014448190271551884
WT	m5c	114	26625	29	0.0010880168079837923
WT	m5c	115	26318	39	0.0014796828167090337
WT	m5c	116	25935	41	0.0015783800431167232
WT	m5c	117	24843	27	0.0010856453558504221
WT	m5c	118	23510	34	0.0014441046551138294
WT	m5c	119	20429	52	0.0025389385283921683
WT	m5c	120	11165	17	0.001520300482918977
WT	m5c	NA	111932	343	0.0030549988866622134
KO	m5c	1	22	NA	NA
KO	m5c	2	137	NA	NA
KO	m5c	3	285	NA	NA
KO	m5c	4	426	NA	NA
KO	m5c	5	541	NA	NA
KO	m5c	6	685	NA	NA
KO	m5c	7	804	NA	NA
KO	m5c	8	904	NA	NA
KO	m5c	9	981	NA	NA
KO	m5c	10	1078	1	9.267840593141798e-4
KO	m5c	11	1074	NA	NA
KO	m5c	12	1280	NA	NA
KO	m5c	13	1269	NA	NA
KO	m5c	14	1337	1	7.473841554559044e-4
KO	m5c	15	1403	1	7.122507122507123e-4
KO	m5c	16	1507	1	6.63129973474801e-4
KO	m5c	17	1404	NA	NA
KO	m5c	18	1499	1	6.666666666666666e-4
KO	m5c	19	1586	1	6.30119722747322e-4
KO	m5c	20	1738	NA	NA
KO	m5c	21	1557	2	0.0012828736369467607
KO	m5c	22	1685	2	0.0011855364552459987
KO	m5c	23	1732	8	0.004597701149425287
KO	m5c	24	1840	7	0.003789929615592853
KO	m5c	25	1764	NA	NA
KO	m5c	26	1756	1	5.691519635742744e-4
KO	m5c	27	1868	NA	NA
KO	m5c	28	1915	NA	NA
KO	m5c	29	1885	2	0.0010598834128245894
KO	m5c	30	2054	NA	NA
KO	m5c	31	1944	1	5.141388174807198e-4
KO	m5c	32	2122	3	0.001411764705882353
KO	m5c	33	2042	NA	NA
KO	m5c	34	2237	1	4.4682752457551384e-4
KO	m5c	35	2063	2	9.685230024213075e-4
KO	m5c	36	2313	2	8.639308855291577e-4
KO	m5c	37	2348	1	4.257130693912303e-4
KO	m5c	38	2434	NA	NA
KO	m5c	39	2489	NA	NA
KO	m5c	40	1864	NA	NA
KO	m5c	41	11682	3	2.5673940949935817e-4
KO	m5c	42	12975	4	3.081901533246013e-4
KO	m5c	43	13085	8	6.110135186741006e-4
KO	m5c	44	12963	6	4.626416840157298e-4
KO	m5c	45	13010	7	5.377583160482446e-4
KO	m5c	46	12903	3	2.3245002324500232e-4
KO	m5c	47	13134	5	3.805464647233427e-4
KO	m5c	48	13237	7	5.285412262156448e-4
KO	m5c	49	13279	5	3.7639265281541704e-4
KO	m5c	50	13575	7	5.15388013547342e-4
KO	m5c	51	13663	9	6.582796957284962e-4
KO	m5c	52	13983	5	3.5744924220760654e-4
KO	m5c	53	13960	4	2.864508736751647e-4
KO	m5c	54	13937	12	8.602767223456878e-4
KO	m5c	55	14297	13	9.084556254367575e-4
KO	m5c	56	14729	16	0.0010851135978297728
KO	m5c	57	15063	3	1.9912385503783353e-4
KO	m5c	58	15149	6	3.9590894094358297e-4
KO	m5c	59	15767	16	0.001013748970411202
KO	m5c	60	16288	19	0.0011651438032746673
KO	m5c	61	16385	20	0.0012191405059433099
KO	m5c	62	16867	8	4.740740740740741e-4
KO	m5c	63	17135	11	6.415490493409541e-4
KO	m5c	64	17598	5	2.840424927569164e-4
KO	m5c	65	18285	23	0.001256281407035176
KO	m5c	66	18716	15	8.008114889754952e-4
KO	m5c	67	19276	18	9.329325178812066e-4
KO	m5c	68	20223	13	6.424194504842855e-4
KO	m5c	69	20379	10	4.904605424493599e-4
KO	m5c	70	21324	15	7.029382820188388e-4
KO	m5c	71	22024	21	9.525969607620775e-4
KO	m5c	72	22813	12	5.257393209200438e-4
KO	m5c	73	23595	11	4.6598322460391424e-4
KO	m5c	74	24434	20	8.178621084485156e-4
KO	m5c	75	25208	28	0.0011095260738627358
KO	m5c	76	25998	29	0.0011142275329465556
KO	m5c	77	26765	29	0.0010823318653429873
KO	m5c	78	27794	22	7.909117054932413e-4
KO	m5c	79	28891	35	0.0012099840973518634
KO	m5c	80	27896	30	0.001074267707512712
KO	m5c	81	24558	47	0.0019101808575492786
KO	m5c	82	21375	44	0.002054250898734768
KO	m5c	83	19266	30	0.001554726368159204
KO	m5c	84	18009	35	0.0019397029483484815
KO	m5c	85	16711	34	0.0020304568527918783
KO	m5c	86	16057	19	0.001181886041303807
KO	m5c	87	15385	24	0.0015575313128691024
KO	m5c	88	15041	31	0.0020567940552016985
KO	m5c	89	14290	31	0.0021646533063333566
KO	m5c	90	13965	15	0.001072961373390558
KO	m5c	91	13678	18	0.001314252336448598
KO	m5c	92	13445	16	0.0011886189733303618
KO	m5c	93	13521	47	0.0034640330188679246
KO	m5c	94	13302	24	0.0018009905447996398
KO	m5c	95	13296	17	0.0012769473447006685
KO	m5c	96	13266	19	0.0014301844185171245
KO	m5c	97	12928	13	0.00100455915307936
KO	m5c	98	13150	21	0.0015944119656821805
KO	m5c	99	13091	16	0.0012207217517357137
KO	m5c	100	13712	34	0.002473446820893351
KO	m5c	101	13273	20	0.001504551267584443
KO	m5c	102	13059	14	0.0010709095081465616
KO	m5c	103	13634	17	0.0012453300124533001
KO	m5c	104	13700	13	9.480055421862467e-4
KO	m5c	105	14022	16	0.0011397634990739421
KO	m5c	106	14281	16	0.0011191158984402323
KO	m5c	107	14704	11	7.475365273530412e-4
KO	m5c	108	14855	18	0.001210246755866335
KO	m5c	109	15578	27	0.0017302146747837231
KO	m5c	110	15664	22	0.001402524544179523
KO	m5c	111	15656	14	8.934269304403319e-4
KO	m5c	112	16280	40	0.0024509803921568627
KO	m5c	113	16689	24	0.0014360078980434393
KO	m5c	114	16376	26	0.0015851725399341544
KO	m5c	115	16183	26	0.0016040471343081004
KO	m5c	116	15936	32	0.002004008016032064
KO	m5c	117	15431	19	0.0012297734627831716
KO	m5c	118	14600	22	0.0015045821365066339
KO	m5c	119	12478	33	0.002637678842618496
KO	m5c	120	6421	12	0.001865381625990984
KO	m5c	NA	66859	191	0.00284862043251305
