# Supplementary material for: Prediction of m6A and m5C at single-molecule resolution reveals a transcriptome-wide co-occurrence of RNA modifications
Source: Nat Commun. 2024 May 9;15:3899. doi: 10.1038/s41467-024-47953-7 (PMC11082244; doi:10.1038/s41467-024-47953-7)
Supplement: Supplementary file 16 — Source Data [file 41467_2024_47953_MOESM16_ESM.zip › source_data_2024_04_07/Figure_3_g_NSUN2_independent_motif.txt]

>0
AAAACAAGA
>1
AAAACAAGA
>2
AAAACAAGA
>3
AAAACAAGA
>4
AAAACAAGA
>5
AAAACCCCU
>6
AAAACCUUG
>7
AAAACGAAA
>8
AAAACUCGG
>9
AAACCACAG
>10
AAACCACUC
>11
AAACCAUCU
>12
AAACCCACA
>13
AAACCCCCC
>14
AAACCCCUA
>15
AAACCCUCA
>16
AAACCCUUA
>17
AAACCUCAA
>18
AAACCUCAG
>19
AAACCUCAU
>20
AAACCUCCU
>21
AAACCUCUU
>22
AAACCUGCA
>23
AAACCUUAA
>24
AAACCUUAA
>25
AAACCUUAC
>26
AAACCUUGU
>27
AAACCUUGU
>28
AAACCUUUA
>29
AAACCUUUU
>30
AAAGCACAA
>31
AAAGCACAG
>32
AAAGCACAU
>33
AAAGCCAGA
>34
AAAGCCCUG
>35
AAAGCCUCC
>36
AAAGCCUCG
>37
AAAGCCUCU
>38
AAAGCCUUU
>39
AAAGCUCGG
>40
AAAUCACAG
>41
AAAUCACAG
>42
AAAUCACGG
>43
AAAUCCAAA
>44
AAAUCCAGA
>45
AAAUCCAGG
>46
AAAUCCAGG
>47
AAAUCCAGG
>48
AAAUCCAUU
>49
AAAUCCAUU
>50
AAAUCCCAA
>51
AAAUCCUAC
>52
AAAUCCUCA
>53
AAAUCCUCG
>54
AAAUCCUUG
>55
AAAUCUCAG
>56
AAAUCUCGG
>57
AAAUCUCUU
>58
AACACAGAC
>59
AACACCCAC
>60
AACACCCAG
>61
AACACCUGC
>62
AACACUACG
>63
AACCCAACC
>64
AACCCACAG
>65
AACCCCCAG
>66
AACCCCCCA
>67
AACCCCUAC
>68
AACCCUCAU
>69
AACCCUCUA
>70
AACCCUUAU
>71
AACUCACUA
>72
AACUCACUU
>73
AACUCAGUC
>74
AACUCCACU
>75
AACUCCACU
>76
AACUCCAGA
>77
AACUCCAGG
>78
AACUCCAGG
>79
AACUCCAUG
>80
AACUCCAUU
>81
AACUCCUAC
>82
AACUCCUAC
>83
AACUCCUGC
>84
AACUCCUUC
>85
AACUCCUUU
>86
AACUCGGCC
>87
AACUCGGCC
>88
AACUCUGCA
>89
AACUCUGCC
>90
AAGACAACA
>91
AAGACAACA
>92
AAGACAAUG
>93
AAGACACAA
>94
AAGACACUA
>95
AAGACACUA
>96
AAGACACUC
>97
AAGACACUC
>98
AAGACACUG
>99
AAGACACUU
>100
AAGACACUU
>101
AAGACACUU
>102
AAGACAGCA
>103
AAGACAGCC
>104
AAGACAGGA
>105
AAGACAUGG
>106
AAGACAUUC
>107
AAGACAUUG
>108
AAGACAUUG
>109
AAGACAUUG
>110
AAGACAUUU
>111
AAGACAUUU
>112
AAGACAUUU
>113
AAGACAUUU
>114
AAGACCUAC
>115
AAGACGAGA
>116
AAGACUAAA
>117
AAGACUAAA
>118
AAGACUAGG
>119
AAGACUAUU
>120
AAGACUAUU
>121
AAGACUCAC
>122
AAGACUCAC
>123
AAGACUCAU
>124
AAGACUCGG
>125
AAGACUCGG
>126
AAGACUGAA
>127
AAGACUGAA
>128
AAGACUGAA
>129
AAGACUGAC
>130
AAGACUGAC
>131
AAGACUGAC
>132
AAGACUGAC
>133
AAGACUGAC
>134
AAGACUGAG
>135
AAGACUGAG
>136
AAGACUGAG
>137
AAGACUGAG
>138
AAGACUGAU
>139
AAGACUGAU
>140
AAGACUGAU
>141
AAGACUGAU
>142
AAGACUGCA
>143
AAGACUGCC
>144
AAGACUGCU
>145
AAGACUGGA
>146
AAGACUGGA
>147
AAGACUGGA
>148
AAGACUGGU
>149
AAGACUGUA
>150
AAGACUGUC
>151
AAGACUGUC
>152
AAGACUGUC
>153
AAGACUGUC
>154
AAGACUGUC
>155
AAGACUGUG
>156
AAGACUGUG
>157
AAGACUGUU
>158
AAGACUGUU
>159
AAGACUGUU
>160
AAGACUGUU
>161
AAGACUGUU
>162
AAGACUGUU
>163
AAGACUGUU
>164
AAGACUGUU
>165
AAGACUGUU
>166
AAGACUGUU
>167
AAGACUUAA
>168
AAGACUUAC
>169
AAGACUUGA
>170
AAGACUUGA
>171
AAGACUUGA
>172
AAGACUUGG
>173
AAGACUUGG
>174
AAGACUUGG
>175
AAGACUUGG
>176
AAGACUUGU
>177
AAGACUUGU
>178
AAGACUUGU
>179
AAGACUUGU
>180
AAGACUUGU
>181
AAGACUUUA
>182
AAGACUUUC
>183
AAGACUUUC
>184
AAGACUUUC
>185
AAGACUUUC
>186
AAGACUUUC
>187
AAGACUUUG
>188
AAGACUUUG
>189
AAGACUUUU
>190
AAGCCACAA
>191
AAGCCACAU
>192
AAGCCACAU
>193
AAGCCACCU
>194
AAGCCACGC
>195
AAGCCCUGC
>196
AAGCCCUUA
>197
AAGCCUAUA
>198
AAGCCUCCG
>199
AAGCCUCGU
>200
AAGCCUCUA
>201
AAGCCUCUA
>202
AAGCCUCUG
>203
AAGCCUCUG
>204
AAGCCUCUU
>205
AAGCCUGCG
>206
AAGCCUUAA
>207
AAGCCUUAC
>208
AAGCCUUAG
>209
AAGCCUUGG
>210
AAGCCUUUU
>211
AAGGCAAGA
>212
AAGGCCAAG
>213
AAGGCCACA
>214
AAGGCCACA
>215
AAGGCCAGG
>216
AAGGCCGAU
>217
AAGGCUAGA
>218
AAGGCUCAG
>219
AAGGCUUAC
>220
AAGUCAAUU
>221
AAGUCACCA
>222
AAGUCCAAC
>223
AAGUCCAGG
>224
AAGUCCAUC
>225
AAGUCCAUC
>226
AAGUCCCAG
>227
AAGUCCUAC
>228
AAGUCCUAC
>229
AAGUCCUGC
>230
AAUACUCAG
>231
AAUCCACUU
>232
AAUCCAGGC
>233
AAUCCAUUC
>234
AAUCCAUUC
>235
AAUCCAUUG
>236
AAUCCCAAA
>237
AAUCCCAGA
>238
AAUCCCCAG
>239
AAUCCCCUU
>240
AAUCCCUUG
>241
AAUCCUAUU
>242
AAUCCUCAG
>243
AAUCCUCGC
>244
AAUCCUCUA
>245
AAUCCUCUU
>246
AAUCCUGCC
>247
AAUCCUUGU
>248
AAUGCAGCU
>249
AAUGCCUCA
>250
AAUGCUAGA
>251
AAUGCUGCU
>252
AAUGCUGGA
>253
AAUGCUGGG
>254
AAUUCCAGA
>255
AAUUCCAGA
>256
AAUUCCAGG
>257
AAUUCCAGG
>258
AAUUCCAGG
>259
AAUUCCAUG
>260
AAUUCCCCU
>261
AAUUCCCGG
>262
AAUUCCUAA
>263
AAUUCCUAA
>264
AAUUCCUAC
>265
AAUUCCUCC
>266
AAUUCCUGC
>267
AAUUCCUGC
>268
AAUUCUGCC
>269
ACAACAAGA
>270
ACAACAAGA
>271
ACAACAAGC
>272
ACAACAAGU
>273
ACAACAGUU
>274
ACAACAUCA
>275
ACAACCAAG
>276
ACAACCAGG
>277
ACAACCCUA
>278
ACAACCGCU
>279
ACAACCGCU
>280
ACAACGAUA
>281
ACACCCCAG
>282
ACACCCCAG
>283
ACACCCUCA
>284
ACACCUCCU
>285
ACACCUCGU
>286
ACACCUGCC
>287
ACACCUUAA
>288
ACACCUUGU
>289
ACAGCAAAA
>290
ACAGCAACU
>291
ACAGCAAGA
>292
ACAGCAAGC
>293
ACAGCACAA
>294
ACAGCACAA
>295
ACAGCACCU
>296
ACAGCAGCU
>297
ACAGCCUCC
>298
ACAGCCUCU
>299
ACAGCGCCU
>300
ACAGCGGCU
>301
ACAGCGUCU
>302
ACAGCUCCU
>303
ACAUCAAGA
>304
ACAUCAAGA
>305
ACAUCAAGG
>306
ACAUCACAG
>307
ACAUCACAG
>308
ACAUCACAG
>309
ACAUCACAG
>310
ACAUCAGGG
>311
ACAUCCAAA
>312
ACAUCCACU
>313
ACAUCCAGG
>314
ACAUCCAGG
>315
ACAUCCAUG
>316
ACAUCCUGC
>317
ACAUCCUGC
>318
ACAUCGAAU
>319
ACAUCUCGG
>320
ACAUCUGCA
>321
ACAUCUUCG
>322
ACCACACGG
>323
ACCACAGCA
>324
ACCACCCAG
>325
ACCACCUCU
>326
ACCCCACUA
>327
ACCCCCCAG
>328
ACCCCCCAG
>329
ACCCCCCCC
>330
ACCCCCCCG
>331
ACCCCCUCC
>332
ACCCCGACC
>333
ACCCCUACG
>334
ACCGCAAAA
>335
ACCGCCCGU
>336
ACCGCCCUA
>337
ACCGCGCCG
>338
ACCGCGCCG
>339
ACCGCGCCG
>340
ACCGCGCCU
>341
ACCGCGCUU
>342
ACCUCAAUA
>343
ACCUCACCA
>344
ACCUCACUG
>345
ACCUCAUAG
>346
ACCUCCAAA
>347
ACCUCCACU
>348
ACCUCCAGG
>349
ACCUCCAUA
>350
ACCUCCCAG
>351
ACCUCCCAG
>352
ACCUCCCAG
>353
ACCUCCGCA
>354
ACCUCCGCC
>355
ACCUCCUAC
>356
ACCUCCUAC
>357
ACCUCCUAC
>358
ACCUCCUCU
>359
ACCUCCUUG
>360
ACCUCGCUG
>361
ACCUCGUGG
>362
ACCUCUGUA
>363
ACGACAACU
>364
ACGACACAG
>365
ACGACCAAC
>366
ACGACGGUG
>367
ACGACUAAU
>368
ACGCCAAGG
>369
ACGCCACAG
>370
ACGCCAGCC
>371
ACGGCAAGA
>372
ACGGCAAGA
>373
ACGGCAGCA
>374
ACGGCAGCU
>375
ACGGCCAAG
>376
ACGGCGGCU
>377
ACGGCGUCU
>378
ACGUCCAGG
>379
ACGUCCUAC
>380
ACGUCUCAG
>381
ACUACAGGC
>382
ACUACCAAA
>383
ACUACGCUU
>384
ACUACGUGA
>385
ACUACGUUU
>386
ACUCCACUC
>387
ACUCCCCAG
>388
ACUCCCCAG
>389
ACUCCCCAG
>390
ACUCCCCCA
>391
ACUCCCUCC
>392
ACUCCUCAC
>393
ACUCCUCAU
>394
ACUCCUCUG
>395
ACUCCUUCA
>396
ACUCCUUCA
>397
ACUGCAAAU
>398
ACUGCAAGA
>399
ACUGCAAGA
>400
ACUGCAGCU
>401
ACUGCCAGG
>402
ACUGCCCAG
>403
ACUGCCCAG
>404
ACUGCCCCG
>405
ACUGCCCUC
>406
ACUGCCUUC
>407
ACUGCGCAG
>408
ACUGCGCCU
>409
ACUGCUCAG
>410
ACUGCUCAG
>411
ACUGCUCGG
>412
ACUGCUGUU
>413
ACUUCCAGA
>414
ACUUCCAGG
>415
ACUUCCAGG
>416
ACUUCCAGU
>417
ACUUCCCAG
>418
ACUUCCCUA
>419
ACUUCCUAC
>420
ACUUCCUAC
>421
ACUUCCUAU
>422
ACUUCCUGC
>423
ACUUCCUGC
>424
ACUUCCUGC
>425
ACUUCCUGC
>426
ACUUCCUGC
>427
ACUUCCUGC
>428
ACUUCUCAA
>429
AGAACAAAU
>430
AGAACAAGC
>431
AGAACCAAC
>432
AGAACCGCA
>433
AGAACCUCC
>434
AGAACCUGG
>435
AGAACCUGG
>436
AGACCGGAG
>437
AGAGCAAGA
>438
AGAGCACAA
>439
AGAGCACAA
>440
AGAGCACAA
>441
AGAGCACAA
>442
AGAGCACAC
>443
AGAGCACAG
>444
AGAGCACAU
>445
AGAGCACAU
>446
AGAGCACAU
>447
AGAGCAGUC
>448
AGAGCCAGG
>449
AGAGCCCAG
>450
AGAGCCCAG
>451
AGAGCUCAG
>452
AGAGCUCAG
>453
AGAGCUCAG
>454
AGAGCUCGG
>455
AGAGCUCGG
>456
AGAGCUCUA
>457
AGAGCUCUG
>458
AGAGCUCUU
>459
AGAUCAAGU
>460
AGAUCACAG
>461
AGAUCCAGA
>462
AGAUCCAGA
>463
AGAUCCAGA
>464
AGAUCCAGG
>465
AGAUCCAGG
>466
AGAUCCAGG
>467
AGAUCCAGG
>468
AGAUCCAGG
>469
AGAUCCAGG
>470
AGAUCCAGG
>471
AGAUCCCAG
>472
AGAUCCGCC
>473
AGAUCCUCC
>474
AGAUCCUGC
>475
AGAUCCUGC
>476
AGAUCCUGC
>477
AGAUCCUGC
>478
AGAUCCUGC
>479
AGAUCCUGC
>480
AGAUCUAUC
>481
AGAUCUGCC
>482
AGAUCUGCU
>483
AGCACAAAA
>484
AGCACAAAA
>485
AGCACAAAA
>486
AGCACAAAC
>487
AGCACAAAC
>488
AGCACAAAC
>489
AGCACAAAC
>490
AGCACAAAU
>491
AGCACAACC
>492
AGCACAAGC
>493
AGCACAAGU
>494
AGCACAAUA
>495
AGCACAAUG
>496
AGCACAAUU
>497
AGCACACCU
>498
AGCACACCU
>499
AGCACAGAC
>500
AGCACAGAC
>501
AGCACAGAC
>502
AGCACAGAC
>503
AGCACAGCU
>504
AGCACAGCU
>505
AGCACAGCU
>506
AGCACAUAU
>507
AGCACAUCA
>508
AGCACAUCG
>509
AGCACCUCC
>510
AGCACGUAU
>511
AGCCCAGCC
>512
AGCCCAGCC
>513
AGCCCAGCC
>514
AGCCCAGGG
>515
AGCCCAUGG
>516
AGCCCCCAG
>517
AGCCCUCCC
>518
AGCCCUCCU
>519
AGCCCUGCA
>520
AGCCCUGCC
>521
AGCCCUGUG
>522
AGCCCUUAA
>523
AGCCCUUGC
>524
AGCGCAAGG
>525
AGCGCAAGG
>526
AGCGCAAGU
>527
AGCGCAGCG
>528
AGCGCAGGU
>529
AGCGCCGAG
>530
AGCGCCGGA
>531
AGCGCGCCG
>532
AGCGCGGCG
>533
AGCGCUACG
>534
AGCGCUGAU
>535
AGCGCUUUC
>536
AGCUCAAGC
>537
AGCUCAGCC
>538
AGCUCAUGU
>539
AGCUCCAGG
>540
AGCUCCAGG
>541
AGCUCCAGG
>542
AGCUCCCAG
>543
AGCUCCCAG
>544
AGCUCCCCA
>545
AGCUCCUAC
>546
AGCUCCUGG
>547
AGCUCCUUG
>548
AGCUCGGCC
>549
AGCUCGGCC
>550
AGCUCGGCC
>551
AGCUCUACC
>552
AGCUCUACC
>553
AGCUCUGCC
>554
AGCUCUGCC
>555
AGGACACAG
>556
AGGACACAG
>557
AGGACACUG
>558
AGGACACUU
>559
AGGACAUCC
>560
AGGACAUCU
>561
AGGACAUUG
>562
AGGACAUUG
>563
AGGACAUUG
>564
AGGACAUUG
>565
AGGACCACG
>566
AGGACCCCC
>567
AGGACCUCU
>568
AGGACCUGG
>569
AGGACCUUU
>570
AGGACGAGC
>571
AGGACGAUC
>572
AGGACUACU
>573
AGGACUCAA
>574
AGGACUCAC
>575
AGGACUCAC
>576
AGGACUCAG
>577
AGGACUCAG
>578
AGGACUCAG
>579
AGGACUCAU
>580
AGGACUCGG
>581
AGGACUCGG
>582
AGGACUCUA
>583
AGGACUCUC
>584
AGGACUGAA
>585
AGGACUGAA
>586
AGGACUGAA
>587
AGGACUGAA
>588
AGGACUGAA
>589
AGGACUGAG
>590
AGGACUGAG
>591
AGGACUGAG
>592
AGGACUGAG
>593
AGGACUGAU
>594
AGGACUGAU
>595
AGGACUGAU
>596
AGGACUGAU
>597
AGGACUGCA
>598
AGGACUGCA
>599
AGGACUGCU
>600
AGGACUGCU
>601
AGGACUGGG
>602
AGGACUGUC
>603
AGGACUGUG
>604
AGGACUGUU
>605
AGGACUGUU
>606
AGGACUUCA
>607
AGGACUUCA
>608
AGGACUUCC
>609
AGGACUUCC
>610
AGGACUUCU
>611
AGGACUUCU
>612
AGGACUUGA
>613
AGGACUUGA
>614
AGGACUUGC
>615
AGGACUUGG
>616
AGGACUUGG
>617
AGGACUUGG
>618
AGGACUUGG
>619
AGGACUUGG
>620
AGGACUUGU
>621
AGGACUUGU
>622
AGGACUUUC
>623
AGGACUUUC
>624
AGGACUUUG
>625
AGGACUUUU
>626
AGGACUUUU
>627
AGGACUUUU
>628
AGGCCAAGG
>629
AGGCCAAGG
>630
AGGCCACAG
>631
AGGCCACAG
>632
AGGCCACAG
>633
AGGCCACAG
>634
AGGCCAGGC
>635
AGGCCAGGU
>636
AGGCCCAGC
>637
AGGCCCAGG
>638
AGGCCCCCA
>639
AGGCCCUCC
>640
AGGCCCUGC
>641
AGGCCCUGC
>642
AGGCCCUGC
>643
AGGCCCUGC
>644
AGGCCCUGC
>645
AGGCCGGGG
>646
AGGCCUCAC
>647
AGGCCUUGU
>648
AGGCCUUUC
>649
AGGGCCAAG
>650
AGGGCCAAG
>651
AGGGCCAAG
>652
AGGGCCACA
>653
AGGGCCACA
>654
AGGGCCAGG
>655
AGGGCCAGG
>656
AGGGCCCAG
>657
AGGGCCCAG
>658
AGGGCCCAG
>659
AGGGCCCUC
>660
AGGGCCCUG
>661
AGGGCCGGG
>662
AGGGCCUCC
>663
AGGGCCUCC
>664
AGGGCCUGG
>665
AGGGCCUUC
>666
AGGGCUCUG
>667
AGGGCUCUG
>668
AGGUCACAG
>669
AGGUCACAG
>670
AGGUCACAG
>671
AGGUCAGCU
>672
AGGUCCAAC
>673
AGGUCCAGA
>674
AGGUCCAGC
>675
AGGUCCAGC
>676
AGGUCCAGG
>677
AGGUCCAGG
>678
AGGUCCCAG
>679
AGGUCCGGG
>680
AGGUCCUAA
>681
AGGUCCUAA
>682
AGGUCCUAA
>683
AGGUCCUAC
>684
AGGUCCUCA
>685
AGGUCCUGC
>686
AGUACCUAA
>687
AGUACGCCU
>688
AGUACGGCC
>689
AGUACGUAG
>690
AGUACGUAU
>691
AGUCCAGAC
>692
AGUCCAGAC
>693
AGUCCAGGC
>694
AGUCCAGGU
>695
AGUCCAGGU
>696
AGUCCAGUU
>697
AGUCCAUAU
>698
AGUCCAUCA
>699
AGUCCCAGC
>700
AGUCCCAGG
>701
AGUCCCAGG
>702
AGUCCCCAG
>703
AGUCCCCAG
>704
AGUCCCUGC
>705
AGUCCCUGC
>706
AGUCCCUGC
>707
AGUCCGGCC
>708
AGUCCGGCC
>709
AGUCCGGCC
>710
AGUCCGUCC
>711
AGUCCUACC
>712
AGUCCUACG
>713
AGUCCUGCC
>714
AGUCCUGCC
>715
AGUCCUGCC
>716
AGUCCUGCC
>717
AGUCCUGCC
>718
AGUCCUGCC
>719
AGUCCUGCC
>720
AGUCCUGGC
>721
AGUCCUGGC
>722
AGUGCCAAG
>723
AGUGCCACC
>724
AGUGCCCAG
>725
AGUGCUAGA
>726
AGUGCUGGA
>727
AGUGCUGGG
>728
AGUUCAACC
>729
AGUUCAAUG
>730
AGUUCAGGG
>731
AGUUCCAGA
>732
AGUUCCAGA
>733
AGUUCCAGG
>734
AGUUCCAGG
>735
AGUUCCAGG
>736
AGUUCCAGG
>737
AGUUCCCAG
>738
AGUUCCCUA
>739
AGUUCCUGC
>740
AGUUCUCGG
>741
AGUUCUGCC
>742
AUAACAAGA
>743
AUAACCUUU
>744
AUAACGGGG
>745
AUACCAUUC
>746
AUACCCUCA
>747
AUACCUUAU
>748
AUAGCAAAA
>749
AUAGCUCAG
>750
AUAUCCAGA
>751
AUAUCCAGG
>752
AUAUCCAUU
>753
AUAUCCCAG
>754
AUAUCCCUC
>755
AUAUCCGGG
>756
AUAUCCUAA
>757
AUAUCCUCC
>758
AUAUCCUGC
>759
AUAUCCUGC
>760
AUCACCAGU
>761
AUCACCCUG
>762
AUCACCUCU
>763
AUCCCAAAC
>764
AUCCCAGAA
>765
AUCCCAGAC
>766
AUCCCAGCA
>767
AUCCCCCAG
>768
AUCCCCCCG
>769
AUCCCCUUG
>770
AUCCCUCUA
>771
AUCCCUUGU
>772
AUCGCUCUG
>773
AUCUCAACU
>774
AUCUCAACU
>775
AUCUCAACU
>776
AUCUCAAUA
>777
AUCUCAUUU
>778
AUCUCCAAA
>779
AUCUCCAGG
>780
AUCUCCCAG
>781
AUCUCCCCA
>782
AUCUCCGGG
>783
AUCUCCGUC
>784
AUCUCCUAC
>785
AUCUCCUAC
>786
AUCUCCUAC
>787
AUCUCCUAC
>788
AUCUCCUAU
>789
AUCUCCUUA
>790
AUCUCGGCC
>791
AUCUCGGCC
>792
AUCUCGGCC
>793
AUCUCGGCU
>794
AUCUCGGCU
>795
AUCUCGGCU
>796
AUCUCGGCU
>797
AUCUCUUGG
>798
AUGACAACA
>799
AUGACAACU
>800
AUGACAACU
>801
AUGACAACU
>802
AUGACAACU
>803
AUGACAACU
>804
AUGACAUAU
>805
AUGACAUCG
>806
AUGACAUCU
>807
AUGACAUGA
>808
AUGACAUGA
>809
AUGACAUGG
>810
AUGACAUGU
>811
AUGACAUUG
>812
AUGACAUUG
>813
AUGACGAAU
>814
AUGACGACC
>815
AUGACGAUU
>816
AUGACGAUU
>817
AUGACGCAC
>818
AUGACGCAC
>819
AUGACGCUC
>820
AUGACGGUG
>821
AUGACUAGC
>822
AUGACUGAC
>823
AUGACUGUG
>824
AUGACUGUU
>825
AUGACUUGC
>826
AUGCCAAGG
>827
AUGCCAAGG
>828
AUGCCAAGG
>829
AUGCCAAGG
>830
AUGCCAAGG
>831
AUGCCAAGG
>832
AUGCCAAGG
>833
AUGCCAAGG
>834
AUGCCAAGG
>835
AUGCCAAGU
>836
AUGCCACAG
>837
AUGCCACAG
>838
AUGCCACAG
>839
AUGCCACAG
>840
AUGCCACCG
>841
AUGCCAGGU
>842
AUGCCCAGA
>843
AUGCCCCAG
>844
AUGCCCCGG
>845
AUGCCCUAC
>846
AUGCCCUCC
>847
AUGCCCUCC
>848
AUGCCCUGC
>849
AUGCCCUGC
>850
AUGCCCUGG
>851
AUGCCCUGG
>852
AUGCCGCUC
>853
AUGCCUCAU
>854
AUGCCUCUC
>855
AUGCCUGCU
>856
AUGCCUGGC
>857
AUGCCUGGC
>858
AUGCCUGUA
>859
AUGCCUUUG
>860
AUGCCUUUU
>861
AUGGCACAG
>862
AUGGCCAAA
>863
AUGGCCAAG
>864
AUGGCCAAG
>865
AUGGCCAGG
>866
AUGGCCCAG
>867
AUGGCCCAG
>868
AUGGCCCAG
>869
AUGGCCUCC
>870
AUGGCUCUG
>871
AUGUCAAGC
>872
AUGUCAAGG
>873
AUGUCAAGU
>874
AUGUCACAG
>875
AUGUCACAG
>876
AUGUCACAG
>877
AUGUCACAG
>878
AUGUCACCA
>879
AUGUCAGGA
>880
AUGUCCAGG
>881
AUGUCCAGG
>882
AUGUCCCAG
>883
AUGUCCCAG
>884
AUGUCCCAG
>885
AUGUCCCAG
>886
AUGUCCCAG
>887
AUGUCCUAC
>888
AUGUCCUGC
>889
AUGUCCUUU
>890
AUGUCUAUU
>891
AUGUCUGGA
>892
AUGUCUGGU
>893
AUGUCUUUU
>894
AUUACAGCC
>895
AUUACAGGC
>896
AUUACAGGU
>897
AUUACGUAC
>898
AUUACGUAU
>899
AUUACUCGG
>900
AUUACUCGG
>901
AUUCCAACC
>902
AUUCCAUUU
>903
AUUCCCAGA
>904
AUUCCCAGU
>905
AUUCCCCAG
>906
AUUCCCCAG
>907
AUUCCCGGG
>908
AUUCCCGUG
>909
AUUCCCUGC
>910
AUUCCUAAA
>911
AUUCCUCAA
>912
AUUCCUCAU
>913
AUUCCUCCC
>914
AUUCCUGCC
>915
AUUCCUGCC
>916
AUUCCUGCC
>917
AUUCCUGCC
>918
AUUCCUGCC
>919
AUUCCUGCC
>920
AUUCCUGCU
>921
AUUCCUUAA
>922
AUUCCUUCA
>923
AUUCCUUUU
>924
AUUGCCAAA
>925
AUUGCCAAG
>926
AUUGCGAAA
>927
AUUGCGUCU
>928
AUUGCUAAG
>929
AUUGCUAGA
>930
AUUGCUAGA
>931
AUUGCUAGA
>932
AUUGCUAUA
>933
AUUGCUAUG
>934
AUUGCUGAU
>935
AUUGCUGAU
>936
AUUGCUGAU
>937
AUUGCUGGA
>938
AUUGCUGGA
>939
AUUGCUGGA
>940
AUUGCUGGA
>941
AUUGCUGGU
>942
AUUGCUGGU
>943
AUUGCUGUA
>944
AUUGCUGUA
>945
AUUGCUUGA
>946
AUUUCAACC
>947
AUUUCACAG
>948
AUUUCCAGA
>949
AUUUCCAGA
>950
AUUUCCAGG
>951
AUUUCCAGG
>952
AUUUCCAGG
>953
AUUUCCAUA
>954
AUUUCCCAG
>955
AUUUCCCAG
>956
AUUUCCCUG
>957
AUUUCCGUC
>958
AUUUCCUAA
>959
AUUUCCUAC
>960
AUUUCCUAC
>961
AUUUCCUAC
>962
AUUUCCUAC
>963
AUUUCCUAC
>964
AUUUCCUAC
>965
AUUUCCUAC
>966
AUUUCCUAU
>967
AUUUCCUCU
>968
AUUUCCUGC
>969
AUUUCCUGC
>970
AUUUCCUGC
>971
AUUUCCUGC
>972
AUUUCCUGC
>973
AUUUCCUGC
>974
AUUUCUCAG
>975
AUUUCUGGG
>976
CAAACCACA
>977
CAAACUCCU
>978
CAACCAACA
>979
CAACCAACU
>980
CAACCAAGG
>981
CAACCACCC
>982
CAACCAGGG
>983
CAACCCAAC
>984
CAACCCAGA
>985
CAACCCCAG
>986
CAACCCUAC
>987
CAACCCUUU
>988
CAACCUUAU
>989
CAACCUUUG
>990
CAAGCAAUU
>991
CAAGCACAG
>992
CAAGCACGC
>993
CAAGCCCAG
>994
CAAGCCCUU
>995
CAAGCCUCC
>996
CAAGCCUGC
>997
CAAGCCUUA
>998
CAAGCCUUA
>999
CAAGCCUUG
>1000
CAAGCGUCU
>1001
CAAGCUCAG
>1002
CAAUCCAGG
>1003
CAAUCCCAG
>1004
CAAUCCCAG
>1005
CAAUCCUAU
>1006
CAAUCCUGC
>1007
CAAUCUAGA
>1008
CACACAGAC
>1009
CACCCAGAC
>1010
CACCCAGAC
>1011
CACCCAGAC
>1012
CACCCAGAC
>1013
CACCCCCAG
>1014
CACCCCCCA
>1015
CACCCCCCC
>1016
CACCCCCCC
>1017
CACCCCCUC
>1018
CACCCUCAU
>1019
CACCCUCCG
>1020
CACCCUGCC
>1021
CACCCUGCC
>1022
CACCCUGCC
>1023
CACCCUGCC
>1024
CACGCAAAA
>1025
CACGCAAGA
>1026
CACGCAAGC
>1027
CACGCAAGC
>1028
CACGCAAGG
>1029
CACGCAAGU
>1030
CACGCAAUU
>1031
CACGCACAU
>1032
CACGCAGCA
>1033
CACGCAGCG
>1034
CACGCAGCU
>1035
CACGCAGUC
>1036
CACGCAGUG
>1037
CACGCCAAG
>1038
CACGCCACA
>1039
CACGCUAGA
>1040
CACGCUAGA
>1041
CACGCUCGG
>1042
CACGCUCGG
>1043
CACGCUGAA
>1044
CACGCUGAC
>1045
CACGCUGAC
>1046
CACGCUGAU
>1047
CACGCUGAU
>1048
CACGCUGAU
>1049
CACGCUGAU
>1050
CACGCUGAU
>1051
CACGCUGAU
>1052
CACGCUGGA
>1053
CACGCUGGA
>1054
CACGCUGGA
>1055
CACGCUGGA
>1056
CACGCUGGA
>1057
CACGCUGGA
>1058
CACGCUGGA
>1059
CACGCUGGA
>1060
CACGCUGGC
>1061
CACGCUGGU
>1062
CACGCUGGU
>1063
CACGCUGGU
>1064
CACGCUUGA
>1065
CACUCACUA
>1066
CACUCAGAC
>1067
CACUCAGCC
>1068
CACUCAGCC
>1069
CACUCCAAA
>1070
CACUCCAGC
>1071
CACUCCAGG
>1072
CACUCCAGG
>1073
CACUCCCAG
>1074
CACUCCCAG
>1075
CACUCCCAG
>1076
CACUCCCCC
>1077
CACUCCCCC
>1078
CACUCCCCG
>1079
CACUCCCUC
>1080
CACUCCUAC
>1081
CACUCCUCC
>1082
CACUCCUCC
>1083
CACUCCUCU
>1084
CACUCCUGC
>1085
CACUCCUUC
>1086
CACUCGGCC
>1087
CACUCGGCC
>1088
CACUCGGUC
>1089
CACUCUACA
>1090
CACUCUCAG
>1091
CACUCUGCC
>1092
CACUCUGCC
>1093
CACUCUGCC
>1094
CAGACACUA
>1095
CAGACAGCU
>1096
CAGACAGGC
>1097
CAGACAUGG
>1098
CAGACAUUA
>1099
CAGACAUUU
>1100
CAGACAUUU
>1101
CAGACCGGA
>1102
CAGACGAGC
>1103
CAGACUCAA
>1104
CAGACUCGA
>1105
CAGACUGAA
>1106
CAGACUGAA
>1107
CAGACUGAC
>1108
CAGACUGAC
>1109
CAGACUGAU
>1110
CAGACUGAU
>1111
CAGACUGGA
>1112
CAGACUGGC
>1113
CAGACUGGU
>1114
CAGACUGUA
>1115
CAGACUGUA
>1116
CAGACUGUC
>1117
CAGACUGUG
>1118
CAGACUGUU
>1119
CAGACUGUU
>1120
CAGACUGUU
>1121
CAGACUGUU
>1122
CAGACUUGA
>1123
CAGACUUGC
>1124
CAGACUUGC
>1125
CAGACUUGC
>1126
CAGACUUGG
>1127
CAGACUUGG
>1128
CAGACUUUC
>1129
CAGCCAAGG
>1130
CAGCCAAGU
>1131
CAGCCACAC
>1132
CAGCCACCG
>1133
CAGCCACCU
>1134
CAGCCAGGA
>1135
CAGCCAGGA
>1136
CAGCCAGGC
>1137
CAGCCAGGG
>1138
CAGCCAGGG
>1139
CAGCCAGUC
>1140
CAGCCAGUC
>1141
CAGCCCAGA
>1142
CAGCCCAGC
>1143
CAGCCCUGC
>1144
CAGCCCUGC
>1145
CAGCCCUGC
>1146
CAGCCGCUA
>1147
CAGCCUCAU
>1148
CAGCCUCCG
>1149
CAGCCUCUC
>1150
CAGCCUCUG
>1151
CAGCCUCUG
>1152
CAGCCUCUU
>1153
CAGCCUGCA
>1154
CAGCCUGGA
>1155
CAGCCUGGC
>1156
CAGCCUUUG
>1157
CAGCCUUUG
>1158
CAGGCCACA
>1159
CAGGCCAGG
>1160
CAGGCCAUC
>1161
CAGGCCCAG
>1162
CAGGCCCAG
>1163
CAGGCCCCG
>1164
CAGGCCUCC
>1165
CAGGCCUCC
>1166
CAGGCUCAG
>1167
CAGGCUCUG
>1168
CAGGCUGUG
>1169
CAGUCAAGC
>1170
CAGUCAAGU
>1171
CAGUCAAGU
>1172
CAGUCAAGU
>1173
CAGUCACAG
>1174
CAGUCACAG
>1175
CAGUCACAG
>1176
CAGUCACAG
>1177
CAGUCACAG
>1178
CAGUCACCG
>1179
CAGUCAGGC
>1180
CAGUCAGGC
>1181
CAGUCCAAG
>1182
CAGUCCAGU
>1183
CAGUCCCAG
>1184
CAGUCCUAC
>1185
CAGUCCUAC
>1186
CAGUCCUAC
>1187
CAGUCCUGC
>1188
CAGUCCUGC
>1189
CAGUCCUGC
>1190
CAGUCCUGC
>1191
CAGUCGUGG
>1192
CAGUCUGCU
>1193
CAGUCUUAC
>1194
CAUACGUGA
>1195
CAUCCACUU
>1196
CAUCCAGAC
>1197
CAUCCAUGC
>1198
CAUCCCAGA
>1199
CAUCCCAGC
>1200
CAUCCCAGG
>1201
CAUCCCAGU
>1202
CAUCCCCAG
>1203
CAUCCCCCC
>1204
CAUCCGCUG
>1205
CAUCCUCAU
>1206
CAUCCUGCC
>1207
CAUCCUGCC
>1208
CAUCCUGCC
>1209
CAUCCUGCC
>1210
CAUCCUGCC
>1211
CAUCCUGCC
>1212
CAUCCUGCC
>1213
CAUCCUGCC
>1214
CAUCCUGCC
>1215
CAUCCUGCC
>1216
CAUCCUGCC
>1217
CAUCCUGGC
>1218
CAUCCUUCA
>1219
CAUGCAAAA
>1220
CAUGCAAAU
>1221
CAUGCAAGA
>1222
CAUGCAAGG
>1223
CAUGCAAGU
>1224
CAUGCACAA
>1225
CAUGCACAU
>1226
CAUGCACGC
>1227
CAUGCCCAG
>1228
CAUGCCCCA
>1229
CAUGCCCUG
>1230
CAUGCCGAU
>1231
CAUGCCUCC
>1232
CAUGCCUGG
>1233
CAUGCGCAU
>1234
CAUGCGGCU
>1235
CAUGCUAGA
>1236
CAUGCUAGA
>1237
CAUGCUAGA
>1238
CAUGCUAUA
>1239
CAUGCUAUU
>1240
CAUGCUAUU
>1241
CAUGCUAUU
>1242
CAUGCUCCA
>1243
CAUGCUCUG
>1244
CAUGCUGAA
>1245
CAUGCUGAG
>1246
CAUGCUGAU
>1247
CAUGCUGAU
>1248
CAUGCUGAU
>1249
CAUGCUGCC
>1250
CAUGCUGGA
>1251
CAUGCUGGA
>1252
CAUGCUGGA
>1253
CAUGCUGGA
>1254
CAUGCUGGA
>1255
CAUGCUGGA
>1256
CAUGCUGGA
>1257
CAUGCUGGA
>1258
CAUGCUGGA
>1259
CAUGCUGGA
>1260
CAUGCUGGC
>1261
CAUGCUGGC
>1262
CAUGCUGGC
>1263
CAUGCUGGC
>1264
CAUGCUGGG
>1265
CAUGCUGGG
>1266
CAUGCUGGU
>1267
CAUGCUGGU
>1268
CAUGCUGGU
>1269
CAUGCUGGU
>1270
CAUGCUGUG
>1271
CAUGCUGUU
>1272
CAUGCUGUU
>1273
CAUGCUGUU
>1274
CAUGCUUUC
>1275
CAUUCAAGU
>1276
CAUUCCAGA
>1277
CAUUCCAGC
>1278
CAUUCCAGG
>1279
CAUUCCAGG
>1280
CAUUCCAUG
>1281
CAUUCCAUG
>1282
CAUUCCAUU
>1283
CAUUCCCAG
>1284
CAUUCCCAG
>1285
CAUUCCCAG
>1286
CAUUCCCAG
>1287
CAUUCCCCA
>1288
CAUUCCGGC
>1289
CAUUCCUAC
>1290
CAUUCCUAC
>1291
CAUUCCUCC
>1292
CAUUCCUGC
>1293
CAUUCCUGC
>1294
CAUUCCUGC
>1295
CAUUCCUGC
>1296
CAUUCCUGG
>1297
CAUUCCUGU
>1298
CAUUCCUUC
>1299
CAUUCCUUU
>1300
CAUUCCUUU
>1301
CAUUCUCAG
>1302
CAUUCUCAG
>1303
CAUUCUCAG
>1304
CAUUCUCAG
>1305
CAUUCUCUG
>1306
CAUUCUGCA
>1307
CAUUCUGCC
>1308
CCAACAAGA
>1309
CCAACAAGA
>1310
CCAACAAGA
>1311
CCAACAAGA
>1312
CCAACAAGA
>1313
CCAACAAGA
>1314
CCAACAAGU
>1315
CCAACAAGU
>1316
CCAACACAG
>1317
CCAACCAAC
>1318
CCAACCACA
>1319
CCAACCAGA
>1320
CCAACCAGU
>1321
CCAACCUCC
>1322
CCAACCUCC
>1323
CCAACGAGG
>1324
CCAACUCGG
>1325
CCACCAGGG
>1326
CCACCAGGU
>1327
CCACCAGUC
>1328
CCACCCAGA
>1329
CCACCCAGA
>1330
CCACCCCAG
>1331
CCACCCCAG
>1332
CCACCCCCA
>1333
CCACCCUAC
>1334
CCACCCUCC
>1335
CCACCCUGC
>1336
CCACCGGAG
>1337
CCACCUCAA
>1338
CCACCUCUU
>1339
CCACCUGCC
>1340
CCACCUGCU
>1341
CCAGCAAAU
>1342
CCAGCAACU
>1343
CCAGCAAGA
>1344
CCAGCAAGA
>1345
CCAGCAAGA
>1346
CCAGCAAGA
>1347
CCAGCAAGC
>1348
CCAGCACAC
>1349
CCAGCACAG
>1350
CCAGCACAG
>1351
CCAGCACAU
>1352
CCAGCACAU
>1353
CCAGCACAU
>1354
CCAGCACCA
>1355
CCAGCACCC
>1356
CCAGCACCU
>1357
CCAGCAGCU
>1358
CCAGCAGGG
>1359
CCAGCAGUC
>1360
CCAGCAGUU
>1361
CCAGCCACU
>1362
CCAGCCACU
>1363
CCAGCCAGG
>1364
CCAGCCAGU
>1365
CCAGCCAGU
>1366
CCAGCCAUG
>1367
CCAGCCCAG
>1368
CCAGCCCAG
>1369
CCAGCCCAG
>1370
CCAGCCUGG
>1371
CCAGCCUGG
>1372
CCAGCCUGG
>1373
CCAGCCUGG
>1374
CCAGCCUUG
>1375
CCAGCCUUG
>1376
CCAGCGCAG
>1377
CCAGCGCCA
>1378
CCAGCGUCG
>1379
CCAGCUACC
>1380
CCAGCUCGG
>1381
CCAGCUCGG
>1382
CCAGCUCGG
>1383
CCAGCUCGG
>1384
CCAUCACAU
>1385
CCAUCAGGA
>1386
CCAUCAUUG
>1387
CCAUCCAGA
>1388
CCAUCCAGA
>1389
CCAUCCAGG
>1390
CCAUCCAGG
>1391
CCAUCCAGG
>1392
CCAUCCAGU
>1393
CCAUCCCAG
>1394
CCAUCCCAG
>1395
CCAUCCCAG
>1396
CCAUCCCAG
>1397
CCAUCCCAG
>1398
CCAUCCCCA
>1399
CCAUCCCCA
>1400
CCAUCCCCA
>1401
CCAUCCCCC
>1402
CCAUCCCCU
>1403
CCAUCCGCU
>1404
CCAUCCGGC
>1405
CCAUCCGUC
>1406
CCAUCCUAC
>1407
CCAUCCUAC
>1408
CCAUCCUAU
>1409
CCAUCCUCA
>1410
CCAUCCUCC
>1411
CCAUCCUCC
>1412
CCAUCCUCC
>1413
CCAUCCUCC
>1414
CCAUCCUGC
>1415
CCAUCCUGC
>1416
CCAUCCUGC
>1417
CCAUCCUGC
>1418
CCAUCCUGC
>1419
CCAUCCUGG
>1420
CCAUCCUGG
>1421
CCAUCUCAA
>1422
CCAUCUCAA
>1423
CCCACAACA
>1424
CCCACAAGC
>1425
CCCACAAGU
>1426
CCCACACCG
>1427
CCCACAGCC
>1428
CCCACAUUG
>1429
CCCACCACA
>1430
CCCACCAGG
>1431
CCCACCCAA
>1432
CCCACCGUU
>1433
CCCACCUGC
>1434
CCCACGUUU
>1435
CCCACUAAA
>1436
CCCACUAGA
>1437
CCCACUCGG
>1438
CCCACUCUG
>1439
CCCACUGCA
>1440
CCCACUGCA
>1441
CCCACUGGG
>1442
CCCACUGGU
>1443
CCCACUGUA
>1444
CCCACUGUG
>1445
CCCACUGUG
>1446
CCCACUGUU
>1447
CCCACUUCC
>1448
CCCCCAGCC
>1449
CCCCCCACC
>1450
CCCCCCAGC
>1451
CCCCCCCAG
>1452
CCCCCCCCA
>1453
CCCCCCCCA
>1454
CCCCCCCCC
>1455
CCCCCCCCC
>1456
CCCCCCGUU
>1457
CCCCCGUAA
>1458
CCCGCAAGA
>1459
CCCGCACCG
>1460
CCCGCCCAG
>1461
CCCGCCCCG
>1462
CCCGCCCCG
>1463
CCCGCCCCG
>1464
CCCGCCCCG
>1465
CCCGCCCCG
>1466
CCCGCCCCG
>1467
CCCGCCCUC
>1468
CCCGCCCUG
>1469
CCCGCCCUG
>1470
CCCGCCCUG
>1471
CCCGCCCUG
>1472
CCCGCCCUG
>1473
CCCGCCUGU
>1474
CCCGCCUUC
>1475
CCCGCGCCC
>1476
CCCGCGCCC
>1477
CCCGCGCCG
>1478
CCCGCGCCG
>1479
CCCGCGCUG
>1480
CCCGCUAAC
>1481
CCCGCUAGA
>1482
CCCGCUCAG
>1483
CCCUCAACC
>1484
CCCUCAACC
>1485
CCCUCAUCC
>1486
CCCUCAUUC
>1487
CCCUCAUUG
>1488
CCCUCCAGA
>1489
CCCUCCAGG
>1490
CCCUCCAGG
>1491
CCCUCCCAG
>1492
CCCUCCCAG
>1493
CCCUCCCAG
>1494
CCCUCCCAG
>1495
CCCUCCCAG
>1496
CCCUCCCCA
>1497
CCCUCCCCC
>1498
CCCUCCCCG
>1499
CCCUCCCCG
>1500
CCCUCCCCG
>1501
CCCUCCGUG
>1502
CCCUCCUAC
>1503
CCCUCCUAC
>1504
CCCUCCUCA
>1505
CCCUCCUCC
>1506
CCCUCUACU
>1507
CCCUCUCAG
>1508
CCGACCUGC
>1509
CCGCCAAGG
>1510
CCGCCACAC
>1511
CCGCCACCU
>1512
CCGCCCCAG
>1513
CCGCCCCCG
>1514
CCGCCCCGA
>1515
CCGCCCGUC
>1516
CCGCCCUAC
>1517
CCGCCCUAC
>1518
CCGCCCUCC
>1519
CCGCCCUCC
>1520
CCGCCCUGC
>1521
CCGCCCUGC
>1522
CCGCCCUGC
>1523
CCGCCCUGC
>1524
CCGCCUUUG
>1525
CCGGCACAC
>1526
CCGGCACAG
>1527
CCGGCACAU
>1528
CCGGCACCC
>1529
CCGGCCAGG
>1530
CCGGCCCAG
>1531
CCGGCCCAG
>1532
CCGGCCCAG
>1533
CCGGCCCCA
>1534
CCGGCCCCG
>1535
CCGGCCCCG
>1536
CCGGCCCUC
>1537
CCGGCCCUC
>1538
CCGGCCCUG
>1539
CCGGCCGGC
>1540
CCGGCCUCC
>1541
CCGGCCUCC
>1542
CCGGCCUCC
>1543
CCGGCCUCC
>1544
CCGGCCUGG
>1545
CCGGCGCCA
>1546
CCGGCGCCU
>1547
CCGGCUCAG
>1548
CCGGCUCGG
>1549
CCGGCUCGG
>1550
CCGGCUCUG
>1551
CCGUCACAG
>1552
CCGUCACAG
>1553
CCGUCAGGG
>1554
CCGUCCAGG
>1555
CCGUCCAGG
>1556
CCGUCCCAG
>1557
CCGUCCCCG
>1558
CCGUCCCGG
>1559
CCGUCCCUA
>1560
CCGUCCCUG
>1561
CCGUCCGUC
>1562
CCGUCCUAC
>1563
CCGUCCUAC
>1564
CCGUCCUCC
>1565
CCGUCCUCC
>1566
CCGUCCUGC
>1567
CCGUCCUGC
>1568
CCGUCCUGC
>1569
CCGUCCUUG
>1570
CCUACACAG
>1571
CCUACUCGG
>1572
CCUACUCUC
>1573
CCUCCAACA
>1574
CCUCCAACC
>1575
CCUCCACAG
>1576
CCUCCACUG
>1577
CCUCCAGGA
>1578
CCUCCAGGA
>1579
CCUCCAGGC
>1580
CCUCCAGGG
>1581
CCUCCAGGU
>1582
CCUCCAUAA
>1583
CCUCCAUAA
>1584
CCUCCCAGA
>1585
CCUCCCAGC
>1586
CCUCCCAGC
>1587
CCUCCCAGG
>1588
CCUCCCAGG
>1589
CCUCCCAGG
>1590
CCUCCCCAG
>1591
CCUCCCCAG
>1592
CCUCCCCAG
>1593
CCUCCCCAG
>1594
CCUCCCCAG
>1595
CCUCCCCAG
>1596
CCUCCCCAG
>1597
CCUCCCCCA
>1598
CCUCCCCCA
>1599
CCUCCCCCA
>1600
CCUCCCCCG
>1601
CCUCCCCCG
>1602
CCUCCCCGA
>1603
CCUCCCCGG
>1604
CCUCCCUAC
>1605
CCUCCCUAC
>1606
CCUCCCUGC
>1607
CCUCCCUGU
>1608
CCUCCGCAU
>1609
CCUCCGCCG
>1610
CCUCCGUAU
>1611
CCUCCGUCC
>1612
CCUCCGUGC
>1613
CCUCCUAUC
>1614
CCUCCUCAA
>1615
CCUCCUCCA
>1616
CCUCCUCCC
>1617
CCUCCUCUC
>1618
CCUCCUCUG
>1619
CCUCCUGCC
>1620
CCUCCUGCC
>1621
CCUCCUUAA
>1622
CCUCCUUAA
>1623
CCUCCUUCA
>1624
CCUCCUUCC
>1625
CCUCCUUGA
>1626
CCUCCUUGU
>1627
CCUGCAAAU
>1628
CCUGCAAAU
>1629
CCUGCAAAU
>1630
CCUGCAAGA
>1631
CCUGCACAA
>1632
CCUGCACAU
>1633
CCUGCACGG
>1634
CCUGCAGCG
>1635
CCUGCAGCU
>1636
CCUGCCACA
>1637
CCUGCCCAG
>1638
CCUGCCCCA
>1639
CCUGCCCCG
>1640
CCUGCCCCG
>1641
CCUGCCCUA
>1642
CCUGCCCUG
>1643
CCUGCCUCC
>1644
CCUGCGCAA
>1645
CCUGCGCAU
>1646
CCUGCGCAU
>1647
CCUGCGCCA
>1648
CCUGCGCCC
>1649
CCUGCGCCU
>1650
CCUGCGCCU
>1651
CCUGCGCCU
>1652
CCUGCGCCU
>1653
CCUGCGCGG
>1654
CCUGCGCUC
>1655
CCUGCGCUG
>1656
CCUGCGCUG
>1657
CCUGCGCUU
>1658
CCUGCGGCU
>1659
CCUGCGGGA
>1660
CCUGCGGGG
>1661
CCUGCGUCU
>1662
CCUGCGUCU
>1663
CCUGCUAAU
>1664
CCUGCUAGA
>1665
CCUGCUAGU
>1666
CCUGCUAUU
>1667
CCUGCUCCU
>1668
CCUGCUCGG
>1669
CCUGCUCGG
>1670
CCUGCUCGG
>1671
CCUGCUCUA
>1672
CCUGCUCUG
>1673
CCUGCUCUG
>1674
CCUGCUGAA
>1675
CCUGCUGAG
>1676
CCUGCUGAU
>1677
CCUGCUGCU
>1678
CCUGCUGCU
>1679
CCUGCUGCU
>1680
CCUGCUGGA
>1681
CCUGCUGGC
>1682
CCUGCUGGG
>1683
CCUGCUGGG
>1684
CCUGCUGGG
>1685
CCUGCUGGU
>1686
CCUGCUGGU
>1687
CCUGCUGGU
>1688
CCUGCUGGU
>1689
CCUGCUGUA
>1690
CCUGCUGUG
>1691
CCUGCUGUU
>1692
CCUGCUGUU
>1693
CCUGCUGUU
>1694
CCUGCUGUU
>1695
CCUGCUGUU
>1696
CCUUCAUGU
>1697
CCUUCAUUA
>1698
CCUUCCAAG
>1699
CCUUCCAGA
>1700
CCUUCCAGC
>1701
CCUUCCAGG
>1702
CCUUCCAGG
>1703
CCUUCCAGG
>1704
CCUUCCAGG
>1705
CCUUCCAGG
>1706
CCUUCCAGG
>1707
CCUUCCAUG
>1708
CCUUCCCAG
>1709
CCUUCCCAG
>1710
CCUUCCCAG
>1711
CCUUCCCAG
>1712
CCUUCCCAG
>1713
CCUUCCCAG
>1714
CCUUCCCAG
>1715
CCUUCCCAG
>1716
CCUUCCCAG
>1717
CCUUCCCAG
>1718
CCUUCCCAG
>1719
CCUUCCCAG
>1720
CCUUCCCCA
>1721
CCUUCCCCA
>1722
CCUUCCCCA
>1723
CCUUCCCGG
>1724
CCUUCCCUC
>1725
CCUUCCCUC
>1726
CCUUCCCUC
>1727
CCUUCCCUG
>1728
CCUUCCCUG
>1729
CCUUCCGGC
>1730
CCUUCCUAC
>1731
CCUUCCUAC
>1732
CCUUCCUAC
>1733
CCUUCCUAC
>1734
CCUUCCUAC
>1735
CCUUCCUAC
>1736
CCUUCCUAG
>1737
CCUUCCUCU
>1738
CCUUCCUGC
>1739
CCUUCCUGC
>1740
CCUUCCUGC
>1741
CCUUCCUGC
>1742
CCUUCCUGC
>1743
CCUUCCUGC
>1744
CCUUCCUGC
>1745
CCUUCCUGC
>1746
CCUUCCUGC
>1747
CCUUCCUGC
>1748
CCUUCCUGC
>1749
CCUUCCUGC
>1750
CCUUCCUGC
>1751
CCUUCCUGC
>1752
CCUUCCUGC
>1753
CCUUCCUGC
>1754
CCUUCCUUG
>1755
CCUUCUCAG
>1756
CCUUCUCAG
>1757
CCUUCUUAA
>1758
CGACCAACU
>1759
CGACCUCCG
>1760
CGACCUCGA
>1761
CGACCUCGG
>1762
CGACCUGCC
>1763
CGAGCAACU
>1764
CGAGCACAA
>1765
CGAGCACAG
>1766
CGAGCACAG
>1767
CGAGCACAG
>1768
CGAGCACAG
>1769
CGAGCACAG
>1770
CGAGCACAG
>1771
CGAGCACAU
>1772
CGAGCAGCA
>1773
CGAGCAGUC
>1774
CGAGCCAGC
>1775
CGAGCCAGG
>1776
CGAGCCUGG
>1777
CGAGCUCAG
>1778
CGAGCUCGG
>1779
CGAGCUCUA
>1780
CGAGCUCUA
>1781
CGAGCUCUG
>1782
CGAUCACAG
>1783
CGAUCCAGG
>1784
CGAUCCCCC
>1785
CGAUCCCCG
>1786
CGAUCCGUC
>1787
CGAUCCUAC
>1788
CGAUCUGCU
>1789
CGCACCAAC
>1790
CGCACCUGC
>1791
CGCACCUUG
>1792
CGCACUCGG
>1793
CGCCCCCAG
>1794
CGCCCCCAG
>1795
CGCCCGUCA
>1796
CGCCCUGCC
>1797
CGCGCACCA
>1798
CGCGCAGGU
>1799
CGCGCCAAG
>1800
CGCGCCAAG
>1801
CGCGCGGGC
>1802
CGCGCUCGG
>1803
CGCUCAGGU
>1804
CGCUCCAGA
>1805
CGCUCCAGG
>1806
CGCUCCCAG
>1807
CGCUCCCCG
>1808
CGCUCCUCU
>1809
CGCUCCUGC
>1810
CGCUCCUGC
>1811
CGCUCUAAA
>1812
CGCUCUACC
>1813
CGCUCUACC
>1814
CGCUCUGCC
>1815
CGCUCUGCC
>1816
CGCUCUGCC
>1817
CGCUCUGCU
>1818
CGGACACAA
>1819
CGGACACAG
>1820
CGGACACAG
>1821
CGGACACUG
>1822
CGGACACUG
>1823
CGGACACUG
>1824
CGGACAGCA
>1825
CGGACAUCG
>1826
CGGACCGUU
>1827
CGGACUAUG
>1828
CGGACUAUU
>1829
CGGACUCAA
>1830
CGGACUCAG
>1831
CGGACUCAG
>1832
CGGACUCAG
>1833
CGGACUCAG
>1834
CGGACUCAG
>1835
CGGACUCAU
>1836
CGGACUCCA
>1837
CGGACUCGC
>1838
CGGACUCGC
>1839
CGGACUCGC
>1840
CGGACUCGG
>1841
CGGACUCUA
>1842
CGGACUCUG
>1843
CGGACUGAA
>1844
CGGACUGAC
>1845
CGGACUGAG
>1846
CGGACUGAG
>1847
CGGACUGAU
>1848
CGGACUGCA
>1849
CGGACUGCA
>1850
CGGACUGCC
>1851
CGGACUGCC
>1852
CGGACUGCG
>1853
CGGACUGCU
>1854
CGGACUGCU
>1855
CGGACUGGA
>1856
CGGACUGGA
>1857
CGGACUGGA
>1858
CGGACUGGA
>1859
CGGACUGGA
>1860
CGGACUGGA
>1861
CGGACUGGU
>1862
CGGACUGUA
>1863
CGGACUGUA
>1864
CGGACUGUA
>1865
CGGACUGUA
>1866
CGGACUGUC
>1867
CGGACUGUG
>1868
CGGACUGUU
>1869
CGGACUUAU
>1870
CGGACUUCA
>1871
CGGACUUCG
>1872
CGGACUUCU
>1873
CGGACUUCU
>1874
CGGACUUGA
>1875
CGGACUUGA
>1876
CGGACUUGC
>1877
CGGACUUGC
>1878
CGGACUUGC
>1879
CGGACUUGG
>1880
CGGACUUGG
>1881
CGGACUUGG
>1882
CGGACUUGG
>1883
CGGACUUGG
>1884
CGGACUUGU
>1885
CGGACUUGU
>1886
CGGACUUUC
>1887
CGGACUUUC
>1888
CGGACUUUC
>1889
CGGACUUUG
>1890
CGGACUUUG
>1891
CGGACUUUG
>1892
CGGACUUUU
>1893
CGGACUUUU
>1894
CGGCCAAGG
>1895
CGGCCAAGG
>1896
CGGCCACAG
>1897
CGGCCAGGA
>1898
CGGCCCAGA
>1899
CGGCCCAGC
>1900
CGGCCCAGG
>1901
CGGCCCAGG
>1902
CGGCCCCGG
>1903
CGGCCCCGG
>1904
CGGCCCUCC
>1905
CGGCCCUCC
>1906
CGGCCCUCC
>1907
CGGCCCUGC
>1908
CGGCCGCAC
>1909
CGGCCGCCG
>1910
CGGCCGGCC
>1911
CGGCCUGGC
>1912
CGGGCCCAG
>1913
CGGGCCCAG
>1914
CGGGCUCGG
>1915
CGGGCUCGG
>1916
CGGGCUCGG
>1917
CGGGCUCGG
>1918
CGGUCACAG
>1919
CGGUCAGGA
>1920
CGGUCAGUC
>1921
CGGUCCAGA
>1922
CGGUCCAGG
>1923
CGGUCCAGG
>1924
CGGUCCAGG
>1925
CGGUCCCAG
>1926
CGGUCCCAG
>1927
CGGUCCCAG
>1928
CGGUCCCCA
>1929
CGGUCCCCG
>1930
CGGUCCGGC
>1931
CGGUCCUAC
>1932
CGGUCUGCA
>1933
CGUCCCGCC
>1934
CGUCCCUAC
>1935
CGUCCCUGC
>1936
CGUCCGCGG
>1937
CGUCCUAGA
>1938
CGUCCUCCA
>1939
CGUCCUGCC
>1940
CGUCCUGCC
>1941
CGUCCUGCC
>1942
CGUCCUGCC
>1943
CGUCCUUGA
>1944
CGUGCACCC
>1945
CGUGCCAAG
>1946
CGUGCCACA
>1947
CGUGCCAGC
>1948
CGUGCCCAG
>1949
CGUGCUCGG
>1950
CGUGCUGAU
>1951
CGUGCUGGA
>1952
CGUGCUGGU
>1953
CGUGCUGGU
>1954
CGUGCUGUU
>1955
CGUUCAGGG
>1956
CGUUCCAAC
>1957
CGUUCCAAG
>1958
CGUUCCAGG
>1959
CGUUCCAGG
>1960
CGUUCCAGG
>1961
CGUUCCCAG
>1962
CGUUCCGUC
>1963
CGUUCCUAC
>1964
CGUUCCUGC
>1965
CGUUCCUGC
>1966
CGUUCCUGG
>1967
CGUUCUCAG
>1968
CUAACAAGA
>1969
CUAACAAGA
>1970
CUAACAAGA
>1971
CUAACCAGC
>1972
CUACCAAAC
>1973
CUACCACUC
>1974
CUACCAGAC
>1975
CUACCAUGA
>1976
CUACCCAGA
>1977
CUACCCUCA
>1978
CUACCUUAA
>1979
CUAGCAAAU
>1980
CUAGCAAUA
>1981
CUAGCAAUG
>1982
CUAGCACAG
>1983
CUAGCACAU
>1984
CUAGCCCAG
>1985
CUAGCCCAG
>1986
CUAGCCUCU
>1987
CUAGCCUGG
>1988
CUAGCUCAG
>1989
CUAGCUCUC
>1990
CUAUCACAG
>1991
CUAUCCAAA
>1992
CUAUCCAGA
>1993
CUAUCCAGA
>1994
CUAUCCGGC
>1995
CUAUCCGUG
>1996
CUAUCCUAC
>1997
CUAUCCUCA
>1998
CUAUCCUCC
>1999
CUCACACAG
>2000
CUCACAGCU
>2001
CUCACAGCU
>2002
CUCACCCCG
>2003
CUCACCCUC
>2004
CUCACCCUG
>2005
CUCACCUCC
>2006
CUCACCUGC
>2007
CUCACCUGC
>2008
CUCACUACU
>2009
CUCACUCAC
>2010
CUCACUGCA
>2011
CUCCCAGAC
>2012
CUCCCAGAC
>2013
CUCCCAGAC
>2014
CUCCCAGAC
>2015
CUCCCAGCC
>2016
CUCCCAGCC
>2017
CUCCCAGCC
>2018
CUCCCAGCC
>2019
CUCCCAGCC
>2020
CUCCCAGGC
>2021
CUCCCAGUC
>2022
CUCCCAGUC
>2023
CUCCCCACA
>2024
CUCCCCACC
>2025
CUCCCCACC
>2026
CUCCCCAGC
>2027
CUCCCCAGC
>2028
CUCCCCAGC
>2029
CUCCCCCAG
>2030
CUCCCCCAG
>2031
CUCCCCCAG
>2032
CUCCCCCAG
>2033
CUCCCCCCA
>2034
CUCCCCGAC
>2035
CUCCCCGAC
>2036
CUCCCCGCC
>2037
CUCCCCGCC
>2038
CUCCCCGCC
>2039
CUCCCUCAC
>2040
CUCCCUGCC
>2041
CUCCCUGCC
>2042
CUCCCUGCC
>2043
CUCCCUGCC
>2044
CUCCCUGUA
>2045
CUCCCUUGU
>2046
CUCGCCCAG
>2047
CUCGCCCUG
>2048
CUCGCCCUG
>2049
CUCGCGCCG
>2050
CUCGCUGGC
>2051
CUCUCAGCC
>2052
CUCUCAGGG
>2053
CUCUCAGGU
>2054
CUCUCCAGA
>2055
CUCUCCAGA
>2056
CUCUCCAGA
>2057
CUCUCCCAG
>2058
CUCUCCCAG
>2059
CUCUCCCAG
>2060
CUCUCCCAG
>2061
CUCUCCCAG
>2062
CUCUCCCCA
>2063
CUCUCCCCG
>2064
CUCUCCGUC
>2065
CUCUCCGUC
>2066
CUCUCCUAC
>2067
CUCUCCUAC
>2068
CUCUCCUAC
>2069
CUCUCCUAC
>2070
CUCUCCUAC
>2071
CUCUCCUAC
>2072
CUCUCCUAC
>2073
CUCUCCUAC
>2074
CUCUCCUAC
>2075
CUCUCCUGC
>2076
CUCUCGGCC
>2077
CUCUCGGCC
>2078
CUCUCGGUC
>2079
CUCUCUCAG
>2080
CUGACAAUG
>2081
CUGACCGUA
>2082
CUGACCUAA
>2083
CUGACCUUG
>2084
CUGACGGUU
>2085
CUGACUCAG
>2086
CUGACUGAC
>2087
CUGACUGAU
>2088
CUGACUGCU
>2089
CUGACUGUG
>2090
CUGACUGUG
>2091
CUGCCAAGG
>2092
CUGCCAAGG
>2093
CUGCCACAA
>2094
CUGCCACAG
>2095
CUGCCACAG
>2096
CUGCCACAG
>2097
CUGCCACAG
>2098
CUGCCACAG
>2099
CUGCCACAG
>2100
CUGCCACCA
>2101
CUGCCACCA
>2102
CUGCCAGGA
>2103
CUGCCAGGC
>2104
CUGCCAGGG
>2105
CUGCCCAGA
>2106
CUGCCCAGA
>2107
CUGCCCAGA
>2108
CUGCCCAGA
>2109
CUGCCCAGG
>2110
CUGCCCAGU
>2111
CUGCCCAGU
>2112
CUGCCCCAC
>2113
CUGCCCCAG
>2114
CUGCCCCAG
>2115
CUGCCCCAG
>2116
CUGCCCCCA
>2117
CUGCCCCGG
>2118
CUGCCCGGC
>2119
CUGCCCUAC
>2120
CUGCCCUCA
>2121
CUGCCCUCC
>2122
CUGCCCUCC
>2123
CUGCCCUCC
>2124
CUGCCCUCC
>2125
CUGCCCUCC
>2126
CUGCCCUCC
>2127
CUGCCCUCC
>2128
CUGCCCUCC
>2129
CUGCCCUCC
>2130
CUGCCCUCC
>2131
CUGCCCUGC
>2132
CUGCCCUGC
>2133
CUGCCCUGC
>2134
CUGCCCUGC
>2135
CUGCCCUGC
>2136
CUGCCCUGC
>2137
CUGCCCUGC
>2138
CUGCCCUGC
>2139
CUGCCCUGC
>2140
CUGCCCUGC
>2141
CUGCCCUUU
>2142
CUGCCGAGC
>2143
CUGCCGCAG
>2144
CUGCCGUAA
>2145
CUGCCUCCG
>2146
CUGCCUCUG
>2147
CUGCCUUCU
>2148
CUGGCACAU
>2149
CUGGCCAAG
>2150
CUGGCCAAG
>2151
CUGGCCACA
>2152
CUGGCCACA
>2153
CUGGCCACA
>2154
CUGGCCAGG
>2155
CUGGCCAGG
>2156
CUGGCCAGG
>2157
CUGGCCCAG
>2158
CUGGCCCAG
>2159
CUGGCCCAG
>2160
CUGGCCCAG
>2161
CUGGCCCAG
>2162
CUGGCCCAG
>2163
CUGGCCCAG
>2164
CUGGCCCCG
>2165
CUGGCCUCC
>2166
CUGGCCUCC
>2167
CUGGCCUCC
>2168
CUGGCCUGG
>2169
CUGGCCUGG
>2170
CUGGCUCUA
>2171
CUGGCUCUG
>2172
CUGGCUCUG
>2173
CUGUCAAAG
>2174
CUGUCACGG
>2175
CUGUCAGGG
>2176
CUGUCCAGA
>2177
CUGUCCAGG
>2178
CUGUCCAGG
>2179
CUGUCCAGG
>2180
CUGUCCCAG
>2181
CUGUCCCAG
>2182
CUGUCCCCC
>2183
CUGUCCCCG
>2184
CUGUCCCCG
>2185
CUGUCCCCG
>2186
CUGUCCCCU
>2187
CUGUCCGUG
>2188
CUGUCCUAA
>2189
CUGUCCUAC
>2190
CUGUCCUAC
>2191
CUGUCCUAC
>2192
CUGUCCUAC
>2193
CUGUCCUAU
>2194
CUGUCCUCC
>2195
CUGUCUAGA
>2196
CUGUCUAGA
>2197
CUGUCUAGA
>2198
CUGUCUCAG
>2199
CUUCCAAGG
>2200
CUUCCACUA
>2201
CUUCCAGAC
>2202
CUUCCAGGA
>2203
CUUCCAGGA
>2204
CUUCCAGGC
>2205
CUUCCAGGC
>2206
CUUCCAGGG
>2207
CUUCCAGGU
>2208
CUUCCAGGU
>2209
CUUCCAGUC
>2210
CUUCCAUCU
>2211
CUUCCCAGA
>2212
CUUCCCAGA
>2213
CUUCCCAGA
>2214
CUUCCCAGC
>2215
CUUCCCAGC
>2216
CUUCCCAGU
>2217
CUUCCCAUA
>2218
CUUCCCCAC
>2219
CUUCCCCAG
>2220
CUUCCCCAG
>2221
CUUCCCCAG
>2222
CUUCCCCAG
>2223
CUUCCCCCA
>2224
CUUCCCCCG
>2225
CUUCCCCGA
>2226
CUUCCCCGG
>2227
CUUCCCGGG
>2228
CUUCCCUAC
>2229
CUUCCCUAC
>2230
CUUCCCUAC
>2231
CUUCCCUCC
>2232
CUUCCCUCC
>2233
CUUCCCUGC
>2234
CUUCCCUGC
>2235
CUUCCCUGC
>2236
CUUCCGGCC
>2237
CUUCCUCUC
>2238
CUUCCUGCC
>2239
CUUCCUGCC
>2240
CUUCCUGCC
>2241
CUUCCUGCC
>2242
CUUCCUGCC
>2243
CUUCCUGCC
>2244
CUUCCUGCC
>2245
CUUCCUGCC
>2246
CUUCCUGCC
>2247
CUUCCUGCC
>2248
CUUCCUGCC
>2249
CUUCCUGCC
>2250
CUUCCUGCC
>2251
CUUCCUGCC
>2252
CUUCCUGCC
>2253
CUUCCUGCC
>2254
CUUCCUGCC
>2255
CUUCCUGCC
>2256
CUUCCUGCC
>2257
CUUCCUGCC
>2258
CUUCCUGCC
>2259
CUUCCUGCC
>2260
CUUCCUGCC
>2261
CUUCCUGCC
>2262
CUUCCUGCC
>2263
CUUCCUGCC
>2264
CUUCCUGCC
>2265
CUUCCUGCG
>2266
CUUCCUGGC
>2267
CUUCCUUGU
>2268
CUUCCUUUG
>2269
CUUGCAAGA
>2270
CUUGCAAUU
>2271
CUUGCACAG
>2272
CUUGCCAAG
>2273
CUUGCCAAG
>2274
CUUGCCCAG
>2275
CUUGCCCAG
>2276
CUUGCCCAG
>2277
CUUGCCCUG
>2278
CUUGCUCUC
>2279
CUUGCUGAA
>2280
CUUGCUGAU
>2281
CUUGCUGCU
>2282
CUUGCUGGA
>2283
CUUGCUGGA
>2284
CUUGCUGGU
>2285
CUUGCUGGU
>2286
CUUGCUGGU
>2287
CUUUCACUA
>2288
CUUUCAUUG
>2289
CUUUCCAAC
>2290
CUUUCCAGA
>2291
CUUUCCAGA
>2292
CUUUCCAGA
>2293
CUUUCCAGG
>2294
CUUUCCAGG
>2295
CUUUCCAGG
>2296
CUUUCCAGG
>2297
CUUUCCAUU
>2298
CUUUCCCCU
>2299
CUUUCCUAC
>2300
CUUUCCUAC
>2301
CUUUCCUAC
>2302
CUUUCCUAC
>2303
CUUUCCUAC
>2304
CUUUCCUAC
>2305
CUUUCCUGC
>2306
CUUUCCUGC
>2307
CUUUCCUGC
>2308
CUUUCCUGC
>2309
CUUUCCUGC
>2310
CUUUCCUGC
>2311
CUUUCCUGC
>2312
CUUUCCUGC
>2313
CUUUCCUGC
>2314
CUUUCCUGC
>2315
CUUUCCUGG
>2316
CUUUCCUUG
>2317
GAAACCACA
>2318
GAAACCAGA
>2319
GAAACCAUC
>2320
GAACCAACC
>2321
GAACCCAAC
>2322
GAACCCCAG
>2323
GAACCCUCU
>2324
GAACCGCAC
>2325
GAACCUCAU
>2326
GAACCUCUG
>2327
GAACCUGAC
>2328
GAACCUGGC
>2329
GAACCUGGC
>2330
GAACCUGGC
>2331
GAACCUUAA
>2332
GAAGCCACA
>2333
GAAUCACAG
>2334
GAAUCCAGA
>2335
GAAUCCAGA
>2336
GAAUCCAGG
>2337
GAAUCCCAG
>2338
GAAUCCUAC
>2339
GAAUCCUUU
>2340
GACACAGAC
>2341
GACACAGAC
>2342
GACACAGAC
>2343
GACACCUUG
>2344
GACACGGCU
>2345
GACCCAGAC
>2346
GACCCAGAC
>2347
GACCCAGAU
>2348
GACCCUGCC
>2349
GACGCUGCG
>2350
GACGCUGCU
>2351
GACGCUGGA
>2352
GACGCUGGA
>2353
GACUCACAG
>2354
GACUCACCC
>2355
GACUCAGCC
>2356
GACUCAGCC
>2357
GACUCAGGC
>2358
GACUCCAGA
>2359
GACUCCGGG
>2360
GACUCCGUC
>2361
GACUCCUAC
>2362
GACUCCUGG
>2363
GACUCGGCC
>2364
GACUCGGCC
>2365
GACUCGGGU
>2366
GACUCUCAG
>2367
GACUCUGUC
>2368
GAGACAAAA
>2369
GAGACAAGU
>2370
GAGACACAG
>2371
GAGACACAU
>2372
GAGACACUC
>2373
GAGACACUG
>2374
GAGACACUG
>2375
GAGACACUU
>2376
GAGACACUU
>2377
GAGACACUU
>2378
GAGACACUU
>2379
GAGACAUGA
>2380
GAGACAUUG
>2381
GAGACAUUG
>2382
GAGACAUUU
>2383
GAGACAUUU
>2384
GAGACAUUU
>2385
GAGACAUUU
>2386
GAGACAUUU
>2387
GAGACCAAG
>2388
GAGACUAAC
>2389
GAGACUAAU
>2390
GAGACUCAA
>2391
GAGACUCAC
>2392
GAGACUCAG
>2393
GAGACUCAG
>2394
GAGACUCAU
>2395
GAGACUCAU
>2396
GAGACUCAU
>2397
GAGACUCCA
>2398
GAGACUCGA
>2399
GAGACUCUC
>2400
GAGACUCUC
>2401
GAGACUCUG
>2402
GAGACUGAA
>2403
GAGACUGAA
>2404
GAGACUGAA
>2405
GAGACUGAA
>2406
GAGACUGAA
>2407
GAGACUGAA
>2408
GAGACUGAA
>2409
GAGACUGAA
>2410
GAGACUGAA
>2411
GAGACUGAA
>2412
GAGACUGAA
>2413
GAGACUGAC
>2414
GAGACUGAC
>2415
GAGACUGAC
>2416
GAGACUGAC
>2417
GAGACUGAG
>2418
GAGACUGAG
>2419
GAGACUGAG
>2420
GAGACUGAG
>2421
GAGACUGAG
>2422
GAGACUGAG
>2423
GAGACUGAG
>2424
GAGACUGAG
>2425
GAGACUGAG
>2426
GAGACUGAU
>2427
GAGACUGAU
>2428
GAGACUGAU
>2429
GAGACUGCG
>2430
GAGACUGCU
>2431
GAGACUGGA
>2432
GAGACUGGA
>2433
GAGACUGGA
>2434
GAGACUGGA
>2435
GAGACUGGC
>2436
GAGACUGGC
>2437
GAGACUGGG
>2438
GAGACUGGG
>2439
GAGACUGUA
>2440
GAGACUGUA
>2441
GAGACUGUA
>2442
GAGACUGUA
>2443
GAGACUGUC
>2444
GAGACUGUC
>2445
GAGACUGUC
>2446
GAGACUGUC
>2447
GAGACUGUC
>2448
GAGACUGUG
>2449
GAGACUGUG
>2450
GAGACUGUG
>2451
GAGACUGUG
>2452
GAGACUGUG
>2453
GAGACUGUG
>2454
GAGACUGUU
>2455
GAGACUGUU
>2456
GAGACUUAG
>2457
GAGACUUAU
>2458
GAGACUUAU
>2459
GAGACUUAU
>2460
GAGACUUGA
>2461
GAGACUUGG
>2462
GAGACUUGG
>2463
GAGACUUGG
>2464
GAGACUUGG
>2465
GAGACUUGG
>2466
GAGACUUGG
>2467
GAGACUUGG
>2468
GAGACUUGG
>2469
GAGACUUGG
>2470
GAGACUUGU
>2471
GAGACUUUC
>2472
GAGACUUUC
>2473
GAGACUUUC
>2474
GAGACUUUC
>2475
GAGACUUUC
>2476
GAGACUUUG
>2477
GAGACUUUG
>2478
GAGACUUUU
>2479
GAGCCAAAG
>2480
GAGCCACAG
>2481
GAGCCACUG
>2482
GAGCCACUU
>2483
GAGCCAGCC
>2484
GAGCCAGGU
>2485
GAGCCAGGU
>2486
GAGCCAGUC
>2487
GAGCCCAGC
>2488
GAGCCCAGC
>2489
GAGCCCAGG
>2490
GAGCCCCAG
>2491
GAGCCCUUG
>2492
GAGCCGGAC
>2493
GAGCCGGCC
>2494
GAGCCGUCC
>2495
GAGCCUCAA
>2496
GAGCCUCAG
>2497
GAGCCUCAU
>2498
GAGCCUCGU
>2499
GAGCCUCUA
>2500
GAGCCUCUU
>2501
GAGCCUGCU
>2502
GAGCCUGGC
>2503
GAGCCUGUU
>2504
GAGCCUUUA
>2505
GAGCCUUUG
>2506
GAGGCAAGA
>2507
GAGGCACCA
>2508
GAGGCCAGG
>2509
GAGGCCAGG
>2510
GAGGCCCAG
>2511
GAGGCCUCC
>2512
GAGUCACAG
>2513
GAGUCACAG
>2514
GAGUCCAGA
>2515
GAGUCCAGA
>2516
GAGUCCAGC
>2517
GAGUCCAGG
>2518
GAGUCCAGG
>2519
GAGUCCAGU
>2520
GAGUCCAUA
>2521
GAGUCCCAG
>2522
GAGUCCCCA
>2523
GAGUCCCCG
>2524
GAGUCCGGC
>2525
GAGUCCUAC
>2526
GAGUCCUAC
>2527
GAGUCCUAC
>2528
GAGUCCUAG
>2529
GAGUCCUGC
>2530
GAGUCCUGG
>2531
GAGUCGCCC
>2532
GAGUCGUUC
>2533
GAGUCUGAG
>2534
GAUACAGCC
>2535
GAUACGGGA
>2536
GAUCCAGAC
>2537
GAUCCAGGA
>2538
GAUCCAGGC
>2539
GAUCCAGGC
>2540
GAUCCAUUU
>2541
GAUCCCAGC
>2542
GAUCCCCAC
>2543
GAUCCCUAC
>2544
GAUCCGUCC
>2545
GAUCCUCCC
>2546
GAUCCUCUU
>2547
GAUCCUGCC
>2548
GAUCCUGCC
>2549
GAUCCUGCC
>2550
GAUCCUGCC
>2551
GAUGCUAGA
>2552
GAUGCUAGA
>2553
GAUGCUGAA
>2554
GAUGCUGAA
>2555
GAUGCUGAG
>2556
GAUGCUGAU
>2557
GAUGCUGAU
>2558
GAUGCUGAU
>2559
GAUGCUGGA
>2560
GAUGCUGGA
>2561
GAUGCUGGA
>2562
GAUGCUGGA
>2563
GAUGCUGGA
>2564
GAUGCUGGC
>2565
GAUGCUGGG
>2566
GAUGCUGGG
>2567
GAUGCUGGU
>2568
GAUGCUGGU
>2569
GAUGCUGUA
>2570
GAUGCUGUG
>2571
GAUGCUGUG
>2572
GAUGCUGUG
>2573
GAUGCUGUU
>2574
GAUGCUUGG
>2575
GAUUCCAGA
>2576
GAUUCCAGC
>2577
GAUUCCCAG
>2578
GAUUCCCAG
>2579
GAUUCCCGG
>2580
GAUUCCGGG
>2581
GAUUCCUAC
>2582
GAUUCCUCC
>2583
GAUUCCUGC
>2584
GAUUCCUGC
>2585
GAUUCUAAC
>2586
GAUUCUCAG
>2587
GAUUCUCAG
>2588
GAUUCUGCC
>2589
GCAACAAAA
>2590
GCAACAAAA
>2591
GCAACAAGU
>2592
GCAACAAGU
>2593
GCAACCCCA
>2594
GCAACGCAG
>2595
GCACCAACC
>2596
GCACCAAGG
>2597
GCACCCCAG
>2598
GCACCCUCC
>2599
GCACCGGCC
>2600
GCACCUGCC
>2601
GCACCUGCC
>2602
GCACCUUGU
>2603
GCAGCAGGU
>2604
GCAGCUACA
>2605
GCAGCUCAG
>2606
GCAGCUCAG
>2607
GCAGCUCAU
>2608
GCAUCAAGA
>2609
GCAUCCAGA
>2610
GCAUCCAGA
>2611
GCAUCCAGC
>2612
GCAUCCCAG
>2613
GCAUCCUAA
>2614
GCAUCCUAC
>2615
GCAUCCUAC
>2616
GCAUCCUGC
>2617
GCAUCCUGC
>2618
GCAUCUCAG
>2619
GCAUCUCAG
>2620
GCAUCUGCU
>2621
GCCACAAUG
>2622
GCCACAGCC
>2623
GCCACAGCC
>2624
GCCACAGCC
>2625
GCCACAGCC
>2626
GCCACAGCC
>2627
GCCACAGCC
>2628
GCCACAGCC
>2629
GCCACAGCC
>2630
GCCACAGCC
>2631
GCCACAGCC
>2632
GCCACAGUC
>2633
GCCACAGUC
>2634
GCCACAUGG
>2635
GCCACCAAU
>2636
GCCACCAGU
>2637
GCCACCGCG
>2638
GCCACCGGA
>2639
GCCACCUCA
>2640
GCCACCUUC
>2641
GCCACGGCC
>2642
GCCACUUAG
>2643
GCCCCACCC
>2644
GCCCCAGAC
>2645
GCCCCAGAC
>2646
GCCCCCAGC
>2647
GCCCCCAGC
>2648
GCCCCCAGU
>2649
GCCCCCCAC
>2650
GCCCCCCAG
>2651
GCCCCCCAG
>2652
GCCCCCCCA
>2653
GCCCCCCCC
>2654
GCCCCGACC
>2655
GCCCCGCCC
>2656
GCCCCGGCA
>2657
GCCCCGGCC
>2658
GCCGCAGCC
>2659
GCCGCCGGA
>2660
GCCGCCGGC
>2661
GCCGCGCCA
>2662
GCCGCGCCU
>2663
GCCUCAAUA
>2664
GCCUCAGCC
>2665
GCCUCAUAC
>2666
GCCUCAUGG
>2667
GCCUCAUUC
>2668
GCCUCCAAG
>2669
GCCUCCAGG
>2670
GCCUCCAGG
>2671
GCCUCCAGG
>2672
GCCUCCCAG
>2673
GCCUCCCAG
>2674
GCCUCCCAG
>2675
GCCUCCCAG
>2676
GCCUCCCUC
>2677
GCCUCCGGC
>2678
GCCUCCGUA
>2679
GCCUCCUAC
>2680
GCCUCCUAC
>2681
GCCUCCUGC
>2682
GCCUCGGCC
>2683
GCCUCGUGC
>2684
GCCUCUAAA
>2685
GCCUCUACC
>2686
GCCUCUCUG
>2687
GCCUCUGCU
>2688
GCGACCUCC
>2689
GCGACUGAG
>2690
GCGCCAAGG
>2691
GCGCCAAGG
>2692
GCGCCAGCC
>2693
GCGCCCCAG
>2694
GCGGCCAGG
>2695
GCGGCCCAG
>2696
GCGGCCUCC
>2697
GCGGCUCGG
>2698
GCGGCUCUG
>2699
GCGUCAAGG
>2700
GCGUCACAG
>2701
GCGUCCUAC
>2702
GCGUCCUCC
>2703
GCGUCCUGC
>2704
GCGUCCUGC
>2705
GCGUCCUGC
>2706
GCUACAAAA
>2707
GCUACAAAC
>2708
GCUACAAGA
>2709
GCUACAGCC
>2710
GCUACAGCC
>2711
GCUACAGCU
>2712
GCUACGAAU
>2713
GCUACUGAU
>2714
GCUCCAGGC
>2715
GCUCCAUCC
>2716
GCUCCCAGA
>2717
GCUCCCAGC
>2718
GCUCCCAGC
>2719
GCUCCCAGC
>2720
GCUCCCAGC
>2721
GCUCCCAGU
>2722
GCUCCCCAG
>2723
GCUCCCCAG
>2724
GCUCCCCAG
>2725
GCUCCCCGA
>2726
GCUCCCCGG
>2727
GCUCCCUGC
>2728
GCUCCUCUA
>2729
GCUCCUCUA
>2730
GCUCCUGCC
>2731
GCUCCUGCC
>2732
GCUCCUGCC
>2733
GCUCCUGGC
>2734
GCUCCUGGC
>2735
GCUCCUUCU
>2736
GCUCCUUGG
>2737
GCUCCUUUU
>2738
GCUGCAAGU
>2739
GCUGCCGCA
>2740
GCUGCGCAC
>2741
GCUGCGCAG
>2742
GCUGCGCCG
>2743
GCUGCGCCU
>2744
GCUGCGGUU
>2745
GCUGCUAAA
>2746
GCUGCUAGA
>2747
GCUGCUAUU
>2748
GCUGCUGCA
>2749
GCUGCUGCU
>2750
GCUGCUGCU
>2751
GCUGCUGGA
>2752
GCUGCUGGA
>2753
GCUGCUGGG
>2754
GCUGCUGGG
>2755
GCUGCUGGU
>2756
GCUGCUGUU
>2757
GCUGCUGUU
>2758
GCUUCCAGA
>2759
GCUUCCAGG
>2760
GCUUCCAGG
>2761
GCUUCCCAG
>2762
GCUUCCCAU
>2763
GCUUCCUGC
>2764
GCUUCCUGC
>2765
GCUUCCUGC
>2766
GCUUCCUGC
>2767
GCUUCCUGC
>2768
GCUUCCUGC
>2769
GCUUCCUGC
>2770
GCUUCUCAG
>2771
GCUUCUGGC
>2772
GCUUCUGGU
>2773
GGAACCCCA
>2774
GGACCACGC
>2775
GGACCCAGA
>2776
GGACCCCAG
>2777
GGACCCUGC
>2778
GGACCGCCC
>2779
GGAGCACAA
>2780
GGAGCACAU
>2781
GGAGCCAGA
>2782
GGAGCCAGG
>2783
GGAGCCAGG
>2784
GGAGCCAGU
>2785
GGAGCCCAG
>2786
GGAGCCCAG
>2787
GGAGCUCAG
>2788
GGAGCUCAG
>2789
GGAGCUCGG
>2790
GGAUCAAGU
>2791
GGAUCACGG
>2792
GGAUCAGUC
>2793
GGAUCCAGG
>2794
GGAUCCAGG
>2795
GGAUCCAGG
>2796
GGAUCCAGG
>2797
GGAUCCAUU
>2798
GGAUCCCAG
>2799
GGAUCCCAG
>2800
GGAUCCCCU
>2801
GGAUCCGGC
>2802
GGAUCCUAC
>2803
GGAUCCUAU
>2804
GGAUCCUCC
>2805
GGAUCCUCC
>2806
GGAUCCUGC
>2807
GGAUCCUGC
>2808
GGAUCCUGC
>2809
GGAUCCUGC
>2810
GGAUCCUGC
>2811
GGAUCUGCA
>2812
GGAUCUGCU
>2813
GGAUCUGCU
>2814
GGAUCUGCU
>2815
GGAUCUGCU
>2816
GGAUCUGGC
>2817
GGCACAAAA
>2818
GGCACACUG
>2819
GGCACAGAA
>2820
GGCACAGAC
>2821
GGCACAGAC
>2822
GGCACAGAC
>2823
GGCACAGAU
>2824
GGCACCAAG
>2825
GGCACCACU
>2826
GGCACCGCC
>2827
GGCCCAGAC
>2828
GGCCCAGAC
>2829
GGCCCAGCC
>2830
GGCCCAGCC
>2831
GGCCCAGGC
>2832
GGCCCAGGC
>2833
GGCCCAGGC
>2834
GGCCCAGGU
>2835
GGCCCCCAG
>2836
GGCCCCCCG
>2837
GGCCCCGAC
>2838
GGCCCCGCC
>2839
GGCCCUCGU
>2840
GGCCCUGCA
>2841
GGCCCUGCC
>2842
GGCCCUGCC
>2843
GGCCCUGCC
>2844
GGCCCUGCC
>2845
GGCCCUGCC
>2846
GGCCCUGCC
>2847
GGCCCUGCC
>2848
GGCCCUGCC
>2849
GGCCCUGCC
>2850
GGCCCUGCC
>2851
GGCCCUGCC
>2852
GGCCCUGCC
>2853
GGCCCUGCC
>2854
GGCGCAGUU
>2855
GGCGCCCAG
>2856
GGCGCGCAG
>2857
GGCUCAACG
>2858
GGCUCAGGG
>2859
GGCUCCAGG
>2860
GGCUCCAGG
>2861
GGCUCCAGG
>2862
GGCUCCCAG
>2863
GGCUCCCAG
>2864
GGCUCCCAG
>2865
GGCUCCCCG
>2866
GGCUCCGGC
>2867
GGCUCCGGG
>2868
GGCUCCGGG
>2869
GGCUCCUAC
>2870
GGCUCGGCC
>2871
GGCUCGGCC
>2872
GGCUCUAAA
>2873
GGCUCUACC
>2874
GGCUCUACC
>2875
GGCUCUACC
>2876
GGCUCUACC
>2877
GGCUCUACC
>2878
GGCUCUGCA
>2879
GGCUCUGCC
>2880
GGCUCUGCC
>2881
GGCUCUGCC
>2882
GGCUCUGGC
>2883
GGGACACGU
>2884
GGGACACUG
>2885
GGGACACUG
>2886
GGGACACUG
>2887
GGGACACUG
>2888
GGGACACUG
>2889
GGGACACUG
>2890
GGGACACUG
>2891
GGGACACUU
>2892
GGGACACUU
>2893
GGGACACUU
>2894
GGGACACUU
>2895
GGGACAUGG
>2896
GGGACAUUA
>2897
GGGACAUUA
>2898
GGGACAUUG
>2899
GGGACAUUU
>2900
GGGACAUUU
>2901
GGGACCCCC
>2902
GGGACCUGC
>2903
GGGACCUGU
>2904
GGGACGGCU
>2905
GGGACUAAC
>2906
GGGACUAAU
>2907
GGGACUACA
>2908
GGGACUAGA
>2909
GGGACUAGA
>2910
GGGACUAGU
>2911
GGGACUAUC
>2912
GGGACUAUC
>2913
GGGACUAUU
>2914
GGGACUAUU
>2915
GGGACUAUU
>2916
GGGACUCAA
>2917
GGGACUCAA
>2918
GGGACUCAC
>2919
GGGACUCAG
>2920
GGGACUCAG
>2921
GGGACUCAG
>2922
GGGACUCAG
>2923
GGGACUCAG
>2924
GGGACUCAG
>2925
GGGACUCAG
>2926
GGGACUCAG
>2927
GGGACUCAU
>2928
GGGACUCAU
>2929
GGGACUCAU
>2930
GGGACUCAU
>2931
GGGACUCCU
>2932
GGGACUCGC
>2933
GGGACUCGC
>2934
GGGACUCUA
>2935
GGGACUCUA
>2936
GGGACUCUC
>2937
GGGACUCUG
>2938
GGGACUGAA
>2939
GGGACUGAA
>2940
GGGACUGAA
>2941
GGGACUGAA
>2942
GGGACUGAA
>2943
GGGACUGAA
>2944
GGGACUGAC
>2945
GGGACUGAC
>2946
GGGACUGAC
>2947
GGGACUGAG
>2948
GGGACUGAU
>2949
GGGACUGAU
>2950
GGGACUGAU
>2951
GGGACUGAU
>2952
GGGACUGAU
>2953
GGGACUGCA
>2954
GGGACUGCA
>2955
GGGACUGCA
>2956
GGGACUGCA
>2957
GGGACUGCC
>2958
GGGACUGCC
>2959
GGGACUGCG
>2960
GGGACUGCG
>2961
GGGACUGCU
>2962
GGGACUGCU
>2963
GGGACUGGA
>2964
GGGACUGGA
>2965
GGGACUGGC
>2966
GGGACUGGG
>2967
GGGACUGGG
>2968
GGGACUGGU
>2969
GGGACUGUC
>2970
GGGACUGUG
>2971
GGGACUGUG
>2972
GGGACUGUG
>2973
GGGACUGUG
>2974
GGGACUGUG
>2975
GGGACUGUG
>2976
GGGACUGUG
>2977
GGGACUGUU
>2978
GGGACUGUU
>2979
GGGACUGUU
>2980
GGGACUGUU
>2981
GGGACUGUU
>2982
GGGACUUAA
>2983
GGGACUUAA
>2984
GGGACUUAA
>2985
GGGACUUAA
>2986
GGGACUUAG
>2987
GGGACUUAG
>2988
GGGACUUAG
>2989
GGGACUUAU
>2990
GGGACUUCA
>2991
GGGACUUCA
>2992
GGGACUUCC
>2993
GGGACUUCC
>2994
GGGACUUCG
>2995
GGGACUUCU
>2996
GGGACUUCU
>2997
GGGACUUCU
>2998
GGGACUUCU
>2999
GGGACUUCU
>3000
GGGACUUCU
>3001
GGGACUUCU
>3002
GGGACUUGA
>3003
GGGACUUGA
>3004
GGGACUUGA
>3005
GGGACUUGC
>3006
GGGACUUGC
>3007
GGGACUUGG
>3008
GGGACUUGG
>3009
GGGACUUGG
>3010
GGGACUUGG
>3011
GGGACUUGG
>3012
GGGACUUGG
>3013
GGGACUUGG
>3014
GGGACUUGU
>3015
GGGACUUGU
>3016
GGGACUUGU
>3017
GGGACUUUA
>3018
GGGACUUUA
>3019
GGGACUUUC
>3020
GGGACUUUC
>3021
GGGACUUUC
>3022
GGGACUUUC
>3023
GGGACUUUG
>3024
GGGACUUUG
>3025
GGGACUUUU
>3026
GGGACUUUU
>3027
GGGACUUUU
>3028
GGGACUUUU
>3029
GGGCCAAGC
>3030
GGGCCAAGG
>3031
GGGCCAAGG
>3032
GGGCCAAGU
>3033
GGGCCACAG
>3034
GGGCCACAG
>3035
GGGCCACAG
>3036
GGGCCACAG
>3037
GGGCCACAG
>3038
GGGCCACCC
>3039
GGGCCACGG
>3040
GGGCCAGGA
>3041
GGGCCAGGC
>3042
GGGCCAGGC
>3043
GGGCCAGGG
>3044
GGGCCAGUU
>3045
GGGCCCAGA
>3046
GGGCCCAGA
>3047
GGGCCCAGC
>3048
GGGCCCAGG
>3049
GGGCCCAGG
>3050
GGGCCCCAG
>3051
GGGCCCUCC
>3052
GGGCCCUGC
>3053
GGGCCCUGC
>3054
GGGCCCUGC
>3055
GGGCCCUGC
>3056
GGGCCCUGC
>3057
GGGCCCUUC
>3058
GGGCCGCAG
>3059
GGGCCGGCC
>3060
GGGCCGGGU
>3061
GGGCCUCAA
>3062
GGGCCUCCA
>3063
GGGCCUGGC
>3064
GGGCCUGGU
>3065
GGGGCCAAG
>3066
GGGGCCAGG
>3067
GGGGCCCAG
>3068
GGGGCCCAG
>3069
GGGGCCCAG
>3070
GGGGCCGGC
>3071
GGGGCCUCC
>3072
GGGGCCUUC
>3073
GGGGCUCAG
>3074
GGGGCUCAG
>3075
GGGGCUCAG
>3076
GGGUCAAGC
>3077
GGGUCACAG
>3078
GGGUCACAG
>3079
GGGUCACAG
>3080
GGGUCCAGA
>3081
GGGUCCAGC
>3082
GGGUCCAGG
>3083
GGGUCCAGG
>3084
GGGUCCAGG
>3085
GGGUCCCAG
>3086
GGGUCCCAG
>3087
GGGUCCCAG
>3088
GGGUCCCCA
>3089
GGGUCCCCA
>3090
GGGUCCGCU
>3091
GGGUCCGGC
>3092
GGGUCCUAA
>3093
GGGUCCUCA
>3094
GGGUCCUCC
>3095
GGGUCCUCU
>3096
GGGUCCUGC
>3097
GGGUCCUGC
>3098
GGGUCCUGG
>3099
GGGUCCUUU
>3100
GGGUCGGAC
>3101
GGGUCUCAG
>3102
GGUCCAACC
>3103
GGUCCAGAC
>3104
GGUCCAGAC
>3105
GGUCCAGCA
>3106
GGUCCAGCC
>3107
GGUCCAGCU
>3108
GGUCCAGGC
>3109
GGUCCAGGG
>3110
GGUCCAGGU
>3111
GGUCCAGGU
>3112
GGUCCAGGU
>3113
GGUCCAGGU
>3114
GGUCCAUUC
>3115
GGUCCCAGG
>3116
GGUCCCAGU
>3117
GGUCCCCAC
>3118
GGUCCCCAG
>3119
GGUCCCCAG
>3120
GGUCCCCAG
>3121
GGUCCCCCA
>3122
GGUCCCCGG
>3123
GGUCCCGAC
>3124
GGUCCCUGC
>3125
GGUCCGCUU
>3126
GGUCCGGCC
>3127
GGUCCUAAA
>3128
GGUCCUAAG
>3129
GGUCCUAGC
>3130
GGUCCUCAA
>3131
GGUCCUCAA
>3132
GGUCCUCCU
>3133
GGUCCUCUC
>3134
GGUCCUCUG
>3135
GGUCCUGCC
>3136
GGUCCUGCC
>3137
GGUCCUGCC
>3138
GGUCCUGCC
>3139
GGUCCUGCU
>3140
GGUCCUGGC
>3141
GGUGCCCAG
>3142
GGUUCCAGA
>3143
GGUUCCAGA
>3144
GGUUCCAGG
>3145
GGUUCCAGG
>3146
GGUUCCAUG
>3147
GGUUCCCAG
>3148
GGUUCCGCC
>3149
GGUUCCGUC
>3150
GGUUCCUGC
>3151
GUAACAAGA
>3152
GUAACCACA
>3153
GUACCAAAA
>3154
GUACCAAGG
>3155
GUACCACUG
>3156
GUACCCUAA
>3157
GUACCGGCC
>3158
GUACCUAAC
>3159
GUAGCUACA
>3160
GUAUCACCU
>3161
GUAUCCAAC
>3162
GUAUCCAAG
>3163
GUAUCCAGG
>3164
GUAUCCAUU
>3165
GUAUCCGAU
>3166
GUAUCCGCC
>3167
GUAUCCUAC
>3168
GUAUCCUGU
>3169
GUAUCUGGC
>3170
GUCACAAAA
>3171
GUCACAAGA
>3172
GUCACAGAA
>3173
GUCACAGAA
>3174
GUCACAGAC
>3175
GUCACAGAC
>3176
GUCACAGAC
>3177
GUCACAGAC
>3178
GUCACAGAC
>3179
GUCACAGCC
>3180
GUCACAGCC
>3181
GUCACAGCC
>3182
GUCACAGCC
>3183
GUCACAGCC
>3184
GUCACAGCC
>3185
GUCACAGCC
>3186
GUCACAGCC
>3187
GUCACAGCC
>3188
GUCACAGCC
>3189
GUCACAGCU
>3190
GUCACCAAG
>3191
GUCACCGCC
>3192
GUCACGGAC
>3193
GUCACGGCC
>3194
GUCACGGCC
>3195
GUCACGGCC
>3196
GUCACGGCC
>3197
GUCACUCAC
>3198
GUCACUCAC
>3199
GUCCCAAGU
>3200
GUCCCAGAC
>3201
GUCCCAGCC
>3202
GUCCCAGCC
>3203
GUCCCAGGC
>3204
GUCCCAGGC
>3205
GUCCCAGGC
>3206
GUCCCAGUC
>3207
GUCCCCACA
>3208
GUCCCCACC
>3209
GUCCCCAGA
>3210
GUCCCCAGG
>3211
GUCCCCCAG
>3212
GUCCCCCAG
>3213
GUCCCCCAG
>3214
GUCCCCGAC
>3215
GUCCCCGCC
>3216
GUCCCCGCG
>3217
GUCCCCGGC
>3218
GUCCCCGGC
>3219
GUCCCCUAC
>3220
GUCCCCUCU
>3221
GUCCCUGCC
>3222
GUCCCUGCC
>3223
GUCUCAGCC
>3224
GUCUCCCAG
>3225
GUCUCCCCA
>3226
GUCUCCUAA
>3227
GUCUCCUAC
>3228
GUCUCCUAC
>3229
GUCUCCUAC
>3230
GUCUCCUAC
>3231
GUCUCUCAG
>3232
GUGACAACC
>3233
GUGACAGGC
>3234
GUGACAGGC
>3235
GUGACAGUG
>3236
GUGACAUAC
>3237
GUGACCUCA
>3238
GUGACCUCC
>3239
GUGACGGUC
>3240
GUGACUGAA
>3241
GUGACUGAA
>3242
GUGACUGAC
>3243
GUGACUGAU
>3244
GUGACUGCA
>3245
GUGACUGCA
>3246
GUGACUGCA
>3247
GUGACUGUA
>3248
GUGACUGUC
>3249
GUGACUGUG
>3250
GUGACUGUG
>3251
GUGACUUGC
>3252
GUGACUUUU
>3253
GUGCCAAGG
>3254
GUGCCAAGG
>3255
GUGCCAAGG
>3256
GUGCCAAGG
>3257
GUGCCACAG
>3258
GUGCCACAG
>3259
GUGCCACAG
>3260
GUGCCACAG
>3261
GUGCCACCG
>3262
GUGCCACGG
>3263
GUGCCAGCA
>3264
GUGCCAGGC
>3265
GUGCCAGGG
>3266
GUGCCCAGA
>3267
GUGCCCAGG
>3268
GUGCCCUCC
>3269
GUGCCCUGC
>3270
GUGCCCUGC
>3271
GUGCCCUGC
>3272
GUGCCCUGC
>3273
GUGCCCUGU
>3274
GUGCCGGCA
>3275
GUGCCUCUC
>3276
GUGCCUUCA
>3277
GUGGCCAAG
>3278
GUGGCCAAG
>3279
GUGGCCAAG
>3280
GUGGCCAAG
>3281
GUGGCCAAG
>3282
GUGGCCCAG
>3283
GUGGCCCAG
>3284
GUGGCCCAG
>3285
GUGGCCCCG
>3286
GUGGCCUCC
>3287
GUGGCCUUU
>3288
GUGGCGCCA
>3289
GUGGCUCAG
>3290
GUGUCACAG
>3291
GUGUCACGG
>3292
GUGUCCAGC
>3293
GUGUCCAGG
>3294
GUGUCCAUG
>3295
GUGUCCCAG
>3296
GUGUCCCAG
>3297
GUGUCCCAG
>3298
GUGUCCCCU
>3299
GUGUCCCGG
>3300
GUGUCCCGG
>3301
GUGUCCGCC
>3302
GUGUCCGCG
>3303
GUGUCCUAA
>3304
GUGUCCUAA
>3305
GUGUCCUAC
>3306
GUGUCCUAC
>3307
GUGUCCUAC
>3308
GUGUCCUAC
>3309
GUGUCCUAC
>3310
GUGUCCUAU
>3311
GUGUCCUGC
>3312
GUGUCCUGG
>3313
GUGUCCUGG
>3314
GUGUCUCAA
>3315
GUUACAGCC
>3316
GUUACAGCC
>3317
GUUACAGCC
>3318
GUUCCAGAA
>3319
GUUCCAGAC
>3320
GUUCCAGAC
>3321
GUUCCAGAC
>3322
GUUCCAGGA
>3323
GUUCCAGGU
>3324
GUUCCAGGU
>3325
GUUCCAUUU
>3326
GUUCCCAGC
>3327
GUUCCCAGG
>3328
GUUCCCUAC
>3329
GUUCCGUCC
>3330
GUUCCGUUU
>3331
GUUCCUCUU
>3332
GUUCCUGCC
>3333
GUUCCUGCC
>3334
GUUCCUGCC
>3335
GUUCCUGCC
>3336
GUUCCUGCC
>3337
GUUCCUGCC
>3338
GUUCCUGCC
>3339
GUUCCUGCC
>3340
GUUCCUGGC
>3341
GUUCCUGGC
>3342
GUUCCUUAA
>3343
GUUGCAAGU
>3344
GUUGCUAGA
>3345
GUUGCUCUG
>3346
GUUGCUGAG
>3347
GUUGCUGGU
>3348
GUUGCUGUU
>3349
GUUGCUGUU
>3350
GUUUCAAAA
>3351
GUUUCCAGC
>3352
GUUUCCAGG
>3353
GUUUCCAGG
>3354
GUUUCCAGG
>3355
GUUUCCCGG
>3356
GUUUCCUAC
>3357
GUUUCCUAC
>3358
GUUUCCUGC
>3359
GUUUCCUGC
>3360
GUUUCCUGC
>3361
GUUUCCUGC
>3362
GUUUCCUGU
>3363
GUUUCCUUU
>3364
GUUUCGUUG
>3365
GUUUCUAUC
>3366
GUUUCUCAG
>3367
UAAACACAG
>3368
UAAACAUGA
>3369
UAAACCAGA
>3370
UAAACCUCU
>3371
UAAACCUUC
>3372
UAAACGAAA
>3373
UAAACUCCU
>3374
UAACCACAG
>3375
UAACCACUU
>3376
UAACCAGCC
>3377
UAACCAUGG
>3378
UAACCCAAG
>3379
UAACCCCAG
>3380
UAACCCCCA
>3381
UAACCGCGA
>3382
UAACCUCCA
>3383
UAACCUUAA
>3384
UAACCUUAU
>3385
UAACCUUGA
>3386
UAACCUUGA
>3387
UAACCUUUA
>3388
UAACCUUUU
>3389
UAAGCCUCU
>3390
UAAGCCUCU
>3391
UAAGCCUGC
>3392
UAAGCCUUG
>3393
UAAGCUAGC
>3394
UAAUCCAGA
>3395
UAAUCCUAC
>3396
UAAUCCUAC
>3397
UAAUCCUCU
>3398
UAAUCCUCU
>3399
UAAUCCUGC
>3400
UACACACCG
>3401
UACACCUCC
>3402
UACACCUGC
>3403
UACCCAGAC
>3404
UACCCAGAC
>3405
UACCCAGAC
>3406
UACCCAGAU
>3407
UACCCCACU
>3408
UACCCCAGA
>3409
UACCCCCCA
>3410
UACCCCGAC
>3411
UACCCCGCC
>3412
UACCCUAAC
>3413
UACCCUCAC
>3414
UACCCUCAC
>3415
UACCCUCAC
>3416
UACGCAGGC
>3417
UACGCCAGC
>3418
UACGCUAUU
>3419
UACGCUGAA
>3420
UACGCUGGA
>3421
UACUCAACU
>3422
UACUCAAGU
>3423
UACUCAAGU
>3424
UACUCAGCC
>3425
UACUCAGCU
>3426
UACUCAGGC
>3427
UACUCAUCC
>3428
UACUCCAGG
>3429
UACUCCAGG
>3430
UACUCCAGG
>3431
UACUCCCAG
>3432
UACUCCCCA
>3433
UACUCCCGA
>3434
UACUCCUAC
>3435
UACUCCUAC
>3436
UACUCCUCA
>3437
UACUCCUGC
>3438
UACUCCUGC
>3439
UACUCCUGC
>3440
UACUCGGCC
>3441
UACUCGGCC
>3442
UACUCGGCC
>3443
UACUCUAAA
>3444
UACUCUAAC
>3445
UACUCUAAC
>3446
UACUCUAAC
>3447
UACUCUACA
>3448
UACUCUCUU
>3449
UACUCUGCU
>3450
UAGACACUC
>3451
UAGACACUG
>3452
UAGACACUG
>3453
UAGACAUCU
>3454
UAGACAUUG
>3455
UAGACAUUU
>3456
UAGACAUUU
>3457
UAGACAUUU
>3458
UAGACUCAA
>3459
UAGACUCAG
>3460
UAGACUCGG
>3461
UAGACUCGG
>3462
UAGACUGAA
>3463
UAGACUGAA
>3464
UAGACUGAU
>3465
UAGACUGCA
>3466
UAGACUGCU
>3467
UAGACUGCU
>3468
UAGACUGUA
>3469
UAGACUGUG
>3470
UAGACUGUU
>3471
UAGACUGUU
>3472
UAGACUUAG
>3473
UAGACUUCA
>3474
UAGACUUCA
>3475
UAGACUUGA
>3476
UAGACUUGA
>3477
UAGACUUGA
>3478
UAGACUUGC
>3479
UAGACUUGG
>3480
UAGACUUGG
>3481
UAGACUUGU
>3482
UAGACUUGU
>3483
UAGACUUUC
>3484
UAGACUUUU
>3485
UAGACUUUU
>3486
UAGCCAGUC
>3487
UAGCCCAGA
>3488
UAGCCCAGU
>3489
UAGCCCGGC
>3490
UAGCCUCUC
>3491
UAGCCUGGC
>3492
UAGGCCAGG
>3493
UAGGCCCUG
>3494
UAGGCCGGG
>3495
UAGGCCUGA
>3496
UAGGCCUGG
>3497
UAGGCCUUC
>3498
UAGUCAAGC
>3499
UAGUCAAGU
>3500
UAGUCACAC
>3501
UAGUCACAG
>3502
UAGUCACAG
>3503
UAGUCACAG
>3504
UAGUCACAG
>3505
UAGUCACCG
>3506
UAGUCAGGA
>3507
UAGUCCAGC
>3508
UAGUCCAUG
>3509
UAGUCCUAC
>3510
UAGUCCUCC
>3511
UAGUCCUGC
>3512
UAGUCCUGG
>3513
UAGUCUCAG
>3514
UAUACCAAG
>3515
UAUACGAGA
>3516
UAUACGAGU
>3517
UAUCCAACC
>3518
UAUCCAGAC
>3519
UAUCCAUCC
>3520
UAUCCAUUA
>3521
UAUCCAUUC
>3522
UAUCCCAGA
>3523
UAUCCCCAG
>3524
UAUCCCUAC
>3525
UAUCCCUCU
>3526
UAUCCCUUG
>3527
UAUCCGUGG
>3528
UAUCCGUGU
>3529
UAUCCUAAU
>3530
UAUCCUACA
>3531
UAUCCUCAA
>3532
UAUCCUCAC
>3533
UAUCCUCAU
>3534
UAUCCUCCA
>3535
UAUCCUCCC
>3536
UAUCCUGCC
>3537
UAUCCUGCC
>3538
UAUCCUGCC
>3539
UAUCCUGUG
>3540
UAUGCAAAC
>3541
UAUGCAAAC
>3542
UAUGCAAAC
>3543
UAUGCAAAG
>3544
UAUGCAAAU
>3545
UAUGCAAGA
>3546
UAUGCUAGA
>3547
UAUGCUAGA
>3548
UAUGCUAUC
>3549
UAUGCUCUA
>3550
UAUGCUGAU
>3551
UAUGCUGGA
>3552
UAUGCUGGA
>3553
UAUGCUGGG
>3554
UAUGCUGUA
>3555
UAUGCUGUC
>3556
UAUGCUGUU
>3557
UAUGCUUGA
>3558
UAUGCUUUU
>3559
UAUUCAUGG
>3560
UAUUCCAGG
>3561
UAUUCCCAG
>3562
UAUUCCCAG
>3563
UAUUCCCGG
>3564
UAUUCCUAC
>3565
UAUUCCUGC
>3566
UAUUCCUGC
>3567
UAUUCCUGC
>3568
UAUUCCUGC
>3569
UAUUCCUGC
>3570
UAUUCCUGC
>3571
UAUUCCUUU
>3572
UAUUCUCAA
>3573
UAUUCUCAG
>3574
UAUUCUCUA
>3575
UAUUCUUCU
>3576
UCAACAAGA
>3577
UCAACAAGA
>3578
UCAACCAAC
>3579
UCAACCAGG
>3580
UCAACCUCA
>3581
UCAACCUCA
>3582
UCAACGAGA
>3583
UCAACGAGU
>3584
UCAACUCGG
>3585
UCACCAAGU
>3586
UCACCCAGA
>3587
UCACCCAGA
>3588
UCACCCCCU
>3589
UCACCCUCC
>3590
UCACCCUGC
>3591
UCACCCUGC
>3592
UCACCCUGC
>3593
UCACCGCCC
>3594
UCACCUCGC
>3595
UCACCUCUA
>3596
UCACCUCUU
>3597
UCAGCAAAU
>3598
UCAGCAAGC
>3599
UCAGCACAU
>3600
UCAGCCACG
>3601
UCAGCCAGG
>3602
UCAGCCAGU
>3603
UCAGCCUCA
>3604
UCAGCGUCU
>3605
UCAGCUCAG
>3606
UCAGCUCGG
>3607
UCAGCUCUG
>3608
UCAUCACAG
>3609
UCAUCACAG
>3610
UCAUCCAGA
>3611
UCAUCCAGA
>3612
UCAUCCAGA
>3613
UCAUCCAGG
>3614
UCAUCCAGG
>3615
UCAUCCAGG
>3616
UCAUCCAGG
>3617
UCAUCCAGG
>3618
UCAUCCAUA
>3619
UCAUCCAUU
>3620
UCAUCCCAG
>3621
UCAUCCCAG
>3622
UCAUCCCAG
>3623
UCAUCCCCA
>3624
UCAUCCCCA
>3625
UCAUCCGUC
>3626
UCAUCCUAC
>3627
UCAUCCUAC
>3628
UCAUCCUAC
>3629
UCAUCCUCA
>3630
UCAUCCUCC
>3631
UCAUCCUCC
>3632
UCAUCCUGC
>3633
UCAUCCUGC
>3634
UCAUCCUGC
>3635
UCAUCCUGC
>3636
UCAUCCUGC
>3637
UCAUCCUGC
>3638
UCAUCCUGC
>3639
UCAUCCUGC
>3640
UCAUCCUGC
>3641
UCAUCCUGG
>3642
UCAUCCUUC
>3643
UCAUCGUAA
>3644
UCAUCUAAU
>3645
UCAUCUAUU
>3646
UCAUCUCAG
>3647
UCAUCUCAU
>3648
UCAUCUCGG
>3649
UCAUCUGUG
>3650
UCAUCUUAA
>3651
UCCACAGAC
>3652
UCCACAGCC
>3653
UCCACAGCC
>3654
UCCACCUCA
>3655
UCCCCACAU
>3656
UCCCCAGAC
>3657
UCCCCAGAU
>3658
UCCCCAGCC
>3659
UCCCCAGCC
>3660
UCCCCAGCC
>3661
UCCCCAGGU
>3662
UCCCCCAGC
>3663
UCCCCCCAG
>3664
UCCCCCCCA
>3665
UCCCCCCGU
>3666
UCCCCCGUA
>3667
UCCCCGACC
>3668
UCCCCGCCC
>3669
UCCCCGCGC
>3670
UCCCCUCUG
>3671
UCCCCUUGU
>3672
UCCGCCACA
>3673
UCCUCAACU
>3674
UCCUCAAGU
>3675
UCCUCACUC
>3676
UCCUCAGGU
>3677
UCCUCAUAU
>3678
UCCUCAUUA
>3679
UCCUCAUUC
>3680
UCCUCAUUC
>3681
UCCUCCAAA
>3682
UCCUCCACA
>3683
UCCUCCAGA
>3684
UCCUCCAGA
>3685
UCCUCCAGG
>3686
UCCUCCAUG
>3687
UCCUCCCAG
>3688
UCCUCCCAG
>3689
UCCUCCCAG
>3690
UCCUCCCCA
>3691
UCCUCCCCA
>3692
UCCUCCCCA
>3693
UCCUCCCCA
>3694
UCCUCCCCG
>3695
UCCUCCCUA
>3696
UCCUCCCUA
>3697
UCCUCCCUG
>3698
UCCUCCCUG
>3699
UCCUCCGCA
>3700
UCCUCCUAC
>3701
UCCUCCUAC
>3702
UCCUCCUAU
>3703
UCCUCCUCC
>3704
UCCUCCUGC
>3705
UCCUCCUGC
>3706
UCCUCCUUG
>3707
UCCUCGCAU
>3708
UCCUCUACU
>3709
UCCUCUCAG
>3710
UCCUCUCUG
>3711
UCCUCUUGA
>3712
UCGACGGGG
>3713
UCGCCAAGG
>3714
UCGCCACAU
>3715
UCGCCCAGG
>3716
UCGCCCUGC
>3717
UCGCCCUGC
>3718
UCGCCUUUG
>3719
UCGGCACAC
>3720
UCGGCCAAG
>3721
UCGGCCAAG
>3722
UCGGCCAGG
>3723
UCGGCCAGG
>3724
UCGGCCCAG
>3725
UCGGCCCAG
>3726
UCGGCCCAG
>3727
UCGGCCCAG
>3728
UCGGCCCCG
>3729
UCGGCCCUC
>3730
UCGGCCUCC
>3731
UCGGCCUCC
>3732
UCGGCGCCG
>3733
UCGUCACAG
>3734
UCGUCACAG
>3735
UCGUCACAG
>3736
UCGUCACAG
>3737
UCGUCACGG
>3738
UCGUCCAGG
>3739
UCGUCCCAG
>3740
UCGUCCCGG
>3741
UCGUCCUAC
>3742
UCGUCCUGC
>3743
UCUACACAG
>3744
UCUACAGCU
>3745
UCUACCAUG
>3746
UCUACGCAG
>3747
UCUACGCUU
>3748
UCUACGUGG
>3749
UCUACUCGG
>3750
UCUACUCGG
>3751
UCUACUCGG
>3752
UCUCCAAAG
>3753
UCUCCACAA
>3754
UCUCCACAG
>3755
UCUCCAGAC
>3756
UCUCCAGGA
>3757
UCUCCAGGA
>3758
UCUCCAGGC
>3759
UCUCCAGGU
>3760
UCUCCAGGU
>3761
UCUCCAUCA
>3762
UCUCCAUUU
>3763
UCUCCCAGA
>3764
UCUCCCAGC
>3765
UCUCCCAGU
>3766
UCUCCCCAC
>3767
UCUCCCCAG
>3768
UCUCCCCAG
>3769
UCUCCCCAG
>3770
UCUCCCCAG
>3771
UCUCCCCAG
>3772
UCUCCCCGA
>3773
UCUCCGUCC
>3774
UCUCCUAAU
>3775
UCUCCUCCG
>3776
UCUCCUCCU
>3777
UCUCCUUAG
>3778
UCUCCUUCU
>3779
UCUGCACAG
>3780
UCUGCCCAG
>3781
UCUGCCCAG
>3782
UCUGCGUCG
>3783
UCUGCUGGA
>3784
UCUUCAAAG
>3785
UCUUCACAG
>3786
UCUUCACGG
>3787
UCUUCAGCA
>3788
UCUUCAUGA
>3789
UCUUCCAGA
>3790
UCUUCCAGC
>3791
UCUUCCAGG
>3792
UCUUCCCAG
>3793
UCUUCCCAG
>3794
UCUUCCCCC
>3795
UCUUCCCCG
>3796
UCUUCCCUA
>3797
UCUUCCCUA
>3798
UCUUCCCUG
>3799
UCUUCCGCU
>3800
UCUUCCGUC
>3801
UCUUCCUAC
>3802
UCUUCCUAC
>3803
UCUUCCUAC
>3804
UCUUCCUAC
>3805
UCUUCCUAC
>3806
UCUUCCUAC
>3807
UCUUCCUGC
>3808
UCUUCCUGC
>3809
UCUUCCUGC
>3810
UCUUCCUGC
>3811
UCUUCCUGC
>3812
UCUUCCUGC
>3813
UCUUCCUGC
>3814
UCUUCCUGC
>3815
UCUUCCUGC
>3816
UCUUCCUGC
>3817
UCUUCCUGC
>3818
UCUUCCUGC
>3819
UCUUCCUGC
>3820
UCUUCCUGC
>3821
UCUUCCUGC
>3822
UCUUCCUGC
>3823
UCUUCCUGC
>3824
UCUUCCUGG
>3825
UCUUCCUGU
>3826
UCUUCCUGU
>3827
UCUUCGGUG
>3828
UCUUCUCAG
>3829
UCUUCUCAG
>3830
UGAACCAGA
>3831
UGAACCUGC
>3832
UGAACCUGG
>3833
UGACCUCAA
>3834
UGACCUCCU
>3835
UGAGCACAC
>3836
UGAGCACAC
>3837
UGAGCACAC
>3838
UGAGCACAC
>3839
UGAGCACAC
>3840
UGAGCACAG
>3841
UGAGCACAG
>3842
UGAGCACAG
>3843
UGAGCACAG
>3844
UGAGCACAG
>3845
UGAGCACAG
>3846
UGAGCACAG
>3847
UGAGCACAU
>3848
UGAGCACAU
>3849
UGAGCACAU
>3850
UGAGCACAU
>3851
UGAGCACAU
>3852
UGAGCACCU
>3853
UGAGCACCU
>3854
UGAGCACGG
>3855
UGAGCCAGG
>3856
UGAGCCCAG
>3857
UGAGCCCAG
>3858
UGAGCCGGC
>3859
UGAGCCUCA
>3860
UGAGCCUCU
>3861
UGAGCCUGC
>3862
UGAGCCUUU
>3863
UGAGCCUUU
>3864
UGAGCUCAG
>3865
UGAGCUCAG
>3866
UGAGCUCAG
>3867
UGAGCUCCA
>3868
UGAGCUCGG
>3869
UGAGCUUGC
>3870
UGAUCACAG
>3871
UGAUCAGGG
>3872
UGAUCCAAU
>3873
UGAUCCAGC
>3874
UGAUCCAGG
>3875
UGAUCCAGG
>3876
UGAUCCAGU
>3877
UGAUCCCGA
>3878
UGAUCCCUA
>3879
UGAUCCCUC
>3880
UGAUCCGCC
>3881
UGAUCCGGC
>3882
UGAUCCGUC
>3883
UGAUCCUCU
>3884
UGAUCCUGC
>3885
UGAUCCUGC
>3886
UGAUCCUGC
>3887
UGAUCCUGC
>3888
UGAUCCUGC
>3889
UGAUCCUUC
>3890
UGAUCUCGG
>3891
UGAUCUCGG
>3892
UGAUCUCGG
>3893
UGAUCUGGC
>3894
UGCACAAAA
>3895
UGCACAAGC
>3896
UGCACAAUG
>3897
UGCCCACAG
>3898
UGCCCAGAC
>3899
UGCCCAGAC
>3900
UGCCCAGAC
>3901
UGCCCAGAU
>3902
UGCCCCACC
>3903
UGCCCCAGA
>3904
UGCCCCAGA
>3905
UGCCCCCAG
>3906
UGCCCCCAG
>3907
UGCCCCCCA
>3908
UGCCCCGCC
>3909
UGCCCCGGC
>3910
UGCCCUCAG
>3911
UGCCCUGCC
>3912
UGCCCUGCC
>3913
UGCCCUGCC
>3914
UGCCCUGCC
>3915
UGCCCUGCC
>3916
UGCCCUGUC
>3917
UGCCCUUGA
>3918
UGCGCAGGG
>3919
UGCGCAGUG
>3920
UGCGCCUUC
>3921
UGCGCGGCG
>3922
UGCGCUGGC
>3923
UGCUCCAGA
>3924
UGCUCCAGG
>3925
UGCUCCAUC
>3926
UGCUCCCAG
>3927
UGCUCCCAG
>3928
UGCUCCCAG
>3929
UGCUCCCCG
>3930
UGCUCCUGC
>3931
UGCUCCUGC
>3932
UGCUCCUUU
>3933
UGCUCGAGA
>3934
UGCUCGGCC
>3935
UGCUCGGCC
>3936
UGCUCGGGU
>3937
UGCUCUACC
>3938
UGCUCUACC
>3939
UGCUCUACC
>3940
UGCUCUACC
>3941
UGCUCUGGC
>3942
UGGACAACU
>3943
UGGACACAA
>3944
UGGACACAG
>3945
UGGACACAG
>3946
UGGACACAG
>3947
UGGACACAG
>3948
UGGACACAU
>3949
UGGACACCU
>3950
UGGACACUA
>3951
UGGACACUA
>3952
UGGACACUA
>3953
UGGACACUC
>3954
UGGACACUG
>3955
UGGACACUG
>3956
UGGACACUG
>3957
UGGACACUG
>3958
UGGACACUG
>3959
UGGACACUG
>3960
UGGACACUU
>3961
UGGACACUU
>3962
UGGACACUU
>3963
UGGACACUU
>3964
UGGACACUU
>3965
UGGACACUU
>3966
UGGACACUU
>3967
UGGACACUU
>3968
UGGACAGCA
>3969
UGGACAGCU
>3970
UGGACAUCA
>3971
UGGACAUCG
>3972
UGGACAUGA
>3973
UGGACAUGA
>3974
UGGACAUGA
>3975
UGGACAUGA
>3976
UGGACAUGC
>3977
UGGACAUGG
>3978
UGGACAUGG
>3979
UGGACAUUA
>3980
UGGACAUUA
>3981
UGGACAUUC
>3982
UGGACAUUC
>3983
UGGACAUUC
>3984
UGGACAUUG
>3985
UGGACAUUG
>3986
UGGACAUUG
>3987
UGGACAUUG
>3988
UGGACAUUU
>3989
UGGACAUUU
>3990
UGGACAUUU
>3991
UGGACAUUU
>3992
UGGACAUUU
>3993
UGGACAUUU
>3994
UGGACAUUU
>3995
UGGACAUUU
>3996
UGGACAUUU
>3997
UGGACAUUU
>3998
UGGACAUUU
>3999
UGGACAUUU
>4000
UGGACAUUU
>4001
UGGACCAUG
>4002
UGGACCAUG
>4003
UGGACCCGG
>4004
UGGACCGCC
>4005
UGGACCUGA
>4006
UGGACCUUC
>4007
UGGACGAGC
>4008
UGGACGCAA
>4009
UGGACGGGG
>4010
UGGACUAAA
>4011
UGGACUAAA
>4012
UGGACUAAA
>4013
UGGACUAAA
>4014
UGGACUAAA
>4015
UGGACUAAA
>4016
UGGACUAAA
>4017
UGGACUAAC
>4018
UGGACUAAC
>4019
UGGACUAAC
>4020
UGGACUAAG
>4021
UGGACUAAG
>4022
UGGACUAAU
>4023
UGGACUAAU
>4024
UGGACUACA
>4025
UGGACUACA
>4026
UGGACUACU
>4027
UGGACUAGA
>4028
UGGACUAGA
>4029
UGGACUAGA
>4030
UGGACUAGA
>4031
UGGACUAGA
>4032
UGGACUAGA
>4033
UGGACUAGC
>4034
UGGACUAGC
>4035
UGGACUAGU
>4036
UGGACUAUC
>4037
UGGACUAUC
>4038
UGGACUAUG
>4039
UGGACUAUG
>4040
UGGACUAUU
>4041
UGGACUCAA
>4042
UGGACUCAA
>4043
UGGACUCAA
>4044
UGGACUCAA
>4045
UGGACUCAC
>4046
UGGACUCAC
>4047
UGGACUCAC
>4048
UGGACUCAC
>4049
UGGACUCAC
>4050
UGGACUCAG
>4051
UGGACUCAG
>4052
UGGACUCAG
>4053
UGGACUCAG
>4054
UGGACUCAG
>4055
UGGACUCAU
>4056
UGGACUCAU
>4057
UGGACUCAU
>4058
UGGACUCAU
>4059
UGGACUCAU
>4060
UGGACUCAU
>4061
UGGACUCCA
>4062
UGGACUCCA
>4063
UGGACUCCC
>4064
UGGACUCCG
>4065
UGGACUCCU
>4066
UGGACUCCU
>4067
UGGACUCGA
>4068
UGGACUCGA
>4069
UGGACUCGC
>4070
UGGACUCGG
>4071
UGGACUCGG
>4072
UGGACUCGG
>4073
UGGACUCUA
>4074
UGGACUCUA
>4075
UGGACUCUA
>4076
UGGACUCUC
>4077
UGGACUCUC
>4078
UGGACUCUC
>4079
UGGACUCUC
>4080
UGGACUCUG
>4081
UGGACUCUG
>4082
UGGACUCUU
>4083
UGGACUCUU
>4084
UGGACUCUU
>4085
UGGACUGAA
>4086
UGGACUGAA
>4087
UGGACUGAA
>4088
UGGACUGAA
>4089
UGGACUGAA
>4090
UGGACUGAA
>4091
UGGACUGAA
>4092
UGGACUGAA
>4093
UGGACUGAA
>4094
UGGACUGAA
>4095
UGGACUGAA
>4096
UGGACUGAA
>4097
UGGACUGAC
>4098
UGGACUGAC
>4099
UGGACUGAC
>4100
UGGACUGAC
>4101
UGGACUGAC
>4102
UGGACUGAG
>4103
UGGACUGAG
>4104
UGGACUGAG
>4105
UGGACUGAG
>4106
UGGACUGAG
>4107
UGGACUGAG
>4108
UGGACUGAG
>4109
UGGACUGAG
>4110
UGGACUGAG
>4111
UGGACUGAU
>4112
UGGACUGAU
>4113
UGGACUGAU
>4114
UGGACUGAU
>4115
UGGACUGAU
>4116
UGGACUGAU
>4117
UGGACUGAU
>4118
UGGACUGAU
>4119
UGGACUGCA
>4120
UGGACUGCA
>4121
UGGACUGCA
>4122
UGGACUGCA
>4123
UGGACUGCA
>4124
UGGACUGCA
>4125
UGGACUGCA
>4126
UGGACUGCA
>4127
UGGACUGCC
>4128
UGGACUGCC
>4129
UGGACUGCG
>4130
UGGACUGCU
>4131
UGGACUGCU
>4132
UGGACUGCU
>4133
UGGACUGCU
>4134
UGGACUGGA
>4135
UGGACUGGA
>4136
UGGACUGGA
>4137
UGGACUGGC
>4138
UGGACUGGC
>4139
UGGACUGGC
>4140
UGGACUGGC
>4141
UGGACUGGG
>4142
UGGACUGGG
>4143
UGGACUGGG
>4144
UGGACUGGG
>4145
UGGACUGGG
>4146
UGGACUGGG
>4147
UGGACUGGG
>4148
UGGACUGGG
>4149
UGGACUGGG
>4150
UGGACUGGG
>4151
UGGACUGGU
>4152
UGGACUGGU
>4153
UGGACUGGU
>4154
UGGACUGGU
>4155
UGGACUGUA
>4156
UGGACUGUA
>4157
UGGACUGUA
>4158
UGGACUGUC
>4159
UGGACUGUC
>4160
UGGACUGUC
>4161
UGGACUGUC
>4162
UGGACUGUC
>4163
UGGACUGUC
>4164
UGGACUGUG
>4165
UGGACUGUG
>4166
UGGACUGUG
>4167
UGGACUGUG
>4168
UGGACUGUG
>4169
UGGACUGUG
>4170
UGGACUGUU
>4171
UGGACUGUU
>4172
UGGACUGUU
>4173
UGGACUGUU
>4174
UGGACUGUU
>4175
UGGACUGUU
>4176
UGGACUGUU
>4177
UGGACUGUU
>4178
UGGACUGUU
>4179
UGGACUGUU
>4180
UGGACUGUU
>4181
UGGACUGUU
>4182
UGGACUGUU
>4183
UGGACUUAA
>4184
UGGACUUAA
>4185
UGGACUUAA
>4186
UGGACUUAA
>4187
UGGACUUAA
>4188
UGGACUUAA
>4189
UGGACUUAA
>4190
UGGACUUAA
>4191
UGGACUUAA
>4192
UGGACUUAA
>4193
UGGACUUAA
>4194
UGGACUUAC
>4195
UGGACUUAC
>4196
UGGACUUAG
>4197
UGGACUUAG
>4198
UGGACUUAG
>4199
UGGACUUAU
>4200
UGGACUUAU
>4201
UGGACUUAU
>4202
UGGACUUAU
>4203
UGGACUUCA
>4204
UGGACUUCA
>4205
UGGACUUCA
>4206
UGGACUUCA
>4207
UGGACUUCA
>4208
UGGACUUCA
>4209
UGGACUUCA
>4210
UGGACUUCC
>4211
UGGACUUCC
>4212
UGGACUUCC
>4213
UGGACUUCC
>4214
UGGACUUCG
>4215
UGGACUUCG
>4216
UGGACUUCG
>4217
UGGACUUCU
>4218
UGGACUUCU
>4219
UGGACUUCU
>4220
UGGACUUCU
>4221
UGGACUUCU
>4222
UGGACUUCU
>4223
UGGACUUCU
>4224
UGGACUUCU
>4225
UGGACUUGA
>4226
UGGACUUGA
>4227
UGGACUUGA
>4228
UGGACUUGA
>4229
UGGACUUGA
>4230
UGGACUUGA
>4231
UGGACUUGA
>4232
UGGACUUGA
>4233
UGGACUUGC
>4234
UGGACUUGC
>4235
UGGACUUGC
>4236
UGGACUUGC
>4237
UGGACUUGC
>4238
UGGACUUGG
>4239
UGGACUUGG
>4240
UGGACUUGG
>4241
UGGACUUGG
>4242
UGGACUUGG
>4243
UGGACUUGG
>4244
UGGACUUGG
>4245
UGGACUUGG
>4246
UGGACUUGG
>4247
UGGACUUGG
>4248
UGGACUUGU
>4249
UGGACUUGU
>4250
UGGACUUGU
>4251
UGGACUUGU
>4252
UGGACUUGU
>4253
UGGACUUGU
>4254
UGGACUUGU
>4255
UGGACUUGU
>4256
UGGACUUGU
>4257
UGGACUUGU
>4258
UGGACUUGU
>4259
UGGACUUGU
>4260
UGGACUUUA
>4261
UGGACUUUA
>4262
UGGACUUUA
>4263
UGGACUUUA
>4264
UGGACUUUA
>4265
UGGACUUUC
>4266
UGGACUUUC
>4267
UGGACUUUC
>4268
UGGACUUUC
>4269
UGGACUUUC
>4270
UGGACUUUC
>4271
UGGACUUUC
>4272
UGGACUUUC
>4273
UGGACUUUC
>4274
UGGACUUUC
>4275
UGGACUUUC
>4276
UGGACUUUG
>4277
UGGACUUUG
>4278
UGGACUUUG
>4279
UGGACUUUG
>4280
UGGACUUUG
>4281
UGGACUUUG
>4282
UGGACUUUG
>4283
UGGACUUUG
>4284
UGGACUUUG
>4285
UGGACUUUG
>4286
UGGACUUUG
>4287
UGGACUUUU
>4288
UGGACUUUU
>4289
UGGACUUUU
>4290
UGGACUUUU
>4291
UGGACUUUU
>4292
UGGACUUUU
>4293
UGGACUUUU
>4294
UGGACUUUU
>4295
UGGACUUUU
>4296
UGGACUUUU
>4297
UGGACUUUU
>4298
UGGACUUUU
>4299
UGGACUUUU
>4300
UGGCCAAGG
>4301
UGGCCAAGG
>4302
UGGCCAAGG
>4303
UGGCCAAGG
>4304
UGGCCAAGG
>4305
UGGCCAAGU
>4306
UGGCCAAGU
>4307
UGGCCACAG
>4308
UGGCCACAG
>4309
UGGCCACAG
>4310
UGGCCACAG
>4311
UGGCCACAG
>4312
UGGCCACAG
>4313
UGGCCACAG
>4314
UGGCCACAG
>4315
UGGCCACAU
>4316
UGGCCACGG
>4317
UGGCCACGG
>4318
UGGCCAGGC
>4319
UGGCCAGGC
>4320
UGGCCAGGG
>4321
UGGCCAGGU
>4322
UGGCCAGGU
>4323
UGGCCCAGA
>4324
UGGCCCAGA
>4325
UGGCCCAGC
>4326
UGGCCCAGC
>4327
UGGCCCAGC
>4328
UGGCCCAGG
>4329
UGGCCCAGG
>4330
UGGCCCCAG
>4331
UGGCCCCAG
>4332
UGGCCCCGA
>4333
UGGCCCUGC
>4334
UGGCCCUGC
>4335
UGGCCCUGC
>4336
UGGCCCUGC
>4337
UGGCCCUGC
>4338
UGGCCCUGC
>4339
UGGCCUCUG
>4340
UGGCCUGGC
>4341
UGGCCUUUG
>4342
UGGCCUUUU
>4343
UGGGCCACA
>4344
UGGGCCAGU
>4345
UGGGCCCAG
>4346
UGGGCCCAG
>4347
UGGGCCCCA
>4348
UGGGCCCUG
>4349
UGGGCCCUG
>4350
UGGGCCGGC
>4351
UGGGCCUCC
>4352
UGGGCCUGG
>4353
UGGGCCUUC
>4354
UGGGCUCAG
>4355
UGGGCUCAG
>4356
UGGUCAAGC
>4357
UGGUCAAGU
>4358
UGGUCAAGU
>4359
UGGUCAAGU
>4360
UGGUCAAGU
>4361
UGGUCACAC
>4362
UGGUCACAC
>4363
UGGUCACAG
>4364
UGGUCACAG
>4365
UGGUCACAG
>4366
UGGUCACAG
>4367
UGGUCACAU
>4368
UGGUCACGG
>4369
UGGUCAGUC
>4370
UGGUCAUGG
>4371
UGGUCCAGA
>4372
UGGUCCAGC
>4373
UGGUCCAGC
>4374
UGGUCCAGG
>4375
UGGUCCCGA
>4376
UGGUCCGGG
>4377
UGGUCCGUG
>4378
UGGUCCUAA
>4379
UGGUCCUAC
>4380
UGGUCCUAC
>4381
UGGUCCUAG
>4382
UGGUCCUCC
>4383
UGGUCCUCC
>4384
UGGUCCUCU
>4385
UGGUCCUGC
>4386
UGGUCCUGC
>4387
UGGUCCUGC
>4388
UGGUCCUGC
>4389
UGGUCCUGC
>4390
UGGUCCUGC
>4391
UGGUCCUGU
>4392
UGGUCUGGU
>4393
UGGUCUUUU
>4394
UGUACACAG
>4395
UGUACACAG
>4396
UGUACCAAG
>4397
UGUCCAGGA
>4398
UGUCCAGGC
>4399
UGUCCCAAG
>4400
UGUCCCAGA
>4401
UGUCCCAGG
>4402
UGUCCCAGG
>4403
UGUCCCAGU
>4404
UGUCCCCAG
>4405
UGUCCCCAG
>4406
UGUCCCCCA
>4407
UGUCCCCCA
>4408
UGUCCCCGA
>4409
UGUCCCCGC
>4410
UGUCCCGAC
>4411
UGUCCCGUC
>4412
UGUCCCUUC
>4413
UGUCCGCAU
>4414
UGUCCGCCG
>4415
UGUCCGCGC
>4416
UGUCCGGCC
>4417
UGUCCGUAA
>4418
UGUCCGUGG
>4419
UGUCCUAUU
>4420
UGUCCUCAC
>4421
UGUCCUUAA
>4422
UGUCCUUUA
>4423
UGUCCUUUC
>4424
UGUCCUUUG
>4425
UGUGCCAAG
>4426
UGUGCCAGG
>4427
UGUGCCAGG
>4428
UGUGCCCAG
>4429
UGUGCCGGC
>4430
UGUGCCUCC
>4431
UGUGCUAGA
>4432
UGUGCUGAA
>4433
UGUGCUGAA
>4434
UGUGCUGGA
>4435
UGUGCUGGC
>4436
UGUGCUGGU
>4437
UGUUCCACA
>4438
UGUUCCAGG
>4439
UGUUCCAGG
>4440
UGUUCCAUU
>4441
UGUUCCCAG
>4442
UGUUCCGUU
>4443
UGUUCCUGC
>4444
UGUUCCUGC
>4445
UGUUCCUUA
>4446
UUAACAAGA
>4447
UUAACAAGU
>4448
UUAACACAG
>4449
UUAACCGCG
>4450
UUAACCUCC
>4451
UUAACCUUU
>4452
UUAACCUUU
>4453
UUACCACAA
>4454
UUACCACGC
>4455
UUACCCUCA
>4456
UUACCUCCC
>4457
UUACCUUUU
>4458
UUAGCACAA
>4459
UUAGCACAA
>4460
UUAGCACAU
>4461
UUAGCUCAG
>4462
UUAGCUCAG
>4463
UUAUCCAGA
>4464
UUAUCCCAG
>4465
UUAUCCCCA
>4466
UUAUCCCCA
>4467
UUAUCCCUA
>4468
UUAUCCUAC
>4469
UUAUCCUCA
>4470
UUAUCCUCC
>4471
UUAUCCUGC
>4472
UUAUCCUGC
>4473
UUAUCCUUU
>4474
UUAUCUAAU
>4475
UUCACAAAG
>4476
UUCACAGAC
>4477
UUCACAGUA
>4478
UUCACAUUU
>4479
UUCACCAAG
>4480
UUCACCUCG
>4481
UUCACCUGC
>4482
UUCACCUGC
>4483
UUCACGGCC
>4484
UUCACGGCC
>4485
UUCCCAGAC
>4486
UUCCCAGAC
>4487
UUCCCAGAC
>4488
UUCCCAGCC
>4489
UUCCCAGCC
>4490
UUCCCAGGC
>4491
UUCCCAGUC
>4492
UUCCCAGUC
>4493
UUCCCAUAG
>4494
UUCCCCAGA
>4495
UUCCCCAGC
>4496
UUCCCCAGG
>4497
UUCCCCAGG
>4498
UUCCCCCAG
>4499
UUCCCCCGU
>4500
UUCCCCGAC
>4501
UUCCCGUGC
>4502
UUCCCUGCC
>4503
UUCCCUGCC
>4504
UUCCCUGGC
>4505
UUCGCCAAG
>4506
UUCGCGCUG
>4507
UUCGCUCAG
>4508
UUCGCUGGA
>4509
UUCGCUUUC
>4510
UUCUCAAGU
>4511
UUCUCAAUA
>4512
UUCUCAGCC
>4513
UUCUCAGGA
>4514
UUCUCAGGA
>4515
UUCUCAGGC
>4516
UUCUCAGGG
>4517
UUCUCAGGU
>4518
UUCUCAGGU
>4519
UUCUCAUUU
>4520
UUCUCCACA
>4521
UUCUCCAGG
>4522
UUCUCCAGG
>4523
UUCUCCAGG
>4524
UUCUCCAGG
>4525
UUCUCCAGG
>4526
UUCUCCAGG
>4527
UUCUCCAGG
>4528
UUCUCCAGG
>4529
UUCUCCAGG
>4530
UUCUCCAGG
>4531
UUCUCCCAG
>4532
UUCUCCCAG
>4533
UUCUCCCAG
>4534
UUCUCCCCA
>4535
UUCUCCCCU
>4536
UUCUCCCGG
>4537
UUCUCCGCC
>4538
UUCUCCGGG
>4539
UUCUCCUAC
>4540
UUCUCCUAC
>4541
UUCUCCUAC
>4542
UUCUCCUCC
>4543
UUCUCCUCC
>4544
UUCUCGGCC
>4545
UUCUCGGUU
>4546
UUCUCGGUU
>4547
UUCUCUGCG
>4548
UUGACAAUA
>4549
UUGCCAAAG
>4550
UUGCCAAGG
>4551
UUGCCAAGG
>4552
UUGCCAAGG
>4553
UUGCCAAGG
>4554
UUGCCAAGG
>4555
UUGCCACAG
>4556
UUGCCACAG
>4557
UUGCCACAG
>4558
UUGCCACAG
>4559
UUGCCAGGA
>4560
UUGCCAGGG
>4561
UUGCCAUGG
>4562
UUGCCAUGG
>4563
UUGCCCACA
>4564
UUGCCCAGA
>4565
UUGCCCAGA
>4566
UUGCCCAGG
>4567
UUGCCCCAG
>4568
UUGCCCCCA
>4569
UUGCCCCGG
>4570
UUGCCCCUA
>4571
UUGCCCUGC
>4572
UUGCCCUGC
>4573
UUGCCCUGC
>4574
UUGCCCUGC
>4575
UUGCCCUGG
>4576
UUGCCUCAU
>4577
UUGCCUCAU
>4578
UUGCCUCCA
>4579
UUGCCUUAA
>4580
UUGCCUUCA
>4581
UUGGCACAG
>4582
UUGGCACAU
>4583
UUGGCAGCA
>4584
UUGGCCAAG
>4585
UUGGCCAAG
>4586
UUGGCCAGG
>4587
UUGGCCAGG
>4588
UUGGCCAGG
>4589
UUGGCCCAG
>4590
UUGGCCCAG
>4591
UUGGCCCCG
>4592
UUGGCCCCG
>4593
UUGGCCCUG
>4594
UUGGCCUGG
>4595
UUGGCUCGG
>4596
UUGUCAAGA
>4597
UUGUCACAG
>4598
UUGUCACAG
>4599
UUGUCACAG
>4600
UUGUCACAG
>4601
UUGUCACAG
>4602
UUGUCCAAG
>4603
UUGUCCAGA
>4604
UUGUCCCAG
>4605
UUGUCCCAG
>4606
UUGUCCCAG
>4607
UUGUCCGCA
>4608
UUGUCCGCC
>4609
UUGUCCGGC
>4610
UUGUCCGUA
>4611
UUGUCCUAC
>4612
UUGUCCUAC
>4613
UUGUCCUAC
>4614
UUGUCCUAU
>4615
UUGUCCUCA
>4616
UUGUCCUCC
>4617
UUGUCCUGG
>4618
UUGUCCUUA
>4619
UUGUCUAAA
>4620
UUGUCUGCU
>4621
UUUACUUGC
>4622
UUUCCAACA
>4623
UUUCCACUG
>4624
UUUCCAGAC
>4625
UUUCCAGAC
>4626
UUUCCAGAC
>4627
UUUCCAGAC
>4628
UUUCCAGAU
>4629
UUUCCAGGA
>4630
UUUCCAGGA
>4631
UUUCCAGGC
>4632
UUUCCAGGC
>4633
UUUCCAGGG
>4634
UUUCCAGGU
>4635
UUUCCAUAU
>4636
UUUCCAUCU
>4637
UUUCCAUUC
>4638
UUUCCAUUU
>4639
UUUCCAUUU
>4640
UUUCCCAGA
>4641
UUUCCCAGC
>4642
UUUCCCCAG
>4643
UUUCCCCAG
>4644
UUUCCCUCC
>4645
UUUCCCUGC
>4646
UUUCCCUGG
>4647
UUUCCGGCC
>4648
UUUCCGGCC
>4649
UUUCCGGCC
>4650
UUUCCGUCC
>4651
UUUCCGUCC
>4652
UUUCCUAAA
>4653
UUUCCUAUG
>4654
UUUCCUAUU
>4655
UUUCCUCUC
>4656
UUUCCUCUC
>4657
UUUCCUGCA
>4658
UUUCCUGCC
>4659
UUUCCUGCC
>4660
UUUCCUGCC
>4661
UUUCCUGCC
>4662
UUUCCUGCC
>4663
UUUCCUGCC
>4664
UUUCCUGCC
>4665
UUUCCUGCC
>4666
UUUCCUGCC
>4667
UUUCCUGCC
>4668
UUUCCUGCC
>4669
UUUCCUGCC
>4670
UUUCCUGCC
>4671
UUUCCUGCC
>4672
UUUCCUGCC
>4673
UUUCCUGCC
>4674
UUUCCUGCC
>4675
UUUCCUGCC
>4676
UUUCCUGGC
>4677
UUUCCUGUC
>4678
UUUCCUUCA
>4679
UUUCCUUUA
>4680
UUUGCCAAG
>4681
UUUGCCAUG
>4682
UUUGCCCAG
>4683
UUUGCCUUC
>4684
UUUGCGGGU
>4685
UUUGCUGAU
>4686
UUUUCAUAU
>4687
UUUUCAUUU
>4688
UUUUCCAAG
>4689
UUUUCCACU
>4690
UUUUCCAGA
>4691
UUUUCCAGG
>4692
UUUUCCAUU
>4693
UUUUCCCAG
>4694
UUUUCCCCA
>4695
UUUUCCCCA
>4696
UUUUCCCUC
>4697
UUUUCCGGC
>4698
UUUUCCGGC
>4699
UUUUCCGUC
>4700
UUUUCCGUC
>4701
UUUUCCUAC
>4702
UUUUCCUAC
>4703
UUUUCCUAC
>4704
UUUUCCUAC
>4705
UUUUCCUAC
>4706
UUUUCCUAU
>4707
UUUUCCUCU
>4708
UUUUCCUGC
>4709
UUUUCCUGC
>4710
UUUUCCUGC
>4711
UUUUCCUGC
>4712
UUUUCCUGC
>4713
UUUUCCUGC
>4714
UUUUCCUGC
>4715
UUUUCCUGC
>4716
UUUUCCUGC
>4717
UUUUCCUGC
>4718
UUUUCCUGC
>4719
UUUUCCUGC
>4720
UUUUCCUUC
>4721
UUUUCCUUU
>4722
UUUUCUCCU
