# Supplementary material for: Prediction of m6A and m5C at single-molecule resolution reveals a transcriptome-wide co-occurrence of RNA modifications
Source: Nat Commun. 2024 May 9;15:3899. doi: 10.1038/s41467-024-47953-7 (PMC11082244; doi:10.1038/s41467-024-47953-7)
Supplement: Supplementary file 16 — Source Data [file 41467_2024_47953_MOESM16_ESM.zip › source_data_2024_04_07/Figure_2_f_upper.csv]

tool	TP	stoichiometry
CHEUI-solo	24.0	20
Xpore	1.0	20
Nanocompore	0.0	20
Epinano	2.0	20
CHEUI-solo	18.0	40
Xpore	3.0	40
Nanocompore	1.0	40
Epinano	3.0	40
CHEUI-solo	22.0	60
Xpore	3.0	60
Nanocompore	0.0	60
Epinano	2.0	60
CHEUI-solo	22.0	80
Xpore	8.0	80
Nanocompore	3.0	80
Epinano	2.0	80
CHEUI-solo	20.0	100
Xpore	7.0	100
Nanocompore	3.0	100
Epinano	2.0	100
