# Supplementary material for: Prediction of m6A and m5C at single-molecule resolution reveals a transcriptome-wide co-occurrence of RNA modifications
Source: Nat Commun. 2024 May 9;15:3899. doi: 10.1038/s41467-024-47953-7 (PMC11082244; doi:10.1038/s41467-024-47953-7)
Supplement: Supplementary file 16 — Source Data [file 41467_2024_47953_MOESM16_ESM.zip › source_data_2024_04_07/Supplementary_Figure_7_a.csv]

replicate	mod_type	proportion
HeLa_IVT_rep2_m5C_liftover_Rversion.bed	m5C	0.0005382658569856059
HeLa_IVT_rep1_m5C_liftover_Rversion.bed	m5C	0.0007413902382586771
HeLa_IVT_rep3_m5C_liftover_Rversion.bed	m5C	0.0004912297076077973
HeLa_IVT_rep1_m6A_liftover_Rversion.bed	m6A	0.0002678159234717711
HeLa_IVT_rep2_m6A_liftover_Rversion.bed	m6A	0.00031182338247562097
HeLa_IVT_rep3_m6A_liftover_Rversion.bed	m6A	0.0002852599770490452
