# Supplementary material for: Prediction of m6A and m5C at single-molecule resolution reveals a transcriptome-wide co-occurrence of RNA modifications
Source: Nat Commun. 2024 May 9;15:3899. doi: 10.1038/s41467-024-47953-7 (PMC11082244; doi:10.1038/s41467-024-47953-7)
Supplement: Supplementary file 16 — Source Data [file 41467_2024_47953_MOESM16_ESM.zip › source_data_2024_04_07/Supplementary_Figure_14_a.csv]

Proportions	Labels
0.0552975939214858	WT
0.0682579564489112	WT
0.0740117746005046	WT
0.0805767599660729	WT
0.0667495854063018	WT
0.0700583819849874	WT
0.0673358427436219	WT
0.0682293846797823	WT
0.0748355263157894	WT
0.0672609400324149	WT
0.0703824247355573	WT
0.0721561969439728	WT
0.0784313725490196	WT
0.0718162839248434	WT
0.0679694137638062	WT
0.0731191885038038	WT
0.0617180984153461	WT
0.069649641198818	WT
0.0632159524819686	WT
0.0744416873449131	WT
0.0814249363867684	WT
0.0695473251028806	WT
0.0698335363377994	WT
0.0662525879917184	WT
0.0733639016256773	WT
0.0662701784197111	WT
0.0679117147707979	WT
0.0675293166194904	WT
0.0776006711409396	WT
0.0780406807804068	WT
0.068539804171988	WT
0.0726817042606516	WT
0.0733137829912023	WT
0.0774272839000409	WT
0.0748823277706461	WT
0.075841499786962	WT
0.0652446675031367	WT
0.0699745547073791	WT
0.0669717138103161	WT
0.0667765869744435	WT
0.0737060041407867	WT
0.0670886075949367	WT
0.0678807947019867	WT
0.0635451505016722	WT
0.0664993726474278	WT
0.0588712951684937	WT
0.0732015145140933	WT
0.0635955972278842	WT
0.0718390804597701	WT
0.0645431684828164	WT
0.069502948609941	WT
0.0712191034771679	WT
0.0668654173764906	WT
0.0671545415411106	WT
0.0783157894736842	WT
0.0742469240560033	WT
0.0742138364779874	WT
0.0689945309213294	WT
0.0691378592253227	WT
0.0759599332220367	WT
0.0621375310687655	WT
0.07002457002457	WT
0.0642504118616145	WT
0.0771197273114614	WT
0.0758965804837364	WT
0.0699013157894736	WT
0.0783333333333333	WT
0.0794392523364486	WT
0.0662251655629139	WT
0.0706028075970272	WT
0.0669224211423699	WT
0.0769550748752079	WT
0.0686894226717235	WT
0.0721518987341772	WT
0.0669717138103161	WT
0.0668058455114822	WT
0.0772120200333889	WT
0.0679898648648648	WT
0.0842017507294706	WT
0.078979843685726	WT
0.0711594809543742	WT
0.0634856449656287	WT
0.0682865521575199	WT
0.0654985398414685	WT
0.0677754677754677	WT
0.070954356846473	WT
0.065952184666117	WT
0.0670756646216769	WT
0.0639966969446738	WT
0.0649895178197065	WT
0.0636969192339717	WT
0.0580912863070539	WT
0.0721913712088851	WT
0.0722199425523184	WT
0.0723096554657592	WT
0.0590390879478827	WT
0.0769874476987447	WT
0.0587534736006351	WT
0.0707327403642524	WT
0.0699300699300699	WT
0.0545378850957535	WT
0.0738255033557047	WT
0.0726044744617982	WT
0.064366848969289	WT
0.0639438943894389	WT
0.0583819849874895	WT
0.0732226479352916	WT
0.0667765869744435	WT
0.0643298969072165	WT
0.0685500623182384	WT
0.0744458385612714	WT
0.0707818930041152	WT
0.0727348295926849	WT
0.0647756138865368	WT
0.0658217497955846	WT
0.0633178556352891	WT
0.0612916495269436	WT
0.0747899159663865	WT
0.0823284823284823	WT
0.0698244181298489	WT
0.0617075232459847	WT
0.0635521885521885	WT
0.0710616438356164	WT
0.0656289440471182	WT
0.0681723128398159	WT
0.0740281224152192	WT
0.0613496932515337	WT
0.0795833333333333	WT
0.0771197273114614	WT
0.0714285714285714	WT
0.0802919708029197	WT
0.0650167785234899	WT
0.0755350398657154	WT
0.0650741350906095	WT
0.0608333333333333	WT
0.0588719637710992	WT
0.0732226479352916	WT
0.0667226185480486	WT
0.0711625982623086	WT
0.0723905723905724	WT
0.0670578373847443	WT
0.0697095435684647	WT
0.0774497218656397	WT
0.0583881578947368	WT
0.0744010088272383	WT
0.0676818950930626	WT
0.0760114425827544	WT
0.0550952775476387	WT
0.0736885928393005	WT
0.0727888277613203	WT
0.0652265988987717	WT
0.0749158249158249	WT
0.0722992854140395	WT
0.0669995838535164	WT
0.0680016687526074	WT
0.0618811881188118	WT
0.0636969192339717	WT
0.0687919463087248	WT
0.0692860160540768	WT
0.0598752598752598	WT
0.071519255184088	WT
0.0809800664451827	WT
0.0652264229331117	WT
0.0625777041027766	WT
0.0804403048264182	WT
0.0703389830508474	WT
0.0670208418471597	WT
0.0795501874219075	WT
0.0658505698607007	WT
0.0687940323249067	WT
0.0695322376738306	WT
0.0760425183973834	WT
0.0584415584415584	WT
0.0645833333333333	WT
0.0629313844904587	WT
0.0652622883106154	WT
0.0661397670549084	WT
0.0752733389402859	WT
0.0664236533009315	WT
0.0654932460090053	WT
0.0642915642915643	WT
0.0671031096563011	WT
0.0650337837837837	WT
0.068922305764411	WT
0.0622090562843842	WT
0.0664409648751587	WT
0.0723601177955406	WT
0.0678807947019867	WT
0.0713696369636963	WT
0.0731501057082452	WT
0.0714585960487599	WT
0.0724762726488352	WT
0.0730290456431535	WT
0.0744282744282744	WT
0.0747271200671704	WT
0.0703157894736842	WT
0.0680650684931506	WT
0.0759173344580345	WT
0.0684523809523809	WT
0.0729431721798134	WT
0.072433774834437	WT
0.0645952575633687	WT
0.0686440677966101	WT
0.0721434528773978	WT
0.0800497718788884	WT
0.0674110835401158	WT
0.073715248525695	WT
0.0728421052631578	WT
0.0713080168776371	WT
0.0689799331103678	WT
0.0685332218972001	WT
0.0645028759244042	WT
0.0733672603901611	WT
0.0776538620404791	WT
0.0618811881188118	WT
0.0716738197424892	WT
0.062396694214876	WT
0.068922305764411	WT
0.0642768850432632	WT
0.0704753961634695	WT
0.071519255184088	WT
0.0710132890365448	WT
0.0648072190319934	WT
0.0669661086157615	WT
0.0746835443037974	WT
0.0725806451612903	WT
0.0782754290498116	WT
0.0697084917617237	WT
0.0737774030354131	WT
0.080188679245283	WT
0.0758649437265527	WT
0.0722992854140395	WT
0.069120654396728	WT
0.0632377740303541	WT
0.0562118126272912	WT
0.0737670949026108	WT
0.0799835931091058	WT
0.0842720066750104	WT
0.069679054054054	WT
0.0745950554134697	WT
0.0715798390512494	WT
0.0738874895046179	WT
0.0728948470883954	WT
0.0694620923337568	WT
0.0745081624110506	WT
0.0670833333333333	WT
0.065717873587275	WT
0.0630081300813008	WT
0.064370643706437	WT
0.0742574257425742	WT
0.066077441077441	WT
0.0770491803278688	WT
0.0757386600083229	WT
0.0782571912013536	WT
0.0665004156275976	WT
0.0616578195181706	WT
0.0685785536159601	WT
0.0787728026533996	WT
0.072072072072072	WT
0.0734177215189873	WT
0.07119341563786	WT
0.0787435456110154	WT
0.0644768856447688	WT
0.0659013605442176	WT
0.0606948514022603	WT
0.0759075907590759	WT
0.0669114647082823	WT
0.0739348370927318	WT
0.076068376068376	WT
0.0706817231283981	WT
0.0723793677204659	WT
0.0695833333333333	WT
0.0722789115646258	WT
0.072457627118644	WT
0.0713065755764304	WT
0.0757639179573043	WT
0.066222407330279	WT
0.0743464052287581	WT
0.0734135213604313	WT
0.0684253915910964	WT
0.0770212765957446	WT
0.0757825370675453	WT
0.0808854831843337	WT
0.0820215410107705	WT
0.0653894210745522	WT
0.081787521079258	WT
0.0693196405648267	WT
0.0640435328589368	WT
0.0727808161548169	WT
0.0621517359622803	WT
0.0702047638946928	WT
0.0711878685762426	WT
0.0774618871034198	WT
0.0681914443032613	WT
0.0695799745439117	WT
0.068922305764411	WT
0.0754797441364605	WT
0.0621326616288832	WT
0.0696721311475409	WT
0.0792733278282411	WT
0.0795503674881106	WT
0.0649241146711635	WT
0.0718763058921855	WT
0.0615640599001663	WT
0.0646766169154228	WT
0.0703125	WT
0.0713985720285594	WT
0.0733558178752108	WT
0.0757763975155279	WT
0.0739000427167877	WT
0.0692084542063821	WT
0.0685332218972001	WT
0.0698856416772554	WT
0.069520983467571	WT
0.0697194719471947	WT
0.0662701784197111	WT
0.0745446844557391	WT
0.0765004226542688	WT
0.0698653198653198	WT
0.0683408810209963	WT
0.0747782002534854	WT
0.0735729386892177	WT
0.0747466216216216	WT
0.06886354034643	WT
0.0822837951301427	WT
0.0750725839900456	WT
0.0689945309213294	WT
0.0679571663920922	WT
0.0661052631578947	WT
0.0698058653448988	WT
0.08125	WT
0.070204081632653	WT
0.0777113578138343	WT
0.0660919540229885	WT
0.0806383872322553	WT
0.0662776156731971	WT
0.0650572831423895	WT
0.0750317931326833	WT
0.0636174636174636	WT
0.0728995057660626	WT
0.0736531986531986	WT
0.0678180286436394	WT
0.0752066115702479	WT
0.0685449957947855	WT
0.0716652858326429	WT
0.0606826801517067	WT
0.0696581196581196	WT
0.0693069306930693	WT
0.0708401976935749	WT
0.0694675540765391	WT
0.0769549027720314	WT
0.0680521597392013	WT
0.0679117147707979	WT
0.0706476030277544	WT
0.0692055692055692	WT
0.0655058043117744	WT
0.071811803549319	WT
0.0707927087749046	WT
0.0670912951167728	WT
0.0796761823604601	WT
0.0667226185480486	WT
0.0753572975313988	WT
0.0687183811129848	WT
0.0648264324550397	WT
0.0704517198508081	WT
0.0677191524719568	WT
0.0692371475953565	WT
0.0714869281045751	WT
0.0676470588235294	WT
0.0713391739674593	WT
0.0701535907015359	WT
0.0673640167364016	WT
0.0713087248322147	WT
0.0742784380305602	WT
0.0723601177955406	WT
0.0742594910304547	WT
0.0688360450563204	WT
0.072208228379513	WT
0.0708263069139966	WT
0.0745891276864728	WT
0.0757314974182444	WT
0.0602115541090317	WT
0.0736222128733698	WT
0.0683585755218993	WT
0.0670859538784067	WT
0.0626828249059757	WT
0.065989847715736	WT
0.0776196636481241	WT
0.0737807419758232	WT
0.0805970149253731	WT
0.0735544217687074	WT
0.0731292517006802	WT
0.0617538081515026	WT
0.0728612361850184	WT
0.0759493670886076	WT
0.0651629072681704	WT
0.0727650727650727	WT
0.0703580349708576	WT
0.0752961082910321	WT
0.0735473384802925	WT
0.0760330578512396	WT
0.0772823779193205	WT
0.0712796998749479	WT
0.0678391959798995	WT
0.0760456273764258	WT
0.0755741127348643	WT
0.0699838187702265	WT
0.0574566962399662	WT
0.0678318768206408	WT
0.0718843045512547	WT
0.0781717214865442	WT
0.0574081891093288	WT
0.0718462823725981	WT
0.0728987993138936	WT
0.0717264386989157	WT
0.0737232289950576	WT
0.0712822613682916	WT
0.0647010647010647	WT
0.069022869022869	WT
0.071311475409836	WT
0.0713692946058091	WT
0.0583232077764277	WT
0.0684079601990049	WT
0.0742285237698081	WT
0.0732919254658385	WT
0.0665854648802273	WT
0.0754400670578373	WT
0.0815542271562766	WT
0.07189811010682	WT
0.0672097759674134	WT
0.0681153363978269	WT
0.0849617672047578	WT
0.0652992884051904	WT
0.0680497925311203	WT
0.0770868824531516	WT
0.0828052386987748	WT
0.0754716981132075	WT
0.0714890016920473	WT
0.073728813559322	WT
0.06890756302521	WT
0.0717563621193158	WT
0.0657950231969633	WT
0.0677061961427985	WT
0.0680584551148225	WT
0.0726890756302521	WT
0.073666384419983	WT
0.0663370416151627	WT
0.0704809286898839	WT
0.0789582472095907	WT
0.0571428571428571	WT
0.0682579564489112	WT
0.064708386547467	WT
0.0656629025512337	WT
0.0644222776392352	WT
0.0776043863348798	WT
0.0686356073211314	WT
0.0763743180864456	WT
0.0726658217152513	WT
0.0688208140998741	WT
0.0675787728026534	WT
0.0743446497636441	WT
0.0787929589270746	WT
0.0657950231969633	WT
0.0740436034553681	WT
0.0608302507192766	WT
0.0665536244171259	WT
0.0639511201629327	WT
0.0656629025512337	WT
0.0748015043877977	WT
0.058220582205822	WT
0.0657024793388429	WT
0.0647482014388489	WT
0.0756938603868797	WT
0.0655737704918032	WT
0.0715166461159062	WT
0.0772495755517826	WT
0.0677191524719568	WT
0.0666666666666666	WT
0.0700717602363866	WT
0.0621143562320032	WT
0.0756733646857631	WT
0.0723712217965091	WT
0.0721692243882206	WT
0.0663829787234042	WT
0.0642434488588334	WT
0.0737463126843657	WT
0.071912013536379	WT
0.0691850594227504	WT
0.0612161051766639	WT
0.072704081632653	WT
0.0705394190871369	WT
0.0673400673400673	WT
0.061078348778433	WT
0.0720871751886001	WT
0.0767295597484276	WT
0.0732120186203978	WT
0.0713094245204336	WT
0.0701827242524917	WT
0.0665550439514441	WT
0.070123246918827	WT
0.0711864406779661	WT
0.0667485667485667	WT
0.0583126550868486	WT
0.0736170212765957	WT
0.072079536039768	WT
0.0691797845898923	WT
0.0742716454657365	WT
0.065126050420168	WT
0.0715488215488215	WT
0.0650306748466257	WT
0.0790580319596299	WT
0.0733830845771144	WT
0.0719665271966527	WT
0.0768919465803318	WT
0.0738731218697829	WT
0.0733672603901611	WT
0.070814572247237	WT
0.0676009892827699	WT
0.0641461342395921	WT
0.0700876095118898	WT
0.0606312292358804	WT
0.0719794344473007	WT
0.0696600923206042	WT
0.0786802030456852	WT
0.0737636211232187	WT
0.0722591362126245	WT
0.0702529104777198	WT
0.078684429641965	WT
0.0808761583824768	WT
0.0672958555601149	WT
0.0714879467996675	WT
0.0691090757701915	WT
0.0629370629370629	WT
0.0744997871434653	WT
0.0762782900251466	WT
0.0693277310924369	WT
0.0741975823259691	WT
0.070364238410596	WT
0.0668592653735039	WT
0.076158940397351	WT
0.0640167364016736	WT
0.0715763342987174	WT
0.0668924640135478	WT
0.0628667225481978	WT
0.0668032786885245	WT
0.0685332218972001	WT
0.0727046115496468	WT
0.0774249673771204	WT
0.0713386487620646	WT
0.0656814449917898	WT
0.0711297071129707	WT
0.084524810765349	WT
0.0707112970711297	WT
0.0591133004926108	WT
0.0819256756756756	WT
0.06744379683597	WT
0.0692243536280233	WT
0.062165500205846	WT
0.0760504201680672	WT
0.072980729807298	WT
0.0679166666666666	WT
0.0625514403292181	WT
0.0677820677820677	WT
0.0763485477178423	WT
0.075821398483572	WT
0.0734101579172001	WT
0.0694033008887008	WT
0.0659707724425887	WT
0.0620025136154168	WT
0.0615448161916563	WT
0.0728850325379609	WT
0.0735603194619588	WT
0.0717884130982367	WT
0.0757511637748624	WT
0.0703517587939698	WT
0.0743697478991596	WT
0.0703454085930918	WT
0.0712814173877214	WT
0.0651277823577906	WT
0.0671920364993778	WT
0.0641233766233766	WT
0.0786136939983093	WT
0.0780547609317531	WT
0.0790393013100436	WT
0.0844425956738768	WT
0.0671611042439225	WT
0.0681063122923588	WT
0.0600911728139245	WT
0.0697772173182009	WT
0.0683438155136268	WT
0.0768573868488471	WT
0.068922305764411	WT
0.0776371308016877	WT
0.068246832856559	WT
0.0774439272111722	WT
0.0727496917385943	WT
0.0743243243243243	WT
0.071963394342762	WT
0.0678733031674208	WT
0.0667759115116755	WT
0.0708955223880597	WT
0.0715780661364587	WT
0.0659295659295659	WT
0.0732940185341196	WT
0.0772460117548278	WT
0.0767953507679535	WT
0.0713426853707414	WT
0.0603621730382293	WT
0.0566818369880016	WT
0.0803391199031086	WT
0.0716694772344013	WT
0.0837269214255045	WT
0.0854122621564482	WT
0.0672371638141809	WT
0.0671305771592304	WT
0.067775974025974	WT
0.0747501086484137	WT
0.0648421052631579	WT
0.0722992854140395	WT
0.075783234546994	WT
0.071519255184088	WT
0.0771869639794168	WT
0.0806652806652806	WT
0.0732740364252435	WT
0.0774767146486028	WT
0.0733162830349531	WT
0.0739316239316239	WT
0.0784896054306321	WT
0.0798336798336798	WT
0.0653973509933774	WT
0.0848026868178001	WT
0.068590547887913	WT
0.0637049455155071	WT
0.059450594505945	WT
0.0630443799253421	WT
0.0799154334038055	WT
0.0736352094794752	WT
0.067556296914095	WT
0.0688952303302079	WT
0.0684754521963824	WT
0.074321503131524	WT
0.0760777683854607	WT
0.0761464030290281	WT
0.0675787728026534	WT
0.0771144278606965	WT
0.0745162618361465	WT
0.0624239967571949	WT
0.0824915824915824	WT
0.074459234608985	WT
0.0766595289079229	WT
0.061301084236864	WT
0.0767910767910767	WT
0.0806928601605407	WT
0.0664727877025342	WT
0.0743099787685774	WT
0.0658059142024156	WT
0.0770207363520947	WT
0.0636174636174636	WT
0.0646787064258714	WT
0.064516129032258	WT
0.0572016460905349	WT
0.0745212323064113	WT
0.0574201374848362	WT
0.0769230769230769	WT
0.0793381417055579	WT
0.0691557064064488	WT
0.068041237113402	WT
0.0649514972585407	WT
0.0792163543441226	WT
0.0639364814040952	WT
0.0712779417967102	WT
0.0700126528890763	WT
0.082382762991128	WT
0.0646911519198664	WT
0.0628381190178943	WT
0.0764276513525118	WT
0.0751784964300713	WT
0.0707285896889646	WT
0.0725538971807628	WT
0.0716405256464603	WT
0.0673596673596673	WT
0.0719008264462809	WT
0.0730882974228981	WT
0.081967213114754	WT
0.074074074074074	WT
0.0679012345679012	WT
0.0662551440329218	WT
0.0625511038430089	WT
0.0703560703560703	WT
0.0695652173913043	WT
0.0744636095919226	WT
0.0696619950535861	WT
0.0725907384230287	WT
0.0690515806988352	WT
0.0647993311036789	WT
0.0763390974272458	WT
0.0587741393786733	WT
0.0751371886872098	WT
0.0631270903010033	WT
0.0681632653061224	WT
0.0642799023596419	WT
0.0571668768390079	WT
0.0742594910304547	WT
0.0658536585365853	WT
0.0645709430756159	WT
0.0707070707070707	WT
0.0678246484698097	WT
0.066860465116279	WT
0.0685550082101806	WT
0.0620574760516451	WT
0.0717013152312261	WT
0.0669995838535164	WT
0.0698744769874477	WT
0.0637024369388627	WT
0.0720757825370675	WT
0.0774382586856425	WT
0.0779113137173642	WT
0.0644329896907216	WT
0.0692464358452138	WT
0.0652879156528791	WT
0.0695076541166735	WT
0.0687242798353909	WT
0.0676246830092984	WT
0.0789473684210526	WT
0.0639097744360902	WT
0.0669085046352277	WT
0.0695759571840263	WT
0.07371928363182	WT
0.0722689075630252	WT
0.0756302521008403	WT
0.0744047619047619	WT
0.0737600678253497	WT
0.0665557404326123	WT
0.0765611633875106	WT
0.0728862973760933	WT
0.0734251147267417	WT
0.0713989207139892	WT
0.0655601659751037	WT
0.0718390804597701	WT
0.0562805872756933	WT
0.0653939886271324	WT
0.0776781903542467	WT
0.068069306930693	WT
0.0682579564489112	WT
0.0702341137123745	WT
0.0727350063802637	WT
0.0617387652246955	WT
0.074025974025974	WT
0.0716059602649006	WT
0.0686315789473684	WT
0.0788814691151919	WT
0.0719305498139727	WT
0.0692055692055692	WT
0.0630182421227197	WT
0.0623980424143556	WT
0.0660457239627434	WT
0.0775681341719077	WT
0.0692695214105793	WT
0.0689511073965733	WT
0.0669176076955248	WT
0.0668841761827079	WT
0.0706521739130434	WT
0.0769860769860769	WT
0.0693277310924369	WT
0.0740897544453852	WT
0.060718711276332	WT
0.0692732681682957	WT
0.0643006263048016	WT
0.0632703368940016	WT
0.0697389885807504	WT
0.0710405348934392	WT
0.074321503131524	WT
0.0611178126256534	WT
0.0691823899371069	WT
0.058484349258649	WT
0.0712191034771679	WT
0.0706984667802385	WT
0.0638564273789649	WT
0.067965188561956	WT
0.0664144598570828	WT
0.0713682432432432	WT
0.0714285714285714	WT
0.0757124627817949	WT
0.0713094245204336	WT
0.067650676506765	WT
0.061078348778433	WT
0.0780024762690879	WT
0.0672882042967166	WT
0.0568507157464212	WT
0.0613266583229036	WT
0.0615384615384615	WT
0.0701309674693705	WT
0.0735603194619588	WT
0.0695833333333333	WT
0.0611990008326394	WT
0.0675507666804807	WT
0.0608660130718954	WT
0.0772784544309113	WT
0.071549534292972	WT
0.0667506297229219	WT
0.0662251655629139	WT
0.0814053127677806	WT
0.0751295336787564	WT
0.0720871751886001	WT
0.0664972469292672	WT
0.079145728643216	WT
0.0680300500834724	WT
0.0796761823604601	WT
0.0707196029776675	WT
0.0655469070053256	WT
0.0751469353484466	WT
0.0833689610944848	WT
0.07166392092257	WT
0.0654483637909052	WT
0.0714886459209419	WT
0.0684873949579832	WT
0.0722639933166248	WT
0.0630927835051546	WT
0.0726685506661283	WT
0.062421972534332	WT
0.0701154339461308	WT
0.0700171821305842	WT
0.0624483043837882	WT
0.0743664312422102	WT
0.0807560137457044	WT
0.0784968684759916	WT
0.0749375520399667	WT
0.0682110682110682	WT
0.0615510874025441	WT
0.0594435075885328	WT
0.0726351351351351	WT
0.0720338983050847	WT
0.0605809128630705	WT
0.0636994691710902	WT
0.0741211351122405	WT
0.0725474031327287	WT
0.05140758873929	WT
0.0617387652246955	WT
0.0592503022974607	WT
0.0736625514403292	WT
0.0578817733990147	WT
0.0687086092715231	WT
0.0674300254452926	WT
0.0656354515050167	WT
0.0703517587939698	WT
0.0667759115116755	WT
0.0667800935772011	WT
0.0755984880302394	WT
0.0661977658254033	WT
0.067476948868399	WT
0.072041166380789	WT
0.0678960603520536	WT
0.064977523498161	WT
0.0691378592253227	WT
0.0737807419758232	WT
0.0739523418241577	WT
0.0597140454163162	WT
0.0732524068647969	WT
0.0635382059800664	WT
0.0653540008378718	WT
0.0648979591836734	WT
0.0685714285714285	WT
0.0741852487135506	WT
0.078472513638271	WT
0.0648492358529533	WT
0.0757705479452054	WT
0.0746887966804979	WT
0.0711987127916331	WT
0.0726114649681528	WT
0.070930709307093	WT
0.0716380393799748	WT
0.0730688935281837	WT
0.0631879331430901	WT
0.0701461377870563	WT
0.0627597672485453	WT
0.0687786577740725	WT
0.0660338423442014	WT
0.0629954109303295	WT
0.0710312366281557	WT
0.0649834437086092	WT
0.0657785179017485	WT
0.0709219858156028	WT
0.0729382511396601	WT
0.0693277310924369	WT
0.0645702306079664	WT
0.072433774834437	WT
0.0723283218203982	WT
0.0591572123176661	WT
0.0689372178908494	WT
0.0668616798997074	WT
0.0710900473933649	WT
0.0676348547717842	WT
0.0684459750322858	WT
0.0658505698607007	WT
0.0777870216306156	WT
0.0645559210526315	WT
0.0665834373699542	WT
0.0734676742233417	WT
0.0684487646820575	WT
0.0578969774372073	WT
0.0715488215488215	WT
0.0748098055790363	WT
0.0658436213991769	WT
0.0634920634920634	WT
0.0691954981242184	WT
0.0675733106672333	WT
0.068680182043856	WT
0.0673117374842238	WT
0.0757136946628051	WT
0.0722840034217279	WT
0.0653266331658291	WT
0.0658607753230512	WT
0.0768245838668373	WT
0.0615702479338843	WT
0.06772100567721	WT
0.0734135213604313	WT
0.0699213901530823	WT
0.0773173857325929	WT
0.0593080724876441	WT
0.0792580101180438	WT
0.0703287557220141	WT
0.0648625429553264	WT
0.0657624332100287	WT
0.0640269587194608	WT
0.0656482246077621	WT
0.0799171842650103	WT
0.064780647806478	WT
0.0749594813614262	WT
0.0669456066945606	WT
0.0731507968941561	WT
0.0650510204081632	WT
0.0584524810765349	WT
0.0735112936344969	WT
0.0710382513661202	WT
0.0719364282726892	WT
0.0759005145797598	WT
0.0757191201353637	WT
0.0704103671706263	WT
0.0806317539484621	WT
0.0585774058577405	WT
0.0688073394495412	WT
0.066334991708126	WT
0.0640760644894584	WT
0.0796383986224709	WT
0.0730457069628364	WT
0.0648185894822666	WT
0.0776578073089701	WT
0.0721561969439728	WT
0.0698051948051948	WT
0.0659855257556406	WT
0.0803683549602344	WT
0.0666108085462924	WT
0.0723202755058114	WT
0.05901774659513	WT
0.0692783505154639	WT
0.0685618729096989	WT
0.0698359276398822	WT
0.0675844806007509	WT
0.0730722648364957	WT
0.0672054444917056	WT
0.0724759111855886	WT
0.0754400670578373	WT
0.0607802874743326	WT
0.0622406639004149	WT
0.0674157303370786	WT
0.0752377015295576	WT
0.0625761885412434	WT
0.0734323432343234	WT
0.0710960643250105	WT
0.0688054031236808	WT
0.0609452736318407	WT
0.0815217391304347	WT
0.065485996705107	WT
0.060377358490566	WT
0.0672953279039862	WT
0.059860598605986	WT
0.0741525423728813	WT
0.0656629025512337	WT
0.0664715719063545	WT
0.0639899623588456	WT
0.0673553719008264	WT
0.0678861788617886	WT
0.0653621981681931	WT
0.0780201342281879	WT
0.0736754966887417	WT
0.0755033557046979	WT
0.053027139874739	WT
0.0704517198508081	WT
0.0703873386089129	WT
0.0761784511784511	WT
0.064390665514261	WT
0.0713696369636963	WT
0.0745341614906832	WT
0.0850790936297563	WT
0.0754795663052543	WT
0.066470340765671	WT
0.0670859538784067	WT
0.0770824699544135	WT
0.0712779417967102	WT
0.0736579275905118	WT
0.075076385857704	WT
0.0720164609053498	WT
0.0735355213959285	WT
0.0769556025369978	WT
0.0777027027027027	WT
0.064662273476112	WT
0.0658978583196046	WT
0.0686927560366361	WT
0.0764119601328903	WT
0.0732631578947368	WT
0.0700741962077493	WT
0.0702341137123745	WT
0.0689948892674616	WT
0.077150084317032	WT
0.0685859441151566	WT
0.0663967611336032	WT
0.0746766791823112	WT
0.0704460191746561	WT
0.0820083682008368	WT
0.0690939180802647	WT
0.0713080168776371	WT
0.0624741414977244	WT
0.0844349680170575	WT
0.0651356993736952	WT
0.0651639344262295	WT
0.0640751815463477	WT
0.0674897119341563	WT
0.0672442244224422	WT
0.0696517412935323	WT
0.0690677966101694	WT
0.0631578947368421	WT
0.0597204574332909	WT
0.0671169269734065	WT
0.070607553366174	WT
0.0724038063715349	WT
0.0722639933166248	WT
0.0822437789962041	WT
0.0736754966887417	WT
0.0692243536280233	WT
0.0817796610169491	WT
0.0764604810996563	WT
0.0640657084188911	WT
0.0614502253174928	WT
0.0658930791545793	WT
0.0655804480651731	WT
0.0636734693877551	WT
0.0753225135247607	WT
0.0664409648751587	WT
0.0668085106382978	WT
0.0747899159663865	WT
0.0786749482401656	WT
0.0617858654253068	WT
0.0746520455504006	WT
0.0626840555321834	WT
0.0785141409877585	WT
0.0764933390631714	WT
0.0765411667356226	WT
0.0740276035131744	WT
0.0718737017033651	WT
0.0715780661364587	WT
0.0766680480729382	WT
0.0707627118644067	WT
0.076095947063689	WT
0.0709838107098381	WT
0.0784230606189063	WT
0.0695364238410596	WT
0.0740897544453852	WT
0.0773784355179704	WT
0.0613522537562604	WT
0.0616721854304635	WT
0.0623993558776167	WT
0.0718763058921855	WT
0.0670274771024146	WT
0.0653245686113393	WT
0.0696600923206042	WT
0.069069069069069	WT
0.0682285244554048	WT
0.0735912531539108	WT
0.0798654897015552	WT
0.0727739726027397	WT
0.0790697674418604	WT
0.0737060041407867	WT
0.0667739340305712	WT
0.066167290886392	WT
0.0817369093231162	WT
0.0737704918032786	WT
0.066694456023343	WT
0.0668076109936575	WT
0.0632805995004163	WT
0.0600490196078431	WT
0.0651162790697674	WT
0.0729034976822587	WT
0.0713391739674593	WT
0.0736222128733698	WT
0.0703873386089129	WT
0.0622371740958788	WT
0.0604440789473684	WT
0.0733672603901611	WT
0.0746455379482902	WT
0.0725366876310272	WT
0.071780147662018	WT
0.0574043261231281	WT
0.0678807947019867	WT
0.0758153324862346	WT
0.0755287009063444	WT
0.0751784964300713	WT
0.0759173344580345	WT
0.070677324358435	WT
0.0757639179573043	WT
0.0723296888141295	WT
0.0698254364089775	WT
0.0634582623509369	WT
0.0729987557030277	WT
0.0786705931846865	WT
0.0667779632721202	WT
0.0651521645949421	WT
0.0648760330578512	WT
0.0693568726355611	WT
0.0735049833887043	WT
0.0660736975857687	WT
0.0760777683854607	WT
0.079145728643216	WT
0.0646230323115161	WT
0.0770498557890399	WT
0.0677824267782426	WT
0.0804210526315789	WT
0.0698835274542429	WT
0.0627858627858627	WT
0.0689082606890826	WT
0.0696893366918555	WT
0.0733639016256773	WT
0.0758965804837364	WT
0.0586278586278586	WT
0.0687655343827672	WT
0.0677274581803345	WT
0.0730688935281837	WT
0.0719091673675357	WT
0.0787435456110154	WT
0.0676409185803757	WT
0.0620777027027027	WT
0.0644758735440931	WT
0.0739795918367346	WT
0.0699708454810495	WT
0.0779816513761468	WT
0.0714879467996675	WT
0.0767581475128645	WT
0.0729684908789386	WT
0.0657894736842105	WT
0.0679851668726823	WT
0.0708263069139966	WT
0.0783410138248847	WT
0.066143034311699	WT
0.0859709153122326	WT
0.0533333333333333	WT
0.0760504201680672	WT
0.0677126341866226	WT
0.0823970037453183	WT
0.0663308144416456	WT
0.0737871993477374	WT
0.0690665550439514	WT
0.0687606112054329	WT
0.0698544698544698	WT
0.0765370138017565	WT
0.0711056309083436	WT
0.0803075608714224	WT
0.0671197960917587	WT
0.0780590717299578	WT
0.0643250105797714	WT
0.0670037926675094	WT
0.0686356073211314	WT
0.0645428216797683	WT
0.0695833333333333	WT
0.086509635974304	WT
0.072125583368689	WT
0.0781980450488737	WT
0.0627877773126831	WT
0.0665245202558635	WT
0.0697084917617237	WT
0.0643687707641196	WT
0.0696600923206042	WT
0.0709651257096512	WT
0.0676470588235294	WT
0.0710999581764951	WT
0.0760233918128654	WT
0.0658059142024156	WT
0.0683438155136268	WT
0.0590699622957687	WT
0.0747981300467488	WT
0.0790983606557377	WT
0.0731102850061957	WT
0.0769550748752079	WT
0.0746140651801029	WT
0.0732940185341196	WT
0.0597710894446799	WT
0.0666937779585197	WT
0.0696046128500823	WT
0.0648450244698205	WT
0.0840689365279529	WT
0.0764119601328903	WT
0.0723140495867768	WT
0.0730897009966777	WT
0.0732919254658385	WT
0.0745776679027606	WT
0.0853503184713375	WT
0.0772135963071758	WT
0.0696308724832214	WT
0.0744997871434653	WT
0.0757763975155279	WT
0.0645962732919254	WT
0.0747316267547481	WT
0.0766666666666666	WT
0.0618556701030927	WT
0.0769874476987447	WT
0.073697585768742	WT
0.0773504273504273	WT
0.0783082077051926	WT
0.0738731218697829	WT
0.0832625318606627	WT
0.0688375927452596	WT
0.0767241379310344	WT
0.0614250614250614	WT
0.0594018844735764	WT
0.0753367003367003	WT
0.0685831622176591	WT
0.0762350936967632	WT
0.0678253497244595	WT
0.0744010088272383	WT
0.0641399416909621	WT
0.0593737291581943	WT
0.0724210526315789	WT
0.0720268006700167	WT
0.0638830897703549	WT
0.0668629100084104	WT
0.0681629260182876	WT
0.0691533948030176	WT
0.0671887881286067	WT
0.0720303285593934	WT
0.0718232044198895	WT
0.0775389801938474	WT
0.0730406237176856	WT
0.0675844806007509	WT
0.0649078726968174	WT
0.0723439437784208	WT
0.077020202020202	WT
0.0656080234015879	WT
0.077856843867727	WT
0.0640802092414995	WT
0.073666384419983	WT
0.0703688003391267	WT
0.0666115018618121	WT
0.079002079002079	WT
0.0793445450625269	WT
0.0757894736842105	WT
0.0647840531561461	WT
0.0682664460074472	WT
0.0745959386655615	WT
0.0752508361204013	WT
0.0664191419141914	WT
0.0711261642675698	WT
0.0640657084188911	WT
0.0725498515061518	WT
0.0676754939050021	WT
0.0723149336756525	WT
0.0738589211618257	WT
0.0758533501896333	WT
0.0739966555183946	WT
0.0783082077051926	WT
0.0643543669034684	WT
0.0670628183361629	WT
0.0683544303797468	WT
0.0781445883827831	WT
0.0704407951598962	WT
0.076158940397351	WT
0.0665834373699542	WT
0.0712468193384223	WT
0.0679214402618657	WT
0.069120654396728	WT
0.0675453047775947	WT
0.0734607218683651	WT
0.067240672406724	WT
0.0713974749673487	WT
0.0797697368421052	WT
0.0757640981489453	WT
0.0739837398373983	WT
0.0753684210526315	WT
0.0755287009063444	WT
0.0778671180702496	WT
0.0692946058091286	WT
0.0648409182440596	WT
0.0817168799009492	WT
0.066860465116279	WT
0.0658557046979865	WT
0.0699695784441547	WT
0.067251461988304	WT
0.0690221857025472	WT
0.0717926932880203	WT
0.0647875473285654	WT
0.0688172043010752	WT
0.0640293637846655	WT
0.0747028862478777	WT
0.0657024793388429	WT
0.0780141843971631	WT
0.0722338204592902	WT
0.0697969543147208	WT
0.0759762308998302	WT
0.0696600923206042	WT
0.0735660847880299	WT
0.0798141891891891	WT
0.0812797233030696	WT
0.0738613048830529	WT
0.0667490729295426	WT
0.0761506276150627	WT
0.0751273344651952	WT
0.068351284175642	WT
0.0632159524819686	WT
0.0690803162713275	WT
0.0748065348237317	WT
0.0842105263157894	WT
0.0614570614570614	WT
0.0700797314309693	WT
0.0682203389830508	WT
0.0665849673202614	WT
0.0621092121717382	WT
0.0675844806007509	WT
0.0727888277613203	WT
0.0681049069373942	WT
0.0680100755667506	WT
0.0656691604322527	WT
0.0808761583824768	WT
0.0628058727569331	WT
0.0757769263516389	WT
0.0806652806652806	WT
0.0639082343301925	WT
0.0673701298701298	WT
0.0715763342987174	WT
0.06826801517067	WT
0.0705073086844368	WT
0.0670297444490992	WT
0.0718737017033651	WT
0.0722245150639702	WT
0.0639097744360902	WT
0.0673358427436219	WT
0.0701320132013201	WT
0.0692695214105793	WT
0.0683438155136268	WT
0.0733558178752108	WT
0.0676186476270474	WT
0.0690221857025472	WT
0.0727953410981697	WT
0.0645833333333333	WT
0.0733222866611433	WT
0.0660024906600249	WT
0.0676691729323308	WT
0.0750738085196119	WT
0.0767617449664429	WT
0.0625	WT
0.0702794242167654	WT
0.0651618398637138	WT
0.0678752107925801	WT
0.0688208140998741	WT
0.0657734470158343	WT
0.0714876033057851	WT
0.070020964360587	WT
0.075	WT
0.070930709307093	WT
0.0734101579172001	WT
0.0661122661122661	WT
0.0720033883947479	WT
0.0737018425460636	WT
0.073019801980198	WT
0.0728948470883954	WT
0.0733074601121172	WT
0.0679196924391285	WT
0.0601503759398496	WT
0.0745820831547364	WT
0.0728530728530728	WT
0.0654205607476635	WT
0.0737463126843657	WT
0.0716666666666666	WT
0.0646387832699619	WT
0.0624739691795085	WT
0.0602263540824575	WT
0.0744458385612714	WT
0.0687183811129848	WT
0.060593569661995	WT
0.064033264033264	WT
0.076890756302521	WT
0.0741049125728559	WT
0.0671305771592304	WT
0.0641079713201181	WT
0.0563955864323661	WT
0.0682382133995037	WT
0.0767932489451476	WT
0.0737327188940092	WT
0.0628878775341332	WT
0.0667786644267114	WT
0.0817953020134228	WT
0.0769230769230769	WT
0.0746455379482902	WT
0.0688073394495412	WT
0.0700291788245102	WT
0.0721311475409836	WT
0.0730079265748852	WT
0.0710359408033826	WT
0.0705445544554455	WT
0.0636027903159622	WT
0.0658557046979865	WT
0.0756620428751576	WT
0.0805767599660729	WT
0.0660186310247063	WT
0.0685215946843853	WT
0.0686192468619246	WT
0.0665271966527196	WT
0.0673684210526315	WT
0.0797827903091061	WT
0.0746455379482902	WT
0.0736842105263157	WT
0.0641079713201181	WT
0.0638387232255354	WT
0.0753050063104753	WT
0.0777414075286415	WT
0.0737100737100737	WT
0.0616830065359477	WT
0.0725238292581848	WT
0.0660573327793934	WT
0.0672588832487309	WT
0.0732538330494037	WT
0.0628667225481978	WT
0.0794192997438087	WT
0.0659609120521172	WT
0.0718711276332094	WT
0.0672913117546848	WT
0.0726513569937369	WT
0.0757894736842105	WT
0.073902027027027	WT
0.072463768115942	WT
0.065081351689612	WT
0.078052874527906	WT
0.0730050933786078	WT
0.0691244239631336	WT
0.0645027049521431	WT
0.0676629306766293	WT
0.0675787728026534	WT
0.0609200165768752	WT
0.0709705002137665	WT
0.0658707286949361	WT
0.0691691269506537	WT
0.0666108085462924	WT
0.0713391739674593	WT
0.0688943894389439	WT
0.072	WT
0.0625	WT
0.0770526315789473	WT
0.0701899256812551	WT
0.065173116089613	WT
0.0631313131313131	WT
0.069078947368421	WT
0.0645564348188254	WT
0.0536939846588615	WT
0.0684232894177645	WT
0.0770498557890399	WT
0.0645569620253164	WT
0.0677685950413223	WT
0.0791489361702127	WT
0.0679291889666529	WT
0.0739509763190693	WT
0.065365025466893	WT
0.0696600923206042	WT
0.0636249476768522	WT
0.0693196405648267	WT
0.0613344384583506	WT
0.0763087843833185	WT
0.0734487125369354	WT
0.0858761987794245	WT
0.0648561005269558	WT
0.0725565514297908	WT
0.0725498515061518	WT
0.06892177589852	WT
0.0737913486005089	WT
0.0722318339100346	WT
0.0626304801670146	WT
0.0733137829912023	WT
0.0598218073822655	WT
0.065081351689612	WT
0.0645025295109612	WT
0.0873493975903614	WT
0.0668654173764906	WT
0.0689368770764119	WT
0.0749692748873412	WT
0.0656418778562526	WT
0.0734607218683651	WT
0.0695725062866722	WT
0.0743099787685774	WT
0.0683618174239266	WT
0.058848255569567	WT
0.0641509433962264	WT
0.073390733907339	WT
0.0696994991652754	WT
0.0733475479744136	WT
0.0767263427109974	WT
0.0677966101694915	WT
0.0814630091438071	WT
0.0735603194619588	WT
0.0694444444444444	WT
0.0697278911564625	WT
0.0812312954253954	WT
0.0730688935281837	WT
0.0550688360450563	WT
0.0667772708419742	WT
0.0617839607201309	WT
0.063911376224968	WT
0.0701385972280554	WT
0.0657894736842105	WT
0.0709430756159728	WT
0.0791826309067688	WT
0.0759439966058549	WT
0.0793044953350296	WT
0.0658833403273185	WT
0.0713391739674593	WT
0.0696704213600333	WT
0.0776255707762557	WT
0.0657511444028298	WT
0.076260762607626	WT
0.0733639016256773	WT
0.0700636942675159	WT
0.0609348914858096	WT
0.077900084674005	WT
0.0691263782866836	WT
0.0628426824124841	WT
0.0778671180702496	WT
0.0641666666666666	WT
0.0706728734659331	WT
0.0682947019867549	WT
0.0720757825370675	WT
0.0739957716701902	WT
0.0675345809601301	WT
0.0735785953177257	WT
0.0640101738024586	WT
0.0678985818650623	WT
0.0688360450563204	WT
0.0627839735646427	WT
0.0655339805825242	WT
0.074318744838976	WT
0.0795744680851063	WT
0.0674570727718724	WT
0.0621698496546119	WT
0.0592868988391376	WT
0.0762426284751474	WT
0.0785684903331962	WT
0.0705882352941176	WT
0.0688092295014421	WT
0.0682382133995037	WT
0.0751592356687898	WT
0.0790678318768206	WT
0.0630592245419684	WT
0.0670553935860058	WT
0.065687474500204	WT
0.0605427974947807	WT
0.0712805636137588	WT
0.0772135963071758	WT
0.0719542109566639	WT
0.0689801100296233	WT
0.0687525730753396	WT
0.075268817204301	WT
0.0696581196581196	WT
0.0673684210526315	WT
0.0790546047269763	WT
0.0683544303797468	WT
0.069427017984107	WT
0.0696982575435614	WT
0.0746513535684987	WT
0.0750312630262609	WT
0.0755441741357234	WT
0.0742302825811893	WT
0.062807881773399	WT
0.0642163075623151	WT
0.0668058455114822	WT
0.0675902602854744	WT
0.0702769739561802	WT
0.0788684097728247	WT
0.0693521594684385	WT
0.0668616798997074	WT
0.0688172043010752	WT
0.0678318768206408	WT
0.073170731707317	WT
0.0786940142318961	WT
0.0801011804384485	WT
0.0766299745977984	WT
0.0718711276332094	WT
0.0624209194432728	WT
0.0812735651445328	WT
0.0698725852856555	WT
0.0754955714888232	WT
0.0737232289950576	WT
0.0665834373699542	WT
0.0657395701643489	WT
0.0665834373699542	WT
0.0683870967741935	WT
0.0748440748440748	WT
0.0702928870292887	WT
0.069432684165961	WT
0.0825180774138664	WT
0.0751371886872098	WT
0.0698169433801617	WT
0.0726817042606516	WT
0.0627597672485453	WT
0.0659751037344398	WT
0.0642163075623151	WT
0.0703517587939698	WT
0.081242024670353	WT
0.070677324358435	WT
0.0804743752647183	WT
0.0723849372384937	WT
0.0657950231969633	WT
0.070160608622147	WT
0.0711074785451573	WT
0.0632427843803056	WT
0.0786423841059602	WT
0.0689509306260575	WT
0.0700717602363866	WT
0.0728114478114478	WT
0.0689797604295745	WT
0.069290692906929	WT
0.0749789385004212	WT
0.0689509306260575	WT
0.0739167374681393	WT
0.0698058653448988	WT
0.0748576078112286	WT
0.0659295659295659	WT
0.062396694214876	WT
0.0665564282761471	WT
0.0746205733558178	WT
0.0668924640135478	WT
0.0842105263157894	WT
0.0679733110925771	WT
0.0760282509347735	WT
0.0608552631578947	WT
0.0684298908480268	WT
0.06438127090301	WT
0.0678038379530916	WT
0.0759762308998302	WT
0.0763168809622563	WT
0.0674668874172185	WT
0.0654590366405928	WT
0.0694615700780929	WT
0.0696308724832214	WT
0.077020202020202	WT
0.0725062866722548	WT
0.0651105651105651	WT
0.0607419486343253	WT
0.0641975308641975	WT
0.0688796680497925	WT
0.0711056309083436	WT
0.074601844090528	WT
0.0665289256198347	WT
0.0669698222405952	WT
0.070520705207052	WT
0.0643543669034684	WT
0.0755813953488372	WT
0.0664160401002506	WT
0.0711920529801324	WT
0.0772477838750527	WT
0.0688943894389439	WT
0.0738731218697829	WT
0.0600500417014178	WT
0.0771812080536912	WT
0.0733672603901611	WT
0.077856843867727	WT
0.07960413080895	WT
0.0728589688964635	WT
0.0776081424936386	WT
0.0617075232459847	WT
0.0732417811069496	WT
0.0769864141622066	WT
0.0690954773869346	WT
0.066077441077441	WT
0.0696994991652754	WT
0.0716356107660455	WT
0.0724094881398252	WT
0.0723044397463002	WT
0.0694728238659583	WT
0.0753512132822477	WT
0.069022869022869	WT
0.071608040201005	WT
0.0748880748880748	WT
0.0756056808688387	WT
0.0722433460076045	WT
0.0722481937951551	WT
0.0701309674693705	WT
0.0615896795672076	WT
0.0747702589807852	WT
0.0661397670549084	WT
0.0805626598465473	WT
0.0647058823529411	WT
0.0730106644790812	WT
0.0732217573221757	WT
0.0676846884028064	WT
0.0717525773195876	WT
0.0624461670973298	WT
0.0716612377850162	WT
0.0779874213836478	WT
0.069450186027284	WT
0.0708038317367763	WT
0.0644234714813295	WT
0.0658165364047717	WT
0.0615763546798029	WT
0.0705342237061769	WT
0.0764754779717373	WT
0.0757763975155279	WT
0.0596707818930041	WT
0.0718763058921855	WT
0.0732919254658385	WT
0.0760084925690021	WT
0.0847169008088548	WT
0.0666111573688592	WT
0.064818763326226	WT
0.0682196339434276	WT
0.0757701915070774	WT
0.0698065601345668	WT
0.0771165129924559	WT
0.0801594331266607	WT
0.066830668306683	WT
0.0720569752827817	WT
0.0637597696421225	WT
0.0710008554319931	WT
0.070364238410596	WT
0.0679487179487179	WT
0.0760084925690021	WT
0.0664715719063545	WT
0.0750105351875263	WT
0.0736222128733698	WT
0.078052874527906	WT
0.0670482420278004	WT
0.068893528183716	WT
0.0783659858274281	WT
0.0773152081563296	WT
0.0670553935860058	WT
0.0767581475128645	WT
0.067001675041876	WT
0.0702702702702702	WT
0.0665306122448979	WT
0.0616409829237817	WT
0.0652264229331117	WT
0.0733718054410552	WT
0.0703624733475479	WT
0.0622389306599832	WT
0.0696806304437992	WT
0.0686960098724804	WT
0.0626816106268161	WT
0.0721311475409836	WT
0.0645702306079664	WT
0.071986836692719	WT
0.0669404517453798	WT
0.0669354838709677	WT
0.0687876182287188	WT
0.0658001624695369	WT
0.0670230263157894	WT
0.0636782572266443	WT
0.0697865353037766	WT
0.078556263269639	WT
0.0703414232825997	WT
0.0699100572363041	WT
0.0595089471493965	WT
0.0732323232323232	WT
0.0720268006700167	WT
0.0641339869281045	WT
0.0756989247311828	WT
0.068248023304203	WT
0.0640657084188911	WT
0.0751973410884919	WT
0.0696016771488469	WT
0.0756756756756756	WT
0.0713671539122957	WT
0.0645428216797683	WT
0.0810352142554094	WT
0.0600575894693541	WT
0.070754716981132	WT
0.0723283218203982	WT
0.0811148086522462	WT
0.0752193898871709	WT
0.0635254522507362	WT
0.0687213660974594	WT
0.0716332378223495	WT
0.0707317073170731	WT
0.0614686468646864	WT
0.0861706599411517	WT
0.0679449770737807	WT
0.0717905405405405	WT
0.0638122684232194	WT
0.0654515327257663	WT
0.071609098567818	WT
0.0769552488498536	WT
0.063331988705123	WT
0.0713987473903966	WT
0.0633861551292744	WT
0.0656136087484811	WT
0.07375	WT
0.0657729367406786	WT
0.0726600985221674	WT
0.0686731665960152	WT
0.0603161397670549	WT
0.0678807947019867	WT
0.0808979246082168	WT
0.0678034916768168	WT
0.0745162618361465	WT
0.073109243697479	WT
0.0675787728026534	WT
0.0734208367514356	WT
0.0706728734659331	WT
0.0783659858274281	WT
0.0724696356275303	WT
0.0823234433765148	WT
0.0666946308724832	WT
0.0761274306992139	WT
0.0631578947368421	WT
0.0682764363030807	WT
0.0643127364438839	WT
0.0736797274275979	WT
0.0676691729323308	WT
0.0655058043117744	WT
0.080503144654088	WT
0.0706476030277544	WT
0.0688671556642216	WT
0.0710594315245478	WT
0.0708227311280746	WT
0.0695504664970313	WT
0.0765349032800672	WT
0.0731911334169803	WT
0.0884955752212389	WT
0.0719091673675357	WT
0.065040650406504	WT
0.0778242677824267	WT
0.0696994991652754	WT
0.0668592653735039	WT
0.072208228379513	WT
0.0607553366174055	WT
0.0695322376738306	WT
0.0790133779264214	WT
0.0692084542063821	WT
0.0721735502711723	WT
0.0668058455114822	WT
0.067251461988304	WT
0.062218583708555	WT
0.0781316348195329	WT
0.0698544698544698	WT
0.0797161936560934	WT
0.0712761416986769	WT
0.0753852561432736	WT
0.0750103605470368	WT
0.065343258891646	WT
0.0754475703324808	WT
0.0630114566284779	WT
0.0666666666666666	WT
0.0626322471434617	WT
0.0674486803519061	WT
0.0760551608859172	WT
0.0671140939597315	WT
0.0689655172413793	WT
0.076100897819581	WT
0.075626798191533	WT
0.0772784544309113	WT
0.0702047638946928	WT
0.0797940797940797	WT
0.0658733531661708	WT
0.0698947368421052	WT
0.0809298321136461	WT
0.0623683101559207	WT
0.0779675865089794	WT
0.0742469240560033	WT
0.0822437789962041	WT
0.068893528183716	WT
0.0706566916043225	WT
0.0667480667480667	WT
0.0746520455504006	WT
0.0703188879803761	WT
0.0785296574770259	WT
0.0632492765605622	WT
0.080672268907563	WT
0.0830536912751677	WT
0.0844128708733806	WT
0.0644481887110362	WT
0.0674157303370786	WT
0.0829892650701899	WT
0.0723404255319148	WT
0.0636027903159622	WT
0.0691511387163561	WT
0.0711578947368421	WT
0.0717926932880203	WT
0.0599022004889975	WT
0.0597710894446799	WT
0.0729382511396601	WT
0.0672997522708505	WT
0.0546269873624133	WT
0.0654985398414685	WT
0.0767953507679535	WT
0.0631970260223048	WT
0.0870488322717622	WT
0.0735478478896782	WT
0.0710336027222458	WT
0.0574572127139364	WT
0.0664715719063545	WT
0.061198470038249	WT
0.0699959066721244	WT
0.064993829699712	WT
0.0728612361850184	WT
0.0662278897573015	WT
0.0718537414965986	WT
0.0748243075651095	WT
0.0659432387312187	WT
0.0603741496598639	WT
0.0721561969439728	WT
0.07946735395189	WT
0.072463768115942	WT
0.0659157279933249	WT
0.0683651804670913	WT
0.0749792874896437	WT
0.0627321502269913	WT
0.0595585172844648	WT
0.0772746157041961	WT
0.0797494780793319	WT
0.0742469240560033	WT
0.0732722731057452	WT
0.0781505728314238	WT
0.0689511073965733	WT
0.0721823554242296	WT
0.0651085141903172	WT
0.0722941913915587	WT
0.0677754677754677	WT
0.0602020202020202	WT
0.0757322175732217	WT
0.0747946389969736	WT
0.067425200168563	WT
0.0619765494137353	WT
0.0728421052631578	WT
0.0608840700583819	WT
0.0680885972108285	WT
0.0674019607843137	WT
0.0631970260223048	WT
0.0668348045397225	WT
0.0664437944003343	WT
0.0636057287278854	WT
0.0606694560669456	WT
0.0702327480604328	WT
0.0693400167084377	WT
0.0656339176518548	WT
0.0771488469601677	WT
0.0722841800908715	WT
0.073170731707317	WT
0.0788912579957356	WT
0.0620888157894736	WT
0.0692371475953565	WT
0.0745833333333333	WT
0.0772073921971252	WT
0.0739795918367346	WT
0.0815979600509987	WT
0.0692114093959731	WT
0.0752911813643926	WT
0.0772391125718981	WT
0.0721214677351328	WT
0.0708729472774416	WT
0.0707029662738724	WT
0.0673553719008264	WT
0.0774677217825905	WT
0.0666385491353859	WT
0.0774767146486028	WT
0.0670578373847443	WT
0.0723044397463002	WT
0.0730994152046783	WT
0.0582722086389568	WT
0.06890756302521	WT
0.0728476821192053	WT
0.0652173913043478	WT
0.0754154239454622	WT
0.0680780406807804	WT
0.0751469353484466	WT
0.068573832562053	WT
0.0637775960752248	WT
0.0655598126862494	WT
0.0646078829744006	WT
0.0658280922431865	WT
0.0730800990916597	WT
0.0681910984075132	WT
0.0754319426885798	WT
0.0671112963734889	WT
0.0692497938994229	WT
0.0816673755848575	WT
0.0716392751790981	WT
0.0679815358791439	WT
0.0688344594594594	WT
0.0627336933942667	WT
0.0790580319596299	WT
0.0753257328990228	WT
0.0709459459459459	WT
0.0656842105263157	WT
0.0699672667757774	WT
0.0648379052369077	WT
0.0696704213600333	WT
0.0674202664513524	WT
0.05941005400914	WT
[truncated: 7,999 more rows]
