# Supplementary material for: Prediction of m6A and m5C at single-molecule resolution reveals a transcriptome-wide co-occurrence of RNA modifications
Source: Nat Commun. 2024 May 9;15:3899. doi: 10.1038/s41467-024-47953-7 (PMC11082244; doi:10.1038/s41467-024-47953-7)
Supplement: Supplementary file 16 — Source Data [file 41467_2024_47953_MOESM16_ESM.zip › source_data_2024_04_07/Supplementary_Figure_2_b.csv]

Nanopolish mean	IVT median
62.48	61.98405
62.97	62.5574
63.75	64.0198
64.58	64.4627
64.63	64.8028
64.83	64.9846
64.85	64.84
64.94	65.3552
65.58	65.3025
65.64	64.9497
66.26	65.4389
66.3	66.5199
66.35	65.646
66.66	67.083
67.21	65.8438
67.63	67.8436
67.99	68.37275
68.1	67.789
68.27	68.3436
68.43	70.0208
68.73	69.6376
68.75	67.8066
68.77	69.2407
69.02	68.0285
69.47	70.1125
69.67	71.182
69.69	69.5485
69.76	69.3504
69.96	70.1978
70.14	71.4001
70.23	70.4104
70.25	69.9854
70.32	70.8025
70.39	70.6663
70.43	70.7939
70.58	71.285
70.72	70.2606
70.73	70.7142
70.75	70.9181
70.81	71.0124
70.83	70.1296
70.99	70.9356
71.08	71.1077
71.19	71.1779
71.32	71.6522
71.64	71.8119
71.64	71.7172
71.67	71.2709
71.95	72.82495
72.03	72.0346
72.16	72.0353
72.21	72.5432
72.33	72.0984
72.35	73.1863
72.52	73.3662
72.58	72.8287
72.87	73.084
73.05	71.4721
73.15	72.7488
73.26	72.811
73.28	72.9101
73.36	74.4824
73.43	74.4592
73.54	73.6494
73.59	73.5636
73.7	72.9462
73.84	72.3377
73.95	74.0379
73.99	73.8411
74.22	74.3116
74.24	73.7326
74.33	75.1623
74.37	75.1742
74.44	74.5961
74.58	75.7858
74.69	73.8139
74.74	74.9256
74.77	73.4542
74.89	73.3679
75.01	75.1466
75.11	75.2981
75.25	73.5064
75.29	75.1779
75.29	75.5149
75.31	75.2921
75.32	75.7492
75.36	74.3682
75.42	73.014
75.46	72.1803
75.53	76.6777
75.57	76.3567
75.59	76.2272
75.6	75.7522
75.63	73.8525
75.7	72.8332
75.73	74.9019
75.8	75.9526
75.82	75.3018
75.95	75.9888
76.05	75.5194
76.09	76.4958
76.2	76.5574
76.22	76.8589
76.26	77.6164
76.33	76.6345
76.34	76.7055
76.37	75.7436
76.38	76.2954
76.5	76.478
76.54	76.6493
76.56	76.4682
76.57	77.874
76.6	77.062
76.67	77.4754
76.73	76.0024
76.73	76.7338
76.74	76.1485
76.78	76.2162
76.78	76.0708
76.79	77.1477
76.84	74.2967
76.91	76.9981
76.97	76.3327
76.97	75.0028
76.98	77.0417
77.04	77.87
77.11	76.8103
77.12	76.8086
77.15	76.8315
77.16	76.8547
77.18	76.0762
77.22	77.7652
77.3	76.9384
77.34	77.2063
77.38	76.5354
77.41	76.7398
77.44	77.8252
77.48	78.3978
77.56	77.758
77.57	75.2187
77.58	77.1461
77.6	77.2268
77.61	77.0353
77.66	78.0463
77.66	77.5275
77.72	77.8131
77.73	76.2819
77.76	77.5688
77.77	77.1033
77.84	78.295
77.86	77.2291
77.86	76.6189
77.89	77.4556
77.91	77.4287
77.91	77.9763
77.98	76.9266
77.98	78.6661
78.01	78.6968
78.03	79.2273
78.03	77.488
78.04	77.2667
78.05	78.0081
78.06	76.5787
78.11	76.0166
78.13	78.7506
78.14	78.2354
78.18	76.6469
78.19	77.3895
78.23	76.8629
78.27	78.5268
78.37	77.5047
78.42	78.0828
78.44	77.6711
78.46	77.2004
78.48	78.3962
78.54	78.0917
78.57	78.9666
78.62	78.258
78.7	79.4337
78.73	78.4125
78.74	77.1385
78.75	78.0697
78.84	78.7526
78.87	78.8355
78.88	79.1329
78.88	78.7369
78.95	77.1079
78.97	79.2784
79.0	79.1414
79.01	78.4333
79.02	79.1046
79.02	78.8806
79.05	79.5278
79.07	78.9788
79.1	78.9952
79.12	79.5411
79.13	79.2174
79.18	78.0851
79.18	78.9615
79.2	79.2154
79.24	79.1329
79.28	79.0005
79.33	79.1729
79.37	79.719
79.43	79.5299
79.44	80.1183
79.44	76.1984
79.44	79.9675
79.45	79.4534
79.55	80.6743
79.56	78.4449
79.57	78.8921
79.59	80.33
79.59	79.8541
79.59	80.1016
79.66	79.2559
79.71	80.0592
79.72	79.4994
79.73	77.4587
79.74	79.9475
79.78	79.4796
79.79	79.1142
79.83	77.5393
79.85	80.1485
79.88	80.5584
79.89	80.1664
79.9	80.556
79.97	79.4071
80.07	79.0985
80.1	79.00985
80.1	80.512
80.1	80.4844
80.13	77.525
80.14	81.1479
80.2	78.1599
80.27	80.0732
80.28	81.0776
80.29	81.1041
80.34	80.6365
80.36	80.6732
80.39	81.1006
80.43	80.6073
80.54	81.5087
80.58	80.6562
80.59	80.69615
80.62	81.0114
80.65	79.4277
80.71	80.9302
80.74	79.8042
80.76	79.64035
80.78	80.6609
80.79	80.7399
80.85	78.7051
80.88	80.2268
80.89	80.3047
80.89	80.4926
80.96	80.9185
80.99	79.7614
81.03	81.1547
81.04	81.7194
81.13	81.0547
81.16	80.9196
81.25	81.8023
81.39	81.0379
81.43	80.7739
81.45	81.1352
81.56	81.2544
81.64	82.2931
81.76	82.0952
81.77	81.4212
81.8	79.1395
81.8	81.937
81.85	82.099
81.86	82.0803
81.88	81.7639
81.94	82.4186
81.95	81.859
82.19	82.2628
82.19	79.1976
82.23	80.8743
82.38	82.2224
82.39	81.3433
82.45	82.5034
82.46	83.0611
82.48	83.6233
82.49	83.0996
82.52	82.5751
82.61	80.934
82.63	83.4504
82.78	82.7382
82.78	82.1568
82.79	82.8227
82.81	83.2442
82.82	82.5347
82.92	82.8949
82.94	81.4034
82.98	80.1931
83.04	83.3005
83.06	83.5011
83.14	83.6029
83.14	83.1919
83.15	83.7943
83.15	84.2939
83.21	83.6848
83.26	81.8927
83.37	84.2933
83.39	83.647
83.43	81.8936
83.47	83.8128
83.62	81.6527
83.63	84.7595
83.67	83.013
83.69	82.5117
83.72	83.1702
83.8	83.5954
83.81	84.2011
83.88	82.7537
83.88	84.5806
83.9	83.4526
83.92	85.0376
83.95	82.2126
83.95	83.7187
83.95	83.3866
83.97	84.0205
84.05	83.2282
84.08	84.6105
84.13	84.8841
84.15	84.1643
84.2	84.5241
84.2	81.9706
84.2	83.8053
84.22	83.9557
84.22	85.0455
84.27	85.0643
84.29	83.2336
84.3	84.5122
84.32	83.9406
84.35	82.7669
84.37	84.3501
84.4	83.7124
84.43	84.6258
84.43	84.0367
84.44	84.6973
84.44	82.6602
84.44	82.9345
84.45	83.7144
84.46	86.7451
84.52	84.6766
84.55	84.0
84.56	84.4894
84.61	83.6279
84.65	85.4155
84.7	84.5876
84.7	84.425
84.83	84.08345
84.85	84.9014
84.95	85.3858
85.06	85.0019
85.07	85.5283
85.07	85.659
85.12	84.4764
85.12	85.5667
85.15	85.3026
85.16	83.5519
85.21	86.3319
85.26	84.1747
85.3	84.5765
85.31	86.4955
85.34	84.7387
85.4	86.3141
85.44	85.1166
85.53	84.858
85.58	86.8207
85.7	85.3164
85.73	86.1092
85.74	86.4716
85.74	84.8334
85.79	86.4596
85.79	84.5261
85.84	86.3925
85.91	88.2065
85.93	87.2066
86.04	86.507
86.1	86.459
86.1	85.0425
86.11	84.5179
86.23	85.3205
86.3	85.8981
86.36	85.4134
86.44	87.1142
86.5	86.3557
86.54	86.837
86.58	86.5314
86.59	87.2858
86.6	85.5818
86.61	84.6266
86.64	86.991
86.67	86.4287
86.67	85.9849
86.71	86.1559
86.71	87.4241
86.77	86.4431
86.83	86.9782
86.86	88.9877
86.87	86.1507
87.0	86.8387
87.07	87.1763
87.08	87.6035
87.09	87.8524
87.11	88.35985
87.12	87.26425
87.12	86.668
87.17	87.5492
87.17	87.243
87.17	87.5326
87.19	88.1088
87.27	87.7606
87.39	88.413
87.39	88.4211
87.41	88.6327
87.51	88.7948
87.6	89.1329
87.61	87.4507
87.79	88.1829
87.79	88.9428
87.81	86.84005
87.82	88.3629
87.86	86.1977
87.88	88.1838
87.98	89.4518
88.1	87.6879
88.22	87.8257
88.24	86.4271
88.3	89.1648
88.34	87.8173
88.36	89.067
88.36	87.4559
88.48	86.59015
88.61	88.7124
88.63	89.3826
88.67	88.4782
88.71	89.9767
88.78	89.7982
88.95	88.8666
89.11	89.8632
89.12	87.6452
89.17	88.3565
89.18	90.8347
89.2	89.5667
89.2	90.9575
89.27	90.4835
89.28	88.0146
89.31	88.0057
89.36	89.4405
89.37	90.2317
89.39	90.2325
89.44	88.6629
89.46	91.6219
89.55	90.6293
89.55	90.5064
89.58	89.723
89.59	90.574
89.64	91.2625
89.66	90.2684
89.76	89.1356
89.8	90.4959
89.89	88.64
89.9	91.4469
89.92	90.6986
89.94	89.3663
89.96	88.4163
89.97	90.73205
90.01	90.2777
90.05	88.9681
90.14	88.2272
90.24	90.5901
90.28	91.5091
90.29	90.4689
90.31	91.2822
90.32	90.9196
90.37	90.5389
90.41	90.4536
90.48	91.8487
90.48	93.0596
90.49	89.062
90.58	91.7597
90.61	91.0128
90.61	90.1192
90.72	90.1176
90.74	86.9804
90.87	90.2364
90.93	91.7024
90.95	92.7015
90.96	87.5053
91.21	91.0367
91.22	91.8772
91.26	91.5566
91.37	90.709
91.38	92.2267
91.46	93.8244
91.48	93.2048
91.5	91.9179
91.53	92.2741
91.62	89.6864
91.66	87.0193
91.75	93.0476
91.8	89.5944
91.8	93.9921
91.85	91.4724
91.86	92.1609
91.91	93.02285
92.05	92.3035
92.1	93.8446
92.38	92.4973
92.39	93.138
92.44	86.88995
92.47	92.3147
92.47	92.0397
92.52	93.8443
92.59	92.2308
92.63	92.0299
92.74	93.9931
92.76	94.215
92.78	93.6406
92.84	95.505
92.87	93.1139
92.88	92.6303
92.91	93.2175
92.91	92.8839
92.92	95.2355
92.94	92.3783
92.98	91.9381
92.99	93.0288
92.99	96.364
93.04	85.0902
93.1	94.1332
93.14	94.6443
93.18	88.14625
93.29	94.3557
93.34	92.8334
93.41	93.0513
93.45	91.0969
93.55	95.7713
93.67	93.8917
93.69	88.4735
93.79	93.6204
93.81	93.6468
93.83	94.3057
93.87	91.3692
93.94	94.62785
94.0	96.4334
94.04	94.7277
94.04	94.9544
94.08	94.166
94.1	94.9194
94.2	94.9097
94.22	96.0775
94.26	96.3011
94.31	94.3572
94.35	94.2034
94.43	96.5995
94.55	91.8326
94.58	93.7879
94.59	88.4616
94.69	95.99
94.7	93.8662
94.71	90.1978
94.78	92.5234
94.79	98.7026
94.81	93.5537
94.81	95.1667
94.81	95.7841
94.88	94.9035
94.88	95.4148
94.9	90.6873
94.91	91.3856
94.95	94.4926
94.99	95.0814
95.06	95.4367
95.08	94.3607
95.09	96.3559
95.13	95.0357
95.14	91.7635
95.15	95.1009
95.27	94.2786
95.29	96.5589
95.3	95.2479
95.38	93.0599
95.52	94.7631
95.55	96.865
95.61	95.0659
95.66	96.3971
95.86	97.2864
95.9	96.1959
95.99	95.9409
96.01	97.1441
96.02	98.3831
96.04	95.5525
96.1	94.302
96.11	97.6196
96.27	97.4571
96.28	97.01495
96.31	97.7488
96.35	96.7393
96.48	97.9575
96.56	94.9392
96.56	92.5592
96.64	98.3139
96.66	95.9849
96.7	99.1221
96.74	96.9472
96.76	98.492
96.83	101.143
96.87	97.7531
96.87	98.3521
96.91	96.7435
97.14	99.354
97.16	97.4575
97.17	96.3966
97.3	97.2505
97.55	99.0545
97.78	98.786
97.81	97.1334
98.1	100.641
98.21	98.8555
98.38	100.29
98.48	99.6001
98.58	99.9499
98.64	100.243
98.67	99.7076
98.79	100.037
98.86	98.5859
98.9	100.764
98.91	101.285
99.04	99.2067
99.07	99.4921
99.12	96.094
99.33	100.337
99.35	100.239
99.38	98.802
99.41	96.1452
99.45	98.5741
99.47	96.1204
99.57	96.6785
99.59	100.194
99.69	101.405
99.72	101.003
99.73	100.273
99.74	98.8732
99.9	97.7841
99.9	98.3436
99.93	101.71
100.0	98.6943
100.01	95.0387
100.1	103.47
100.2	96.67145
100.23	103.108
100.24	99.4248
100.44	102.238
100.45	99.9689
100.63	100.437
100.67	100.974
100.76	101.723
100.78	101.247
100.79	101.251
100.91	99.85705
100.95	98.2979
100.98	102.154
101.01	101.728
101.02	98.9662
101.17	101.608
101.35	101.029
101.47	102.466
101.5	97.8279
101.5	103.056
101.57	101.756
101.58	100.48
101.61	103.253
101.64	104.949
101.72	102.512
101.74	101.707
101.88	102.09
101.9	100.793
102.03	101.923
102.03	101.314
102.06	102.135
102.06	104.738
102.07	102.227
102.11	104.488
102.18	103.757
102.21	99.546
102.28	102.673
102.41	102.716
102.45	100.538
102.47	103.822
102.58	99.8394
102.61	102.861
102.74	103.199
102.84	104.153
102.91	103.749
102.95	102.513
102.95	102.567
102.97	103.577
102.99	104.657
103.0	105.181
103.08	105.072
103.13	103.366
103.25	103.238
103.32	105.469
103.45	104.743
103.6	103.12
103.67	104.081
103.76	102.561
103.76	104.738
103.81	104.158
103.91	103.519
103.92	104.933
103.97	105.953
103.99	103.613
104.04	104.736
104.1	106.035
104.1	103.708
104.2	104.849
104.22	105.962
104.53	105.626
104.66	105.076
104.82	105.682
104.83	105.124
105.11	106.452
105.12	104.886
105.15	102.792
105.22	106.678
105.22	106.664
105.26	106.671
105.36	106.382
105.36	103.717
105.48	107.315
105.66	106.865
105.69	108.421
105.72	106.656
105.73	107.61
105.73	106.963
105.92	106.589
106.02	105.54
106.04	105.789
106.11	104.775
106.16	108.067
106.17	107.522
106.21	108.21
106.36	105.825
106.42	107.511
106.43	106.14
106.55	106.874
106.6	108.499
106.73	109.761
106.83	112.878
106.91	108.374
106.93	113.775
107.01	108.304
107.05	105.894
107.08	109.784
107.09	109.43
107.16	108.162
107.34	108.44
107.51	109.548
107.54	105.406
107.59	108.178
107.69	108.264
107.75	108.83
107.76	107.862
107.83	109.768
107.93	110.066
107.94	108.065
107.96	111.949
108.07	106.737
108.23	106.846
108.25	109.108
108.29	109.301
108.32	110.51
108.35	109.387
108.46	109.662
108.51	108.924
108.56	109.176
108.6	109.512
108.63	107.179
108.73	109.137
108.76	108.644
108.9	110.633
108.91	110.762
108.94	109.957
109.07	109.513
109.08	109.993
109.11	107.124
109.16	109.989
109.19	110.063
109.23	107.985
109.26	110.612
109.27	108.432
109.32	109.071
109.43	110.119
109.49	109.869
109.54	109.814
109.62	109.704
109.62	110.633
109.7	110.562
109.74	111.032
109.77	110.66
109.83	109.386
109.94	110.121
109.95	110.39
109.95	109.823
110.07	110.274
110.08	108.518
110.09	110.668
110.15	111.368
110.34	113.89
110.39	110.192
110.54	111.543
110.54	113.426
110.67	112.97
110.68	109.396
110.68	115.633
110.69	109.14
110.71	109.885
110.92	110.54
110.98	110.494
111.04	110.491
111.12	111.308
111.18	110.794
111.21	110.893
111.25	111.329
111.28	110.569
111.33	111.496
111.47	109.894
111.54	111.588
111.57	111.355
111.64	113.435
111.73	112.239
111.93	111.015
112.01	112.8205
112.01	112.626
112.05	113.277
112.11	112.896
112.17	112.805
112.2	110.047
112.2	113.56
112.24	113.181
112.28	110.88
112.38	115.83
112.47	111.871
112.5	113.162
112.59	111.378
112.66	114.263
112.67	112.047
112.74	110.761
112.77	113.464
112.91	114.239
113.12	115.154
113.12	113.161
113.28	113.311
113.29	114.975
113.51	114.289
113.61	113.152
113.62	112.786
113.73	114.843
113.74	114.019
113.9	114.028
113.91	112.926
113.92	115.331
113.94	114.635
113.97	113.398
113.99	113.82
114.01	112.908
114.11	115.413
114.13	114.829
114.13	113.318
114.26	115.132
114.37	114.104
114.41	115.168
114.43	114.136
114.71	116.663
114.73	115.451
114.75	115.577
114.8	115.893
114.89	115.37
114.94	116.343
115.2	116.899
115.2	118.413
115.25	114.844
115.56	114.689
115.61	116.03
115.65	115.319
115.66	114.78
115.66	117.281
115.68	116.198
115.76	116.056
115.88	115.694
115.89	118.924
115.9	118.083
115.92	116.109
115.98	118.113
116.09	116.777
116.16	116.249
116.26	114.457
116.4	117.386
116.55	117.142
116.69	116.618
117.05	117.363
117.09	118.796
117.18	116.287
117.18	119.75
117.19	118.125
117.25	118.969
117.27	114.558
117.28	117.804
117.29	117.72
117.34	117.584
117.44	117.928
117.46	118.089
117.52	118.644
117.69	115.019
117.72	117.098
117.86	115.89
117.99	118.891
118.05	118.338
118.06	117.482
118.11	117.355
118.19	118.357
118.29	119.445
118.3	120.507
118.4	120.103
118.44	119.225
118.63	120.073
118.66	116.223
118.67	121.258
118.69	118.754
118.74	119.67
118.77	127.988
118.82	121.505
118.83	120.386
119.23	121.374
119.31	121.095
119.33	119.883
119.34	119.556
119.41	121.167
119.43	116.529
119.51	120.454
119.53	121.385
120.17	121.684
120.28	120.017
120.29	121.021
120.31	120.395
120.37	119.573
120.39	119.789
120.42	121.697
120.76	119.731
120.77	122.688
120.77	120.939
120.9	121.248
120.91	122.99
120.92	123.48
121.03	122.246
121.11	122.734
121.11	123.181
121.13	123.407
121.19	123.881
121.47	122.872
121.85	124.847
121.88	125.191
121.9	121.505
122.1	121.351
122.14	122.537
122.17	123.608
122.59	124.472
122.77	127.436
122.89	125.498
122.92	123.617
122.92	125.306
123.13	122.14
123.3	128.717
123.32	125.026
123.33	125.189
123.38	125.893
123.5	124.909
123.5	127.045
123.66	127.779
123.83	125.61
123.87	127.87
123.9	125.873
123.97	125.585
124.02	124.941
124.17	122.41
124.24	122.496
124.34	126.642
124.52	127.206
124.55	124.703
124.93	127.915
125.17	125.719
125.2	125.311
125.26	126.598
125.56	128.627
125.6	128.539
125.76	128.089
126.02	126.918
126.66	125.403
126.88	128.959
127.17	129.432
127.32	130.238
127.71	131.146
127.73	128.487
128.13	132.698
128.25	130.909
128.3	133.573
128.62	130.596
128.77	131.722
128.82	129.593
129.81	131.692
129.83	132.734
129.86	132.92
130.18	133.521
133.6	135.925
134.08	137.805
134.1	136.502
136.89	139.001
