# Supplementary material for: Prediction of m6A and m5C at single-molecule resolution reveals a transcriptome-wide co-occurrence of RNA modifications
Source: Nat Commun. 2024 May 9;15:3899. doi: 10.1038/s41467-024-47953-7 (PMC11082244; doi:10.1038/s41467-024-47953-7)
Supplement: Supplementary file 16 — Source Data [file 41467_2024_47953_MOESM16_ESM.zip › source_data_2024_04_07/Figure_5_a.csv]

co-occurrence	distances	position
0.9787234042553191	1	up
0.9375	1	up
0.8823529411764706	1	up
0.972972972972973	1	up
0.8813559322033898	1	up
0.9540229885057471	1	up
0.8360655737704918	1	up
0.889967637540453	1	up
0.9	1	up
0.8421052631578947	1	up
0.9705882352941176	1	up
1.0	1	up
0.9568965517241379	1	up
0.9727272727272728	1	up
0.9736842105263158	1	up
0.8823529411764706	1	up
1.0	1	up
0.9821428571428571	1	up
0.9	1	up
0.9421052631578948	1	up
0.9466666666666667	1	up
1.0	1	up
0.9290322580645162	1	up
0.7017543859649122	1	up
0.8979591836734694	1	up
0.9	1	up
0.8333333333333334	1	up
0.972972972972973	1	up
0.9183673469387755	1	up
0.9130434782608695	1	up
0.9166666666666666	1	up
1.0	1	up
1.0	1	up
0.8837209302325582	1	up
1.0	1	up
1.0	1	up
0.9605263157894737	1	up
0.9565217391304348	1	up
0.8571428571428571	1	up
0.96	1	up
1.0	1	up
0.9826086956521739	1	up
0.9550561797752809	1	up
0.9473684210526315	1	up
1.0	1	up
0.8936170212765957	1	up
0.825	1	up
0.825	1	up
1.0	1	up
1.0	1	up
0.9285714285714286	1	up
0.9473684210526315	1	up
0.9534883720930233	1	up
0.8813559322033898	1	up
0.96	1	up
1.0	1	up
0.9385474860335196	1	up
0.9767441860465116	1	up
0.9	1	up
0.9777777777777777	1	up
0.9655172413793104	1	up
0.8157894736842105	1	up
0.6875	1	up
0.8571428571428571	1	up
0.9491525423728814	1	up
1.0	1	up
1.0	1	up
0.8571428571428571	1	up
0.9649122807017544	1	up
1.0	1	up
1.0	1	up
0.9642857142857143	1	up
1.0	1	up
0.9642857142857143	1	up
0.9	1	up
0.9333333333333333	1	up
0.8863636363636364	1	up
0.7575757575757576	1	up
0.9166666666666666	1	up
0.8571428571428571	1	up
0.8831168831168831	1	up
0.9285714285714286	1	up
0.94	1	up
0.9583333333333334	1	up
0.9545454545454546	1	up
0.9842931937172775	1	up
0.9340659340659341	1	up
1.0	1	up
0.9622641509433962	1	up
0.9019607843137255	1	up
0.9839449541284404	1	up
0.9090909090909091	1	up
0.875	1	up
0.98	1	up
0.9411764705882353	1	up
1.0	1	up
0.9125	1	up
0.9796954314720813	1	up
1.0	1	up
0.9781420765027322	1	up
0.896551724137931	1	up
0.9565217391304348	1	up
1.0	1	up
0.9743589743589743	1	up
0.9230769230769231	1	up
0.9166666666666666	1	up
0.9230769230769231	1	up
1.0	1	up
0.9117647058823529	1	up
0.8271604938271605	1	up
0.9230769230769231	1	up
1.0	1	up
0.8	1	up
0.9130434782608695	1	up
1.0	1	up
0.8204225352112676	1	up
0.92	1	up
0.975	1	up
0.7441860465116279	1	up
0.875	1	up
0.951048951048951	1	up
1.0	1	up
0.948051948051948	1	up
0.9666666666666667	1	up
1.0	1	up
0.9111111111111111	1	up
0.9523809523809523	1	up
0.9473684210526315	1	up
0.9487179487179487	1	up
0.971830985915493	1	up
0.975	1	up
1.0	1	up
0.9523809523809523	1	up
0.8888888888888888	1	up
0.9655172413793104	1	up
0.9393939393939394	1	up
0.967741935483871	1	up
0.9047619047619048	1	up
0.8648648648648649	1	up
0.967741935483871	1	up
0.9295774647887324	1	up
1.0	1	up
0.9302325581395349	1	up
0.9555555555555556	1	up
1.0	1	up
0.90625	1	up
0.9210526315789473	1	up
0.9375	1	up
0.8571428571428571	1	up
1.0	1	up
0.9180327868852459	1	up
1.0	1	up
0.8660714285714286	1	up
0.84375	1	up
1.0	1	up
0.8363636363636363	1	up
0.9726027397260274	1	up
1.0	1	up
0.9594594594594594	1	up
0.9487179487179487	1	up
0.9166666666666666	1	up
0.9324324324324325	1	up
0.9523809523809523	1	up
0.7857142857142857	1	up
1.0	1	up
0.9629629629629629	1	up
0.9777777777777777	1	up
1.0	1	up
0.9047619047619048	1	up
0.9682539682539683	1	up
0.9726027397260274	1	up
0.9795918367346939	1	up
1.0	1	up
0.9047619047619048	1	up
0.94	1	up
0.972972972972973	1	up
0.9191919191919192	1	up
0.8478260869565217	1	up
0.9615384615384616	1	up
0.9655172413793104	1	up
0.9	1	up
0.9772727272727273	1	up
0.7317073170731707	1	up
0.956989247311828	1	up
0.9362880886426593	1	up
0.9090909090909091	1	up
0.85	1	up
0.9777777777777777	1	up
0.948905109489051	1	up
0.7837837837837838	1	up
0.8695652173913043	1	up
0.9	1	up
0.9565217391304348	1	up
0.9375	1	up
0.9473684210526315	1	up
0.9157894736842105	1	up
0.8767123287671232	1	up
0.7849462365591398	1	up
0.9140625	1	up
0.96	1	up
0.8387096774193549	1	up
0.9333333333333333	1	up
1.0	1	up
0.9534883720930233	1	up
0.9473684210526315	1	up
1.0	1	up
0.9555555555555556	1	up
0.9318181818181818	1	up
0.9615384615384616	1	up
0.953125	1	up
0.9310344827586207	1	up
0.9	1	up
0.9354838709677419	1	up
1.0	1	up
0.9428571428571428	1	up
0.9672131147540983	1	up
0.9693251533742331	1	up
0.92	1	up
0.9807692307692307	1	up
0.9620853080568721	1	up
0.9468085106382979	1	up
0.8947368421052632	1	up
0.9787234042553191	1	up
0.9621621621621622	1	up
0.9801980198019802	1	up
0.95	1	up
0.9629629629629629	1	up
0.96	1	up
1.0	1	up
0.9787234042553191	1	up
0.9036144578313253	1	up
0.8076923076923077	1	up
0.9583333333333334	1	up
0.9743589743589743	1	up
0.9629629629629629	1	up
0.8823529411764706	1	up
0.9285714285714286	1	up
0.8636363636363636	1	up
0.7692307692307693	1	up
0.85	1	up
0.8846153846153846	1	up
1.0	1	up
0.9680851063829787	1	up
0.9387755102040817	1	up
0.9818181818181818	1	up
0.9466666666666667	1	up
1.0	1	up
0.9285714285714286	1	up
0.8983050847457628	1	up
1.0	1	up
1.0	1	up
0.8888888888888888	1	up
0.7358490566037735	1	up
0.9428571428571428	1	up
0.8723404255319149	1	up
0.9736842105263158	1	up
1.0	1	up
0.7916666666666666	1	up
0.9512195121951219	1	up
0.95	1	up
0.9649805447470817	1	up
0.9425287356321839	1	up
0.8333333333333334	1	up
1.0	1	up
1.0	1	up
0.9032258064516129	1	up
0.9166666666666666	1	up
0.4666666666666667	1	up
0.9692307692307692	1	up
0.9696969696969697	1	up
0.9466666666666667	1	up
1.0	1	up
0.9230769230769231	1	up
0.9583333333333334	1	up
0.9437229437229437	1	up
0.9388379204892966	1	up
1.0	1	up
0.975	1	up
0.967741935483871	1	up
0.9761904761904762	1	up
0.9772727272727273	1	up
0.975609756097561	1	up
1.0	1	up
0.9393939393939394	1	up
0.9318181818181818	1	up
0.9797979797979798	1	up
0.9666666666666667	1	up
0.9341085271317829	1	up
0.9139784946236559	1	up
0.9090909090909091	1	up
0.8181818181818182	1	up
0.75	1	up
0.9130434782608695	1	up
0.9682539682539683	1	up
0.92	1	up
1.0	1	up
0.9545454545454546	1	up
0.9767441860465116	1	up
1.0	1	up
0.9047619047619048	1	up
1.0	1	up
0.8484848484848485	1	up
0.8571428571428571	1	up
0.991304347826087	1	up
0.9696969696969697	1	up
0.975609756097561	1	up
1.0	1	up
0.9354838709677419	1	up
0.825	1	up
0.984375	1	up
0.8260869565217391	1	up
0.9748427672955975	1	up
0.9705882352941176	1	up
0.9696969696969697	1	up
0.9811320754716981	1	up
1.0	1	up
1.0	1	up
0.9354838709677419	1	up
0.9019607843137255	1	up
0.9523809523809523	1	up
0.9562043795620438	1	up
0.9583333333333334	1	up
0.9047619047619048	1	up
0.9777777777777777	1	up
0.7419354838709677	1	up
0.8149779735682819	1	up
0.9104477611940298	1	up
0.93	1	up
0.9761904761904762	1	up
1.0	1	up
0.9487179487179487	1	up
0.8181818181818182	1	up
0.9186046511627907	1	up
0.9476190476190476	1	up
0.8947368421052632	1	up
0.88	1	up
0.9263157894736842	1	up
0.9690721649484536	1	up
0.9024390243902439	1	up
0.8695652173913043	1	up
0.95	1	up
0.9491525423728814	1	up
0.9597989949748744	1	up
0.9523809523809523	1	up
0.8097826086956522	1	up
0.9634146341463414	1	up
0.9787234042553191	1	up
0.96	1	up
0.9704142011834319	1	up
0.9333333333333333	1	up
0.9882352941176471	1	up
1.0	1	up
1.0	1	up
1.0	1	up
0.95	1	up
0.9354838709677419	1	up
0.9523809523809523	1	up
0.8571428571428571	1	up
0.8433734939759037	1	up
0.9583333333333334	1	up
0.9166666666666666	1	up
0.8421052631578947	1	up
0.918918918918919	1	up
0.9555555555555556	1	up
0.8928571428571429	1	up
0.9047619047619048	1	up
0.9047619047619048	1	up
0.9069767441860465	1	up
0.9516129032258065	1	up
0.9310344827586207	1	up
0.8888888888888888	1	up
1.0	1	up
1.0	1	up
0.9661016949152542	1	up
1.0	1	up
1.0	1	up
0.8888888888888888	1	up
0.953125	1	up
0.8333333333333334	1	up
0.9032258064516129	1	up
0.9204545454545454	1	up
0.9512195121951219	1	up
0.9090909090909091	1	up
0.9	1	up
1.0	1	up
0.9857142857142858	1	up
1.0	1	up
0.8671875	1	up
0.9782608695652174	1	up
0.9166666666666666	1	up
0.9655172413793104	1	up
1.0	1	up
0.9523809523809523	1	up
1.0	1	up
0.9714285714285714	1	up
0.9795918367346939	1	up
0.8909090909090909	1	up
0.9266666666666666	1	up
0.9166666666666666	1	up
0.9605263157894737	1	up
0.85	1	up
0.8947368421052632	1	up
0.9784476146648259	1	up
0.9629629629629629	1	up
0.9736842105263158	1	up
1.0	1	up
0.9552238805970149	1	up
0.9459459459459459	1	up
0.9615384615384616	1	up
0.9318181818181818	1	up
0.8611111111111112	1	up
0.9642857142857143	1	up
1.0	1	up
0.9512195121951219	1	up
0.9705882352941176	1	up
0.9923954372623575	1	up
0.9807692307692307	1	up
0.9285714285714286	1	up
0.9555555555555556	1	up
0.9636363636363636	1	up
0.8913043478260869	1	up
0.9166666666666666	1	up
0.8888888888888888	1	up
1.0	1	up
0.8148148148148148	1	up
0.875	1	up
0.8260869565217391	1	up
0.9302325581395349	1	up
0.9423076923076923	1	up
0.9021739130434783	1	up
0.9354838709677419	1	up
0.967741935483871	1	up
0.92	1	up
1.0	1	up
0.9466666666666667	1	up
0.8918918918918919	1	up
0.9615384615384616	1	up
0.8695652173913043	1	up
0.9024390243902439	1	up
1.0	1	up
0.9568965517241379	1	up
0.9583333333333334	1	up
0.8367346938775511	1	up
0.9230769230769231	1	up
0.9716981132075472	1	up
0.926829268292683	1	up
0.8103448275862069	1	up
0.94	1	up
0.9615384615384616	1	up
0.9404255319148936	1	up
1.0	1	up
0.9210526315789473	1	up
0.9761904761904762	1	up
0.9523809523809523	1	up
0.9583333333333334	1	up
1.0	1	up
1.0	1	up
0.8730853391684902	1	up
0.9814814814814815	1	up
0.9285714285714286	1	up
0.9629629629629629	1	up
0.90625	1	up
1.0	1	up
1.0	1	up
0.9333333333333333	1	up
0.9302325581395349	1	up
0.9615384615384616	1	up
1.0	1	up
0.96	1	up
0.9850746268656716	1	up
0.8495575221238938	1	up
0.9803921568627451	1	up
1.0	1	up
0.9191489361702128	1	up
0.9354838709677419	1	up
0.9259259259259259	1	up
0.9583333333333334	1	up
1.0	1	up
0.8333333333333334	1	up
1.0	1	up
0.9508196721311475	1	up
0.9183673469387755	1	up
0.96	1	up
0.9655172413793104	1	up
0.8846153846153846	1	up
0.9206349206349206	1	up
0.9636363636363636	1	up
0.8857340720221607	1	up
0.8333333333333334	1	up
0.75	1	up
0.9318181818181818	1	up
0.896551724137931	1	up
1.0	1	up
1.0	1	up
0.9736842105263158	1	up
0.9047619047619048	1	up
0.9655172413793104	1	up
1.0	1	up
0.84	1	up
0.9523809523809523	1	up
0.9069767441860465	1	up
0.94	1	up
1.0	1	up
0.9333333333333333	1	up
0.9393939393939394	1	up
0.9472140762463344	1	up
0.9629629629629629	1	up
0.9	1	up
0.9130434782608695	1	up
1.0	1	up
0.9210526315789473	1	up
0.9024390243902439	1	up
1.0	1	up
1.0	1	up
0.9629629629629629	1	up
0.9666666666666667	1	up
1.0	1	up
0.9230769230769231	1	up
0.8947368421052632	1	up
0.8695652173913043	1	up
0.956140350877193	1	up
0.9523809523809523	1	up
0.8421052631578947	1	up
0.8387096774193549	1	up
0.954954954954955	1	up
0.9444444444444444	1	up
0.9444444444444444	1	up
0.9714285714285714	1	up
0.8235294117647058	1	up
0.9838709677419355	1	up
0.8894736842105263	1	up
1.0	1	up
0.9571428571428572	1	up
0.9333333333333333	1	up
0.875	1	up
0.9523809523809523	1	up
0.98	1	up
0.896551724137931	1	up
0.9772727272727273	1	up
0.9814814814814815	1	up
0.8780487804878049	1	up
0.8421052631578947	1	up
0.9818181818181818	1	up
0.9428571428571428	1	up
0.9262672811059908	1	up
0.7391304347826086	1	up
0.9130434782608695	1	up
0.8	1	up
0.918918918918919	1	up
0.9444444444444444	1	up
1.0	1	up
0.8928571428571429	1	up
1.0	1	up
0.9529411764705882	1	up
1.0	1	up
0.8620689655172413	1	up
0.9705882352941176	1	up
0.9523809523809523	1	up
0.96875	1	up
0.8780487804878049	1	up
0.9565217391304348	1	up
0.7631578947368421	1	up
0.96	1	up
0.8531645569620253	1	up
0.9411764705882353	1	up
0.9655172413793104	1	up
0.9609375	1	up
0.9900990099009901	1	up
0.8181818181818182	1	up
0.958904109589041	1	up
0.9512195121951219	1	up
0.95	1	up
0.9661016949152542	1	up
0.9555555555555556	1	up
0.8571428571428571	1	up
1.0	1	up
1.0	1	up
0.9615384615384616	1	up
0.9696969696969697	1	up
0.7857142857142857	1	up
0.9259259259259259	1	up
0.9886363636363636	1	up
1.0	1	up
1.0	1	up
0.9230769230769231	1	up
1.0	1	up
0.9078947368421053	1	up
1.0	1	up
0.9210526315789473	1	up
0.782608695652174	1	up
1.0	1	up
0.9090909090909091	1	up
1.0	1	up
0.9552238805970149	1	up
0.9523809523809523	1	up
0.9538461538461539	1	up
0.7307692307692307	1	up
0.8620689655172413	1	up
0.96875	1	up
0.9743589743589743	1	up
0.9444444444444444	1	up
0.9333333333333333	1	up
0.9722222222222222	1	up
0.8536585365853658	1	up
0.9375	1	up
0.9565217391304348	1	up
0.975	1	up
0.9772727272727273	1	up
0.967741935483871	1	up
0.9761904761904762	1	up
0.88	1	up
0.9117647058823529	1	up
0.9473684210526315	1	up
0.8933333333333333	1	up
0.9733333333333334	1	up
1.0	1	up
0.95	1	up
0.9655172413793104	1	up
0.975609756097561	1	up
0.9090909090909091	1	up
0.9090909090909091	1	up
0.9655172413793104	1	up
0.8571428571428571	1	up
0.9574468085106383	1	up
0.8235294117647058	1	up
0.8571428571428571	1	up
0.9310344827586207	1	up
0.9466666666666667	1	up
0.8636363636363636	1	up
0.9655172413793104	1	up
0.9	1	up
1.0	1	up
0.9655172413793104	1	up
0.94	1	up
0.9183673469387755	1	up
0.8235294117647058	1	up
0.9655172413793104	1	up
0.875	1	up
0.9836065573770492	1	up
0.9583333333333334	1	up
0.972972972972973	1	up
0.9047619047619048	1	up
0.9583333333333334	1	up
0.9615384615384616	1	up
0.9545454545454546	1	up
0.9565217391304348	1	up
0.9666666666666667	1	up
0.9743589743589743	1	up
0.92	1	up
0.972972972972973	1	up
0.9428571428571428	1	up
0.9425287356321839	1	up
0.9	1	up
1.0	1	up
0.6538461538461539	1	up
0.9393939393939394	1	up
0.8181818181818182	1	up
0.9464285714285714	1	up
0.8852459016393442	1	up
1.0	1	up
0.8709677419354839	1	up
0.9180327868852459	1	up
0.8604651162790697	1	up
0.9761194029850746	1	up
0.9629629629629629	1	up
0.9540816326530612	1	up
1.0	1	up
0.9777777777777777	1	up
0.9583333333333334	1	up
0.9728260869565217	1	up
0.868421052631579	1	up
0.9261744966442953	1	up
0.9285714285714286	1	up
0.9583333333333334	1	up
0.92	1	up
0.9523809523809523	1	up
0.9555555555555556	1	up
0.9565217391304348	1	up
0.9583333333333334	1	up
0.8681318681318682	1	up
0.9384615384615385	1	up
0.9724770642201835	1	up
0.9814814814814815	1	up
0.9226096691267933	1	up
0.896551724137931	1	up
0.9230769230769231	1	up
0.8546679499518768	1	up
0.926829268292683	1	up
0.9454545454545454	1	up
0.9787234042553191	1	up
1.0	1	up
0.9555555555555556	1	up
0.975	1	up
1.0	1	up
0.96	1	up
0.9615384615384616	1	up
0.96	1	up
0.967741935483871	1	up
1.0	1	up
0.9	1	up
0.9425287356321839	1	up
0.8181818181818182	1	up
0.975	1	up
0.9615384615384616	1	up
0.9782608695652174	1	up
1.0	1	up
0.98	1	up
1.0	1	up
1.0	1	up
0.9361702127659575	1	up
0.9347826086956522	1	up
0.9130434782608695	1	up
0.926829268292683	1	up
0.9117647058823529	1	up
1.0	1	up
0.9583333333333334	1	up
0.9655172413793104	1	up
0.9411764705882353	1	up
0.8723404255319149	1	up
0.9473684210526315	1	up
0.95	1	up
0.95	1	up
0.8888888888888888	1	up
0.8636363636363636	1	up
1.0	1	up
1.0	1	up
0.9333333333333333	1	up
0.9696969696969697	1	up
0.9396984924623115	1	up
0.8953488372093024	1	up
0.8372093023255814	1	up
1.0	1	up
0.9507042253521126	1	up
0.9020408163265307	1	up
0.9873417721518988	1	up
1.0	1	up
0.9403669724770642	1	up
0.696969696969697	1	up
0.92	1	up
0.9836065573770492	1	up
0.8823529411764706	1	up
0.896551724137931	1	up
0.9142857142857143	1	up
0.9377431906614786	1	up
0.9666666666666667	1	up
0.9534883720930233	1	up
0.9444444444444444	1	up
0.9166666666666666	1	up
0.96	1	up
0.987012987012987	1	up
0.9310344827586207	1	up
1.0	1	up
0.9807692307692307	1	up
1.0	1	up
1.0	1	up
1.0	1	up
0.9615384615384616	1	up
0.8	1	up
0.9583333333333334	1	up
1.0	1	up
0.9772727272727273	1	up
0.96875	1	up
0.9523809523809523	1	up
1.0	1	up
0.935064935064935	1	up
0.96875	1	up
0.9142857142857143	1	up
1.0	1	up
0.8695652173913043	1	up
0.9666666666666667	1	up
0.875	1	up
0.9473684210526315	1	up
0.9560439560439561	1	up
0.922077922077922	1	up
0.9565217391304348	1	up
0.98	1	up
0.8421052631578947	1	up
0.8918918918918919	1	up
0.9361702127659575	1	up
0.9543147208121827	1	up
0.8857142857142857	1	up
1.0	1	up
0.9318181818181818	1	up
0.9333333333333333	1	up
1.0	1	up
0.9375	1	up
1.0	1	up
0.9090909090909091	1	up
0.9322033898305084	1	up
0.9696969696969697	1	up
0.875	1	up
0.9024390243902439	1	up
0.9705882352941176	1	up
0.8928571428571429	1	up
0.96875	1	up
1.0	1	up
0.9571428571428572	1	up
0.9117647058823529	1	up
0.85	1	up
0.9333333333333333	1	up
1.0	1	up
0.9714285714285714	1	up
0.9344262295081968	1	up
0.9069767441860465	1	up
0.95	1	up
1.0	1	up
1.0	1	up
0.9583333333333334	1	up
0.9629629629629629	1	up
0.9761904761904762	1	up
1.0	1	up
0.8478260869565217	1	up
0.9666666666666667	1	up
0.813953488372093	1	up
0.9811320754716981	1	up
0.7941176470588235	1	up
0.8461538461538461	1	up
0.976897689768977	1	up
0.9583333333333334	1	up
0.9545454545454546	1	up
0.9565217391304348	1	up
1.0	1	up
0.9	1	up
0.8518518518518519	1	up
0.9393939393939394	1	up
0.9666666666666667	1	up
0.8304093567251462	1	up
1.0	1	up
0.8518518518518519	1	up
0.9352941176470588	1	up
0.9411764705882353	1	up
0.9545454545454546	1	up
0.9655172413793104	1	up
0.9302325581395349	1	up
0.9565217391304348	1	up
0.8333333333333334	1	up
0.9357142857142857	1	up
0.9166666666666666	1	up
0.6909090909090909	1	up
0.9423076923076923	1	up
0.9772727272727273	1	up
1.0	1	up
1.0	1	up
0.9736842105263158	1	up
0.96875	1	up
0.9615384615384616	1	up
0.9866666666666667	1	up
0.9354838709677419	1	up
0.8431372549019608	1	up
0.8450704225352113	1	up
0.96	1	up
1.0	1	up
0.972972972972973	1	up
0.9130434782608695	1	up
0.96	1	up
0.9603960396039604	1	up
0.88	1	up
0.95	1	up
0.8913043478260869	1	up
0.9545454545454546	1	up
0.8846153846153846	1	up
0.9047619047619048	1	up
0.9090909090909091	1	up
1.0	1	up
0.975609756097561	1	up
0.9166666666666666	1	up
0.9137931034482759	1	up
0.8947368421052632	1	up
0.9180327868852459	1	up
0.9629629629629629	1	up
0.9803921568627451	1	up
0.813953488372093	1	up
1.0	1	up
0.96	1	up
1.0	1	up
0.9696969696969697	1	up
0.9545454545454546	1	up
0.8927335640138409	1	up
0.9444444444444444	1	up
0.96875	1	up
0.8846153846153846	1	up
0.9583333333333334	1	up
0.9230769230769231	1	up
0.95	1	up
0.8467153284671532	1	up
0.9655172413793104	1	up
0.8695652173913043	1	up
0.9523809523809523	1	up
0.9130434782608695	1	up
0.8518518518518519	1	up
0.95	1	up
0.9743589743589743	1	up
0.8431372549019608	1	up
0.825	1	up
0.9655172413793104	1	up
0.9464285714285714	1	up
0.9642857142857143	1	up
0.9497907949790795	1	up
0.9545454545454546	1	up
0.825	1	up
0.9259259259259259	1	up
0.9117647058823529	1	up
0.78125	1	up
0.75	1	up
0.9393939393939394	1	up
0.9736842105263158	1	up
1.0	1	up
0.9	1	up
0.8733031674208145	1	up
0.8064516129032258	1	up
1.0	1	up
0.88	1	up
0.9468085106382979	1	up
0.9466666666666667	1	up
0.7241379310344828	1	up
0.9473684210526315	1	up
0.9354838709677419	1	up
1.0	1	up
1.0	1	up
0.9428571428571428	1	up
1.0	1	up
0.95	1	up
0.9629629629629629	1	up
0.9393939393939394	1	up
1.0	1	up
0.925	1	up
0.9791666666666666	1	up
0.9318181818181818	1	up
0.972972972972973	1	up
0.9572953736654805	1	up
0.84375	1	up
0.8962264150943396	1	up
0.9111111111111111	1	up
0.9222222222222223	1	up
0.9080459770114943	1	up
0.9326923076923077	1	up
0.9230769230769231	1	up
0.9444444444444444	1	up
0.968421052631579	1	up
0.957983193277311	1	up
0.9512195121951219	1	up
0.9642857142857143	1	up
0.7727272727272727	1	up
0.9259259259259259	1	up
0.7792207792207793	1	up
0.9069767441860465	1	up
0.9795918367346939	1	up
0.9310344827586207	1	up
1.0	1	up
0.8888888888888888	1	up
0.9786324786324786	1	up
0.9818181818181818	1	up
0.8666666666666667	1	up
1.0	1	up
0.9076923076923077	1	up
0.9402985074626866	1	up
0.9056603773584906	1	up
0.9204545454545454	1	up
0.9296875	1	up
0.9	1	up
0.9761904761904762	1	up
0.8787878787878788	1	up
0.8181818181818182	1	up
0.7142857142857143	1	up
0.9642857142857143	1	up
1.0	1	up
0.5925925925925926	1	up
0.9130434782608695	1	up
1.0	1	up
0.9655172413793104	1	up
0.9735234215885947	1	up
0.9777777777777777	1	up
0.9565217391304348	1	up
0.92	1	up
0.9863013698630136	1	up
0.9310344827586207	1	up
0.9722222222222222	1	up
0.9393939393939394	1	up
0.8571428571428571	1	up
1.0	1	up
0.9777777777777777	1	up
0.9615384615384616	1	up
0.9512195121951219	1	up
0.9310344827586207	1	up
0.8557692307692307	1	up
0.8	1	up
0.925	1	up
0.9032258064516129	1	up
0.9	1	up
0.918918918918919	1	up
0.95	1	up
0.8292682926829268	1	up
0.9642857142857143	1	up
0.8840579710144928	1	up
0.9	1	up
1.0	1	up
0.9795918367346939	1	up
0.98	1	up
0.9361233480176211	1	up
0.9444444444444444	1	up
0.9615384615384616	1	up
0.9696969696969697	1	up
0.9230769230769231	1	up
0.925	1	up
0.9047619047619048	1	up
0.8333333333333334	1	up
0.9166666666666666	1	up
0.9565217391304348	1	up
1.0	1	up
0.9714285714285714	1	up
0.9411764705882353	1	up
0.7959183673469388	1	up
0.9090909090909091	1	up
0.8285714285714286	1	up
0.9615384615384616	1	up
1.0	1	up
1.0	1	up
0.9206349206349206	1	up
0.9715639810426541	1	up
1.0	1	up
0.975609756097561	1	up
0.9154929577464789	1	up
1.0	1	up
0.84	1	up
0.94921875	1	up
1.0	1	up
0.96875	1	up
0.9767441860465116	1	up
0.8333333333333334	1	up
0.9583333333333334	1	up
0.9047619047619048	1	up
0.9583333333333334	1	up
0.9230769230769231	1	up
0.8333333333333334	1	up
1.0	1	up
1.0	1	up
0.8666666666666667	1	up
0.9642857142857143	1	up
0.7346938775510204	1	up
0.9393939393939394	1	up
0.9647058823529412	1	up
0.775	1	up
0.95	1	up
0.9166666666666666	1	up
0.9069767441860465	1	up
0.97	1	up
0.9615384615384616	1	up
0.967741935483871	1	up
1.0	1	up
0.9574468085106383	1	up
0.7631578947368421	1	up
0.9701492537313433	1	up
0.9014084507042254	1	up
0.8902439024390244	1	up
0.8888888888888888	1	up
0.96875	1	up
0.9137931034482759	1	up
0.9777777777777777	1	up
0.9655172413793104	1	up
1.0	1	up
0.8709677419354839	1	up
0.8611111111111112	1	up
0.9567099567099567	1	up
0.88	1	up
0.9743589743589743	1	up
0.8709677419354839	1	up
0.9661016949152542	1	up
0.9393939393939394	1	up
0.9545454545454546	1	up
0.9574468085106383	1	up
0.9245283018867925	1	up
0.8863636363636364	1	up
1.0	1	up
0.9310344827586207	1	up
0.9583333333333334	1	up
0.9583333333333334	1	up
0.9090909090909091	1	up
0.9655172413793104	1	up
0.925	1	up
0.9444444444444444	1	up
0.7727272727272727	1	up
0.9473684210526315	1	up
1.0	1	up
0.8857142857142857	1	up
0.72	1	up
0.9655172413793104	1	up
0.9107142857142857	1	up
1.0	1	up
0.9821428571428571	1	up
1.0	1	up
0.95	1	up
0.98	1	up
0.8648648648648649	1	up
0.96	1	up
0.9736842105263158	1	up
0.8108108108108109	1	up
0.9534883720930233	1	up
0.9523809523809523	1	up
0.8478260869565217	1	up
0.9782608695652174	1	up
0.8666666666666667	1	up
0.9361702127659575	1	up
1.0	1	up
0.9473684210526315	1	up
0.8378378378378378	1	up
1.0	1	up
0.8840579710144928	1	up
0.9209932279909706	1	up
0.8936170212765957	1	up
0.96	1	up
0.8275862068965517	1	up
1.0	1	up
0.9411764705882353	1	up
0.9714285714285714	1	up
0.9649122807017544	1	up
0.9574468085106383	1	up
0.8846153846153846	1	up
0.9629629629629629	1	up
0.9565217391304348	1	up
0.9615384615384616	1	up
0.9607843137254902	1	up
0.8275862068965517	1	up
1.0	1	up
0.9272727272727272	1	up
0.9583333333333334	1	up
0.85	1	up
0.9047619047619048	1	up
0.9508196721311475	1	up
0.9736842105263158	1	up
0.6538461538461539	1	down
0.8604651162790697	1	down
0.803921568627451	1	down
0.7307692307692307	1	down
0.7567567567567568	1	down
0.9	1	down
0.8918918918918919	1	down
0.8877551020408163	1	down
0.8679245283018868	1	down
0.9714285714285714	1	down
0.8755020080321285	1	down
0.8490566037735849	1	down
0.75	1	down
0.7407407407407407	1	down
0.5757575757575758	1	down
0.8260869565217391	1	down
0.5909090909090909	1	down
0.8571428571428571	1	down
0.8169014084507042	1	down
0.8695652173913043	1	down
0.8125	1	down
0.8846153846153846	1	down
0.9113924050632911	1	down
0.9583333333333334	1	down
0.9285714285714286	1	down
0.7	1	down
0.847457627118644	1	down
0.7575757575757576	1	down
0.9366197183098591	1	down
0.9411764705882353	1	down
0.7727272727272727	1	down
0.7931034482758621	1	down
0.9090909090909091	1	down
0.8	2	up
0.8125	2	up
1.0	2	up
0.9367088607594937	2	down
0.8995983935742972	2	down
0.8846153846153846	2	down
0.7586206896551724	2	down
0.8	2	down
0.8837209302325582	2	down
0.6862745098039216	2	down
0.918918918918919	2	down
0.8095238095238095	2	down
0.8095238095238095	2	down
0.8620689655172413	2	down
0.7931034482758621	2	down
0.7628865979381443	2	down
0.7027027027027027	2	down
0.88	2	down
0.8269230769230769	2	down
0.918918918918919	2	down
0.5161290322580645	2	down
0.9523809523809523	2	down
0.9019607843137255	2	down
0.8266666666666667	2	down
0.7777777777777778	2	down
0.8367346938775511	2	down
0.8636363636363636	2	down
0.9361702127659575	2	down
0.5227272727272727	2	down
0.9090909090909091	2	down
0.7	2	down
0.9562043795620438	2	down
0.6410256410256411	2	down
0.6538461538461539	2	down
0.92	2	down
0.8863636363636364	3	up
0.9523809523809523	3	up
0.8484848484848485	3	up
0.8125	3	up
0.8695652173913043	3	up
0.991304347826087	3	up
0.9743589743589743	3	up
0.9375	3	up
0.8780487804878049	3	up
0.9782608695652174	3	up
1.0	3	up
0.9727272727272728	3	up
0.9	3	up
1.0	3	up
0.9	3	up
0.96	3	up
0.9069767441860465	3	up
0.9552238805970149	3	up
0.8666666666666667	3	up
0.6090909090909091	3	up
0.9047619047619048	3	up
0.9647058823529412	3	up
0.9642857142857143	3	up
0.9722222222222222	3	up
0.9090909090909091	3	up
0.875	3	up
0.9285714285714286	3	up
0.9545454545454546	3	up
0.9144588500563697	3	up
1.0	3	up
0.868421052631579	3	up
0.9318181818181818	3	up
0.6	3	up
0.9629629629629629	3	up
0.9387755102040817	3	up
0.7619047619047619	3	up
0.967741935483871	3	up
0.6666666666666666	3	up
0.9298245614035088	3	up
0.9032258064516129	3	up
0.7619047619047619	3	up
0.9333333333333333	3	up
0.7333333333333333	3	up
1.0	3	up
0.8958333333333334	3	up
0.9661016949152542	3	up
0.8888888888888888	3	up
0.9772727272727273	3	up
1.0	3	up
0.9	3	up
0.6222222222222222	3	up
0.9228070175438596	3	up
0.9384615384615385	3	up
0.9736842105263158	3	up
0.6153846153846154	3	up
1.0	3	up
0.8108108108108109	3	up
0.9772727272727273	3	up
0.9166666666666666	3	up
1.0	3	up
0.9259259259259259	3	up
0.9803921568627451	3	up
0.8656716417910447	3	up
0.9130434782608695	3	up
0.967741935483871	3	up
0.9512195121951219	3	up
0.8877005347593583	3	up
1.0	3	up
0.9	3	up
0.9428571428571428	3	up
0.9722222222222222	3	up
0.9056603773584906	3	up
0.8252427184466019	3	up
0.9318181818181818	3	up
0.9565217391304348	3	up
0.3870967741935484	3	up
0.8928571428571429	3	up
0.9090909090909091	3	up
0.5714285714285714	3	up
0.9761904761904762	3	up
0.92	3	down
0.625	3	down
0.6190476190476191	4	up
0.625	4	up
0.5319148936170213	4	up
0.5	4	up
0.85	4	up
0.5128205128205128	4	down
0.4	4	down
0.4782608695652174	4	down
0.4	4	down
0.5333333333333333	4	down
0.5	4	down
0.9333333333333333	4	down
0.43902439024390244	4	down
0.45	5	up
0.02864778193479423	5	up
0.3076923076923077	5	up
0.42424242424242425	5	down
0.4418604651162791	5	down
0.6	5	down
0.8541666666666666	5	down
0.4482758620689655	5	down
0.8179611650485437	5	down
0.9172435494021397	5	down
0.5	5	down
0.5428571428571428	5	down
0.59375	5	down
0.38461538461538464	5	down
0.37142857142857144	5	down
0.6060606060606061	5	down
0.8148148148148148	5	down
0.9117647058823529	5	down
0.9214285714285714	5	down
0.7551020408163265	6	up
0.8076923076923077	6	up
0.39622641509433965	6	up
0.30434782608695654	6	up
0.525	6	up
0.6458333333333334	6	up
0.7913043478260869	6	up
0.9230769230769231	6	down
0.5555555555555556	6	down
0.5348837209302325	6	down
0.625	6	down
0.7307692307692307	6	down
0.6756756756756757	6	down
0.5454545454545454	6	down
0.2074074074074074	7	up
0.55	7	up
0.7272727272727273	7	up
0.6451612903225806	7	up
0.8173913043478261	7	up
0.6363636363636364	7	up
0.7291666666666666	7	up
0.88	7	down
0.9523809523809523	7	down
0.5573770491803278	7	down
0.34615384615384615	7	down
0.8104838709677419	7	down
0.7346938775510204	8	up
0.5	8	up
0.6216216216216216	8	up
0.8	8	up
0.7619047619047619	8	up
0.20588235294117646	8	up
0.5263157894736842	8	up
0.2916666666666667	8	up
0.5806451612903226	8	down
0.4	8	down
0.8115183246073299	8	down
0.717948717948718	8	down
0.8448275862068966	8	down
0.5	8	down
0.7941176470588235	8	down
0.78125	8	down
0.7904761904761904	8	down
0.8823529411764706	8	down
0.6744186046511628	9	up
0.5555555555555556	9	up
0.6	9	up
0.36	9	up
0.7677165354330708	9	up
0.7727272727272727	9	up
0.40540540540540543	9	up
0.6268656716417911	9	down
0.5714285714285714	9	down
0.9393939393939394	9	down
0.8095238095238095	9	down
0.38095238095238093	9	down
0.6451612903225806	10	up
0.42857142857142855	10	up
0.6129032258064516	10	up
0.6943231441048034	10	up
0.75	10	up
1.0	10	up
0.8636363636363636	10	up
0.5263157894736842	10	up
0.6190476190476191	10	up
0.4117647058823529	10	up
0.14705882352941177	10	up
0.865979381443299	10	up
0.9041099344427634	10	down
0.6666666666666666	10	down
0.19047619047619047	10	down
0.4716981132075472	10	down
1.0	10	down
0.8125	10	down
0.625	11	up
0.9473684210526315	11	up
0.6842105263157895	11	up
0.7647058823529411	11	up
0.36363636363636365	11	up
0.7692307692307693	11	up
0.4722222222222222	11	down
0.8441558441558441	11	down
0.21052631578947367	11	down
0.6513157894736842	11	down
0.42857142857142855	11	down
0.8695652173913043	11	down
0.5576923076923077	11	down
0.7647058823529411	11	down
0.47761194029850745	11	down
0.7551020408163265	11	down
0.7	11	down
0.6428571428571429	11	down
0.3181818181818182	11	down
0.6451612903225806	11	down
0.4	11	down
0.9252224032076181	11	down
0.8076923076923077	11	down
1.0	11	down
0.7238493723849372	12	up
0.7368421052631579	12	up
0.8	12	up
0.6304347826086957	12	up
0.84	12	down
0.5411764705882353	12	down
0.5192307692307693	12	down
0.5333333333333333	12	down
0.84375	12	down
0.6785714285714286	12	down
0.9183673469387755	12	down
0.76	12	down
0.46153846153846156	12	down
0.5217391304347826	12	down
0.6363636363636364	12	down
0.3333333333333333	12	down
0.7894736842105263	12	down
0.55	12	down
0.3	12	down
0.6428571428571429	12	down
1.0	13	up
0.7	13	up
0.9259259259259259	13	up
0.7391304347826086	13	up
0.5625	13	up
0.4090909090909091	13	up
0.42105263157894735	13	up
0.5454545454545454	13	up
0.4827586206896552	13	up
0.4583333333333333	13	up
0.8108108108108109	13	down
0.8214285714285714	13	down
0.6451612903225806	13	down
0.2413793103448276	13	down
0.7142857142857143	13	down
0.8714285714285714	13	down
0.6458333333333334	13	down
0.7666666666666667	13	down
0.6666666666666666	13	down
0.41935483870967744	13	down
0.25	13	down
0.84375	13	down
0.1111111111111111	13	down
0.4583333333333333	13	down
0.6	14	up
0.8709677419354839	14	up
0.3333333333333333	14	up
0.48	14	up
0.8837209302325582	14	up
0.8541666666666666	14	up
0.9583333333333334	14	up
0.9	14	up
0.5584415584415584	14	up
0.6071428571428571	14	up
0.8648648648648649	14	up
0.75	14	down
0.4642857142857143	14	down
0.48148148148148145	14	down
0.8620689655172413	14	down
0.9184523809523809	14	down
0.5238095238095238	14	down
0.8412698412698413	14	down
0.4482758620689655	14	down
0.7142857142857143	15	up
0.8604651162790697	15	up
0.8125	15	up
0.76	15	up
0.5833333333333334	15	up
0.5	15	up
0.7297297297297297	15	down
0.7755102040816326	15	down
0.38095238095238093	15	down
0.5517241379310345	15	down
0.8	15	down
0.6190476190476191	15	down
0.6052631578947368	15	down
0.9188152240638429	15	down
0.75	15	down
