# Supplementary material for: Prediction of m6A and m5C at single-molecule resolution reveals a transcriptome-wide co-occurrence of RNA modifications
Source: Nat Commun. 2024 May 9;15:3899. doi: 10.1038/s41467-024-47953-7 (PMC11082244; doi:10.1038/s41467-024-47953-7)
Supplement: Supplementary file 16 — Source Data [file 41467_2024_47953_MOESM16_ESM.zip › source_data_2024_04_07/Supplementary_Figure_4_d.csv]

	Mod	Unmod
0	0.9581493139266968	0.1978447884321212
1	0.5089132785797119	0.0629622265696525
2	0.9779564142227172	0.5980751514434814
3	0.9581634402275084	0.0351569093763828
4	0.6078393459320068	0.7995513677597046
5	0.9095439314842224	0.2407259494066238
6	0.9297488927841188	0.7858585715293884
7	0.0357327312231063	0.0318440347909927
8	0.9301257729530334	0.6852024793624878
9	0.9477828741073608	0.2071471959352493
10	0.8622184991836548	0.0781496539711952
11	0.8679571747779846	0.0002911121118813
12	0.8615894317626953	0.3334979116916656
13	0.5259193181991577	0.1452874690294265
14	0.9603341221809388	0.2781895697116852
15	0.9995655417442322	0.1559845805168151
16	0.0787094384431839	0.2833088636398315
17	0.5609893202781677	0.572484016418457
18	0.9812965989112854	0.0463928431272506
19	0.6168249249458313	0.0577132515609264
20	0.9524190425872804	0.0694130063056945
21	0.9815824031829834	0.0791141092777252
22	0.0392477475106716	0.4065805375576019
23	0.9828504323959352	0.8686074614524841
24	0.8090630769729614	0.0668471753597259
25	0.8809919357299805	0.0474004596471786
26	0.9542579650878906	0.6005104184150696
27	0.9147375226020812	0.0897182822227478
28	0.9688400030136108	0.2071500271558761
29	0.7359983325004578	0.3138899207115173
30	0.9667015671730042	0.0435613431036472
31	0.8347890377044678	0.7543107867240906
32	0.955294907093048	0.1543013155460357
33	0.6428070664405823	0.5400477647781372
34	0.8883582353591919	0.3592694997787475
35	0.7482250332832336	0.1381404995918274
36	0.9267720580101012	0.1681714504957199
37	0.3528909683227539	0.0156864412128925
38	0.9066722989082336	0.0799490138888359
39	0.9730774760246276	0.5190080404281616
40	0.9323610663414	0.8875973224639893
41	0.2432979643344879	0.0316632688045501
42	0.9943339824676514	0.1445893198251724
43	0.9947882890701294	0.2946490347385406
44	0.5622241497039795	0.0286825448274612
45	0.9854173064231871	0.0088944947347044
46	0.937922477722168	0.0937878564000129
47	0.4905726611614227	0.7415376901626587
48	0.9601905941963196	0.0646177977323532
49	0.9844298362731934	0.8892835974693298
50	0.7482712268829346	0.0776009634137153
51	0.7021734118461609	0.0470105186104774
52	0.9686412811279296	0.4249338805675506
53	0.5665206909179688	0.2579147219657898
54	0.9992393255233764	0.1642244905233383
55	0.9760044813156128	0.2322184741497039
56	0.9951866269111632	0.2869425117969513
57	0.9867745637893676	0.1738201677799224
58	0.9953792095184326	0.0609274767339229
59	0.9539036750793456	0.1749665737152099
60	0.7940491437911987	0.0410459227859973
61	0.9881121516227722	0.2347093820571899
62	0.8562466502189636	0.8935821652412415
63	0.9720127582550048	0.1373277306556701
64	0.7670868635177612	0.3112436532974243
65	0.874457061290741	0.5495745539665222
66	0.986241579055786	0.2374558895826339
67	0.9938581585884094	0.0150979058817029
68	0.8321025371551514	0.7363767623901367
69	0.8752558827400208	0.2790252864360809
70	0.7458280324935913	0.1506315618753433
71	0.7439440488815308	0.0493448600172996
72	0.8588494658470154	0.4220218658447265
73	0.8607007265090942	0.7230973839759827
74	0.9964417815208436	0.0480066761374473
75	0.0846163257956504	0.6872407793998718
76	0.6964245438575745	0.2696522772312164
77	0.9866843819618224	0.0437591671943664
78	0.9431585669517516	0.3863599896430969
79	0.9668523073196412	0.8608264923095703
80	0.8745522499084473	0.4043342471122741
81	0.9936116337776184	0.8182433843612671
82	0.5546904802322388	0.7832443714141846
83	0.7406865358352661	0.1530372202396392
84	0.9892205595970154	0.790875256061554
85	0.9732128381729126	0.1612918525934219
86	0.7968824505805969	0.9392448663711548
87	0.8120719194412231	0.2873932719230652
88	0.6311172842979431	0.0449606291949749
89	0.6976490616798401	0.2139811068773269
90	0.1632561981678009	0.0164468809962272
91	0.942696750164032	0.0629419162869453
92	0.4869645535945892	0.937880516052246
93	0.936414897441864	0.5508107542991638
94	0.4138014614582062	0.3364400565624237
95	0.8910124897956848	0.0089142816141247
96	0.1139837801456451	0.620375394821167
97	0.8537182211875916	0.4270956516265869
98	0.6889554262161255	0.1637146323919296
99	0.2834572196006775	0.2375313639640808
100	0.731296956539154	0.1924797594547271
101	0.7328019142150879	0.131108671426773
102	0.646844208240509	0.062553696334362
103	0.225589171051979	0.2991765737533569
104	0.577833890914917	0.0596075914800167
105	0.426778107881546	0.306864470243454
106	0.611312747001648	0.6975540518760681
107	0.6266272664070129	0.489532321691513
108	0.9917199611663818	0.4022641479969024
109	0.5473870635032654	0.1104645952582359
110	0.5123480558395386	0.0865658372640609
111	0.3341736197471618	0.079478807747364
112	0.925027072429657	0.1062185019254684
113	0.9572123289108276	0.7312297224998474
114	0.7806119918823242	0.7330722808837891
115	0.9928637146949768	0.1570305377244949
116	0.2859826683998108	0.4969847798347473
117	0.163344144821167	0.4010400176048279
118	0.5148360133171082	0.1734479814767837
119	0.1853900402784347	0.1445789486169815
120	0.0511505044996738	0.1494623720645904
121	0.7064149975776672	0.2899432778358459
122	0.9966269731521606	0.2685441076755523
123	0.5587632060050964	0.5376755595207214
124	0.57038813829422	0.1282071620225906
125	0.9415878653526306	0.1718147993087768
126	0.7479904294013977	0.0281599536538124
127	0.1595352888107299	0.4573842883110046
128	0.2111563384532928	0.0076975477859377
129	0.989817440509796	0.915602207183838
130	0.5384376645088196	0.0334067828953266
131	0.7792390584945679	0.698944091796875
132	0.7816466093063354	0.2053771466016769
133	0.1645813435316085	0.3696623146533966
134	0.8895135521888733	0.4153174757957458
135	0.1683390885591507	0.0135643193498253
136	0.1381275504827499	0.129208505153656
137	0.3842726647853851	0.2515315115451813
138	0.1092573404312133	0.3075476586818695
139	0.5693823099136353	0.0928777158260345
140	0.1746054887771606	0.285479724407196
141	0.4665752053260803	0.0042430842295289
142	0.0533814467489719	0.0193189959973096
143	0.862291157245636	0.0064021619036793
144	0.9148848056793212	0.8340159058570862
145	0.1521137803792953	0.2832892835140228
146	0.9817996621131896	0.1363953799009323
147	0.1861154288053512	0.2880392074584961
148	0.7279950380325317	0.2578050196170807
149	0.1501050889492035	0.0132721392437815
150	0.7191565036773682	0.7448728680610657
151	0.2634010016918182	0.2031833082437515
152	0.3616577386856079	0.4924767613410949
153	0.3418229818344116	0.7493316531181335
154	0.3625258803367615	0.8422675132751465
155	0.9256194829940796	0.1500107049942016
156	0.929987907409668	0.0581017360091209
157	0.1765815913677215	0.5091134905815125
158	0.5866307616233826	0.5990650057792664
159	0.7976613640785217	0.0632476359605789
160	0.9425472021102904	0.4718625247478485
161	0.8553228378295898	0.0515419133007526
162	0.2815905809402466	0.3551530539989471
163	0.6436923742294312	0.0002070785121759
164	0.3334248065948486	0.1193286478519439
165	0.7812627553939819	0.9982230067253112
166	0.8098069429397583	0.2930892407894134
167	0.6391414999961853	0.4881906807422638
168	0.9609717726707458	0.7392390966415405
169	0.3657654523849487	0.1590578854084015
170	0.76810222864151	0.0535259135067462
171	0.814753532409668	0.5881932973861694
172	0.8859139680862427	0.4338926374912262
173	0.0944717451930046	0.4197043776512146
174	0.7677414417266846	0.1818149834871292
175	0.8273079991340637	0.20089091360569
176	0.4964562356472015	0.0776614695787429
177	0.8474469780921936	0.3599382936954498
178	0.4609220027923584	0.1071569547057151
179	0.9989256262779236	0.2408150434494018
180	0.776624321937561	0.3493677377700805
181	0.8912960290908813	0.2035749852657318
182	0.5371336340904236	0.077447235584259
183	0.9620054960250854	0.0827542245388031
184	0.9880556464195251	0.4708732068538666
185	0.8599364757537842	0.0082132816314697
186	0.8561368584632874	0.0787581354379654
187	0.9095025658607484	0.5683828592300415
188	0.1380534321069717	0.024882199242711
189	0.8021721839904785	0.0485965684056282
190	0.4200623333454132	0.8800026178359985
191	0.4363309442996979	0.7036066055297852
192	0.8338670134544373	0.1452402174472808
193	0.3809231221675873	0.9218451976776124
194	0.521103024482727	0.0323485694825649
195	0.8360409140586853	0.0937282145023346
196	0.5201221704483032	0.7793985605239868
197	0.9856646060943604	0.3029943406581878
198	0.992320477962494	0.2197064310312271
199	0.8721617460250854	0.0390011556446552
200	0.6671680808067322	0.3551716208457947
201	0.7082918882369995	0.5490409731864929
202	0.4374284744262695	0.987475335597992
203	0.5296511054039001	0.0619638375937938
204	0.615483820438385	0.0697734430432319
205	0.4351205825805664	0.7166709899902344
206	0.3603422045707702	0.757660448551178
207	0.1240755096077919	0.1601034849882125
208	0.9509100317955016	0.9464085698127748
209	0.0794412195682525	0.5439491271972656
210	0.2856429517269134	0.0684522464871406
211	0.1067970767617225	0.3357276022434234
212	0.7478382587432861	0.0576490238308906
213	0.829005241394043	0.3971899151802063
214	0.354166030883789	0.4997337162494659
215	0.2261164188385009	0.1387075781822204
216	0.7684052586555481	0.899972140789032
217	0.0744736343622207	0.8595629334449768
218	0.4382648169994354	0.1996957659721374
219	0.3671780824661255	0.0671563446521759
220	0.6603252291679382	0.1537983566522598
221	0.94926118850708	0.0302617345005273
222	0.9455385208129884	0.9600653052330016
223	0.8831984996795654	0.0172469485551118
224	0.3510555326938629	0.0027880962006747
225	0.7303674221038818	0.456132024526596
226	0.2720404267311096	0.0089329462498426
227	0.9352495074272156	0.0488890297710895
228	0.6056285500526428	0.2404712289571762
229	0.9903777837753296	0.5501323342323303
230	0.591283917427063	0.506601870059967
231	0.4677313268184662	0.609281599521637
232	0.1484896689653396	0.0094495452940464
233	0.0515145994722843	0.2951985597610473
234	0.2937422692775726	0.1663085520267486
235	0.8869488835334778	0.4633918404579162
236	0.7433105111122131	0.0433809906244277
237	0.5410271286964417	0.6979830861091614
238	0.1115868538618087	0.5644426941871643
239	0.9419511556625366	0.1694943308830261
240	0.0432288385927677	0.5120894908905029
241	0.7434311509132385	0.1058360561728477
242	0.2144442349672317	0.0685365125536918
243	0.5392841696739197	0.1201286166906356
244	0.1035209447145462	0.0628471449017524
245	0.0819649323821067	0.0675172060728073
246	0.2800041735172272	0.6952068209648132
247	0.1978446245193481	0.0097294859588146
248	0.4986596405506134	0.2089734673500061
249	0.9149596691131592	0.001803217921406
250	0.6455976963043213	0.5866371989250183
251	0.7028871774673462	0.0264783818274736
252	0.5186845064163208	0.0287785902619361
253	0.0546857789158821	0.3418944180011749
254	0.939099133014679	0.6520945429801941
255	0.1818165481090545	0.6519829630851746
256	0.9811179041862488	0.0056351982057094
257	0.7507679462432861	0.0081985192373394
258	0.3024874627590179	0.8773137927055359
259	0.8124359250068665	0.1184993088245391
260	0.5270719528198242	0.0186073314398527
261	0.9989545345306396	0.3246684968471527
262	0.9740927219390868	0.0097938692197203
263	0.7018232345581055	0.0566269941627979
264	0.174672856926918	0.3307603299617767
265	0.8078325390815735	0.6845101714134216
266	0.5451459884643555	0.625216007232666
267	0.9436683058738708	0.8214578628540039
268	0.9847694635391236	0.3679192066192627
269	0.7874041199684143	0.406722754240036
270	0.4507082998752594	0.0966140329837799
271	0.2107591778039932	0.3589411675930023
272	0.8132085204124451	0.3001768887042999
273	0.6784191727638245	0.8017180562019348
274	0.4252921640872955	0.0098793525248765
275	0.8308984041213989	0.4743748605251312
276	0.9475194811820984	0.0160244554281234
277	0.9592370986938475	0.2930137813091278
278	0.8598812222480774	0.0091424509882926
279	0.985840916633606	0.0349246710538864
280	0.5506432056427002	0.5510144233703613
281	0.8065240979194641	0.1969136446714401
282	0.2392273098230362	0.9480356574058532
283	0.6372042894363403	0.1829156279563903
284	0.8191533088684082	0.8472819328308105
285	0.8172716498374939	0.4484937489032745
286	0.6540510654449463	0.1138758510351181
287	0.988153874874115	0.0029313873965293
288	0.320558488368988	0.0121734384447336
289	0.9337105751037598	0.1824613660573959
290	0.3449188470840454	0.3337805569171905
291	0.8094489574432373	0.7872481942176819
292	0.6112367510795593	0.6627652645111084
293	0.975193738937378	0.5445438027381897
294	0.2495790421962738	0.3535508811473846
295	0.7108285427093506	0.2823439836502075
296	0.9672293663024902	0.1497241854667663
297	0.906749427318573	0.0530578605830669
298	0.969363272190094	0.8996981978416443
299	0.9649595022201538	0.0196979008615016
300	0.5875293016433716	0.7064899802207947
301	0.998554527759552	0.1017365455627441
302	0.9753007888793944	0.679482638835907
303	0.9043709635734558	0.1097225472331047
304	0.9139677286148072	0.2195532917976379
305	0.6171375513076782	0.3814456462860107
306	0.7835041880607605	0.2730635404586792
307	0.9977982044219972	0.0755914524197578
308	0.3429518043994903	0.0818046927452087
309	0.9936705827713012	0.1704798191785812
310	0.991801917552948	0.1776595115661621
311	0.9811815619468688	0.0278406795114278
312	0.9084449410438538	0.3404656946659088
313	0.9483155608177184	0.0189337879419326
314	0.1110090091824531	0.1381659358739853
315	0.5122025012969971	0.1823337823152542
316	0.3681429922580719	0.7531572580337524
317	0.9842736721038818	0.3822731673717499
318	0.4276889562606811	0.1664818376302719
319	0.4039793908596039	0.1571078151464462
320	0.995668649673462	0.0325013436377048
321	0.995203971862793	0.0659528970718383
322	0.8439732789993286	0.0998014658689498
323	0.8027910590171814	0.0530210733413696
324	0.8479498624801636	0.1040644720196724
325	0.9353049397468568	0.0222136341035366
326	0.9425272941589355	0.3808063864707947
327	0.9818603992462158	0.0009757371153682
328	0.9787594079971312	0.2547705173492431
329	0.6304982304573059	0.7775592803955078
330	0.9638776779174804	0.1552606225013733
331	0.5947821736335754	0.3599343001842499
332	0.502730131149292	0.3856267929077148
333	0.9835837483406068	0.0901100412011146
334	0.8860582709312439	0.1665681451559066
335	0.8650342226028442	0.1110176593065261
336	0.9208158254623412	0.8868335485458374
337	0.6721656322479248	0.5093375444412231
338	0.5229045748710632	0.0732322707772255
339	0.9128909707069396	0.0540807880461216
340	0.5528488159179688	0.3713354170322418
341	0.725064754486084	0.0032150552142411
342	0.9583480954170228	0.045527309179306
343	0.7572586536407471	0.1962903290987014
344	0.7795767188072205	0.2187793850898742
345	0.3620122969150543	0.4769981503486633
346	0.6356766819953918	0.4375427961349487
347	0.8313661217689514	0.5056653022766113
348	0.9008368253707886	0.1074646413326263
349	0.9803627133369446	0.774590253829956
350	0.7938268184661865	0.1514871716499328
351	0.7101752758026123	0.0573226697742939
352	0.3949639201164245	0.2687125504016876
353	0.8960895538330078	0.5813745856285095
354	0.9582265019416808	0.0581138432025909
355	0.6290296912193298	0.0365508832037448
356	0.9008206129074096	0.3752051293849945
357	0.3860021531581878	0.0011463752016425
358	0.8827325105667114	0.2922632098197937
359	0.6551145315170288	0.518625020980835
360	0.5203092694282532	0.1198000833392143
361	0.903242290019989	0.6476028561592102
362	0.4103133976459503	0.2993877530097961
363	0.4534494876861572	0.160323679447174
364	0.5546160936355591	0.1694107204675674
365	0.5834854245185852	0.6969752311706543
366	0.9314666390419006	0.1061310768127441
367	0.9020150899887084	0.676970362663269
368	0.9587258696556092	0.0511428676545619
369	0.9228222370147704	0.0826238021254539
370	0.4439961314201355	0.890623927116394
371	0.9918550252914428	0.9574313759803772
372	0.9356530904769896	0.6034344434738159
373	0.8439486026763916	0.0469051413238048
374	0.8840915560722351	0.0300067085772752
375	0.337211012840271	0.0524879433214664
376	0.9832390546798706	0.1967341005802154
377	0.7626308798789978	0.0001281571894651
378	0.8328314423561096	0.706648588180542
379	0.7175118327140808	0.7087936997413635
380	0.9927659034729004	0.5901264548301697
381	0.0555155649781227	0.8069376945495605
382	0.8487814664840698	0.1128787547349929
383	0.9651827812194824	0.0893108397722244
384	0.5064820051193237	0.1209022775292396
385	0.9750223755836488	0.6868656277656555
386	0.881325364112854	0.5531090497970581
387	0.9822368025779724	0.6763086318969727
388	0.7873699069023132	0.1649661809206009
389	0.3280059993267059	0.1001146361231803
390	0.26787269115448	0.1340582370758056
391	0.826181173324585	0.0693329647183418
392	0.886967122554779	0.0321018025279045
393	0.4494122266769409	0.240472063422203
394	0.0690007358789444	0.2187617868185043
395	0.9648486971855164	0.0322488918900489
396	0.9700105786323548	0.5684677362442017
397	0.9743084907531738	0.2281175255775451
398	0.9919233918190002	0.9276061058044434
399	0.6606678366661072	0.6714316606521606
400	0.9889369010925292	0.2139411866664886
401	0.9902223348617554	0.3501166403293609
402	0.932186484336853	0.5388972163200378
403	0.9528723359107972	0.2104584127664566
404	0.9667304158210754	0.5798781514167786
405	0.9148962497711182	0.2682218253612518
406	0.3004468381404876	0.1431454718112945
407	0.6360087394714355	0.0555852130055427
408	0.97740375995636	0.34892737865448
409	0.7048560976982117	0.1693586558103561
410	0.9422571063041688	0.3966908454895019
411	0.58829665184021	0.0154914632439613
412	0.8027718663215637	0.225878044962883
413	0.8666444420814514	0.0028280185069888
414	0.989569127559662	0.2239682525396347
415	0.7876999974250793	0.1741648763418197
416	0.4487402141094208	0.6569763422012329
417	0.7877023816108704	0.3356716930866241
418	0.933095932006836	0.2103956639766693
419	0.4893092513084411	0.6260300278663635
420	0.6253865957260132	0.0018966908100992
421	0.3354092836380005	0.0259112939238548
422	0.378527969121933	0.9743945002555848
423	0.1179933920502662	0.0259349439293146
424	0.9479625821113586	0.2539985179901123
425	0.8498361110687256	0.0026164315640926
426	0.9771627187728882	0.0292615033686161
427	0.6837874054908752	0.4696252644062042
428	0.998499035835266	0.7229718565940857
429	0.9716454744338988	0.2940983474254608
430	0.9028152227401732	0.4971874356269836
431	0.991178572177887	0.3992476463317871
432	0.840877890586853	0.0344479009509086
433	0.8757965564727783	0.1640423685312271
434	0.9579660892486572	0.209392637014389
435	0.7880141139030457	0.014139519073069
436	0.9713133573532104	0.2152276486158371
437	0.7805579304695129	0.870340883731842
438	0.8964349627494812	0.0406097173690795
439	0.783923327922821	0.4806986153125763
440	0.99466210603714	0.0257368497550487
441	0.9826039671897888	0.9075645208358764
442	0.6541132926940918	0.2026289403438568
443	0.884816586971283	0.3530051112174988
444	0.6907721161842346	0.0009736837819218
445	0.7378841042518616	0.0584961883723735
446	0.974265456199646	0.7298077940940857
447	0.5715277194976807	0.2744069993495941
448	0.6795506477355957	0.4176172614097595
449	0.973257541656494	0.0477668829262256
450	0.9927560687065125	0.7901169657707214
451	0.8112999796867371	0.0188031252473592
452	0.9854720234870912	0.4714142978191376
453	0.7039247751235962	0.4029125869274139
454	0.911741018295288	0.7168428301811218
455	0.2689931988716125	0.5415239334106445
456	0.5767056345939636	0.7448902130126953
457	0.318181574344635	0.1749091893434524
458	0.7425988912582397	0.4768803715705871
459	0.6089895367622375	0.8936048150062561
460	0.3120319247245788	0.4512060582637787
461	0.9962632060050964	0.1186206936836242
462	0.7593031525611877	0.0548568107187747
463	0.9433055520057678	0.4488827586174011
464	0.8503044247627258	0.0506431572139263
465	0.2481889873743057	0.5118716955184937
466	0.8429303765296936	0.002366941422224
467	0.9646319150924684	0.1700440943241119
468	0.7334949374198914	0.2454867959022522
469	0.911124050617218	0.0051864250563085
470	0.8033512234687805	0.3806759715080261
471	0.9748916029930116	0.913954496383667
472	0.998105525970459	0.0600619316101074
473	0.8000071048736572	0.8440986275672913
474	0.68758225440979	0.1081898659467697
475	0.933128535747528	0.4290122985839844
476	0.1412175595760345	0.300861120223999
477	0.7774873971939087	0.1571582108736038
478	0.8272830843925476	0.0631475895643234
479	0.5390753746032715	0.3276121914386749
480	0.9948195815086364	0.017349598929286
481	0.848588764667511	0.5577276945114136
482	0.9886560440063475	0.0112197874113917
483	0.8227790594100952	0.0703562274575233
484	0.9958540201187134	0.0981349274516105
485	0.0095081496983766	0.475504457950592
486	0.7351417541503906	0.2306923866271972
487	0.6463916897773743	0.3588145673274994
488	0.9825059175491332	0.0979806631803512
489	0.9310173392295836	0.4911908805370331
490	0.9635902047157288	0.2422525584697723
491	0.6273007392883301	0.5688616633415222
492	0.9416597485542296	0.5545952916145325
493	0.990985631942749	0.1366468667984008
494	0.99935120344162	0.6305029988288879
495	0.7434532046318054	0.9023833274841307
496	0.9239587783813475	0.0663734823465347
497	0.9707282185554504	0.3218845129013061
498	0.7660479545593262	0.7164402008056641
499	0.9919682145118712	0.0023655635304749
500	0.9467893838882446	0.4106969237327575
501	0.9731506109237672	0.0062194471247494
502	0.492891788482666	0.4636389315128326
503	0.478347510099411	0.2113468796014785
504	0.6089707612991333	0.7664797902107239
505	0.5795370936393738	0.2131079137325287
506	0.9945070147514344	0.3811855912208557
507	0.7622195482254028	0.170508399605751
508	0.9497911930084229	0.0162879545241594
509	0.6667551398277283	0.451481431722641
510	0.9972971081733704	0.515882670879364
511	0.0842271968722343	0.1502020806074142
512	0.2054515480995178	0.2626456320285797
513	0.9795493483543396	0.1087975651025772
514	0.9461847543716432	9.399349801242352e-05
515	0.7548152804374695	0.0538952201604843
516	0.662237823009491	0.2662995159626007
517	0.5018434524536133	0.6797640919685364
518	0.6482870578765869	0.4010166823863983
519	0.9729530811309814	0.2667540311813354
520	0.971643567085266	0.6050955653190613
521	0.9441348314285278	0.1287228763103485
522	0.6404774188995361	0.0791439190506935
523	0.2795084118843078	0.0733067318797111
524	0.923500120639801	0.1067029535770416
525	0.6868371963500977	0.8850718140602112
526	0.994212806224823	0.1616799086332321
527	0.9209492206573486	0.1500021964311599
528	0.8142179846763611	0.0181795191019773
529	0.9398127794265748	0.8661649227142334
530	0.9887958765029908	0.0004366583307273
531	0.15438212454319	0.018998572602868
532	0.8928993344306946	0.3672924339771271
533	0.852486252784729	0.1142871230840683
534	0.988303244113922	0.760869562625885
535	0.9852928519248962	0.0129821980372071
536	0.2292786240577697	0.0078627225011587
537	0.9760686159133912	0.0620442144572734
538	0.985096275806427	0.0070261657238006
539	0.8673743605613708	0.2034327685832977
540	0.9889161586761476	0.0782575234770774
541	0.7125698328018188	0.0118472184985876
542	0.9424226880073548	0.4402958452701568
543	0.9832058548927308	0.0129204606637358
544	0.9132845401763916	0.4803953468799591
545	0.9720118641853333	0.0547425560653209
546	0.64668208360672	0.7306933403015137
547	0.9931758046150208	0.4316286444664001
548	0.9980170726776124	0.480049729347229
549	0.9308327436447144	0.0777126476168632
550	0.7721145749092102	0.5115667581558228
551	0.6326919198036194	0.1823936700820922
552	0.9672465324401855	0.0026302675250917
553	0.5458198189735413	0.6146360635757446
554	0.9945817589759828	0.0007190994219854
555	0.9213365316390992	0.0685915127396583
556	0.9993162155151368	0.0089504830539226
557	0.8934757709503174	0.7493999600410461
558	0.985114574432373	0.3736266791820526
559	0.4192719459533691	0.1282646209001541
560	0.4069917500019073	0.3490994274616241
561	0.1527794152498245	0.0451169870793819
562	0.97037672996521	0.629331111907959
563	0.1541652232408523	0.6510786414146423
564	0.6340917348861694	0.038567379117012
565	0.7782920002937317	0.8831064701080322
566	0.7915216088294983	0.127502754330635
567	0.2610743641853332	0.4136404395103454
568	0.1463770419359207	0.0660138428211212
569	0.951288104057312	0.0215948112308979
570	0.1399613618850708	0.0849044099450111
571	0.7005927562713623	0.0021175967995077
572	0.1904656738042831	0.3410651683807373
573	0.6367067098617554	0.0020221602171659
574	0.7485275268554688	0.256761372089386
575	0.1043662056326866	0.0100473212078213
576	0.944476842880249	0.8395217657089233
577	0.7742921710014343	0.5225648283958435
578	0.1806037575006485	0.0721331387758255
579	0.5457131862640381	0.1092593893408775
580	0.8068811893463135	0.0048161000013351
581	0.9723315834999084	0.0216962751001119
582	0.5413259863853455	0.4882971942424774
583	0.0479097962379455	0.4040195941925049
584	0.2945685684680938	0.6425768136978149
585	0.5533188581466675	0.0229545161128044
586	0.9222992658615112	0.6897033452987671
587	0.1733163595199585	0.6174398064613342
588	0.7179122567176819	0.1646436601877212
589	0.6336827278137207	0.152857705950737
590	0.6799775958061218	0.4119198620319366
591	0.0828670039772987	0.0295550283044576
592	0.4739199578762054	0.171229749917984
593	0.6860349178314209	0.0178378913551569
594	0.8217921853065491	0.9698180556297302
595	0.950481653213501	0.0069675855338573
596	0.1501282006502151	0.0176051314920187
597	0.9448394775390624	0.2524228990077972
598	0.099177673459053	0.0075001744553446
599	0.8510279655456543	0.9336683750152588
600	0.0720334351062774	0.4068790078163147
601	0.164516344666481	0.4362249374389648
602	0.2094355672597885	0.1752793043851852
603	0.6880416870117188	0.1236178129911422
604	0.9995898604393004	0.0620839595794677
605	0.5716685056686401	0.0236563198268413
606	0.872827410697937	0.9016335010528564
607	0.8236727118492126	0.3004562556743622
608	0.952100157737732	0.0208449568599462
609	0.861082911491394	0.2224931865930557
610	0.4082419574260711	0.2368642687797546
611	0.0941313579678535	0.213430643081665
612	0.3928300738334656	0.2672277390956878
613	0.9407284259796144	0.3332452774047851
614	0.3805934488773346	0.6677049398422241
615	0.8588671684265137	0.164248839020729
616	0.976856529712677	0.4248500466346741
617	0.6720879673957825	0.2910878956317901
618	0.5324650406837463	0.4734522402286529
619	0.7590887546539307	0.0512597560882568
620	0.1251717507839203	0.3353585004806518
621	0.9357924461364746	0.0024929826613515
622	0.5636573433876038	0.3491011559963226
623	0.789871871471405	0.3195681273937225
624	0.0695263221859932	0.321286141872406
625	0.3633474707603454	0.4586148262023926
626	0.8536977171897888	0.2059654295444488
627	0.7803640961647034	0.7028226852416992
628	0.8454825282096863	0.5674221515655518
629	0.4318031966686249	0.1991803348064422
630	0.9990440011024476	0.4939279854297638
631	0.3747361898422241	0.0839491188526153
632	0.9626967310905457	0.1165650933980941
633	0.8734928965568542	0.0882809609174728
634	0.708263635635376	0.0265188515186309
635	0.3595624268054962	0.0669939666986465
636	0.9563743472099304	0.6812601685523987
637	0.862037718296051	0.2264395058155059
638	0.3613240718841553	0.7018070816993713
639	0.2733117938041687	0.0655167326331138
640	0.9799973964691162	0.001576067181304
641	0.0644324347376823	0.0800192579627037
642	0.389404147863388	0.2201550900936126
643	0.969144344329834	0.2251168638467788
644	0.9180655479431152	0.1177897900342941
645	0.9782271385192872	0.0219833105802536
646	0.4036720097064972	0.4159748554229736
647	0.8300099968910217	0.1288871467113495
648	0.770583987236023	0.1316681057214737
649	0.7987790107727051	0.4899670481681824
650	0.6012466549873352	0.2404654622077942
651	0.1350117474794387	0.1253444850444793
652	0.1056644320487976	0.4170338213443756
653	0.7116683125495911	0.0405203029513359
654	0.596919596195221	0.0459219627082347
655	0.1883532851934433	0.7406808733940125
656	0.6706461310386658	0.0657479763031005
657	0.933908998966217	0.0766840055584907
658	0.9602574110031128	0.1385010331869125
659	0.8630346655845642	0.026864418759942
660	0.9700483083724976	0.2890715301036834
661	0.8053110837936401	0.1962716877460479
662	0.6576000452041626	0.0460045151412487
663	0.6553395986557007	0.2043270170688629
664	0.4997627735137939	0.0396139062941074
665	0.9013808369636536	0.258164495229721
666	0.6851828694343567	0.4126156270503998
667	0.49525848031044	0.5790122747421265
668	0.7502371072769165	0.0757494121789932
669	0.2549036145210266	0.3692486882209778
670	0.8681813478469849	0.6584253311157227
671	0.5603960156440735	0.0283615384250879
672	0.9558762907981871	0.4375956058502197
673	0.2375942468643188	0.6010739803314209
674	0.7161841988563538	0.0130297215655446
675	0.8810490369796753	0.0554470419883728
676	0.701988160610199	0.2908565104007721
677	0.3537455797195434	0.3529994487762451
678	0.9967730641365052	0.0358051247894763
679	0.1283807903528213	0.8527345061302185
680	0.513028085231781	0.3980869650840759
681	0.7746292948722839	0.2723788022994995
682	0.953407108783722	0.9527644515037536
683	0.8617805242538452	0.0198325254023075
684	0.4104673266410827	0.8970420360565186
685	0.9672255516052246	0.9382087588310242
686	0.859415590763092	0.6296685338020325
687	0.1565347909927368	0.686578631401062
688	0.6362289786338806	0.2202195823192596
689	0.6110882759094238	0.007634590845555
690	0.4980816841125488	0.4003151953220367
691	0.317146748304367	0.0193370170891284
692	0.9967748522758484	0.0419098399579525
693	0.7158961892127991	0.1000500470399856
694	0.1821182072162628	0.2127081900835037
695	0.9951545000076294	0.065174363553524
696	0.5230246782302856	0.6801400780677795
697	0.5565522909164429	0.1337191611528396
698	0.7178245782852173	0.0766106396913528
699	0.3938639461994171	0.3024186491966247
700	0.9966097474098206	0.1918190717697143
701	0.5129770636558533	0.2880343198776245
702	0.6648962497711182	0.1572284549474716
703	0.2256483137607574	0.5238223671913147
704	0.965607523918152	0.4920713603496551
705	0.495916485786438	0.0458584949374198
706	0.9738441705703736	0.6235712170600891
707	0.2691788673400879	0.7431381344795227
708	0.4213037192821502	0.7969058752059937
709	0.5974669456481934	0.317206472158432
710	0.8260383605957031	0.5938597321510315
711	0.3525513112545013	0.9622781872749328
712	0.9976473450660706	0.4974043369293213
713	0.8424703478813171	0.4776728749275207
714	0.5456685423851013	0.6375061869621277
715	0.7988637089729309	0.1947104632854461
716	0.3825851678848266	0.892590343952179
717	0.873772919178009	0.865095317363739
718	0.983942210674286	0.3758758008480072
719	0.3682774305343628	0.0363366231322288
720	0.3802345097064972	0.1899230629205703
721	0.4879759848117828	0.3741835355758667
722	0.4634945392608642	0.5918223261833191
723	0.424729585647583	0.2693505585193634
724	0.265931487083435	0.2213406711816787
725	0.9714807271957396	0.0311606414616107
726	0.2621788382530212	0.89305579662323
727	0.9042096734046936	0.5512470006942749
728	0.7580749988555908	0.874631404876709
729	0.5663607716560364	0.8885747790336609
730	0.9724246859550476	0.3918492197990417
731	0.7060176134109497	0.9730032086372375
732	0.2205777913331985	0.7379898428916931
733	0.7118584513664246	0.210694134235382
734	0.4730576276779175	0.0027524579782038
735	0.9820197224617004	0.1453155428171157
736	0.8174977898597717	0.3279881477355957
737	0.9814226627349854	0.7146036624908447
738	0.8678116202354431	0.2756384015083313
739	0.5592206716537476	0.0949950069189071
740	0.6141750812530518	0.4204510748386383
741	0.9409911632537842	0.0517438314855098
742	0.2727479040622711	0.6635632514953613
743	0.1605365127325058	0.1292460560798645
744	0.9575282335281372	0.0059942528605461
745	0.9338589906692504	0.1920363456010818
746	0.470541775226593	0.1698479652404785
747	0.9689072370529176	0.1101433932781219
748	0.9762585759162904	0.767916738986969
749	0.7020792365074158	0.9350058436393738
750	0.9488274455070496	0.3103050291538238
751	0.0652047023177146	0.4148164093494415
752	0.6354984641075134	0.9536046981811525
753	0.0613022595643997	0.0089260004460811
754	0.7955141067504883	0.2008330374956131
755	0.7268882989883423	0.193100556731224
756	0.3994604051113128	0.0714529529213905
757	0.9152499437332152	0.926892101764679
758	0.2471505254507064	0.169881984591484
759	0.143115758895874	0.2771178781986236
760	0.2505401372909546	0.4183650314807892
761	0.9336808323860168	0.0114546790719032
762	0.8471933603286743	0.3618231117725372
763	0.6426725387573242	0.214539349079132
764	0.4091967940330505	0.4774463772773742
765	0.748020589351654	0.8732917308807373
766	0.5514373779296875	0.4171592593193054
767	0.1329699605703354	0.0300607401877641
768	0.9712226390838624	0.9714736342430116
769	0.2452609688043594	0.578052818775177
770	0.9676069021224976	0.038210853934288
771	0.2932581901550293	0.0027768181171268
772	0.4517466425895691	0.1108892560005188
773	0.5254009366035461	0.192309632897377
774	0.3672942221164703	0.0931961387395858
775	0.7510323524475098	0.3145070075988769
776	0.3038927614688873	0.3432944118976593
777	0.9804698824882508	0.8170244097709656
778	0.8202469944953918	0.1775199323892593
779	0.6664456725120544	0.4242999255657196
780	0.6044522523880005	0.2902752161026001
781	0.886947751045227	0.1019572615623474
782	0.8896132111549377	0.710583508014679
783	0.9584227800369264	0.7056338787078857
784	0.1442921012639999	0.7454349398612976
785	0.3265953958034515	0.989531636238098
786	0.5980620980262756	0.0061980569735169
787	0.9231836795806884	0.795032262802124
788	0.2967358231544494	0.3182496428489685
789	0.2973902225494385	0.231448620557785
790	0.4034819304943084	0.6387104392051697
791	0.9473443031311036	0.6015652418136597
792	0.4879178702831268	0.4808252453804016
793	0.8905306458473206	0.9787148237228394
794	0.3100324273109436	0.1065549701452255
795	0.3960761725902557	0.1244459077715873
796	0.990549623966217	0.472126841545105
797	0.981498658657074	0.5898621678352356
798	0.5485953092575073	0.5749143958091736
799	0.4306145012378692	0.5374655723571777
800	0.8381800055503845	0.7189140319824219
801	0.5939929485321045	0.3357563316822052
802	0.4760579764842987	0.6378849148750305
803	0.0515547357499599	0.4196651577949524
804	0.9561707973480223	0.0263917185366153
805	0.6435121297836304	0.0801295638084411
806	0.9727358222007751	0.8664395809173584
807	0.0800833106040954	0.1750622689723968
808	0.337081640958786	0.037748958915472
809	0.8000746369361877	0.4540155827999115
810	0.4530602395534515	0.7182919383049011
811	0.6151846647262573	0.019950533285737
812	0.3315913677215576	0.0931942835450172
813	0.9978240728378296	0.549282968044281
814	0.4491595029830932	0.2309505939483642
815	0.4525813162326813	0.2926945984363556
816	0.905559241771698	0.6401369571685791
817	0.9368449449539183	0.2590752840042114
818	0.8943955302238464	0.7910812497138977
819	0.908532440662384	0.1891239881515503
820	0.930609405040741	0.458609402179718
821	0.5921294689178467	0.0465149693191051
822	0.1558688580989837	0.5291802287101746
823	0.6996272206306458	0.2564582824707031
824	0.9086690545082092	0.1710745841264724
825	0.6239160895347595	0.0485012419521808
826	0.2327528148889541	0.4027364253997803
827	0.1561637073755264	0.3020174205303192
828	0.5986198782920837	0.5983343720436096
829	0.7998986840248108	0.2872534394264221
830	0.9620117545127868	0.7537015676498413
831	0.5381556153297424	0.1151548400521278
832	0.0965718403458595	0.0090611455962061
833	0.5696908831596375	0.923176646232605
834	0.9417868852615356	0.6440660953521729
835	0.8935130834579468	0.1093717291951179
836	0.7989952564239502	0.0024822272825986
837	0.7991727590560913	0.1002662926912307
838	0.955050766468048	0.9190487265586852
839	0.9504218697547911	0.7128590941429138
840	0.152314007282257	0.3306427896022796
841	0.3497138321399688	0.1224446967244148
842	0.7158870100975037	0.3534075021743774
843	0.7014486193656921	0.1105048060417175
844	0.763826310634613	0.43024742603302
845	0.362770527601242	0.9108046889305116
846	0.999160647392273	0.2892109155654907
847	0.6478433012962341	0.0435140468180179
848	0.2074844688177108	0.0414636768400669
849	0.3451850414276123	0.0325007140636444
850	0.7751093506813049	0.7124196887016296
851	0.9582883715629578	0.1224868223071098
852	0.854235827922821	0.0606275126338005
853	0.7867541313171387	0.0285325963050127
854	0.4681670665740967	0.4079482555389404
855	0.2913231551647186	0.1263254433870315
856	0.723279595375061	0.0537778511643409
857	0.9824746251106262	0.0742838829755783
858	0.0771406292915344	0.8854122161865234
859	0.2526212930679321	0.2974824905395508
860	0.993488311767578	0.6461108326911926
861	0.9706789255142212	0.034230962395668
862	0.4561374187469482	0.035942405462265
863	0.9751405715942384	0.8394549489021301
864	0.9020031094551086	0.2107182443141937
865	0.9408639073371888	0.9519874453544616
866	0.9613701105117798	0.6393804550170898
867	0.7473738789558411	0.2164495587348938
868	0.982685685157776	0.6993213295936584
869	0.9483657479286194	0.0415017865598201
870	0.94269996881485	0.0989356189966201
871	0.9856554269790648	0.7900288701057434
872	0.9585787653923036	0.8560683727264404
873	0.6957986950874329	0.0771455094218254
874	0.9523887634277344	0.4255303740501404
875	0.9882619976997375	0.0254360772669315
876	0.1998861730098724	0.7941480278968811
877	0.6109650731086731	0.4146175980567932
878	0.9321724772453308	0.0017479156376793
879	0.7547069191932678	0.8823893070220947
880	0.9556515216827391	0.7717218995094299
881	0.9800764918327332	0.9034498929977416
882	0.1530950665473938	0.233241781592369
883	0.2069383412599563	0.2269899100065231
884	0.9873831868171692	0.7988392114639282
885	0.8428836464881897	0.8309088945388794
886	0.9806727766990662	0.6595953106880188
887	0.7724377512931824	0.8986552357673645
888	0.4112868309020996	0.4116043150424957
889	0.2644473910331726	0.27128466963768
890	0.912202000617981	0.0779518112540245
891	0.7529710531234741	0.5343106985092163
892	0.8714235424995422	0.6177205443382263
893	0.8468149900436401	0.3414023518562317
894	0.0295980293303728	0.8832027912139893
895	0.518057107925415	0.3441852927207947
896	0.7559525370597839	0.3478184938430786
897	0.2166658639907837	0.035951230674982
898	0.9919867515563964	0.9071105122566224
899	0.9028774499893188	0.8567765355110168
900	0.9884539246559144	0.3234704732894897
901	0.9956176280975342	0.5517617464065552
902	0.2296929210424423	0.8942376375198364
903	0.418051540851593	0.0798238962888717
904	0.8432197570800781	0.0068140663206577
905	0.9925764203071594	0.1808398514986038
906	0.8494933247566223	0.7343766093254089
907	0.95280784368515	0.2225372344255447
908	0.9879119992256165	0.0169364307075738
909	0.9992750287055968	0.2045674473047256
910	0.645347535610199	0.2389772981405258
911	0.523000180721283	0.0856422707438469
912	0.8856080770492554	0.8346855640411377
913	0.9105905890464784	0.2946944236755371
914	0.1095368415117263	0.0670527070760726
915	0.9987336993217468	0.527351975440979
916	0.9948374629020692	0.0614817403256893
917	0.5941524505615234	0.0005672673578374
918	0.9921048879623412	0.5516949892044067
919	0.6641161441802979	0.4734390079975128
920	0.7436642646789551	0.3898511528968811
921	0.9551933407783508	0.1221755445003509
922	0.8546794056892395	0.248378723859787
923	0.7643505930900574	0.5590888261795044
924	0.9449750781059264	0.0300420615822076
925	0.91987282037735	0.0038050652947276
926	0.9975801706314088	0.8334380984306335
927	0.961949348449707	0.4792761206626892
928	0.6336233615875244	0.0378174670040607
929	0.2607312202453613	0.008539218455553
930	0.9063901305198668	0.686916172504425
931	0.624785840511322	0.6728828549385071
932	0.526890754699707	0.199863463640213
933	0.9536621570587158	0.7212152481079102
934	0.9678462743759156	0.0650804117321968
935	0.0418543517589569	0.3497272431850433
936	0.211861714720726	0.016770938411355
937	0.6118175983428955	0.0155333615839481
938	0.3898482024669647	0.3644792735576629
939	0.7396571636199951	0.8658362030982971
940	0.8853738307952881	0.1645452976226806
941	0.6572889089584351	0.1829752027988433
942	0.5790877938270569	0.2181472927331924
943	0.5726546049118042	0.8240267634391785
944	0.930712640285492	0.4526930749416351
945	0.284892201423645	0.179104745388031
946	0.9327816367149352	0.9220730066299438
947	0.3483638763427734	0.2810578346252441
948	0.2027756869792938	0.1112395897507667
949	0.9696597456932068	0.6590607762336731
950	0.9819850325584412	0.4369542896747589
951	0.1352021843194961	0.6374763250350952
952	0.9903796911239624	0.0702036842703819
953	0.9919285774230956	0.3624606430530548
954	0.5246953368186951	0.2133443653583526
955	0.9990559220314026	0.2523865699768066
956	0.7892411947250366	0.2144549936056137
957	0.9422057867050172	0.084208145737648
958	0.9547685384750366	0.1880474537611007
959	0.4737889766693115	0.0845853760838508
960	0.8878836035728455	0.0221981219947338
961	0.9136940836906432	0.0426518954336643
962	0.7249146103858948	0.015806920826435
963	0.8707985281944275	0.8080425262451172
964	0.9906517267227172	0.1044406592845916
965	0.9990992546081544	0.7211774587631226
966	0.660915195941925	0.3700199723243713
967	0.701287567615509	0.7599665522575378
968	0.1281367093324661	0.0295254457741975
969	0.9446748495101928	0.3507657647132873
970	0.7847545742988586	0.7443804740905762
971	0.9960719347000122	0.0160026662051677
972	0.290190726518631	0.0518666580319404
973	0.2327695041894912	0.2500181496143341
974	0.9132941961288452	0.8113378882408142
975	0.6587154269218445	0.2661683559417724
976	0.9783278703689576	0.1036614924669265
977	0.9670616388320924	0.2619145512580871
978	0.9756028652191162	0.3070050776004791
979	0.9453373551368712	0.5882691740989685
980	0.2465104907751083	0.65520840883255
981	0.2994027733802795	0.1214258670806884
982	0.6704121232032776	0.0075522898696362
983	0.6327618360519409	0.0237648244947195
984	0.8199871778488159	0.2138069570064544
985	0.5186128616333008	0.156214103102684
986	0.1648194789886474	0.2809728384017944
987	0.079101875424385	0.2163122445344925
988	0.9124406576156616	0.0058286902494728
989	0.4280361235141754	0.0615739747881889
990	0.9945926070213318	0.6565078496932983
991	0.9514576196670532	0.6256888508796692
992	0.932141900062561	0.2429585605859756
993	0.8777785897254944	0.0155323129147291
994	0.9921414852142334	0.0990001633763313
995	0.95350843667984	0.63632732629776
996	0.5188487768173218	0.7021648287773132
997	0.9937499165534972	0.0950221493840217
998	0.9763650298118592	0.0802228152751922
999	0.9172459840774536	0.1665518581867218
1000	0.9186044931411744	0.1876444220542907
1001	0.7007716298103333	0.0768576487898826
1002	0.9070232510566713	0.6497126817703247
1003	0.9944998025894164	0.001990295946598
1004	0.9431942105293274	0.0159213114529848
1005	0.8310325741767883	0.7946091890335083
1006	0.917771816253662	0.987795114517212
1007	0.9265233278274536	0.7955476641654968
1008	0.6157082319259644	0.5203033089637756
1009	0.8906444907188416	0.929154336452484
1010	0.931387424468994	0.1491901725530624
1011	0.2705599963665008	0.080133706331253
1012	0.6389873623847961	0.0013418863527476
1013	0.9563693404197692	0.6507759094238281
1014	0.9710970520973206	0.3225768208503723
1015	0.8736257553100586	0.421954870223999
1016	0.9942118525505066	0.8511589169502258
1017	0.9742461442947388	0.1808003038167953
1018	0.801467776298523	0.1602357476949691
1019	0.7348112463951111	0.0250735096633434
1020	0.4674582779407501	0.2314764410257339
1021	0.9372018575668336	0.2894889712333679
1022	0.3678681552410126	0.7022863626480103
1023	0.928004026412964	0.3339807689189911
1024	0.9860803484916688	0.0270969048142433
1025	0.2082515656948089	0.3456708490848541
1026	0.2395898997783661	0.075489692389965
1027	0.9722952842712402	0.3750367760658264
1028	0.9397002458572388	0.1102606579661369
1029	0.967822015285492	0.5770128965377808
1030	0.9840717911720276	0.0724014863371849
1031	0.9865949153900146	0.3184764683246612
1032	0.964356243610382	0.227776825428009
1033	0.9750241041183472	0.589492917060852
1034	0.0440828651189804	0.1056863293051719
1035	0.6884956359863281	0.0289770606905221
1036	0.985248863697052	0.3923647999763489
1037	0.8463519215583801	0.1457242965698242
1038	0.7537918090820312	0.2927749454975128
1039	0.6499329805374146	0.0012512517860159
1040	0.7191537022590637	0.834848165512085
1041	0.6851989030838013	0.0393094979226589
1042	0.9982506632804872	0.0429527088999748
1043	0.7483580708503723	0.1601756960153579
1044	0.1690862029790878	0.0321202389895916
1045	0.5345951914787292	0.6598789095878601
1046	0.8240656852722168	0.1350402534008026
1047	0.3051733374595642	0.1752211153507232
1048	0.8137040138244629	0.626848578453064
1049	0.8232405781745911	0.1932266056537628
1050	0.4487331807613373	0.001096369116567
1051	0.943570613861084	0.0236964635550975
1052	0.9382322430610656	0.2504645884037018
1053	0.8399970531463623	0.3027543425559997
1054	0.6679724454879761	0.5306851863861084
1055	0.7050793170928955	0.2376227527856826
1056	0.3295040130615234	0.615204930305481
1057	0.8733295202255249	0.4162443280220032
1058	0.0977450013160705	0.9309555888175964
1059	0.9264242649078368	0.1563419848680496
1060	0.9684194326400756	0.1279743313789367
1061	0.9287236332893372	0.3290526568889618
1062	0.969537615776062	0.3548123836517334
1063	0.9845302104949952	0.051041193306446
1064	0.984290599822998	0.1398612856864929
1065	0.9919480681419371	0.2116850167512893
1066	0.982408344745636	0.3898908793926239
1067	0.7179938554763794	0.4111845195293426
1068	0.6119281053543091	0.0878474712371826
1069	0.4019883275032043	0.044243611395359
1070	0.9337100386619568	0.1628604233264923
1071	0.6673148274421692	0.3526366353034973
1072	0.8713551163673401	0.5872294306755066
1073	0.6620870232582092	0.2451642304658889
1074	0.776451587677002	0.0109958574175834
1075	0.9960644841194152	0.3709984123706817
1076	0.7970031499862671	0.816283643245697
1077	0.9972501397132874	0.8492398858070374
1078	0.9041081070899964	0.0910068228840828
1079	0.988650679588318	0.0171104092150926
1080	0.6089164018630981	0.8688461780548096
1081	0.8985472321510315	0.3011476397514343
1082	0.9613810181617736	0.7229537963867188
1083	0.8221203088760376	0.5723044872283936
1084	0.8986149430274963	0.6874037981033325
1085	0.8478716611862183	0.0891963467001915
1086	0.960138499736786	0.0549460761249065
1087	0.4089996814727783	0.1891873329877853
1088	0.970720112323761	0.1420588493347168
1089	0.5050426125526428	0.3148375153541565
1090	0.2557257413864136	0.2768438160419464
1091	0.8825398087501526	0.0400030016899108
1092	0.7456989884376526	0.0216074883937835
1093	0.8634194731712341	0.0392664484679698
1094	0.9557069540023804	0.9511988162994384
1095	0.368156760931015	0.3303804695606231
1096	0.998035728931427	0.0274653267115354
1097	0.981648564338684	0.6301418542861938
1098	0.9886388778686525	0.4385099709033966
1099	0.2376572787761688	0.3626545667648315
1100	0.9848472476005554	0.0686012655496597
1101	0.3820153474807739	0.0209233909845352
1102	0.8957946300506592	0.645780622959137
1103	0.9570554494857788	0.0651838332414627
1104	0.8807245492935181	0.0282040182501077
1105	0.6531343460083008	0.6976224184036255
1106	0.716520369052887	0.6408137679100037
1107	0.9983983635902404	0.7545585036277771
1108	0.5446545481681824	0.0069387764669954
1109	0.9335710406303406	0.4998610317707062
1110	0.4621290862560272	0.7722148895263672
1111	0.2970137596130371	0.2626740932464599
1112	0.9640501141548156	0.228861778974533
1113	0.9587207436561584	0.8753722310066223
1114	0.0958869978785514	0.0551753677427768
1115	0.8409320116043091	0.5811117887496948
1116	0.7311100363731384	0.0743045359849929
1117	0.982621133327484	0.0321862734854221
1118	0.908526599407196	0.9295930862426758
1119	0.9970155954360962	0.5113880038261414
1120	0.8972129225730896	0.6863978505134583
1121	0.9911755323410034	0.2743052244186401
1122	0.7348939180374146	0.1282217651605606
1123	0.1887511909008026	0.2186921834945678
1124	0.9935071468353271	0.253277450799942
1125	0.9406497478485109	0.1595093309879303
1126	0.6968054175376892	0.0073820063844323
1127	0.9510797262191772	0.0506790205836296
1128	0.9193950295448304	0.1490703672170639
1129	0.8210641741752625	0.5835809111595154
1130	0.9254038333892822	0.1209316849708557
1131	0.6797371506690979	0.0063978680409491
1132	0.9818578958511353	0.092545673251152
1133	0.9971666932106018	0.4068527817726135
1134	0.733528733253479	0.5835320353507996
1135	0.9401870965957642	0.2934114038944244
1136	0.1272900849580764	0.0381876938045024
1137	0.8915900588035583	0.9450350999832152
1138	0.977393627166748	0.2953670620918274
1139	0.8648674488067627	0.5456616878509521
1140	0.0131773799657821	0.6909184455871582
1141	0.5712745189666748	0.7619348764419556
1142	0.5896202921867371	0.4962442517280578
1143	0.9047061204910278	0.1553206741809845
1144	0.5214956402778625	0.0011113843647763
1145	0.5094674229621887	0.584150493144989
1146	0.2703727781772613	0.799575924873352
1147	0.9085456132888794	0.1384371072053909
1148	0.6649701595306396	0.1719927787780761
1149	0.6424669027328491	0.3831633329391479
1150	0.9544649124145508	0.8032733798027039
1151	0.135091170668602	0.065716415643692
1152	0.954380214214325	0.016127061098814
1153	0.2550106942653656	0.0320731624960899
1154	0.1179409027099609	0.8902448415756226
1155	0.9964370727539062	0.305514395236969
1156	0.975625216960907	0.0992374196648597
1157	0.985246479511261	0.09563859552145
1158	0.890131413936615	0.9341914653778076
1159	0.755523145198822	0.0845035314559936
1160	0.9235264658927916	0.3154754042625427
1161	0.8983216285705566	0.0107318200170993
1162	0.97944313287735	0.1768874228000641
1163	0.9373300671577454	0.1250446289777755
1164	0.9385597705841064	0.5626663565635681
1165	0.9340490698814392	0.3417513072490692
1166	0.7788341045379639	0.1107299774885177
1167	0.9996644258499146	0.4669435918331146
1168	0.5398648381233215	0.5519062876701355
1169	0.3240684568881988	0.0622776038944721
1170	0.7617871165275574	0.5874873399734497
1171	0.5413960218429565	0.0384880304336547
1172	0.84987473487854	0.0719814375042915
1173	0.9731931686401368	0.2234919071197509
1174	0.4501502215862274	0.1004416942596435
1175	0.649335503578186	0.5126699209213257
1176	0.738909125328064	0.1726287603378296
1177	0.4142389893531799	0.0638973489403724
1178	0.9827256202697754	0.4770506918430328
1179	0.9971731901168824	0.0864432975649833
1180	0.985014021396637	0.048986330628395
1181	0.6638895869255066	0.0643164664506912
1182	0.4544960558414459	0.3080950975418091
1183	0.6624075174331665	0.1492273509502411
1184	0.9118090867996216	0.135452389717102
1185	0.8655977249145508	0.1305933892726898
1186	0.4716127514839172	0.1726704537868499
1187	0.1365921795368194	0.0335614085197448
1188	0.5384073257446289	0.8554159998893738
1189	0.9794049263000488	0.0344525650143623
1190	0.391199916601181	0.2516654729843139
1191	0.997172713279724	0.0108985183760523
1192	0.963778793811798	0.3290964365005493
1193	0.9958505630493164	0.085122138261795
1194	0.4492404162883758	0.3194204568862915
1195	0.9936515092849731	0.9163814187049866
1196	0.986850917339325	0.0155790317803621
1197	0.9779465198516846	0.7215321660041809
1198	0.9743859767913818	0.8763262033462524
1199	0.9554924964904784	0.3804516196250915
1200	0.9482483863830566	0.8881449103355408
1201	0.522036075592041	0.7336939573287964
1202	0.8446080088615417	0.0908382907509803
1203	0.9950591325759888	0.6019047498703003
1204	0.3165111839771271	0.2066486179828643
1205	0.9856659770011902	0.0129064209759235
1206	0.5601666569709778	0.7204368114471436
1207	0.5355908870697021	0.4591502547264099
1208	0.6764509081840515	0.6456667184829712
1209	0.9108343124389648	0.6589703559875488
1210	0.9950424432754515	0.0204967856407165
1211	0.8921080827713013	0.3916167616844177
1212	0.6298553347587585	0.0097363526001572
1213	0.9844452738761902	0.2734946310520172
1214	0.2596655488014221	0.0045231231488287
1215	0.9149076342582704	0.1415368467569351
1216	0.8942664265632629	0.1514247953891754
1217	0.8057979941368103	0.8769960999488831
1218	0.9591172337532043	0.8877517580986023
1219	0.5671981573104858	0.0022396859712898
1220	0.9975311160087584	0.6014388203620911
1221	0.68974369764328	0.7642143368721008
1222	0.8257056474685669	0.7377370595932007
1223	0.8380864262580872	0.5110815763473511
1224	0.9248434901237488	0.5676295757293701
1225	0.1344059109687805	0.2813446521759033
1226	0.9353107213974	0.0511093251407146
1227	0.9022977352142334	0.0044206967577338
1228	0.0926982089877128	0.1403941363096237
1229	0.7914738655090332	0.5062054991722107
1230	0.9846702814102172	0.6545822620391846
1231	0.8177056908607483	0.611315131187439
1232	0.4946007132530212	0.8651875853538513
1233	0.9805018305778505	0.2735211253166199
1234	0.8706023693084717	0.044502668082714
1235	0.969147801399231	0.0330706685781478
1236	0.7621273994445801	0.7305351495742798
1237	0.676514744758606	0.0726145505905151
1238	0.911857545375824	0.4125430881977081
1239	0.5528185963630676	0.7454951405525208
1240	0.9222198724746704	0.0196839123964309
1241	0.4889918267726898	0.8643357753753662
1242	0.8994228839874268	0.2933819591999054
1243	0.5479471683502197	0.2000531107187271
1244	0.9897268414497375	0.0038831150159239
1245	0.9974210262298584	0.2427004724740982
1246	0.3356370031833648	0.7738522291183472
1247	0.8862557411193848	0.0745318233966827
1248	0.3994034230709076	0.0021160980686545
1249	0.9628068804740906	0.3551111221313476
1250	0.945831298828125	0.4316616058349609
1251	0.6842355132102966	0.4662462770938873
1252	0.2907483577728271	0.0064065679907798
1253	0.9898505210876464	0.3591865599155426
1254	0.285100907087326	0.3448018729686737
1255	0.9454522132873536	0.0910178795456886
1256	0.597221851348877	0.661246120929718
1257	0.4253648817539215	0.809712290763855
1258	0.9968433380126952	0.1447820514440536
1259	0.9339376091957092	0.7972127795219421
1260	0.9196507334709167	0.2562652230262756
1261	0.4411244094371795	0.1958303600549698
1262	0.9240307211875916	0.3770710527896881
1263	0.8755066990852356	0.1308301538228988
1264	0.6008808612823486	0.4958218038082123
1265	0.9097126722335817	0.7993015050888062
1266	0.9333505034446716	0.1019657328724861
1267	0.888027012348175	0.009605006314814
1268	0.995685338973999	0.6435530185699463
1269	0.3299029767513275	0.6983307003974915
1270	0.578220009803772	0.166095495223999
1271	0.7251895070075989	0.0485470741987228
1272	0.8956079483032227	0.4850103557109833
1273	0.4649805426597595	0.2027536481618881
1274	0.346343070268631	0.4105568826198578
1275	0.706670343875885	0.0162875428795814
1276	0.622652530670166	0.3149263858795166
1277	0.995624840259552	0.7209887504577637
1278	0.9397350549697876	0.0435886122286319
1279	0.9927733540534972	0.032381247729063
1280	0.9771091341972352	0.0538141094148159
1281	0.983919322490692	0.0888914093375206
1282	0.5286439061164856	0.2448959201574325
1283	0.8379817605018616	0.045182604342699
1284	0.1284470707178115	0.1443942338228225
1285	0.8977214097976685	0.7105947136878967
1286	0.8481440544128418	0.2119333744049072
1287	0.7025644183158875	0.1751953512430191
1288	0.962129533290863	0.0057503418065607
1289	0.5807751417160034	0.6401053667068481
1290	0.5757582783699036	0.1352946609258651
1291	0.8107406497001648	0.5930625200271606
1292	0.7004784941673279	0.6879530549049377
1293	0.4258084893226623	0.0668827667832374
1294	0.3485678136348724	0.3561736643314361
1295	0.99652761220932	0.0650241523981094
1296	0.3307303786277771	0.1546926200389862
1297	0.7776799201965332	0.0018205470405519
1298	0.91600501537323	0.2188012301921844
1299	0.5583970546722412	0.0736760273575782
1300	0.908940851688385	0.4141753315925598
1301	0.9253316521644592	0.0041415956802666
1302	0.9957199692726136	0.8000791072845459
1303	0.9754923582077026	0.1963959783315658
1304	0.964655876159668	0.0574177727103233
1305	0.9505659937858582	0.0627647414803505
1306	0.0939602330327034	0.3455028235912323
1307	0.3483482599258423	0.2378717958927154
1308	0.4120989143848419	0.0431456491351127
1309	0.8955286741256714	0.1102059409022331
1310	0.8501483201980591	0.7973673939704895
1311	0.9512116312980652	0.0499975532293319
1312	0.9620251059532166	0.0629583448171615
1313	0.9249157905578612	0.0868703722953796
1314	0.6437085866928101	0.1477732807397842
1315	0.9901716113090516	0.0379253663122653
1316	0.9902758598327636	0.0103364512324333
1317	0.813633918762207	0.0460405200719833
1318	0.7187909483909607	0.1540814340114593
1319	0.8381204605102539	0.6774289608001709
1320	0.838627815246582	0.3740635812282562
1321	0.976195752620697	0.2228021770715713
1322	0.7441740036010742	0.3333328068256378
1323	0.9709224700927734	0.0119311334565281
1324	0.0889473408460617	0.6612474918365479
1325	0.5575512051582336	0.1847981065511703
1326	0.7058654427528381	0.0243472643196582
1327	0.9915981292724608	0.0453295893967151
1328	0.9804218411445618	0.1263559758663177
1329	0.6878640055656433	0.2131819725036621
1330	0.2918731570243835	0.1983827650547027
1331	0.7454618215560913	0.5082730650901794
1332	0.2519401907920837	0.4239875972270965
1333	0.6649390459060669	0.1387251317501068
1334	0.3808174133300781	0.8749517798423767
1335	0.8333735466003418	0.0997252464294433
1336	0.9833605289459229	0.3978922665119171
1337	0.964664101600647	0.2663556039333343
1338	0.992481768131256	0.0112195862457156
1339	0.2868898212909698	0.435804158449173
1340	0.7871794700622559	0.1118300706148147
1341	0.8747361898422241	0.0589960440993309
1342	0.6301897764205933	0.3544729948043823
1343	0.6460807919502258	0.4306724667549133
1344	0.8799422383308411	0.2483059167861938
1345	0.8564374446868896	0.0050996490754187
1346	0.829221785068512	0.0528358779847621
1347	0.703990638256073	0.0740336254239082
1348	0.4644420742988586	0.0538060516119003
1349	0.9902939796447754	0.3864366710186004
1350	0.999473512172699	0.3982645273208618
1351	0.6139445304870605	0.3113409578800201
1352	0.3124001324176788	0.1056634411215782
1353	0.8510539531707764	0.1042011305689811
1354	0.7214481234550476	0.197298064827919
1355	0.8127735257148743	0.0283290464431047
1356	0.9198727011680604	0.0561680607497692
1357	0.0973071828484535	0.5308743119239807
1358	0.8517484068870544	0.1817961186170578
1359	0.9688160419464112	0.0169968586415052
1360	0.3608670830726623	0.0620603039860725
1361	0.8412519097328186	0.0600632801651954
1362	0.9330427050590516	0.4053933322429657
1363	0.1636754721403122	0.8050140142440796
1364	0.2945616543292999	0.1857030689716339
1365	0.3166907131671905	0.0773369222879409
1366	0.7534680962562561	0.1295881867408752
1367	0.9811509251594543	0.1156215220689773
1368	0.4656548798084259	0.8923986554145813
1369	0.944610834121704	0.2663058340549469
1370	0.8443083763122559	0.0321039073169231
1371	0.6395803093910217	0.3545556962490082
1372	0.9729312062263488	0.7767605185508728
1373	0.8740656971931458	0.2826007008552551
1374	0.4996757209300995	0.042982630431652
1375	0.978933334350586	0.1804168373346328
1376	0.0746544674038887	0.3413738310337066
1377	0.9948430061340332	0.1106786206364631
1378	0.8923502564430237	0.0033282088115811
1379	0.9411433339118958	0.4538902938365936
1380	0.9006331562995911	0.2292567193508148
1381	0.9966903924942015	0.0029006479308009
1382	0.4981953799724579	0.0926055312156677
1383	0.902455985546112	0.9260342121124268
1384	0.9322220087051392	0.1066710501909256
1385	0.9238293766975404	0.0958681479096412
1386	0.2481356263160705	0.7036831378936768
1387	0.7841408848762512	0.2909663319587707
1388	0.938055694103241	0.1194224879145622
1389	0.9155403971672058	0.8994846343994141
1390	0.1063427925109863	0.2523980736732483
1391	0.967459797859192	0.7639961838722229
1392	0.967982292175293	0.2802457511425018
1393	0.9787638187408448	0.004168908111751
1394	0.91547429561615	0.0919480249285698
1395	0.8566281199455261	0.5759865641593933
1396	0.2306059002876281	0.9414686560630798
1397	0.8561786413192749	0.8083153963088989
1398	0.7919669151306152	0.4012379646301269
1399	0.3831967115402221	0.0088120251893997
1400	0.7775324583053589	0.196882739663124
1401	0.743255078792572	0.5515838861465454
1402	0.6978340148925781	0.2566396296024322
1403	0.9926222562789916	0.2648973166942596
1404	0.9280430674552916	0.0051023252308368
1405	0.9880059361457824	0.7793574929237366
1406	0.6512013673782349	0.5054726600646973
1407	0.8279113173484802	0.6166670322418213
1408	0.942489206790924	0.8014119267463684
1409	0.9890621304512024	0.8497450947761536
1410	0.8691051602363586	0.0321929566562175
1411	0.2001819312572479	0.0095372218638658
1412	0.95836740732193	0.3958884179592132
1413	0.63679438829422	0.2541758120059967
1414	0.9378169178962708	0.0748010575771331
1415	0.9274275302886964	0.8782660365104675
1416	0.2810333669185638	0.9948142766952516
1417	0.2355363965034485	0.9377065300941468
1418	0.9413164258003236	0.8345619440078735
1419	0.929434597492218	0.0845475792884826
1420	0.1371902972459793	0.3619092106819153
1421	0.9942347407341005	0.3650639653205871
1422	0.9933432340621948	0.1959616690874099
1423	0.8145756721496582	0.2421309053897857
1424	0.8907102942466736	0.120845228433609
1425	0.9964367151260376	0.003761513158679
1426	0.9710917472839355	0.2648943364620209
1427	0.9457822442054749	0.7240573763847351
1428	0.9512534737586976	0.1194021254777908
1429	0.9874931573867798	0.4317397773265838
1430	0.928701639175415	0.1704962700605392
1431	0.8906359672546387	0.7703077793121338
1432	0.7902894020080566	0.1941989809274673
1433	0.8673734664916992	0.0208077542483806
1434	0.9575546979904176	0.0035162586718797
1435	0.9672924876213074	0.3553502857685089
1436	0.902884602546692	0.4447390437126159
1437	0.995276927947998	0.2838201522827148
1438	0.9971184730529784	0.0236689448356628
1439	0.417944848537445	0.7422040700912476
1440	0.7157784104347229	0.4776840806007385
1441	0.4976115524768829	0.0364274978637695
1442	0.932973563671112	0.0418373718857765
1443	0.6951261162757874	0.6008090972900391
1444	0.9937143921852112	0.65070641040802
1445	0.3588983714580536	0.1310233026742935
1446	0.3409721255302429	0.042797889560461
1447	0.9088476896286012	0.2826258242130279
1448	0.9867119789123536	0.0188203230500221
1449	0.3323300778865814	0.6874092221260071
1450	0.4684928357601166	0.6099221110343933
1451	0.8681073188781738	0.833430826663971
1452	0.7706547975540161	0.3616187572479248
1453	0.9387035369873048	0.0532848574221134
1454	0.8561564683914185	0.3049398362636566
1455	0.1675722301006317	0.5510945916175842
1456	0.7072917819023132	0.6826515793800354
1457	0.969118595123291	0.934056043624878
1458	0.2918532490730285	0.5378751754760742
1459	0.6982665657997131	0.1507837772369384
1460	0.9852559566497804	0.1171432062983512
1461	0.1205969229340553	0.0264832265675067
1462	0.8444586396217346	0.7932267189025879
1463	0.3663501441478729	0.3351315259933471
1464	0.8975610136985779	0.1792726367712021
1465	0.0783242732286453	0.7462474703788757
1466	0.765718936920166	0.6741740107536316
1467	0.9680637121200562	0.2362650632858276
1468	0.9871715903282166	0.0680005177855491
1469	0.7505156397819519	0.8860002756118774
1470	0.992029905319214	0.8188349008560181
1471	0.7961467504501343	0.1347078680992126
1472	0.993208348751068	0.1847860366106033
1473	0.9622061848640442	0.0334944128990173
1474	0.9770819544792176	0.916840136051178
1475	0.9323389530181884	0.0478240400552749
1476	0.9693776965141296	0.1433307379484176
1477	0.6050448417663574	0.0016426999354735
1478	0.8173463344573975	0.8944782018661499
1479	0.9733842611312866	0.0681996420025825
1480	0.961747407913208	0.5168124437332153
1481	0.3890792727470398	0.9292324781417848
1482	0.8072370290756226	0.4653409421443939
1483	0.951541781425476	0.2443179488182068
1484	0.9015328288078308	0.1116419956088066
1485	0.9587076902389526	0.2598949670791626
1486	0.992275059223175	0.6814985871315002
1487	0.9926080703735352	0.752468466758728
1488	0.938060700893402	0.1917110234498977
1489	0.570264995098114	0.0839128866791725
1490	0.4754699468612671	0.3580570816993713
1491	0.9536496996879578	0.9870778322219848
1492	0.3565039932727813	0.9760057330131532
1493	0.6668389439582825	0.6162326335906982
1494	0.9233855605125428	0.1761142313480377
1495	0.9933429956436156	0.2648512423038482
1496	0.9812753796577454	0.0545823462307453
1497	0.859615683555603	0.6899956464767456
1498	0.7931610941886902	0.0985637828707695
1499	0.9788904786109924	0.3305518329143524
1500	0.8085691332817078	0.0767073035240173
1501	0.8853886127471924	0.0170412752777338
1502	0.9472402334213256	0.1491364240646362
1503	0.90245521068573	0.0252696834504604
1504	0.8098128437995911	0.1821291595697403
1505	0.9705994725227356	0.324453592300415
1506	0.7252750992774963	0.7459108829498291
1507	0.8110818266868591	0.3345217108726501
1508	0.9916515946388244	0.1860613971948623
1509	0.5067461133003235	0.2330167293548584
1510	0.9293948411941528	0.3731135129928589
1511	0.8899625539779663	0.4941471219062805
1512	0.2197829782962799	0.2491561472415924
1513	0.98082834482193	0.1165335774421691
1514	0.3268370628356933	0.4898897707462311
1515	0.9743407368659972	0.0663903281092643
1516	0.8735358119010925	0.2829347252845764
1517	0.9835336804389954	0.0100988149642944
1518	0.5265073180198669	0.1186089292168617
1519	0.8408467173576355	0.5595866441726685
1520	0.4508363008499145	0.2076840102672577
1521	0.857676088809967	0.9266055226325988
1522	0.8665398955345154	0.7867448329925537
1523	0.9548871517181396	0.8964728713035583
1524	0.9578278064727784	0.2620648443698883
1525	0.9446797370910645	0.788797914981842
1526	0.7861865162849426	0.5065447092056274
1527	0.9347308874130248	0.2332559525966644
1528	0.9967191815376282	0.7101962566375732
1529	0.8737804889678955	0.8993577361106873
1530	0.5518485307693481	0.2289301306009292
1531	0.8781782388687134	0.3787067830562591
1532	0.797076940536499	0.5757566690444946
1533	0.7717354893684387	0.0397362485527992
1534	0.7695431113243103	0.0636399984359741
1535	0.9668721556663512	0.1105896607041359
1536	0.1983885318040847	0.0595049224793911
1537	0.1537033170461654	0.4746547341346741
1538	0.9022849202156068	0.5327181220054626
1539	0.9838414192199708	0.2229422330856323
1540	0.7677707672119141	0.0230738017708063
1541	0.0217549744993448	0.0595019310712814
1542	0.9987571239471436	0.2863980233669281
1543	0.9537560939788818	0.1095943301916122
1544	0.9840260744094848	0.0648402497172355
1545	0.9132810831069946	0.3299198746681213
1546	0.9967341423034668	0.3356325626373291
1547	0.6898816823959351	0.1317019015550613
1548	0.9671549797058104	0.3300562798976898
1549	0.8861550688743591	0.0840549990534782
1550	0.988670825958252	0.1207522451877594
1551	0.7372549176216125	0.0353894345462322
1552	0.80368572473526	0.0111690536141395
1553	0.924708127975464	0.2354204803705215
1554	0.7806568741798401	0.2298117578029632
1555	0.9824914336204528	0.7304611802101135
1556	0.992059588432312	0.7337011694908142
1557	0.566196084022522	0.3260061144828796
1558	0.9006199240684509	0.5059811472892761
1559	0.8672446012496948	0.5279425978660583
1560	0.3721619546413421	0.0132713261991739
1561	0.8409918546676636	0.1308710426092147
1562	0.7686324715614319	0.1912968307733535
1563	0.981734037399292	0.7025874257087708
1564	0.2619761526584625	0.0135665386915206
1565	0.4944477081298828	0.1574670672416687
1566	0.8968331813812256	0.0238227695226669
1567	0.931016743183136	0.8815999627113342
1568	0.995603084564209	0.3283565044403076
1569	0.9054331183433532	0.2077574580907821
1570	0.9041426181793212	0.5459127426147461
1571	0.8612052798271179	0.1182915717363357
1572	0.8815140128135681	0.5380854606628418
1573	0.9764901399612428	0.8345769047737122
1574	0.2752670645713806	0.4109007716178894
1575	0.9926687479019164	0.516091525554657
1576	0.9940773248672484	0.6987248659133911
1577	0.9427411556243896	0.1156864762306213
1578	0.4844131767749786	0.7978227734565735
1579	0.9706628322601318	0.0288071222603321
1580	0.9090006351470948	0.2847294211387634
1581	0.987273097038269	0.3533689379692077
1582	0.995593011379242	0.0862522721290588
1583	0.8591538667678833	0.1509372144937515
1584	0.8992829918861389	0.0507815741002559
1585	0.965674638748169	0.2183083444833755
1586	0.9835485816001892	0.8655371069908142
1587	0.7552847862243652	0.348043292760849
1588	0.743557333946228	0.0936508849263191
1589	0.3884326815605163	0.0577073879539966
1590	0.6328817009925842	0.4141866862773895
1591	0.9980594515800476	0.7710568904876709
1592	0.4829632639884949	0.2463767826557159
1593	0.6225256323814392	0.2458735108375549
1594	0.6469084620475769	0.1994564235210418
1595	0.9959512948989868	0.4946648776531219
1596	0.8326906561851501	0.2236695438623428
1597	0.9964181184768676	0.0348121188580989
1598	0.9618627429008484	0.7172446846961975
1599	0.9818390607833862	0.8608020544052124
1600	0.683210015296936	0.4989831447601318
1601	0.9807311296463012	0.1972725242376327
1602	0.3689477443695068	0.2029146403074264
1603	0.980840027332306	0.3218122720718384
1604	0.9822893738746644	0.0881692618131637
1605	0.7402573227882385	0.0740431100130081
1606	0.5579786896705627	0.940565586090088
1607	0.9952935576438904	0.0827026218175888
1608	0.706046998500824	0.5234087109565735
1609	0.953600287437439	0.0164275933057069
1610	0.731067419052124	0.6102989912033081
1611	0.3835662007331848	0.0805699303746223
1612	0.8272658586502075	0.3635592758655548
1613	0.907946527004242	0.605901300907135
1614	0.9949146509170532	0.8933026790618896
1615	0.8865969777107239	0.1017392501235008
1616	0.9481875896453856	0.1007648408412933
1617	0.7508925199508667	0.5436534285545349
1618	0.8899701833724976	0.9865134358406068
1619	0.9388864636421204	0.8185833692550659
1620	0.9296326637268066	0.7383056282997131
1621	0.9215056896209716	0.0494518019258976
1622	0.9437689185142516	0.7806198000907898
1623	0.9066748023033142	0.3558585941791534
1624	0.9414815306663512	0.474577933549881
1625	0.7286183834075928	0.700424075126648
1626	0.8072264194488525	0.1742484271526336
1627	0.9941741824150084	0.4198200702667236
1628	0.9983855485916138	0.9809315800666808
1629	0.8545335531234741	0.6762058138847351
1630	0.947291910648346	0.2325871437788009
1631	0.2732585668563843	0.187587171792984
1632	0.5412563681602478	0.3101344406604767
1633	0.465458869934082	0.8336312770843506
1634	0.6873547434806824	0.2338308840990066
1635	0.6986337900161743	0.3808205723762512
1636	0.0156382471323013	0.1038420423865318
1637	0.7970166802406311	0.0209697615355253
1638	0.9655267000198364	0.2120437771081924
1639	0.7856923937797546	0.0163375679403543
1640	0.9957725405693054	0.1100960150361061
1641	0.9693231582641602	0.415542334318161
1642	0.8792359232902527	0.0261005572974681
1643	0.8501654267311096	0.7921289205551147
1644	0.6468855738639832	0.6010212302207947
1645	0.1196112558245658	0.4149458408355713
1646	0.9256103038787842	0.2754267156124115
1647	0.1475638300180435	0.7163597345352173
1648	0.7620288729667664	0.2368077337741851
1649	0.9861831665039062	0.3617740273475647
1650	0.6704573631286621	0.2745051980018616
1651	0.9144728779792786	0.4838773012161255
1652	0.8871951699256897	0.2564562857151031
1653	0.2734580338001251	0.1636729836463928
1654	0.628259539604187	0.8771718144416809
1655	0.9942512512207032	0.1162166148424148
1656	0.5829752683639526	0.257811963558197
1657	0.4652899205684662	0.3850589096546173
1658	0.9944340586662292	0.0870404317975044
1659	0.940674602985382	0.0293085146695375
1660	0.9980406165122986	0.0002324482338735
1661	0.9346047043800354	0.5232210159301758
1662	0.9543635845184326	0.2843040525913238
1663	0.8940998315811157	0.5698891282081604
1664	0.9647598266601562	0.6081896424293518
1665	0.9596754908561708	0.9458602070808412
1666	0.8131405115127563	0.2871597111225128
1667	0.8635615110397339	0.2034788429737091
1668	0.3043927252292633	0.0794055834412574
1669	0.9967204928398132	0.0884731188416481
1670	0.983984112739563	0.0265998970717191
1671	0.9363901615142822	0.9110133051872252
1672	0.9626273512840272	0.0105471638962626
1673	0.8166006803512573	0.1920385658740997
1674	0.930298924446106	0.0054729436524212
1675	0.7604663968086243	0.62760329246521
1676	0.1386822909116745	0.0249262731522321
1677	0.7739101052284241	0.1171560287475586
1678	0.9668219089508056	0.0872514173388481
1679	0.8827235102653503	0.5726585984230042
1680	0.8378596305847168	0.6315034031867981
1681	0.9540818333625792	0.2586754858493805
1682	0.992027461528778	0.0035246594343334
1683	0.9827174544334412	0.3292695581912994
1684	0.9917545318603516	0.2473063617944717
1685	0.2880065441131592	0.3312061429023742
1686	0.979827642440796	0.7995542287826538
1687	0.927331566810608	0.1454137563705444
1688	0.6887189745903015	0.1989291459321975
1689	0.9518330097198486	0.7550160884857178
1690	0.9146496653556824	0.1150184720754623
1691	0.8345252871513367	0.0727758482098579
1692	0.6213874816894531	0.0538252852857112
1693	0.7931928038597107	0.2908215224742889
1694	0.582731306552887	0.048762671649456
1695	0.9641335606575012	0.1431363523006439
1696	0.9937334656715392	0.3119037747383117
1697	0.9814707636833192	0.0838792473077774
1698	0.9773114323616028	0.542945146560669
1699	0.898379921913147	0.5536964535713196
1700	0.8630212545394897	0.0416733287274837
1701	0.9522520303726196	0.8010467290878296
1702	0.9698044657707214	0.3461190164089203
1703	0.8921546339988708	0.4585980176925659
1704	0.9456186890602112	0.7330914735794067
1705	0.434529960155487	0.1360744088888168
1706	0.6061926484107971	0.0462286621332168
1707	0.9907702803611756	0.0998477488756179
1708	0.9975764155387878	0.0395214930176734
1709	0.7708716988563538	0.6006662249565125
1710	0.8108006715774536	0.0691986307501792
1711	0.9147782325744628	0.3238090574741363
1712	0.9210124611854552	0.3827383518218994
1713	0.8342670202255249	0.1985508650541305
1714	0.8112226128578186	0.2131656259298324
1715	0.140491634607315	0.0730378776788711
1716	0.2413257360458374	0.2088511437177658
1717	0.9522387385368348	0.5081143379211426
1718	0.7327221035957336	0.087649829685688
1719	0.9662521481513976	0.3879509270191192
1720	0.94716614484787	0.2427563816308975
1721	0.9912817478179932	0.4267072081565857
1722	0.9459131956100464	0.512876033782959
1723	0.1300815492868423	0.3097966313362121
1724	0.692287266254425	0.1859617829322815
1725	0.9194461107254028	0.4603024125099182
1726	0.6338814496994019	0.4181629419326782
1727	0.8455801010131836	0.2087526768445968
1728	0.0963084027171135	0.6147394180297852
1729	0.4981033205986023	0.330622524023056
1730	0.1229152232408523	0.0917362868785858
1731	0.9659566283226012	0.6092431545257568
1732	0.745911180973053	0.513454794883728
1733	0.8824770450592041	0.1672707349061966
1734	0.9864372611045836	0.0927283689379692
1735	0.9114598631858826	0.0905297100543975
1736	0.9561905264854432	0.2332665026187896
1737	0.871662974357605	0.0678027793765068
1738	0.9214050769805908	0.1067928895354271
1739	0.6909040808677673	0.1115311831235885
1740	0.8593625426292419	0.052656665444374
1741	0.9893535375595092	0.1059588640928268
1742	0.561371922492981	0.348899245262146
1743	0.9092786312103271	0.000576329359319
1744	0.6846690773963928	0.2495831400156021
1745	0.4482425451278686	0.0256770644336938
1746	0.9069392085075378	0.6821518540382385
1747	0.9979816675186156	0.5011293888092041
1748	0.9858582615852356	0.1849415302276611
1749	0.6851158142089844	0.6162977814674377
1750	0.2349950522184372	0.3836999237537384
1751	0.3834149241447449	0.0018854154041036
1752	0.5742828249931335	0.0886666700243949
1753	0.910522162914276	0.0547011159360408
1754	0.8803873658180237	0.2479292899370193
1755	0.9958779811859132	0.1360147893428802
1756	0.4382622539997101	0.4217313528060913
1757	0.0922016277909278	0.5648194551467896
1758	0.9185627698898317	0.0012630581622943
1759	0.8973731398582458	0.1307808309793472
1760	0.9767976999282836	0.772932231426239
1761	0.8224235773086548	0.3237597644329071
1762	0.9420880079269408	0.0863369405269622
1763	0.7649301290512085	0.2187234759330749
1764	0.5793176889419556	0.0719098001718521
1765	0.4060918986797333	0.0335235372185707
1766	0.5814175009727478	0.5702504515647888
1767	0.9388574957847596	0.0661611706018447
1768	0.0799027308821678	0.4569312930107116
1769	0.186634749174118	0.0411083176732063
1770	0.6528727412223816	0.0395791642367839
1771	0.9943004846572876	0.2476041913032531
1772	0.8774006366729736	0.0265573114156723
1773	0.5911145210266113	0.4860175251960754
1774	0.992990255355835	0.1435373127460479
1775	0.9148122668266296	0.1382746398448944
1776	0.4616540074348449	0.4237609803676605
1777	0.3104542195796966	0.9309785962104796
1778	0.905728280544281	0.0727364122867584
1779	0.3102925717830658	0.0935237854719162
1780	0.9540724754333496	0.3075734674930572
1781	0.9954712390899658	0.0371460951864719
1782	0.0952446386218071	0.5795684456825256
1783	0.8332128524780273	0.0068545043468475
1784	0.6190778613090515	0.2224276959896087
1785	0.913077473640442	0.0534940361976623
1786	0.550041675567627	0.0627977401018142
1787	0.9744980931282043	0.5855737328529358
1788	0.9956094622612	0.0307978317141532
1789	0.9065632820129396	0.0902120545506477
1790	0.4717154204845428	0.6402201652526855
1791	0.9924907088279724	0.2080560326576233
1792	0.931792974472046	0.1145182475447654
1793	0.9648476243019104	0.1907973438501358
1794	0.8968319296836853	0.0591193735599517
1795	0.9578178524971008	0.029613371938467
1796	0.8689205646514893	0.038987573236227
1797	0.7889657616615295	0.2628372311592102
1798	0.9899240136146544	0.0208931881934404
1799	0.9529757499694824	0.7701023817062378
1800	0.6887077689170837	0.6152908205986023
1801	0.5536290407180786	0.0227006450295448
1802	0.9502133727073668	0.6270232200622559
1803	0.5714707970619202	0.3894703090190887
1804	0.7858781814575195	0.2631544172763824
1805	0.9946840405464172	0.1433470249176025
1806	0.4623140096664428	0.2314270883798599
1807	0.102163441479206	0.151267871260643
1808	0.4295850098133087	0.3313081562519073
1809	0.9939559102058412	0.0247342642396688
1810	0.9960370659828186	0.7954924702644348
1811	0.9876224398612976	0.128996193408966
1812	0.915870487689972	0.3791246712207794
1813	0.9786078333854676	0.0010725111933425
1814	0.8048684597015381	0.7873320579528809
1815	0.99441659450531	0.0149693870916962
1816	0.9526313543319702	0.101936399936676
1817	0.7692818641662598	0.2010452896356582
1818	0.945245325565338	0.3680043518543243
1819	0.6574191451072693	0.4531559944152832
1820	0.6590474843978882	0.0063920929096639
1821	0.9979715943336488	0.1152234748005867
1822	0.9982969164848328	0.9603734016418456
1823	0.6728246212005615	0.4478779137134552
1824	0.9337737560272216	0.3725301921367645
1825	0.1055675819516182	0.0857679694890976
1826	0.5997649431228638	0.9199402928352356
1827	0.9154766798019408	0.5520789623260498
1828	0.9606655836105348	0.0646150335669517
1829	0.8751275539398193	0.2252759635448455
1830	0.269390344619751	0.2776598334312439
1831	0.7575522065162659	0.6640796661376953
1832	0.8474721312522888	0.0282270573079586
1833	0.2567935883998871	0.4438974857330322
1834	0.9895435571670532	0.3586967289447784
1835	0.5336103439331055	0.7092567682266235
1836	0.9082939624786376	0.7635534405708313
1837	0.972537875175476	0.1332762390375137
1838	0.8444528579711914	0.4742851853370666
1839	0.9245979189872742	0.1001444607973098
1840	0.8611589670181274	0.0566362179815769
1841	0.8019002079963684	0.5332989692687988
1842	0.8854954838752747	0.0108918994665145
1843	0.2341366857290268	0.129899576306343
1844	0.91486394405365	0.1548974961042404
1845	0.9781121015548706	0.2656807899475097
1846	0.924826979637146	0.0583854131400585
1847	0.7562772035598755	0.7084894180297852
1848	0.4415372908115387	0.2400414049625396
1849	0.9493098855018616	0.0245621055364608
1850	0.9925919771194458	0.2828787863254547
1851	0.997311234474182	0.3512510955333709
1852	0.9921934604644777	0.3231887817382812
1853	0.5873734354972839	0.0698254033923149
1854	0.4192039370536804	0.3938283920288086
1855	0.9966519474983216	0.0001502491650171
1856	0.8098788261413574	0.029746850952506
1857	0.8903598189353943	0.4353416264057159
1858	0.9724652767181396	0.9435345530509948
1859	0.8149410486221313	0.2064129412174224
1860	0.9545217156410216	0.5773394107818604
1861	0.9364973902702332	0.7008966207504272
1862	0.673025906085968	0.0412742719054222
1863	0.9292078614234924	0.1889130473136901
1864	0.9861657619476318	0.4326234757900238
1865	0.6714604496955872	0.0317071005702018
1866	0.2719484567642212	0.4136596322059631
1867	0.8042130470275879	0.1424528658390045
1868	0.7495496869087219	0.010298172943294
1869	0.977268397808075	0.0567828901112079
1870	0.8621714115142822	0.0434253811836242
1871	0.9861813187599182	0.1533192545175552
1872	0.4572046399116516	0.6912442445755005
1873	0.9617847800254822	0.3513786494731903
1874	0.7198194861412048	0.1471677869558334
1875	0.9682714343070984	0.1256083995103836
1876	0.5890905857086182	0.2728182673454284
1877	0.8176811337471008	0.7326662540435791
1878	0.9902775883674622	0.5995069146156311
1879	0.7522714138031006	0.2809786200523376
1880	0.9393193125724792	0.7484116554260254
1881	0.6428115367889404	0.1561572849750518
1882	0.856160044670105	0.4087786376476288
1883	0.9913703203201294	0.2414235174655914
1884	0.99906188249588	0.3332010209560394
1885	0.2365050464868545	0.0354766547679901
1886	0.9729537963867188	0.2111026495695114
1887	0.6006292700767517	0.1047742813825607
1888	0.8463303446769714	0.86484694480896
1889	0.9688286781311036	0.3561231791973114
1890	0.8191583156585693	0.9005675911903381
1891	0.062525674700737	0.0621275641024112
1892	0.4975957870483398	0.2305507659912109
1893	0.9799321293830872	0.5309386253356934
1894	0.955245316028595	0.0931078344583511
1895	0.7387397289276123	0.8525513410568237
1896	0.9805712699890136	0.2001421004533767
1897	0.9641711115837096	0.3534887731075287
1898	0.8755018711090088	0.3473736345767975
1899	0.8556646108627319	0.0839111283421516
1900	0.9300715923309326	0.0354346483945846
1901	0.1668903827667236	0.1871529966592788
1902	0.8676643967628479	0.7401307821273804
1903	0.9685373902320862	0.0016143964603543
1904	0.8229569792747498	0.6495528817176819
1905	0.5061842799186707	0.4533431828022003
1906	0.9349499940872192	0.1724844276905059
1907	0.1634411364793777	0.2090986520051956
1908	0.7460904717445374	0.0541146546602249
1909	0.97633159160614	0.1897356361150741
1910	0.2588950097560882	0.2287803292274475
1911	0.6391209363937378	0.2991405725479126
1912	0.8782036304473877	0.0329858101904392
1913	0.9559676051139832	0.0708765983581543
1914	0.8769783973693848	0.7069154381752014
1915	0.8750981092453003	0.5429098606109619
1916	0.9980858564376832	0.6169493198394775
1917	0.8453789353370667	0.2549135982990265
1918	0.8556778430938721	0.2414876371622085
1919	0.7398582100868225	0.1274320036172866
1920	0.4397635757923126	0.0719180107116699
1921	0.7858326435089111	0.157035082578659
1922	0.1126399412751197	0.140376403927803
1923	0.8792476058006287	0.0573267973959445
1924	0.6234304308891296	0.1739090830087661
1925	0.93673574924469	0.6856411099433899
1926	0.716951310634613	0.6371467709541321
1927	0.8989725708961487	0.1207006201148033
1928	0.2443307638168335	0.230199709534645
1929	0.7910027503967285	0.1279485821723938
1930	0.0729229003190994	0.0871668383479118
1931	0.88258296251297	0.5090827345848083
1932	0.8131549954414368	0.6406545042991638
1933	0.3756004571914673	0.2148870080709457
1934	0.9947730898857116	0.7298586964607239
1935	0.9837958812713624	0.5328031182289124
1936	0.9904534816741944	0.5468442440032959
1937	0.9925751686096193	0.8416149020195007
1938	0.6546330451965332	0.236314982175827
1939	0.5339625477790833	0.2189778238534927
1940	0.7863191962242126	0.0463037341833114
1941	0.9622985124588012	0.700637936592102
1942	0.7600326538085938	0.2055550664663314
1943	0.8122931122779846	0.2090581357479095
1944	0.6608694195747375	0.0467802956700325
1945	0.4346649348735809	0.640207052230835
1946	0.915253520011902	0.7288720607757568
1947	0.927091658115387	0.5229483246803284
1948	0.9993696808815002	0.5501941442489624
1949	0.8266898393630981	0.2823805212974548
1950	0.7805508375167847	0.8903383016586304
1951	0.4028251767158508	0.2869934439659118
1952	0.9741637706756592	0.487696498632431
1953	0.8116692900657654	0.1952695846557617
1954	0.9978152513504028	0.2414485067129135
1955	0.7753180861473083	0.0492143034934997
1956	0.8757030963897705	0.0581515990197658
1957	0.985148549079895	0.0301566552370786
1958	0.9561910033226012	0.4201295077800751
1959	0.6382771134376526	0.0006112214759923
1960	0.9976869821548462	0.2123666405677795
1961	0.983247697353363	0.8803818821907043
1962	0.5278202295303345	0.9147120118141174
1963	0.9901875853538512	0.2059008926153183
1964	0.8929148316383362	0.0247453097254037
1965	0.9493752121925354	0.5975895524024963
1966	0.9437271952629088	0.4026685059070587
1967	0.8394569158554077	0.1680587530136108
1968	0.5483218431472778	0.5200364589691162
1969	0.7472240328788757	0.525510311126709
1970	0.9857963919639589	0.2273674607276916
1971	0.980606496334076	0.0371325574815273
1972	0.590606689453125	0.2886577844619751
1973	0.4787735044956207	0.3538280129432678
1974	0.5568806529045105	0.3293158710002899
1975	0.9536961317062378	0.0629693791270256
1976	0.6339253187179565	0.6256142854690552
1977	0.1739451140165329	0.3641654551029205
1978	0.1377521902322769	0.4159945249557495
1979	0.92598158121109	0.3158173561096191
1980	0.9508556127548218	0.1139310970902443
1981	0.899639368057251	0.0681928470730781
1982	0.9338934421539308	0.3212823569774627
1983	0.9987805485725404	0.1437931954860687
1984	0.8027961254119873	0.8860902786254883
1985	0.6844051480293274	0.023536505177617
1986	0.8550037145614624	0.5366406440734863
1987	0.4834659397602081	0.5877566933631897
1988	0.933036744594574	0.0544557571411132
1989	0.4389340877532959	0.4262800514698028
1990	0.910148561000824	0.0611532740294933
1991	0.3278269469738006	0.0289401859045028
1992	0.9960463643074036	0.3828158378601074
1993	0.2232354581356048	0.0144175058230757
1994	0.9676560163497924	0.0763281732797622
1995	0.9751800298690796	0.6405033469200134
1996	0.8834213018417358	0.2834386229515075
1997	0.8048473000526428	0.3617638647556305
1998	0.8896790146827698	0.3946346342563629
[truncated: 158,022 more rows]
