# Supplementary material for: Prediction of m6A and m5C at single-molecule resolution reveals a transcriptome-wide co-occurrence of RNA modifications
Source: Nat Commun. 2024 May 9;15:3899. doi: 10.1038/s41467-024-47953-7 (PMC11082244; doi:10.1038/s41467-024-47953-7)
Supplement: Supplementary file 16 — Source Data [file 41467_2024_47953_MOESM16_ESM.zip › source_data_2024_04_07/Figure_3_f.csv]

CHEUI_WT	CHEUI_KO
	0.025800392
	0.02728372
0.02644981
	0.021852292
0.03677205
	0.97711146
0.30586445
0.96876645
	0.04062543
	0.98424697
0.038286746
	0.35587007
	0.31719652
0.009249162
0.07843322
	0.14954896
	0.040454384
0.99817777
	0.33725885
0.34644607
0.26693827
0.1818054
0.01182114
0.0030474598
	0.020649856
0.9400476
0.821368
0.98488
	0.056789484
	0.73652154
0.19753514
	0.005213845
	0.0077258046
	0.4462934
0.41070747
	0.23429824
	0.0048996713
	0.79303044
0.014097765
	0.23899065
0.6597438
0.21247774
0.028657306
	0.37824532
	0.089924335
	0.028815035
0.31206906
0.0030474598
0.0030474598
	0.075896665
0.98596686
0.91926223
0.0030474598
0.5653002
	0.069957584
	0.4427986
	0.03366266
0.3070087
	0.48904943
0.08670994
	0.1270832
	0.008647799
	0.45562932
	0.76266676
	0.26124468
	0.014712016
	0.0050925747
	0.52911454
0.44015977
0.056722403
0.009753691
0.20890969
0.42202738
	0.0030474598
	0.0030474598
	0.6376464
	0.27452406
0.283622
	0.022910694
	0.8002048
	0.4063637
	0.12755668
	0.15578645
0.99645644
	0.0966158
	0.26768008
	0.018656805
0.6678729
0.821967
	0.33179608
0.047676984
	0.26852584
	0.23584938
0.8148008
	0.20864925
0.9083256
0.4099063
	0.31096086
0.24273868
	0.011371723
	0.015315571
	0.007370314
	0.0052791224
0.005443765
0.0885061
0.83689517
	0.23720057
	0.07060307
	0.20026731
	0.1605104
0.056579154
0.07928463
0.0033283052
	0.024908459
0.97701466
0.9706662
	0.033871956
0.03022629
	0.77043337
	0.013814724
	0.007841938
	0.2324455
0.01709308
0.7787154
	0.16073254
	0.0037238023
0.13171504
	0.392287
	0.14124472
	0.25098333
	0.23165384
0.16082442
	0.020495042
	0.042019255
	0.030541858
0.0733515
0.006921125
	0.0034980758
0.99980146
0.0063429265
	0.0030474598
	0.02193527
	0.005491329
0.3896382
0.11200884
	0.013038211
	0.4001386
	0.15602458
0.04500012
	0.8557161
0.99873346
	0.08443852
	0.12585095
0.50517684
	0.21815746
0.27673224
	0.04101177
0.057325065
	0.0030474598
	0.006675191
0.65113646
	0.66997904
0.016776199
0.15939686
0.68420225
	0.11450828
	0.37860245
0.34310687
0.93398994
	0.075823285
	0.039531447
0.9991642
0.038161572
	0.012301435
0.017650027
0.890616
	0.017375648
	0.2920302
0.2550743
	0.6410421
	0.07733842
0.0064681824
0.016028298
	0.25135562
0.009170325
	0.0051932028
	0.0032443271
	0.95517623
	0.969139
	0.96742725
0.050668802
	0.05661826
0.89088273
	0.14073944
	0.25527585
	0.22807129
	0.11143518
0.77778035
0.29999104
0.97783
	0.10330886
	0.1329669
	0.09471635
	0.11173193
0.15593073
0.013160451
	0.19213772
	0.0042913305
0.023521231
	0.0055877417
	0.8852841
	0.99440706
	0.020592112
0.38118637
	0.3276097
0.71246034
	0.115131915
	0.5559428
0.003921807
	0.17203428
0.21696343
	0.03952826
0.90412056
0.04537161
0.89314634
0.41990918
0.45266092
	0.092048824
	0.52763015
	0.3887516
	0.33519956
	0.42174426
0.70227444
0.23371841
0.2551591
	0.0391633
0.15527064
	0.2501751
0.055864424
	0.056403108
	0.06162481
0.17078522
	0.011060623
	0.061140817
0.33701453
	0.8986277
0.004787452
	0.58738637
0.008325178
	0.3098448
0.22914813
	0.2245163
	0.30857193
	0.8142696
0.0046724016
0.022771413
0.21150039
	0.15574028
	0.11898935
	0.18244977
0.00354633
0.031130733
	0.010349435
0.09053898
	0.6633732
0.42789254
0.005024837
	0.99923587
0.5041196
0.16567792
	0.109700106
0.41303352
	0.7064222
0.3720743
	0.27337515
	0.026123699
	0.99978036
0.0032058798
0.19437546
0.12175183
	0.011733835
	0.5245895
	0.112131
	0.011089319
	0.012356468
0.9895667
	0.99954623
	0.021476297
	0.38814104
	0.19674939
	0.07378664
0.0242484
	0.5030817
	0.38150057
0.0030474598
	0.016962174
0.0047498858
0.99916005
	0.024630094
	0.010945362
0.73326004
	0.27871954
	0.20753655
0.26515383
0.030886065
	0.07568841
	0.9742435
	0.1823377
	0.15215369
0.17513886
	0.09094142
	0.051264364
	0.19249289
	0.4002573
	0.9281908
	0.9673662
	0.8567751
	0.8816126
	0.0998832
	0.028554274
	0.04917416
	0.010957438
	0.20643383
	0.0085026445
0.52309716
	0.115091436
	0.0078854235
	0.53011096
	0.5180591
	0.14443588
	0.56853
	0.7750749
	0.08350614
0.76078904
	0.0066151544
	0.65324014
	0.095808275
	0.0046555432
0.053818665
	0.09629954
	0.0072656972
	0.0030656734
	0.0030474598
	0.29547325
0.009745616
	0.058874033
0.009676675
	0.032207325
	0.25754765
	0.059652884
	0.36783525
	0.15738691
	0.09209892
0.50607175
0.034402292
	0.25908336
	0.23414594
	0.039113306
0.24912705
0.99849284
0.28183615
0.12971258
	0.028699068
	0.46867496
0.94910043
0.1897709
	0.5417125
	0.19717607
	0.37215874
0.2681944
	0.13169023
	0.9472704
0.260693
	0.25339323
0.12363331
	0.44813737
	0.9920082
	0.5471626
	0.13451853
	0.99565613
	0.0030474598
0.9989792
	0.9611389
	0.4515331
0.0177099
0.0041381437
0.9996482
0.9997594
	0.0068450873
0.9867634
	0.03375892
0.09745599
	0.12691607
	0.48086926
	0.5952324
0.09351997
	0.010437475
	0.029668335
0.3990056
0.17482565
	0.28642258
0.16757415
	0.0782137
0.86784714
	0.45685786
0.22392923
	0.30222052
	0.03582249
	0.063120544
	0.72614306
	0.35828564
	0.45746845
0.008564264
0.018474616
0.1026386
0.12108721
0.15520409
0.10479265
0.010088101
0.004278558
0.88366544
0.999577
0.019873548
0.17857184
0.26381254
0.66551673
0.16766296
0.03175627
0.3940017
0.4815625
0.021698745
0.042229652
0.9558161
0.23116519
0.010201401
0.012035055
0.014520362
0.87236965
0.47293702
0.60271955
0.4929876
0.19920893
0.35642868
0.2794425
0.07739319
0.028000705
0.021049282
0.71605873
0.028293176
0.2644347
0.03972635
0.07661793
0.052390445
0.6244288
0.06288022
0.17262298
0.9966186
0.66011083
0.107172966
0.31050518
0.5864003
0.99994636
0.0035834017
0.99978846
0.16389549
0.59324807
0.37569135
0.5155301
0.81871456
0.46979663
0.981662
0.7752504
0.9000071
0.09442387
0.009082596
0.022376608
0.9420806
0.9357461
0.6834797
0.9995073
0.20340587
0.03434799
0.16753945
0.98012674
0.17525166
0.5235608
0.99682415
0.90794843
0.030789334
0.052272536
0.9998441
0.036543123
0.97393936
0.98741025
0.028718201
0.21251015
0.8779291
0.041225586
0.05266449
0.2167383
0.9983339
0.044246122
0.4976217
0.053766686
0.051534947
0.99409807
0.22358441
0.09659761
0.033633918
0.65016884
0.3177371
0.7552607
0.46046937
0.99980396
0.1104775
0.12958919
0.9649581
0.15686655
0.39192787
0.50200784
0.999913
0.18012546
0.031586494
0.9233448
0.22419176
0.15162636
0.2575759
0.19232757
0.9945103
0.6373778
0.98234266
0.98773694
0.8298887
0.9216724
0.86801916
0.99981385
0.9998609
0.9797053
0.9916414
0.9992679
0.7159224
0.998844
0.9951198
0.99937063
0.23105903
0.18894435
0.37285706
0.9999511
0.9999809
0.7361574
0.7319414
0.9302807
0.9983637
0.004033284
0.56634575
0.9998598
0.99960107
0.07486612
0.99590945
0.9642311
0.14437878
0.9874035
0.5008683
0.9865906
0.9432615
0.124386534
0.96031594
0.14955612
0.16021104
0.92337877
0.38643226
0.9640808
0.5239032
0.97139263
0.64926463
0.99939203
0.054584313
0.9991924
0.99652773
0.29407734
0.31262663
0.022091582
0.85868317
0.8165556
0.21052513
0.1416431
0.9885557
0.27441078
0.13237128
0.054169174
0.9995901
0.90210116
0.9448648
0.81592095
0.7752914
0.96106243
0.99993896
0.98401225
0.1579319
0.8188484
0.95760864
0.5681542
0.18382408
0.6391281
0.11339194
0.07124744
0.02058521
0.28058952
0.4218861
0.060581382
0.3273653
0.31571424
0.20597667
0.2784677
0.3489076
0.014265926
0.73667634
0.8123334
0.9094737
0.15930577
0.10406121
