# Supplementary material for: Prediction of m6A and m5C at single-molecule resolution reveals a transcriptome-wide co-occurrence of RNA modifications
Source: Nat Commun. 2024 May 9;15:3899. doi: 10.1038/s41467-024-47953-7 (PMC11082244; doi:10.1038/s41467-024-47953-7)
Supplement: Supplementary file 16 — Source Data [file 41467_2024_47953_MOESM16_ESM.zip › source_data_2024_04_07/Supplementary_Figure_2_c.csv]

differences_mean	differences_medians
0.030388959824954043	0.49594999999999345
0.3423429182049773	0.41259999999999764
0.9912237887490676	0.2698000000000036
0.44699132126945074	0.11730000000000018
1.7565530696561922	0.1728000000000094
0.8167939418240024	0.15460000000000207
0.7190851767185791	0.009999999999990905
0.5415851616400005	0.4151999999999987
0.7718468870045427	0.2775000000000034
0.06323738245234267	0.6902999999999935
1.275773101906296	0.8211000000000013
0.522043636440003	0.21990000000000975
0.003535359391378279	0.7039999999999935
2.538254352365186	0.4230000000000018
0.8240034994620373	1.366199999999992
0.46731540899018853	0.21359999999999957
0.805197476271033	0.3827500000000015
0.37426210878720667	0.31099999999999284
0.9010678592140948	0.073599999999999
2.2773863303999917	1.5907999999999873
0.8335193600307491	0.9076000000000022
0.8043322373236634	0.9433999999999969
0.13793098088544298	0.4707000000000079
0.7030532871934838	0.991500000000002
0.8482268357604994	0.6424999999999983
1.9713824815007541	1.5120000000000005
0.4370880744953922	0.14149999999999352
0.04434543611033348	0.40960000000001173
2.053375372732532	0.23780000000000712
1.3918269239322996	1.2600999999999942
0.8847399811217258	0.18039999999999168
0.6823002563805147	0.2646000000000015
0.3582878885813727	0.4825000000000017
0.01864038955378078	0.2763000000000062
0.3023627261418653	0.3638999999999868
0.4967340677986414	0.7049999999999983
1.3800055901515407	0.45940000000000225
0.9078145483853035	0.015799999999998704
0.37487745066195544	0.16809999999999548
0.17623291426833987	0.20239999999999725
0.7834633651723095	0.7004000000000019
0.022337504399857266	0.054400000000001114
0.770052758253783	0.02769999999999584
0.872699342047369	0.012100000000003774
0.5307851325525661	0.3322000000000003
0.12217054769590163	0.17189999999999372
0.44926384169582434	0.07720000000000482
0.19282373744036363	0.39910000000000423
3.6148897459999887	0.8749499999999983
0.012734801543956564	0.004599999999996385
0.05502701997882298	0.12469999999999004
0.9615301370685074	0.33320000000000505
2.7274994671412998	0.23160000000000025
1.602987602449602	0.8363000000000085
1.9689825435361428	0.8462000000000103
0.1145613921772366	0.24869999999999948
0.259608927642887	0.21399999999999864
0.2036741075556847	1.5778999999999996
0.5688556479548197	0.4012000000000029
0.5190748054108809	0.44899999999999807
0.718810919297951	0.36990000000000123
0.4892747637598376	1.122399999999999
1.3269483714065302	1.0291999999999888
0.14053399199205785	0.10939999999999372
1.0741043559825556	0.026400000000009527
0.4960985380233893	0.7537999999999982
0.2267079138417074	1.5023000000000053
0.11308148881450109	0.08789999999999054
0.9685125027799728	0.1488999999999976
0.5035551818061634	0.09159999999999968
0.3342131053200177	0.5073999999999899
0.6755476948922166	0.8323000000000036
1.1720719633121348	0.8041999999999945
0.3707460477580895	0.15610000000000923
1.7700728664453464	1.2057999999999964
0.27213379215177724	0.8760999999999939
0.10522049516633558	0.18560000000000798
1.2131919969441896	1.3157999999999959
0.8373178418172671	1.5220999999999947
0.40033234762609027	0.1366000000000014
0.12044606751909726	0.1881000000000057
1.4224407880737004	1.7436000000000007
0.06880816514275523	0.1121000000000123
0.3612591911999914	0.224899999999991
0.9882673900961692	0.017899999999997362
0.5288999576016948	0.4292000000000087
0.5907023279627595	0.9917999999999978
1.52205038258316	2.406000000000006
4.614891767263444	3.279699999999991
0.19490596246610892	1.1477000000000004
0.8808085496922189	0.7867000000000104
0.7368896708676402	0.6371999999999929
0.9860491122461639	0.15220000000000766
2.9824643813699225	1.7774999999999892
2.3970149380400017	2.866799999999998
0.9743634881841814	0.8281000000000063
1.928133643199999	0.15260000000000673
1.4011662493350059	0.5181999999999931
1.355093721176729	0.03879999999999484
0.4818525202891095	0.5305999999999926
1.5964336567522395	0.4057999999999993
0.5162487438050363	0.3573999999999984
1.176156039375826	0.6389000000000067
2.5996453136749835	1.3563999999999936
1.2598749100911988	0.30450000000000443
1.1731234568987645	0.36549999999999727
0.15717976840466008	0.6264000000000038
0.5147879113952172	0.08459999999999468
0.01824326986921676	0.02200000000000557
0.9710885287212108	0.1092999999999904
0.38879745910489305	0.09180000000000632
2.084335767906211	1.304000000000002
2.1681527251711117	0.4620000000000033
1.2182423971745067	0.8053999999999917
0.5860185879360387	0.7276000000000096
0.2611790312387683	0.0037999999999982492
1.6768647373873478	0.5914999999999964
0.5784056063375829	0.5638000000000005
0.10916477889063003	0.7091999999999956
2.864974144503435	0.35769999999999413
2.877444466487731	2.543300000000002
0.7038722152000076	0.08809999999999718
0.4751860137269972	0.6372999999999962
1.8540227614895457	1.9672000000000054
1.0577490918762749	0.061700000000001864
0.8713635483664461	0.8299999999999983
1.8756349903403446	0.2997000000000014
0.07191241270069781	0.3114000000000061
0.5622173281841327	0.3185000000000002
0.8669406966698432	0.30530000000000257
0.9274979468964375	1.1038000000000068
0.22619845960615237	0.5451999999999941
0.19542998304054038	0.3615999999999957
0.23786203035938058	0.1337000000000046
0.9218829870483205	0.8445999999999998
0.8718467425257614	0.6701999999999941
1.476506871615186	0.38519999999999754
2.1087904222681857	0.9177999999999997
0.29251975145190556	0.1979999999999933
3.1376986269199563	2.351299999999995
0.49270474959205046	0.4338999999999942
0.02293449569616257	0.3731999999999971
0.7350401154786255	0.5746999999999929
0.13319919864169094	0.38630000000000564
0.11159339231716103	0.13249999999999318
0.5748174523301799	0.09310000000000684
0.9223899818003787	1.4481000000000108
1.4470713043443482	0.19120000000000914
0.46498167307908034	0.6666999999999916
0.8716103315173314	0.4549999999999983
0.49936301804376626	0.6308999999999969
0.39443344239867884	1.241100000000003
0.41360076877232643	0.43439999999999657
0.1246182577548467	0.4812999999999903
0.1261132709345958	0.06629999999999825
0.13818074733906371	1.0534000000000106
1.2314003779894307	0.6860999999999962
1.2824912354804638	0.686799999999991
1.3104870153193815	1.1972999999999985
0.43064099155307645	0.5420000000000016
0.3685819647677562	0.7733000000000061
0.42782949169219364	0.04189999999999827
0.5664971732113315	1.4813000000000045
1.7694271289829544	2.0934000000000026
0.23366232363551376	0.6206000000000103
0.27274208446330306	0.09539999999999793
2.6199303569928816	1.5331000000000046
0.2859433604124888	0.8004999999999995
0.1718066182676381	1.3671000000000078
1.0413245589194275	0.25679999999999836
0.9462175907113135	0.8653000000000048
0.7201075874840512	0.3371999999999957
0.6400873853555851	0.7689000000000021
1.2679503937011134	1.2595999999999918
0.41072372006142643	0.08380000000001075
1.6007954531819308	0.44830000000000325
0.75295539776819	0.3966000000000065
0.3714228547263616	0.362000000000009
1.2989386175919009	0.7336999999999989
0.35827185411659457	0.31750000000000966
1.3704294921843712	1.6015000000000015
1.1806725431295177	0.6803000000000026
0.42658788145185156	0.08740000000000236
0.0319759188081008	0.03450000000000841
0.07877496400634243	0.252900000000011
0.0563402988316426	0.1430999999999898
1.3223521951960748	1.842100000000002
1.092188824402328	0.308400000000006
0.4381146006743677	0.1414000000000044
0.3155129772366507	0.5767000000000024
0.49264818728278215	0.08460000000000889
0.18607511349136985	0.13939999999999486
0.7480045082557467	0.477800000000002
0.04446410043112792	0.0911999999999864
1.6740410719785643	0.10479999999999734
2.3844956571497278	0.4210999999999956
0.2818301527816516	0.08740000000000236
0.39673419675854404	1.0949000000000098
0.6718386351310386	0.2185000000000059
0.5004229156900237	0.015399999999999636
1.0497811790258567	0.10709999999998843
0.07318317127122498	0.27949999999999875
0.24459178734106501	0.1570999999999998
2.2733260356875604	0.34899999999998954
0.15665116118141498	0.099899999999991
0.032600634129565265	0.6783000000000072
2.6945144629057864	3.241599999999991
0.08101057835769154	0.5275000000000034
0.4706216486021617	0.0033999999999991815
0.29236405569398016	1.1243000000000052
0.840421350637925	1.1150999999999982
0.8534644061898717	0.677899999999994
0.1094359926567563	0.7399999999999949
0.5366415112376757	0.2640999999999991
0.7796983728455587	0.5116000000000014
1.0780772846360094	0.4040999999999997
0.6847218333153222	0.3492000000000104
0.9805870630892315	0.22060000000000457
1.6282386337728951	2.2713000000000108
0.3984570601763835	0.20750000000001023
1.5339110926682338	0.3003999999999962
0.5361266354673262	0.6758000000000095
3.0074639698735695	2.290700000000001
0.08246970644823648	0.2985000000000042
0.02339755281956002	0.6784000000000106
2.762120223599979	0.2763999999999953
0.4060379282266382	0.6559999999999917
0.8535514057493714	0.5628999999999991
1.7414798456867828	0.9714999999999918
1.8961866227999735	1.0901499999999942
0.4537010867695841	0.41200000000000614
0.5234555766638636	0.3843999999999994
2.328110053915026	2.6049999999999898
1.6464967179413748	1.0079000000000065
2.0319669181202613	2.0401000000000096
0.31282545779998827	0.1967999999999961
1.0883115982208125	0.7976000000000028
1.6882309059054847	0.8140999999999963
0.8146962181361346	0.29649999999999466
0.30684709890047657	0.3131999999999948
0.2697077248363797	0.7105999999999995
0.22846219795603417	0.17729999999998824
0.6791424482416488	0.9686999999999983
1.4991835760656755	0.07620000000000005
0.8986522838572739	0.10614999999999952
0.9853429425529185	0.3913999999999902
1.290823507085122	1.2223000000000042
1.619288206635872	0.2202000000000055
0.9152976352756497	0.9358000000000004
1.7833243266050687	1.1196500000000071
0.8753868167382848	0.11910000000000309
0.22919732132857007	0.05010000000000048
0.34103674595904465	2.1448999999999927
0.3649897376820661	0.6531999999999982
0.10663332320083896	0.5853000000000037
0.45352964281428854	0.39740000000000464
0.07205798490416271	0.041499999999999204
0.7226761529907861	1.2286000000000001
1.0292693553805918	0.12470000000000425
1.0221963357465853	0.6793999999999869
0.9639950825573749	0.07529999999999859
0.5285195030439667	0.24039999999999395
0.5449057780000004	0.5523000000000025
0.2551249804006517	0.3521000000000072
0.5439940237975947	0.6561000000000092
0.5328658747300352	0.3148000000000053
0.4283812289255877	0.3055999999999983
0.4910545256750254	0.6530999999999949
0.871138260890433	0.3352000000000004
0.3508239632829486	0.3487999999999971
2.5191084440569256	2.660499999999999
0.3230135663999931	0.13700000000000045
0.7125569534940723	0.24900000000000944
1.6625429383839077	0.2202999999999946
1.1240736959365023	0.11609999999998877
0.5581608704520562	0.47860000000000014
0.30059932600536854	0.09100000000000819
0.46303657101485385	0.07280000000000086
0.9954078006071541	2.9924000000000035
1.7704881910361934	1.3556999999999988
0.5270586835137152	0.15760000000000218
0.2703457988000082	1.0467000000000013
0.1485925480769339	0.05339999999999634
0.19972165358046823	0.6011000000000024
1.7967172268000269	1.1432999999999964
2.2324256071999997	0.6096000000000004
0.45167157312899064	0.05510000000001014
1.7339402616779296	1.676000000000002
0.23541133635468725	0.8204000000000065
0.16678567546381373	0.04179999999999495
0.7898914752433086	0.6231999999999971
0.058658001935995685	0.03269999999999129
0.6821442647400033	0.43420000000000414
3.115242223235512	0.28529999999999234
0.5951775870689318	0.025099999999994793
0.08504439222996041	1.5365999999999929
2.8362346916409535	2.786900000000003
1.560466667999961	0.2604999999999933
0.3044803848000157	0.4410999999999916
0.5051873088507364	0.46290000000000475
0.3755552027999869	0.05190000000000339
0.6974401852710912	0.6443000000000012
0.9709141718866334	1.143899999999988
0.6259048217878274	0.4748000000000019
0.392239513813621	1.3673000000000002
1.6197677235746255	0.9232999999999976
2.5421172743488825	0.257000000000005
1.6503716947851075	1.5364000000000004
1.4706995800500948	0.3427999999999969
0.1433475357717242	1.9673000000000087
1.1849085287377648	1.1295000000000073
0.2884083799664694	0.6569999999999965
0.36726173880522595	1.178299999999993
0.5607152037918439	0.5498000000000047
0.03679817121459905	0.20459999999999923
1.412271687110774	0.39109999999999445
1.8109030018514147	1.1263000000000005
0.880554854361165	0.7006000000000085
0.08577950818363433	0.4474000000000018
3.2271567616647587	1.117599999999996
1.1777304311131047	1.737400000000008
1.296014872000029	0.2313000000000045
1.2437506787511268	0.5634000000000015
0.6669102666250524	0.050499999999999545
0.7340251352940186	0.8217999999999961
1.5308303262786893	0.5305000000000035
0.6413747461050718	0.7541000000000082
0.1341024508000146	0.014299999999991542
0.3398848979640974	0.3241000000000014
1.406557795607526	2.2293999999999983
0.6452485821313303	0.3947000000000003
0.46873284654891734	0.26430000000000575
1.2561240190717626	0.8255000000000052
1.7403596006783317	0.7943000000000069
0.7834483999856019	1.0564000000000107
0.669631560442582	0.21220000000000994
1.2125292340612646	0.37939999999998975
1.4594936217184369	1.5830999999999875
0.24732133680002732	0.019900000000006912
0.21537252854942324	0.6876000000000033
1.2615024319513424	0.19579999999999131
0.09043025481658162	0.39330000000001064
1.0682325557862242	0.25730000000000075
0.8182609057201518	1.7797999999999945
1.231286293348262	1.5054999999999978
1.038932021903392	0.7356000000000051
2.4235591362883753	2.2851
0.3246154375059689	0.1565999999999974
0.3176695563137031	0.5499999999999972
3.461080181917083	0.07059999999999889
0.8999216628201339	0.9821000000000026
1.192036130665727	0.7654999999999887
0.841488426109251	0.11240000000000805
0.5121179929287223	0.2750000000000057
0.5165321276578823	0.7465499999999992
0.8378113339919651	0.051400000000001
1.2967484481261806	0.4358000000000004
2.191202839703692	0.058099999999996044
1.4699250416955039	0.45830000000000837
1.5632855610353005	0.5890000000000128
0.15246303614786427	0.6436000000000064
0.2140022882352497	0.44669999999999277
1.8470009075382876	0.15259999999999252
1.3445311234755195	1.6080999999999932
1.8077746494084153	1.1219000000000108
0.6525966777727632	1.0853000000000037
0.024181392400024038	0.7235000000000014
0.6741947441681901	1.1855000000000047
0.07542787291734498	0.601300000000009
0.9901731027531184	0.9140999999999906
0.1641329253366024	0.32339999999999236
0.20082907135341088	0.671999999999997
0.07164089989484523	1.240700000000004
1.015561876115001	0.3836000000000013
1.165963959297443	0.3791999999999973
0.04824404511731473	0.7316000000000003
0.7059446321717786	0.9065999999999974
0.18143296334071124	0.6695999999999884
1.5280521422457696	1.2639000000000067
1.7757411527324507	0.5524999999999949
2.2529222522208983	2.296500000000009
1.3984503421767158	1.2765999999999877
1.71433295891309	0.46699999999999875
3.0099597517808547	0.35900000000000887
0.5528177094583242	1.0574999999999903
1.9394852494160517	1.592100000000002
0.458935736856418	0.9095000000000084
0.012898527235336132	0.4018999999999977
0.13791305027798728	0.9466000000000037
1.3434638710244826	0.674199999999999
1.8900806434671438	0.1443000000000012
0.46269851381552485	0.29699999999999704
0.22474271211657992	0.048599999999993315
1.819953591328158	0.6957999999999913
0.4908404314227397	1.018199999999993
3.38561662226914	1.9834000000000032
0.6284568219454343	0.3509999999999991
0.14910233216679103	0.2412999999999954
0.14351126377474088	0.6851000000000056
0.7918378767213738	0.5540999999999912
1.7188253797787354	0.714100000000002
0.023107260341916458	0.32689999999999486
0.14230809768741892	0.14820000000000277
1.0496227004735914	2.1277000000000044
1.3373470275415826	0.719300000000004
1.3486082454021187	0.1612999999999971
0.248430302472741	0.1063000000000045
1.8357053214465537	0.5234999999999985
0.8315924857502779	0.7623999999999995
1.3020533615462	1.249849999999995
1.6105648443742382	0.14424999999999955
0.07057413566916182	0.4519999999999982
0.2260103363865369	0.3791999999999973
0.33059921189044417	0.07299999999999329
1.311675031098133	0.3626000000000005
2.6421371154061717	0.9188000000000045
1.3683390753613907	0.4906000000000006
1.7696440843999852	1.0229999999999961
0.7497799272831998	1.031099999999995
0.6668965228556374	1.2227000000000032
4.07549524961901	1.28479999999999
2.6886189450570868	1.5329000000000121
0.01481405908755562	0.15930000000000177
0.8710628783424283	0.39289999999999736
2.1182722396656146	1.1527999999999992
0.12554038247691324	0.9699499999999972
0.03412232715342611	0.542900000000003
0.8280353185174363	1.6623000000000019
0.1803627260945717	0.3038000000000096
1.661060233599983	1.4718000000000018
0.23647029197022107	0.41209999999999525
0.7102971876224871	0.3943000000000012
1.33591357574835	1.812899999999999
1.0603055687980856	0.8648000000000025
5.724637601049636	0.5227000000000004
3.9108494136000047	0.7069999999999936
0.1507994564326367	0.9040999999999997
0.8159099510002079	1.8898500000000098
1.783206355422081	0.10240000000000293
0.42037235684890106	0.752600000000001
1.4842954554180352	0.19180000000000064
1.38685968648376	1.2667000000000002
0.6079660742713884	1.018199999999993
1.6782861971729517	0.08339999999999748
1.1705992313014804	0.7532000000000068
1.8351068498246121	1.4748000000000019
0.02828214327136891	0.8135000000000048
2.3835339499851926	1.6546999999999912
1.0816424774513536	0.3666999999999945
1.8306417335999754	1.7574999999999932
1.5150382238950044	1.2135000000000105
2.655578271877502	1.2653999999999996
0.5157329004883024	1.3042999999999978
2.6191553074301197	0.08050000000000068
1.1413179236113535	0.861699999999999
1.4556819829361984	0.8425000000000011
0.4714326652160281	0.7771000000000043
1.9990065641637074	2.161900000000003
1.2769768158837849	1.0793000000000035
0.7618589212929265	0.9564000000000021
0.3358462416902199	0.14300000000000068
1.2770638787999928	0.9839999999999947
0.8167111341757192	1.6225000000000023
0.8243658724857994	0.6084000000000032
2.4559707769844863	0.6244000000000085
0.4643986557828015	0.6959000000000088
0.5087029166283372	1.25
1.105042062063518	1.5468999999999937
0.2979070949729987	0.7785999999999973
1.692956822409002	0.5737000000000023
1.0594908617096763	1.543699999999987
1.4757522902717142	0.7620500000000021
0.4351623938529343	0.2676999999999907
0.43465353646051597	1.0818999999999903
1.5640595303675155	1.9128000000000043
1.0050347687427603	0.35010000000001185
0.8852746815999524	1.2291000000000025
0.8117281599494106	0.17889999999999873
1.1449079893288996	0.9722000000000008
0.4194711169864007	0.5996000000000095
0.39223541377529614	0.1688999999999936
1.6500844461332491	0.04359999999999786
1.268705031479243	1.3686999999999898
3.1211930821076805	2.5795999999999992
1.0928015694932753	1.4279999999999973
0.8895369673649043	1.1796999999999969
1.0268562073752037	0.40279999999999916
2.6601306643414233	0.490799999999993
2.2625880269820584	0.6024000000000029
4.377894574759523	3.759599999999992
0.8227277535617503	0.6336000000000013
0.3624725911263056	0.7723999999999904
1.9566089706205503	1.751499999999993
1.9356442702147234	3.4546999999999883
0.24323761977505853	0.17329999999999757
0.5818372232176756	0.6572000000000031
1.3152114717445897	0.296599999999998
0.8612617032510173	0.6610000000000014
0.6807029359530219	0.8466999999999985
4.940370383866167	2.3644000000000034
1.9381397308928996	1.7248000000000019
0.03625900348400535	0.41790000000000305
1.086877864085423	0.7441000000000031
3.9008110976004815	1.9335999999999984
4.032263759414747	4.640699999999995
1.8333588562583003	1.2976000000000028
2.0473407529328966	2.205600000000004
2.2036433246136227	2.1920999999999964
1.1503995027879625	0.37760000000000105
0.16729610889339597	0.3008999999999986
1.1434872262219073	1.1128500000000088
0.13268251867972936	0.2535000000000025
1.8616400245596054	1.7446000000000055
0.7338954472364492	0.11730000000000018
1.3825928735411566	0.7480000000000047
5.003186769181525	5.550049999999999
0.11929893603404196	0.15529999999999688
0.05915078354983905	0.43030000000000257
0.8410165499393969	1.324300000000008
0.05596656560000213	0.3592000000000013
1.5863606703999977	0.6000999999999976
2.049775248780108	1.2531000000000034
1.7930817945097601	1.4549999999999983
2.470234792208302	0.8606000000000051
1.9781744697017984	2.664999999999992
1.13781282367151	0.24389999999999645
0.1687063399463966	0.24969999999999004
0.6779559327389677	0.30750000000000455
0.8806419873281612	0.026099999999999568
2.4598891473302444	2.3155
0.01350657773689079	0.5617000000000019
0.3261300100400035	1.0418999999999983
0.1997594312490918	0.03880000000000905
4.6870069538887265	3.3740000000000094
3.9115033783319006	7.94980000000001
0.7079748151199681	1.033200000000008
2.1511470174834955	1.5043000000000006
1.4325960012639598	5.033750000000012
0.8389854853161154	1.0656999999999925
1.665733720651204	0.5066000000000059
0.19935882712938735	0.3586999999999989
2.8657796650641245	2.3530999999999977
0.49753733420791946	2.2212999999999994
2.4061244501241816	0.22169999999999845
1.5803775441796404	5.216499999999996
0.34943023271628704	0.16960000000000264
1.026481452819155	0.16320000000000334
0.1890465039174387	0.47570000000000334
1.4694325649014388	2.500799999999998
2.8394777253782024	0.6878499999999974
1.7721932083259588	2.433400000000006
1.871378058047398	0.6876999999999924
0.2638737672205167	0.9144000000000005
2.382409805286244	0.08599999999999852
0.4958599273220301	0.8194000000000017
0.3389137719185982	0.709699999999998
2.3351701635160964	1.8575000000000017
1.4376220479494748	2.0411
0.2596607512927136	0.04720000000000368
0.37931723419318075	0.1465999999999923
1.397552932753058	2.1694999999999993
2.2536468779999552	2.717399999999998
3.803394492994755	0.7921000000000049
3.393565823124021	6.128399999999999
0.9442956547947574	1.2999999999999972
0.8769791031225225	0.8337999999999965
3.8518549081411066	4.512199999999993
3.5939001743853396	2.256600000000006
2.3653595798288762	3.9125999999999976
1.867481389842169	1.256299999999996
0.3011523150485118	0.35670000000000357
0.20145519837123516	0.9740999999999929
0.23865537627095534	0.023499999999998522
0.7878564626448821	0.5348000000000042
0.3754259402811897	4.212700000000012
2.729423157313761	3.5244
1.7764618879244836	0.4574000000000069
0.34865291058837045	0.09140000000000725
1.151396400414356	0.3766999999999996
0.412536786468479	0.719300000000004
0.33811107191144174	1.265900000000002
0.14562674018164046	0.09429999999998984
2.3802310367860855	3.376500000000007
0.18861472207890984	0.049100000000009913
1.5374442729716407	0.9913999999999987
0.2161340267916927	1.268899999999988
0.4015461925522743	0.052099999999995816
4.072623362958936	2.3200999999999965
1.0284859389062007	0.7569000000000017
1.4383406431613963	1.3149999999999977
0.2794518225343978	0.5441000000000003
0.15742670945552106	0.7370999999999981
0.9035694693981782	1.426400000000001
0.564071393545234	0.29589999999998895
0.18591388777780082	0.0490999999999957
0.8210991316104383	1.1340999999999894
0.33416534043639956	2.363100000000003
0.2270632108829318	0.48750000000001137
0.07365987136307695	1.7979999999999876
2.194451374084565	1.509600000000006
1.0496870564517593	1.187100000000001
1.48513560326694	0.7349499999999978
0.3696258190835948	1.4388000000000005
0.7038314504452075	0.38930000000000575
3.407759492810115	1.477499999999992
2.169951434479472	1.6208000000000027
0.2523891636433575	4.000799999999998
0.9297049107214406	1.6739000000000033
0.5032792960985546	0.6751000000000005
2.520411692591992	2.4221000000000004
0.6298818122910035	0.20720000000000027
1.6600262762744933	1.7319999999999993
8.743807890895837	4.313000000000002
2.1158814756445707	0.8830999999999989
1.5217674341117942	1.4820999999999884
0.007287316800002941	0.1664999999999992
2.259450986188156	2.2139999999999986
2.091022143876998	0.29749999999999943
0.040944165879992056	0.7733999999999952
0.8634736592233452	0.04949999999999477
3.5606598056940015	1.5045000000000073
1.0751443045618743	1.0060000000000002
1.350228121275137	0.6766000000000076
2.7198334781252242	2.541000000000011
0.4666590788184237	0.6455000000000126
4.5504932305895665	1.9100000000000108
2.713824906202234	1.1200999999999937
3.293123909254163	1.3699000000000012
2.680404082767353	1.6029999999999944
1.018859287865638	1.0375999999999976
1.3496528181970717	1.2469999999999999
0.8195508087935224	0.27410000000000423
2.285061901714357	1.86399999999999
3.0192191785314435	2.375
0.6938202315051853	0.16669999999999163
0.510156402800007	0.42210000000000036
3.1163481096604784	3.0260000000000105
0.5064064042463059	1.007000000000005
0.8663224374157465	0.88900000000001
2.112137875454934	0.5779999999999887
1.7839672383931173	3.264799999999994
0.3709163115688625	0.8759000000000015
1.9324040015359998	3.3495999999999952
4.1452355518045465	2.8914999999999935
1.6652026739786123	0.6039999999999992
1.3962100651974083	1.7150000000000034
0.5017782667648163	1.2830000000000013
0.0684266222675518	0.5429999999999922
0.5732655992896696	0.8667999999999978
0.1331017243448258	2.1159000000000106
0.39753872860575257	1.5564000000000107
2.3569092766144735	1.779999999999987
0.9477139089218412	1.3057000000000016
3.986594419711622	4.971299999999999
0.11604843423131683	3.3700000000000045
4.595323416807645	3.52855000000001
6.486263522491797	2.878
1.295983093420162	0.8151999999999902
0.15537956576348222	1.7980000000000018
1.1109023025697837	0.48109999999999786
0.4064320522307554	0.19299999999999784
1.2169467482650447	0.30400000000000205
2.6414538580919924	0.9629999999999939
1.1005314330052158	0.46699999999999875
1.3918171203206526	0.4609999999999985
1.6427027007568	1.0529499999999956
3.2847611925731997	2.6521000000000043
3.0477700167597988	1.1739999999999924
0.10242908760000091	0.7179999999999893
2.0964027039675557	2.0537999999999954
1.3816096053784008	0.4380000000000024
2.6012419918890686	0.32099999999999795
0.7694357894568356	0.9959999999999951
3.072927050334357	3.6721000000000004
0.8774461846715269	1.5559999999999974
0.023848837060569394	0.18600000000000705
0.7658261844957224	1.0999999999999943
2.32038619245526	1.6430000000000007
4.577525613687101	3.3089999999999975
2.3669045981714163	0.7920000000000016
2.205224234824499	0.03300000000000125
0.7961655848129539	0.21000000000000796
0.2493353759264494	1.1069999999999993
0.11981164711480119	0.10699999999999932
0.13253603542344194	0.7160000000000082
0.6016116249675036	0.07500000000000284
2.3674872182135402	2.6779999999999973
1.2563393644126677	0.1570000000000107
3.353943999311994	2.378
2.3364355812074393	1.5769999999999982
2.9276974874512547	2.6639999999999873
1.543104932780281	0.3930000000000007
1.4988893960241683	0.3059999999999974
2.6997936717772006	1.9120000000000061
0.6766096331614477	1.3520000000000039
0.2746158116000146	2.7406000000000006
0.25435241045535406	0.2510000000000048
0.905806787775532	0.4590000000000032
0.5907413388000009	1.3130000000000024
1.6169957049889803	0.8389999999999986
2.6266159397449655	0.4369999999999976
1.3754935868848435	0.3830000000000098
0.7513142669152018	0.6069999999999993
1.6960518835814895	1.6670000000000016
1.697233728115961	2.1809999999999974
1.2052623619266427	1.9920000000000044
0.00922668058656484	0.2360000000000042
2.9205071898248036	0.012000000000000455
2.455922345374333	2.149000000000001
0.20327629045354456	1.2929999999999922
0.7305040225908357	0.47999999999998977
0.983574930200561	0.41100000000000136
1.1240617835286741	1.198999999999998
0.8635779598171212	0.9779999999999944
0.055012094571054604	0.347999999999999
1.0430783776865127	0.39099999999999113
0.5276648001855619	1.0130000000000052
0.6533729512000406	1.983000000000004
0.03766043414958631	0.37699999999999534
0.03451765705875687	0.695999999999998
2.5430613527188513	1.9350000000000023
0.7003583742620805	0.3919999999999959
0.6618243550051517	0.6490000000000009
0.2135756168778471	1.7420000000000044
1.4277229757890808	1.0960000000000036
1.4553902500679499	0.4159999999999968
4.331759065728562	0.862000000000009
1.4030335338917155	0.29399999999999693
0.9611902328000355	1.3419999999999987
0.7005384189264987	0.23400000000000887
4.826683978064082	2.358000000000004
0.5466980602172384	1.4579999999999984
2.096866858525644	1.4440000000000026
1.502625916488995	1.4110000000000014
0.5660419191616342	1.0220000000000056
0.59222643875394	1.6430000000000007
1.1381273458530785	1.8349999999999937
0.8373881171802395	1.2049999999999983
1.2435770693758599	2.7310000000000088
0.9338052795987437	0.936000000000007
0.9885867815861786	1.8799999999999955
1.05309125213995	1.2329999999999899
0.15358692767060234	0.6689999999999969
0.17859089974558628	0.47999999999998977
0.17423769289231927	0.2510000000000048
1.818780628839761	1.3349999999999937
0.8088243720201262	1.9069999999999965
2.234527104022277	1.3520000000000039
1.291038468738364	2.0
0.2570835717314566	0.5349999999999966
1.7377796083340797	1.090999999999994
0.02012158965460742	0.29000000000000625
0.5763784769165596	0.32399999999999807
0.9413289649352521	1.899000000000001
5.961331730407721	3.0309999999999917
4.31395793374314	6.048000000000002
0.8561809893230077	1.4639999999999986
3.7267028543999885	6.844999999999999
0.6405038897510309	1.293999999999997
1.9681618870671969	1.1559999999999917
5.4139835431190875	2.7040000000000077
2.187427932241363	2.3400000000000034
2.362727941294054	1.0020000000000095
0.25844659869522957	1.0999999999999943
2.855716599548117	2.0379999999999967
1.1517427848222894	2.1340000000000003
1.8760734912000032	0.5879999999999939
0.333496583805001	0.5739999999999981
0.8820452248381798	1.0799999999999983
0.8630422793882389	0.10199999999998965
2.045674176738302	1.9380000000000024
3.7351905114656745	2.1359999999999957
0.1993443449357244	0.125
3.1302389682771263	3.9890000000000043
2.9194496648160992	1.3329999999999984
1.69448692930456	1.3840000000000003
0.49730197359996	0.8580000000000041
1.3296745894361095	1.0109999999999957
1.8424167763868269	2.190000000000012
0.5021328809369692	1.0370000000000061
0.12862091041088775	1.2020000000000124
2.709422873793571	0.4140000000000015
0.1909737521449557	0.6159999999999997
2.1106905684377324	0.9120000000000061
1.5010267009550802	1.4509999999999934
0.44953888613368065	0.4069999999999965
0.2450847239284002	0.11599999999999966
1.8148752161879003	1.7329999999999899
1.2300409770165572	1.8520000000000039
1.1992093540516748	1.016999999999996
1.2430866043613662	0.44300000000001205
0.8725415742425753	0.9129999999999967
5.030215032057541	1.9860000000000042
1.819487132949945	0.8290000000000077
0.3766180107107573	0.8730000000000047
2.128007996064369	1.2450000000000045
1.2767142136822685	1.3519999999999897
2.013183311201601	0.8379999999999939
0.12073895017678637	0.24899999999999523
0.5975541254864538	0.688999999999993
1.357138041700125	0.3790000000000049
0.2911560563820075	0.2739999999999867
1.4888219630243071	0.08399999999998897
1.898960595855641	1.012999999999991
2.8186063476953223	0.8619999999999948
2.803039990961423	1.2920000000000016
1.6365251654755184	0.8900000000000006
2.2052318548354606	0.4440000000000026
5.973103890737761	0.18099999999999739
0.20557489411055485	0.4399999999999977
0.2662777553338742	0.12700000000000955
0.6791052644840931	0.20400000000000773
3.7947300636000136	1.5619999999999976
1.7416712432600576	0.578000000000003
1.9881895578859599	1.2179999999999893
1.032811226220403	3.549999999999997
0.8911594490234762	0.1980000000000075
0.5439618114125437	1.0030000000000001
2.1235500456000267	2.8859999999999957
2.0480858931850037	2.299999999999997
1.067207226226543	1.284000000000006
3.0850635903281898	4.952999999999989
1.9531512971169747	1.5499999999999972
0.7384437823937589	0.8249999999999886
3.4636365641144664	0.37999999999999545
0.4579878232383834	0.4860000000000042
0.1972128480000066	0.5490000000000066
0.6053339667620037	0.1880000000000024
1.8702117887252285	0.3860000000000099
0.045037240019368596	0.31699999999999307
0.9770270082919552	0.07899999999999352
0.9623289070124343	0.7109999999999985
1.9527908108043022	0.16599999999999682
0.7204100027194329	1.5759999999999934
1.2296978878758722	0.04799999999998761
0.22981641254961005	0.2149999999999892
0.8638067774511171	1.7950000000000017
2.6915547063999696	0.5090000000000003
5.144407800275189	0.9150000000000063
1.3876152237910588	0.8104999999999905
0.4961407956995174	0.6159999999999997
1.1763950510334809	1.2270000000000039
1.3994982292058467	0.7860000000000014
0.09941245975079482	0.6350000000000051
2.0262236129832445	2.153000000000006
0.07657258203869333	1.3599999999999994
0.5491579851764499	0.9410000000000025
0.7679858973128404	1.4000000000000057
2.8791150579567812	3.450000000000003
0.8869494807994442	0.5990000000000038
8.016175795174561	0.6620000000000061
2.5463993376185243	1.2120000000000033
0.3543993196489623	1.6030000000000086
1.2050492146156984	0.6230000000000047
1.607493148893269	1.9789999999999992
0.6160293698601862	0.6940000000000026
0.11882095878794985	1.3290000000000077
1.2392304224540993	2.033999999999992
1.4157967273309282	0.04099999999999682
0.11079820444309973	0.03100000000000591
3.175004461479375	1.684999999999988
0.25391202817453973	0.7789999999999964
0.5080835043918057	0.4579999999999984
0.7496519011239684	0.8340000000000032
0.746989189124335	1.1129999999999995
0.61880603211047	0.2790000000000106
0.8469378208230296	0.1280000000000001
0.7604485913577719	0.9839999999999947
0.44866233850390813	1.4110000000000014
3.412553053708322	0.6950000000000074
1.632171534341552	0.5720000000000027
4.823386564143576	0.1700000000000017
0.9854231699658698	1.1020000000000039
1.310128937410994	1.3029999999999973
0.7147591590306916	0.6989999999999981
0.8017192427647899	0.8119999999999976
0.07856186834550272	0.8719999999999999
3.870106433522807	0.26600000000000534
0.06601096649293936	0.7580000000000098
1.0495013035687322	0.29400000000001114
1.055640559717446	1.953000000000003
0.035219439767402605	0.7209999999999894
0.730137379910559	0.8269999999999982
0.8777787900000078	1.0930000000000035
0.5210179062782458	0.480000000000004
0.606177916264997	1.4030000000000058
1.0378025202890768	1.698999999999998
2.291308989824657	3.212999999999994
0.2641571507996048	0.4060000000000059
0.5808372231066414	0.8710000000000093
1.782123290175221	0.4200000000000017
1.1100026120970483	0.33100000000000307
1.3618405235895352	0.8799999999999955
2.9667863003123927	1.6210000000000093
3.9913046563804926	0.5179999999999865
0.39257528796314034	0.29599999999999227
0.001218902065843963	0.18599999999999284
2.3640600234396345	3.034000000000006
1.7646625139452397	2.1829999999999927
0.9470873180623585	0.18899999999999295
2.04225348055823	2.1329999999999956
0.37309821554974576	0.6869999999999976
0.2616208464000067	0.08899999999999864
0.15101000779922913	1.8030000000000115
0.7179423270752352	0.98599999999999
0.3056751589949158	0.5919999999999987
0.9993948316134436	0.07200000000000273
2.2841802454370566	0.3130000000000024
2.6395295902452034	1.706000000000003
0.44240732342420586	0.8930000000000007
0.37247958872659126	2.569999999999993
0.38600745109333445	0.9350000000000023
0.9212624092087225	1.718999999999994
2.8537196176522315	2.711999999999989
0.1432086642166155	0.5240000000000009
0.09025965369110622	0.4299999999999926
0.07543248016379778	0.24399999999999977
1.061032535219141	0.48799999999999955
0.16205343727627053	0.6290000000000049
0.691151083191329	1.1240000000000094
1.1783476590281197	2.6709999999999923
0.9997032410276745	0.6219999999999999
3.224363828902156	1.9699999999999989
0.970365001139939	0.9010000000000105
2.609679835922634	0.2879999999999967
1.248811354009888	0.578000000000003
0.2619577797954378	0.7549999999999955
0.01815550400188215	0.1670000000000016
0.3519052042750985	1.154999999999987
0.36953295648139317	2.207000000000008
0.4148378713940559	1.7029999999999887
2.2410761536769	0.7849999999999966
1.3530033939418047	1.4429999999999978
2.828463977232275	2.4369999999999976
2.6053509127927157	2.587999999999994
5.5228027241929425	0.06400000000000716
1.700953163600019	0.9300000000000068
4.714093357839118	9.218000000000004
3.1235484305703665	2.6850000000000023
0.888387437167836	1.5559999999999974
0.9546746754026003	2.1439999999999912
2.1358484004383627	1.7849999999999966
0.637977362633805	0.5529999999999973
0.6338077507659818	0.21599999999999397
1.0358180704385802	1.757000000000005
4.299668311667531	2.9010000000000105
1.930968980124078	0.9439999999999884
1.6229910732356956	1.855000000000004
0.619735196169799	1.5139999999999958
0.5653795160000357	0.26300000000000523
0.4470275760557456	0.7309999999999945
1.680579598808066	0.08499999999999375
0.05438083743958089	0.7970000000000113
2.064524762399998	0.6009999999999991
0.7285076782771398	1.277000000000001
0.8914089171031634	1.0290000000000106
1.4359489334640045	1.9180000000000064
0.7344960064798585	0.16899999999999693
0.6252019145090486	0.347999999999999
1.2732199310405576	2.0799999999999983
0.302859330000004	2.5600000000000023
0.5105567220747247	1.215999999999994
2.0745871659593575	1.6239999999999952
1.8122985643732363	2.070999999999998
0.18293856962296218	2.277000000000001
1.1417171066525782	2.6910000000000025
1.8452239906403776	1.402000000000001
3.304317321782804	2.997
1.5298237304203184	3.311000000000007
1.5204312198770396	0.39500000000001023
0.011313206324558678	0.7489999999999952
0.37258516715796475	0.39700000000000557
1.2165742061793594	1.4380000000000024
2.4900212634290284	1.8819999999999908
0.6313271602617192	4.666000000000011
2.3223803506287766	2.608000000000004
0.7702955840883021	0.6970000000000027
3.654095269713565	2.3859999999999957
3.3748278350886807	0.9899999999999949
0.845011306340723	5.417000000000016
1.1807090220091254	1.706000000000003
0.4748194774860224	1.8589999999999947
1.542319455122211	2.5130000000000052
0.3730740490208433	1.409000000000006
1.9716007971362615	3.5450000000000017
0.8179066675465521	4.119
0.8404944183144636	1.7800000000000011
3.4918281925571364	4.0
1.8961534342779771	1.972999999999999
0.19712405129112653	1.6149999999999949
0.21056122991018356	0.9210000000000065
3.131698713503596	1.7600000000000051
1.837728486686018	1.7439999999999998
1.136646354495781	2.3019999999999925
0.3882077658136467	2.686000000000007
0.8274037672684784	0.1530000000000058
0.5459576377278665	2.9849999999999994
0.6630883240203644	0.5489999999999924
5.30348207767905	0.1110000000000042
1.3511360676786381	1.3379999999999939
0.4295000183999207	3.0670000000000073
2.1093063909865037	2.938999999999993
1.1284560362688012	2.3289999999999935
1.6175555955999954	0.8980000000000103
2.3036582762041036	1.2569999999999908
0.01874325647432329	2.0790000000000077
1.5829468921989047	2.2619999999999862
0.5183867732464762	2.9180000000000064
0.3108757490071099	3.435999999999993
2.6557208510484855	0.7569999999999908
2.8326726821873933	4.568000000000012
1.3672942679463915	2.658999999999992
2.0079465450967007	5.272999999999996
2.12686236930314	1.975999999999999
1.7327688444984801	2.951999999999998
2.7464034703028375	0.7729999999999961
1.8192158937378196	1.882000000000005
2.0933245046277307	2.9039999999999964
1.9585280480000051	3.059999999999974
1.624933447860741	3.3409999999999798
1.2673813433164298	2.325000000000017
2.3783251938867522	3.7249999999999943
2.9836461995624575	2.4020000000000152
1.2975301773585954	2.1110000000000184
