# Supplementary material for: Prediction of m6A and m5C at single-molecule resolution reveals a transcriptome-wide co-occurrence of RNA modifications
Source: Nat Commun. 2024 May 9;15:3899. doi: 10.1038/s41467-024-47953-7 (PMC11082244; doi:10.1038/s41467-024-47953-7)
Supplement: Supplementary file 16 — Source Data [file 41467_2024_47953_MOESM16_ESM.zip › source_data_2024_04_07/Figure_5_b.csv]

-log(p-value)	position	Distance
0.87345	m6A_m5C	5-6
1.34543	m6A_m5C	7-8
2.29374	m6A_m5C	9-10
2.48384	m6A_m5C	11-12
4.77837	m6A_m5C	13-14
4.8122345	m5C_m6A	5-6
3.6755	m5C_m6A	7-8
2.856776	m5C_m6A	9-10
3.8781123	m5C_m6A	11-12
1.83455	m5C_m6A	13-14
