# Supplementary material for: Prediction of m6A and m5C at single-molecule resolution reveals a transcriptome-wide co-occurrence of RNA modifications
Source: Nat Commun. 2024 May 9;15:3899. doi: 10.1038/s41467-024-47953-7 (PMC11082244; doi:10.1038/s41467-024-47953-7)
Supplement: Supplementary file 16 — Source Data [file 41467_2024_47953_MOESM16_ESM.zip › source_data_2024_04_07/Supplementary_Figure_2_a.csv]

Nanopolish mean	IVT mean
62.48	62.44961104017504
62.97	63.312342918204976
63.75	64.74122378874907
64.58	65.02699132126945
64.63	66.38655306965619
64.83	65.646793941824
64.85	65.56908517671857
64.94	65.48158516164
65.58	66.35184688700454
65.64	65.57676261754766
66.26	64.98422689809371
66.3	66.82204363644
66.35	66.35353535939137
66.66	69.19825435236518
67.21	66.38599650053796
67.63	68.09731540899018
67.99	68.79519747627103
68.1	67.72573789121279
68.27	69.17106785921409
68.43	70.7073863304
68.73	69.56351936003075
68.75	69.55433223732366
68.77	68.90793098088544
69.02	68.31694671280651
69.47	70.3182268357605
69.67	71.64138248150076
69.69	70.12708807449539
69.76	69.80434543611034
69.96	72.01337537273253
70.14	71.5318269239323
70.23	71.11473998112173
70.25	70.93230025638051
70.32	70.67828788858137
70.39	70.40864038955378
70.43	70.12763727385814
70.58	71.07673406779864
70.72	72.10000559015154
70.73	71.63781454838531
70.75	71.12487745066196
70.81	70.98623291426834
70.83	70.04653663482769
70.99	71.01233750439985
71.08	70.30994724174622
71.19	70.31730065795263
71.32	71.85078513255256
71.64	71.7621705476959
71.64	71.19073615830418
71.67	71.47717626255964
71.95	75.56488974599999
72.03	72.04273480154396
72.16	72.21502701997882
72.21	73.1715301370685
72.33	75.0574994671413
72.35	73.9529876024496
72.52	74.48898254353614
72.58	72.69456139217723
72.87	73.12960892764289
73.05	73.25367410755568
73.15	73.71885564795483
73.26	73.77907480541089
73.28	72.56118908070205
73.36	73.84927476375984
73.43	74.75694837140654
73.54	73.39946600800795
73.59	74.66410435598256
73.7	73.20390146197661
73.84	73.6132920861583
73.95	74.0630814888145
73.99	74.95851250277997
74.22	74.72355518180616
74.24	74.57421310532001
74.33	75.00554769489221
74.37	75.54207196331214
74.44	74.81074604775809
74.58	76.35007286644534
74.69	74.41786620784822
74.74	74.84522049516633
74.77	73.5568080030558
74.89	74.05268215818273
75.01	75.4103323476261
75.11	75.2304460675191
75.25	73.8275592119263
75.29	75.35880816514276
75.29	75.6512591912
75.31	76.29826739009617
75.32	75.84889995760169
75.36	74.76929767203724
75.42	73.89794961741684
75.46	70.84510823273655
75.53	75.72490596246611
75.57	76.45080854969221
75.59	76.32688967086764
75.6	74.61395088775383
75.63	72.64753561863007
75.7	73.30298506196
75.73	76.70436348818419
75.8	77.7281336432
75.82	77.221166249335
75.95	74.59490627882327
76.05	76.5318525202891
76.09	77.68643365675224
76.2	76.71624874380504
76.22	77.39615603937582
76.26	78.85964531367499
76.33	77.5898749100912
76.34	77.51312345689877
76.37	76.21282023159534
76.38	76.89478791139521
76.5	76.51824326986922
76.54	77.51108852872122
76.56	76.9487974591049
76.57	78.6543357679062
76.6	78.7681527251711
76.67	77.88824239717451
76.73	76.14398141206397
76.73	76.99117903123877
76.74	78.41686473738734
76.78	76.20159439366242
76.78	76.88916477889063
76.79	79.65497414450344
76.84	73.96255553351227
76.91	77.6138722152
76.97	76.494813986273
76.97	75.11597723851045
76.98	78.03774909187628
77.04	77.91136354836645
77.11	78.98563499034034
77.12	77.0480875872993
77.15	76.58778267181587
77.16	78.02694069666984
77.18	76.25250205310357
77.22	77.44619845960615
77.3	77.49542998304054
77.34	77.57786203035938
77.38	78.30188298704832
77.41	76.53815325747424
77.44	78.91650687161518
77.48	79.58879042226819
77.56	77.85251975145191
77.57	74.43230137308004
77.58	77.08729525040795
77.6	77.62293449569616
77.61	78.34504011547862
77.66	77.79319919864169
77.66	77.54840660768284
77.72	78.29481745233018
77.73	76.80761001819963
77.76	76.31292869565566
77.77	77.30501832692092
77.84	78.71161033151733
77.86	77.36063698195623
77.86	78.25443344239868
77.89	77.47639923122767
77.91	77.78538174224515
77.91	78.03611327093459
77.98	77.84181925266094
77.98	79.21140037798943
78.01	79.29249123548047
78.03	79.34048701531938
78.03	77.59935900844692
78.04	77.67141803523225
78.05	77.6221705083078
78.06	77.49350282678867
78.11	76.34057287101705
78.13	78.36366232363551
78.14	78.4127420844633
78.18	75.56006964300713
78.19	77.90405663958751
78.23	78.05819338173237
78.27	79.31132455891942
78.37	77.42378240928869
78.42	79.14010758748405
78.44	77.79991261464441
78.46	77.19204960629888
78.48	78.89072372006143
78.54	80.14079545318194
78.57	79.32295539776818
78.62	78.99142285472637
78.7	79.9989386175919
78.73	78.37172814588341
78.74	77.36957050781562
78.75	77.56932745687048
78.84	78.41341211854815
78.87	78.9019759188081
78.88	78.95877496400634
78.88	78.93634029883164
78.95	77.62764780480393
78.97	80.06218882440233
79.0	78.56188539932563
79.01	78.69448702276335
79.02	79.51264818728278
79.02	79.20607511349137
79.05	79.79800450825574
79.07	79.02553589956887
79.1	80.77404107197856
79.12	81.50449565714973
79.13	79.41183015278165
79.18	78.78326580324146
79.18	78.50816136486897
79.2	79.70042291569003
79.24	80.28978117902585
79.28	79.35318317127123
79.33	79.08540821265893
79.37	81.64332603568756
79.43	79.58665116118142
79.44	79.47260063412956
79.44	76.74548553709421
79.44	79.52101057835769
79.45	79.92062164860216
79.55	79.84236405569398
79.56	78.71957864936208
79.57	80.42346440618986
79.59	79.69943599265676
79.59	79.05335848876233
79.59	80.36969837284556
79.66	78.58192271536399
79.71	80.39472183331532
79.72	80.70058706308923
79.73	78.10176136622711
79.74	80.13845706017638
79.78	81.31391109266823
79.79	79.25387336453268
79.83	76.82253603012643
79.85	79.93246970644823
79.88	79.85660244718044
79.89	82.65212022359998
79.9	80.30603792822664
79.97	79.11644859425063
80.07	78.32852015431321
80.1	78.20381337720002
80.1	80.55370108676958
80.1	80.62345557666386
80.13	77.80188994608497
80.14	81.78649671794138
80.2	78.16803308187974
80.27	79.95717454220001
80.28	81.36831159822081
80.29	81.97823090590549
80.34	81.15469621813614
80.36	80.66684709890048
80.39	80.65970772483638
80.43	80.65846219795604
80.54	81.21914244824166
80.58	79.08081642393432
80.59	81.48865228385728
80.62	81.60534294255292
80.65	79.35917649291488
80.71	82.32928820663587
80.74	79.82470236472435
80.76	78.97667567339494
80.78	79.90461318326172
80.79	80.56080267867144
80.85	81.19103674595904
80.88	80.51501026231793
80.89	80.78336667679916
80.89	80.43647035718571
80.96	80.88794201509583
80.99	80.26732384700921
81.03	82.0592693553806
81.04	82.06219633574659
81.13	82.09399508255737
81.16	80.63148049695603
81.25	81.794905778
81.39	81.64512498040065
81.43	81.9739940237976
81.45	80.91713412526997
81.56	81.13161877107441
81.64	82.13105452567503
81.76	80.88886173910957
81.77	82.12082396328294
81.8	79.28089155594307
81.8	82.12301356639999
81.85	82.56255695349407
81.86	83.5225429383839
81.88	83.0040736959365
81.94	82.49816087045205
81.95	82.25059932600537
82.19	81.72696342898514
82.19	81.19459219939284
82.23	80.45951180896381
82.38	81.85294131648628
82.39	82.11965420119999
82.45	82.59859254807694
82.46	82.65972165358046
82.48	84.27671722680003
82.49	84.7224256072
82.52	82.97167157312899
82.61	80.87605973832207
82.63	82.86541133635468
82.78	82.61321432453619
82.78	81.99010852475669
82.79	82.73134199806401
82.81	83.49214426474
82.82	85.9352422232355
82.92	83.51517758706893
82.94	82.85495560777004
82.98	80.14376530835905
83.04	84.60046666799997
83.06	83.36448038480002
83.14	83.64518730885074
83.14	83.51555520279999
83.15	83.8474401852711
83.15	84.12091417188664
83.21	83.83590482178782
83.26	82.86776048618638
83.37	84.98976772357463
83.39	85.93211727434888
83.43	81.7796283052149
83.47	84.9406995800501
83.62	83.47665246422828
83.63	84.81490852873776
83.67	83.95840837996647
83.69	83.32273826119477
83.72	83.15928479620815
83.8	83.7632018287854
83.81	85.22227168711078
83.88	85.69090300185141
83.88	84.76055485436116
83.9	83.81422049181637
83.92	87.14715676166476
83.95	82.7722695688869
83.95	82.65398512799997
83.95	82.70624932124888
83.97	84.63691026662505
84.05	83.31597486470598
84.08	85.61083032627869
84.13	84.77137474610507
84.15	84.28410245080002
84.2	84.5398848979641
84.2	82.79344220439248
84.2	84.84524858213133
84.22	83.75126715345108
84.22	82.96387598092824
84.27	86.01035960067833
84.29	83.5065516000144
84.3	84.96963156044258
84.32	83.10747076593873
84.35	82.89050637828156
84.37	84.12267866319998
84.4	84.61537252854943
84.43	85.69150243195135
84.43	84.33956974518343
84.44	85.50823255578622
84.44	85.25826090572015
84.44	83.20871370665174
84.45	83.41106797809661
84.46	86.88355913628837
84.52	84.19538456249403
84.55	84.2323304436863
84.56	81.09891981808292
84.61	83.71007833717987
84.65	85.84203613066573
84.7	83.85851157389075
84.7	85.21211799292873
84.83	85.34653212765788
84.85	85.68781133399196
84.95	86.24674844812618
85.06	87.2512028397037
85.07	86.5399250416955
85.07	83.50671443896469
85.12	85.27246303614787
85.12	84.90599771176475
85.15	86.9970009075383
85.16	83.81546887652448
85.21	87.01777464940841
85.26	84.60740332222724
85.3	85.32418139240002
85.31	85.98419474416819
85.34	85.26457212708266
85.4	86.39017310275312
85.44	85.2758670746634
85.53	85.73082907135341
85.58	85.65164089989484
85.7	84.684438123885
85.73	86.89596395929745
85.74	85.78824404511731
85.74	85.03405536782822
85.79	85.97143296334072
85.79	84.26194785775424
85.84	87.61574115273245
85.91	88.1629222522209
85.93	87.32845034217672
86.04	84.32566704108692
86.1	89.10995975178085
86.1	85.54718229054167
86.11	84.17051475058395
86.23	85.77106426314359
86.3	86.28710147276466
86.36	86.49791305027799
86.44	87.78346387102448
86.5	88.39008064346714
86.54	87.00269851381553
86.58	86.35525728788342
86.59	88.40995359132816
86.6	86.10915956857725
86.61	83.22438337773086
86.64	87.26845682194543
86.67	86.52089766783321
86.67	86.52648873622526
86.71	87.50183787672137
86.71	88.42882537977873
86.77	86.74689273965808
86.83	86.97230809768742
86.86	87.90962270047359
86.87	88.20734702754159
87.0	85.65139175459788
87.07	86.82156969752725
87.08	88.91570532144655
87.09	87.92159248575028
87.11	88.4120533615462
87.12	88.73056484437424
87.12	87.04942586433084
87.17	87.39601033638654
87.17	87.50059921189045
87.17	88.48167503109813
87.19	89.83213711540617
87.27	88.63833907536139
87.39	89.15964408439999
87.39	86.6402200727168
87.41	88.07689652285563
87.51	91.58549524961902
87.6	90.28861894505708
87.61	87.62481405908756
87.79	88.66106287834243
87.79	89.90827223966562
87.81	87.68445961752309
87.82	87.78587767284657
87.86	87.03196468148256
87.88	87.69963727390542
87.98	89.64106023359999
88.1	87.86352970802977
88.22	87.50970281237751
88.24	86.90408642425164
88.3	89.36030556879808
88.34	94.06463760104964
88.36	92.2708494136
88.36	88.51079945643264
88.48	87.6640900489998
88.61	90.39320635542208
88.63	89.0503723568489
88.67	90.15429545541804
88.71	90.09685968648375
88.78	89.38796607427139
88.95	90.62828619717295
89.11	87.93940076869852
89.12	90.95510684982462
89.17	89.14171785672863
89.18	91.5635339499852
89.2	90.28164247745136
89.2	91.03064173359998
89.27	90.785038223895
89.28	86.6244217281225
89.31	88.7942670995117
89.36	91.97915530743012
89.37	90.51131792361136
89.39	90.8456819829362
89.44	89.91143266521603
89.46	91.4590065641637
89.55	90.82697681588378
89.55	90.31185892129292
89.58	89.91584624169022
89.59	90.8670638788
89.64	90.45671113417572
89.66	90.4843658724858
89.76	87.30402922301552
89.8	90.2643986557828
89.89	90.39870291662834
89.9	91.00504206206352
89.92	90.217907094973
89.94	91.632956822409
89.96	88.90050913829032
89.97	91.44575229027171
90.01	90.44516239385294
90.05	89.61534646353948
90.14	88.57594046963249
90.24	91.24503476874276
90.28	91.16527468159995
90.29	91.10172815994942
90.31	91.4549079893289
90.32	90.7394711169864
90.37	90.7622354137753
90.41	92.06008444613325
90.48	91.74870503147925
90.48	93.60119308210768
90.49	89.39719843050672
90.58	91.4695369673649
90.61	91.6368562073752
90.61	87.94986933565858
90.72	88.45741197301794
90.74	86.36210542524047
90.87	90.04727224643825
90.93	90.5675274088737
90.95	92.90660897062055
90.96	89.02435572978527
91.21	90.96676238022494
91.22	90.63816277678232
91.26	92.5752114717446
91.37	92.23126170325102
91.38	92.06070293595302
91.46	96.40037038386616
91.48	93.4181397308929
91.5	91.463740996516
91.53	92.61687786408542
91.62	95.52081109760049
91.66	87.62773624058525
91.75	93.5833588562583
91.8	89.7526592470671
91.8	94.00364332461362
91.85	93.00039950278796
91.86	91.6927038911066
91.91	93.0534872262219
92.05	92.18268251867973
92.1	93.9616400245596
92.38	93.11389544723644
92.39	93.77259287354116
92.44	87.43681323081847
92.47	92.35070106396596
92.47	92.41084921645016
92.52	93.3610165499394
92.59	92.5340334344
92.63	94.2163606704
92.74	94.7897752487801
92.76	94.55308179450977
92.78	95.2502347922083
92.84	94.8181744697018
92.87	94.00781282367151
92.88	92.7112936600536
92.91	93.58795593273896
92.91	93.79064198732816
92.92	95.37988914733025
92.94	92.9264934222631
92.98	92.65386998996
92.99	93.18975943124909
92.99	97.67700695388872
93.04	89.1284966216681
93.1	93.80797481511996
93.14	95.2911470174835
93.18	91.74740399873605
93.29	94.12898548531612
93.34	91.6742662793488
93.41	93.60935882712938
93.45	90.58422033493588
93.55	94.04753733420792
93.67	96.07612445012418
93.69	95.27037754417964
93.79	93.44056976728372
93.81	94.83648145281916
93.83	94.01904650391744
93.87	95.33943256490144
93.94	96.7794777253782
94.0	95.77219320832596
94.04	95.9113780580474
94.04	94.30387376722052
94.08	91.69759019471375
94.1	93.60414007267796
94.2	94.5389137719186
94.22	96.5551701635161
94.26	95.69762204794948
94.31	94.56966075129272
94.35	94.72931723419318
94.43	95.82755293275306
94.55	92.29635312200004
94.58	90.77660550700524
94.59	91.19643417687598
94.69	95.63429565479476
94.7	93.82302089687748
94.71	90.85814509185889
94.78	91.18609982561466
94.79	97.15535957982888
94.81	92.94251861015783
94.81	95.11115231504851
94.81	95.01145519837124
94.88	94.64134462372904
94.88	95.66785646264488
94.9	94.52457405971882
94.91	92.18057684268624
94.95	93.17353811207552
94.99	95.33865291058837
95.06	96.21139640041436
95.08	95.49253678646848
95.09	94.75188892808856
95.13	95.27562674018164
95.14	92.75976896321392
95.15	95.33861472207892
95.27	93.73255572702836
95.29	95.07386597320831
95.3	94.89845380744772
95.38	91.30737663704106
95.52	94.4915140610938
95.55	96.9883406431614
95.61	95.8894518225344
95.66	95.81742670945552
95.86	96.76356946939818
95.9	96.46407139354524
95.99	96.1759138877778
96.01	96.83109913161044
96.02	96.3541653404364
96.04	96.26706321088294
96.1	96.02634012863692
96.11	98.30445137408456
96.27	97.31968705645176
96.28	97.76513560326694
96.31	96.6796258190836
96.35	97.0538314504452
96.48	99.88775949281012
96.56	98.72995143447947
96.56	96.81238916364336
96.64	97.56970491072144
96.66	96.15672070390144
96.7	99.220411692592
96.74	97.369881812291
96.76	98.4200262762745
96.83	105.57380789089584
96.87	98.98588147564458
96.87	98.3917674341118
96.91	96.9172873168
97.14	99.39945098618816
97.16	99.251022143877
97.17	97.21094416588
97.3	98.16347365922334
97.55	101.110659805694
97.78	98.85514430456188
97.81	99.16022812127514
98.1	100.81983347812522
98.21	98.67665907881842
98.38	102.93049323058956
98.48	101.19382490620224
98.58	95.28687609074584
98.64	101.32040408276735
98.67	99.68885928786564
98.79	100.13965281819708
98.86	98.04044919120648
98.9	101.18506190171436
98.91	101.92921917853144
99.04	98.34617976849482
99.07	99.5801564028
99.12	96.00365189033953
99.33	99.8364064042463
99.35	100.21632243741574
99.38	97.26786212454506
99.41	97.62603276160688
99.45	99.07908368843114
99.47	97.537595998464
99.57	95.42476444819545
99.59	101.25520267397862
99.69	101.0862100651974
99.72	100.22177826676482
99.73	99.79842662226756
99.74	99.16673440071033
99.9	99.76689827565518
99.9	100.29753872860576
99.93	102.28690927661448
100.0	99.05228609107816
100.01	96.02340558028838
100.1	99.98395156576868
100.2	95.60467658319236
100.23	106.7162635224918
100.24	98.94401690657983
100.44	100.59537956576348
100.45	99.33909769743022
100.63	100.22356794776924
100.67	101.88694674826505
100.76	103.401453858092
100.78	101.88053143300522
100.79	102.18181712032066
100.91	99.2672972992432
100.95	97.6652388074268
100.98	104.0277700167598
101.01	101.1124290876
101.02	98.92359729603244
101.17	102.5516096053784
101.35	98.74875800811093
101.47	102.23943578945683
101.5	98.42707294966564
101.5	102.37744618467153
101.57	101.59384883706056
101.58	100.81417381550428
101.61	103.93038619245526
101.64	106.2175256136871
101.72	104.08690459817142
101.74	103.9452242348245
101.88	101.08383441518704
101.9	102.14933537592646
102.03	101.9101883528852
102.03	101.89746396457656
102.06	101.4583883750325
102.06	104.42748721821354
102.07	100.81366063558733
102.11	105.463943999312
102.18	104.51643558120745
102.21	99.28230251254874
102.28	103.82310493278028
102.41	103.90888939602416
102.45	99.7502063282228
102.47	103.14660963316145
102.58	102.30538418839998
102.61	102.35564758954465
102.74	103.64580678777553
102.84	103.4307413388
102.91	104.52699570498898
102.95	100.32338406025504
102.95	101.57450641311516
102.97	103.7213142669152
102.99	101.2939481164185
103.0	104.69723372811596
103.08	104.28526236192664
103.13	103.13922668058656
103.25	100.3294928101752
103.32	105.77592234537433
103.45	103.24672370954646
103.6	102.86949597740916
103.67	102.68642506979944
103.76	104.88406178352868
103.76	104.62357795981713
103.81	103.86501209457106
103.91	102.86692162231348
103.92	103.39233519981444
103.97	104.62337295120004
103.99	104.02766043414958
104.04	104.07451765705876
104.1	106.64306135271885
104.1	104.80035837426207
104.2	104.86182435500515
104.22	104.43357561687785
104.53	105.95772297578908
104.66	103.20460974993205
104.82	109.15175906572856
104.83	103.42696646610828
105.11	106.07119023280003
105.12	105.8205384189265
105.15	100.32331602193592
105.22	105.76669806021724
105.22	107.31686685852564
105.26	106.762625916489
105.36	105.92604191916163
105.36	105.95222643875394
105.48	106.61812734585308
105.66	106.49738811718024
105.69	104.44642293062414
105.72	106.65380527959874
105.73	106.71858678158618
105.73	106.78309125213995
105.92	106.0735869276706
106.02	106.19859089974558
106.04	105.86576230710769
106.11	104.29121937116024
106.16	106.96882437202012
106.17	108.40452710402228
106.21	107.50103846873836
106.36	106.61708357173146
106.42	108.15777960833408
106.43	106.4098784103454
106.55	107.12637847691656
106.6	107.54132896493525
106.73	112.69133173040773
106.83	111.14395793374314
106.91	107.766180989323
106.93	103.20329714560002
107.01	107.65050388975104
107.05	105.0818381129328
107.08	112.49398354311909
107.09	109.27742793224137
107.16	104.79727205870594
107.34	107.59844659869523
107.51	110.36571659954812
107.54	106.38825721517772
107.59	109.4660734912
107.69	108.023496583805
107.75	108.63204522483818
107.76	106.89695772061177
107.83	109.8756741767383
107.93	111.66519051146568
107.94	107.74065565506427
107.96	111.09023896827712
108.07	105.1505503351839
108.23	106.53551307069544
108.25	108.74730197359996
108.29	109.61967458943612
108.32	110.16241677638682
108.35	108.85213288093696
108.46	108.58862091041088
108.51	105.80057712620643
108.56	108.36902624785505
108.6	110.71069056843773
108.63	107.12897329904492
108.73	109.17953888613368
108.76	109.0050847239284
108.9	110.7148752161879
108.91	110.14004097701655
108.94	107.74079064594832
109.07	110.31308660436136
109.08	108.20745842575742
109.11	104.07978496794246
109.16	110.97948713294994
109.19	109.56661801071076
109.23	107.10199200393564
109.26	110.53671421368227
109.27	107.2568166887984
109.32	109.1992610498232
109.43	110.02755412548646
109.49	110.84713804170012
109.54	109.248843943618
109.62	108.1311780369757
109.62	111.51896059585565
109.7	112.51860634769533
109.74	112.54303999096142
109.77	111.40652516547551
109.83	112.03523185483546
109.94	115.91310389073776
109.95	110.15557489411056
109.95	110.21627775533388
110.07	110.74910526448409
110.08	106.28526993639998
110.09	111.83167124326006
110.15	112.13818955788597
110.34	109.3071887737796
110.39	109.49884055097652
110.54	109.99603818858746
110.54	112.66355004560003
110.67	112.718085893185
110.68	109.61279277377346
110.68	113.7650635903282
110.69	108.73684870288302
110.71	109.97155621760623
110.92	107.45636343588554
110.98	110.52201217676162
111.04	110.842787152
111.12	110.514666033238
111.18	109.30978821127478
111.21	111.25503724001936
111.25	110.27297299170804
111.28	110.31767109298757
111.33	113.2827908108043
111.47	110.74958999728057
111.54	112.76969788787588
111.57	111.34018358745038
111.64	112.50380677745112
111.73	109.03844529360003
111.93	106.78559219972482
112.01	113.39761522379106
112.01	112.50614079569952
112.05	113.22639505103348
112.11	113.50949822920585
112.17	112.2694124597508
112.2	110.17377638701676
112.2	112.2765725820387
112.24	112.78915798517644
112.28	111.51201410268716
112.38	115.25911505795678
112.47	111.58305051920055
112.5	120.51617579517456
112.59	110.04360066238148
112.66	113.01439931964896
112.67	111.4649507853843
112.74	111.13250685110673
112.77	113.38602936986018
112.91	112.79117904121205
113.12	114.3592304224541
113.12	111.70420327266908
113.28	113.1692017955569
113.29	116.46500446147938
113.51	113.76391202817454
113.61	113.1019164956082
113.62	112.87034809887604
113.73	114.47698918912434
113.74	113.12119396788952
113.9	114.74693782082304
113.91	113.14955140864222
113.92	113.4713376614961
113.94	110.52744694629168
113.97	112.33782846565845
113.99	109.16661343585642
114.01	114.99542316996587
114.11	115.420128937411
114.13	114.84475915903069
114.13	113.3282807572352
114.26	114.1814381316545
114.37	110.4998935664772
114.41	114.47601096649294
114.43	113.38049869643127
114.71	115.76564055971744
114.73	114.7652194397674
114.75	115.48013737991056
114.8	115.67777879
114.89	115.41101790627825
114.94	115.546177916265
115.2	116.23780252028908
115.2	117.49130898982466
115.25	114.9858428492004
115.56	114.97916277689336
115.61	117.39212329017522
115.65	114.53999738790296
115.66	114.29815947641046
115.66	112.6932136996876
115.68	111.68869534361951
115.76	115.36742471203686
115.88	115.88121890206584
115.89	118.25406002343964
115.9	117.66466251394525
115.92	116.86708731806236
115.98	118.02225348055823
116.09	115.71690178445026
116.16	116.4216208464
116.26	116.41101000779923
116.4	117.11794232707524
116.55	116.85567515899491
116.69	115.69060516838655
117.05	114.76581975456294
117.09	114.4504704097548
117.18	116.7375926765758
117.18	117.5524795887266
117.19	116.80399254890666
117.25	118.17126240920872
117.27	114.41628038234776
117.28	117.42320866421662
117.29	117.1997403463089
117.34	117.4154324801638
117.44	118.50103253521914
117.46	117.62205343727626
117.52	118.21115108319133
117.69	116.51165234097188
117.72	116.72029675897232
117.86	114.63563617109784
117.99	117.01963499886006
118.05	115.44032016407736
118.06	116.81118864599011
118.11	118.37195777979544
118.19	118.20815550400188
118.29	118.6419052042751
118.3	117.9304670435186
118.4	118.81483787139406
118.44	116.1989238463231
118.63	119.9830033939418
118.66	115.83153602276772
118.67	121.27535091279272
118.69	113.16719727580706
118.74	117.03904683639998
118.77	123.48409335783911
118.82	121.94354843057036
118.83	119.71838743716783
119.23	118.2753253245974
119.31	121.44584840043836
119.33	119.9679773626338
119.34	118.70619224923402
119.41	120.44581807043858
119.43	115.13033168833248
119.51	121.44096898012408
119.53	117.9070089267643
120.17	120.7897351961698
120.28	119.71462048399997
120.29	119.84297242394426
120.31	118.62942040119194
120.37	120.31561916256042
120.39	118.3254752376
120.42	121.14850767827714
120.76	119.86859108289684
120.77	122.205948933464
120.77	120.03550399352014
120.9	120.27479808549096
120.91	122.18321993104055
120.92	120.61714067
121.03	121.54055672207473
121.11	119.03541283404064
121.11	122.92229856437324
121.13	121.31293856962296
121.19	120.04828289334742
121.47	119.62477600935962
121.85	125.1543173217828
121.88	123.40982373042031
121.9	120.37956878012297
122.1	122.11131320632455
122.14	122.51258516715797
122.17	120.95342579382064
122.59	120.09997873657098
122.77	123.40132716026172
122.89	120.56761964937122
122.92	123.6902955840883
122.92	126.57409526971357
123.13	119.75517216491131
123.3	124.14501130634072
123.32	124.50070902200912
123.33	122.85518052251398
123.38	124.9223194551222
123.5	123.12692595097916
123.5	125.47160079713626
123.66	122.84209333245344
123.83	124.67049441831446
123.87	127.36182819255714
123.9	125.79615343427798
123.97	124.16712405129113
124.02	124.23056122991018
124.17	121.0383012864964
124.24	122.40227151331398
124.34	125.47664635449578
124.52	124.90820776581364
124.55	123.72259623273152
124.93	125.47595763772787
125.17	124.50691167597964
125.2	119.89651792232095
125.26	126.61113606767864
125.56	125.98950001839992
125.6	127.7093063909865
125.76	126.8884560362688
126.02	124.4024444044
126.66	124.3563417237959
126.88	126.89874325647432
127.17	128.7529468921989
127.32	126.80161322675352
127.71	128.0208757490071
127.73	130.3857208510485
128.13	130.9626726821874
128.25	129.6172942679464
128.3	130.3079465450967
128.62	126.49313763069686
128.77	130.5027688444985
128.82	126.07359652969716
129.81	127.99078410626218
129.83	131.92332450462774
129.86	131.81852804800002
130.18	131.80493344786075
133.6	134.86738134331642
134.08	136.45832519388676
134.1	137.08364619956245
136.89	138.18753017735858
