# Supplementary material for: Prediction of m6A and m5C at single-molecule resolution reveals a transcriptome-wide co-occurrence of RNA modifications
Source: Nat Commun. 2024 May 9;15:3899. doi: 10.1038/s41467-024-47953-7 (PMC11082244; doi:10.1038/s41467-024-47953-7)
Supplement: Supplementary file 16 — Source Data [file 41467_2024_47953_MOESM16_ESM.zip › source_data_2024_04_07/Supplementary_Figure_13_c.csv]

Probability	Evidence
0.02644981	Orthogonal evidence
0.03677205	Orthogonal evidence
0.30586445	Orthogonal evidence
0.96876645	Orthogonal evidence
0.038286746	Orthogonal evidence
0.009249162	Orthogonal evidence
0.07843322	Orthogonal evidence
0.99817777	Orthogonal evidence
0.34644607	Orthogonal evidence
0.26693827	Orthogonal evidence
0.1818054	Orthogonal evidence
0.01182114	Orthogonal evidence
0.0030474598	Orthogonal evidence
0.9400476	Orthogonal evidence
0.821368	Orthogonal evidence
0.98488	Orthogonal evidence
0.19753514	Orthogonal evidence
0.41070747	Orthogonal evidence
0.014097765	Orthogonal evidence
0.6597438	Orthogonal evidence
0.21247774	Orthogonal evidence
0.028657306	Orthogonal evidence
0.31206906	Orthogonal evidence
0.0030474598	Orthogonal evidence
0.0030474598	Orthogonal evidence
0.98596686	Orthogonal evidence
0.91926223	Orthogonal evidence
0.0030474598	Orthogonal evidence
0.5653002	Orthogonal evidence
0.3070087	Orthogonal evidence
0.08670994	Orthogonal evidence
0.44015977	Orthogonal evidence
0.056722403	Orthogonal evidence
0.009753691	Orthogonal evidence
0.20890969	Orthogonal evidence
0.42202738	Orthogonal evidence
0.283622	Orthogonal evidence
0.99645644	Orthogonal evidence
0.6678729	Orthogonal evidence
0.821967	Orthogonal evidence
0.047676984	Orthogonal evidence
0.8148008	Orthogonal evidence
0.9083256	Orthogonal evidence
0.4099063	Orthogonal evidence
0.24273868	Orthogonal evidence
0.005443765	Orthogonal evidence
0.0885061	Orthogonal evidence
0.83689517	Orthogonal evidence
0.056579154	Orthogonal evidence
0.07928463	Orthogonal evidence
0.0033283052	Orthogonal evidence
0.97701466	Orthogonal evidence
0.9706662	Orthogonal evidence
0.03022629	Orthogonal evidence
0.01709308	Orthogonal evidence
0.7787154	Orthogonal evidence
0.13171504	Orthogonal evidence
0.16082442	Orthogonal evidence
0.0733515	Orthogonal evidence
0.006921125	Orthogonal evidence
0.99980146	Orthogonal evidence
0.0063429265	Orthogonal evidence
0.3896382	Orthogonal evidence
0.11200884	Orthogonal evidence
0.04500012	Orthogonal evidence
0.99873346	Orthogonal evidence
0.50517684	Orthogonal evidence
0.27673224	Orthogonal evidence
0.057325065	Orthogonal evidence
0.65113646	Orthogonal evidence
0.016776199	Orthogonal evidence
0.15939686	Orthogonal evidence
0.68420225	Orthogonal evidence
0.34310687	Orthogonal evidence
0.93398994	Orthogonal evidence
0.9991642	Orthogonal evidence
0.038161572	Orthogonal evidence
0.017650027	Orthogonal evidence
0.890616	Orthogonal evidence
0.2550743	Orthogonal evidence
0.0064681824	Orthogonal evidence
0.016028298	Orthogonal evidence
0.009170325	Orthogonal evidence
0.050668802	Orthogonal evidence
0.89088273	Orthogonal evidence
0.77778035	Orthogonal evidence
0.29999104	Orthogonal evidence
0.97783	Orthogonal evidence
0.15593073	Orthogonal evidence
0.013160451	Orthogonal evidence
0.023521231	Orthogonal evidence
0.38118637	Orthogonal evidence
0.71246034	Orthogonal evidence
0.003921807	Orthogonal evidence
0.21696343	Orthogonal evidence
0.90412056	Orthogonal evidence
0.04537161	Orthogonal evidence
0.89314634	Orthogonal evidence
0.41990918	Orthogonal evidence
0.45266092	Orthogonal evidence
0.70227444	Orthogonal evidence
0.23371841	Orthogonal evidence
0.2551591	Orthogonal evidence
0.15527064	Orthogonal evidence
0.055864424	Orthogonal evidence
0.17078522	Orthogonal evidence
0.33701453	Orthogonal evidence
0.004787452	Orthogonal evidence
0.008325178	Orthogonal evidence
0.22914813	Orthogonal evidence
0.0046724016	Orthogonal evidence
0.022771413	Orthogonal evidence
0.21150039	Orthogonal evidence
0.00354633	Orthogonal evidence
0.031130733	Orthogonal evidence
0.09053898	Orthogonal evidence
0.42789254	Orthogonal evidence
0.005024837	Orthogonal evidence
0.5041196	Orthogonal evidence
0.16567792	Orthogonal evidence
0.41303352	Orthogonal evidence
0.3720743	Orthogonal evidence
0.0032058798	Orthogonal evidence
0.19437546	Orthogonal evidence
0.12175183	Orthogonal evidence
0.9895667	Orthogonal evidence
0.0242484	Orthogonal evidence
0.0030474598	Orthogonal evidence
0.0047498858	Orthogonal evidence
0.99916005	Orthogonal evidence
0.73326004	Orthogonal evidence
0.26515383	Orthogonal evidence
0.030886065	Orthogonal evidence
0.17513886	Orthogonal evidence
0.52309716	Orthogonal evidence
0.76078904	Orthogonal evidence
0.053818665	Orthogonal evidence
0.009745616	Orthogonal evidence
0.009676675	Orthogonal evidence
0.50607175	Orthogonal evidence
0.034402292	Orthogonal evidence
0.24912705	Orthogonal evidence
0.99849284	Orthogonal evidence
0.28183615	Orthogonal evidence
0.12971258	Orthogonal evidence
0.94910043	Orthogonal evidence
0.1897709	Orthogonal evidence
0.2681944	Orthogonal evidence
0.260693	Orthogonal evidence
0.12363331	Orthogonal evidence
0.9989792	Orthogonal evidence
0.0177099	Orthogonal evidence
0.0041381437	Orthogonal evidence
0.9996482	Orthogonal evidence
0.9997594	Orthogonal evidence
0.9867634	Orthogonal evidence
0.09745599	Orthogonal evidence
0.09351997	Orthogonal evidence
0.3990056	Orthogonal evidence
0.17482565	Orthogonal evidence
0.16757415	Orthogonal evidence
0.86784714	Orthogonal evidence
0.22392923	Orthogonal evidence
0.008564264	Orthogonal evidence
0.018474616	Orthogonal evidence
0.1026386	Orthogonal evidence
0.12108721	Orthogonal evidence
0.15520409	Orthogonal evidence
0.10479265	Orthogonal evidence
0.010088101	Orthogonal evidence
0.004278558	Orthogonal evidence
0.88366544	Orthogonal evidence
0.999577	Orthogonal evidence
0.019873548	Orthogonal evidence
0.17857184	Orthogonal evidence
0.26381254	Orthogonal evidence
0.66551673	Orthogonal evidence
0.16766296	Orthogonal evidence
0.03175627	Orthogonal evidence
0.3940017	Orthogonal evidence
0.4815625	Orthogonal evidence
0.021698745	Orthogonal evidence
0.042229652	Orthogonal evidence
0.9558161	Orthogonal evidence
0.23116519	Orthogonal evidence
0.010201401	Orthogonal evidence
0.012035055	Orthogonal evidence
0.014520362	Orthogonal evidence
0.87236965	Orthogonal evidence
0.47293702	Orthogonal evidence
0.60271955	Orthogonal evidence
0.4929876	Orthogonal evidence
0.19920893	Orthogonal evidence
0.35642868	Orthogonal evidence
0.2794425	Orthogonal evidence
0.07739319	Orthogonal evidence
0.028000705	Orthogonal evidence
0.021049282	Orthogonal evidence
0.71605873	Orthogonal evidence
0.028293176	Orthogonal evidence
0.2644347	Orthogonal evidence
0.03972635	Orthogonal evidence
0.07661793	Orthogonal evidence
0.052390445	Orthogonal evidence
0.6244288	Orthogonal evidence
0.06288022	Orthogonal evidence
0.17262298	Orthogonal evidence
0.9966186	Orthogonal evidence
0.66011083	Orthogonal evidence
0.107172966	Orthogonal evidence
0.31050518	Orthogonal evidence
0.5864003	Orthogonal evidence
0.99994636	Orthogonal evidence
0.0035834017	Orthogonal evidence
0.99978846	Orthogonal evidence
0.16389549	Orthogonal evidence
0.59324807	Orthogonal evidence
0.37569135	Orthogonal evidence
0.5155301	Orthogonal evidence
0.81871456	Orthogonal evidence
0.46979663	Orthogonal evidence
0.981662	Orthogonal evidence
0.7752504	Orthogonal evidence
0.9000071	Orthogonal evidence
0.09442387	Orthogonal evidence
0.009082596	Orthogonal evidence
0.022376608	Orthogonal evidence
0.9420806	Orthogonal evidence
0.9357461	Orthogonal evidence
0.6834797	Orthogonal evidence
0.9995073	Orthogonal evidence
0.20340587	Orthogonal evidence
0.03434799	Orthogonal evidence
0.16753945	Orthogonal evidence
0.98012674	Orthogonal evidence
0.17525166	Orthogonal evidence
0.5235608	Orthogonal evidence
0.99682415	Orthogonal evidence
0.90794843	Orthogonal evidence
0.030789334	Orthogonal evidence
0.052272536	Orthogonal evidence
0.9998441	Orthogonal evidence
0.036543123	Orthogonal evidence
0.97393936	Orthogonal evidence
0.98741025	Orthogonal evidence
0.028718201	Orthogonal evidence
0.21251015	Orthogonal evidence
0.8779291	Orthogonal evidence
0.041225586	Orthogonal evidence
0.05266449	Orthogonal evidence
0.2167383	Orthogonal evidence
0.9983339	Orthogonal evidence
0.044246122	Orthogonal evidence
0.4976217	Orthogonal evidence
0.053766686	Orthogonal evidence
0.051534947	Orthogonal evidence
0.99409807	Orthogonal evidence
0.22358441	Orthogonal evidence
0.09659761	Orthogonal evidence
0.033633918	Orthogonal evidence
0.65016884	Orthogonal evidence
0.3177371	Orthogonal evidence
0.7552607	Orthogonal evidence
0.46046937	Orthogonal evidence
0.99980396	Orthogonal evidence
0.1104775	Orthogonal evidence
0.12958919	Orthogonal evidence
0.9649581	Orthogonal evidence
0.15686655	Orthogonal evidence
0.39192787	Orthogonal evidence
0.50200784	Orthogonal evidence
0.999913	Orthogonal evidence
0.18012546	Orthogonal evidence
0.031586494	Orthogonal evidence
0.9233448	Orthogonal evidence
0.22419176	Orthogonal evidence
0.15162636	Orthogonal evidence
0.2575759	Orthogonal evidence
0.19232757	Orthogonal evidence
0.9945103	Orthogonal evidence
0.6373778	Orthogonal evidence
0.98234266	Orthogonal evidence
0.98773694	Orthogonal evidence
0.8298887	Orthogonal evidence
0.9216724	Orthogonal evidence
0.86801916	Orthogonal evidence
0.99981385	Orthogonal evidence
0.9998609	Orthogonal evidence
0.9797053	Orthogonal evidence
0.9916414	Orthogonal evidence
0.9992679	Orthogonal evidence
0.7159224	Orthogonal evidence
0.998844	Orthogonal evidence
0.9951198	Orthogonal evidence
0.99937063	Orthogonal evidence
0.23105903	Orthogonal evidence
0.18894435	Orthogonal evidence
0.37285706	Orthogonal evidence
0.9999511	Orthogonal evidence
0.9999809	Orthogonal evidence
0.7361574	Orthogonal evidence
0.7319414	Orthogonal evidence
0.9302807	Orthogonal evidence
0.9983637	Orthogonal evidence
0.004033284	Orthogonal evidence
0.56634575	Orthogonal evidence
0.9998598	Orthogonal evidence
0.99960107	Orthogonal evidence
0.07486612	Orthogonal evidence
0.99590945	Orthogonal evidence
0.9642311	Orthogonal evidence
0.14437878	Orthogonal evidence
0.9874035	Orthogonal evidence
0.5008683	Orthogonal evidence
0.9865906	Orthogonal evidence
0.9432615	Orthogonal evidence
0.124386534	Orthogonal evidence
0.96031594	Orthogonal evidence
0.14955612	Orthogonal evidence
0.16021104	Orthogonal evidence
0.92337877	Orthogonal evidence
0.38643226	Orthogonal evidence
0.9640808	Orthogonal evidence
0.5239032	Orthogonal evidence
0.97139263	Orthogonal evidence
0.64926463	Orthogonal evidence
0.99939203	Orthogonal evidence
0.054584313	Orthogonal evidence
0.9991924	Orthogonal evidence
0.99652773	Orthogonal evidence
0.29407734	Orthogonal evidence
0.31262663	Orthogonal evidence
0.022091582	Orthogonal evidence
0.85868317	Orthogonal evidence
0.8165556	Orthogonal evidence
0.21052513	Orthogonal evidence
0.1416431	Orthogonal evidence
0.9885557	Orthogonal evidence
0.27441078	Orthogonal evidence
0.13237128	Orthogonal evidence
0.054169174	Orthogonal evidence
0.9995901	Orthogonal evidence
0.90210116	Orthogonal evidence
0.9448648	Orthogonal evidence
0.81592095	Orthogonal evidence
0.7752914	Orthogonal evidence
0.96106243	Orthogonal evidence
0.99993896	Orthogonal evidence
0.98401225	Orthogonal evidence
0.1579319	Orthogonal evidence
0.8188484	Orthogonal evidence
0.95760864	Orthogonal evidence
0.5681542	Orthogonal evidence
0.18382408	Orthogonal evidence
0.6391281	Orthogonal evidence
0.11339194	Orthogonal evidence
0.07124744	Orthogonal evidence
0.02058521	Orthogonal evidence
0.28058952	Orthogonal evidence
0.4218861	Orthogonal evidence
0.060581382	Orthogonal evidence
0.3273653	Orthogonal evidence
0.31571424	Orthogonal evidence
0.20597667	Orthogonal evidence
0.2784677	Orthogonal evidence
0.3489076	Orthogonal evidence
0.014265926	Orthogonal evidence
0.73667634	Orthogonal evidence
0.8123334	Orthogonal evidence
0.9094737	Orthogonal evidence
0.15930577	Orthogonal evidence
0.10406121	Orthogonal evidence
0.14921127	Non orthogonal evidence
0.7791233	Non orthogonal evidence
0.37629178	Non orthogonal evidence
0.359566	Non orthogonal evidence
0.18015812	Non orthogonal evidence
0.4354892	Non orthogonal evidence
0.21266586	Non orthogonal evidence
0.6495695	Non orthogonal evidence
0.8651873	Non orthogonal evidence
0.54309344	Non orthogonal evidence
0.29745325	Non orthogonal evidence
0.09516742	Non orthogonal evidence
0.46441624	Non orthogonal evidence
0.15719132	Non orthogonal evidence
0.5615265	Non orthogonal evidence
0.27001226	Non orthogonal evidence
0.12158901	Non orthogonal evidence
0.13135414	Non orthogonal evidence
0.49391988	Non orthogonal evidence
0.5939759	Non orthogonal evidence
0.07213704	Non orthogonal evidence
0.5130992	Non orthogonal evidence
0.6214866	Non orthogonal evidence
0.15698153	Non orthogonal evidence
0.8515858	Non orthogonal evidence
0.258401	Non orthogonal evidence
0.2579723	Non orthogonal evidence
0.6249444	Non orthogonal evidence
0.9661034	Non orthogonal evidence
0.72081053	Non orthogonal evidence
0.1747428	Non orthogonal evidence
0.29359084	Non orthogonal evidence
0.36260137	Non orthogonal evidence
0.2698436	Non orthogonal evidence
0.5115764	Non orthogonal evidence
0.88477683	Non orthogonal evidence
0.6950084	Non orthogonal evidence
0.58386016	Non orthogonal evidence
0.97408396	Non orthogonal evidence
0.8483743	Non orthogonal evidence
0.2239268	Non orthogonal evidence
0.6320691	Non orthogonal evidence
0.22175926	Non orthogonal evidence
0.3210863	Non orthogonal evidence
0.997485	Non orthogonal evidence
0.93480533	Non orthogonal evidence
0.13560972	Non orthogonal evidence
0.19906116	Non orthogonal evidence
0.707937	Non orthogonal evidence
0.16699503	Non orthogonal evidence
0.60079676	Non orthogonal evidence
0.35628054	Non orthogonal evidence
0.3224545	Non orthogonal evidence
0.7702301	Non orthogonal evidence
0.8096206	Non orthogonal evidence
0.97207886	Non orthogonal evidence
0.999646	Non orthogonal evidence
0.999201	Non orthogonal evidence
0.33338827	Non orthogonal evidence
0.67768025	Non orthogonal evidence
0.69264823	Non orthogonal evidence
0.06501892	Non orthogonal evidence
0.76533276	Non orthogonal evidence
0.4923957	Non orthogonal evidence
0.2990777	Non orthogonal evidence
0.5179851	Non orthogonal evidence
0.5289253	Non orthogonal evidence
0.30376604	Non orthogonal evidence
0.3966812	Non orthogonal evidence
0.23323621	Non orthogonal evidence
0.20577158	Non orthogonal evidence
0.8539389	Non orthogonal evidence
0.6911177	Non orthogonal evidence
0.5386393	Non orthogonal evidence
0.4118075	Non orthogonal evidence
0.31302765	Non orthogonal evidence
0.14684811	Non orthogonal evidence
0.80762774	Non orthogonal evidence
0.72509265	Non orthogonal evidence
0.23825401	Non orthogonal evidence
0.2714926	Non orthogonal evidence
0.19143592	Non orthogonal evidence
0.8291082	Non orthogonal evidence
0.98655	Non orthogonal evidence
0.9782099	Non orthogonal evidence
0.72768885	Non orthogonal evidence
0.6275491	Non orthogonal evidence
0.44141272	Non orthogonal evidence
0.20073777	Non orthogonal evidence
0.19857922	Non orthogonal evidence
0.071461745	Non orthogonal evidence
0.18681827	Non orthogonal evidence
0.5713948	Non orthogonal evidence
0.25089616	Non orthogonal evidence
0.456766	Non orthogonal evidence
0.959198	Non orthogonal evidence
0.3312848	Non orthogonal evidence
0.8389885	Non orthogonal evidence
0.31874645	Non orthogonal evidence
0.24032153	Non orthogonal evidence
0.11250908	Non orthogonal evidence
0.57707494	Non orthogonal evidence
0.4988551	Non orthogonal evidence
0.29456663	Non orthogonal evidence
0.67734647	Non orthogonal evidence
0.5256269	Non orthogonal evidence
0.20120288	Non orthogonal evidence
0.82390916	Non orthogonal evidence
0.71813035	Non orthogonal evidence
0.62525773	Non orthogonal evidence
0.14816041	Non orthogonal evidence
0.22117595	Non orthogonal evidence
0.66344047	Non orthogonal evidence
0.415954	Non orthogonal evidence
0.15492238	Non orthogonal evidence
0.34659627	Non orthogonal evidence
0.66114396	Non orthogonal evidence
0.97605395	Non orthogonal evidence
0.16966784	Non orthogonal evidence
0.18275647	Non orthogonal evidence
0.1995557	Non orthogonal evidence
0.50583094	Non orthogonal evidence
0.09044799	Non orthogonal evidence
0.23607817	Non orthogonal evidence
0.12758204	Non orthogonal evidence
0.4175143	Non orthogonal evidence
0.5049743	Non orthogonal evidence
0.4145992	Non orthogonal evidence
0.31486538	Non orthogonal evidence
0.40731582	Non orthogonal evidence
0.4811928	Non orthogonal evidence
0.31925645	Non orthogonal evidence
0.47734004	Non orthogonal evidence
0.6913876	Non orthogonal evidence
0.90820414	Non orthogonal evidence
0.29101807	Non orthogonal evidence
0.17017719	Non orthogonal evidence
0.23154226	Non orthogonal evidence
0.6193471	Non orthogonal evidence
0.16562904	Non orthogonal evidence
0.12542862	Non orthogonal evidence
0.4756787	Non orthogonal evidence
0.13800846	Non orthogonal evidence
0.35197532	Non orthogonal evidence
0.21592885	Non orthogonal evidence
0.26014292	Non orthogonal evidence
0.16289558	Non orthogonal evidence
0.76676965	Non orthogonal evidence
0.29901835	Non orthogonal evidence
0.8641617	Non orthogonal evidence
0.2667982	Non orthogonal evidence
0.26493973	Non orthogonal evidence
0.48505095	Non orthogonal evidence
0.20418309	Non orthogonal evidence
0.80858207	Non orthogonal evidence
0.40406713	Non orthogonal evidence
0.6399622	Non orthogonal evidence
0.73412365	Non orthogonal evidence
0.07049456	Non orthogonal evidence
0.9465411	Non orthogonal evidence
0.49643707	Non orthogonal evidence
0.8481747	Non orthogonal evidence
0.3525161	Non orthogonal evidence
0.38168162	Non orthogonal evidence
0.1396398	Non orthogonal evidence
0.6703481	Non orthogonal evidence
0.3190934	Non orthogonal evidence
0.3633977	Non orthogonal evidence
0.14360078	Non orthogonal evidence
0.28993407	Non orthogonal evidence
0.41260174	Non orthogonal evidence
0.9347425	Non orthogonal evidence
0.36161944	Non orthogonal evidence
0.2592972	Non orthogonal evidence
0.66566724	Non orthogonal evidence
0.36108047	Non orthogonal evidence
0.33859122	Non orthogonal evidence
0.16718426	Non orthogonal evidence
0.07358381	Non orthogonal evidence
0.57262385	Non orthogonal evidence
0.48995015	Non orthogonal evidence
0.18282919	Non orthogonal evidence
0.8264591	Non orthogonal evidence
0.88607526	Non orthogonal evidence
0.7722449	Non orthogonal evidence
0.49383736	Non orthogonal evidence
0.18543881	Non orthogonal evidence
0.28418767	Non orthogonal evidence
0.171378	Non orthogonal evidence
0.702503	Non orthogonal evidence
0.8356351	Non orthogonal evidence
0.12167502	Non orthogonal evidence
0.40779677	Non orthogonal evidence
0.93832743	Non orthogonal evidence
0.60783446	Non orthogonal evidence
0.94176406	Non orthogonal evidence
0.99372447	Non orthogonal evidence
0.39168367	Non orthogonal evidence
0.5153167	Non orthogonal evidence
0.37329885	Non orthogonal evidence
0.39536247	Non orthogonal evidence
0.43052414	Non orthogonal evidence
0.10632412	Non orthogonal evidence
0.29623607	Non orthogonal evidence
0.7784653	Non orthogonal evidence
0.58849573	Non orthogonal evidence
0.5633997	Non orthogonal evidence
0.11781445	Non orthogonal evidence
0.24114695	Non orthogonal evidence
0.12807111	Non orthogonal evidence
0.9936424	Non orthogonal evidence
0.23201913	Non orthogonal evidence
0.09026085	Non orthogonal evidence
0.88191605	Non orthogonal evidence
0.17272924	Non orthogonal evidence
0.11580879	Non orthogonal evidence
0.3480903	Non orthogonal evidence
0.1522975	Non orthogonal evidence
0.15171008	Non orthogonal evidence
0.24104372	Non orthogonal evidence
0.4030693	Non orthogonal evidence
0.7571588	Non orthogonal evidence
0.93153185	Non orthogonal evidence
0.41369703	Non orthogonal evidence
0.42659846	Non orthogonal evidence
0.4067689	Non orthogonal evidence
0.52219886	Non orthogonal evidence
0.28674114	Non orthogonal evidence
0.06909536	Non orthogonal evidence
0.84204847	Non orthogonal evidence
0.3708174	Non orthogonal evidence
0.6445358	Non orthogonal evidence
0.095101096	Non orthogonal evidence
0.15233403	Non orthogonal evidence
0.21562882	Non orthogonal evidence
0.6483373	Non orthogonal evidence
0.9355167	Non orthogonal evidence
0.4533786	Non orthogonal evidence
0.4888957	Non orthogonal evidence
0.42148006	Non orthogonal evidence
0.40737903	Non orthogonal evidence
0.28336737	Non orthogonal evidence
0.8826563	Non orthogonal evidence
0.33570334	Non orthogonal evidence
0.98490715	Non orthogonal evidence
0.33026704	Non orthogonal evidence
0.5779383	Non orthogonal evidence
0.1343351	Non orthogonal evidence
0.6068752	Non orthogonal evidence
0.6293431	Non orthogonal evidence
0.45876887	Non orthogonal evidence
0.54303986	Non orthogonal evidence
0.20005785	Non orthogonal evidence
0.1905776	Non orthogonal evidence
0.51456994	Non orthogonal evidence
0.57852715	Non orthogonal evidence
0.5117245	Non orthogonal evidence
0.63451725	Non orthogonal evidence
0.3687089	Non orthogonal evidence
0.8061586	Non orthogonal evidence
0.65348047	Non orthogonal evidence
0.26959655	Non orthogonal evidence
0.4319472	Non orthogonal evidence
0.26175553	Non orthogonal evidence
0.2538822	Non orthogonal evidence
0.20913729	Non orthogonal evidence
0.5070941	Non orthogonal evidence
0.6596659	Non orthogonal evidence
0.25309846	Non orthogonal evidence
0.9161854	Non orthogonal evidence
0.23082958	Non orthogonal evidence
0.19986962	Non orthogonal evidence
0.20181675	Non orthogonal evidence
0.15538158	Non orthogonal evidence
0.50469655	Non orthogonal evidence
0.98563236	Non orthogonal evidence
0.50748354	Non orthogonal evidence
0.16706167	Non orthogonal evidence
0.43663728	Non orthogonal evidence
0.34834808	Non orthogonal evidence
0.50271225	Non orthogonal evidence
0.7678761	Non orthogonal evidence
0.7070265	Non orthogonal evidence
0.82884294	Non orthogonal evidence
0.9015445	Non orthogonal evidence
0.37179947	Non orthogonal evidence
0.957336	Non orthogonal evidence
0.35509244	Non orthogonal evidence
0.77449626	Non orthogonal evidence
0.7367128	Non orthogonal evidence
0.7592828	Non orthogonal evidence
0.1912016	Non orthogonal evidence
0.132102	Non orthogonal evidence
0.62630385	Non orthogonal evidence
0.20102505	Non orthogonal evidence
0.13528249	Non orthogonal evidence
0.27878162	Non orthogonal evidence
0.71287817	Non orthogonal evidence
0.36107165	Non orthogonal evidence
0.96378857	Non orthogonal evidence
0.95757574	Non orthogonal evidence
0.3747597	Non orthogonal evidence
0.81302744	Non orthogonal evidence
0.9095649	Non orthogonal evidence
0.94262064	Non orthogonal evidence
0.94308734	Non orthogonal evidence
0.22760782	Non orthogonal evidence
0.16795863	Non orthogonal evidence
0.87716925	Non orthogonal evidence
0.5054682	Non orthogonal evidence
0.113004155	Non orthogonal evidence
0.18965526	Non orthogonal evidence
0.35106185	Non orthogonal evidence
0.27055544	Non orthogonal evidence
0.7478767	Non orthogonal evidence
0.29504168	Non orthogonal evidence
0.6972652	Non orthogonal evidence
0.19328952	Non orthogonal evidence
0.4768235	Non orthogonal evidence
0.40891045	Non orthogonal evidence
0.29453194	Non orthogonal evidence
0.27197984	Non orthogonal evidence
0.05569057	Non orthogonal evidence
0.60146815	Non orthogonal evidence
0.020143399	Non orthogonal evidence
0.019913794	Non orthogonal evidence
0.0795426	Non orthogonal evidence
0.018211788	Non orthogonal evidence
0.06702278	Non orthogonal evidence
0.11188627	Non orthogonal evidence
0.014213115	Non orthogonal evidence
0.05626577	Non orthogonal evidence
0.016136529	Non orthogonal evidence
0.1419337	Non orthogonal evidence
0.008177032	Non orthogonal evidence
0.011767863	Non orthogonal evidence
0.067347005	Non orthogonal evidence
0.025946487	Non orthogonal evidence
0.014362361	Non orthogonal evidence
0.0031749215	Non orthogonal evidence
0.0030474598	Non orthogonal evidence
0.07060873	Non orthogonal evidence
0.0048930845	Non orthogonal evidence
0.0030474598	Non orthogonal evidence
0.0030474598	Non orthogonal evidence
0.0030474598	Non orthogonal evidence
0.0093639195	Non orthogonal evidence
0.016777726	Non orthogonal evidence
0.04460571	Non orthogonal evidence
0.0859793	Non orthogonal evidence
0.003411707	Non orthogonal evidence
0.0041984306	Non orthogonal evidence
0.005473481	Non orthogonal evidence
0.0130478665	Non orthogonal evidence
0.0132776415	Non orthogonal evidence
0.06477511	Non orthogonal evidence
0.046525527	Non orthogonal evidence
0.3391539	Non orthogonal evidence
0.94845176	Non orthogonal evidence
0.009532025	Non orthogonal evidence
0.015279872	Non orthogonal evidence
0.46052408	Non orthogonal evidence
0.14734904	Non orthogonal evidence
0.009531471	Non orthogonal evidence
0.031195246	Non orthogonal evidence
0.031635635	Non orthogonal evidence
0.2511979	Non orthogonal evidence
0.011267582	Non orthogonal evidence
0.008968027	Non orthogonal evidence
0.00971826	Non orthogonal evidence
0.7083419	Non orthogonal evidence
0.008968499	Non orthogonal evidence
0.014417201	Non orthogonal evidence
0.029450232	Non orthogonal evidence
0.012062788	Non orthogonal evidence
0.017021477	Non orthogonal evidence
0.012539158	Non orthogonal evidence
0.021858847	Non orthogonal evidence
0.17788756	Non orthogonal evidence
0.14630824	Non orthogonal evidence
0.026158711	Non orthogonal evidence
0.005191813	Non orthogonal evidence
0.02063105	Non orthogonal evidence
0.03796569	Non orthogonal evidence
0.059091642	Non orthogonal evidence
0.041537855	Non orthogonal evidence
0.036435395	Non orthogonal evidence
0.0030474598	Non orthogonal evidence
0.108784065	Non orthogonal evidence
0.021292608	Non orthogonal evidence
0.021569237	Non orthogonal evidence
0.007676775	Non orthogonal evidence
0.022693092	Non orthogonal evidence
0.03017082	Non orthogonal evidence
0.0057181725	Non orthogonal evidence
0.01271696	Non orthogonal evidence
0.008036045	Non orthogonal evidence
0.058870174	Non orthogonal evidence
0.00777367	Non orthogonal evidence
0.014719828	Non orthogonal evidence
0.06968213	Non orthogonal evidence
0.016517973	Non orthogonal evidence
0.008297102	Non orthogonal evidence
0.056306124	Non orthogonal evidence
0.0062338314	Non orthogonal evidence
0.07608767	Non orthogonal evidence
0.030485813	Non orthogonal evidence
0.022101019	Non orthogonal evidence
0.0095458515	Non orthogonal evidence
0.00574639	Non orthogonal evidence
0.006667191	Non orthogonal evidence
0.0059069763	Non orthogonal evidence
0.0060711685	Non orthogonal evidence
0.008645547	Non orthogonal evidence
0.011474621	Non orthogonal evidence
0.017295653	Non orthogonal evidence
0.013290948	Non orthogonal evidence
0.33181694	Non orthogonal evidence
0.021778023	Non orthogonal evidence
0.055660002	Non orthogonal evidence
0.0032365401	Non orthogonal evidence
0.0035446116	Non orthogonal evidence
0.0030474598	Non orthogonal evidence
0.0069074216	Non orthogonal evidence
0.005148911	Non orthogonal evidence
0.22287972	Non orthogonal evidence
0.019016938	Non orthogonal evidence
0.00924082	Non orthogonal evidence
0.05937876	Non orthogonal evidence
0.0064001055	Non orthogonal evidence
0.8866178	Non orthogonal evidence
0.0030474598	Non orthogonal evidence
0.0060272515	Non orthogonal evidence
0.0060292226	Non orthogonal evidence
0.05919908	Non orthogonal evidence
0.0030474598	Non orthogonal evidence
0.023644675	Non orthogonal evidence
0.005960806	Non orthogonal evidence
0.08467295	Non orthogonal evidence
0.010402226	Non orthogonal evidence
0.9994436	Non orthogonal evidence
0.0037165636	Non orthogonal evidence
0.0030474598	Non orthogonal evidence
0.0030474598	Non orthogonal evidence
0.0030474598	Non orthogonal evidence
0.019006262	Non orthogonal evidence
0.30040345	Non orthogonal evidence
0.19696297	Non orthogonal evidence
0.02734642	Non orthogonal evidence
0.19548832	Non orthogonal evidence
0.0032132873	Non orthogonal evidence
0.0030474598	Non orthogonal evidence
0.03648505	Non orthogonal evidence
0.009299872	Non orthogonal evidence
0.07223998	Non orthogonal evidence
0.18035044	Non orthogonal evidence
0.7108685	Non orthogonal evidence
0.12561496	Non orthogonal evidence
0.011177098	Non orthogonal evidence
0.012171558	Non orthogonal evidence
0.02974306	Non orthogonal evidence
0.0077836113	Non orthogonal evidence
0.011740938	Non orthogonal evidence
0.019544028	Non orthogonal evidence
0.0046713864	Non orthogonal evidence
0.0069999364	Non orthogonal evidence
0.022298066	Non orthogonal evidence
0.030351596	Non orthogonal evidence
0.007789697	Non orthogonal evidence
0.23473807	Non orthogonal evidence
0.0531393	Non orthogonal evidence
0.0041253394	Non orthogonal evidence
0.07237222	Non orthogonal evidence
0.004165758	Non orthogonal evidence
0.004804921	Non orthogonal evidence
0.0115675125	Non orthogonal evidence
0.13279662	Non orthogonal evidence
0.0103624975	Non orthogonal evidence
0.0040006563	Non orthogonal evidence
0.0030474598	Non orthogonal evidence
0.008637887	Non orthogonal evidence
0.018296484	Non orthogonal evidence
0.007908336	Non orthogonal evidence
0.00578503	Non orthogonal evidence
0.024819028	Non orthogonal evidence
0.018545488	Non orthogonal evidence
0.022114908	Non orthogonal evidence
0.16103084	Non orthogonal evidence
0.23229687	Non orthogonal evidence
0.051542424	Non orthogonal evidence
0.004111997	Non orthogonal evidence
0.027311563	Non orthogonal evidence
0.03685375	Non orthogonal evidence
0.010974255	Non orthogonal evidence
0.0051456713	Non orthogonal evidence
0.6692908	Non orthogonal evidence
0.76070493	Non orthogonal evidence
0.013812502	Non orthogonal evidence
0.03427146	Non orthogonal evidence
0.0060579237	Non orthogonal evidence
0.004773498	Non orthogonal evidence
0.047473	Non orthogonal evidence
0.016161393	Non orthogonal evidence
0.029648628	Non orthogonal evidence
0.008898275	Non orthogonal evidence
0.026963443	Non orthogonal evidence
0.62581784	Non orthogonal evidence
0.059566785	Non orthogonal evidence
0.07632002	Non orthogonal evidence
0.007531389	Non orthogonal evidence
0.4519166	Non orthogonal evidence
0.009464116	Non orthogonal evidence
0.0044962917	Non orthogonal evidence
0.015019967	Non orthogonal evidence
0.006703764	Non orthogonal evidence
0.004045975	Non orthogonal evidence
0.0030474598	Non orthogonal evidence
0.011358175	Non orthogonal evidence
0.0030474598	Non orthogonal evidence
0.01627659	Non orthogonal evidence
0.062428147	Non orthogonal evidence
0.0055624666	Non orthogonal evidence
0.003815132	Non orthogonal evidence
0.21853423	Non orthogonal evidence
0.5235894	Non orthogonal evidence
0.012081397	Non orthogonal evidence
0.011321778	Non orthogonal evidence
0.39993283	Non orthogonal evidence
0.011283658	Non orthogonal evidence
0.011895927	Non orthogonal evidence
0.08283772	Non orthogonal evidence
0.06329146	Non orthogonal evidence
0.055446234	Non orthogonal evidence
0.05730836	Non orthogonal evidence
0.0168366	Non orthogonal evidence
0.017876554	Non orthogonal evidence
0.01036236	Non orthogonal evidence
0.5870689	Non orthogonal evidence
0.29505998	Non orthogonal evidence
0.2110394	Non orthogonal evidence
0.030658461	Non orthogonal evidence
0.08064036	Non orthogonal evidence
0.6482621	Non orthogonal evidence
0.7859653	Non orthogonal evidence
0.6990408	Non orthogonal evidence
0.30806258	Non orthogonal evidence
0.25645438	Non orthogonal evidence
0.043536644	Non orthogonal evidence
0.26488113	Non orthogonal evidence
0.08555322	Non orthogonal evidence
0.003853851	Non orthogonal evidence
0.003346073	Non orthogonal evidence
0.53948885	Non orthogonal evidence
0.9104456	Non orthogonal evidence
0.7338487	Non orthogonal evidence
0.54431343	Non orthogonal evidence
0.7952164	Non orthogonal evidence
0.95788807	Non orthogonal evidence
0.22051255	Non orthogonal evidence
0.39772606	Non orthogonal evidence
0.99396634	Non orthogonal evidence
0.5798333	Non orthogonal evidence
0.089439966	Non orthogonal evidence
0.007289019	Non orthogonal evidence
0.008395485	Non orthogonal evidence
0.011072265	Non orthogonal evidence
0.8320041	Non orthogonal evidence
0.40998372	Non orthogonal evidence
0.13848074	Non orthogonal evidence
0.019234987	Non orthogonal evidence
0.015926497	Non orthogonal evidence
0.11711694	Non orthogonal evidence
0.3981924	Non orthogonal evidence
0.2620534	Non orthogonal evidence
0.061247397	Non orthogonal evidence
0.12997957	Non orthogonal evidence
0.018450983	Non orthogonal evidence
0.01559879	Non orthogonal evidence
0.063461885	Non orthogonal evidence
0.10813084	Non orthogonal evidence
0.05987082	Non orthogonal evidence
0.1425032	Non orthogonal evidence
0.2882393	Non orthogonal evidence
0.16901729	Non orthogonal evidence
0.113707155	Non orthogonal evidence
0.70840013	Non orthogonal evidence
0.30444258	Non orthogonal evidence
0.99345666	Non orthogonal evidence
0.9243323	Non orthogonal evidence
0.034419656	Non orthogonal evidence
0.15204024	Non orthogonal evidence
0.08088077	Non orthogonal evidence
0.0030474598	Non orthogonal evidence
0.018530171	Non orthogonal evidence
0.026196444	Non orthogonal evidence
0.06341398	Non orthogonal evidence
0.18685003	Non orthogonal evidence
0.14834696	Non orthogonal evidence
0.11554087	Non orthogonal evidence
0.097438425	Non orthogonal evidence
0.05584066	Non orthogonal evidence
0.016744476	Non orthogonal evidence
0.19688131	Non orthogonal evidence
0.32847714	Non orthogonal evidence
0.1532648	Non orthogonal evidence
0.023916828	Non orthogonal evidence
0.18703449	Non orthogonal evidence
0.8809331	Non orthogonal evidence
0.0333076	Non orthogonal evidence
0.7878395	Non orthogonal evidence
0.48881778	Non orthogonal evidence
0.5391381	Non orthogonal evidence
0.19316381	Non orthogonal evidence
0.1890068	Non orthogonal evidence
0.038621016	Non orthogonal evidence
0.026470093	Non orthogonal evidence
0.76722467	Non orthogonal evidence
0.089440174	Non orthogonal evidence
0.38654485	Non orthogonal evidence
0.35027584	Non orthogonal evidence
0.32230097	Non orthogonal evidence
0.13538748	Non orthogonal evidence
0.15048257	Non orthogonal evidence
0.07406166	Non orthogonal evidence
0.1132411	Non orthogonal evidence
0.085026585	Non orthogonal evidence
0.15685305	Non orthogonal evidence
0.21451879	Non orthogonal evidence
0.007485494	Non orthogonal evidence
0.029691124	Non orthogonal evidence
0.11230023	Non orthogonal evidence
0.22348124	Non orthogonal evidence
0.06118931	Non orthogonal evidence
0.47690347	Non orthogonal evidence
0.005458868	Non orthogonal evidence
0.12988342	Non orthogonal evidence
0.55468965	Non orthogonal evidence
0.006324812	Non orthogonal evidence
0.12790118	Non orthogonal evidence
0.06118654	Non orthogonal evidence
0.031513244	Non orthogonal evidence
0.0045374734	Non orthogonal evidence
0.005564297	Non orthogonal evidence
0.00527754	Non orthogonal evidence
0.0060430956	Non orthogonal evidence
0.1483837	Non orthogonal evidence
0.01566134	Non orthogonal evidence
0.20706475	Non orthogonal evidence
0.7068702	Non orthogonal evidence
0.0071045	Non orthogonal evidence
0.20787004	Non orthogonal evidence
0.47693187	Non orthogonal evidence
0.32897556	Non orthogonal evidence
0.29008654	Non orthogonal evidence
0.10965984	Non orthogonal evidence
0.42081597	Non orthogonal evidence
0.11030503	Non orthogonal evidence
0.02029563	Non orthogonal evidence
0.0038575653	Non orthogonal evidence
0.37946025	Non orthogonal evidence
0.060106903	Non orthogonal evidence
0.21385819	Non orthogonal evidence
0.95722985	Non orthogonal evidence
0.028248195	Non orthogonal evidence
0.019955195	Non orthogonal evidence
0.013370878	Non orthogonal evidence
0.1364923	Non orthogonal evidence
0.04921777	Non orthogonal evidence
0.9457612	Non orthogonal evidence
0.028419888	Non orthogonal evidence
0.9669661	Non orthogonal evidence
0.008732257	Non orthogonal evidence
0.0030474598	Non orthogonal evidence
0.0064924485	Non orthogonal evidence
0.006066115	Non orthogonal evidence
0.012434671	Non orthogonal evidence
0.0763989	Non orthogonal evidence
0.134834	Non orthogonal evidence
0.0030973637	Non orthogonal evidence
0.20665129	Non orthogonal evidence
0.24431485	Non orthogonal evidence
0.3737718	Non orthogonal evidence
0.19725502	Non orthogonal evidence
0.0031582743	Non orthogonal evidence
0.09076716	Non orthogonal evidence
0.0030474598	Non orthogonal evidence
0.0030474598	Non orthogonal evidence
0.0030474598	Non orthogonal evidence
0.23003498	Non orthogonal evidence
0.36044332	Non orthogonal evidence
0.5411892	Non orthogonal evidence
0.0030474598	Non orthogonal evidence
0.38083136	Non orthogonal evidence
0.18269956	Non orthogonal evidence
0.25473058	Non orthogonal evidence
0.36016613	Non orthogonal evidence
0.8952008	Non orthogonal evidence
0.4228552	Non orthogonal evidence
0.4849115	Non orthogonal evidence
0.14535339	Non orthogonal evidence
0.10987511	Non orthogonal evidence
0.17040868	Non orthogonal evidence
0.95397764	Non orthogonal evidence
0.028421454	Non orthogonal evidence
0.72793955	Non orthogonal evidence
0.03303121	Non orthogonal evidence
0.019245597	Non orthogonal evidence
0.053823087	Non orthogonal evidence
0.9737159	Non orthogonal evidence
0.718314	Non orthogonal evidence
0.01184051	Non orthogonal evidence
0.0030474598	Non orthogonal evidence
0.23593225	Non orthogonal evidence
0.22745827	Non orthogonal evidence
0.008157823	Non orthogonal evidence
0.4854224	Non orthogonal evidence
0.42153215	Non orthogonal evidence
0.016881881	Non orthogonal evidence
0.0030474598	Non orthogonal evidence
0.094797775	Non orthogonal evidence
0.9832109	Non orthogonal evidence
0.74222475	Non orthogonal evidence
0.52478486	Non orthogonal evidence
0.0139590185	Non orthogonal evidence
0.15079007	Non orthogonal evidence
0.036693037	Non orthogonal evidence
0.009019239	Non orthogonal evidence
0.16411252	Non orthogonal evidence
0.29498222	Non orthogonal evidence
0.034072552	Non orthogonal evidence
0.003129983	Non orthogonal evidence
0.004459772	Non orthogonal evidence
0.14540552	Non orthogonal evidence
0.0030474598	Non orthogonal evidence
0.0030474598	Non orthogonal evidence
0.17532569	Non orthogonal evidence
0.072243415	Non orthogonal evidence
0.02392623	Non orthogonal evidence
0.70287484	Non orthogonal evidence
0.057580203	Non orthogonal evidence
0.021206912	Non orthogonal evidence
0.036350932	Non orthogonal evidence
0.06106738	Non orthogonal evidence
0.21335717	Non orthogonal evidence
0.026291745	Non orthogonal evidence
0.014532799	Non orthogonal evidence
0.0030474598	Non orthogonal evidence
0.059935417	Non orthogonal evidence
0.059252735	Non orthogonal evidence
0.98240846	Non orthogonal evidence
0.4361163	Non orthogonal evidence
0.7427286	Non orthogonal evidence
0.423571	Non orthogonal evidence
0.12095787	Non orthogonal evidence
0.31526896	Non orthogonal evidence
0.48398507	Non orthogonal evidence
0.04507609	Non orthogonal evidence
0.03571723	Non orthogonal evidence
0.017535299	Non orthogonal evidence
0.0032055245	Non orthogonal evidence
0.21135594	Non orthogonal evidence
0.0075989515	Non orthogonal evidence
0.03549163	Non orthogonal evidence
0.107444495	Non orthogonal evidence
0.104083456	Non orthogonal evidence
0.13035683	Non orthogonal evidence
0.1262652	Non orthogonal evidence
0.12824513	Non orthogonal evidence
0.19978502	Non orthogonal evidence
0.44213063	Non orthogonal evidence
0.0065544304	Non orthogonal evidence
0.080782056	Non orthogonal evidence
0.32095036	Non orthogonal evidence
0.00949536	Non orthogonal evidence
0.008965495	Non orthogonal evidence
0.0927807	Non orthogonal evidence
0.13819595	Non orthogonal evidence
0.20177406	Non orthogonal evidence
0.046896305	Non orthogonal evidence
0.15218481	Non orthogonal evidence
0.4807947	Non orthogonal evidence
0.024317184	Non orthogonal evidence
0.20004648	Non orthogonal evidence
0.09678769	Non orthogonal evidence
0.0030474598	Non orthogonal evidence
0.0033890195	Non orthogonal evidence
0.0060274946	Non orthogonal evidence
0.31042904	Non orthogonal evidence
0.10299657	Non orthogonal evidence
0.09752472	Non orthogonal evidence
0.07589042	Non orthogonal evidence
0.041864537	Non orthogonal evidence
0.008267339	Non orthogonal evidence
0.010633396	Non orthogonal evidence
0.2955916	Non orthogonal evidence
0.025949515	Non orthogonal evidence
0.08580237	Non orthogonal evidence
0.037894912	Non orthogonal evidence
0.8942211	Non orthogonal evidence
0.014778317	Non orthogonal evidence
0.024191158	Non orthogonal evidence
0.06273049	Non orthogonal evidence
0.15495487	Non orthogonal evidence
0.024866812	Non orthogonal evidence
0.0098843435	Non orthogonal evidence
0.009436196	Non orthogonal evidence
0.039252896	Non orthogonal evidence
0.12930225	Non orthogonal evidence
0.012474988	Non orthogonal evidence
0.004057181	Non orthogonal evidence
0.021462042	Non orthogonal evidence
0.013874775	Non orthogonal evidence
0.15749305	Non orthogonal evidence
0.9929965	Non orthogonal evidence
0.9833636	Non orthogonal evidence
0.014482609	Non orthogonal evidence
0.014355336	Non orthogonal evidence
0.9999912	Non orthogonal evidence
0.22127067	Non orthogonal evidence
0.08876441	Non orthogonal evidence
0.20008919	Non orthogonal evidence
0.009641776	Non orthogonal evidence
0.0059179966	Non orthogonal evidence
0.00864833	Non orthogonal evidence
0.004150993	Non orthogonal evidence
0.03232153	Non orthogonal evidence
0.0050662844	Non orthogonal evidence
0.09009354	Non orthogonal evidence
0.22703165	Non orthogonal evidence
0.062809534	Non orthogonal evidence
0.05982349	Non orthogonal evidence
0.2395702	Non orthogonal evidence
0.45028478	Non orthogonal evidence
0.84569526	Non orthogonal evidence
0.63098276	Non orthogonal evidence
0.018011713	Non orthogonal evidence
0.18851858	Non orthogonal evidence
0.46709678	Non orthogonal evidence
0.018320281	Non orthogonal evidence
0.0030474598	Non orthogonal evidence
0.70973855	Non orthogonal evidence
0.0037660166	Non orthogonal evidence
0.19863304	Non orthogonal evidence
0.08378177	Non orthogonal evidence
0.029215237	Non orthogonal evidence
0.07155479	Non orthogonal evidence
0.99997854	Non orthogonal evidence
0.04463677	Non orthogonal evidence
0.025786195	Non orthogonal evidence
0.42408156	Non orthogonal evidence
0.14686911	Non orthogonal evidence
0.040756773	Non orthogonal evidence
0.21714778	Non orthogonal evidence
0.26935947	Non orthogonal evidence
0.76459557	Non orthogonal evidence
0.29333162	Non orthogonal evidence
0.26833108	Non orthogonal evidence
0.29208016	Non orthogonal evidence
0.056262292	Non orthogonal evidence
0.3149159	Non orthogonal evidence
0.4343642	Non orthogonal evidence
0.12099549	Non orthogonal evidence
0.99484754	Non orthogonal evidence
0.922688	Non orthogonal evidence
0.5636946	Non orthogonal evidence
0.7576383	Non orthogonal evidence
0.22727422	Non orthogonal evidence
0.07926656	Non orthogonal evidence
0.012846757	Non orthogonal evidence
0.016492862	Non orthogonal evidence
0.0031394437	Non orthogonal evidence
0.016153175	Non orthogonal evidence
0.01774711	Non orthogonal evidence
0.22553453	Non orthogonal evidence
0.014608817	Non orthogonal evidence
0.0057504424	Non orthogonal evidence
0.28472435	Non orthogonal evidence
0.17291425	Non orthogonal evidence
0.040748697	Non orthogonal evidence
0.29340062	Non orthogonal evidence
0.37137237	Non orthogonal evidence
0.1908977	Non orthogonal evidence
0.39367807	Non orthogonal evidence
0.3017042	Non orthogonal evidence
0.027780745	Non orthogonal evidence
0.009989812	Non orthogonal evidence
0.7052648	Non orthogonal evidence
0.12385763	Non orthogonal evidence
0.016601412	Non orthogonal evidence
0.25003442	Non orthogonal evidence
0.007696907	Non orthogonal evidence
0.0034516728	Non orthogonal evidence
0.82089645	Non orthogonal evidence
0.26655647	Non orthogonal evidence
0.02524438	Non orthogonal evidence
0.20773715	Non orthogonal evidence
0.053536765	Non orthogonal evidence
0.9513488	Non orthogonal evidence
0.010574065	Non orthogonal evidence
0.8879147	Non orthogonal evidence
0.09932368	Non orthogonal evidence
0.9863751	Non orthogonal evidence
0.43128097	Non orthogonal evidence
0.6150172	Non orthogonal evidence
0.011887484	Non orthogonal evidence
0.30413312	Non orthogonal evidence
0.6476032	Non orthogonal evidence
0.142244	Non orthogonal evidence
0.19211367	Non orthogonal evidence
0.35318545	Non orthogonal evidence
0.07098578	Non orthogonal evidence
0.06519489	Non orthogonal evidence
0.23306096	Non orthogonal evidence
0.00372914	Non orthogonal evidence
0.0038824126	Non orthogonal evidence
0.16528992	Non orthogonal evidence
0.24711458	Non orthogonal evidence
0.102913685	Non orthogonal evidence
0.53573406	Non orthogonal evidence
0.040154494	Non orthogonal evidence
0.0503601	Non orthogonal evidence
0.41750142	Non orthogonal evidence
0.34109405	Non orthogonal evidence
0.07891519	Non orthogonal evidence
0.72974885	Non orthogonal evidence
0.025584577	Non orthogonal evidence
0.6427341	Non orthogonal evidence
0.14179344	Non orthogonal evidence
0.12679051	Non orthogonal evidence
0.09193656	Non orthogonal evidence
0.1553044	Non orthogonal evidence
0.053454448	Non orthogonal evidence
0.15859513	Non orthogonal evidence
0.144751	Non orthogonal evidence
0.12677278	Non orthogonal evidence
0.014522321	Non orthogonal evidence
0.20208165	Non orthogonal evidence
0.18922295	Non orthogonal evidence
0.941292	Non orthogonal evidence
0.17066939	Non orthogonal evidence
0.86351645	Non orthogonal evidence
0.029998148	Non orthogonal evidence
0.012993672	Non orthogonal evidence
0.79516864	Non orthogonal evidence
0.043105185	Non orthogonal evidence
0.048539784	Non orthogonal evidence
0.0057027237	Non orthogonal evidence
0.08064187	Non orthogonal evidence
0.19594777	Non orthogonal evidence
0.077815324	Non orthogonal evidence
0.090870075	Non orthogonal evidence
0.29213133	Non orthogonal evidence
0.0038321086	Non orthogonal evidence
0.0043098973	Non orthogonal evidence
0.10574254	Non orthogonal evidence
0.28372315	Non orthogonal evidence
0.10693673	Non orthogonal evidence
0.05543019	Non orthogonal evidence
0.00766429	Non orthogonal evidence
0.028126445	Non orthogonal evidence
0.021790357	Non orthogonal evidence
0.33481053	Non orthogonal evidence
0.012444419	Non orthogonal evidence
0.0032202322	Non orthogonal evidence
0.014704745	Non orthogonal evidence
0.016234089	Non orthogonal evidence
0.0051437626	Non orthogonal evidence
0.04346472	Non orthogonal evidence
0.04697193	Non orthogonal evidence
0.21258518	Non orthogonal evidence
0.0030474598	Non orthogonal evidence
0.0030474598	Non orthogonal evidence
0.26924652	Non orthogonal evidence
0.54513854	Non orthogonal evidence
0.0030966485	Non orthogonal evidence
0.0038496964	Non orthogonal evidence
0.1177011	Non orthogonal evidence
0.40769917	Non orthogonal evidence
0.6008715	Non orthogonal evidence
0.13759151	Non orthogonal evidence
0.11020929	Non orthogonal evidence
0.17248926	Non orthogonal evidence
0.013462086	Non orthogonal evidence
0.78512275	Non orthogonal evidence
0.10704017	Non orthogonal evidence
0.017430093	Non orthogonal evidence
0.07828145	Non orthogonal evidence
0.21776178	Non orthogonal evidence
0.008061305	Non orthogonal evidence
0.013893916	Non orthogonal evidence
0.015840877	Non orthogonal evidence
0.0046934425	Non orthogonal evidence
0.07960907	Non orthogonal evidence
0.012219202	Non orthogonal evidence
0.018008526	Non orthogonal evidence
0.005988417	Non orthogonal evidence
0.014000704	Non orthogonal evidence
0.14719981	Non orthogonal evidence
0.028017525	Non orthogonal evidence
0.42189845	Non orthogonal evidence
0.016134597	Non orthogonal evidence
0.22694722	Non orthogonal evidence
0.013756313	Non orthogonal evidence
0.15264954	Non orthogonal evidence
0.21891063	Non orthogonal evidence
0.27867144	Non orthogonal evidence
0.005553682	Non orthogonal evidence
0.96878123	Non orthogonal evidence
0.0090627475	Non orthogonal evidence
0.010730514	Non orthogonal evidence
0.041327372	Non orthogonal evidence
0.042976473	Non orthogonal evidence
0.96100736	Non orthogonal evidence
0.8649411	Non orthogonal evidence
0.8812009	Non orthogonal evidence
0.13406791	Non orthogonal evidence
0.040442523	Non orthogonal evidence
0.27697617	Non orthogonal evidence
0.03188804	Non orthogonal evidence
0.008586793	Non orthogonal evidence
0.0076703625	Non orthogonal evidence
0.0032053157	Non orthogonal evidence
0.90443176	Non orthogonal evidence
0.13098642	Non orthogonal evidence
0.020090334	Non orthogonal evidence
0.034503743	Non orthogonal evidence
0.016104778	Non orthogonal evidence
0.6488531	Non orthogonal evidence
0.14585921	Non orthogonal evidence
0.011396168	Non orthogonal evidence
0.9051902	Non orthogonal evidence
0.0030474598	Non orthogonal evidence
0.0030474598	Non orthogonal evidence
0.005556461	Non orthogonal evidence
0.760868	Non orthogonal evidence
0.05780269	Non orthogonal evidence
0.07062855	Non orthogonal evidence
0.099331446	Non orthogonal evidence
0.07760281	Non orthogonal evidence
0.019787239	Non orthogonal evidence
0.15606332	Non orthogonal evidence
0.094685346	Non orthogonal evidence
0.003272984	Non orthogonal evidence
0.004623859	Non orthogonal evidence
0.013399876	Non orthogonal evidence
0.021066954	Non orthogonal evidence
0.014794217	Non orthogonal evidence
0.011202291	Non orthogonal evidence
0.6907753	Non orthogonal evidence
0.18335581	Non orthogonal evidence
0.06716007	Non orthogonal evidence
0.38706207	Non orthogonal evidence
0.02309447	Non orthogonal evidence
0.0049031368	Non orthogonal evidence
0.0032620358	Non orthogonal evidence
0.72827274	Non orthogonal evidence
0.15213679	Non orthogonal evidence
0.069158114	Non orthogonal evidence
0.09760975	Non orthogonal evidence
0.012856932	Non orthogonal evidence
0.0030474598	Non orthogonal evidence
0.029903462	Non orthogonal evidence
0.033477306	Non orthogonal evidence
0.0054561323	Non orthogonal evidence
0.0127933845	Non orthogonal evidence
0.0114053795	Non orthogonal evidence
0.03065542	Non orthogonal evidence
0.3228424	Non orthogonal evidence
0.19401711	Non orthogonal evidence
0.12948325	Non orthogonal evidence
0.036480557	Non orthogonal evidence
0.3456247	Non orthogonal evidence
0.84398055	Non orthogonal evidence
0.049689297	Non orthogonal evidence
0.10375632	Non orthogonal evidence
0.016825624	Non orthogonal evidence
0.51116544	Non orthogonal evidence
0.050470665	Non orthogonal evidence
0.011809504	Non orthogonal evidence
0.12385804	Non orthogonal evidence
0.93810236	Non orthogonal evidence
0.03261985	Non orthogonal evidence
0.03284952	Non orthogonal evidence
0.29695958	Non orthogonal evidence
0.010509303	Non orthogonal evidence
0.5027323	Non orthogonal evidence
0.0035874613	Non orthogonal evidence
0.767704	Non orthogonal evidence
0.10200078	Non orthogonal evidence
0.053903658	Non orthogonal evidence
0.043876603	Non orthogonal evidence
0.16269347	Non orthogonal evidence
0.39426702	Non orthogonal evidence
0.022310074	Non orthogonal evidence
0.014342396	Non orthogonal evidence
0.45624226	Non orthogonal evidence
0.18232079	Non orthogonal evidence
0.95161974	Non orthogonal evidence
0.8259007	Non orthogonal evidence
0.008734197	Non orthogonal evidence
0.01238333	Non orthogonal evidence
0.16574214	Non orthogonal evidence
0.20478392	Non orthogonal evidence
0.037658572	Non orthogonal evidence
0.22644217	Non orthogonal evidence
0.16916722	Non orthogonal evidence
0.3905325	Non orthogonal evidence
0.781686	Non orthogonal evidence
0.56700665	Non orthogonal evidence
0.15243688	Non orthogonal evidence
0.3367714	Non orthogonal evidence
0.33716133	Non orthogonal evidence
0.126246	Non orthogonal evidence
0.12751749	Non orthogonal evidence
0.18570358	Non orthogonal evidence
0.36748683	Non orthogonal evidence
0.46576762	Non orthogonal evidence
0.43717188	Non orthogonal evidence
0.08560311	Non orthogonal evidence
0.76922894	Non orthogonal evidence
0.9128102	Non orthogonal evidence
0.1620259	Non orthogonal evidence
0.66503507	Non orthogonal evidence
0.02801794	Non orthogonal evidence
0.16559272	Non orthogonal evidence
0.024722237	Non orthogonal evidence
0.14259599	Non orthogonal evidence
0.22361928	Non orthogonal evidence
0.003921348	Non orthogonal evidence
0.0034296121	Non orthogonal evidence
0.14296903	Non orthogonal evidence
0.18621808	Non orthogonal evidence
0.015569083	Non orthogonal evidence
0.22330336	Non orthogonal evidence
0.7621247	Non orthogonal evidence
0.712151	Non orthogonal evidence
0.057324603	Non orthogonal evidence
0.043578353	Non orthogonal evidence
0.5870485	Non orthogonal evidence
0.6508959	Non orthogonal evidence
0.86121804	Non orthogonal evidence
0.7897778	Non orthogonal evidence
0.50561345	Non orthogonal evidence
0.090462126	Non orthogonal evidence
0.1679693	Non orthogonal evidence
0.06678493	Non orthogonal evidence
0.25447217	Non orthogonal evidence
0.013931905	Non orthogonal evidence
0.009473128	Non orthogonal evidence
0.0049070655	Non orthogonal evidence
0.9484091	Non orthogonal evidence
0.9539361	Non orthogonal evidence
0.097685784	Non orthogonal evidence
0.009964971	Non orthogonal evidence
0.06396521	Non orthogonal evidence
0.07671426	Non orthogonal evidence
0.021573644	Non orthogonal evidence
0.3076914	Non orthogonal evidence
0.00559263	Non orthogonal evidence
0.01818595	Non orthogonal evidence
0.0044522355	Non orthogonal evidence
0.04385175	Non orthogonal evidence
0.013047321	Non orthogonal evidence
0.5978796	Non orthogonal evidence
0.02362306	Non orthogonal evidence
0.82274973	Non orthogonal evidence
0.3200302	Non orthogonal evidence
0.1465148	Non orthogonal evidence
0.31286913	Non orthogonal evidence
0.31135008	Non orthogonal evidence
0.38732535	Non orthogonal evidence
0.6590496	Non orthogonal evidence
0.15069465	Non orthogonal evidence
0.03238994	Non orthogonal evidence
0.004586486	Non orthogonal evidence
0.92517704	Non orthogonal evidence
0.5056528	Non orthogonal evidence
0.33532068	Non orthogonal evidence
0.05692694	Non orthogonal evidence
0.2769538	Non orthogonal evidence
0.1945148	Non orthogonal evidence
0.05901143	Non orthogonal evidence
0.09977653	Non orthogonal evidence
0.42824847	Non orthogonal evidence
0.108142495	Non orthogonal evidence
0.13222994	Non orthogonal evidence
0.015410264	Non orthogonal evidence
0.15713495	Non orthogonal evidence
0.14043185	Non orthogonal evidence
0.27740243	Non orthogonal evidence
0.011720307	Non orthogonal evidence
0.042996977	Non orthogonal evidence
0.014345193	Non orthogonal evidence
0.053580884	Non orthogonal evidence
0.30716902	Non orthogonal evidence
0.21785755	Non orthogonal evidence
0.06169424	Non orthogonal evidence
0.008114037	Non orthogonal evidence
0.0061736098	Non orthogonal evidence
0.044705547	Non orthogonal evidence
0.24277155	Non orthogonal evidence
0.017908402	Non orthogonal evidence
0.012837495	Non orthogonal evidence
0.055497155	Non orthogonal evidence
0.88561285	Non orthogonal evidence
0.5812698	Non orthogonal evidence
0.78753	Non orthogonal evidence
0.07740117	Non orthogonal evidence
0.07355091	Non orthogonal evidence
0.031769503	Non orthogonal evidence
0.080621906	Non orthogonal evidence
0.045575466	Non orthogonal evidence
0.028935654	Non orthogonal evidence
0.003865388	Non orthogonal evidence
0.99992144	Non orthogonal evidence
0.03352179	Non orthogonal evidence
0.15844464	Non orthogonal evidence
0.56611377	Non orthogonal evidence
0.04238867	Non orthogonal evidence
0.06365523	Non orthogonal evidence
0.56742626	Non orthogonal evidence
0.26993915	Non orthogonal evidence
0.08532195	Non orthogonal evidence
0.02003412	Non orthogonal evidence
0.06007317	Non orthogonal evidence
0.089115165	Non orthogonal evidence
0.8613739	Non orthogonal evidence
0.19121476	Non orthogonal evidence
0.0058519132	Non orthogonal evidence
0.011030324	Non orthogonal evidence
0.009426516	Non orthogonal evidence
0.0066895103	Non orthogonal evidence
0.59048915	Non orthogonal evidence
0.8769857	Non orthogonal evidence
0.22559643	Non orthogonal evidence
0.3937062	Non orthogonal evidence
0.04337089	Non orthogonal evidence
0.05369288	Non orthogonal evidence
0.7132477	Non orthogonal evidence
0.006711386	Non orthogonal evidence
0.05681615	Non orthogonal evidence
0.15725802	Non orthogonal evidence
0.18753077	Non orthogonal evidence
0.4772664	Non orthogonal evidence
0.91923887	Non orthogonal evidence
0.49802232	Non orthogonal evidence
0.23026042	Non orthogonal evidence
0.8436437	Non orthogonal evidence
0.058721606	Non orthogonal evidence
0.1503799	Non orthogonal evidence
0.26410577	Non orthogonal evidence
0.0068577123	Non orthogonal evidence
0.009008515	Non orthogonal evidence
0.23367435	Non orthogonal evidence
0.016227115	Non orthogonal evidence
0.0126079125	Non orthogonal evidence
0.020353556	Non orthogonal evidence
0.012774087	Non orthogonal evidence
0.1710647	Non orthogonal evidence
0.026125852	Non orthogonal evidence
0.2874378	Non orthogonal evidence
0.42918798	Non orthogonal evidence
0.063773915	Non orthogonal evidence
0.13836046	Non orthogonal evidence
0.012478807	Non orthogonal evidence
0.109524205	Non orthogonal evidence
0.04579184	Non orthogonal evidence
0.43207696	Non orthogonal evidence
0.9468368	Non orthogonal evidence
0.03732903	Non orthogonal evidence
0.8753901	Non orthogonal evidence
0.69608617	Non orthogonal evidence
0.19369534	Non orthogonal evidence
0.16133837	Non orthogonal evidence
0.21347268	Non orthogonal evidence
0.06540796	Non orthogonal evidence
0.0077572432	Non orthogonal evidence
0.004127395	Non orthogonal evidence
0.029302444	Non orthogonal evidence
0.19828573	Non orthogonal evidence
0.39056775	Non orthogonal evidence
0.019768871	Non orthogonal evidence
0.687631	Non orthogonal evidence
0.14468814	Non orthogonal evidence
0.20304014	Non orthogonal evidence
0.12448822	Non orthogonal evidence
0.9009246	Non orthogonal evidence
0.578828	Non orthogonal evidence
0.038135596	Non orthogonal evidence
0.010946545	Non orthogonal evidence
0.45570666	Non orthogonal evidence
0.12875178	Non orthogonal evidence
0.2131645	Non orthogonal evidence
0.89264023	Non orthogonal evidence
0.09157317	Non orthogonal evidence
0.028427223	Non orthogonal evidence
0.046018243	Non orthogonal evidence
0.017089235	Non orthogonal evidence
0.010898924	Non orthogonal evidence
0.16193478	Non orthogonal evidence
0.3380398	Non orthogonal evidence
0.013004647	Non orthogonal evidence
0.014007545	Non orthogonal evidence
0.050328795	Non orthogonal evidence
0.17605688	Non orthogonal evidence
0.9688748	Non orthogonal evidence
0.018916806	Non orthogonal evidence
0.017560726	Non orthogonal evidence
0.0067486446	Non orthogonal evidence
0.017599275	Non orthogonal evidence
0.6260329	Non orthogonal evidence
0.084524244	Non orthogonal evidence
0.10516756	Non orthogonal evidence
0.12495269	Non orthogonal evidence
0.18437251	Non orthogonal evidence
0.058265448	Non orthogonal evidence
0.040974557	Non orthogonal evidence
0.14066198	Non orthogonal evidence
0.14421992	Non orthogonal evidence
0.58509654	Non orthogonal evidence
0.28680095	Non orthogonal evidence
0.05096271	Non orthogonal evidence
0.00809875	Non orthogonal evidence
0.015360444	Non orthogonal evidence
0.009108781	Non orthogonal evidence
0.0037622848	Non orthogonal evidence
0.009625126	Non orthogonal evidence
0.033660494	Non orthogonal evidence
0.031940557	Non orthogonal evidence
0.22785527	Non orthogonal evidence
0.054563534	Non orthogonal evidence
0.84108317	Non orthogonal evidence
0.09513572	Non orthogonal evidence
0.9999229	Non orthogonal evidence
0.06421209	Non orthogonal evidence
0.2809346	Non orthogonal evidence
0.0042364243	Non orthogonal evidence
0.0030474598	Non orthogonal evidence
0.0030474598	Non orthogonal evidence
0.007153313	Non orthogonal evidence
0.004253858	Non orthogonal evidence
0.14796872	Non orthogonal evidence
0.35480225	Non orthogonal evidence
0.19951795	Non orthogonal evidence
0.9658401	Non orthogonal evidence
0.055835206	Non orthogonal evidence
0.99770606	Non orthogonal evidence
0.015691876	Non orthogonal evidence
0.50088894	Non orthogonal evidence
0.85487056	Non orthogonal evidence
0.69371206	Non orthogonal evidence
0.003133127	Non orthogonal evidence
0.008841352	Non orthogonal evidence
0.005482734	Non orthogonal evidence
0.0030474598	Non orthogonal evidence
0.0030474598	Non orthogonal evidence
0.30224556	Non orthogonal evidence
0.07718024	Non orthogonal evidence
0.03073222	Non orthogonal evidence
0.13253325	Non orthogonal evidence
0.054382563	Non orthogonal evidence
0.039817832	Non orthogonal evidence
0.08005559	Non orthogonal evidence
0.27770466	Non orthogonal evidence
0.9487812	Non orthogonal evidence
0.95774776	Non orthogonal evidence
0.27464917	Non orthogonal evidence
0.10147398	Non orthogonal evidence
0.3795286	Non orthogonal evidence
0.18020597	Non orthogonal evidence
0.020785023	Non orthogonal evidence
0.0096436655	Non orthogonal evidence
0.028821923	Non orthogonal evidence
0.0035014648	Non orthogonal evidence
0.006056256	Non orthogonal evidence
0.05838916	Non orthogonal evidence
0.07547756	Non orthogonal evidence
0.014478922	Non orthogonal evidence
0.056892715	Non orthogonal evidence
0.01807534	Non orthogonal evidence
0.18596467	Non orthogonal evidence
0.17750505	Non orthogonal evidence
0.23903854	Non orthogonal evidence
0.024250712	Non orthogonal evidence
0.0058424533	Non orthogonal evidence
0.014567478	Non orthogonal evidence
0.0045004985	Non orthogonal evidence
0.013554535	Non orthogonal evidence
0.064715326	Non orthogonal evidence
0.775888	Non orthogonal evidence
0.8190441	Non orthogonal evidence
0.6586808	Non orthogonal evidence
0.056098793	Non orthogonal evidence
0.055786885	Non orthogonal evidence
0.42421654	Non orthogonal evidence
0.32239023	Non orthogonal evidence
0.017286522	Non orthogonal evidence
0.1970222	Non orthogonal evidence
0.064396866	Non orthogonal evidence
0.23849241	Non orthogonal evidence
0.18473835	Non orthogonal evidence
0.02922179	Non orthogonal evidence
0.050832607	Non orthogonal evidence
0.8248912	Non orthogonal evidence
0.0901283	Non orthogonal evidence
0.004831544	Non orthogonal evidence
0.013918398	Non orthogonal evidence
0.0031930916	Non orthogonal evidence
0.35986334	Non orthogonal evidence
0.95818996	Non orthogonal evidence
0.8438213	Non orthogonal evidence
0.042312276	Non orthogonal evidence
0.09857079	Non orthogonal evidence
0.23287214	Non orthogonal evidence
0.047710583	Non orthogonal evidence
0.9385552	Non orthogonal evidence
0.5837151	Non orthogonal evidence
0.1731411	Non orthogonal evidence
0.49119705	Non orthogonal evidence
0.11310721	Non orthogonal evidence
0.42832825	Non orthogonal evidence
0.4145227	Non orthogonal evidence
0.07043543	Non orthogonal evidence
0.12933847	Non orthogonal evidence
0.037391502	Non orthogonal evidence
0.644252	Non orthogonal evidence
0.013668306	Non orthogonal evidence
0.27035433	Non orthogonal evidence
0.018325513	Non orthogonal evidence
0.025508916	Non orthogonal evidence
0.013440591	Non orthogonal evidence
0.34443516	Non orthogonal evidence
0.9607357	Non orthogonal evidence
0.71543807	Non orthogonal evidence
0.02337512	Non orthogonal evidence
0.012833592	Non orthogonal evidence
0.017652366	Non orthogonal evidence
0.2211573	Non orthogonal evidence
0.15338409	Non orthogonal evidence
0.8146555	Non orthogonal evidence
0.105555385	Non orthogonal evidence
0.103509404	Non orthogonal evidence
0.025658531	Non orthogonal evidence
0.11134948	Non orthogonal evidence
0.069248885	Non orthogonal evidence
0.010368573	Non orthogonal evidence
0.21860713	Non orthogonal evidence
0.34374285	Non orthogonal evidence
0.28567934	Non orthogonal evidence
0.037604146	Non orthogonal evidence
0.09120103	Non orthogonal evidence
0.40388745	Non orthogonal evidence
0.45156965	Non orthogonal evidence
0.02679435	Non orthogonal evidence
0.481455	Non orthogonal evidence
0.25049198	Non orthogonal evidence
0.11625328	Non orthogonal evidence
0.26931238	Non orthogonal evidence
0.5508563	Non orthogonal evidence
0.1537337	Non orthogonal evidence
0.31360328	Non orthogonal evidence
0.08077007	Non orthogonal evidence
0.087567195	Non orthogonal evidence
0.27643153	Non orthogonal evidence
0.494506	Non orthogonal evidence
0.53321135	Non orthogonal evidence
0.8724669	Non orthogonal evidence
0.7939897	Non orthogonal evidence
0.2223703	Non orthogonal evidence
0.6624776	Non orthogonal evidence
0.18779689	Non orthogonal evidence
0.24156947	Non orthogonal evidence
0.06983376	Non orthogonal evidence
0.13546331	Non orthogonal evidence
0.043807883	Non orthogonal evidence
0.045986485	Non orthogonal evidence
0.11456931	Non orthogonal evidence
0.25802407	Non orthogonal evidence
0.33653244	Non orthogonal evidence
0.07799355	Non orthogonal evidence
0.2120661	Non orthogonal evidence
0.3409151	Non orthogonal evidence
0.04016406	Non orthogonal evidence
0.005757063	Non orthogonal evidence
0.0067522866	Non orthogonal evidence
0.9943634	Non orthogonal evidence
0.9940561	Non orthogonal evidence
0.9933915	Non orthogonal evidence
0.04231683	Non orthogonal evidence
0.014609668	Non orthogonal evidence
0.014761442	Non orthogonal evidence
0.01148723	Non orthogonal evidence
0.046893194	Non orthogonal evidence
0.04524137	Non orthogonal evidence
0.120974444	Non orthogonal evidence
0.012311914	Non orthogonal evidence
0.008382042	Non orthogonal evidence
0.012688744	Non orthogonal evidence
0.16114941	Non orthogonal evidence
0.13783085	Non orthogonal evidence
0.10366319	Non orthogonal evidence
0.14979559	Non orthogonal evidence
0.050980475	Non orthogonal evidence
0.9179048	Non orthogonal evidence
0.704248	Non orthogonal evidence
0.3575304	Non orthogonal evidence
0.014898026	Non orthogonal evidence
0.026083024	Non orthogonal evidence
0.028622428	Non orthogonal evidence
0.4199325	Non orthogonal evidence
0.040945962	Non orthogonal evidence
0.1376175	Non orthogonal evidence
0.61664647	Non orthogonal evidence
0.56233245	Non orthogonal evidence
0.5815513	Non orthogonal evidence
0.49458414	Non orthogonal evidence
0.20273092	Non orthogonal evidence
0.12202719	Non orthogonal evidence
0.25131166	Non orthogonal evidence
0.87745917	Non orthogonal evidence
0.9816545	Non orthogonal evidence
0.99494344	Non orthogonal evidence
0.007813918	Non orthogonal evidence
0.017585358	Non orthogonal evidence
0.022786321	Non orthogonal evidence
0.034634937	Non orthogonal evidence
0.030484905	Non orthogonal evidence
0.037639525	Non orthogonal evidence
0.14986272	Non orthogonal evidence
0.022453506	Non orthogonal evidence
0.02345572	Non orthogonal evidence
0.017282285	Non orthogonal evidence
0.028935833	Non orthogonal evidence
0.028758848	Non orthogonal evidence
0.16386771	Non orthogonal evidence
0.12564838	Non orthogonal evidence
0.15877624	Non orthogonal evidence
0.56624025	Non orthogonal evidence
0.15716691	Non orthogonal evidence
0.1978357	Non orthogonal evidence
0.734666	Non orthogonal evidence
0.19396992	Non orthogonal evidence
0.33315787	Non orthogonal evidence
0.16722532	Non orthogonal evidence
0.46498555	Non orthogonal evidence
0.49705923	Non orthogonal evidence
0.039950207	Non orthogonal evidence
0.17938906	Non orthogonal evidence
0.020803226	Non orthogonal evidence
0.08243456	Non orthogonal evidence
0.2921348	Non orthogonal evidence
0.37201425	Non orthogonal evidence
0.58891684	Non orthogonal evidence
0.053234573	Non orthogonal evidence
0.124617055	Non orthogonal evidence
0.3010813	Non orthogonal evidence
0.57688665	Non orthogonal evidence
0.624	Non orthogonal evidence
0.11148942	Non orthogonal evidence
0.5549843	Non orthogonal evidence
0.18359834	Non orthogonal evidence
0.6549348	Non orthogonal evidence
0.10089	Non orthogonal evidence
0.027911426	Non orthogonal evidence
0.010833154	Non orthogonal evidence
0.09069887	Non orthogonal evidence
0.13367602	Non orthogonal evidence
0.0050417366	Non orthogonal evidence
0.004720457	Non orthogonal evidence
0.5444087	Non orthogonal evidence
0.0118443165	Non orthogonal evidence
0.05708694	Non orthogonal evidence
0.46142355	Non orthogonal evidence
0.3056782	Non orthogonal evidence
0.1759181	Non orthogonal evidence
0.9836639	Non orthogonal evidence
0.8309819	Non orthogonal evidence
0.3888911	Non orthogonal evidence
0.054972008	Non orthogonal evidence
0.02598328	Non orthogonal evidence
0.07509903	Non orthogonal evidence
0.08533616	Non orthogonal evidence
0.21649046	Non orthogonal evidence
0.043809026	Non orthogonal evidence
0.003303978	Non orthogonal evidence
0.1008263	Non orthogonal evidence
0.17433935	Non orthogonal evidence
0.18354203	Non orthogonal evidence
0.30733272	Non orthogonal evidence
0.061354693	Non orthogonal evidence
0.15924524	Non orthogonal evidence
0.1257857	Non orthogonal evidence
0.03245678	Non orthogonal evidence
0.21878515	Non orthogonal evidence
0.37192547	Non orthogonal evidence
0.13550413	Non orthogonal evidence
0.25353843	Non orthogonal evidence
0.031792488	Non orthogonal evidence
0.0105315205	Non orthogonal evidence
0.020460071	Non orthogonal evidence
0.046907157	Non orthogonal evidence
0.11878913	Non orthogonal evidence
0.41024244	Non orthogonal evidence
0.15632859	Non orthogonal evidence
0.2808173	Non orthogonal evidence
0.52616006	Non orthogonal evidence
0.51896554	Non orthogonal evidence
0.019940745	Non orthogonal evidence
0.04945261	Non orthogonal evidence
0.05656274	Non orthogonal evidence
0.018497745	Non orthogonal evidence
0.030292185	Non orthogonal evidence
0.97996473	Non orthogonal evidence
0.82123417	Non orthogonal evidence
0.99092674	Non orthogonal evidence
0.34412932	Non orthogonal evidence
0.07865632	Non orthogonal evidence
0.34158537	Non orthogonal evidence
0.11473214	Non orthogonal evidence
0.0049343477	Non orthogonal evidence
0.01315483	Non orthogonal evidence
0.014987003	Non orthogonal evidence
0.016634366	Non orthogonal evidence
0.035312705	Non orthogonal evidence
0.10785866	Non orthogonal evidence
0.009449345	Non orthogonal evidence
0.91679937	Non orthogonal evidence
[truncated: 998,000+ more rows]
