# Supplementary material for: Prediction of m6A and m5C at single-molecule resolution reveals a transcriptome-wide co-occurrence of RNA modifications
Source: Nat Commun. 2024 May 9;15:3899. doi: 10.1038/s41467-024-47953-7 (PMC11082244; doi:10.1038/s41467-024-47953-7)
Supplement: Supplementary file 16 — Source Data [file 41467_2024_47953_MOESM16_ESM.zip › source_data_2024_04_07/Figure_2_b_lower_panel.csv]

	FPR	TPR
0.7_0.3	[0.0, 0.0, 0.0, 0.0, 0.0, 0.0, 0.0, 0.0, 0.0, 0.0, 0.0, 0.0, 0.0, 0.0, 0.0, 0.0, 0.0, 0.0, 0.0, 0.0, 0.0, 0.0, 0.0, 0.0, 0.0, 0.0, 0.0, 0.0, 0.0, 0.0, 8.787964004499438e-06, 8.787964004499438e-06, 8.787964004499438e-06, 8.787964004499438e-06, 8.787964004499438e-06, 8.787964004499438e-06, 8.787964004499438e-06, 8.787964004499438e-06, 8.787964004499438e-06, 8.787964004499438e-06, 8.787964004499438e…	[0.0, 8.564503558551229e-06, 0.00034258014234204916, 0.0003597091494591516, 0.00104486943414325, 0.0010619984412603522, 0.0014302720942780552, 0.0014474011013951575, 0.0015159171298635675, 0.00153304613698067, 0.0016786426974760408, 0.0016957717045931432, 0.0017300297188273482, 0.0017471587259444506, 0.001875626279322719, 0.0018927552864398216, 0.0019184487971154753, 0.0019355778042325776, 0.0024…
0.8_0.2	[0.0, 0.0, 0.0, 0.0, 0.0, 0.0, 0.0, 0.0, 0.0, 0.0, 0.0, 0.0, 0.0, 0.0, 0.0, 0.0, 0.0, 0.0, 0.0, 0.0, 0.0, 0.0, 0.0, 0.0, 0.0, 0.0, 0.0, 0.0, 0.0, 0.0, 1.1479079377833897e-05, 1.1479079377833897e-05, 1.1479079377833897e-05, 1.1479079377833897e-05, 1.1479079377833897e-05, 1.1479079377833897e-05, 1.1479079377833897e-05, 1.1479079377833897e-05, 1.1479079377833897e-05, 1.1479079377833897e-05, 1.147907…	[0.0, 1.095290251916758e-05, 0.0004381161007667032, 0.0004600219058050383, 0.0013362541073384446, 0.0013581599123767799, 0.0018291347207009857, 0.001851040525739321, 0.0019386637458926616, 0.0019605695509309967, 0.0021467688937568457, 0.002168674698795181, 0.002212486308871851, 0.0022343921139101864, 0.0023986856516977, 0.002420591456736035, 0.002453450164293538, 0.002475355969331873, 0.003088718…
0.9_0.1	[0.0, 0.0, 0.0, 0.0, 0.0, 0.0, 0.0, 0.0, 0.0, 0.0, 0.0, 0.0, 0.0, 0.0, 0.0, 0.0, 0.0, 0.0, 0.0, 0.0, 0.0, 0.0, 0.0, 0.0, 0.0, 0.0, 0.0, 0.0, 0.0, 0.0, 1.8515775440675455e-05, 1.8515775440675455e-05, 1.8515775440675455e-05, 1.8515775440675455e-05, 1.8515775440675455e-05, 1.8515775440675455e-05, 1.8515775440675455e-05, 1.8515775440675455e-05, 1.8515775440675455e-05, 1.8515775440675455e-05, 1.851577…	[0.0, 1.707096399733693e-05, 0.0006828385598934771, 0.0007169804878881511, 0.0020826576076751055, 0.0021167995356697793, 0.0028508509875552674, 0.0028849929155499413, 0.0030215606275286367, 0.0030557025555233105, 0.003345908943478038, 0.003380050871472712, 0.0034483347274620597, 0.0034824766554567336, 0.0037385411154167874, 0.0037726830434114613, 0.003823895935403472, 0.0038580378633981463, 0.004…
0.9_0.2	[0.0, 0.0, 0.0, 0.0, 0.0, 0.0, 0.0, 0.0, 0.0, 0.0, 0.0, 0.0, 0.0, 0.0, 0.0, 0.0, 0.0, 0.0, 0.0, 0.0, 0.0, 0.0, 0.0, 0.0, 0.0, 0.0, 0.0, 0.0, 0.0, 0.0, 1.2532741787920944e-05, 1.2532741787920944e-05, 1.2532741787920944e-05, 1.2532741787920944e-05, 1.2532741787920944e-05, 1.2532741787920944e-05, 1.2532741787920944e-05, 1.2532741787920944e-05, 1.2532741787920944e-05, 1.2532741787920944e-05, 1.253274…	[0.0, 1.4815034296804398e-05, 0.0005926013718721758, 0.0006222314404657847, 0.0018074341842101364, 0.0018370642528037452, 0.0024741107275663343, 0.002503740796159943, 0.002622261070534378, 0.002651891139127987, 0.002903746722173662, 0.002933376790767271, 0.0029926369279544883, 0.003022266996548097, 0.003244492511000163, 0.003274122579593772, 0.0033185676824841847, 0.003348197751077794, 0.00417783…
0.9_0.3	[0.0, 0.0, 0.0, 0.0, 0.0, 0.0, 0.0, 0.0, 0.0, 0.0, 0.0, 0.0, 0.0, 0.0, 0.0, 0.0, 0.0, 0.0, 0.0, 0.0, 0.0, 0.0, 0.0, 0.0, 0.0, 0.0, 0.0, 0.0, 0.0, 0.0, 1.0199190184299367e-05, 1.0199190184299367e-05, 1.0199190184299367e-05, 1.0199190184299367e-05, 1.0199190184299367e-05, 1.0199190184299367e-05, 1.0199190184299367e-05, 1.0199190184299367e-05, 1.0199190184299367e-05, 1.0199190184299367e-05, 1.019919…	[0.0, 1.3037129745515227e-05, 0.0005214851898206091, 0.0005475594493116395, 0.0015905298289528578, 0.0016166040884438883, 0.002177200667501043, 0.0022032749269920732, 0.0023075719649561953, 0.0023336462244472255, 0.0025552774301209847, 0.002581351689612015, 0.002633500208594076, 0.0026595744680851063, 0.0028551314142678348, 0.002881205673758865, 0.002920317062995411, 0.0029463913224864412, 0.0036…
0.5_0.5	[0.0, 0.0, 0.0, 0.0, 0.0, 0.0, 0.0, 0.0, 0.0, 0.0, 0.0, 0.0, 0.0, 0.0, 0.0, 0.0, 0.0, 0.0, 0.0, 0.0, 0.0, 0.0, 0.0, 0.0, 0.0, 0.0, 0.0, 0.0, 0.0, 0.0, 6.2491797951518865e-06, 6.2491797951518865e-06, 6.2491797951518865e-06, 6.2491797951518865e-06, 6.2491797951518865e-06, 6.2491797951518865e-06, 6.2491797951518865e-06, 6.2491797951518865e-06, 6.2491797951518865e-06, 6.2491797951518865e-06, 6.249179…	[0.0, 6.250429717043047e-06, 0.0002500171886817219, 0.00026251804811580794, 0.0007625524254792517, 0.0007750532849133378, 0.0010438217627461888, 0.001056322622180275, 0.0011063260599166193, 0.0011188269193507054, 0.0012250842245404372, 0.0012375850839745233, 0.0012625868028426955, 0.0012750876622767814, 0.0013688441080324273, 0.0013813449674665134, 0.0014000962566176425, 0.0014125971160517286, 0.…
