# Supplementary material for: Prediction of m6A and m5C at single-molecule resolution reveals a transcriptome-wide co-occurrence of RNA modifications
Source: Nat Commun. 2024 May 9;15:3899. doi: 10.1038/s41467-024-47953-7 (PMC11082244; doi:10.1038/s41467-024-47953-7)
Supplement: Supplementary file 16 — Source Data [file 41467_2024_47953_MOESM16_ESM.zip › source_data_2024_04_07/Figure_5_c.csv]

m6A	m5C	Unmodified	id
True	True	False	ENST00000002165.11
True	True	False	ENST00000000412.8
True	False	False	ENST00000000442.11
True	False	False	ENST00000002501.11
True	False	False	ENST00000006015.4
True	False	False	ENST00000007264.7
True	False	False	ENST00000007390.3
True	False	False	ENST00000009041.12
True	False	False	ENST00000011619.6
True	False	False	ENST00000011691.6
True	False	False	ENST00000013070.11
True	True	False	ENST00000013807.9
True	True	False	ENST00000016171.6
True	False	False	ENST00000023939.8
True	False	False	ENST00000026218.9
True	False	False	ENST00000029410.10
True	False	False	ENST00000035307.6
True	False	False	ENST00000037869.7
True	False	False	ENST00000040663.8
True	False	False	ENST00000043402.8
True	False	False	ENST00000046640.9
True	False	False	ENST00000054650.8
True	False	False	ENST00000054666.11
True	True	False	ENST00000054950.4
True	False	False	ENST00000072869.9
True	False	False	ENST00000078429.9
True	True	False	ENST00000156825.5
True	False	False	ENST00000081029.8
True	False	False	ENST00000155674.9
True	False	False	ENST00000162044.14
True	True	False	ENST00000158771.9
True	False	False	ENST00000159111.9
True	False	False	ENST00000160298.9
True	False	False	ENST00000162749.7
True	False	False	ENST00000166345.8
True	False	False	ENST00000170168.9
True	False	False	ENST00000170447.12
True	False	False	ENST00000171111.10
True	False	False	ENST00000177742.7
True	False	False	ENST00000174618.5
True	False	False	ENST00000178640.10
True	False	False	ENST00000184956.11
True	False	False	ENST00000188312.7
True	True	False	ENST00000188376.9
True	False	False	ENST00000193403.10
True	False	False	ENST00000194118.8
True	False	False	ENST00000194530.8
True	True	False	ENST00000196061.5
True	False	False	ENST00000196482.4
True	False	False	ENST00000197268.13
True	False	False	ENST00000198939.6
True	False	False	ENST00000199320.9
True	False	False	ENST00000199814.9
True	False	False	ENST00000200453.6
True	False	False	ENST00000202017.6
True	False	False	ENST00000204549.9
True	False	False	ENST00000204566.7
True	False	False	ENST00000205194.5
True	True	False	ENST00000204961.5
True	True	False	ENST00000205402.10
True	False	False	ENST00000205636.4
True	False	False	ENST00000206380.8
True	False	False	ENST00000211379.9
True	False	False	ENST00000214869.7
True	False	False	ENST00000215071.9
True	False	False	ENST00000215570.8
True	False	False	ENST00000215574.9
True	False	False	ENST00000215659.13
True	False	False	ENST00000215742.9
True	False	False	ENST00000215790.12
True	False	False	ENST00000215832.11
True	True	False	ENST00000215917.11
True	False	False	ENST00000215919.3
True	False	False	ENST00000215941.9
True	False	False	ENST00000215957.10
True	False	False	ENST00000216034.6
True	False	False	ENST00000216038.6
True	False	False	ENST00000216039.9
True	False	False	ENST00000216044.10
True	True	False	ENST00000216121.12
True	False	False	ENST00000216080.5
True	False	False	ENST00000216083.6
True	False	False	ENST00000216122.9
True	False	False	ENST00000216146.9
True	False	False	ENST00000216160.11
True	True	False	ENST00000216181.11
True	False	False	ENST00000216185.7
True	False	False	ENST00000216187.10
True	False	False	ENST00000216237.10
True	False	False	ENST00000216259.8
True	False	False	ENST00000216264.13
True	False	False	ENST00000216268.6
True	False	False	ENST00000216277.13
True	False	False	ENST00000216392.8
True	True	False	ENST00000216410.8
True	False	False	ENST00000216452.9
True	False	False	ENST00000216484.7
True	False	False	ENST00000216489.8
True	True	False	ENST00000216714.8
True	False	False	ENST00000216727.9
True	False	False	ENST00000216780.9
True	False	False	ENST00000216756.11
True	True	False	ENST00000216797.10
True	False	False	ENST00000216799.9
True	False	False	ENST00000216832.9
True	False	False	ENST00000216877.10
True	True	False	ENST00000216879.9
True	False	False	ENST00000216962.9
True	False	False	ENST00000217109.9
True	False	False	ENST00000217233.9
True	False	False	ENST00000217426.7
True	False	False	ENST00000217381.3
True	False	False	ENST00000217446.8
True	False	False	ENST00000217515.11
True	False	False	ENST00000218652.11
True	False	False	ENST00000219066.5
True	False	False	ENST00000219069.6
True	False	False	ENST00000219091.9
True	True	False	ENST00000219097.7
True	False	False	ENST00000219139.8
True	True	False	ENST00000219204.8
True	False	False	ENST00000219240.9
True	False	False	ENST00000219281.8
True	False	False	ENST00000219313.9
True	False	False	ENST00000219315.9
True	False	False	ENST00000219548.9
True	False	False	ENST00000219400.8
True	False	False	ENST00000219409.8
True	False	False	ENST00000219473.12
True	False	False	ENST00000219611.7
True	False	False	ENST00000219782.10
True	False	False	ENST00000219794.11
True	False	False	ENST00000220003.14
True	True	False	ENST00000219837.12
True	False	False	ENST00000220058.9
True	True	False	ENST00000220166.10
True	True	False	ENST00000220325.9
True	False	False	ENST00000220509.10
True	False	False	ENST00000220514.8
True	False	False	ENST00000220562.9
True	False	False	ENST00000220584.9
True	False	False	ENST00000220659.11
True	False	False	ENST00000220809.9
True	False	False	ENST00000220966.10
True	False	False	ENST00000221130.11
True	False	False	ENST00000221265.8
True	False	False	ENST00000221431.11
True	False	False	ENST00000221462.9
True	False	False	ENST00000221554.13
True	False	False	ENST00000221573.11
True	True	False	ENST00000221665.5
True	False	False	ENST00000222005.7
True	False	False	ENST00000221856.11
True	True	False	ENST00000221930.6
True	False	False	ENST00000221957.9
True	False	False	ENST00000221975.6
True	False	False	ENST00000222214.10
True	False	False	ENST00000222219.8
True	False	False	ENST00000222224.4
True	False	False	ENST00000222254.13
True	False	False	ENST00000222329.9
True	False	False	ENST00000222402.8
True	True	False	ENST00000222547.8
True	False	False	ENST00000222567.6
True	True	False	ENST00000222673.6
True	False	False	ENST00000222726.4
True	False	False	ENST00000222800.8
True	False	False	ENST00000223073.6
True	False	False	ENST00000223324.3
True	False	False	ENST00000223369.3
True	True	False	ENST00000223368.7
True	True	False	ENST00000223459.11
True	False	False	ENST00000225174.8
True	False	False	ENST00000225296.8
True	False	False	ENST00000225394.8
True	False	False	ENST00000225504.8
True	False	False	ENST00000225525.4
True	True	False	ENST00000225519.5
True	False	False	ENST00000225603.9
True	False	False	ENST00000225609.10
True	False	False	ENST00000225648.4
True	False	False	ENST00000225665.12
True	False	False	ENST00000225777.8
True	False	False	ENST00000225729.8
True	False	False	ENST00000225972.8
True	False	False	ENST00000225916.10
True	False	False	ENST00000225927.7
True	True	False	ENST00000225983.10
True	False	False	ENST00000226004.8
True	True	False	ENST00000226230.8
True	False	False	ENST00000226574.9
True	False	False	ENST00000226760.5
True	False	False	ENST00000227266.10
True	True	False	ENST00000227471.7
True	False	False	ENST00000227525.8
True	False	False	ENST00000228251.9
True	True	False	ENST00000228318.8
True	False	False	ENST00000228437.10
True	False	False	ENST00000228495.11
True	False	False	ENST00000228506.8
True	False	False	ENST00000228510.8
True	False	False	ENST00000228799.7
True	False	False	ENST00000229201.4
True	False	False	ENST00000229314.10
True	True	False	ENST00000229328.10
True	False	False	ENST00000229340.10
True	False	False	ENST00000229379.3
True	True	False	ENST00000229595.6
True	False	False	ENST00000229758.8
True	False	False	ENST00000229769.3
True	False	False	ENST00000229854.12
True	False	False	ENST00000229903.5
True	False	False	ENST00000230340.9
True	False	False	ENST00000230419.9
True	False	False	ENST00000230771.9
True	True	False	ENST00000231121.3
True	True	False	ENST00000231238.10
True	False	False	ENST00000231512.5
True	False	False	ENST00000232424.4
True	False	False	ENST00000232607.7
True	False	False	ENST00000232766.6
True	True	False	ENST00000232905.4
True	False	False	ENST00000233078.9
True	False	False	ENST00000233146.7
True	True	False	ENST00000233154.9
True	False	False	ENST00000233190.11
True	True	False	ENST00000233331.12
True	False	False	ENST00000233838.9
True	False	False	ENST00000234091.8
True	False	False	ENST00000234301.3
True	False	False	ENST00000234198.9
True	False	False	ENST00000234256.4
True	False	False	ENST00000234392.3
True	True	False	ENST00000234420.11
True	True	False	ENST00000234454.6
True	False	False	ENST00000234626.11
True	False	False	ENST00000234827.6
True	False	False	ENST00000235150.5
True	False	False	ENST00000235310.7
True	False	False	ENST00000235329.10
True	False	False	ENST00000236051.3
True	False	False	ENST00000235521.5
True	True	False	ENST00000237380.12
True	True	False	ENST00000237264.9
True	False	False	ENST00000238146.9
True	False	False	ENST00000238156.8
True	False	False	ENST00000238477.5
True	False	False	ENST00000238647.5
True	False	False	ENST00000238651.10
True	False	False	ENST00000238875.10
True	False	False	ENST00000239144.5
True	False	False	ENST00000239165.9
True	False	False	ENST00000239223.4
True	False	False	ENST00000239231.7
True	True	False	ENST00000239243.7
True	False	False	ENST00000239906.10
True	False	False	ENST00000240185.8
True	False	False	ENST00000240285.10
True	False	False	ENST00000240333.12
True	False	False	ENST00000240851.9
True	False	False	ENST00000241600.10
True	False	False	ENST00000241704.8
True	True	False	ENST00000242257.14
True	False	False	ENST00000242577.11
True	False	False	ENST00000242776.9
True	True	False	ENST00000242261.6
True	True	False	ENST00000242719.4
True	False	False	ENST00000242783.11
True	False	False	ENST00000242784.5
True	True	False	ENST00000243253.8
True	False	False	ENST00000243108.5
True	False	False	ENST00000243440.2
True	False	False	ENST00000243501.10
True	False	False	ENST00000243776.11
True	False	False	ENST00000243878.9
True	False	False	ENST00000243903.6
True	False	False	ENST00000243918.10
True	False	False	ENST00000244051.3
True	False	False	ENST00000244137.12
True	True	False	ENST00000244496.6
True	False	False	ENST00000244061.6
True	False	False	ENST00000244571.5
True	False	False	ENST00000244763.9
True	False	False	ENST00000244741.10
True	False	False	ENST00000244745.4
True	False	False	ENST00000245206.10
True	False	False	ENST00000245539.11
True	False	False	ENST00000244766.7
True	False	False	ENST00000245543.6
True	False	False	ENST00000245552.7
True	False	False	ENST00000245564.8
True	False	False	ENST00000245615.6
True	False	False	ENST00000245932.11
True	True	False	ENST00000246024.7
True	False	False	ENST00000246117.9
True	False	False	ENST00000246139.9
True	False	False	ENST00000246166.3
True	False	False	ENST00000246533.8
True	False	False	ENST00000246535.4
True	False	False	ENST00000246912.8
True	False	False	ENST00000247461.9
True	True	False	ENST00000247020.9
True	False	False	ENST00000247161.7
True	False	False	ENST00000247668.7
True	False	False	ENST00000247843.7
True	False	False	ENST00000247930.5
True	False	False	ENST00000248378.6
True	True	False	ENST00000247977.9
True	False	False	ENST00000248248.8
True	True	False	ENST00000248879.8
True	True	False	ENST00000248975.6
True	False	False	ENST00000249014.5
True	False	False	ENST00000249042.8
True	False	False	ENST00000248668.5
True	False	False	ENST00000248929.14
True	False	False	ENST00000249064.9
True	False	False	ENST00000249356.4
True	False	False	ENST00000249364.9
True	False	False	ENST00000249373.8
True	False	False	ENST00000249501.5
True	False	False	ENST00000249504.7
True	False	False	ENST00000250113.12
True	False	False	ENST00000250416.9
True	False	False	ENST00000250454.8
True	False	False	ENST00000250489.9
True	True	False	ENST00000250559.14
True	False	False	ENST00000250896.9
True	False	False	ENST00000250916.6
True	False	False	ENST00000251089.8
True	True	False	ENST00000251413.8
True	True	False	ENST00000251473.9
True	False	False	ENST00000251588.7
True	True	False	ENST00000251849.9
True	False	False	ENST00000252015.3
True	False	False	ENST00000252115.10
True	False	False	ENST00000252137.11
True	False	False	ENST00000252136.12
True	False	False	ENST00000252338.5
True	False	False	ENST00000252483.10
True	True	False	ENST00000252485.8
True	False	False	ENST00000252512.14
True	False	False	ENST00000252602.2
True	False	False	ENST00000252603.7
True	False	False	ENST00000252530.9
True	False	False	ENST00000252599.9
True	True	False	ENST00000252674.9
True	False	False	ENST00000252699.7
True	False	False	ENST00000252816.10
True	True	False	ENST00000252818.5
True	False	False	ENST00000252891.8
True	True	False	ENST00000252971.11
True	False	False	ENST00000253039.9
True	False	False	ENST00000253047.7
True	False	False	ENST00000253063.4
True	False	False	ENST00000253083.9
True	False	False	ENST00000253193.9
True	False	False	ENST00000253237.10
True	False	False	ENST00000253122.10
True	False	False	ENST00000253247.9
True	True	False	ENST00000253457.8
True	False	False	ENST00000253462.8
True	False	False	ENST00000253686.7
True	False	False	ENST00000253452.8
True	False	False	ENST00000253496.4
True	False	False	ENST00000253794.7
True	False	False	ENST00000253861.5
True	False	False	ENST00000253928.14
True	False	False	ENST00000254322.3
True	False	False	ENST00000254337.10
True	False	False	ENST00000254480.10
True	False	False	ENST00000254508.7
True	False	False	ENST00000254584.6
True	False	False	ENST00000254605.11
True	False	False	ENST00000254616.11
True	False	False	ENST00000254630.12
True	False	False	ENST00000254718.9
True	True	False	ENST00000254719.10
True	False	False	ENST00000254730.11
True	False	False	ENST00000254770.3
True	False	False	ENST00000254799.11
True	False	False	ENST00000254928.10
True	True	False	ENST00000254998.3
True	True	False	ENST00000254940.10
True	True	False	ENST00000255108.8
True	False	False	ENST00000255174.3
True	False	False	ENST00000255608.9
True	False	False	ENST00000255198.3
True	True	False	ENST00000255390.10
True	False	False	ENST00000255476.3
True	False	False	ENST00000255641.13
True	False	False	ENST00000255613.8
True	False	False	ENST00000255882.11
True	True	False	ENST00000255977.7
True	False	False	ENST00000256319.7
True	False	False	ENST00000256015.5
True	False	False	ENST00000256151.8
True	False	False	ENST00000256383.11
True	False	False	ENST00000256429.8
True	False	False	ENST00000256495.4
True	False	False	ENST00000256646.7
True	False	False	ENST00000256682.9
True	False	False	ENST00000257013.9
True	False	False	ENST00000256854.10
True	False	False	ENST00000256925.12
True	False	False	ENST00000257181.10
True	False	False	ENST00000257787.6
True	False	False	ENST00000257245.9
True	False	False	ENST00000257572.5
True	True	False	ENST00000257663.4
True	False	False	ENST00000257696.5
True	True	False	ENST00000257829.8
True	False	False	ENST00000257904.11
True	False	False	ENST00000257940.7
True	False	False	ENST00000257963.9
True	False	False	ENST00000257966.12
True	False	False	ENST00000258083.3
True	False	False	ENST00000258201.9
True	False	False	ENST00000258214.3
True	True	False	ENST00000258243.7
True	True	False	ENST00000258281.6
True	True	False	ENST00000258341.5
True	False	False	ENST00000258383.4
True	False	False	ENST00000258739.9
True	False	False	ENST00000258455.8
True	True	False	ENST00000258711.7
True	False	False	ENST00000258742.10
True	False	False	ENST00000258770.8
True	False	False	ENST00000258761.8
True	False	False	ENST00000258781.11
True	False	False	ENST00000258796.12
True	False	False	ENST00000258821.8
True	False	False	ENST00000258884.5
True	False	False	ENST00000258955.7
True	False	False	ENST00000258975.7
True	False	False	ENST00000258960.7
True	False	False	ENST00000259006.8
True	False	False	ENST00000259021.9
True	True	False	ENST00000259154.9
True	False	False	ENST00000259241.7
True	False	False	ENST00000259254.9
True	False	False	ENST00000259339.7
True	True	False	ENST00000259467.9
True	True	False	ENST00000259477.6
True	False	False	ENST00000259512.9
True	False	False	ENST00000259818.8
True	False	False	ENST00000259895.9
True	False	False	ENST00000259963.4
True	False	False	ENST00000260130.9
True	False	False	ENST00000260247.10
True	False	False	ENST00000260270.3
True	False	False	ENST00000260443.9
True	False	False	ENST00000260599.10
True	False	False	ENST00000260641.10
True	False	False	ENST00000260643.7
True	False	False	ENST00000260803.9
True	True	False	ENST00000260952.9
True	False	False	ENST00000261245.9
True	False	False	ENST00000261318.5
True	False	False	ENST00000261401.8
True	False	False	ENST00000261413.10
True	False	False	ENST00000261455.9
True	True	False	ENST00000261489.6
True	False	False	ENST00000261497.9
True	True	False	ENST00000261507.11
True	True	False	ENST00000261534.9
True	False	False	ENST00000261574.10
True	False	False	ENST00000261622.5
True	True	False	ENST00000261601.8
True	False	False	ENST00000261623.8
True	False	False	ENST00000261643.8
True	False	False	ENST00000261646.11
True	False	False	ENST00000261658.7
True	True	False	ENST00000261693.11
True	False	False	ENST00000261674.9
True	False	False	ENST00000261712.8
True	False	False	ENST00000261714.11
True	False	False	ENST00000261721.9
True	False	False	ENST00000261735.4
True	False	False	ENST00000261758.6
True	False	False	ENST00000261772.13
True	False	False	ENST00000261776.10
True	False	False	ENST00000261813.9
True	False	False	ENST00000261789.9
True	False	False	ENST00000261797.7
True	False	False	ENST00000261819.8
True	False	False	ENST00000261817.6
True	False	False	ENST00000261822.5
True	False	False	ENST00000261868.10
True	False	False	ENST00000261881.9
True	False	False	ENST00000261937.11
True	False	False	ENST00000261942.7
True	True	False	ENST00000261965.8
True	True	False	ENST00000262077.3
True	False	False	ENST00000262093.11
True	False	False	ENST00000262144.11
True	False	False	ENST00000262177.9
True	False	False	ENST00000262198.9
True	True	False	ENST00000262238.10
True	False	False	ENST00000262319.11
True	False	False	ENST00000262348.9
True	True	False	ENST00000262367.10
True	False	False	ENST00000262370.12
True	False	False	ENST00000262374.10
True	False	False	ENST00000262375.11
True	False	False	ENST00000262395.10
True	True	False	ENST00000262415.8
True	False	False	ENST00000262507.11
True	False	False	ENST00000262482.11
True	False	False	ENST00000262506.8
True	False	False	ENST00000262518.9
True	False	False	ENST00000262519.14
True	False	False	ENST00000262525.6
True	False	False	ENST00000262554.7
True	False	False	ENST00000262570.10
True	False	False	ENST00000262577.6
True	False	False	ENST00000262643.8
True	False	False	ENST00000262644.9
True	False	False	ENST00000262646.12
True	False	False	ENST00000262764.11
True	False	False	ENST00000262803.10
True	False	False	ENST00000262815.13
True	True	False	ENST00000262854.11
True	False	False	ENST00000262947.8
True	False	False	ENST00000262887.10
True	False	False	ENST00000262891.9
True	False	False	ENST00000262971.3
True	False	False	ENST00000262990.9
True	False	False	ENST00000263083.12
True	False	False	ENST00000263084.7
True	False	False	ENST00000263100.8
True	True	False	ENST00000263102.7
True	False	False	ENST00000263196.12
True	True	False	ENST00000263208.5
True	False	False	ENST00000263228.4
True	False	False	ENST00000263212.10
True	False	False	ENST00000263233.9
True	False	False	ENST00000263239.7
True	False	False	ENST00000263246.8
True	False	False	ENST00000263256.7
True	False	False	ENST00000263382.8
True	False	False	ENST00000263274.12
True	False	False	ENST00000263368.9
True	False	False	ENST00000263370.3
True	False	False	ENST00000263383.8
True	False	False	ENST00000263384.12
True	False	False	ENST00000263563.7
True	False	False	ENST00000263578.10
True	False	False	ENST00000263634.8
True	False	False	ENST00000263657.7
True	False	False	ENST00000263697.6
True	False	False	ENST00000263702.11
True	False	False	ENST00000263798.8
True	True	False	ENST00000263847.6
True	True	False	ENST00000263857.11
True	False	False	ENST00000263864.10
True	False	False	ENST00000264010.10
True	True	False	ENST00000264027.9
True	False	False	ENST00000264028.5
True	False	False	ENST00000264039.7
True	False	False	ENST00000264079.11
True	False	False	ENST00000264156.3
True	False	False	ENST00000264158.13
True	False	False	ENST00000264161.9
True	True	False	ENST00000264198.5
True	False	False	ENST00000264228.9
True	False	False	ENST00000264230.5
True	False	False	ENST00000264249.8
True	False	False	ENST00000264335.13
True	False	False	ENST00000264360.7
True	False	False	ENST00000264376.5
True	False	False	ENST00000264454.8
True	False	False	ENST00000264595.7
True	False	False	ENST00000264607.9
True	True	False	ENST00000264645.12
True	False	False	ENST00000264670.11
True	False	False	ENST00000264710.5
True	False	False	ENST00000264718.7
True	False	False	ENST00000264720.7
True	False	False	ENST00000264723.9
True	True	False	ENST00000264771.9
True	False	False	ENST00000264819.7
True	False	False	ENST00000264848.10
True	False	False	ENST00000264930.10
True	False	False	ENST00000264938.8
True	False	False	ENST00000264995.8
True	True	False	ENST00000264954.5
True	True	False	ENST00000264963.9
True	True	False	ENST00000264993.8
True	True	False	ENST00000265028.8
True	False	False	ENST00000265036.10
True	False	False	ENST00000265056.12
True	False	False	ENST00000265087.9
True	False	False	ENST00000265070.7
True	False	False	ENST00000265192.9
True	True	False	ENST00000265260.8
True	True	False	ENST00000265316.9
True	False	False	ENST00000265340.12
True	False	False	ENST00000265350.9
True	False	False	ENST00000265354.6
True	False	False	ENST00000265395.7
True	False	False	ENST00000265471.10
True	False	False	ENST00000265562.5
True	True	False	ENST00000265565.10
True	True	False	ENST00000265631.10
True	False	False	ENST00000265806.12
True	False	False	ENST00000265663.12
True	True	False	ENST00000265857.8
True	False	False	ENST00000265896.10
True	False	False	ENST00000266025.4
True	False	False	ENST00000266069.5
True	False	False	ENST00000265993.13
True	False	False	ENST00000266000.10
True	True	False	ENST00000266087.12
True	False	False	ENST00000266263.10
True	False	False	ENST00000266085.7
True	True	False	ENST00000266126.10
True	True	False	ENST00000266458.10
True	False	False	ENST00000266529.8
True	False	False	ENST00000266546.11
True	False	False	ENST00000266643.6
True	True	False	ENST00000266970.9
True	False	False	ENST00000266732.8
True	False	False	ENST00000266987.7
True	False	False	ENST00000267199.9
True	True	False	ENST00000267202.7
True	False	False	ENST00000267294.4
True	False	False	ENST00000267615.11
True	False	False	ENST00000267984.4
True	False	False	ENST00000268124.11
True	False	False	ENST00000268261.9
True	False	False	ENST00000268383.7
True	False	False	ENST00000268482.8
True	False	False	ENST00000268483.8
True	False	False	ENST00000268668.11
True	False	False	ENST00000268695.10
True	True	False	ENST00000268711.4
True	False	False	ENST00000268802.10
True	False	False	ENST00000268719.9
True	False	False	ENST00000268758.13
True	False	False	ENST00000268797.12
True	False	False	ENST00000269122.8
True	False	False	ENST00000269141.8
True	False	False	ENST00000269143.8
True	False	False	ENST00000269187.10
True	False	False	ENST00000269228.10
True	False	False	ENST00000269321.12
True	True	False	ENST00000269373.11
True	False	False	ENST00000269383.8
True	False	False	ENST00000269385.9
True	True	False	ENST00000269397.9
True	True	False	ENST00000269740.9
True	False	False	ENST00000269856.5
True	False	False	ENST00000269967.4
True	False	False	ENST00000270061.12
True	False	False	ENST00000270066.11
True	False	False	ENST00000270257.9
True	False	False	ENST00000270451.6
True	False	False	ENST00000270176.10
True	False	False	ENST00000270223.7
True	False	False	ENST00000270357.10
True	False	False	ENST00000270460.11
True	False	False	ENST00000270502.7
True	True	False	ENST00000270517.12
True	False	False	ENST00000270530.8
True	False	False	ENST00000271526.9
True	False	False	ENST00000271628.9
True	False	False	ENST00000271620.8
True	False	False	ENST00000271640.9
True	False	False	ENST00000271688.10
True	True	False	ENST00000271843.9
True	False	False	ENST00000271690.12
True	False	False	ENST00000271732.8
True	False	False	ENST00000272139.5
True	False	False	ENST00000272227.8
True	False	False	ENST00000272233.6
True	False	False	ENST00000272298.12
True	False	False	ENST00000272317.11
True	False	False	ENST00000272430.10
True	False	False	ENST00000272444.7
True	False	False	ENST00000272521.7
True	False	False	ENST00000272638.14
True	False	False	ENST00000272645.9
True	True	False	ENST00000272930.9
True	False	False	ENST00000272937.10
True	True	False	ENST00000273047.9
True	False	False	ENST00000273062.7
True	False	False	ENST00000273064.11
True	False	False	ENST00000273258.4
True	False	False	ENST00000273261.8
True	False	False	ENST00000273480.4
True	True	False	ENST00000273596.8
True	True	False	ENST00000273968.5
True	False	False	ENST00000274031.8
True	True	False	ENST00000274054.3
True	False	False	ENST00000274140.10
True	False	False	ENST00000274242.10
True	False	False	ENST00000274255.11
True	False	False	ENST00000274311.3
True	False	False	ENST00000274680.9
True	False	False	ENST00000274811.9
True	False	False	ENST00000274849.3
True	False	False	ENST00000275036.11
True	False	False	ENST00000275072.5
True	False	False	ENST00000275364.8
True	False	False	ENST00000275517.8
True	False	False	ENST00000275603.9
True	True	False	ENST00000276055.4
True	False	False	ENST00000276431.9
True	True	False	ENST00000276704.6
True	False	False	ENST00000276914.7
True	True	False	ENST00000277458.5
True	False	False	ENST00000277540.7
True	False	False	ENST00000277570.10
True	False	False	ENST00000278070.7
True	False	False	ENST00000278224.13
True	False	False	ENST00000278353.10
True	False	False	ENST00000278422.9
True	False	False	ENST00000278426.8
True	True	False	ENST00000278618.9
True	False	False	ENST00000278903.11
True	False	False	ENST00000279068.11
True	False	False	ENST00000279281.8
True	False	False	ENST00000279206.8
True	False	False	ENST00000279247.11
True	True	False	ENST00000279263.14
True	False	False	ENST00000279550.11
True	False	False	ENST00000279839.8
True	False	False	ENST00000280346.11
True	False	False	ENST00000280557.11
True	False	False	ENST00000280665.11
True	True	False	ENST00000280756.9
True	False	False	ENST00000281187.10
True	False	False	ENST00000281453.10
True	False	False	ENST00000281456.11
True	False	False	ENST00000281950.8
True	True	False	ENST00000282276.8
True	True	False	ENST00000282388.4
True	True	False	ENST00000282561.4
True	False	False	ENST00000283033.10
True	False	False	ENST00000283131.4
True	True	False	ENST00000283148.12
True	False	False	ENST00000283415.4
True	True	False	ENST00000283474.12
True	False	False	ENST00000283629.8
True	False	False	ENST00000283632.5
True	False	False	ENST00000283921.5
True	False	False	ENST00000284000.9
True	False	False	ENST00000284110.2
True	False	False	ENST00000284268.8
True	False	False	ENST00000284292.11
True	False	False	ENST00000284320.6
True	False	False	ENST00000284376.8
True	True	False	ENST00000284551.11
True	False	False	ENST00000285021.12
True	False	False	ENST00000285083.10
True	False	False	ENST00000285106.11
True	False	False	ENST00000285116.8
True	False	False	ENST00000285243.7
True	False	False	ENST00000285279.10
True	False	False	ENST00000285398.7
True	False	False	ENST00000285605.8
True	False	False	ENST00000285667.4
True	False	False	ENST00000285848.9
True	False	False	ENST00000285814.9
True	True	False	ENST00000285873.8
True	False	False	ENST00000286448.12
True	False	False	ENST00000286648.10
True	False	False	ENST00000286835.12
True	False	False	ENST00000287078.7
True	False	False	ENST00000287169.8
True	False	False	ENST00000287218.9
True	True	False	ENST00000287461.8
True	False	False	ENST00000287463.8
True	False	False	ENST00000287667.12
True	True	False	ENST00000287652.8
True	True	False	ENST00000287844.7
True	True	False	ENST00000287936.9
True	False	False	ENST00000288014.7
True	False	False	ENST00000288022.2
True	True	False	ENST00000288071.11
True	False	False	ENST00000288087.12
True	False	False	ENST00000288607.3
True	False	False	ENST00000288439.9
True	True	False	ENST00000288532.11
True	False	False	ENST00000288757.7
True	True	False	ENST00000288828.9
True	True	False	ENST00000289228.7
True	False	False	ENST00000289382.8
True	False	False	ENST00000289577.9
True	False	False	ENST00000289805.10
True	False	False	ENST00000289865.12
True	False	False	ENST00000289968.11
True	False	False	ENST00000290155.8
True	False	False	ENST00000290130.4
True	False	False	ENST00000290158.9
True	False	False	ENST00000290200.7
True	True	False	ENST00000290219.11
True	False	False	ENST00000290216.14
True	False	False	ENST00000290231.11
True	False	False	ENST00000290291.10
True	False	False	ENST00000290341.8
True	False	False	ENST00000290349.11
True	False	False	ENST00000290429.11
True	False	False	ENST00000290510.10
True	False	False	ENST00000290573.7
True	False	False	ENST00000290649.10
True	True	False	ENST00000290759.9
True	False	False	ENST00000290949.8
True	False	False	ENST00000290921.10
True	False	False	ENST00000291041.6
True	False	False	ENST00000291386.4
True	False	False	ENST00000291439.8
True	False	False	ENST00000291442.4
True	False	False	ENST00000291358.11
True	False	False	ENST00000291572.13
True	False	False	ENST00000291576.12
True	False	False	ENST00000291577.11
True	False	False	ENST00000292035.10
True	False	False	ENST00000291688.6
True	False	False	ENST00000291900.7
True	False	False	ENST00000291906.5
True	True	False	ENST00000292211.5
True	False	False	ENST00000292363.10
True	False	False	ENST00000292090.8
True	False	False	ENST00000292114.8
True	False	False	ENST00000292330.3
True	False	False	ENST00000292431.5
True	True	False	ENST00000292433.4
True	False	False	ENST00000292476.10
True	False	False	ENST00000292478.9
True	False	False	ENST00000292494.11
True	False	False	ENST00000292577.12
True	False	False	ENST00000292524.6
True	False	False	ENST00000292566.4
True	True	False	ENST00000292599.4
True	False	False	ENST00000292778.11
True	True	False	ENST00000293288.12
True	True	False	ENST00000292852.9
True	False	False	ENST00000293195.10
True	False	False	ENST00000293308.11
True	False	False	ENST00000293328.8
True	False	False	ENST00000293443.12
True	True	False	ENST00000293760.10
True	False	False	ENST00000293777.6
True	True	False	ENST00000293883.9
True	False	False	ENST00000294072.9
True	False	False	ENST00000294129.7
True	False	False	ENST00000294168.8
True	False	False	ENST00000294189.11
True	False	False	ENST00000294256.12
True	True	False	ENST00000294360.5
True	True	False	ENST00000294304.12
True	False	False	ENST00000295008.8
True	False	False	ENST00000295087.13
True	True	False	ENST00000295317.4
True	False	False	ENST00000295324.4
True	False	False	ENST00000295640.9
True	False	False	ENST00000295702.9
True	False	False	ENST00000295633.8
True	False	False	ENST00000295685.14
True	False	False	ENST00000295704.7
True	False	False	ENST00000295767.9
True	False	False	ENST00000295770.4
True	False	False	ENST00000295802.9
True	False	False	ENST00000295886.5
True	False	False	ENST00000295959.10
True	False	False	ENST00000296003.9
True	False	False	ENST00000296149.9
True	False	False	ENST00000296127.7
True	False	False	ENST00000296181.9
True	False	False	ENST00000296214.10
True	False	False	ENST00000296215.8
True	False	False	ENST00000296238.4
True	False	False	ENST00000296257.10
True	False	False	ENST00000296292.8
True	False	False	ENST00000296388.10
True	False	False	ENST00000296411.11
True	False	False	ENST00000296425.10
True	False	False	ENST00000296444.7
True	False	False	ENST00000296473.7
True	True	False	ENST00000296484.7
True	False	False	ENST00000296490.8
True	False	False	ENST00000296581.11
True	True	False	ENST00000296666.13
True	False	False	ENST00000296677.5
True	False	False	ENST00000296805.8
True	False	False	ENST00000296824.4
True	True	False	ENST00000296849.10
True	False	False	ENST00000296873.11
True	False	False	ENST00000296933.10
True	False	False	ENST00000297056.11
True	False	False	ENST00000297071.9
True	False	False	ENST00000297156.4
True	True	False	ENST00000297157.8
True	False	False	ENST00000297338.7
True	True	False	ENST00000297375.4
True	True	False	ENST00000297440.11
True	False	False	ENST00000297533.9
True	True	False	ENST00000297431.9
True	False	False	ENST00000297532.11
True	False	False	ENST00000297613.4
True	False	False	ENST00000297661.9
True	True	False	ENST00000297689.4
True	False	False	ENST00000297990.9
True	False	False	ENST00000298159.11
True	False	False	ENST00000298229.7
True	False	False	ENST00000298316.7
True	False	False	ENST00000298317.9
True	False	False	ENST00000298532.2
True	False	False	ENST00000298537.11
True	False	False	ENST00000298573.9
True	False	False	ENST00000298630.8
True	False	False	ENST00000298717.9
True	False	False	ENST00000298743.9
True	False	False	ENST00000298966.7
True	False	False	ENST00000299106.9
True	False	False	ENST00000299138.12
True	False	False	ENST00000299163.7
True	False	False	ENST00000299192.8
True	True	False	ENST00000299213.10
True	False	False	ENST00000299237.3
True	False	False	ENST00000299238.7
True	True	False	ENST00000299381.5
True	False	False	ENST00000299335.8
True	False	False	ENST00000299402.10
True	False	False	ENST00000299427.12
True	False	False	ENST00000299518.7
True	False	False	ENST00000299565.9
True	True	False	ENST00000299575.5
True	False	False	ENST00000299633.7
True	False	False	ENST00000299821.15
True	False	False	ENST00000299853.10
True	True	False	ENST00000300026.4
True	False	False	ENST00000299886.9
True	False	False	ENST00000299927.4
True	False	False	ENST00000299980.9
True	False	False	ENST00000300093.9
True	False	False	ENST00000300151.5
True	True	False	ENST00000300087.7
True	False	False	ENST00000300181.7
True	False	False	ENST00000300213.9
True	False	False	ENST00000300283.10
True	False	False	ENST00000300302.9
True	False	False	ENST00000300403.11
True	False	False	ENST00000300408.8
True	False	False	ENST00000300452.8
True	True	False	ENST00000300456.5
True	False	False	ENST00000300527.9
True	False	False	ENST00000300648.7
True	False	False	ENST00000300738.10
True	False	False	ENST00000300835.9
True	False	False	ENST00000300849.5
True	True	False	ENST00000300935.8
True	False	False	ENST00000301019.9
True	False	False	ENST00000300976.9
True	False	False	ENST00000301011.10
True	False	False	ENST00000301012.8
True	False	False	ENST00000301015.14
True	False	False	ENST00000301073.4
True	False	False	ENST00000301215.8
True	False	False	ENST00000301244.12
True	True	False	ENST00000301280.10
True	False	False	ENST00000301281.11
True	False	False	ENST00000301327.5
True	False	False	ENST00000301458.10
True	False	False	ENST00000301364.10
True	False	False	ENST00000301391.8
True	False	False	ENST00000301454.9
True	True	False	ENST00000301665.8
True	False	False	ENST00000301678.7
True	False	False	ENST00000301727.9
True	False	False	ENST00000301732.10
True	True	False	ENST00000301738.9
True	False	False	ENST00000301740.13
True	False	False	ENST00000301761.7
True	False	False	ENST00000301765.10
True	False	False	ENST00000301785.7
True	False	False	ENST00000301821.11
True	True	False	ENST00000301838.5
True	True	False	ENST00000302165.5
True	False	False	ENST00000302190.9
True	False	False	ENST00000302243.12
True	False	False	ENST00000302279.8
True	False	False	ENST00000302445.8
True	False	False	ENST00000302313.10
True	True	False	ENST00000302392.5
True	True	False	ENST00000302516.10
True	False	False	ENST00000302506.8
True	False	False	ENST00000302550.16
True	False	False	ENST00000302746.11
True	True	False	ENST00000302692.7
True	False	False	ENST00000302754.6
True	False	False	ENST00000302787.3
True	True	False	ENST00000302979.5
True	True	False	ENST00000303004.5
True	False	False	ENST00000302904.8
True	False	False	ENST00000302937.8
True	False	False	ENST00000303071.10
True	True	False	ENST00000303077.7
True	False	False	ENST00000303088.9
True	False	False	ENST00000303151.5
True	False	False	ENST00000303305.11
True	False	False	ENST00000303212.3
True	False	False	ENST00000303251.11
True	True	False	ENST00000303277.6
True	True	False	ENST00000303391.11
True	True	False	ENST00000303400.9
True	False	False	ENST00000303407.12
True	False	False	ENST00000303434.8
True	False	False	ENST00000303450.5
True	False	False	ENST00000303575.9
True	False	False	ENST00000303460.5
True	False	False	ENST00000303545.4
True	False	False	ENST00000303577.7
True	False	False	ENST00000303596.3
True	False	False	ENST00000303809.7
True	False	False	ENST00000303961.9
True	False	False	ENST00000303991.5
True	False	False	ENST00000304031.8
True	False	False	ENST00000304062.11
True	False	False	ENST00000304191.4
True	False	False	ENST00000304222.3
True	False	False	ENST00000304271.11
True	False	False	ENST00000304330.9
True	False	False	ENST00000304411.3
True	False	False	ENST00000304449.8
True	False	False	ENST00000304478.9
True	False	False	ENST00000304658.10
True	False	False	ENST00000304661.6
True	False	False	ENST00000304758.5
True	True	False	ENST00000304863.6
True	False	False	ENST00000304858.7
True	False	False	ENST00000304895.9
True	True	False	ENST00000304916.4
True	False	False	ENST00000304952.11
True	True	False	ENST00000305103.4
True	False	False	ENST00000305386.4
True	False	False	ENST00000305476.10
True	False	False	ENST00000305533.10
True	True	False	ENST00000305596.8
True	False	False	ENST00000305510.4
True	False	False	ENST00000305536.11
True	True	False	ENST00000305632.11
True	False	False	ENST00000305784.7
True	False	False	ENST00000305885.3
True	False	False	ENST00000305877.13
True	False	False	ENST00000305978.7
True	False	False	ENST00000306014.10
True	False	False	ENST00000306065.9
True	False	False	ENST00000306077.5
True	False	False	ENST00000306306.8
True	True	False	ENST00000306200.7
True	False	False	ENST00000306243.7
True	False	False	ENST00000306336.6
True	False	False	ENST00000306433.9
True	False	False	ENST00000306562.8
True	False	False	ENST00000306585.9
True	False	False	ENST00000306645.10
True	False	False	ENST00000306688.8
True	False	False	ENST00000306730.8
True	False	False	ENST00000306735.10
True	False	False	ENST00000306739.9
True	False	False	ENST00000306749.4
True	False	False	ENST00000306796.10
True	False	False	ENST00000306773.5
True	False	False	ENST00000306823.10
True	False	False	ENST00000306846.8
True	True	False	ENST00000306875.10
True	False	False	ENST00000306984.8
True	False	False	ENST00000307076.8
True	False	False	ENST00000307102.10
True	False	False	ENST00000307126.10
True	False	False	ENST00000307259.9
True	False	False	ENST00000307296.8
True	True	False	ENST00000307363.10
True	True	False	ENST00000307365.4
True	False	False	ENST00000307366.8
True	False	False	ENST00000307422.9
True	False	False	ENST00000307522.5
True	False	False	ENST00000307533.10
True	True	False	ENST00000307630.5
True	True	False	ENST00000307650.9
True	False	False	ENST00000307712.11
True	False	False	ENST00000307720.4
True	False	False	ENST00000307750.5
True	False	False	ENST00000307790.8
True	True	False	ENST00000307826.5
True	False	False	ENST00000307877.7
True	False	False	ENST00000308018.9
True	True	False	ENST00000307980.7
True	False	False	ENST00000308020.6
True	False	False	ENST00000308025.8
True	False	False	ENST00000308197.10
True	False	False	ENST00000308388.7
True	False	False	ENST00000308275.8
True	True	False	ENST00000308278.13
True	False	False	ENST00000308354.11
True	False	False	ENST00000308360.8
True	False	False	ENST00000308511.8
True	False	False	ENST00000308639.13
True	True	False	ENST00000308683.3
True	False	False	ENST00000308736.7
True	False	False	ENST00000308924.9
True	False	False	ENST00000309100.8
True	False	False	ENST00000309311.7
True	False	False	ENST00000309324.9
True	False	False	ENST00000309328.8
True	True	False	ENST00000309268.11
True	False	False	ENST00000309424.8
True	False	False	ENST00000309451.7
True	False	False	ENST00000309469.9
True	False	False	ENST00000309519.8
True	True	False	ENST00000309534.10
True	False	False	ENST00000309657.8
True	False	False	ENST00000309733.6
True	True	False	ENST00000309777.11
True	False	False	ENST00000309794.16
True	False	False	ENST00000309859.8
True	False	False	ENST00000309922.7
True	False	False	ENST00000310092.12
True	False	False	ENST00000310074.8
True	False	False	ENST00000310078.13
True	False	False	ENST00000310132.11
True	True	False	ENST00000310137.5
True	False	False	ENST00000310164.3
True	True	False	ENST00000310256.7
True	False	False	ENST00000310300.11
True	True	False	ENST00000310380.11
True	True	False	ENST00000310512.4
True	True	False	ENST00000310441.12
True	False	False	ENST00000310496.9
True	False	False	ENST00000310574.8
True	False	False	ENST00000310597.6
True	False	False	ENST00000310614.12
True	False	False	ENST00000310706.9
True	False	False	ENST00000310786.10
True	False	False	ENST00000310924.7
True	False	False	ENST00000310931.10
True	False	False	ENST00000310942.9
True	False	False	ENST00000310981.6
True	False	False	ENST00000311052.10
True	False	False	ENST00000311086.9
True	False	False	ENST00000311177.7
True	False	False	ENST00000311111.11
True	False	False	ENST00000311124.9
True	False	False	ENST00000311181.5
True	False	False	ENST00000311189.8
True	False	False	ENST00000311351.9
True	False	False	ENST00000311413.5
True	False	False	ENST00000311502.12
True	False	False	ENST00000311528.10
True	False	False	ENST00000311506.10
True	False	False	ENST00000311549.11
True	False	False	ENST00000311635.12
True	False	False	ENST00000311669.12
True	True	False	ENST00000311772.10
True	False	False	ENST00000311916.8
True	False	False	ENST00000311922.4
True	False	False	ENST00000312175.7
True	False	False	ENST00000312184.6
True	False	False	ENST00000312251.8
True	False	False	ENST00000312499.6
True	True	False	ENST00000312579.4
True	False	False	ENST00000312838.9
True	True	False	ENST00000312865.10
True	False	False	ENST00000312960.4
True	False	False	ENST00000312962.12
True	False	False	ENST00000313071.7
True	True	False	ENST00000313143.9
True	False	False	ENST00000313146.10
True	False	False	ENST00000313219.8
True	False	False	ENST00000313285.12
True	False	False	ENST00000313288.9
True	True	False	ENST00000313324.9
True	False	False	ENST00000313352.11
True	True	False	ENST00000313368.8
True	False	False	ENST00000313386.9
True	False	False	ENST00000313465.5
True	False	False	ENST00000313552.11
True	False	False	ENST00000313597.10
True	False	False	ENST00000313655.5
True	False	False	ENST00000313683.15
True	False	False	ENST00000313732.9
True	False	False	ENST00000313733.9
True	False	False	ENST00000313777.9
True	True	False	ENST00000313806.9
True	False	False	ENST00000313871.9
True	False	False	ENST00000313871.9_PAR_Y
True	False	False	ENST00000314045.11
True	False	False	ENST00000314028.10
True	False	False	ENST00000314103.6
True	False	False	ENST00000314138.11
True	False	False	ENST00000314191.7
True	False	False	ENST00000314289.13
True	True	False	ENST00000314392.13
True	False	False	ENST00000314340.10
True	False	False	ENST00000314400.10
True	False	False	ENST00000314425.9
True	False	False	ENST00000314471.10
True	False	False	ENST00000314485.12
True	False	False	ENST00000314567.8
True	False	False	ENST00000314616.11
True	False	False	ENST00000314666.11
True	False	False	ENST00000314787.8
True	False	False	ENST00000314852.2
True	False	False	ENST00000314797.10
True	False	False	ENST00000314888.10
True	True	False	ENST00000314940.7
True	False	False	ENST00000314891.11
True	False	False	ENST00000315073.10
True	False	False	ENST00000315082.9
True	False	False	ENST00000315127.9
True	False	False	ENST00000315144.14
True	True	False	ENST00000315322.10
True	False	False	ENST00000315323.5
True	False	False	ENST00000315422.9
True	False	False	ENST00000315588.11
True	False	False	ENST00000315732.3
True	False	False	ENST00000315616.12
True	False	False	ENST00000315660.8
True	False	False	ENST00000315869.8
True	False	False	ENST00000315970.12
True	False	False	ENST00000316097.13
True	False	False	ENST00000316149.8
True	False	False	ENST00000316333.9
True	False	False	ENST00000316461.9
True	False	False	ENST00000316495.8
True	False	False	ENST00000316586.9
True	False	False	ENST00000316594.6
True	False	False	ENST00000316660.7
True	True	False	ENST00000316694.8
True	True	False	ENST00000316721.8
True	False	False	ENST00000316757.4
True	False	False	ENST00000316836.5
True	True	False	ENST00000316881.9
True	True	False	ENST00000316967.10
True	False	False	ENST00000317089.10
True	False	False	ENST00000317147.10
True	False	False	ENST00000317502.11
True	False	False	ENST00000317198.10
True	False	False	ENST00000317204.11
True	False	False	ENST00000317276.9
True	False	False	ENST00000317506.8
True	True	False	ENST00000317551.12
True	False	False	ENST00000317582.10
True	False	False	ENST00000317610.11
True	False	False	ENST00000317635.6
True	False	False	ENST00000317683.4
True	True	False	ENST00000317702.10
True	True	False	ENST00000317744.10
True	True	False	ENST00000317811.6
True	False	False	ENST00000318066.7
True	False	False	ENST00000318109.12
True	False	False	ENST00000317897.5
True	True	False	ENST00000318003.11
True	False	False	ENST00000318006.10
True	False	False	ENST00000318364.12
True	False	False	ENST00000318129.6
True	True	False	ENST00000318348.9
True	False	False	ENST00000318443.10
True	False	False	ENST00000318560.6
True	False	False	ENST00000318584.10
True	False	False	ENST00000318622.8
True	False	False	ENST00000318801.8
True	True	False	ENST00000318782.9
True	True	False	ENST00000318887.8
True	False	False	ENST00000318967.7
True	False	False	ENST00000318978.6
True	False	False	ENST00000319004.6
True	False	False	ENST00000319006.8
True	False	False	ENST00000319017.5
True	False	False	ENST00000319074.6
True	False	False	ENST00000319080.12
True	False	False	ENST00000319285.5
True	True	False	ENST00000319172.10
True	True	False	ENST00000319223.8
True	False	False	ENST00000319296.10
True	False	False	ENST00000319380.12
True	False	False	ENST00000319394.8
True	False	False	ENST00000319410.9
True	False	False	ENST00000319449.9
True	True	False	ENST00000319466.9
True	True	False	ENST00000319555.8
True	False	False	ENST00000319562.11
True	True	False	ENST00000319715.10
True	False	False	ENST00000319769.10
True	False	False	ENST00000319770.7
True	False	False	ENST00000319788.11
True	False	False	ENST00000320225.10
True	False	False	ENST00000319942.8
True	False	False	ENST00000320027.10
True	False	False	ENST00000320159.2
True	True	False	ENST00000320211.10
True	True	False	ENST00000320270.4
True	False	False	ENST00000320330.8
True	False	False	ENST00000320316.8
True	False	False	ENST00000320548.8
True	False	False	ENST00000320574.10
True	False	False	ENST00000320676.11
True	False	False	ENST00000320776.5
True	False	False	ENST00000320785.10
True	True	False	ENST00000320805.8
True	True	False	ENST00000320848.7
True	False	False	ENST00000320849.9
True	False	False	ENST00000320895.10
True	False	False	ENST00000320912.8
True	False	False	ENST00000321030.9
True	False	False	ENST00000321301.7
True	True	False	ENST00000321250.13
True	False	False	ENST00000321407.3
True	False	False	ENST00000321562.9
True	False	False	ENST00000321560.4
True	False	False	ENST00000321599.9
True	False	False	ENST00000321685.7
True	False	False	ENST00000321867.6
True	False	False	ENST00000321878.10
True	True	False	ENST00000321895.7
True	False	False	ENST00000321949.13
True	False	False	ENST00000322048.12
True	False	False	ENST00000322177.6
True	False	False	ENST00000322166.10
True	False	False	ENST00000322217.6
True	False	False	ENST00000322269.10
True	False	False	ENST00000322313.9
True	False	False	ENST00000322329.5
True	False	False	ENST00000322428.10
True	False	False	ENST00000322535.11
True	False	False	ENST00000322623.10
True	False	False	ENST00000322444.7
True	False	False	ENST00000322945.11
True	False	False	ENST00000322764.10
True	False	False	ENST00000322927.3
True	False	False	ENST00000323013.7
True	False	False	ENST00000323146.8
True	False	False	ENST00000322989.8
True	True	False	ENST00000323019.9
True	False	False	ENST00000323249.8
True	True	False	ENST00000323348.10
True	False	False	ENST00000323469.5
True	False	False	ENST00000323534.5
True	True	False	ENST00000323563.8
True	False	False	ENST00000323699.9
True	True	False	ENST00000323666.10
True	False	False	ENST00000323668.11
True	False	False	ENST00000323670.14
True	False	False	ENST00000323760.11
True	False	False	ENST00000323786.10
True	False	False	ENST00000323798.8
True	False	False	ENST00000323848.14
True	False	False	ENST00000323851.13
True	True	False	ENST00000323927.3
True	True	False	ENST00000323963.10
True	False	False	ENST00000324096.9
True	True	False	ENST00000324103.11
True	False	False	ENST00000324262.9
True	False	False	ENST00000324379.10
True	True	False	ENST00000324460.7
True	False	False	ENST00000324266.10
True	False	False	ENST00000324366.13
True	False	False	ENST00000324439.10
True	False	False	ENST00000324593.10
True	False	False	ENST00000324685.11
True	False	False	ENST00000324679.5
True	True	False	ENST00000324856.13
True	False	False	ENST00000324868.13
True	False	False	ENST00000324871.12
True	False	False	ENST00000324894.13
True	False	False	ENST00000324913.9
True	False	False	ENST00000325102.13
True	False	False	ENST00000325147.13
True	False	False	ENST00000325167.9
True	False	False	ENST00000325222.9
True	False	False	ENST00000325301.7
True	False	False	ENST00000325327.4
True	False	False	ENST00000325333.10
True	False	False	ENST00000325351.5
True	False	False	ENST00000325421.7
True	False	False	ENST00000325495.9
True	False	False	ENST00000325438.12
True	False	False	ENST00000325551.9
True	False	False	ENST00000325599.13
True	False	False	ENST00000325926.4
True	False	False	ENST00000326132.11
True	False	False	ENST00000326153.9
True	False	False	ENST00000326181.11
True	False	False	ENST00000326195.13
True	True	False	ENST00000326232.14
True	False	False	ENST00000326631.7
True	False	False	ENST00000326317.11
True	True	False	ENST00000326674.10
True	False	False	ENST00000326974.9
True	False	False	ENST00000326735.13
True	True	False	ENST00000326873.12
True	False	False	ENST00000327044.7
True	False	False	ENST00000327064.9
True	False	False	ENST00000327031.9
True	False	False	ENST00000327111.8
True	True	False	ENST00000327134.7
True	True	False	ENST00000327158.5
True	True	False	ENST00000327237.7
True	False	False	ENST00000327247.9
True	False	False	ENST00000327300.12
True	False	False	ENST00000327490.8
True	False	False	ENST00000327304.10
True	False	False	ENST00000327347.10
True	False	False	ENST00000327492.4
True	False	False	ENST00000327555.5
True	False	False	ENST00000327697.11
True	False	False	ENST00000327892.13
True	False	False	ENST00000328024.11
True	False	False	ENST00000327787.13
True	False	False	ENST00000328194.8
True	False	False	ENST00000328434.8
True	False	False	ENST00000328631.10
True	False	False	ENST00000328848.6
True	False	False	ENST00000328879.9
True	False	False	ENST00000328965.9
True	False	False	ENST00000329198.5
True	False	False	ENST00000329099.4
True	False	False	ENST00000329276.10
True	False	False	ENST00000329342.9
True	False	False	ENST00000329875.13
True	False	False	ENST00000329478.4
True	True	False	ENST00000329492.6
True	False	False	ENST00000329517.11
True	False	False	ENST00000329548.5
True	False	False	ENST00000329565.6
True	False	False	ENST00000329630.10
True	False	False	ENST00000330133.5
True	True	False	ENST00000329957.7
True	False	False	ENST00000330055.7
True	False	False	ENST00000330070.6
True	False	False	ENST00000330125.10
True	False	False	ENST00000330263.5
True	False	False	ENST00000330181.9
True	False	False	ENST00000330280.11
True	False	False	ENST00000330333.11
True	False	False	ENST00000330398.9
True	False	False	ENST00000330342.8
True	False	False	ENST00000330387.11
True	False	False	ENST00000330537.10
True	False	False	ENST00000330574.2
True	False	False	ENST00000330636.9
True	False	False	ENST00000330720.7
True	False	False	ENST00000330817.11
True	False	False	ENST00000330899.5
True	False	False	ENST00000330914.7
True	False	False	ENST00000330938.8
True	False	False	ENST00000331134.11
True	False	False	ENST00000331173.6
True	False	False	ENST00000331200.8
True	False	False	ENST00000331272.9
True	True	False	ENST00000331334.5
True	True	False	ENST00000331444.12
True	False	False	ENST00000331456.7
True	False	False	ENST00000331483.9
True	False	False	ENST00000331497.3
True	False	False	ENST00000331569.6
True	False	False	ENST00000331666.11
True	False	False	ENST00000331552.12
True	False	False	ENST00000331872.11
True	False	False	ENST00000331782.8
True	True	False	ENST00000331808.5
True	False	False	ENST00000332118.11
True	False	False	ENST00000332231.9
True	False	False	ENST00000332290.3
True	True	False	ENST00000332298.9
True	True	False	ENST00000332303.6
True	True	False	ENST00000332395.7
True	True	False	ENST00000332499.4
True	True	False	ENST00000332707.10
True	False	False	ENST00000332830.9
True	False	False	ENST00000333050.7
True	False	False	ENST00000333055.8
True	False	False	ENST00000333167.13
True	True	False	ENST00000333188.10
True	False	False	ENST00000333213.11
True	False	False	ENST00000333256.11
True	False	False	ENST00000333449.9
True	False	False	ENST00000333503.8
True	False	False	ENST00000333511.9
True	False	False	ENST00000333628.4
True	False	False	ENST00000333762.6
True	True	False	ENST00000333916.8
True	False	False	ENST00000334295.9
True	False	False	ENST00000334527.12
True	False	False	ENST00000334554.12
True	False	False	ENST00000334598.12
True	False	False	ENST00000334651.11
True	False	False	ENST00000335007.10
True	False	False	ENST00000334869.9
True	False	False	ENST00000335099.8
True	False	False	ENST00000335255.10
True	False	False	ENST00000335272.10
True	False	False	ENST00000335290.10
True	False	False	ENST00000335325.9
True	False	False	ENST00000335367.7
True	False	False	ENST00000335754.8
True	False	False	ENST00000335756.9
True	False	False	ENST00000335765.9
True	False	False	ENST00000335791.10
True	False	False	ENST00000335793.4
True	True	False	ENST00000335870.7
True	False	False	ENST00000335972.11
True	False	False	ENST00000335999.7
True	False	False	ENST00000336032.4
True	False	False	ENST00000336034.8
True	True	False	ENST00000336138.4
True	True	False	ENST00000336219.4
True	False	False	ENST00000336156.10
True	False	False	ENST00000336233.10
True	False	False	ENST00000336283.9
True	False	False	ENST00000336273.8
True	False	False	ENST00000336308.10
True	False	False	ENST00000336314.9
True	False	False	ENST00000336395.6
True	False	False	ENST00000336520.8
True	False	False	ENST00000336615.9
True	False	False	ENST00000336737.8
True	False	False	ENST00000336715.11
True	False	False	ENST00000336761.10
True	False	False	ENST00000336854.9
True	False	False	ENST00000336949.7
True	False	False	ENST00000336985.11
True	True	False	ENST00000337002.9
True	True	False	ENST00000337132.10
True	False	False	ENST00000337288.10
True	False	False	ENST00000337195.9
True	False	False	ENST00000337344.9
True	True	False	ENST00000337387.4
True	False	False	ENST00000337682.9
True	True	False	ENST00000337714.8
True	False	False	ENST00000337768.10
True	False	False	ENST00000337919.9
True	False	False	ENST00000338034.9
True	False	False	ENST00000337970.7
True	False	False	ENST00000338128.13
True	False	False	ENST00000338146.7
True	False	False	ENST00000338165.9
True	False	False	ENST00000338167.10
True	False	False	ENST00000338222.7
True	False	False	ENST00000338333.5
True	False	False	ENST00000338370.7
True	False	False	ENST00000338399.9
True	False	False	ENST00000338492.9
True	False	False	ENST00000338758.12
True	False	False	ENST00000338961.11
True	False	False	ENST00000338779.11
True	False	False	ENST00000338995.10
True	False	False	ENST00000339157.10
True	False	False	ENST00000339020.8
True	False	False	ENST00000339235.4
True	True	False	ENST00000339365.2
True	True	False	ENST00000339399.5
True	False	False	ENST00000339594.9
True	False	False	ENST00000339647.6
True	False	False	ENST00000339697.5
True	False	False	ENST00000339834.10
True	True	False	ENST00000339950.5
True	False	False	ENST00000340124.9
True	False	False	ENST00000340305.9
True	False	False	ENST00000340368.9
True	False	False	ENST00000340384.5
True	False	False	ENST00000340611.9
True	False	False	ENST00000340457.8
True	False	False	ENST00000340578.10
True	False	False	ENST00000340648.6
True	False	False	ENST00000340736.10
True	False	False	ENST00000340828.7
True	False	False	ENST00000340748.8
True	False	False	ENST00000340852.9
True	False	False	ENST00000340857.4
True	False	False	ENST00000340990.10
True	False	False	ENST00000340879.8
True	False	False	ENST00000340940.5
True	False	False	ENST00000340941.11
True	False	False	ENST00000341116.7
True	False	False	ENST00000341181.11
True	False	False	ENST00000341255.4
True	False	False	ENST00000341333.10
True	False	False	ENST00000341322.4
True	False	False	ENST00000341394.9
True	True	False	ENST00000341426.9
True	False	False	ENST00000341491.9
True	True	False	ENST00000341567.8
True	False	False	ENST00000341657.9
True	False	False	ENST00000341754.8
True	False	False	ENST00000341864.6
True	True	False	ENST00000341991.7
True	False	False	ENST00000342018.12
True	False	False	ENST00000342192.9
True	False	False	ENST00000342115.8
True	True	False	ENST00000342160.7
True	False	False	ENST00000342480.7
True	False	False	ENST00000342216.8
True	False	False	ENST00000342665.5
True	False	False	ENST00000342683.6
True	False	False	ENST00000342679.9
True	False	False	ENST00000342771.10
True	True	False	ENST00000342782.4
True	False	False	ENST00000342932.8
True	False	False	ENST00000342981.8
True	False	False	ENST00000343028.9
True	False	False	ENST00000343053.6
True	False	False	ENST00000343262.9
True	False	False	ENST00000343043.7
True	False	False	ENST00000343075.7
True	False	False	ENST00000343150.10
True	True	False	ENST00000343304.10
True	True	False	ENST00000343411.8
True	False	False	ENST00000343483.7
True	False	False	ENST00000343632.9
True	True	False	ENST00000343666.6
True	False	False	ENST00000343638.9
True	False	False	ENST00000343813.10
True	False	False	ENST00000343818.11
True	False	False	ENST00000344034.5
True	False	False	ENST00000343823.11
True	False	False	ENST00000343938.9
True	False	False	ENST00000344147.10
True	False	False	ENST00000344337.11
True	False	False	ENST00000344417.10
True	True	False	ENST00000344517.5
True	False	False	ENST00000344529.5
True	False	False	ENST00000344537.10
True	True	False	ENST00000344641.8
True	False	False	ENST00000344697.3
True	False	False	ENST00000344726.9
True	False	False	ENST00000344836.9
True	False	False	ENST00000344843.12
True	True	False	ENST00000344877.10
True	False	False	ENST00000345046.12
True	False	False	ENST00000345057.9
True	False	False	ENST00000345093.9
True	True	False	ENST00000345358.12
True	False	False	ENST00000345254.9
True	False	False	ENST00000345496.7
True	False	False	ENST00000346169.7
True	False	False	ENST00000346246.10
True	False	False	ENST00000346249.9
True	False	False	ENST00000346798.8
True	False	False	ENST00000346833.8
True	False	False	ENST00000346916.9
True	False	False	ENST00000347708.5
True	False	False	ENST00000347869.8
True	False	False	ENST00000348165.10
True	False	False	ENST00000348257.9
True	False	False	ENST00000348405.8
True	True	False	ENST00000348495.10
True	False	False	ENST00000348657.6
True	False	False	ENST00000348943.7
True	False	False	ENST00000349157.10
True	False	False	ENST00000349062.7
True	False	False	ENST00000349139.6
True	False	False	ENST00000349394.6
True	False	False	ENST00000349431.11
True	False	False	ENST00000349496.11
True	False	False	ENST00000349792.9
True	False	False	ENST00000350051.8
True	False	False	ENST00000350481.9
True	False	False	ENST00000350499.6
True	False	False	ENST00000350592.7
True	False	False	ENST00000351111.7
True	False	False	ENST00000350777.7
True	False	False	ENST00000351018.5
True	True	False	ENST00000351193.7
True	False	False	ENST00000351288.10
True	False	False	ENST00000351328.8
True	False	False	ENST00000351486.10
True	False	False	ENST00000351677.7
True	True	False	ENST00000351698.5
True	False	False	ENST00000351829.9
True	False	False	ENST00000351933.8
True	True	False	ENST00000352066.8
True	False	False	ENST00000352131.7
True	False	False	ENST00000352397.10
True	False	False	ENST00000352251.8
True	False	False	ENST00000352301.8
True	False	False	ENST00000352393.8
True	False	False	ENST00000352410.9
True	False	False	ENST00000352634.8
True	False	False	ENST00000352645.5
True	False	False	ENST00000352767.7
True	False	False	ENST00000352957.9
True	False	False	ENST00000352980.8
True	False	False	ENST00000353214.6
True	False	False	ENST00000353234.5
True	False	False	ENST00000353258.8
True	False	False	ENST00000353379.12
True	False	False	ENST00000353383.6
True	False	False	ENST00000353468.4
True	False	False	ENST00000353555.9
True	False	False	ENST00000353703.9
True	False	False	ENST00000353979.7
True	True	False	ENST00000354098.7
True	False	False	ENST00000354161.8
True	False	False	ENST00000354185.9
True	False	False	ENST00000354202.9
True	False	False	ENST00000354250.7
True	True	False	ENST00000354258.5
True	False	False	ENST00000354293.10
True	False	False	ENST00000354321.11
True	True	False	ENST00000354336.8
True	False	False	ENST00000354359.12
True	False	False	ENST00000354464.11
True	False	False	ENST00000354488.8
True	False	False	ENST00000354546.10
True	False	False	ENST00000354650.7
True	True	False	ENST00000354694.12
True	False	False	ENST00000354724.8
True	False	False	ENST00000354725.8
True	False	False	ENST00000354866.7
True	False	False	ENST00000354895.4
True	False	False	ENST00000354926.9
True	False	False	ENST00000354947.10
True	True	False	ENST00000354989.9
True	True	False	ENST00000355029.9
True	False	False	ENST00000355072.11
True	False	False	ENST00000355083.11
True	False	False	ENST00000355105.8
True	False	False	ENST00000355143.8
True	False	False	ENST00000355209.9
True	True	False	ENST00000355235.8
True	False	False	ENST00000355296.8
True	True	False	ENST00000355238.11
True	False	False	ENST00000355300.7
True	False	False	ENST00000355379.3
True	False	False	ENST00000355423.7
True	False	False	ENST00000355451.8
True	False	False	ENST00000355468.7
True	False	False	ENST00000355472.10
True	True	False	ENST00000355527.8
True	False	False	ENST00000355499.9
True	False	False	ENST00000355552.8
True	False	False	ENST00000355621.8
True	False	False	ENST00000355693.5
True	True	False	ENST00000355703.4
True	False	False	ENST00000355904.9
True	False	False	ENST00000356053.7
True	False	False	ENST00000356166.11
True	False	False	ENST00000356244.8
True	False	False	ENST00000356183.9
True	False	False	ENST00000356205.9
True	False	False	ENST00000356208.10
True	True	False	ENST00000356245.8
True	False	False	ENST00000356309.8
True	False	False	ENST00000356401.9
True	False	False	ENST00000356357.9
True	False	False	ENST00000356509.7
True	False	False	ENST00000356607.9
True	False	False	ENST00000356628.4
True	False	False	ENST00000356663.8
True	False	False	ENST00000356654.8
True	False	False	ENST00000356657.10
True	False	False	ENST00000356692.10
True	False	False	ENST00000356924.9
True	False	False	ENST00000356976.8
True	False	False	ENST00000356978.9
True	False	False	ENST00000357065.8
True	False	False	ENST00000357156.7
True	False	False	ENST00000357103.5
True	False	False	ENST00000357166.11
True	False	False	ENST00000357172.9
True	False	False	ENST00000357235.6
True	False	False	ENST00000357348.10
True	False	False	ENST00000357276.9
True	False	False	ENST00000357332.8
True	False	False	ENST00000357388.8
True	False	False	ENST00000357429.10
True	False	False	ENST00000357440.7
True	False	False	ENST00000357575.8
True	False	False	ENST00000357641.10
True	False	False	ENST00000357700.11
True	False	False	ENST00000357736.9
True	False	False	ENST00000357765.7
True	False	False	ENST00000357814.8
True	False	False	ENST00000357890.9
True	False	False	ENST00000357949.5
True	False	False	ENST00000357955.6
True	False	False	ENST00000358015.8
True	True	False	ENST00000357997.10
True	True	False	ENST00000358007.7
True	False	False	ENST00000358022.6
True	False	False	ENST00000358075.11
True	False	False	ENST00000358149.8
True	True	False	ENST00000358154.8
True	True	False	ENST00000358171.8
True	False	False	ENST00000358227.5
True	False	False	ENST00000358232.11
True	False	False	ENST00000358252.8
True	False	False	ENST00000358301.7
True	False	False	ENST00000358303.9
True	False	False	ENST00000358337.10
True	False	False	ENST00000358406.10
True	False	False	ENST00000358357.7
True	False	False	ENST00000358387.9
True	False	False	ENST00000358402.8
True	False	False	ENST00000358537.7
True	True	False	ENST00000358572.10
True	False	False	ENST00000358625.4
True	False	False	ENST00000358664.9
True	False	False	ENST00000358701.10
True	False	False	ENST00000358888.7
True	False	False	ENST00000358901.11
True	False	False	ENST00000359044.5
True	False	False	ENST00000359060.5
True	False	False	ENST00000359315.6
True	False	False	ENST00000359273.8
True	False	False	ENST00000359337.9
True	False	False	ENST00000359435.8
True	False	False	ENST00000359511.5
True	False	False	ENST00000359523.7
True	False	False	ENST00000359526.9
True	False	False	ENST00000359541.6
True	False	False	ENST00000359551.6
True	False	False	ENST00000359591.9
True	False	False	ENST00000359623.9
True	True	False	ENST00000359655.9
True	False	False	ENST00000359856.11
True	False	False	ENST00000359843.8
True	False	False	ENST00000359864.8
True	True	False	ENST00000359866.9
True	False	False	ENST00000359867.7
True	False	False	ENST00000359889.9
True	False	False	ENST00000359890.8
True	True	False	ENST00000359947.9
True	False	False	ENST00000359957.8
True	False	False	ENST00000360000.8
True	False	False	ENST00000360001.12
True	False	False	ENST00000360110.9
True	True	False	ENST00000360240.10
True	False	False	ENST00000360370.9
True	False	False	ENST00000360426.8
True	True	False	ENST00000360458.5
True	False	False	ENST00000360442.7
True	False	False	ENST00000360507.10
True	True	False	ENST00000360541.10
True	False	False	ENST00000360565.8
True	True	False	ENST00000360612.5
True	False	False	ENST00000360614.8
True	False	False	ENST00000360652.7
True	True	False	ENST00000360656.2
True	False	False	ENST00000360768.5
True	False	False	ENST00000360864.9
True	False	False	ENST00000360876.9
True	False	False	ENST00000360938.8
True	False	False	ENST00000360943.10
True	False	False	ENST00000361007.7
True	False	False	ENST00000361114.10
True	True	False	ENST00000361124.5
True	False	False	ENST00000361131.5
True	False	False	ENST00000361170.7
True	False	False	ENST00000361217.9
True	True	False	ENST00000361219.11
True	False	False	ENST00000361234.9
True	False	False	ENST00000361242.9
True	False	False	ENST00000361246.7
True	False	False	ENST00000361247.9
True	False	False	ENST00000361256.10
True	False	False	ENST00000361298.9
True	False	False	ENST00000361311.4
True	False	False	ENST00000361427.6
True	False	False	ENST00000361441.5
True	False	False	ENST00000361445.9
True	False	False	ENST00000361505.10
True	False	False	ENST00000361518.10
True	False	False	ENST00000361546.6
True	False	False	ENST00000361564.9
True	False	False	ENST00000361565.9
True	False	False	ENST00000361611.11
True	True	False	ENST00000361568.6
True	False	False	ENST00000361717.4
True	False	False	ENST00000361720.10
True	False	False	ENST00000361733.8
True	False	False	ENST00000361735.4
True	False	False	ENST00000361740.8
True	False	False	ENST00000361752.8
True	False	False	ENST00000361756.8
True	False	False	ENST00000361813.5
True	False	False	ENST00000361837.9
True	False	False	ENST00000361851.1
True	False	False	ENST00000361866.8
True	False	False	ENST00000361871.8
True	False	False	ENST00000362007.6
True	False	False	ENST00000361906.8
True	False	False	ENST00000362003.9
True	False	False	ENST00000362079.2
True	False	False	ENST00000362042.8
True	False	False	ENST00000362049.10
True	False	False	ENST00000362076.8
True	False	False	ENST00000362091.9
True	False	False	ENST00000366472.6
True	True	False	ENST00000366535.4
True	True	False	ENST00000366582.8
True	False	False	ENST00000366609.4
True	False	False	ENST00000366615.10
True	True	False	ENST00000366610.7
True	False	False	ENST00000366639.9
True	True	False	ENST00000366647.9
True	True	False	ENST00000366654.5
True	True	False	ENST00000366663.10
True	False	False	ENST00000366669.9
True	True	False	ENST00000366695.3
True	False	False	ENST00000366672.5
True	False	False	ENST00000366711.4
True	False	False	ENST00000366777.4
True	False	False	ENST00000366794.10
True	False	False	ENST00000366759.9
True	True	False	ENST00000366783.8
True	False	False	ENST00000366812.6
True	True	False	ENST00000366835.8
True	False	False	ENST00000366844.7
True	False	False	ENST00000366903.8
True	True	False	ENST00000366910.10
True	False	False	ENST00000366955.8
True	False	False	ENST00000366957.10
True	False	False	ENST00000366977.8
True	False	False	ENST00000366988.5
True	False	False	ENST00000366991.5
True	False	False	ENST00000366999.9
True	False	False	ENST00000367064.9
True	False	False	ENST00000367142.5
True	False	False	ENST00000367166.5
True	False	False	ENST00000367242.4
True	False	False	ENST00000367188.5
True	False	False	ENST00000367249.9
True	False	False	ENST00000367287.5
True	False	False	ENST00000367262.4
True	False	False	ENST00000367311.5
True	False	False	ENST00000367321.8
True	False	False	ENST00000367384.7
True	False	False	ENST00000367495.4
True	False	False	ENST00000367498.8
True	False	False	ENST00000367569.4
True	True	False	ENST00000367577.7
True	False	False	ENST00000367558.6
True	False	False	ENST00000367600.5
True	False	False	ENST00000367602.8
True	False	False	ENST00000367619.8
True	False	False	ENST00000367627.8
True	False	False	ENST00000367630.9
True	False	False	ENST00000367651.4
True	False	False	ENST00000367739.9
True	False	False	ENST00000367833.7
True	False	False	ENST00000367837.10
True	False	False	ENST00000367874.5
True	False	False	ENST00000367876.9
True	False	False	ENST00000367879.9
True	False	False	ENST00000367942.4
True	True	False	ENST00000367963.8
True	True	False	ENST00000367988.8
True	False	False	ENST00000368002.8
True	False	False	ENST00000368003.6
True	True	False	ENST00000368006.8
True	False	False	ENST00000368009.7
True	False	False	ENST00000368021.7
True	False	False	ENST00000368072.10
True	False	False	ENST00000368216.9
True	False	False	ENST00000368219.2
True	False	False	ENST00000368277.3
True	False	False	ENST00000368309.4
True	False	False	ENST00000368259.6
True	False	False	ENST00000368347.8
True	False	False	ENST00000368376.8
True	False	False	ENST00000368356.9
True	True	False	ENST00000368361.9
True	False	False	ENST00000368373.8
True	False	False	ENST00000368401.6
True	False	False	ENST00000368404.9
True	False	False	ENST00000368409.8
True	False	False	ENST00000368432.5
True	False	False	ENST00000368453.8
True	False	False	ENST00000368457.3
True	False	False	ENST00000368489.6
True	False	False	ENST00000368494.4
True	False	False	ENST00000368518.5
True	False	False	ENST00000368552.7
True	False	False	ENST00000368608.4
True	False	False	ENST00000368633.2
True	False	False	ENST00000368685.6
True	False	False	ENST00000368636.8
True	False	False	ENST00000368690.7
True	True	False	ENST00000368694.8
True	False	False	ENST00000368865.9
True	True	False	ENST00000368874.8
True	False	False	ENST00000368875.6
True	False	False	ENST00000368892.9
True	False	False	ENST00000368885.8
True	False	False	ENST00000368926.6
True	False	False	ENST00000368984.8
True	False	False	ENST00000369023.8
True	True	False	ENST00000369026.3
True	True	False	ENST00000369064.8
True	False	False	ENST00000369085.8
True	False	False	ENST00000369103.3
True	False	False	ENST00000369124.5
True	True	False	ENST00000369144.8
True	False	False	ENST00000369152.6
True	False	False	ENST00000369258.8
[truncated: 7,315 more rows]
