# Supplementary material for: Prediction of m6A and m5C at single-molecule resolution reveals a transcriptome-wide co-occurrence of RNA modifications
Source: Nat Commun. 2024 May 9;15:3899. doi: 10.1038/s41467-024-47953-7 (PMC11082244; doi:10.1038/s41467-024-47953-7)
Supplement: Supplementary file 16 — Source Data [file 41467_2024_47953_MOESM16_ESM.zip › source_data_2024_04_07/Figure_2_f_lower.csv]

tool	TP	stoichiometry
CHEUI-solo	10.0	20
Xpore	5.0	20
Nanocompore	0.0	20
Epinano	0.0	20
CHEUI-solo	13.0	40
Xpore	5.0	40
Nanocompore	1.0	40
Epinano	0.0	40
CHEUI-solo	20.0	60
Xpore	2.0	60
Nanocompore	4.0	60
Epinano	0.0	60
CHEUI-solo	29.0	80
Xpore	8.0	80
Nanocompore	1.0	80
Epinano	0.0	80
CHEUI-solo	34.0	100
Xpore	11.0	100
Nanocompore	2.0	100
Epinano	0.0	100
