# Supplementary material for: Prediction of m6A and m5C at single-molecule resolution reveals a transcriptome-wide co-occurrence of RNA modifications
Source: Nat Commun. 2024 May 9;15:3899. doi: 10.1038/s41467-024-47953-7 (PMC11082244; doi:10.1038/s41467-024-47953-7)
Supplement: Supplementary file 16 — Source Data [file 41467_2024_47953_MOESM16_ESM.zip › source_data_2024_04_07/Supplementary_Figure_20_a]

performance Test_baseline Test
0.72234482  0.81 0.78
0.74851102
0.78695768
0.76971292
0.76682841
0.74845747
0.80528459
0.79296449
0.80989268
0.81781534
0.82297061
0.82126917
0.81504109
0.82420045
0.82583457
0.80754625
0.83106335
0.82142125
