# Supplementary material for: Prediction of m6A and m5C at single-molecule resolution reveals a transcriptome-wide co-occurrence of RNA modifications
Source: Nat Commun. 2024 May 9;15:3899. doi: 10.1038/s41467-024-47953-7 (PMC11082244; doi:10.1038/s41467-024-47953-7)
Supplement: Supplementary file 16 — Source Data [file 41467_2024_47953_MOESM16_ESM.zip › source_data_2024_04_07/Supplementary_Figure_17_b.csv]

NSUN2_dependent	NSUN2_independent
0.06666666666666667	0.11827956989247312
0.09166666666666666	0.17562724014336917
0.18333333333333332	0.20967741935483872
0.20833333333333334	0.2168458781362007
0.2833333333333333	0.2078853046594982
0.3	0.23835125448028674
0.275	0.2670250896057348
0.25	0.27598566308243727
0.23333333333333334	0.24014336917562723
0.21666666666666667	0.2168458781362007
0.24166666666666667	0.2168458781362007
0.3	0.24731182795698925
0.3	0.25806451612903225
0.24166666666666667	0.2616487455197133
0.275	0.24014336917562723
0.25833333333333336	0.2616487455197133
0.2916666666666667	0.2616487455197133
0.3333333333333333	0.2724014336917563
0.3333333333333333	0.27956989247311825
0.3416666666666667	0.27598566308243727
0.3	0.2670250896057348
0.275	0.22401433691756273
0.2833333333333333	0.25268817204301075
0.3	0.25089605734767023
0.275	0.24551971326164876
0.2	0.24372759856630824
0.19166666666666668	0.25268817204301075
0.24166666666666667	0.26523297491039427
0.25	0.2670250896057348
0.25	0.2939068100358423
0.2916666666666667	0.2867383512544803
0.2833333333333333	0.2921146953405018
0.3	0.2921146953405018
0.2916666666666667	0.27598566308243727
0.30833333333333335	0.27598566308243727
0.3416666666666667	0.27598566308243727
0.3	0.24731182795698925
0.2833333333333333	0.23476702508960573
0.2916666666666667	0.25448028673835127
0.2916666666666667	0.25985663082437277
0.275	0.27598566308243727
0.24166666666666667	0.2903225806451613
0.21666666666666667	0.2885304659498208
0.2833333333333333	0.26344086021505375
0.325	0.24731182795698925
0.35833333333333334	0.20967741935483872
0.35	0.26344086021505375
0.35	0.2885304659498208
0.36666666666666664	0.3010752688172043
0.2833333333333333	0.26523297491039427
0.24166666666666667	0.22580645161290322
0.16666666666666666	0.2222222222222222
0.15	0.23655913978494625
0.20833333333333334	0.26881720430107525
0.25	0.26881720430107525
0.2833333333333333	0.26523297491039427
0.275	0.25268817204301075
0.2833333333333333	0.26344086021505375
0.35	0.24551971326164876
0.3	0.24910394265232974
0.30833333333333335	0.24014336917562723
0.325	0.21863799283154123
0.3333333333333333	0.22580645161290322
0.2833333333333333	0.2078853046594982
0.26666666666666666	0.20430107526881722
0.25	0.21863799283154123
0.24166666666666667	0.24014336917562723
0.24166666666666667	0.25268817204301075
0.24166666666666667	0.2616487455197133
0.24166666666666667	0.27419354838709675
0.3	0.24193548387096775
0.26666666666666666	0.24731182795698925
0.25833333333333336	0.2616487455197133
0.275	0.24193548387096775
0.23333333333333334	0.24731182795698925
0.25	0.2222222222222222
0.275	0.22580645161290322
0.275	0.22401433691756273
0.2916666666666667	0.23297491039426524
0.26666666666666666	0.2168458781362007
0.3333333333333333	0.23118279569892472
0.2833333333333333	0.22939068100358423
0.2	0.2168458781362007
0.24166666666666667	0.2132616487455197
0.2833333333333333	0.24193548387096775
0.2833333333333333	0.21505376344086022
0.25	0.23118279569892472
0.175	0.1971326164874552
0.1	0.13620071684587814
0.041666666666666664	0.06093189964157706
