# Supplementary material for: Prediction of m6A and m5C at single-molecule resolution reveals a transcriptome-wide co-occurrence of RNA modifications
Source: Nat Commun. 2024 May 9;15:3899. doi: 10.1038/s41467-024-47953-7 (PMC11082244; doi:10.1038/s41467-024-47953-7)
Supplement: Supplementary file 16 — Source Data [file 41467_2024_47953_MOESM16_ESM.zip › source_data_2024_04_07/Supplementary_Figure_4_c.csv]

	Mod	Unmod
0	0.1959734559059143	0.62913978099823
1	0.6460340023040771	0.1287550181150436
2	0.9785334467887878	0.0809972062706947
3	0.5157412886619568	0.663647472858429
4	0.6155761480331421	0.6774711012840271
5	0.6995891332626343	0.1910876482725143
6	0.6444437503814697	0.9239846467971802
7	0.6347131729125977	0.6632546782493591
8	0.8593906164169312	0.1077175140380859
9	0.3181793987751007	0.2435232102870941
10	0.4489367604255676	0.6440200805664062
11	0.7518187165260315	0.0947407037019729
12	0.6324772834777832	0.3350798785686493
13	0.872582733631134	0.1417262405157089
14	0.72318434715271	0.0339705720543861
15	0.5500926375389099	0.1296722739934921
16	0.9457272291183472	0.2482888251543045
17	0.3913081288337707	0.0601436831057071
18	0.7612321972846985	0.2667877972126007
19	0.5986414551734924	0.3047418594360351
20	0.9688236713409424	0.2718429267406463
21	0.1967813521623611	0.6335943341255188
22	0.5511174201965332	0.0481669977307319
23	0.9824432134628296	0.4145752191543579
24	0.6055900454521179	0.3285894095897674
25	0.7228229641914368	0.0851427465677261
26	0.6837549805641174	0.088791087269783
27	0.2804909348487854	0.0271483808755874
28	0.3189088106155395	0.6264916658401489
29	0.7108516693115234	0.2453411966562271
30	0.1499679684638977	0.1557085067033767
31	0.7729629278182983	0.0923021286725997
32	0.4869495630264282	0.2260561138391494
33	0.7693002223968506	0.0236385390162467
34	0.7517297863960266	0.0254479832947254
35	0.9817706942558287	0.3290045261383056
36	0.0708001106977462	0.8318389058113098
37	0.3089444935321808	0.5759748816490173
38	0.1533449590206146	0.1493355482816696
39	0.6460573077201843	0.1276033073663711
40	0.8150395750999451	0.1788666993379593
41	0.5970458984375	0.3470403254032135
42	0.8224731683731079	0.3456732034683227
43	0.8192375898361206	0.1941968202590942
44	0.4798001646995544	0.16404490172863
45	0.5610898733139038	0.0105556724593043
46	0.6529155373573303	0.1477725058794021
47	0.3382090330123901	0.2119820564985275
48	0.9483057260513306	0.038850899785757
49	0.5275018215179443	0.8177046775817871
50	0.1826420426368713	0.220507726073265
51	0.8432160019874573	0.0382217392325401
52	0.9880442023277284	0.5162395238876343
53	0.9550794363021852	0.021714998409152
54	0.8772580623626709	0.8844271302223206
55	0.458589643239975	0.230819433927536
56	0.9305923581123352	0.1969843357801437
57	0.0045843427069485	0.4469051957130432
58	0.876885712146759	0.0178974270820617
59	0.9858568906784058	0.1047322005033493
60	0.923401415348053	0.488162636756897
61	0.7360386252403259	0.0757505148649215
62	0.3674287497997284	0.0215921811759471
63	0.5485685467720032	0.0904715880751609
64	0.4939493834972381	0.6699341535568237
65	0.9596745371818542	0.5888460874557495
66	0.4496130049228668	0.2123241275548935
67	0.9342108368873596	0.2854001820087433
68	0.94198077917099	0.0353909470140934
69	0.7814867496490479	0.4246736764907837
70	0.9842766523361206	0.0647063106298446
71	0.9311598539352416	0.472008466720581
72	0.967515468597412	0.2292982637882232
73	0.353232204914093	0.2569723427295685
74	0.555923581123352	0.8412376046180725
75	0.6828407049179077	0.0328923836350441
76	0.7517497539520264	0.2644296884536743
77	0.857234001159668	0.2261296808719635
78	0.0090974085032939	0.0190571118146181
79	0.8021142482757568	0.7895583510398865
80	0.334673523902893	0.224024012684822
81	0.9561931490898132	0.4994681775569916
82	0.9796825051307678	0.2363677471876144
83	0.7124470472335815	0.0928358882665634
84	0.923753261566162	0.0267104338854551
85	0.7089312672615051	0.1428263783454895
86	0.3046424686908722	0.0510177128016948
87	0.1912575215101242	0.0176728274673223
88	0.2740584313869476	0.1444059461355209
89	0.9653780460357666	0.2565654218196869
90	0.8119719624519348	0.4162733852863312
91	0.6941301822662354	0.0499649234116077
92	0.9801778197288512	0.2573235929012298
93	0.9367647171020508	0.1824409514665603
94	0.7315645813941956	0.1665617227554321
95	0.9950227737426758	0.2496766448020935
96	0.7169358134269714	0.0594435036182403
97	0.937643826007843	0.0603290721774101
98	0.6532495021820068	0.2011679410934448
99	0.3893980085849762	0.1257473230361938
100	0.2409147173166275	0.7801051735877991
101	0.8440890908241272	0.1136003881692886
102	0.0424570851027965	0.6224765777587891
103	0.5360589027404785	0.5612284541130066
104	0.7646780014038086	0.0500881113111972
105	0.5443271398544312	0.3385522365570068
106	0.8690991997718811	0.5933481454849243
107	0.6742397546768188	0.5540186762809753
108	0.7707169651985168	0.0368443727493286
109	0.4595948457717895	0.2537666261196136
110	0.5787238478660583	0.0323059260845184
111	0.750665009021759	0.3758941888809204
112	0.5813646912574768	0.5626914501190186
113	0.3918152749538421	0.1435503810644149
114	0.9491656422615052	0.0521251335740089
115	0.4409465491771698	0.177831694483757
116	0.9147006273269652	0.2787452340126037
117	0.2539926171302795	0.585551381111145
118	0.5742549896240234	0.0740616470575332
119	0.9819438457489014	0.4642659425735473
120	0.034902449697256	0.2929524183273315
121	0.5713923573493958	0.6179804801940918
122	0.2116330564022064	0.3756558895111084
123	0.7034701108932495	0.1929904073476791
124	0.7521751523017883	0.1931638121604919
125	0.9038358330726624	0.0096483714878559
126	0.7224618196487427	0.3409789800643921
127	0.9846733808517456	0.3099163472652435
128	0.9620336294174194	0.0560669042170047
129	0.9843112826347352	0.1289326101541519
130	0.9679816961288452	0.589229166507721
131	0.8076346516609192	0.7896564602851868
132	0.6274763345718384	0.7268185019493103
133	0.4060148596763611	0.4942983090877533
134	0.1767886281013488	0.2526282072067261
135	0.9867239594459534	0.0808249413967132
136	0.9428868889808656	0.277567058801651
137	0.7774922251701355	0.0349705889821052
138	0.2726540863513946	0.0066913454793393
139	0.3105983138084411	0.4603780806064605
140	0.1292074769735336	0.1290759891271591
141	0.9353790879249572	0.0810157358646392
142	0.9192857146263124	0.1077517941594123
143	0.1937883794307708	0.0129520306363701
144	0.3572248518466949	0.1049611642956733
145	0.9229169487953186	0.5280394554138184
146	0.7032224535942078	0.6956737637519836
147	0.8423861265182495	0.2139893770217895
148	0.8923327922821045	0.2802386283874511
149	0.8750793933868408	0.4617297947406769
150	0.9740595817565918	0.1636290550231933
151	0.6593343615531921	0.028608439490199
152	0.6022700667381287	0.0969673171639442
153	0.9630566835403442	0.9096550941467284
154	0.9708415865898132	0.1480992287397384
155	0.911751925945282	0.7373464107513428
156	0.7622459530830383	0.6908060312271118
157	0.9823641777038574	0.1663391590118408
158	0.8544510006904602	0.0744638070464134
159	0.890029788017273	0.0651657357811927
160	0.554033637046814	0.1042961031198501
161	0.413273274898529	0.1317717880010604
162	0.8090875148773193	0.4796306788921356
163	0.922529637813568	0.4553907811641693
164	0.7367467880249023	0.8296235203742981
165	0.991960346698761	0.3365184068679809
166	0.312109500169754	0.0080207418650388
167	0.861110508441925	0.3215678632259369
168	0.8786939978599548	0.2745648324489593
169	0.9785475730895996	0.3979744017124176
170	0.9688462615013124	0.0265255868434906
171	0.9295857548713684	0.2747560441493988
172	0.8895767331123352	0.0257398970425128
173	0.9771493077278136	0.0074923587962985
174	0.944614052772522	0.0101433731615543
175	0.4747333228588104	0.5358366370201111
176	0.940451979637146	0.5328589677810669
177	0.5655487775802612	0.01974025554955
178	0.4279361367225647	0.0520784631371498
179	0.9535072445869446	0.0654546618461608
180	0.2104763835668563	0.1742913275957107
181	0.4398580193519592	0.0603795908391475
182	0.5064432621002197	0.3193881213665008
183	0.9624667763710022	0.0023377782199531
184	0.302500307559967	0.0073282085359096
185	0.4165027141571045	0.4535054266452789
186	0.8302968144416809	0.1371352672576904
187	0.7548937201499939	0.1530573070049286
188	0.6660403609275818	0.0205924399197101
189	0.7252752780914307	0.0055557391606271
190	0.5518072247505188	0.0084964716807007
191	0.9593169689178468	0.4675807952880859
192	0.368047297000885	0.365433007478714
193	0.9453216791152954	0.1168585121631622
194	0.98334139585495	0.1454842388629913
195	0.993527054786682	0.0355591960251331
196	0.7756525874137878	0.6788108944892883
197	0.8234948515892029	0.2488144487142563
198	0.9335639476776124	0.0577412359416484
199	0.960774838924408	0.7041987776756287
200	0.9725836515426636	0.3545866906642914
201	0.5723188519477844	0.4255460798740387
202	0.3935098350048065	0.4901463687419891
203	0.8250038623809814	0.2592099606990814
204	0.9553646445274352	0.0111422324553132
205	0.988857626914978	0.0292461067438125
206	0.1571172177791595	0.2241023033857345
207	0.4674940109252929	0.2603490650653839
208	0.8589355945587158	0.0021521020680665
209	0.9427154064178468	0.0263887401670217
210	0.9797577261924744	0.0058707152493298
211	0.5255097150802612	0.121392048895359
212	0.7061783671379089	0.0172694213688373
213	0.7520992159843445	0.0945263803005218
214	0.9949493408203124	0.1897841095924377
215	0.01981639303267	0.5611873269081116
216	0.4487955272197723	0.2129626423120498
217	0.7190648913383484	0.6392487287521362
218	0.9943504929542542	0.0810691490769386
219	0.6762499213218689	0.8473272323608398
220	0.8901568055152893	0.1383872330188751
221	0.9477195739746094	0.4488672912120819
222	0.5316528677940369	0.0314414910972118
223	0.9275056719779968	0.1199195459485054
224	0.7383149862289429	0.2967897653579712
225	0.9459407329559326	0.5481907725334167
226	0.9545581340789796	0.0179285332560539
227	0.7099360823631287	0.2159620374441146
228	0.2692726850509643	0.2458014637231826
229	0.8503260016441345	0.4518700540065765
230	0.5714967846870422	0.1469470262527465
231	0.947482705116272	0.8358353972434998
232	0.6092761754989624	0.1034549847245216
233	0.9084646105766296	0.6861380338668823
234	0.9806297421455384	0.0452734716236591
235	0.7416622638702393	0.4076269865036011
236	0.9166929125785828	0.0580230578780174
237	0.8300405144691467	0.2892032563686371
238	0.5454021692276001	0.1896728277206421
239	0.9889832139015198	0.3876439034938812
240	0.9604922533035278	0.1547032743692398
241	0.973463237285614	0.8718063831329346
242	0.8664353489875793	0.42618528008461
243	0.4025816619396209	0.8755013346672058
244	0.1330288499593734	0.0344387851655483
245	0.5707671642303467	0.7585521936416626
246	0.9513777494430542	0.1352330297231674
247	0.914458155632019	0.1244238168001174
248	0.3089819848537445	0.3134271800518036
249	0.7859720587730408	0.4885620772838592
250	0.8698230385780334	0.2625145316123962
251	0.9939010143280028	0.0224427077919244
252	0.9289089441299438	0.6357858180999756
253	0.6323954463005066	0.3943310081958771
254	0.982424795627594	0.215595543384552
255	0.9005007743835449	0.5497401356697083
256	0.7573931217193604	0.7668929696083069
257	0.6310652494430542	0.8384997248649597
258	0.2872731685638428	0.7485537528991699
259	0.4752968251705169	0.153471902012825
260	0.9353917241096495	0.2835497260093689
261	0.1624635159969329	0.5640857219696045
262	0.4441703259944916	0.9581105709075928
263	0.163476675748825	0.1994219422340393
264	0.4295964539051056	0.2308267056941986
265	0.2599585354328155	0.0442983843386173
266	0.9064297080039978	0.2339671552181244
267	0.8252837061882019	0.0664393827319145
268	0.7935267686843872	0.6125012040138245
269	0.5160079002380371	0.8888881206512451
270	0.8243341445922852	0.1677788645029068
271	0.7532579898834229	0.1509261578321457
272	0.9963889122009276	0.5070185661315918
273	0.6664404273033142	0.2890934944152832
274	0.9665096402168274	0.9547224640846252
275	0.8205385208129883	0.7357458472251892
276	0.7142121195793152	0.0930632799863815
277	0.2253883928060531	0.4991681277751922
278	0.8405196666717529	0.2294125407934188
279	0.933607816696167	0.6099055409431458
280	0.7639405131340027	0.4550452530384063
281	0.8129465579986572	0.1110177040100097
282	0.985190451145172	0.2318249940872192
283	0.9737860560417176	0.4488306045532226
284	0.9893452525138856	0.7469557523727417
285	0.7485400438308716	0.3382271528244018
286	0.3611047565937042	0.0483622029423713
287	0.7040007710456848	0.0045451000332832
288	0.4907310605049133	0.0038385358639061
289	0.9277202486991882	0.6602049469947815
290	0.7467124462127686	0.4925534129142761
291	0.1391311138868332	0.4929551482200622
292	0.5787435173988342	0.6420193314552307
293	0.7656219005584717	0.4924491941928863
294	0.7300595641136169	0.0012408898910507
295	0.6769977807998657	0.5657766461372375
296	0.4596080482006073	0.9325448870658876
297	0.6991492509841919	0.3434964418411255
298	0.7558724284172058	0.193459466099739
299	0.4237293004989624	0.0855280384421348
300	0.5068476796150208	0.0875904783606529
301	0.97520512342453	0.2553156614303589
302	0.118226483464241	0.0352689623832702
303	0.8673333525657654	0.1750368773937225
304	0.9146022200584412	0.0100030973553657
305	0.9043923616409302	0.2304576337337494
306	0.9850560426712036	0.4403972327709198
307	0.813730776309967	0.2269145250320434
308	0.9494197964668274	0.3895296454429626
309	0.9334437847137452	0.2987059950828552
310	0.8746849894523621	0.0291495472192764
311	0.7486079335212708	0.568042516708374
312	0.8928099870681763	0.7128860950469971
313	0.9649009704589844	0.2188238054513931
314	0.5963054299354553	0.3011512458324432
315	0.136712297797203	0.1575331687927246
316	0.3143681585788727	0.2546023428440094
317	0.3504656553268432	0.3212373554706573
318	0.9093266129493712	0.1199174299836158
319	0.8099866509437561	0.1176690831780433
320	0.5444119572639465	0.7520188093185425
321	0.4605459570884704	0.5136238932609558
322	0.9288874864578248	0.6034770011901855
323	0.6205801367759705	0.3534214496612549
324	0.3286962807178497	0.1616313755512237
325	0.6821647882461548	0.1224658489227294
326	0.7647055983543396	0.4447703957557678
327	0.8224013447761536	0.097454585134983
328	0.9117476344108582	0.077074222266674
329	0.9371773600578308	0.0195435788482427
330	0.9330529570579528	0.195704773068428
331	0.9123738408088684	0.0941122099757194
332	0.8537769913673401	0.2976813316345215
333	0.5252939462661743	0.3265033066272735
334	0.7957568764686584	0.0213145781308412
335	0.6417507529258728	0.3251553773880005
336	0.9653639197349548	0.2180032879114151
337	0.2595542669296264	0.4318369030952453
338	0.5473289489746094	0.2429041117429733
339	0.8512166142463684	0.1680977642536163
340	0.9074764847755432	0.3070908188819885
341	0.9710811972618104	0.3378027379512787
342	0.887839138507843	0.2322318404912948
343	0.6453540325164795	0.6876736283302307
344	0.7170670628547668	0.376729279756546
345	0.7558059096336365	0.6422621607780457
346	0.9902148246765136	0.1873762905597686
347	0.9220944046974182	0.04238236322999
348	0.7924397587776184	0.2134504169225692
349	0.344433844089508	0.204374223947525
350	0.0757318809628486	0.063825599849224
351	0.6010259985923767	0.7393229603767395
352	0.6816793084144592	0.5168482661247253
353	0.7586521506309509	0.0565375797450542
354	0.3856209218502044	0.5249046087265015
355	0.4499906599521637	0.0278140138834714
356	0.4433712065219879	0.1331007927656173
357	0.9755254983901978	0.2754868566989898
358	0.9389747381210328	0.0073347599245607
359	0.6878215670585632	0.0184382162988185
360	0.166469857096672	0.8102846741676331
361	0.1576082408428192	0.1323827803134918
362	0.97609281539917	0.4113622009754181
363	0.6987074017524719	0.0294468607753515
364	0.6379777789115906	0.0524351075291633
365	0.4093118906021118	0.0742833912372589
366	0.9602522253990172	0.2082205116748809
367	0.2123898416757583	0.5072560906410217
368	0.1990804970264434	0.0709432810544967
369	0.8095786571502686	0.1511184871196746
370	0.8941798806190491	0.0223331023007631
371	0.4302491843700409	0.0318870022892952
372	0.3135121166706085	0.5436849594116211
373	0.682515025138855	0.9280291795730592
374	0.2725462615489959	0.6029387712478638
375	0.8995018005371094	0.1131894439458847
376	0.8963480591773987	0.0577603317797184
377	0.3312559723854065	0.7557160258293152
378	0.7921356558799744	0.4194397032260895
379	0.6391857266426086	0.5964257717132568
380	0.4372522234916687	0.2739560902118683
381	0.0890655294060707	0.1167054697871208
382	0.9912925362586976	0.0478355288505554
383	0.1925587058067321	0.0093555012717843
384	0.986974596977234	0.3180155456066131
385	0.8718269467353821	0.0665861666202545
386	0.8396538496017456	0.0426743477582931
387	0.8260363936424255	0.2266016751527786
388	0.4082874953746795	0.3214701116085052
389	0.8759204745292664	0.517340898513794
390	0.8380899429321289	0.4868690073490143
391	0.9440082907676696	0.7836980819702148
392	0.9916802048683168	0.4534926414489746
393	0.2784246802330017	0.6100354194641113
394	0.487727016210556	0.045746810734272
395	0.5922086238861084	0.2693117260932922
396	0.9133458733558656	0.2900281250476837
397	0.0931809470057487	0.1644832491874694
398	0.8729282021522522	0.2467166483402252
399	0.7204196453094482	0.0116087635979056
400	0.976443350315094	0.3919306993484497
401	0.8125524520874023	0.3672761619091034
402	0.8731411099433899	0.6695179343223572
403	0.4580594599246979	0.0141615560278296
404	0.6224876642227173	0.2100673168897628
405	0.914604425430298	0.2511840760707855
406	0.6352804899215698	0.0771574303507804
407	0.8511781096458435	0.125050202012062
408	0.7834421396255493	0.0604717470705509
409	0.9189770221710204	0.0266584679484367
410	0.5352203249931335	0.1123879179358482
411	0.9965071082115172	0.3656199276447296
412	0.8934769034385681	0.0422148071229457
413	0.5173543095588684	0.1025465577840805
414	0.9665468335151672	0.6698516607284546
415	0.9327552914619446	0.5944628715515137
416	0.9837194681167604	0.1726134419441223
417	0.2632093429565429	0.7326385974884033
418	0.9441436529159546	0.030371006578207
419	0.6909497380256653	0.6486559510231018
420	0.8235700130462646	0.3741807341575622
421	0.586107075214386	0.7284447550773621
422	0.8052802085876465	0.0749265179038047
423	0.90915048122406	0.0488122142851352
424	0.5127573013305664	0.5210210084915161
425	0.3256910145282745	0.5884920954704285
426	0.6393495798110962	0.1792485862970352
427	0.988473117351532	0.0734134763479232
428	0.763062059879303	0.2155469954013824
429	0.9582400918006896	0.0609841160476207
430	0.942148208618164	0.5518208742141724
431	0.4355872869491577	0.0333638340234756
432	0.7379608750343323	0.4993230998516083
433	0.5014609098434448	0.3747447729110718
434	0.3440427780151367	0.1365659236907959
435	0.6576760411262512	0.0349702648818492
436	0.8948217034339905	0.066682368516922
437	0.7512316107749939	0.1035358607769012
438	0.9115448594093324	0.0370619185268878
439	0.8678770661354065	0.0493135713040828
440	0.7737510204315186	0.6446754932403564
441	0.3495610356330871	0.7724534273147583
442	0.9548927545547484	0.0981862172484397
443	0.349714457988739	0.161576971411705
444	0.9562034010887146	0.2383521646261215
445	0.750267505645752	0.2728185653686523
446	0.9453594088554382	0.6253082752227783
447	0.3217169642448425	0.2788011431694031
448	0.992173194885254	0.2330052405595779
449	0.4959497451782226	0.0369723066687583
450	0.9260960817337036	0.6485965847969055
451	0.996190071105957	0.1903141885995865
452	0.9429501295089722	0.170413389801979
453	0.3760996460914612	0.081106886267662
454	0.9135411381721495	0.3694448173046112
455	0.9247732758522034	0.1161493882536888
456	0.989496648311615	0.1600995808839798
457	0.9287200570106506	0.0238763112574815
458	0.9284465909004213	0.3699567317962646
459	0.8849325180053711	0.8553472757339478
460	0.956749141216278	0.4829220473766327
461	0.950438380241394	0.9139558672904968
462	0.102868765592575	0.3976733982563019
463	0.8247714042663574	0.8091360330581665
464	0.8957163691520691	0.591195285320282
465	0.6279940605163574	0.1923073530197143
466	0.7526721358299255	0.6575414538383484
467	0.822284996509552	0.0730753615498542
468	0.7028407454490662	0.2138583362102508
469	0.2875068485736847	0.0068110432475805
470	0.8959861993789673	0.4173917472362518
471	0.9218416810035706	0.8141361474990845
472	0.1622213870286941	0.0651639401912689
473	0.9660508632659912	0.4258462786674499
474	0.774502158164978	0.1163586750626564
475	0.9846187233924866	0.544802725315094
476	0.0643147155642509	0.6192278861999512
477	0.5221312642097473	0.5498439073562622
478	0.8779670596122742	0.2377984076738357
479	0.5162971019744873	0.0323582626879215
480	0.6737719774246216	0.3395187556743622
481	0.9824784398078918	0.6908816695213318
482	0.986222207546234	0.3478328883647918
483	0.3356196880340576	0.2751855552196502
484	0.8995955586433411	0.1222055703401565
485	0.1353995203971862	0.1187587082386016
486	0.774077832698822	0.5091853737831116
487	0.9317013025283812	0.8587605953216553
488	0.6897165179252625	0.9402902722358704
489	0.7637039422988892	0.078152097761631
490	0.4012430906295776	0.2964805960655212
491	0.9053776264190674	0.2403746545314788
492	0.5541980862617493	0.2801855206489563
493	0.989351451396942	0.352960467338562
494	0.1109421476721763	0.1112047657370567
495	0.4061385095119476	0.7541192173957825
496	0.995018720626831	0.2618035972118377
497	0.9383507370948792	0.3273921906948089
498	0.9888787269592284	0.0643192529678344
499	0.9877628684043884	0.1799024790525436
500	0.3979046046733856	0.3314813375473022
501	0.753533661365509	0.6636723875999451
502	0.8426452875137329	0.0083102788776159
503	0.4245703220367431	0.1543867737054824
504	0.933667242527008	0.0786128491163253
505	0.1286123842000961	0.3353894352912903
506	0.7399560809135437	0.2786716520786285
507	0.5301090478897095	0.9491246938705444
508	0.9230015277862548	0.1883998662233352
509	0.2858591079711914	0.3573474884033203
510	0.4603169560432434	0.0183967184275388
511	0.9785445928573608	0.1436464339494705
512	0.5485544800758362	0.7833337187767029
513	0.6849602460861206	0.1739920526742935
514	0.9533653259277344	0.4115923643112182
515	0.7472476363182068	0.0471997000277042
516	0.5459550023078918	0.5979602932929993
517	0.9665014147758484	0.9512814283370972
518	0.4231670200824737	0.4635451436042785
519	0.98434978723526	0.5150877833366394
520	0.851510226726532	0.8153440952301025
521	0.7461772561073303	0.1344619989395141
522	0.9391914010047911	0.0507571063935756
523	0.9205642938613892	0.3969233334064483
524	0.8400066494941711	0.2684877216815948
525	0.9966927766799928	0.7092524170875549
526	0.9784345030784608	0.0910418182611465
527	0.8727202415466309	0.2557783722877502
528	0.8495253324508667	0.1756909936666488
529	0.9102557897567748	0.3744736313819885
530	0.8763089179992676	0.064378447830677
531	0.4528771340847015	0.0363335311412811
532	0.7626421451568604	0.3482003211975097
533	0.4227747917175293	0.6861164569854736
534	0.1050594821572303	0.693381667137146
535	0.9708269834518432	0.4691284596920013
536	0.0387273393571376	0.2678447365760803
537	0.1839689314365387	0.3727981448173523
538	0.9437129497528076	0.1900631636381149
539	0.4354841709136963	0.0524667240679264
540	0.9650143384933472	0.0229303706437349
541	0.7450417280197144	0.0036385408602654
542	0.8154117465019226	0.6208374500274658
543	0.8324196338653564	0.0258273836225271
544	0.4838443994522095	0.8712744116783142
545	0.953049659729004	0.1530705243349075
546	0.6012158393859863	0.4143690168857574
547	0.5991764664649963	0.4401700794696808
548	0.3266480565071106	0.1171841025352478
549	0.8287681341171265	0.6773061752319336
550	0.7157323360443115	0.1566558927297592
551	0.3940683305263519	0.1075702980160713
552	0.9962018132209778	0.8915393352508545
553	0.9758579730987548	0.3081756234169006
554	0.3047230541706085	0.111484557390213
555	0.9850847125053406	0.0574373602867126
556	0.973513126373291	0.0074794343672692
557	0.8872184753417969	0.3571535944938659
558	0.9523834586143494	0.7631077766418457
559	0.9591406583786012	0.0741090700030326
560	0.0033020188566297	0.1841168850660324
561	0.7548061609268188	0.0079754181206226
562	0.323978841304779	0.649094820022583
563	0.8159071207046509	0.0614828057587146
564	0.383478581905365	0.2650147974491119
565	0.968765676021576	0.3502470850944519
566	0.6633200645446777	0.0668047443032264
567	0.5570109486579895	0.133387491106987
568	0.5063706636428833	0.4123938977718353
569	0.9461215734481812	0.1975081712007522
570	0.7166718244552612	0.3458581864833832
571	0.8922187089920044	0.2227424681186676
572	0.3445132076740265	0.8833611607551575
573	0.9881595373153688	0.0916068851947784
574	0.4933955669403076	0.117205686867237
575	0.9785348176956176	0.140811800956726
576	0.4305815100669861	0.3637080192565918
577	0.8767396211624146	0.4121454954147339
578	0.1656462997198104	0.1117128133773803
579	0.6377280354499817	0.6692502498626709
580	0.9755796194076538	0.1567054241895675
581	0.2913703918457031	0.5548226833343506
582	0.8920236229896545	0.0657906085252761
583	0.990982949733734	0.4577766954898834
584	0.968435287475586	0.082960732281208
585	0.8233788013458252	0.0853757038712501
586	0.443033367395401	0.2641449570655823
587	0.8966405987739563	0.0255968645215034
588	0.3483791351318359	0.0596321560442447
589	0.5591610074043274	0.658494234085083
590	0.2804451584815979	0.2821193039417267
591	0.8367361426353455	0.0584103986620903
592	0.9402102828025818	0.4843244552612304
593	0.530471920967102	0.9638531804084778
594	0.7184892892837524	0.5260769724845886
595	0.4558565318584442	0.2294573932886123
596	0.690051794052124	0.0690679401159286
597	0.9542413949966432	0.1099752113223075
598	0.7764946818351746	0.1017097532749176
599	0.6238847970962524	0.6138354539871216
600	0.608525812625885	0.4531519711017608
601	0.6691226959228516	0.0998241379857063
602	0.7041913270950317	0.9062508940696716
603	0.4200598895549774	0.0144168101251125
604	0.9838653206825256	0.932245433330536
605	0.9561123847961426	0.006543141324073
606	0.8487178683280945	0.3898267745971679
607	0.4522396624088287	0.9106392860412598
608	0.8909628987312317	0.4001915752887726
609	0.7725398540496826	0.3475201427936554
610	0.7747966051101685	0.5152248740196228
611	0.6737769246101379	0.1217494159936904
612	0.0769437327980995	0.0360339060425758
613	0.5372197031974792	0.2632750868797302
614	0.8539506793022156	0.8995736837387085
615	0.9302741885185242	0.4307457506656647
616	0.5454098582267761	0.111107625067234
617	0.4849897623062134	0.0959986224770546
618	0.2418232858180999	0.0359076745808124
619	0.2477590441703796	0.135808527469635
620	0.6540468335151672	0.379880279302597
621	0.6497501134872437	0.3448845148086548
622	0.7789087295532227	0.2186239957809448
623	0.7310749292373657	0.5850545167922974
624	0.7750029563903809	0.0495738089084625
625	0.7530734539031982	0.9126869440078736
626	0.8988873362541199	0.3907370269298553
627	0.1543029993772506	0.1237117946147918
628	0.5326648950576782	0.1748580485582351
629	0.2332519292831421	0.6046977043151855
630	0.2989912331104278	0.5937588214874268
631	0.8928857445716858	0.0271270293742418
632	0.9578089118003844	0.09511449187994
633	0.4506294727325439	0.1325047463178634
634	0.7855384349822998	0.3944444358348846
635	0.9423749446868896	0.3157232999801636
636	0.3431569337844848	0.02853649482131
637	0.5431779026985168	0.5693129301071167
638	0.4916278719902038	0.5742064714431763
639	0.3867046236991882	0.6144241690635681
640	0.8421499729156494	0.554240882396698
641	0.8861185908317566	0.7271807789802551
642	0.8555949330329895	0.1700906008481979
643	0.924201250076294	0.771528422832489
644	0.935819685459137	0.0540898405015468
645	0.2167104631662368	0.1596558392047882
646	0.9712620973587036	0.9530068039894104
647	0.7080075740814209	0.4133796691894531
648	0.9897406101226808	0.7137409448623657
649	0.5640743374824524	0.1385139524936676
650	0.7847840189933777	0.1343527138233184
651	0.5394921898841858	0.6393483877182007
652	0.3779068291187286	0.6778225302696228
653	0.8470871448516846	0.4016605317592621
654	0.9374891519546508	0.4916323125362396
655	0.6021478176116943	0.7734266519546509
656	0.5726674795150757	0.1164903342723846
657	0.279796689748764	0.1240725517272949
658	0.4484683573246002	0.5106588006019592
659	0.9130939841270448	0.3802372217178345
660	0.616849422454834	0.0159967876970767
661	0.3683114945888519	0.4284428656101227
662	0.7344868779182434	0.9181612730026244
663	0.6755115985870361	0.2026583105325698
664	0.7828256487846375	0.7743072509765625
665	0.7371246218681335	0.336168110370636
666	0.9257906079292296	0.6498466730117798
667	0.9031075835227966	0.6976456046104431
668	0.974709928035736	0.9431235790252686
669	0.8525723814964294	0.1056264415383338
670	0.3538109958171844	0.9351852536201476
671	0.7000213861465454	0.3338146805763244
672	0.8399795889854431	0.3505604267120361
673	0.1861670762300491	0.5001088380813599
674	0.6701662540435791	0.1300232112407684
675	0.9540404677391052	0.1019588783383369
676	0.9402233958244324	0.8490437865257263
677	0.6075977683067322	0.5146872401237488
678	0.3032771050930023	0.3698623776435852
679	0.4212333559989929	0.3020926117897033
680	0.6327303051948547	0.0473958738148212
681	0.9732609391212464	0.0772730186581611
682	0.4293570518493652	0.8570734262466431
683	0.3015249967575073	0.0399509742856025
684	0.3393371105194092	0.3067280948162079
685	0.5441433787345886	0.091047428548336
686	0.1959747970104217	0.0589701309800148
687	0.9868905544281006	0.0366977415978908
688	0.1474560648202896	0.6484492421150208
689	0.8487366437911987	0.3859660923480987
690	0.9739949107170104	0.0691292211413383
691	0.9388800859451294	0.1292023360729217
692	0.9092441201210022	0.3184285461902618
693	0.9217294454574584	0.1114447861909866
694	0.2881980240345001	0.6274942755699158
695	0.9882652759552002	0.1387773901224136
696	0.2065067887306213	0.1488258689641952
697	0.8051467537879944	0.1765334010124206
698	0.6242306232452393	0.4572020471096039
699	0.5648955702781677	0.0144980531185865
700	0.655607283115387	0.4583395719528198
701	0.8584280014038086	0.1712200790643692
702	0.6080604195594788	0.0269574578851461
703	0.3831974565982818	0.1709587723016739
704	0.8988544940948486	0.6726610660552979
705	0.7569257020950317	0.2710349559783935
706	0.8930701613426208	0.4719524681568146
707	0.9736278057098388	0.1487383097410202
708	0.9525542259216307	0.1991074085235595
709	0.9684559106826782	0.1023090407252311
710	0.3255691528320312	0.2035903930664062
711	0.8189176321029663	0.3768241107463836
712	0.8347808718681335	0.1557596623897552
713	0.3090123236179352	0.5097834467887878
714	0.4298424422740936	0.0676127076148986
715	0.7990440130233765	0.1574242413043975
716	0.1151786148548126	0.5759193897247314
717	0.663515567779541	0.2361130714416504
718	0.4867887198925018	0.126763254404068
719	0.3094088137149811	0.1142907440662384
720	0.2867483794689178	0.8947544097900391
721	0.705685019493103	0.6435953974723816
722	0.6970679759979248	0.0934809893369674
723	0.5762697458267212	0.0397776663303375
724	0.2847746610641479	0.7548289895057678
725	0.5872014760971069	0.613218367099762
726	0.733322262763977	0.5378418564796448
727	0.476544439792633	0.6479479670524597
728	0.8655892610549927	0.0943256840109825
729	0.9760215878486632	0.1838701665401458
730	0.755165696144104	0.5641851425170898
731	0.1880558282136917	0.0847229436039924
732	0.3817335963249206	0.033636949956417
733	0.982156217098236	0.0491430647671222
734	0.5932755470275879	0.1936854422092437
735	0.3977539241313934	0.0251542869955301
736	0.90628319978714	0.188063845038414
737	0.1887194067239761	0.1481745690107345
738	0.6857923865318298	0.2570572197437286
739	0.5636518001556396	0.6297705769538879
740	0.9033650159835817	0.1815343350172042
741	0.6664698719978333	0.029775945469737
742	0.5556058287620544	0.4661563336849212
743	0.3422950208187103	0.288087397813797
744	0.1931944340467453	0.0373788215219974
745	0.9164018630981444	0.0153368925675749
746	0.595038652420044	0.1580851674079895
747	0.6154587268829346	0.5905150771141052
748	0.1509628295898437	0.5171986818313599
749	0.835871160030365	0.6808163523674011
750	0.8480272889137268	0.8528338074684143
751	0.5493261218070984	0.3496451675891876
752	0.9463791251182556	0.2429116517305374
753	0.927559733390808	0.2683022320270538
754	0.4528954327106476	0.1821971237659454
755	0.8639112710952759	0.0771460905671119
756	0.9375550746917723	0.0794268101453781
757	0.5105106830596924	0.0240041818469762
758	0.4879151582717895	0.0920591279864311
759	0.872704267501831	0.5388404726982117
760	0.5569849014282227	0.0143957808613777
761	0.6757499575614929	0.5723186135292053
762	0.7552258968353271	0.0489445142447948
763	0.8819541335105896	0.4257561862468719
764	0.4892105162143707	0.6404253840446472
765	0.7110772728919983	0.1576178669929504
766	0.5391834378242493	0.6775478720664978
767	0.9887528419494628	0.6294832825660706
768	0.9580856561660768	0.3241640329360962
769	0.5333650708198547	0.3738742768764496
770	0.2455927729606628	0.0862410366535186
771	0.6635789275169373	0.90140300989151
772	0.9480866193771362	0.1418410092592239
773	0.534712016582489	0.225081518292427
774	0.5615846514701843	0.8720331788063049
775	0.9240257740020752	0.8233484029769897
776	0.270421028137207	0.0334905348718166
777	0.4418829977512359	0.232475072145462
778	0.3852801322937011	0.6490803360939026
779	0.2568882405757904	0.2732047736644745
780	0.1810451447963714	0.0836580097675323
781	0.6884957551956177	0.565607488155365
782	0.8445829153060913	0.5345160365104675
783	0.2485016882419586	0.0280559379607439
784	0.9551167488098145	0.3506938517093658
785	0.9942173957824708	0.4786580502986908
786	0.4931798279285431	0.056487999856472
787	0.9789620041847228	0.692839503288269
788	0.9853079915046692	0.090375117957592
789	0.969971477985382	0.7692549824714661
790	0.9920969009399414	0.3176038861274719
791	0.1887963861227035	0.8899092674255371
792	0.8320157527923584	0.5089744329452515
793	0.4217763543128967	0.0315095782279968
794	0.2686963379383087	0.9426995515823364
795	0.6100568771362305	0.4348537027835846
796	0.9218118786811828	0.3687366247177124
797	0.5279393792152405	0.2176776528358459
798	0.3892550468444824	0.4640670716762543
799	0.5377933979034424	0.0121876392513513
800	0.7833681106567383	0.0679516717791557
801	0.4915060698986053	0.6662337779998779
802	0.6037277579307556	0.5382266044616699
803	0.6748067736625671	0.1935383379459381
804	0.6156484484672546	0.1186056956648826
805	0.7285603284835815	0.0706335231661796
806	0.4185065925121307	0.4851526618003845
807	0.504703164100647	0.5915713906288147
808	0.7461174130439758	0.1291790455579757
809	0.439853698015213	0.1230257153511047
810	0.6862372159957886	0.0356384925544261
811	0.8923275470733643	0.355816513299942
812	0.7830936908721924	0.6014561057090759
813	0.7744618654251099	0.2083427160978317
814	0.3597992062568664	0.3107905983924866
815	0.3338279724121094	0.4308874905109405
816	0.0430288128554821	0.0544482246041297
817	0.7351628541946411	0.4258621633052826
818	0.6050648093223572	0.648462176322937
819	0.3342833518981933	0.2094007581472396
820	0.8073180913925171	0.0947722867131233
821	0.601969838142395	0.1265394240617752
822	0.1981938034296035	0.8469024896621704
823	0.5902295708656311	0.5931714177131653
824	0.1873526275157928	0.0380900688469409
825	0.1332961171865463	0.1621558219194412
826	0.6305067539215088	0.1598193198442459
827	0.1248175948858261	0.0909085422754287
828	0.1968457251787185	0.420868307352066
829	0.7237461805343628	0.0682002753019332
830	0.7273196578025818	0.6984459757804871
831	0.8083913922309875	0.5230474472045898
832	0.1134789586067199	0.6506781578063965
833	0.2009029388427734	0.0513680465519428
834	0.8151730298995972	0.0330447703599929
835	0.4945151507854461	0.9744877815246582
836	0.4789519608020782	0.7755864262580872
837	0.5382044315338135	0.8073834776878357
838	0.6903915405273438	0.0884917005896568
839	0.9647354483604432	0.9311057329177856
840	0.9500608444213868	0.0243329405784606
841	0.922263503074646	0.1012520045042038
842	0.9731099605560304	0.1802697330713272
843	0.8929413557052612	0.6079533696174622
844	0.930883288383484	0.1140023171901702
845	0.8329721689224243	0.0783625245094299
846	0.8811235427856445	0.0595971904695034
847	0.9349045753479004	0.07933209836483
848	0.5460898280143738	0.0823889896273613
849	0.6995145678520203	0.1102984100580215
850	0.3443913161754608	0.2675068378448486
851	0.9727874398231506	0.2080767005681991
852	0.6920769214630127	0.0050130165182054
853	0.8550713062286377	0.4624896645545959
854	0.3481516242027282	0.0741028636693954
855	0.2864269614219665	0.4080581367015838
856	0.8500088453292847	0.1049312427639961
857	0.6954197883605957	0.1495519429445266
858	0.3577929735183716	0.1812835037708282
859	0.2903336882591247	0.027826964855194
860	0.5664287209510803	0.0489596985280513
861	0.3622902929782867	0.4770546555519104
862	0.1416594237089157	0.5112651586532593
863	0.9832029342651368	0.477675050497055
864	0.8157743811607361	0.8980623483657837
865	0.7289468050003052	0.2445339560508728
866	0.9109994769096376	0.7801187634468079
867	0.88551926612854	0.0775233507156372
868	0.6308172941207886	0.6832820773124695
869	0.9870485663414	0.0425178855657577
870	0.3615411520004272	0.1729183346033096
871	0.9441607594490052	0.0359869301319122
872	0.1899872869253158	0.0040268343873322
873	0.9543057680130004	0.7613809108734131
874	0.409191370010376	0.4433327615261078
875	0.4253357648849487	0.1674595177173614
876	0.8258117437362671	0.0750147551298141
877	0.5396381616592407	0.2009476572275161
878	0.3133722841739654	0.4379143118858337
879	0.9155269265174866	0.1798539459705352
880	0.3527562916278839	0.4888823330402374
881	0.0539854206144809	0.2636040151119232
882	0.6524240970611572	0.0086355479434132
883	0.7267525792121887	0.1819870471954345
884	0.6743733882904053	0.55924391746521
885	0.9332420825958252	0.0816468372941017
886	0.9043191075325012	0.0378509536385536
887	0.9752569198608398	0.2116384804248809
888	0.9579302668571472	0.8218945860862732
889	0.1809777170419693	0.4291747212409973
890	0.7626631259918213	0.4230169951915741
891	0.8061125874519348	0.8849090933799744
892	0.8305646181106567	0.0208655912429094
893	0.2806678712368011	0.7333542704582214
894	0.6374112963676453	0.1612363159656524
895	0.9665733575820924	0.2487024366855621
896	0.7204243540763855	0.3725509941577911
897	0.4073944091796875	0.5979816317558289
898	0.8956397175788879	0.3104516863822937
899	0.4330120980739593	0.3384608626365661
900	0.6383921504020691	0.2800081372261047
901	0.8261966705322266	0.7240394353866577
902	0.6859156489372253	0.0829733610153198
903	0.4980532824993133	0.3580926954746246
904	0.729392945766449	0.1027166023850441
905	0.4051233828067779	0.0816902592778205
906	0.9154500961303712	0.7648975253105164
907	0.744662344455719	0.0827373936772346
908	0.9854142665863036	0.1684470623731613
909	0.8724160194396973	0.8506775498390198
910	0.9583293795585632	0.2463710159063339
911	0.9611804485321044	0.5474957227706909
912	0.59952312707901	0.1169249564409256
913	0.9869695901870728	0.3511518836021423
914	0.4763287305831909	0.0877427980303764
915	0.7254477739334106	0.0733021646738052
916	0.3541074395179748	0.3439716696739197
917	0.2044072747230529	0.4181641936302185
918	0.9920985698699952	0.021540904417634
919	0.9650025367736816	0.0647647380828857
920	0.4575338661670685	0.0122314020991325
921	0.6926303505897522	0.2528300285339355
922	0.0626836493611335	0.0798048749566078
923	0.339938074350357	0.2757389545440674
924	0.5826833844184875	0.0627723485231399
925	0.9188913702964784	0.0647400245070457
926	0.6960025429725647	0.1721583306789398
927	0.3533492088317871	0.1894865930080413
928	0.809146523475647	0.0575449541211128
929	0.7114620208740234	0.3406025767326355
930	0.3690043687820434	0.3734182715415954
931	0.993488311767578	0.0882830694317817
932	0.8697541952133179	0.0621618330478668
933	0.9682506322860718	0.1318968683481216
934	0.4213369488716125	0.4101642072200775
935	0.9760830402374268	0.4739057719707489
936	0.1753411293029785	0.5355202555656433
937	0.7098175287246704	0.0997401922941207
938	0.3115930557250976	0.0484334416687488
939	0.2521100044250488	0.1095648780465126
940	0.3413627743721008	0.07117161154747
941	0.9580419063568116	0.0574556477367877
942	0.9744016528129578	0.0089857215061783
943	0.6371671557426453	0.074300967156887
944	0.2373435795307159	0.4813176393508911
945	0.3192923367023468	0.0292247515171766
946	0.5374111533164978	0.433263897895813
947	0.5070387125015259	0.0591608956456184
948	0.9770365357398988	0.5591418147087097
949	0.7238060832023621	0.7552201747894287
950	0.3972543179988861	0.0904119536280632
951	0.983939290046692	0.3601481020450592
952	0.2236096858978271	0.9738017916679382
953	0.6790302991867065	0.5101746320724487
954	0.610944926738739	0.4132587015628814
955	0.969073474407196	0.2875069379806518
956	0.2684514820575714	0.0747307687997818
957	0.9710691571235656	0.8171342611312866
958	0.9877991676330566	0.2705834507942199
959	0.316244512796402	0.0921920910477638
960	0.9222655296325684	0.0497516430914402
961	0.9377856254577636	0.1302950978279113
962	0.8761072754859924	0.0605777017772197
963	0.864323616027832	0.112076349556446
964	0.7833247780799866	0.2268870770931244
965	0.978240728378296	0.0541426576673984
966	0.9650790691375732	0.0947548598051071
967	0.2544354200363159	0.1261142939329147
968	0.3740756809711456	0.0280563049018383
969	0.8447428941726685	0.0640445351600647
970	0.9392747282981871	0.7777717113494873
971	0.3792143762111664	0.5943008661270142
972	0.9571962952613832	0.783262312412262
973	0.4603880941867828	0.6554906964302063
974	0.9929486513137816	0.0601713471114635
975	0.2755936682224273	0.0611531399190425
976	0.8721204996109009	0.0237312503159046
977	0.6463450193405151	0.6126357316970825
978	0.9713314771652222	0.2963856756687164
979	0.8073963522911072	0.3587069511413574
980	0.9249335527420044	0.1123397871851921
981	0.9937742948532104	0.0244270544499158
982	0.9567297101020812	0.049167089164257
983	0.43296679854393	0.113548144698143
984	0.175419196486473	0.0232412200421094
985	0.9430257081985474	0.0161954388022422
986	0.9821637868881226	0.8654299378395081
987	0.9610700011253356	0.6406017541885376
988	0.9776650667190552	0.8231829404830933
989	0.9488085508346558	0.2595498859882355
990	0.9542772173881532	0.1057744771242141
991	0.4752095341682434	0.6660674214363098
992	0.7930665016174316	0.696919858455658
993	0.9127751588821412	0.0834295451641082
994	0.9812167882919312	0.856229305267334
995	0.8468815088272095	0.2533844113349914
996	0.796226978302002	0.1752910912036895
997	0.981583297252655	0.2969870567321777
998	0.9235683679580688	0.4254996478557586
999	0.1801830679178238	0.564904510974884
1000	0.5927022695541382	0.1593005955219268
1001	0.9615213871002196	0.073352001607418
1002	0.7623984217643738	0.4178919196128845
1003	0.827902615070343	0.037146009504795
1004	0.2080853283405304	0.1526911109685897
1005	0.9828762412071228	0.4201007187366485
1006	0.734710693359375	0.7501489520072937
1007	0.6461286544799805	0.3890781998634338
1008	0.9870794415473938	0.280618280172348
1009	0.988427460193634	0.1373901665210724
1010	0.3447964489459991	0.0340588130056858
1011	0.6485675573348999	0.3110697865486145
1012	0.6064685583114624	0.0431705638766288
1013	0.8777507543563843	0.1506353914737701
1014	0.9313122630119324	0.0565584935247898
1015	0.9361175298690796	0.2569048106670379
1016	0.8104453086853027	0.0761597454547882
1017	0.261541873216629	0.0175518784672021
1018	0.7406008243560791	0.2450120598077774
1019	0.5510997176170349	0.3016687333583832
1020	0.8773447275161743	0.0760514512658119
1021	0.9727625250816344	0.1539341211318969
1022	0.8382692933082581	0.1566698849201202
1023	0.825952410697937	0.5450502038002014
1024	0.8097785711288452	0.2808061242103576
1025	0.9571765065193176	0.2651998400688171
1026	0.9730492830276488	0.1587310284376144
1027	0.5223419666290283	0.0734912976622581
1028	0.9705279469490052	0.111501932144165
1029	0.6595205068588257	0.0475131720304489
1030	0.6182393431663513	0.058139506727457
1031	0.588068425655365	0.1644738018512725
1032	0.7810001969337463	0.8335757851600647
1033	0.9455873370170592	0.4517040252685547
1034	0.946921169757843	0.6848956942558289
1035	0.9244601726531982	0.1541170477867126
1036	0.6563600301742554	0.8439663052558899
1037	0.3915346562862396	0.2824993729591369
1038	0.8447245359420776	0.1621915847063064
1039	0.9664811491966248	0.0969804227352142
1040	0.9694597125053406	0.0946059226989746
1041	0.3615407049655914	0.1609226465225219
1042	0.944295048713684	0.0128880804404616
1043	0.9670214056968688	0.7086549401283264
1044	0.1912087053060531	0.0092182634398341
1045	0.9755303859710692	0.1430086195468902
1046	0.4775824546813965	0.4099724292755127
1047	0.8841246366500854	0.1865346729755401
1048	0.6112915873527527	0.1310041397809982
1049	0.2862751185894012	0.1110471710562706
1050	0.8867400884628296	0.1330298334360122
1051	0.9893746376037598	0.4883568882942199
1052	0.4774788320064544	0.0252583976835012
1053	0.7916864156723022	0.7908103466033936
1054	0.9367729425430298	0.0634127408266067
1055	0.9836349487304688	0.156473159790039
1056	0.9245907068252563	0.0845095366239547
1057	0.1468220204114914	0.291236013174057
1058	0.9495640397071838	0.8402352333068848
1059	0.7340884804725647	0.2500500679016113
1060	0.4909808933734894	0.2691669464111328
1061	0.3900995850563049	0.4971508979797363
1062	0.3497057855129242	0.2139957845211029
1063	0.7188801765441895	0.0955051034688949
1064	0.972181499004364	0.205342024564743
1065	0.3880748152732849	0.4095588326454162
1066	0.5959779024124146	0.1835379600524902
1067	0.4390431642532348	0.191613420844078
1068	0.6854724287986755	0.06878212839365
1069	0.9640428423881532	0.5897119045257568
1070	0.8118324875831604	0.3443447351455688
1071	0.8194956183433533	0.2148105055093765
1072	0.9487524032592772	0.4104926884174347
1073	0.9649328589439392	0.0528508387506008
1074	0.1695762872695922	0.2640990614891052
1075	0.2021524012088775	0.1267539858818054
1076	0.7386345863342285	0.4069105386734009
1077	0.6799094080924988	0.7713750600814819
1078	0.545293390750885	0.8652203679084778
1079	0.8151338696479797	0.0373324900865554
1080	0.5299922823905945	0.2579259574413299
1081	0.7796885371208191	0.0086383484303951
1082	0.3557854890823364	0.7687135338783264
1083	0.2453334480524063	0.0120766907930374
1084	0.7292491793632507	0.4752891361713409
1085	0.2420457899570465	0.7369033694267273
1086	0.1624125391244888	0.2146463096141815
1087	0.8001884818077087	0.6178194880485535
1088	0.6249951720237732	0.0167845375835895
1089	0.2865479290485382	0.1699894070625305
1090	0.9929701685905457	0.2102764546871185
1091	0.9331891536712646	0.7427929639816284
1092	0.9793253540992736	0.0111818108707666
1093	0.9310023784637452	0.386737197637558
1094	0.9788016080856324	0.0246027298271656
1095	0.9727688431739808	0.7585836052894592
1096	0.5247851014137268	0.1960122138261795
1097	0.7312005162239075	0.0397586897015571
1098	0.1136864572763443	0.7148298621177673
1099	0.956465482711792	0.119410790503025
1100	0.8976781964302063	0.0833101645112037
1101	0.907277286052704	0.0904230996966362
1102	0.4372063279151916	0.3699365258216858
1103	0.4750834703445434	0.6291890740394592
1104	0.1297424584627151	0.1602483987808227
1105	0.1703609675168991	0.3606278896331787
1106	0.8323501348495483	0.2930395305156708
1107	0.5940415263175964	0.3784349858760834
1108	0.854765772819519	0.684721052646637
1109	0.9866532683372498	0.4091967046260834
1110	0.969283163547516	0.6174842119216919
1111	0.1448030024766922	0.1396903842687606
1112	0.9299003481864928	0.0578851848840713
1113	0.8195911645889282	0.4441516697406769
1114	0.4787549376487732	0.8298608064651489
1115	0.9708995223045348	0.1619971692562103
1116	0.2188648879528045	0.0349015854299068
1117	0.5616423487663269	0.6525395512580872
1118	0.335747480392456	0.3823106586933136
1119	0.8608173131942749	0.0156683474779129
1120	0.640182375907898	0.3902348279953003
1121	0.9496882557868958	0.3561307191848755
1122	0.9304827451705932	0.4797927439212799
1123	0.9365151524543762	0.2358845323324203
1124	0.6365271210670471	0.0145194064825773
1125	0.7796909213066101	0.7006236910820007
1126	0.7623280882835388	0.8183489441871643
1127	0.8183944821357727	0.0891684964299202
1128	0.6492317318916321	0.0278492365032434
1129	0.5504181981086731	0.3465711176395416
1130	0.2673162519931793	0.0427590124309062
1131	0.0718722268939018	0.0529082976281642
1132	0.2993968725204468	0.1180948093533515
1133	0.1071963235735893	0.2907557189464569
1134	0.454890489578247	0.405533879995346
1135	0.7881080508232117	0.2095708549022674
1136	0.9586650729179382	0.0655557736754417
1137	0.9095998406410216	0.0389718376100063
1138	0.8675886392593384	0.2814310491085052
1139	0.9840492010116576	0.0290805362164974
1140	0.8620200157165527	0.058244876563549
1141	0.941992998123169	0.2929969727993011
1142	0.3788866400718689	0.7972652912139893
1143	0.2240769118070602	0.4659872949123382
1144	0.7060279846191406	0.2276526391506195
1145	0.7300377488136292	0.2529124617576599
1146	0.8548014760017395	0.5955135822296143
1147	0.8873650431632996	0.7431883215904236
1148	0.4536613225936889	0.1386934071779251
1149	0.7312712669372559	0.1850029975175857
1150	0.3276294469833374	0.2737139165401459
1151	0.7236678004264832	0.9689831137657166
1152	0.9377898573875428	0.1146815419197082
1153	0.6693154573440552	0.1613693535327911
1154	0.2771898210048675	0.0261310841888189
1155	0.5953851938247681	0.0388490818440914
1156	0.7847324013710022	0.1156040132045745
1157	0.6393762230873108	0.0237889420241117
1158	0.1385427564382553	0.0585731603205204
1159	0.8978191614151001	0.3063735961914062
1160	0.9850990772247314	0.3373678922653198
1161	0.9745633006095886	0.0219119358807802
1162	0.6406944990158081	0.2974337637424469
1163	0.9946059584617616	0.1798275113105774
1164	0.3018891513347626	0.0373438708484172
1165	0.9296876788139344	0.0290003474801778
1166	0.1331607699394226	0.0286281947046518
1167	0.9888792037963868	0.1272566616535186
1168	0.9136963486671448	0.2534321248531341
1169	0.9822601675987244	0.3211199641227722
1170	0.3095219433307647	0.8575695157051086
1171	0.3457567095756531	0.7148105502128601
1172	0.3802802562713623	0.1768955439329147
1173	0.7779471278190613	0.1478123664855957
1174	0.7223787903785706	0.0095166359096765
1175	0.3157188594341278	0.3827468752861023
1176	0.848287045955658	0.8326883316040039
1177	0.9691632390022278	0.2710106372833252
1178	0.9570934176445008	0.8097150325775146
1179	0.6177164316177368	0.5803250074386597
1180	0.9893619418144226	0.551888108253479
1181	0.969112992286682	0.1106990352272987
1182	0.9555131793022156	0.0584914907813072
1183	0.6787384152412415	0.1015934124588966
1184	0.4959970712661743	0.1571710258722305
1185	0.3101369738578796	0.2073766738176345
1186	0.7662185430526733	0.0203081183135509
1187	0.9461429119110109	0.2653394043445587
1188	0.4287900626659393	0.0676133036613464
1189	0.9361107349395752	0.5848480463027954
1190	0.3526985645294189	0.5366605520248413
1191	0.6512579321861267	0.0967629179358482
1192	0.6925215721130371	0.4919165074825287
1193	0.1481328010559082	0.379175066947937
1194	0.8843557834625244	0.2097633183002472
1195	0.4235562682151794	0.1945861577987671
1196	0.8565858006477356	0.2184595018625259
1197	0.9029944539070128	0.1251964569091797
1198	0.3887281715869903	0.8189591765403748
1199	0.3464358150959015	0.0399042144417762
1200	0.4641647338867187	0.1331788301467895
1201	0.8531474471092224	0.5659926533699036
1202	0.9872934818267822	0.1176853254437446
1203	0.9694170355796814	0.4045926630496979
1204	0.9874756932258606	0.0349731296300888
1205	0.965665638446808	0.5154421329498291
1206	0.9767206311225892	0.0477221123874187
1207	0.1686865836381912	0.1099002733826637
1208	0.6217179894447327	0.0866847112774849
1209	0.2757744789123535	0.0311076380312442
1210	0.9373942613601683	0.0090406043455004
1211	0.7255682945251465	0.1552668213844299
1212	0.5313683748245239	0.1072109341621398
1213	0.6924233436584473	0.4877722561359405
1214	0.6201822757720947	0.1176746264100074
1215	0.6810232400894165	0.330290287733078
1216	0.8361033201217651	0.3670430481433868
1217	0.5195653438568115	0.0656262040138244
1218	0.3907574415206909	0.0026160767301917
1219	0.0036680712364614	0.7488986849784851
1220	0.8827284574508667	0.1608375459909439
1221	0.8463086485862732	0.2661963999271393
1222	0.4772330522537231	0.244976595044136
1223	0.3567514419555664	0.2031321376562118
1224	0.7402796745300293	0.2069341838359832
1225	0.2211330533027649	0.042463406920433
1226	0.2415700256824493	0.0762117654085159
1227	0.5093492269515991	0.1010346487164497
1228	0.7791581749916077	0.8317040801048279
1229	0.9771263003349304	0.2815629839897156
1230	0.7764739394187927	0.8275524377822876
1231	0.9151129722595216	0.2449979484081268
1232	0.956803023815155	0.2333459109067917
1233	0.9671820402145386	0.1859130561351776
1234	0.1709390431642532	0.0408317968249321
1235	0.0801278352737426	0.3239908516407013
1236	0.6919229030609131	0.1612978428602218
1237	0.8346132040023804	0.0379164069890975
1238	0.9022819995880128	0.4149233698844909
1239	0.6948053240776062	0.3313308656215668
1240	0.6402639746665955	0.9619765877723694
1241	0.3861463665962219	0.7557609677314758
1242	0.540272057056427	0.1610899865627288
1243	0.9231685996055604	0.1109538152813911
1244	0.4522806406021118	0.420941948890686
1245	0.6202717423439026	0.4865973889827728
1246	0.2177383750677108	0.3125949800014496
1247	0.780750572681427	0.1081455796957016
1248	0.352287083864212	0.130531296133995
1249	0.1200201511383056	0.1681749820709228
1250	0.9514909982681274	0.0579080730676651
1251	0.1579009443521499	0.6548149585723877
1252	0.1419699043035507	0.8134187459945679
1253	0.7849615812301636	0.4220941066741943
1254	0.9717144966125488	0.8407896757125854
1255	0.6692054271697998	0.1916677951812744
1256	0.6853433847427368	0.1017746925354003
1257	0.1892926096916198	0.1263889819383621
1258	0.4225912988185882	0.017508203163743
1259	0.9539911150932312	0.0961741432547569
1260	0.307309091091156	0.395774245262146
1261	0.6772353649139404	0.0224860161542892
1262	0.7693222165107727	0.4754756689071655
1263	0.7913587689399719	0.6086005568504333
1264	0.8871415257453918	0.677405834197998
1265	0.8956639766693115	0.5639249682426453
1266	0.816938042640686	0.1620862483978271
1267	0.9834919571876526	0.7415714859962463
1268	0.773159921169281	0.0493722185492515
1269	0.9618794322013856	0.0680983513593673
1270	0.9479274153709412	0.4999706745147705
1271	0.8701451420783997	0.0248195361346006
1272	0.8718270063400269	0.0801345184445381
1273	0.295699805021286	0.2361643314361572
1274	0.2833456695079803	0.1818858534097671
1275	0.494537204504013	0.0275962203741073
1276	0.6543958783149719	0.0486479811370372
1277	0.5646646022796631	0.8514001965522766
1278	0.8536999821662903	0.1201337054371833
1279	0.8764520883560181	0.7511124610900879
1280	0.866753101348877	0.2246283888816833
1281	0.7140286564826965	0.224272146821022
1282	0.4419084191322326	0.2742914855480194
1283	0.9492165446281432	0.1838353872299194
1284	0.8933728933334351	0.2154799401760101
1285	0.9266770482063292	0.6287509799003601
1286	0.6442618370056152	0.1424165815114975
1287	0.3988105356693268	0.4400971829891205
1288	0.4207194149494171	0.3265967667102813
1289	0.093416191637516	0.3755515813827514
1290	0.4713615179061889	0.0443548671901226
1291	0.6439976692199707	0.0493698082864284
1292	0.4439505934715271	0.0581896118819713
1293	0.9812586903572084	0.5687625408172607
1294	0.8085758090019226	0.4652353823184967
1295	0.81108558177948	0.4922256469726562
1296	0.8501383066177368	0.4534297883510589
1297	0.9220682382583618	0.7112435102462769
1298	0.3161528408527374	0.0572078824043273
1299	0.3219231069087982	0.135691612958908
1300	0.4588884711265564	0.8017868995666504
1301	0.7571485042572021	0.0583933033049106
1302	0.1471363604068756	0.1012830734252929
1303	0.3597510755062103	0.8200218677520752
1304	0.953065812587738	0.0723441541194915
1305	0.1731089651584625	0.3177824020385742
1306	0.653721272945404	0.1516757309436798
1307	0.8086129426956177	0.1465724110603332
1308	0.8398630023002625	0.5468783974647522
1309	0.5638186931610107	0.2452864795923233
1310	0.1002990454435348	0.1022761166095733
1311	0.6757422089576721	0.5671905279159546
1312	0.8691900372505188	0.0550151281058788
1313	0.1024206057190895	0.8758676052093506
1314	0.9880378246307372	0.1264759749174118
1315	0.966654658317566	0.4682594239711761
1316	0.6621797680854797	0.0696442797780036
1317	0.6465654969215393	0.0276992078870534
1318	0.9172409772872924	0.0053618769161403
1319	0.4611583650112152	0.3963589370250702
1320	0.896254301071167	0.5034042000770569
1321	0.3175294697284698	0.0813819468021392
1322	0.1151469200849533	0.0195799600332975
1323	0.9464105367660522	0.7959439158439636
1324	0.9621953964233398	0.1795685589313507
1325	0.7772729992866516	0.8137189745903015
1326	0.3481325805187225	0.120686799287796
1327	0.4382804334163666	0.0239765811711549
1328	0.6762142181396484	0.1905046999454498
1329	0.8278184533119202	0.8862770795822144
1330	0.6459338068962097	0.1397804766893386
1331	0.7541007995605469	0.2898934185504913
1332	0.7276989221572876	0.1989056766033172
1333	0.7337183952331543	0.5016230344772339
1334	0.1082033589482307	0.1484105288982391
1335	0.9232407808303832	0.5334830284118652
1336	0.9240421652793884	0.0664316937327385
1337	0.5818179249763489	0.7424290180206299
1338	0.9105523228645324	0.4864022433757782
1339	0.5325695872306824	0.1016165614128112
1340	0.9619291424751282	0.1786807775497436
1341	0.9537018537521362	0.1306602656841278
1342	0.6352335214614868	0.0725231766700744
1343	0.532949686050415	0.11442731320858
1344	0.3203651309013366	0.458999365568161
1345	0.5721281170845032	0.5462018847465515
1346	0.1167087033390998	0.5621399879455566
1347	0.8715509176254272	0.3025814294815063
1348	0.7641867399215698	0.1841531246900558
1349	0.3581632673740387	0.4094009101390838
1350	0.9263192415237428	0.1815694570541381
1351	0.718074381351471	0.1338636726140976
1352	0.6338782906532288	0.0546145103871822
1353	0.1797262579202652	0.1187186986207962
1354	0.5953454375267029	0.0953572317957878
1355	0.1137380599975586	0.0953598693013191
1356	0.2236921638250351	0.5823410749435425
1357	0.1178439557552337	0.5891945362091064
1358	0.4989595711231231	0.794693648815155
1359	0.2813259661197662	0.7481361031532288
1360	0.8533660769462585	0.0202671196311712
1361	0.8541222810745239	0.1152370199561119
1362	0.9678562879562378	0.2222289144992828
1363	0.5251975059509277	0.0528084188699722
1364	0.0616387799382209	0.0833857208490371
1365	0.6737616658210754	0.018144953995943
1366	0.9829322099685668	0.3223425447940826
1367	0.4170481860637665	0.0631309226155281
1368	0.5495577454566956	0.4442254602909088
1369	0.4869663417339325	0.1249577850103378
1370	0.2092162668704986	0.2511977255344391
1371	0.950801432132721	0.0995199084281921
1372	0.2315688133239746	0.0780220627784729
1373	0.3764134645462036	0.2097933739423751
1374	0.2341340184211731	0.2147357165813446
1375	0.8246310353279114	0.5964030623435974
1376	0.9258368611335754	0.1275534182786941
1377	0.815229594707489	0.0605553947389125
1378	0.9825031757354736	0.7330335378646851
1379	0.7652663588523865	0.2982371151447296
1380	0.9354071617126464	0.1671714633703231
1381	0.9011218547821044	0.3360177874565124
1382	0.8640096187591553	0.3041583299636841
1383	0.2486842721700668	0.0836713165044784
1384	0.4806970655918121	0.5995070934295654
1385	0.925778031349182	0.2546216249465942
1386	0.6820668578147888	0.2657024562358856
1387	0.4626227617263794	0.2504487335681915
1388	0.1425574570894241	0.1397870182991027
1389	0.3171975910663605	0.4827625751495361
1390	0.9083437323570251	0.045942336320877
1391	0.4579197466373443	0.1501562595367431
1392	0.3712424635887146	0.3184339106082916
1393	0.1936184167861938	0.3480851948261261
1394	0.920642614364624	0.5418623685836792
1395	0.4809018075466156	0.0664995610713958
1396	0.8873710632324219	0.0918730869889259
1397	0.3303570449352264	0.0062622302211821
1398	0.4452016949653625	0.2645973861217499
1399	0.9554545283317566	0.0284844320267438
1400	0.9225571155548096	0.053720835596323
1401	0.9148998856544496	0.0665044784545898
1402	0.8848657608032227	0.2778056859970093
1403	0.3610570132732391	0.0104967392981052
1404	0.8028324842453003	0.0110979145392775
1405	0.8157851696014404	0.4990138113498688
1406	0.1464419364929199	0.0074331345967948
1407	0.7953684329986572	0.5760607123374939
1408	0.8559182286262512	0.3347037136554718
1409	0.8556329011917114	0.6546007394790649
1410	0.8711904883384705	0.3842387497425079
1411	0.9373533129692078	0.770638108253479
1412	0.8642774820327759	0.2951359748840332
1413	0.965967893600464	0.636590838432312
1414	0.2453449219465255	0.6051709651947021
1415	0.9318859577178956	0.1135818436741828
1416	0.6802070736885071	0.116311028599739
1417	0.6499008536338806	0.0472583658993244
1418	0.942357897758484	0.4390498697757721
1419	0.8081976175308228	0.4705952107906341
1420	0.8762874603271484	0.6455892324447632
1421	0.8435353636741638	0.0174563266336917
1422	0.2384510338306427	0.4489019811153412
1423	0.3194368481636047	0.1464870125055313
1424	0.9399917721748352	0.3879910111427307
1425	0.913724422454834	0.1250660568475723
1426	0.842362642288208	0.0135785229504108
1427	0.921278953552246	0.0514005832374095
1428	0.9520730376243592	0.4006988406181335
1429	0.6207213997840881	0.4624339342117309
1430	0.1078659072518348	0.1622713059186935
1431	0.67210453748703	0.2397203147411346
1432	0.98822021484375	0.4890128076076507
1433	0.2679260075092315	0.3345768451690674
1434	0.6153611540794373	0.0519762523472309
1435	0.4966732263565063	0.568669319152832
1436	0.7696647047996521	0.4410490393638611
1437	0.7148091197013855	0.3099987506866455
1438	0.1365463584661483	0.0911873802542686
1439	0.6158665418624878	0.7340470552444458
1440	0.9698447585105896	0.8045817613601685
1441	0.8058725595474243	0.0874691382050514
1442	0.7918010354042053	0.1205120310187339
1443	0.994911253452301	0.4499698877334595
1444	0.9327205419540404	0.0954467058181762
1445	0.6775004863739014	0.2725234031677246
1446	0.7812259197235107	0.5463286638259888
1447	0.1958777606487274	0.2151183784008026
1448	0.7861908674240112	0.1699603348970413
1449	0.7115283608436584	0.7517330050468445
1450	0.1745449602603912	0.2893464863300323
1451	0.519455075263977	0.7668119072914124
1452	0.3020980656147003	0.0564947612583637
1453	0.1969435811042785	0.763157844543457
1454	0.9359623789787292	0.5626331567764282
1455	0.6426374912261963	0.1464563757181167
1456	0.4763774573802948	0.1642017811536789
1457	0.4948576986789703	0.1572842448949813
1458	0.8029379844665527	0.6103060841560364
1459	0.4837676286697387	0.5236689448356628
1460	0.9539305567741394	0.3348339796066284
1461	0.4038174450397491	0.2839514017105102
1462	0.9418614506721495	0.0440185517072677
1463	0.700251042842865	0.4776729643344879
1464	0.9182132482528688	0.0742522403597831
1465	0.8162581920623779	0.1223644241690635
1466	0.9833742380142212	0.8912278413772583
1467	0.5111894607543945	0.2093789726495742
1468	0.3251915872097015	0.395669937133789
1469	0.280790627002716	0.3138439059257507
1470	0.2528015673160553	0.6953155398368835
1471	0.3429486751556396	0.0644206255674362
1472	0.766101062297821	0.1982129067182541
1473	0.8593393564224243	0.248577743768692
1474	0.235113263130188	0.3064303696155548
1475	0.3568451106548309	0.6202671527862549
1476	0.7368856072425842	0.3880027830600738
1477	0.6265056729316711	0.0539114363491535
1478	0.401022732257843	0.1980392634868621
1479	0.1369369924068451	0.1279184073209762
1480	0.7914531230926514	0.381622314453125
1481	0.8350076675415039	0.0267918016761541
1482	0.922266721725464	0.8394721746444702
1483	0.6867749691009521	0.0909003317356109
1484	0.8345572352409363	0.1887778341770172
1485	0.1877942979335785	0.1063650473952293
1486	0.3631059229373932	0.0219785030931234
1487	0.8461741209030151	0.0159363728016614
1488	0.8475282788276672	0.2363422513008117
1489	0.1647738814353943	0.2449326962232589
1490	0.5032599568367004	0.3297536373138428
1491	0.1721407920122146	0.6390125155448914
1492	0.2390075623989105	0.3176904916763305
1493	0.8282886743545532	0.140793576836586
1494	0.5708359479904175	0.480631023645401
1495	0.1507878601551056	0.0166315753012895
1496	0.2199183404445648	0.1327979266643524
1497	0.8163937926292419	0.3553679883480072
1498	0.8908891081809998	0.5158724784851074
1499	0.3614912927150726	0.0614895261824131
1500	0.9931142926216124	0.1682064831256866
1501	0.7408388257026672	0.207779198884964
1502	0.9710232615470886	0.0173209011554718
1503	0.9797573685646056	0.4214884340763092
1504	0.9685821533203124	0.0846575200557708
1505	0.3695370256900787	0.1118738800287246
1506	0.581637978553772	0.3439848721027374
1507	0.2177689224481582	0.2227774858474731
1508	0.6809664964675903	0.4044309556484222
1509	0.4248993098735809	0.5019528269767761
1510	0.355829119682312	0.172184556722641
1511	0.9514223337173462	0.0391852408647537
1512	0.8292275071144104	0.2824929058551788
1513	0.0970781072974205	0.3343750238418579
1514	0.7297859191894531	0.0935617610812187
1515	0.4585055112838745	0.1779841631650924
1516	0.4923702180385589	0.1192212998867034
1517	0.8423412442207336	0.0079750418663024
1518	0.8271819949150085	0.0851561948657035
1519	0.977371096611023	0.3738980293273926
1520	0.9275416731834412	0.5425599813461304
1521	0.8388257622718811	0.7202425003051758
1522	0.8244225382804871	0.1527571380138397
1523	0.4027497172355652	0.1052605882287025
1524	0.7001974582672119	0.3692472279071808
1525	0.4986373484134674	0.5353665947914124
1526	0.725658118724823	0.852200984954834
1527	0.6398642063140869	0.0738628804683685
1528	0.5507304072380066	0.4012134671211242
1529	0.2696490883827209	0.216416135430336
1530	0.2182710021734237	0.0324161797761917
1531	0.5187640190124512	0.327282041311264
1532	0.3358222842216491	0.2948726713657379
1533	0.7986178994178772	0.2706362307071686
1534	0.9552677273750304	0.0338097624480724
1535	0.6544436812400818	0.045885644853115
1536	0.3708032667636871	0.1598652899265289
1537	0.3447677195072174	0.0463136099278926
1538	0.4704968631267547	0.0387465842068195
1539	0.1018473356962204	0.0755121558904647
1540	0.6248941421508789	0.8210920691490173
1541	0.8685610890388489	0.1636928766965866
1542	0.9849757552146912	0.7072425484657288
1543	0.4298315644264221	0.0903206393122673
1544	0.9925150275230408	0.0879644304513931
1545	0.4759431183338165	0.1362363249063491
1546	0.6249444484710693	0.3356864750385284
1547	0.4806528985500335	0.2290127277374267
1548	0.643604576587677	0.468652606010437
1549	0.0826177671551704	0.1092294454574585
1550	0.5037502646446228	0.2781064808368683
1551	0.8955315351486206	0.622653067111969
1552	0.3223772346973419	0.1115765050053596
1553	0.5531208515167236	0.2427922487258911
1554	0.8795655965805054	0.5001968145370483
1555	0.7071248292922974	0.1399405300617218
1556	0.423064261674881	0.806638777256012
1557	0.6623421311378479	0.4275453686714172
1558	0.4464942514896393	0.0198188573122024
1559	0.1810182780027389	0.0583749487996101
1560	0.0831191092729568	0.3940742313861847
1561	0.5242935419082642	0.7721989750862122
1562	0.8173847794532776	0.1264277398586273
1563	0.8849701285362244	0.1722332388162613
1564	0.930980920791626	0.050992414355278
1565	0.9177565574645996	0.5242293477058411
1566	0.758611798286438	0.1639322191476822
1567	0.2047522515058517	0.2379569560289383
1568	0.3070293366909027	0.5427538156509399
1569	0.5577917098999023	0.276650995016098
1570	0.9600748419761658	0.6707970499992371
1571	0.6541789174079895	0.6386377811431885
1572	0.7369269132614136	0.7094337940216064
1573	0.8010137677192688	0.3865991234779358
1574	0.8373739719390869	0.1414018422365188
1575	0.4913939535617828	0.0705136060714721
1576	0.9316391944885254	0.7162386178970337
1577	0.0974815264344215	0.5866438150405884
1578	0.9584783315658568	0.0298257693648338
1579	0.959722936153412	0.2573500275611877
1580	0.9490302205085754	0.1628872603178024
1581	0.4143272042274475	0.0484340563416481
1582	0.974336564540863	0.0719732493162155
1583	0.948578715324402	0.0180545318871736
1584	0.9789957404136658	0.0767977610230445
1585	0.6141219735145569	0.6095402836799622
1586	0.6115081906318665	0.5366370677947998
1587	0.9698392152786256	0.067295417189598
1588	0.8372482657432556	0.1309830844402313
1589	0.830462634563446	0.5144496560096741
1590	0.2870815694332123	0.3299910128116607
1591	0.4126534759998321	0.0665096864104271
1592	0.213907241821289	0.192914217710495
1593	0.8311684131622314	0.0810224115848541
1594	0.9626381397247314	0.0092101572081446
1595	0.9253542423248292	0.0481384508311748
1596	0.9726693630218506	0.4078229367733001
1597	0.8296560049057007	0.0162062924355268
1598	0.4836654365062713	0.0965119898319244
1599	0.9896697402000428	0.7134213447570801
1600	0.9618335366249084	0.8205901384353638
1601	0.4955552816390991	0.664463222026825
1602	0.3913646936416626	0.5669240951538086
1603	0.8425334692001343	0.0415101125836372
1604	0.755153238773346	0.5297026634216309
1605	0.469618946313858	0.1174793094396591
1606	0.447554349899292	0.434925228357315
1607	0.353943794965744	0.0669785588979721
1608	0.0691318586468696	0.0535312071442604
1609	0.5034233331680298	0.6625511646270752
1610	0.845054030418396	0.7846589088439941
1611	0.9637631773948668	0.7294428944587708
1612	0.986822247505188	0.6549293398857117
1613	0.643750786781311	0.0211635939776897
1614	0.9694586992263794	0.3189549148082733
1615	0.8031460046768188	0.6608789563179016
1616	0.9336850047111512	0.5878679156303406
1617	0.4742216765880584	0.7957741022109985
1618	0.4571855962276459	0.014803972095251
1619	0.3966833055019378	0.1372715383768081
1620	0.7709229588508606	0.5865976214408875
1621	0.8225605487823486	0.0688496008515358
1622	0.8555935621261597	0.1679119169712066
1623	0.7278833389282227	0.6358755230903625
1624	0.3627422153949737	0.5038495063781738
1625	0.8959044814109802	0.1366686373949051
1626	0.5901888608932495	0.4905023276805877
1627	0.5703561305999756	0.0579164996743202
1628	0.8009839653968811	0.3874613642692566
1629	0.8055887818336487	0.3982102572917938
1630	0.8855339288711548	0.9159153699874878
1631	0.4664381742477417	0.5141749382019043
1632	0.9693816304206848	0.1218352988362312
1633	0.297222763299942	0.2186875641345977
1634	0.597760021686554	0.0622665546834468
1635	0.9772006273269652	0.5028269290924072
1636	0.942778468132019	0.3490582406520843
1637	0.9336907267570496	0.3743872046470642
1638	0.7748992443084717	0.2298868000507354
1639	0.6106902956962585	0.5439387559890747
1640	0.1076720505952835	0.4901932179927826
1641	0.4249244928359985	0.1429633796215057
1642	0.7759909629821777	0.4035689234733581
1643	0.9299903512001038	0.2011947631835937
1644	0.968506634235382	0.089468315243721
1645	0.7651987671852112	0.0046714772470295
1646	0.8969261646270752	0.2405888885259628
1647	0.2696832716464996	0.1114514023065567
1648	0.9771148562431335	0.305027037858963
1649	0.9324236512184144	0.3509625196456909
1650	0.9278565049171448	0.852626621723175
1651	0.4842337071895599	0.5252255201339722
1652	0.5271654725074768	0.2598829567432403
1653	0.3551080524921417	0.8418219685554504
1654	0.979552686214447	0.5620172023773193
1655	0.9587207436561584	0.3110233247280121
1656	0.2812835574150085	0.1048201471567154
1657	0.6843798160552979	0.8365944623947144
1658	0.1960216909646988	0.1837671548128128
1659	0.2868765294551849	0.8105037212371826
1660	0.8649062514305115	0.0978348106145858
1661	0.32386115193367	0.1389336138963699
1662	0.1429415345191955	0.4878078997135162
1663	0.3108061254024505	0.2945262789726257
1664	0.828999936580658	0.0626572519540786
1665	0.7330000400543213	0.0436796844005584
1666	0.5791047811508179	0.1379703283309936
1667	0.9050304889678956	0.7539818286895752
1668	0.9921976923942566	0.4431874752044678
1669	0.985443115234375	0.1141059100627899
1670	0.9712762236595154	0.2332403361797332
1671	0.8043632507324219	0.9131184220314026
1672	0.6846022605895996	0.0241436809301376
1673	0.7474589943885803	0.4581223726272583
1674	0.8765150904655457	0.2526267766952514
1675	0.2180505990982055	0.7784202694892883
1676	0.2918164730072021	0.4348632991313934
1677	0.9508252143859864	0.5871647596359253
1678	0.3756390511989593	0.211452841758728
1679	0.6521493792533875	0.1279526799917221
1680	0.8414005041122437	0.8021116256713867
1681	0.3823513984680176	0.3900158703327179
1682	0.9816079139709472	0.1133250668644905
1683	0.4939220547676086	0.1917644441127777
1684	0.5148108005523682	0.0327307991683483
1685	0.6226512789726257	0.6430771946907043
1686	0.2015763521194458	0.1804819256067276
1687	0.5402746796607971	0.2545570135116577
1688	0.3693890571594238	0.2033214569091797
1689	0.7538005113601685	0.3017231822013855
1690	0.7606804966926575	0.4308345019817352
1691	0.3958334624767303	0.0684977173805236
1692	0.8476768732070923	0.2735550701618194
1693	0.6731098294258118	0.0738138332962989
1694	0.9587799310684204	0.2604344487190246
1695	0.3489759266376495	0.7018519639968872
1696	0.8103591799736023	0.4184792041778564
1697	0.6137059330940247	0.2088345438241958
1698	0.5887649655342102	0.0773863792419433
1699	0.9192425608634948	0.3257602453231811
1700	0.5332856774330139	0.089987464249134
1701	0.3691897988319397	0.420306921005249
1702	0.7161521911621094	0.0262969639152288
1703	0.5492737293243408	0.2522308528423309
1704	0.8124494552612305	0.0576136223971843
1705	0.2815959751605987	0.6500723958015442
1706	0.7851381897926331	0.1909259855747223
1707	0.5960538387298584	0.1226968541741371
1708	0.8659677505493164	0.0147356381639838
1709	0.1650874018669128	0.0070982803590595
1710	0.646937370300293	0.0473475903272628
1711	0.5855869054794312	0.9960832595825196
1712	0.8246337175369263	0.1235114932060241
1713	0.3388469219207763	0.2788387238979339
1714	0.8777807950973511	0.0648142024874687
1715	0.9607933759689332	0.170093148946762
1716	0.2970377206802368	0.408650279045105
1717	0.5265684127807617	0.1640848070383072
1718	0.3507699966430664	0.475186824798584
1719	0.8170533180236816	0.4288142323493957
1720	0.986695408821106	0.0326868072152137
1721	0.9628301858901978	0.0672050863504409
1722	0.2621769905090332	0.2748214304447174
1723	0.2173646986484527	0.1209835484623909
1724	0.1436587572097778	0.0724196508526802
1725	0.0511111505329608	0.4091217517852783
1726	0.919729709625244	0.0443743579089641
1727	0.2214178442955017	0.1844681203365326
1728	0.7253835201263428	0.013820681720972
1729	0.8753818869590759	0.1409159004688263
1730	0.8911081552505493	0.4938885569572449
1731	0.9810100197792052	0.0926636829972267
1732	0.7398668527603149	0.0859241187572479
1733	0.3589811027050018	0.2331451773643493
1734	0.8523233532905579	0.4513227641582489
1735	0.916626274585724	0.675292432308197
1736	0.8866152167320251	0.7762657999992371
1737	0.9709978699684144	0.5354951620101929
1738	0.6103081703186035	0.8241443634033203
1739	0.317657858133316	0.2570062279701233
1740	0.9085283875465392	0.0599409341812133
1741	0.1132133826613426	0.01045205257833
1742	0.7780857086181641	0.3970156908035278
1743	0.2105118781328201	0.6531850099563599
1744	0.7652179598808289	0.2109295278787613
1745	0.9428463578224182	0.2053615003824234
1746	0.9063522219657898	0.0205414369702339
1747	0.7108807563781738	0.0446710400283336
1748	0.986225962638855	0.078472800552845
1749	0.9317218661308287	0.1508315950632095
1750	0.6715589165687561	0.0975828394293785
1751	0.5152920484542847	0.8139451146125793
1752	0.5585595965385437	0.5918949246406555
1753	0.6770576238632202	0.0769175216555595
1754	0.6511529088020325	0.7527639269828796
1755	0.8908253312110901	0.1213472038507461
1756	0.717317521572113	0.0844501629471778
1757	0.846160888671875	0.132618248462677
1758	0.2508978247642517	0.0196675658226013
1759	0.6885006427764893	0.0292292963713407
1760	0.5063105225563049	0.4584050476551056
1761	0.8409635424613953	0.0115457298234105
1762	0.5706251859664917	0.639745831489563
1763	0.889840304851532	0.1958263963460922
1764	0.7216644883155823	0.4757381975650787
1765	0.3920547068119049	0.4915868937969208
1766	0.9813846349716188	0.3959281146526336
1767	0.9118589162826538	0.0423914194107055
1768	0.904026746749878	0.4309177696704864
1769	0.4949147999286651	0.4337505996227264
1770	0.9725568294525146	0.1192498356103897
1771	0.6102415919303894	0.6470453143119812
1772	0.9701744914054872	0.1534596383571624
1773	0.5191900730133057	0.3492429256439209
1774	0.5485440492630005	0.6071860194206238
1775	0.6961318254470825	0.0239248815923929
1776	0.9048630595207214	0.4148554503917694
1777	0.9642457365989684	0.2108276337385177
1778	0.6142486333847046	0.0830150917172432
1779	0.2491574138402938	0.1749458611011505
1780	0.3231314122676849	0.0465657301247119
1781	0.7792074680328369	0.0152130266651511
1782	0.779453456401825	0.084213986992836
1783	0.8916633129119873	0.3810654878616333
1784	0.5673750042915344	0.7831383943557739
1785	0.7170145511627197	0.1067016422748565
1786	0.7867444753646851	0.5497696399688721
1787	0.9862126111984252	0.1270001381635666
1788	0.9428462982177734	0.0523973554372787
1789	0.3050200641155243	0.069493718445301
1790	0.8161824345588684	0.0165287423878908
1791	0.928600251674652	0.0083006964996457
1792	0.6306197047233582	0.2351329773664474
1793	0.4714625179767608	0.0100392289459705
1794	0.6061280369758606	0.0420598424971103
1795	0.1997080296278	0.0455530732870101
1796	0.4720351696014404	0.1257596760988235
1797	0.2525002062320709	0.29910409450531
1798	0.733931303024292	0.2739348113536834
1799	0.312156081199646	0.0790425390005111
1800	0.9082564115524292	0.03500197827816
1801	0.9827123880386353	0.4828235805034637
1802	0.8375520706176758	0.9177199006080629
1803	0.7334867715835571	0.3709030747413635
1804	0.9900274872779846	0.2099282592535019
1805	0.4159506261348724	0.5796877145767212
1806	0.6058238744735718	0.2822245955467224
1807	0.7928417325019836	0.5559383034706116
1808	0.6761664748191833	0.0911463722586631
1809	0.2582506239414215	0.1119559630751609
1810	0.6029742360115051	0.2602474987506866
1811	0.6640858054161072	0.4408093094825744
1812	0.3999873995780945	0.0084944711998105
1813	0.8319453597068787	0.618142306804657
1814	0.7760062217712402	0.4887270033359527
1815	0.8125672340393066	0.2356620132923126
1816	0.3153498768806457	0.0288349259644746
1817	0.8225934505462646	0.0784872174263
1818	0.1702346950769424	0.4460343420505523
1819	0.4871024787425995	0.0523467622697353
1820	0.3807642459869385	0.1979406774044037
1821	0.7914717197418213	0.6253871321678162
1822	0.981709897518158	0.7922452688217163
1823	0.7160824537277222	0.5318824648857117
1824	0.8960192203521729	0.2707615494728088
1825	0.4722305834293365	0.0062364083714783
1826	0.6722261905670166	0.4332304298877716
1827	0.6794069409370422	0.1127709373831749
1828	0.5612671971321106	0.358028382062912
1829	0.940422296524048	0.549492597579956
1830	0.7985052466392517	0.2274342328310012
1831	0.571953296661377	0.3893973231315613
1832	0.3813336491584778	0.0201361719518899
1833	0.293411910533905	0.6859079599380493
1834	0.6339375376701355	0.0084823751822113
1835	0.7576179504394531	0.0322829782962799
1836	0.8674882650375366	0.8106055855751038
1837	0.8635909557342529	0.1779382526874542
1838	0.5498889684677124	0.8931367993354797
1839	0.3543634712696075	0.5075724124908447
1840	0.2861514389514923	0.1888422518968582
1841	0.6319956183433533	0.3701708018779754
1842	0.4117800295352936	0.1378593295812606
1843	0.2463202029466629	0.2265055626630783
1844	0.8366265296936035	0.775239109992981
1845	0.7571791410446167	0.0046696462668478
1846	0.265621155500412	0.0807468295097351
1847	0.9847169518470764	0.7691442370414734
1848	0.8412017226219177	0.1413428038358688
1849	0.7460842132568359	0.1130025312304496
1850	0.8297252058982849	0.6703926920890808
1851	0.8974476456642151	0.2537005543708801
1852	0.8822554349899292	0.0909433811902999
1853	0.973953366279602	0.0481847934424877
1854	0.8910043239593506	0.1902845054864883
1855	0.9057720899581908	0.205784186720848
1856	0.8208894729614258	0.0751851201057434
1857	0.3414942324161529	0.1174656599760055
1858	0.8154819011688232	0.6660923957824707
1859	0.8780176639556885	0.2175552397966385
1860	0.3752059042453766	0.0101347118616104
1861	0.7205238342285156	0.5556024312973022
1862	0.5944913625717163	0.4930976033210754
1863	0.8718699812889099	0.2303089946508407
1864	0.2841767966747284	0.0201211050152778
1865	0.2664617598056793	0.598673403263092
1866	0.7903481125831604	0.0416002832353115
1867	0.8183817863464355	0.26151904463768
1868	0.4780415892601013	0.2736627161502838
1869	0.9129778146743774	0.6581342220306396
1870	0.9748004078865052	0.0942222774028778
1871	0.9748241901397704	0.4916989207267761
1872	0.9398947954177856	0.0728302747011184
1873	0.9765403866767884	0.2704649865627289
1874	0.5141662359237671	0.1000547260046005
1875	0.8644635081291199	0.4526464939117431
1876	0.3039455413818359	0.6554436087608337
1877	0.9577785730361938	0.5361015796661377
1878	0.5263491868972778	0.2504113316535949
1879	0.8884673714637756	0.1004697382450103
1880	0.6927012801170349	0.6845292448997498
1881	0.5377806425094604	0.6749083399772644
1882	0.6728336215019226	0.0880699083209037
1883	0.8060649037361145	0.0511230416595935
1884	0.633842408657074	0.3331300020217895
1885	0.1596074998378753	0.6514502763748169
1886	0.5131635069847107	0.0585751570761203
1887	0.9315810799598694	0.3614970445632934
1888	0.809377908706665	0.4007688462734222
1889	0.7973595261573792	0.2428904324769973
1890	0.8168337941169739	0.245769664645195
1891	0.8510552048683167	0.1838731616735458
1892	0.6440953016281128	0.0797551721334457
1893	0.9591710567474364	0.0548929944634437
1894	0.9685651063919068	0.0216410532593727
1895	0.798487663269043	0.0779468417167663
1896	0.8546076416969299	0.8239656686782837
1897	0.6616155505180359	0.1423496156930923
1898	0.7837306261062622	0.1606750339269638
1899	0.6420673727989197	0.3966801464557647
1900	0.1963161528110504	0.1945310235023498
1901	0.1416084021329879	0.0420459769666194
1902	0.7903100848197937	0.1884646266698837
1903	0.1322101354598999	0.092708833515644
1904	0.8515359163284302	0.0370171889662742
1905	0.2541214823722839	0.1462318003177642
1906	0.9080600738525392	0.05076914280653
1907	0.7929840087890625	0.0286903697997331
1908	0.9372116923332214	0.1870397627353668
1909	0.913558542728424	0.8774569034576416
1910	0.9783445596694946	0.4728329181671142
1911	0.9654558897018432	0.1974407583475113
1912	0.5540866255760193	0.373444139957428
1913	0.887852132320404	0.0677995607256889
1914	0.924731969833374	0.1894192397594452
1915	0.1217893958091735	0.0222718641161918
1916	0.7406667470932007	0.2905124425888061
1917	0.9468083381652832	0.3440731465816498
1918	0.5572622418403625	0.4719049632549286
1919	0.7970944046974182	0.0194504894316196
1920	0.3708578944206238	0.0332886539399623
1921	0.7580783367156982	0.4059696495532989
1922	0.5456920862197876	0.5974093675613403
1923	0.8271172046661377	0.3173283338546753
1924	0.9553818702697754	0.3012351393699646
1925	0.0690508335828781	0.3641561567783355
1926	0.8361290097236633	0.1800733655691146
1927	0.9063234329223632	0.0961119085550308
1928	0.5807638168334961	0.7068024277687073
1929	0.6095765829086304	0.2123810648918151
1930	0.9832159876823424	0.5040764212608337
1931	0.6315956115722656	0.1923254281282425
1932	0.792771577835083	0.0408273562788963
1933	0.7110461592674255	0.078593298792839
1934	0.3924772143363952	0.3387193977832794
1935	0.5226826071739197	0.194559559226036
1936	0.1033968776464462	0.7475968599319458
1937	0.506653368473053	0.417519748210907
1938	0.824540376663208	0.3181125521659851
1939	0.7573976516723633	0.0888075232505798
1940	0.5536214709281921	0.1138386651873588
1941	0.617142379283905	0.301396369934082
1942	0.1337571144104004	0.2501832544803619
1943	0.571111261844635	0.4716494381427765
1944	0.8443082571029663	0.4129694998264313
1945	0.2333510518074035	0.11138616502285
1946	0.963554620742798	0.0492195487022399
1947	0.9297428727149964	0.1877873092889785
1948	0.9921472668647766	0.1233862116932869
1949	0.7852209210395813	0.1757230311632156
1950	0.9415185451507568	0.4627996385097503
1951	0.7108585238456726	0.3266372680664062
1952	0.9312323331832886	0.2412729263305664
1953	0.1563193947076797	0.4582035839557647
1954	0.529974102973938	0.0632859840989112
1955	0.4886000454425812	0.1312426328659057
1956	0.9741401076316832	0.0274751503020524
1957	0.3620875477790832	0.949369490146637
1958	0.4641667008399963	0.3136760294437408
1959	0.2541810572147369	0.3051255047321319
1960	0.8633483648300171	0.0880297794938087
1961	0.0430637747049331	0.2711717784404754
1962	0.970925748348236	0.1355720907449722
1963	0.7839919328689575	0.3548476696014404
1964	0.908526599407196	0.1809785515069961
1965	0.2445337772369384	0.2545284032821655
1966	0.9894591569900512	0.248210072517395
1967	0.9524179697036744	0.0875605270266532
1968	0.911226212978363	0.2776899635791778
1969	0.6461628079414368	0.0466695763170719
1970	0.5799763202667236	0.5925306677818298
1971	0.2144684195518493	0.0310909394174814
1972	0.5751369595527649	0.2249985188245773
1973	0.8494406938552856	0.1629413664340973
1974	0.4542490839958191	0.1490498632192611
1975	0.4476971328258514	0.0986714884638786
1976	0.3219016790390014	0.8791733384132385
1977	0.2069811373949051	0.3731202185153961
1978	0.1724655777215957	0.0224441085010767
1979	0.6408628821372986	0.1192191988229751
1980	0.7787591814994812	0.1532178372144699
1981	0.2853985130786896	0.0263872947543859
1982	0.6090233325958252	0.2217774540185928
1983	0.9838743209838868	0.1630760431289672
1984	0.9799941778182985	0.0230718795210123
1985	0.977442502975464	0.1430358439683914
1986	0.15385502576828	0.4462015032768249
1987	0.973224937915802	0.4704190194606781
1988	0.6079629063606262	0.2773716747760772
1989	0.6811587810516357	0.5263848304748535
1990	0.9529201984405518	0.6317510604858398
1991	0.98514986038208	0.3083362281322479
1992	0.3285515010356903	0.1708068996667862
1993	0.8147268295288086	0.2231368422508239
1994	0.3861835598945617	0.1042753458023071
1995	0.6621076464653015	0.012255473062396
1996	0.3236609101295471	0.0700389221310615
1997	0.8296429514884949	0.3186293542385101
1998	0.5891958475112915	0.7339096665382385
[truncated: 375,064 more rows]
