# Supplementary material for: Prediction of m6A and m5C at single-molecule resolution reveals a transcriptome-wide co-occurrence of RNA modifications
Source: Nat Commun. 2024 May 9;15:3899. doi: 10.1038/s41467-024-47953-7 (PMC11082244; doi:10.1038/s41467-024-47953-7)
Supplement: Supplementary file 16 — Source Data [file 41467_2024_47953_MOESM16_ESM.zip › source_data_2024_04_07/Supplementary_Figure_28_a.csv]

co-occurrence	distances	position
0.8666666666666667	1	up
0.9285714285714286	1	up
0.6629213483146067	1	up
0.8095238095238095	1	up
0.7727272727272727	1	up
0.92	1	up
0.8666666666666667	1	up
0.8888888888888888	1	up
0.85	1	up
0.8214285714285714	1	up
0.9032258064516129	1	up
0.8163265306122449	1	up
1.0	1	up
0.9615384615384616	1	up
0.7272727272727273	1	up
0.9629629629629629	1	up
0.875	1	up
0.96875	1	up
0.9666666666666667	1	up
0.9574468085106383	1	up
0.9047619047619048	1	up
1.0	1	up
0.6666666666666666	1	up
1.0	1	up
0.875	1	up
0.8285714285714286	1	up
0.9090909090909091	1	up
0.8928571428571429	1	up
0.9545454545454546	1	up
1.0	1	up
0.9058823529411765	1	up
0.9659090909090909	1	up
0.9090909090909091	1	up
1.0	1	up
0.7954545454545454	1	up
0.9655172413793104	1	up
0.8076923076923077	1	up
0.7	1	up
0.8974358974358975	1	up
0.76	1	up
0.825	1	up
1.0	1	up
0.8604651162790697	1	up
1.0	1	up
1.0	1	up
0.9629629629629629	1	up
0.9354838709677419	1	up
0.9333333333333333	1	up
0.8769230769230769	1	up
0.9736842105263158	1	up
0.9090909090909091	1	up
0.9629629629629629	1	up
0.7162162162162162	1	up
0.9615384615384616	1	up
0.8	1	up
0.9117647058823529	1	up
0.8	1	up
0.875	1	up
0.9761904761904762	1	up
0.8571428571428571	1	up
0.9166666666666666	1	up
0.896551724137931	1	up
0.9393939393939394	1	up
0.896551724137931	1	up
0.7619047619047619	1	up
0.8823529411764706	1	up
0.8518518518518519	1	up
0.7777777777777778	1	up
0.7936507936507936	1	up
0.9032258064516129	1	up
0.9696969696969697	1	up
0.9333333333333333	1	up
0.8	1	up
0.975609756097561	1	up
0.875	1	up
0.8	1	up
0.9259259259259259	1	up
0.9259259259259259	1	up
0.9148936170212766	1	up
0.9117647058823529	1	up
0.9076923076923077	1	up
0.9259259259259259	1	up
0.7647058823529411	1	up
0.9523809523809523	1	up
0.9375	1	up
1.0	1	up
0.8382352941176471	1	up
1.0	1	up
0.9444444444444444	1	up
0.9649122807017544	1	up
0.7777777777777778	1	up
0.8604651162790697	1	up
0.9285714285714286	1	up
1.0	1	up
1.0	1	up
0.9090909090909091	1	up
0.9459459459459459	1	up
0.8783783783783784	1	up
1.0	1	up
0.8235294117647058	1	up
0.875	1	up
0.9047619047619048	1	up
0.9310344827586207	1	up
1.0	1	up
0.9047619047619048	1	up
0.9056603773584906	1	up
0.9743589743589743	1	up
1.0	1	up
0.9672131147540983	1	up
0.96	1	up
0.9565217391304348	1	up
0.967741935483871	1	up
0.96	1	up
0.8431372549019608	1	up
0.95	1	up
0.9803921568627451	1	up
0.9565217391304348	1	up
0.9375	1	up
0.8733333333333333	1	up
0.9047619047619048	1	up
0.7857142857142857	1	up
0.8269230769230769	1	up
0.9666666666666667	1	up
0.9555555555555556	1	up
0.8695652173913043	1	up
0.9473684210526315	1	up
0.925	1	up
0.6363636363636364	1	up
0.9824561403508771	1	up
1.0	1	up
0.8333333333333334	1	up
0.9642857142857143	1	up
0.84375	1	up
0.9615384615384616	1	up
0.8518518518518519	1	up
0.8301886792452831	1	up
1.0	1	up
0.8867924528301887	1	up
1.0	1	up
0.9615384615384616	1	up
0.9807692307692307	1	up
0.9166666666666666	1	up
0.9259259259259259	1	up
0.8636363636363636	1	up
1.0	1	up
0.8928571428571429	1	up
0.9642857142857143	1	up
0.8787878787878788	1	up
0.94	1	up
0.8918918918918919	1	up
0.975609756097561	1	up
0.9230769230769231	1	up
0.9166666666666666	1	up
1.0	1	up
0.8518518518518519	1	up
0.9148936170212766	1	up
0.8653846153846154	1	up
0.9565217391304348	1	up
0.9166666666666666	1	up
0.9375	1	up
0.9166666666666666	1	up
0.7333333333333333	1	up
0.8260869565217391	1	up
0.9655172413793104	1	up
0.9523809523809523	1	up
0.9565217391304348	1	up
0.88	1	up
0.9130434782608695	1	up
0.8736842105263158	1	up
0.90625	1	up
0.8947368421052632	1	up
0.9565217391304348	1	up
0.9090909090909091	1	up
0.8867924528301887	1	up
1.0	1	up
0.9523809523809523	1	up
0.8864097363083164	1	up
0.8	1	up
0.74	1	up
0.90625	1	up
0.9	1	up
0.875	1	up
1.0	1	up
0.95	1	up
0.8055555555555556	1	up
0.8	1	up
0.7222222222222222	1	up
0.9629629629629629	1	up
0.8421052631578947	1	up
0.9636363636363636	1	up
0.9642857142857143	1	up
0.9107142857142857	1	up
0.8085106382978723	1	up
0.9523809523809523	1	up
0.9523809523809523	1	up
0.9315068493150684	1	up
0.8148148148148148	1	up
1.0	1	up
0.9310344827586207	1	up
0.9811320754716981	1	up
0.9024390243902439	1	up
0.9393939393939394	1	up
0.8548387096774194	1	up
0.96875	1	up
0.9090909090909091	1	up
0.8571428571428571	1	up
0.8260869565217391	1	up
0.7428571428571429	1	up
1.0	1	up
0.8518518518518519	1	up
0.8695652173913043	1	up
0.7931034482758621	1	up
0.9777777777777777	1	up
0.85	1	up
0.8709677419354839	1	up
0.92	1	up
0.775	1	up
1.0	1	up
0.9565217391304348	1	up
0.9368421052631579	1	up
0.9166666666666666	1	up
0.9310344827586207	1	up
0.8947368421052632	1	up
0.9523809523809523	1	up
0.7037037037037037	1	up
0.8636363636363636	1	up
0.875	1	up
0.92	1	up
0.9310344827586207	1	up
0.9743589743589743	1	up
1.0	1	up
0.9666666666666667	1	up
0.9615384615384616	1	up
0.8461538461538461	1	up
0.9074074074074074	1	up
0.9259259259259259	1	up
0.9206349206349206	1	up
0.9875	1	up
0.9615384615384616	1	up
0.9583333333333334	1	up
1.0	1	up
0.9583333333333334	1	up
0.9069767441860465	1	up
0.9032258064516129	1	up
0.76	1	up
0.9375	1	up
0.9398496240601504	1	up
0.9	1	up
0.9090909090909091	1	up
0.9285714285714286	1	up
1.0	1	up
0.9411764705882353	1	up
0.9468085106382979	1	up
0.972972972972973	1	up
0.890625	1	up
0.9032258064516129	1	up
0.96	1	up
0.9473684210526315	1	up
0.8095238095238095	1	up
1.0	1	up
0.9285714285714286	1	up
0.8554216867469879	1	up
0.8857142857142857	1	up
0.8536585365853658	1	up
0.9166666666666666	1	up
0.9565217391304348	1	up
0.9117647058823529	1	up
0.9285714285714286	1	up
0.9523809523809523	1	up
0.849624060150376	1	up
1.0	1	up
0.8979591836734694	1	up
0.8846153846153846	1	up
0.96	1	up
0.9270833333333334	1	up
0.9333333333333333	1	up
1.0	1	up
0.8947368421052632	1	up
1.0	1	up
0.9	1	up
0.8930232558139535	1	up
0.72	1	up
0.9626168224299065	1	up
0.8181818181818182	1	up
0.9230769230769231	1	up
0.9166666666666666	1	up
0.9473684210526315	1	up
1.0	1	up
0.8275862068965517	1	up
0.8421052631578947	1	up
0.92	1	up
0.9339622641509434	1	up
0.8441558441558441	1	up
0.9565217391304348	1	up
0.9347826086956522	1	up
1.0	1	up
0.92	1	up
0.8392857142857143	1	up
0.8709677419354839	1	up
0.95	1	up
0.8214285714285714	1	up
0.9473684210526315	1	up
0.9285714285714286	1	up
0.9558823529411765	1	up
0.96	1	up
0.9523809523809523	1	up
0.9	1	up
0.9523809523809523	1	up
0.92	1	up
0.9411764705882353	1	up
0.8787878787878788	1	up
0.9696969696969697	1	up
0.8653846153846154	1	up
1.0	1	up
0.9375	1	up
0.9318181818181818	1	up
1.0	1	up
0.8947368421052632	1	up
0.9545454545454546	1	up
0.9733333333333334	1	up
1.0	1	up
0.9787234042553191	1	up
0.8992248062015504	1	up
0.927536231884058	1	up
0.7741935483870968	1	up
0.9701492537313433	1	up
0.9523809523809523	1	up
0.8928571428571429	1	up
0.8888888888888888	1	up
0.92	1	up
0.9519230769230769	1	up
0.9047619047619048	1	up
0.90625	1	up
0.9032258064516129	1	up
0.9032258064516129	1	up
0.9069767441860465	1	up
0.9583333333333334	1	up
0.875	1	up
0.9545454545454546	1	up
0.8709677419354839	1	up
0.875	1	up
0.9523809523809523	1	up
0.8918918918918919	1	up
0.8627450980392157	1	up
0.868421052631579	1	up
0.813953488372093	1	up
0.9259259259259259	1	up
1.0	1	up
0.9032258064516129	1	up
0.9	1	up
0.92	1	up
1.0	1	up
0.9545454545454546	1	up
0.8181818181818182	1	up
0.9655172413793104	1	up
0.9791666666666666	1	up
0.7272727272727273	1	up
0.896551724137931	1	up
1.0	1	up
1.0	1	up
0.9318181818181818	1	up
0.972972972972973	1	up
1.0	1	up
0.9574468085106383	1	up
0.8085106382978723	1	up
0.7407407407407407	1	up
0.9333333333333333	1	up
0.7857142857142857	1	up
0.9615384615384616	1	up
1.0	1	up
0.875	1	up
0.8787878787878788	1	up
0.8571428571428571	1	up
0.9090909090909091	1	up
0.98	1	up
0.8529411764705882	1	up
0.9166666666666666	1	up
0.8928571428571429	1	up
0.9107142857142857	1	up
0.9310344827586207	1	up
0.9285714285714286	1	up
0.8493150684931506	1	up
0.8433734939759037	1	up
0.9333333333333333	1	up
0.9411764705882353	1	up
0.9210526315789473	1	up
0.9117647058823529	1	up
0.9166666666666666	1	up
1.0	1	up
0.9259259259259259	1	up
0.9411764705882353	1	up
0.9285714285714286	1	up
0.9743589743589743	1	up
0.8928571428571429	1	up
0.9166666666666666	1	up
0.8846153846153846	1	up
0.9	1	up
0.9523809523809523	1	up
0.9565217391304348	1	up
0.9195402298850575	1	up
0.9705882352941176	1	up
0.7317073170731707	1	up
0.9661016949152542	1	up
0.8636363636363636	1	up
0.9583333333333334	1	up
0.9428571428571428	1	up
0.9655172413793104	1	up
0.8636363636363636	1	up
0.7741935483870968	1	up
0.967741935483871	1	up
0.85	1	up
0.8571428571428571	1	up
0.9615384615384616	1	up
0.9323671497584541	1	up
0.9130434782608695	1	up
0.9642857142857143	1	up
1.0	1	up
0.8648648648648649	1	up
1.0	1	up
1.0	1	up
0.9090909090909091	1	up
0.9642857142857143	1	up
0.9166666666666666	1	up
0.9466666666666667	1	up
1.0	1	up
1.0	1	up
0.7681159420289855	1	up
0.92	1	up
0.8285714285714286	1	up
0.9354838709677419	1	up
0.88	1	up
0.967741935483871	1	up
0.8571428571428571	1	up
0.9130434782608695	1	up
0.9523809523809523	1	up
0.7906976744186046	1	up
0.9230769230769231	1	up
0.9361702127659575	1	up
1.0	1	up
0.9545454545454546	1	up
0.96	1	up
0.9655172413793104	1	up
0.9705882352941176	1	up
0.9459459459459459	1	up
1.0	1	up
0.8444444444444444	1	up
0.9393939393939394	1	up
0.925	1	up
0.9743589743589743	1	up
0.9655172413793104	1	up
0.9655172413793104	1	up
0.9545454545454546	1	up
0.9259259259259259	1	up
0.9333333333333333	1	up
0.9777777777777777	1	up
0.7849462365591398	1	up
0.9090909090909091	1	up
0.7674418604651163	1	up
0.9482758620689655	1	up
0.9629629629629629	1	up
0.9276315789473685	1	up
0.967741935483871	1	up
0.7906976744186046	1	up
0.8059701492537313	1	up
0.967741935483871	1	up
0.9523809523809523	1	up
1.0	1	up
0.8	1	up
0.8255813953488372	1	up
1.0	1	up
0.94	1	up
0.8955223880597015	1	up
0.8367346938775511	1	up
0.8518518518518519	1	up
0.8383838383838383	1	up
0.95	1	up
0.9565217391304348	1	up
0.96875	1	up
0.7586206896551724	1	up
0.8571428571428571	1	up
0.8863636363636364	1	up
1.0	1	up
0.7578947368421053	1	up
1.0	1	up
0.8620689655172413	1	up
0.8571428571428571	1	up
0.8095238095238095	1	up
0.9782608695652174	1	up
0.92	1	up
0.8148148148148148	1	up
0.9259259259259259	1	up
0.875	1	up
0.96	1	up
0.9655172413793104	1	up
0.9333333333333333	1	up
0.9210526315789473	1	up
0.8360655737704918	1	up
1.0	1	up
0.9230769230769231	1	up
0.8620689655172413	1	up
0.9545454545454546	1	up
0.7872340425531915	1	up
0.8484848484848485	1	up
0.92	1	up
0.95	1	up
0.9130434782608695	1	up
0.8571428571428571	1	up
0.7916666666666666	1	up
0.9347826086956522	1	up
0.8913043478260869	1	up
1.0	1	up
0.8181818181818182	1	up
0.896551724137931	1	up
0.8636363636363636	1	up
0.875	1	up
0.9230769230769231	1	up
0.8846153846153846	1	up
0.9821428571428571	1	up
0.7857142857142857	1	up
0.95	1	up
0.9705882352941176	1	up
0.9611650485436893	1	up
0.9148936170212766	1	up
0.8518518518518519	1	up
0.896551724137931	1	up
1.0	1	up
0.9629629629629629	1	up
0.9659090909090909	1	up
0.7692307692307693	1	up
0.9565217391304348	1	up
0.896551724137931	1	up
0.9242424242424242	1	up
0.7213114754098361	1	up
0.9047619047619048	1	up
0.7741935483870968	1	up
0.9807692307692307	1	up
0.95	1	up
0.8775510204081632	1	up
0.9090909090909091	1	up
0.8656716417910447	1	up
1.0	1	up
0.9117647058823529	1	up
0.9512195121951219	1	up
0.92	1	up
0.9565217391304348	1	up
0.8309859154929577	1	up
0.8947368421052632	1	up
1.0	1	up
0.9736842105263158	1	up
0.90625	1	up
0.8787878787878788	1	up
0.96	1	up
1.0	1	up
0.9886363636363636	1	up
0.8709677419354839	1	up
0.9342105263157895	1	up
0.8888888888888888	1	up
0.9230769230769231	1	up
0.9090909090909091	1	up
0.8	1	up
0.9245283018867925	1	up
0.9	1	up
0.9230769230769231	1	up
0.9583333333333334	1	up
0.9142857142857143	1	up
0.9393939393939394	1	up
0.8909090909090909	1	up
0.9666666666666667	1	up
0.9473684210526315	1	up
0.8888888888888888	1	up
0.9230769230769231	1	up
0.9285714285714286	1	up
0.9818181818181818	1	up
0.9523809523809523	1	up
0.9444444444444444	1	up
0.9875	1	up
1.0	1	up
0.975	1	up
0.7777777777777778	1	up
0.84	1	up
0.95	1	up
0.92	1	up
0.9302325581395349	1	up
0.95	1	up
0.5862068965517241	1	up
1.0	1	up
0.9135802469135802	1	up
0.94	1	up
0.9736842105263158	1	up
0.8918918918918919	1	up
0.9787234042553191	1	up
0.9523809523809523	1	up
0.8490566037735849	1	up
0.96	1	up
0.8518518518518519	1	up
0.9259259259259259	1	up
0.8636363636363636	1	up
0.9459459459459459	1	up
0.9130434782608695	1	up
0.9705882352941176	1	up
0.8695652173913043	1	up
0.9642857142857143	1	up
0.9074074074074074	1	up
0.9193548387096774	1	up
0.875	1	up
0.8181818181818182	1	up
0.9444444444444444	1	up
0.9722222222222222	1	up
0.9023569023569024	1	up
0.9166666666666666	1	up
1.0	1	up
0.9565217391304348	1	up
0.7931034482758621	1	up
0.7	1	up
0.8928571428571429	1	up
0.9696969696969697	1	up
1.0	1	up
0.9032258064516129	1	up
0.9565217391304348	1	up
1.0	1	up
0.8155339805825242	1	up
0.9047619047619048	1	up
0.7241379310344828	1	up
0.8958333333333334	1	up
1.0	1	up
0.9	1	up
0.8936170212765957	1	up
0.92	1	up
0.8888888888888888	1	up
0.9	1	up
0.9310344827586207	1	up
0.937984496124031	1	up
1.0	1	up
0.9423076923076923	1	up
0.9230769230769231	1	up
1.0	1	up
0.9	1	up
0.9393939393939394	1	up
0.8205128205128205	1	up
0.9642857142857143	1	up
0.875	1	up
0.88	1	up
1.0	1	up
0.9615384615384616	1	up
0.9615384615384616	1	up
0.9409090909090909	1	up
0.8958333333333334	1	up
0.9523809523809523	1	up
0.8333333333333334	1	up
0.9655172413793104	1	up
0.8214285714285714	1	up
0.8333333333333334	1	up
0.9230769230769231	1	up
0.9375	1	up
1.0	1	up
0.7777777777777778	1	up
1.0	1	up
0.9615384615384616	1	up
0.9285714285714286	1	up
0.96875	1	up
0.9545454545454546	1	up
0.9	1	up
0.9583333333333334	1	up
0.9285714285714286	1	up
0.8	1	up
0.95	1	up
0.9354838709677419	1	up
0.8333333333333334	1	up
0.9615384615384616	1	up
0.9230769230769231	1	up
0.8229166666666666	1	up
0.9545454545454546	1	up
0.967741935483871	1	up
0.9782608695652174	1	up
0.9117647058823529	1	up
0.9767441860465116	1	up
1.0	1	up
0.9433962264150944	1	up
0.9230769230769231	1	up
0.8863636363636364	1	up
0.9629629629629629	1	up
0.9705882352941176	1	up
0.95	1	up
0.7647058823529411	1	up
0.926829268292683	1	up
0.9565217391304348	1	up
0.7272727272727273	1	up
0.8732394366197183	1	up
0.8888888888888888	1	up
0.96	1	up
0.8695652173913043	1	up
0.875	1	up
0.8	1	up
0.7692307692307693	1	up
0.9047619047619048	1	up
1.0	1	up
0.8978947368421053	1	up
0.9811320754716981	1	up
0.92	1	up
0.967741935483871	1	up
0.8181818181818182	1	up
0.8958333333333334	1	up
1.0	1	up
0.9041095890410958	1	up
0.8666666666666667	1	up
0.9736842105263158	1	up
0.9696969696969697	1	up
0.9545454545454546	1	up
0.8974358974358975	1	up
0.835820895522388	1	up
0.9047619047619048	1	up
1.0	1	up
0.7740384615384616	1	up
0.8571428571428571	1	up
0.9411764705882353	1	up
0.7916666666666666	1	up
0.8823529411764706	1	up
0.9512195121951219	1	up
0.9302325581395349	1	up
0.9018691588785047	1	up
0.9230769230769231	1	up
1.0	1	up
0.9615384615384616	1	up
1.0	1	up
0.9402985074626866	1	up
0.9139784946236559	1	up
0.96	1	up
0.9230769230769231	1	up
0.8363636363636363	1	up
0.9117647058823529	1	up
1.0	1	up
0.967741935483871	1	up
0.8387096774193549	1	up
1.0	1	up
0.8620689655172413	1	up
0.8947368421052632	1	up
0.7741935483870968	1	up
0.9714285714285714	1	up
0.9117647058823529	1	up
0.9230769230769231	1	up
0.925	1	up
0.918918918918919	1	up
1.0	1	up
0.8928571428571429	1	up
0.875	1	up
0.9803921568627451	1	up
0.9666666666666667	1	up
0.90625	1	up
0.9655172413793104	1	up
1.0	1	up
0.9695121951219512	1	up
0.9642857142857143	1	up
0.8472222222222222	1	up
0.9534883720930233	1	up
0.8974358974358975	1	up
0.9655172413793104	1	up
0.84	1	up
0.9830508474576272	1	up
1.0	1	up
1.0	1	up
0.9074074074074074	1	up
1.0	1	up
0.9781659388646288	1	up
1.0	1	up
1.0	1	up
0.9523809523809523	1	up
0.9666666666666667	1	up
0.8601036269430051	1	up
1.0	1	up
1.0	1	up
1.0	1	up
1.0	1	up
0.7818181818181819	1	up
0.8823529411764706	1	up
0.9782608695652174	1	up
0.918918918918919	1	up
0.9696969696969697	1	up
1.0	1	up
0.8571428571428571	1	up
0.974025974025974	1	up
0.9029850746268657	1	up
0.9310344827586207	1	up
0.9523809523809523	1	up
0.9489795918367347	1	up
0.9705882352941176	1	up
0.8676470588235294	1	up
1.0	1	up
0.8461538461538461	1	up
0.9523809523809523	1	up
0.8181818181818182	1	up
1.0	1	up
0.7714285714285715	1	up
0.7586206896551724	1	up
0.8695652173913043	1	up
0.9166666666666666	1	up
0.8409090909090909	1	up
0.8936170212765957	1	up
0.9523809523809523	1	up
0.9393939393939394	1	up
0.8688524590163934	1	up
0.9473684210526315	1	up
0.96	1	up
0.967741935483871	1	up
0.8764044943820225	1	up
0.8714285714285714	1	up
1.0	1	up
0.88	1	up
0.9459459459459459	1	up
1.0	1	up
1.0	1	up
0.8095238095238095	1	up
0.9722222222222222	1	up
0.9354838709677419	1	up
0.896551724137931	1	up
0.9444444444444444	1	up
1.0	1	up
0.9285714285714286	1	up
0.9393939393939394	1	up
0.9583333333333334	1	up
0.9259259259259259	1	up
0.84375	1	up
0.8064516129032258	1	up
0.9344262295081968	1	up
0.9016393442622951	1	up
0.7916666666666666	1	up
0.875	1	up
1.0	1	up
0.9310344827586207	1	up
1.0	1	up
0.8934426229508197	1	up
0.9310344827586207	1	up
0.9629629629629629	1	up
0.9130434782608695	1	up
0.9230769230769231	1	up
0.9	1	up
0.8163265306122449	1	up
0.8636363636363636	1	up
1.0	1	up
0.92	1	up
0.8636363636363636	1	up
0.9130434782608695	1	up
0.875	1	up
1.0	1	up
1.0	1	up
0.9565217391304348	1	up
0.9354838709677419	1	up
0.8172043010752689	1	up
0.9166666666666666	1	up
0.8	1	up
1.0	1	up
0.9629629629629629	1	up
0.9166666666666666	1	up
0.8536585365853658	1	up
1.0	1	up
1.0	1	up
0.9615384615384616	1	up
0.8695652173913043	1	up
0.9583333333333334	1	up
0.864406779661017	1	up
0.9714285714285714	1	up
0.8082191780821918	1	up
0.9545454545454546	1	up
1.0	1	up
0.9512195121951219	1	up
0.9473684210526315	1	up
0.9565217391304348	1	up
0.9705882352941176	1	up
0.9318181818181818	1	up
0.95	1	up
0.9821428571428571	1	up
0.8666666666666667	1	up
0.8532110091743119	1	up
0.9523809523809523	1	up
0.9615384615384616	1	up
0.9130434782608695	1	up
0.8913043478260869	1	up
0.8461538461538461	1	up
0.9565217391304348	1	up
1.0	1	up
0.9791666666666666	1	up
0.9655172413793104	1	up
0.9565217391304348	1	up
0.9666666666666667	1	up
0.9166666666666666	1	up
0.9615384615384616	1	up
0.9361702127659575	1	up
0.968421052631579	1	up
0.8571428571428571	1	up
0.8333333333333334	1	up
0.9803921568627451	1	up
0.8695652173913043	1	up
0.9305555555555556	1	up
0.9473684210526315	1	up
0.9459459459459459	1	up
0.9583333333333334	1	up
0.9425837320574163	1	up
0.9098039215686274	1	up
0.8235294117647058	1	up
0.95	1	up
0.875	1	up
0.972972972972973	1	up
1.0	1	up
0.8918918918918919	1	up
1.0	1	up
1.0	1	up
0.9	1	up
0.875	1	up
0.8055555555555556	1	up
0.967741935483871	1	up
1.0	1	up
0.9375	1	up
0.8095238095238095	1	up
1.0	1	up
0.9259259259259259	1	up
0.76	1	up
1.0	1	up
0.8857142857142857	1	up
0.9342105263157895	1	up
0.9354838709677419	1	up
0.9428571428571428	1	up
0.8571428571428571	1	up
0.9054054054054054	1	up
0.875	1	up
0.9365079365079365	1	up
0.970873786407767	1	up
0.9583333333333334	1	up
0.9333333333333333	1	up
0.8846153846153846	1	up
1.0	1	up
1.0	1	up
0.9142857142857143	1	up
0.9583333333333334	1	up
0.9322033898305084	1	up
0.9285714285714286	1	up
0.9545454545454546	1	up
0.7916666666666666	1	up
0.95	1	up
1.0	1	up
0.96	1	up
0.9523809523809523	1	up
0.7916666666666666	1	up
0.9032258064516129	1	up
0.9122807017543859	1	up
0.92	1	up
0.851063829787234	1	up
1.0	1	up
0.9295774647887324	1	up
0.9615384615384616	1	up
0.9393939393939394	1	up
0.9230769230769231	1	up
0.7916666666666666	1	up
0.9166666666666666	1	up
0.9655172413793104	1	up
0.9411764705882353	1	up
1.0	1	up
1.0	1	up
1.0	1	up
0.8947368421052632	1	up
0.8928571428571429	1	up
0.9504132231404959	1	up
0.9216867469879518	1	up
0.7272727272727273	1	up
0.9583333333333334	1	up
0.868421052631579	1	up
0.972972972972973	1	up
0.94	1	up
0.9090909090909091	1	up
1.0	1	up
0.7058823529411765	1	up
0.9375	1	up
0.8362919132149902	1	up
0.975609756097561	1	up
0.9565217391304348	1	up
0.9059633027522935	1	up
0.9	1	up
0.8636363636363636	1	up
0.9090909090909091	1	up
0.9545454545454546	1	up
0.9230769230769231	1	up
1.0	1	up
0.9	1	up
0.9285714285714286	1	up
0.9032258064516129	1	up
0.9459459459459459	1	up
0.8461538461538461	1	up
0.95	1	up
0.9452054794520548	1	up
0.926829268292683	1	up
0.9634146341463414	1	up
0.8823529411764706	1	up
0.9649122807017544	1	up
0.9090909090909091	1	up
0.9375	1	up
1.0	1	up
0.9629629629629629	1	up
0.9375	1	up
0.8888888888888888	1	up
0.8787878787878788	1	up
0.9032258064516129	1	up
0.9215686274509803	1	up
1.0	1	up
0.8867924528301887	1	up
0.967741935483871	1	up
0.9111111111111111	1	up
0.9705882352941176	1	up
1.0	1	up
0.9666666666666667	1	up
0.9183673469387755	1	up
1.0	1	up
0.9777777777777777	1	up
0.8808664259927798	1	up
0.96	1	up
0.9411764705882353	1	up
1.0	1	up
0.8666666666666667	1	up
0.92	1	up
0.9615384615384616	1	up
0.8275862068965517	1	up
0.9705882352941176	1	up
0.9767441860465116	1	up
1.0	1	up
0.9333333333333333	1	up
0.8648648648648649	1	up
0.76	1	up
0.85	1	up
0.9714285714285714	1	up
0.9736842105263158	1	up
0.96	1	up
0.9538461538461539	1	up
0.9375	1	up
0.9615384615384616	1	up
0.8372093023255814	1	up
0.9285714285714286	1	up
0.9696969696969697	1	up
0.8421052631578947	1	up
0.7391304347826086	1	up
0.9142857142857143	1	up
0.9818181818181818	1	up
0.95	1	up
1.0	1	up
1.0	1	up
0.7741935483870968	1	up
0.96	1	up
0.9615384615384616	1	up
0.92	1	up
0.9090909090909091	1	up
1.0	1	up
0.8918918918918919	1	up
0.8461538461538461	1	up
0.9523809523809523	1	up
0.9565217391304348	1	up
0.9710144927536232	1	up
1.0	1	up
0.9583333333333334	1	up
0.9523809523809523	1	up
0.8309859154929577	1	up
0.9044585987261147	1	up
1.0	1	up
0.76	1	up
0.9647058823529412	1	up
0.9148936170212766	1	up
0.9	1	up
0.9642857142857143	1	up
1.0	1	up
0.9259259259259259	1	up
0.8461538461538461	1	up
0.9130434782608695	1	up
0.88	1	up
0.8181818181818182	1	up
0.9310344827586207	1	up
0.9130434782608695	1	up
0.7575757575757576	1	up
0.6923076923076923	1	up
0.7843137254901961	1	up
0.96	1	up
0.7926829268292683	1	up
0.9032258064516129	1	up
0.9375	1	up
0.9795918367346939	1	up
0.9583333333333334	1	up
0.9666666666666667	1	up
0.8695652173913043	1	up
0.8148148148148148	1	up
0.9655172413793104	1	up
0.927007299270073	1	up
0.9130434782608695	1	up
0.8918918918918919	1	up
1.0	1	up
0.9193548387096774	1	up
0.75	1	up
0.8865248226950354	1	up
0.9615384615384616	1	up
0.9137931034482759	1	up
1.0	1	up
0.9285714285714286	1	up
0.975609756097561	1	up
0.9183673469387755	1	up
0.7	1	up
0.967741935483871	1	up
0.8958333333333334	1	up
0.9705882352941176	1	up
0.8387096774193549	1	up
0.9285714285714286	1	up
0.9285714285714286	1	up
0.896551724137931	1	up
0.8695652173913043	1	up
0.8461538461538461	1	up
0.9615384615384616	1	up
1.0	1	up
0.9090909090909091	1	up
0.9166666666666666	1	up
0.76	1	up
0.896551724137931	1	up
0.967741935483871	1	up
0.9090909090909091	1	up
0.88	1	up
0.9666666666666667	1	up
1.0	1	up
0.9875	1	up
0.8333333333333334	1	up
0.8813559322033898	1	up
0.9629629629629629	1	up
0.8636363636363636	1	up
0.9354838709677419	1	up
0.8367346938775511	1	up
1.0	1	up
0.9629629629629629	1	up
0.9090909090909091	1	up
0.9285714285714286	1	up
1.0	1	up
0.875	1	up
0.881578947368421	1	up
0.9666666666666667	1	up
0.8387096774193549	1	up
0.9545454545454546	1	up
0.9259259259259259	1	up
1.0	1	up
0.8	1	up
0.765625	1	up
0.9523809523809523	1	up
0.84	1	up
0.9523809523809523	1	up
0.8333333333333334	1	up
0.9661016949152542	1	up
0.8787878787878788	1	up
1.0	1	up
0.85	1	up
0.8181818181818182	1	up
0.8918918918918919	1	up
0.7654320987654321	1	up
0.875	1	up
0.8181818181818182	1	up
0.9302325581395349	1	up
0.9032258064516129	1	up
0.855072463768116	1	up
0.925	1	up
0.819672131147541	1	up
0.92	1	up
0.8571428571428571	1	up
0.9444444444444444	1	up
0.9	1	up
0.9285714285714286	1	up
0.9210526315789473	1	up
0.92	1	up
0.9318181818181818	1	up
0.7428571428571429	1	up
0.8611111111111112	1	up
1.0	1	up
0.8571428571428571	1	up
0.8805970149253731	1	up
0.8888888888888888	1	up
0.7777777777777778	1	up
0.8285714285714286	1	up
0.85	1	up
0.9782608695652174	1	up
0.9487179487179487	1	up
0.8666666666666667	1	up
0.9652777777777778	1	up
1.0	1	up
0.8676470588235294	1	up
0.9428571428571428	1	up
0.9523809523809523	1	up
0.8918918918918919	1	up
0.6896551724137931	1	up
0.9752066115702479	1	up
0.95	1	up
0.9236641221374046	1	up
1.0	1	up
0.9	1	up
0.875	1	up
0.8787878787878788	1	up
0.9148936170212766	1	up
0.8846153846153846	1	up
0.8	1	up
0.7307692307692307	1	up
0.9523809523809523	1	up
0.9583333333333334	1	up
0.9655172413793104	1	up
0.9393939393939394	1	up
0.9523809523809523	1	up
0.7758620689655172	1	up
0.9636363636363636	1	up
0.9130434782608695	1	up
0.9469026548672567	1	up
0.9459459459459459	1	up
0.7857142857142857	1	up
0.9142857142857143	1	up
1.0	1	up
0.8913043478260869	1	up
0.8837209302325582	1	up
0.9130434782608695	1	up
0.8181818181818182	1	up
0.9393939393939394	1	up
0.9545454545454546	1	up
0.9555555555555556	1	up
1.0	1	up
0.9459459459459459	1	up
0.8823529411764706	1	up
0.8888888888888888	1	up
0.7714285714285715	1	up
0.8809523809523809	1	up
0.7666666666666667	1	up
0.96875	1	up
0.9454545454545454	1	up
0.7941176470588235	1	up
0.9791666666666666	1	up
0.96875	1	up
0.9787234042553191	1	up
0.96875	1	up
0.9545454545454546	1	up
0.7727272727272727	1	up
0.9166666666666666	1	up
0.9393939393939394	1	up
0.7647058823529411	1	up
0.9743589743589743	1	up
0.9523809523809523	1	up
0.8648648648648649	1	up
0.868421052631579	1	up
0.9393939393939394	1	up
0.875	1	up
0.8823529411764706	1	up
1.0	1	up
0.8928571428571429	1	up
0.9736842105263158	1	up
0.9655172413793104	1	up
0.9428571428571428	1	up
1.0	1	up
0.9655172413793104	1	up
0.9298245614035088	1	up
1.0	1	up
1.0	1	up
0.9552238805970149	1	up
0.8888888888888888	1	up
1.0	1	up
0.75	1	up
1.0	1	up
0.9166666666666666	1	up
0.9381443298969072	1	up
0.9523809523809523	1	up
0.9523809523809523	1	up
0.8636363636363636	1	up
0.9663865546218487	1	up
0.8529411764705882	1	up
0.9090909090909091	1	up
0.9508196721311475	1	up
0.8378378378378378	1	up
0.8947368421052632	1	up
0.9523809523809523	1	up
0.9512195121951219	1	up
0.8333333333333334	1	up
0.9465875370919882	1	up
0.8695652173913043	1	up
0.85	1	up
0.9545454545454546	1	up
0.9217391304347826	1	up
0.9583333333333334	1	up
0.9152542372881356	1	up
0.9	1	up
0.9743589743589743	1	up
1.0	1	up
0.9666666666666667	1	up
0.9	1	up
0.8709677419354839	1	up
0.7619047619047619	1	up
0.9375	1	up
0.8695652173913043	1	up
0.9310344827586207	1	up
0.9782608695652174	1	up
0.9047619047619048	1	up
0.9230769230769231	1	up
0.8260869565217391	1	up
0.8620689655172413	1	up
0.9285714285714286	1	up
0.9285714285714286	1	up
0.9607843137254902	1	up
0.972972972972973	1	up
0.8461538461538461	1	up
0.8888888888888888	1	up
1.0	1	up
1.0	1	up
0.9111111111111111	1	up
0.9836065573770492	1	up
0.6	1	up
0.9722222222222222	1	up
0.9705882352941176	1	up
0.9090909090909091	1	up
0.9629629629629629	1	up
0.9090909090909091	1	up
0.9482758620689655	1	up
0.7272727272727273	1	up
0.9069767441860465	1	up
0.8888888888888888	1	up
0.8972602739726028	1	up
0.9137931034482759	1	up
0.875	1	up
0.8571428571428571	1	up
0.8205128205128205	1	up
1.0	1	up
0.9696969696969697	1	up
0.9	1	up
0.7837837837837838	1	up
0.9642857142857143	1	up
1.0	1	up
0.8846153846153846	1	up
0.9811320754716981	1	up
0.9591836734693877	1	up
0.9545454545454546	1	up
0.9230769230769231	1	up
0.9534883720930233	1	up
0.9487179487179487	1	up
0.7391304347826086	1	up
0.9047619047619048	1	up
0.9583333333333334	1	up
0.975	1	up
0.95	1	up
1.0	1	up
0.9130434782608695	1	up
0.7586206896551724	1	up
0.8717948717948718	1	up
0.9166666666666666	1	up
0.8952380952380953	1	up
0.9782608695652174	1	up
0.9	1	up
0.9183673469387755	1	up
0.7894736842105263	1	up
0.9642857142857143	1	up
0.8913043478260869	1	up
0.8235294117647058	1	up
0.9487179487179487	1	up
0.96875	1	up
0.918918918918919	1	up
0.9175257731958762	1	up
0.98	1	up
0.9459459459459459	1	up
1.0	1	up
0.9615384615384616	1	up
0.8269230769230769	1	up
0.9	1	up
0.970873786407767	1	up
0.9615384615384616	1	up
0.9024390243902439	1	up
0.8975265017667845	1	up
0.9545454545454546	1	up
0.7	1	up
0.9019607843137255	1	up
1.0	1	up
0.868421052631579	1	up
0.9767441860465116	1	up
1.0	1	up
0.92	1	up
0.9565217391304348	1	up
0.8914285714285715	1	up
0.9285714285714286	1	up
1.0	1	up
1.0	1	up
0.7931034482758621	1	up
0.8431372549019608	1	up
0.8620689655172413	1	up
0.75	1	up
0.96	1	up
0.8125	1	up
0.9032258064516129	1	up
0.9090909090909091	1	up
0.9411764705882353	1	up
0.7755102040816326	1	up
1.0	1	up
0.7674418604651163	1	up
0.9666666666666667	1	up
0.8888888888888888	1	up
0.7096774193548387	1	up
0.925	1	up
0.8157894736842105	1	up
0.9523809523809523	1	up
0.7619047619047619	1	up
0.8271604938271605	1	up
0.9230769230769231	1	up
1.0	1	up
1.0	1	up
0.8888888888888888	1	up
0.9473684210526315	1	up
0.9622641509433962	1	up
0.9642857142857143	1	up
0.918918918918919	1	up
0.8695652173913043	1	up
0.9203539823008849	1	up
0.92	1	up
0.9101123595505618	1	up
0.8666666666666667	1	up
0.75	1	up
0.9090909090909091	1	up
0.9398496240601504	1	up
0.9206349206349206	1	up
0.9259259259259259	1	up
0.9056603773584906	1	up
1.0	1	up
0.8888888888888888	1	up
1.0	1	up
0.85	1	up
0.9444444444444444	1	up
0.9714285714285714	1	up
0.8275862068965517	1	up
0.85	1	up
0.9545454545454546	1	up
1.0	1	up
0.7586206896551724	1	up
0.975609756097561	1	up
0.8709677419354839	1	up
0.9523809523809523	1	up
0.88	1	up
0.85	1	up
0.8271604938271605	1	up
1.0	1	up
0.9583333333333334	1	up
1.0	1	up
0.9787234042553191	1	up
0.8947368421052632	1	up
0.8823529411764706	1	up
0.8979591836734694	1	up
0.9148936170212766	1	up
1.0	1	up
1.0	1	up
0.9824561403508771	1	up
0.9649122807017544	1	up
1.0	1	up
0.88	1	up
0.7428571428571429	1	up
0.9636363636363636	1	up
0.8888888888888888	1	up
0.859375	1	up
0.875	1	up
0.8898305084745762	1	up
0.8793969849246231	1	up
0.8148148148148148	1	up
0.8571428571428571	1	up
0.9130434782608695	1	up
0.8095238095238095	1	up
0.9642857142857143	1	up
1.0	1	up
0.9655172413793104	1	up
1.0	1	up
0.8928571428571429	1	up
0.9743589743589743	1	up
0.8846153846153846	1	up
0.8837209302325582	1	up
0.9478260869565217	1	up
0.96	1	up
1.0	1	up
0.9523809523809523	1	up
0.9230769230769231	1	up
1.0	1	up
0.8	1	up
0.8571428571428571	1	up
0.7692307692307693	1	up
0.8095238095238095	1	up
0.78125	1	up
0.88	1	up
1.0	1	up
0.92	1	up
0.9354838709677419	1	up
1.0	1	up
0.9423076923076923	1	up
1.0	1	up
0.7941176470588235	1	up
0.9714285714285714	1	up
0.8813559322033898	1	up
0.9583333333333334	1	up
1.0	1	up
0.8387096774193549	1	up
1.0	1	up
0.8953271028037383	1	up
0.9264705882352942	1	up
1.0	1	up
1.0	1	up
0.782608695652174	1	up
0.75	1	up
0.7755102040816326	1	up
0.8990228013029316	1	up
0.9	1	up
0.9210526315789473	1	up
1.0	1	up
0.7931034482758621	1	up
0.9230769230769231	1	up
0.8787878787878788	1	up
0.875	1	up
0.8695652173913043	1	up
0.9545454545454546	1	up
0.9562841530054644	1	up
0.96	1	up
0.9523809523809523	1	up
0.8	1	up
0.9019607843137255	1	up
0.9272727272727272	1	up
0.8620689655172413	1	up
0.9230769230769231	1	up
0.9166666666666666	1	up
1.0	1	up
0.9047619047619048	1	up
0.896551724137931	1	up
0.8	1	up
0.9848484848484849	1	up
1.0	1	up
0.96875	1	up
1.0	1	up
0.8947368421052632	1	up
0.9285714285714286	1	up
0.9629629629629629	1	up
0.8695652173913043	1	up
0.9302325581395349	1	up
0.8478260869565217	1	up
0.9583333333333334	1	up
0.8615384615384616	1	up
0.9565217391304348	1	up
0.9310344827586207	1	up
0.8235294117647058	1	up
0.9032258064516129	1	up
0.782608695652174	1	up
0.9333333333333333	1	up
0.9375	1	up
0.9523809523809523	1	up
0.9230769230769231	1	up
0.96875	1	up
1.0	1	up
0.813953488372093	1	up
0.9130434782608695	1	up
0.9444444444444444	1	up
1.0	1	up
0.8723404255319149	1	up
0.8518518518518519	1	up
0.90625	1	up
0.9090909090909091	1	up
0.9814814814814815	1	up
0.8181818181818182	1	up
0.9891304347826086	1	up
0.8771929824561403	1	up
0.9302325581395349	1	up
0.9565217391304348	1	up
0.7692307692307693	1	up
0.9148936170212766	1	up
1.0	1	up
0.9333333333333333	1	up
0.8974358974358975	1	up
0.9615384615384616	1	up
0.7446808510638298	1	up
1.0	1	up
0.8666666666666667	1	up
0.971830985915493	1	up
0.8947368421052632	1	up
0.9523809523809523	1	up
0.9215686274509803	1	up
0.9090909090909091	1	up
0.8636363636363636	1	up
0.9166666666666666	1	up
0.92	1	up
0.975	1	up
1.0	1	up
0.9166666666666666	1	up
0.8275862068965517	1	up
1.0	1	up
0.9642857142857143	1	up
0.9833333333333333	1	up
1.0	1	up
0.9047619047619048	1	up
0.972972972972973	1	up
0.975	1	down
0.8157894736842105	1	down
0.9	1	down
0.7	1	down
0.875	1	down
0.7254901960784313	1	down
0.8076923076923077	1	down
0.8888888888888888	1	down
0.7391304347826086	1	down
0.9512195121951219	1	down
0.8095238095238095	1	down
0.8070175438596491	1	down
0.8363636363636363	1	down
0.8461538461538461	1	down
0.9117647058823529	1	down
0.8481012658227848	1	down
0.8636363636363636	1	down
0.8125	1	down
0.9	1	down
0.75	1	down
0.9090909090909091	1	down
1.0	1	down
0.75	1	down
0.9354838709677419	1	down
0.8571428571428571	1	down
0.9444444444444444	1	down
0.8636363636363636	1	down
0.7619047619047619	1	down
0.875	1	down
0.8125	1	down
0.9666666666666667	2	up
0.9370872218858523	2	up
0.9251957572055312	2	up
0.75	2	down
0.7407407407407407	2	down
0.7894736842105263	2	down
0.896551724137931	2	down
0.7692307692307693	2	down
0.8536585365853658	2	down
0.9047619047619048	2	down
0.75	2	down
0.45454545454545453	2	down
0.8421052631578947	2	down
0.8484848484848485	2	down
0.6363636363636364	2	down
0.75	2	down
0.8125	2	down
0.8653846153846154	2	down
0.84375	2	down
0.75	2	down
0.8095238095238095	2	down
0.696969696969697	2	down
0.9714285714285714	2	down
0.8285714285714286	3	up
0.88	3	up
0.9523809523809523	3	up
0.8076923076923077	3	up
0.6206896551724138	3	up
0.9523809523809523	3	up
0.8636363636363636	3	up
0.8181818181818182	3	up
0.9666666666666667	3	up
1.0	3	up
1.0	3	up
0.875	3	up
0.963855421686747	3	up
0.8842105263157894	3	up
0.918918918918919	3	up
0.88	3	up
0.7142857142857143	3	up
0.9032258064516129	3	up
0.92	3	up
1.0	3	up
0.8275862068965517	3	up
0.8913043478260869	3	up
0.8333333333333334	3	up
0.8666666666666667	3	up
0.9473684210526315	3	up
0.8695652173913043	3	up
0.9761904761904762	3	up
0.9655172413793104	3	up
0.82	3	up
0.9629629629629629	3	up
0.875	3	up
0.9375	3	up
0.8947368421052632	3	up
0.96	3	up
0.9411764705882353	3	up
0.9508196721311475	3	up
0.8823529411764706	3	up
0.8695652173913043	3	up
0.95	3	up
0.8888888888888888	3	up
0.8695652173913043	3	up
1.0	3	up
0.9278350515463918	3	up
0.9583333333333334	3	up
0.76	3	up
1.0	3	up
0.896551724137931	3	up
0.8064516129032258	3	up
0.8846153846153846	3	up
1.0	3	up
0.9090909090909091	3	up
0.8873239436619719	3	up
0.8888888888888888	3	up
0.9615384615384616	3	up
0.9333333333333333	3	up
0.8888888888888888	3	up
0.8168498168498168	3	up
0.8387096774193549	3	up
1.0	3	up
0.9	3	up
0.9662081005586592	3	up
0.9133530283993797	3	up
0.85	3	up
0.8448275862068966	3	up
0.8	3	up
1.0	3	up
0.9642857142857143	3	up
0.918918918918919	3	up
0.9142857142857143	3	up
0.92	3	up
0.8615384615384616	3	up
0.9555555555555556	3	up
0.9130434782608695	3	up
0.8285714285714286	3	up
0.9285714285714286	3	up
0.9615384615384616	3	up
0.9629629629629629	3	up
0.8076923076923077	3	up
0.975609756097561	3	up
0.8732394366197183	3	up
0.0	3	down
1.0	4	up
0.6923076923076923	4	up
0.48148148148148145	4	up
0.8947368421052632	4	up
0.9090909090909091	4	up
0.875	4	up
0.9523809523809523	4	down
0.4090909090909091	4	down
0.6363636363636364	4	down
0.9285714285714286	4	down
0.9032258064516129	4	down
0.44	4	down
0.8695652173913043	4	down
0.9477611940298507	5	up
0.6896551724137931	5	up
0.3333333333333333	5	up
0.875	5	up
0.85	5	up
0.5	5	up
0.9566893265120191	5	up
0.5238095238095238	5	down
0.631578947368421	5	down
0.9343122102009274	5	down
0.6428571428571429	6	up
0.42857142857142855	6	up
0.9047619047619048	6	up
0.6571428571428571	6	up
0.7924528301886793	6	up
0.8852459016393442	6	up
0.5	6	up
0.929353094050713	6	up
0.8421052631578947	6	up
0.8913043478260869	6	up
0.5	6	up
0.9240989032779634	6	up
0.9523809523809523	6	up
0.84	6	down
0.9	6	down
0.7272727272727273	6	down
0.6551724137931034	6	down
0.5	6	down
0.782608695652174	6	down
0.9462534119926037	7	up
0.4090909090909091	7	up
0.47058823529411764	7	up
0.7333333333333333	7	up
0.9394442926947707	7	up
0.9520216121583484	7	up
0.5238095238095238	7	down
0.7439024390243902	7	down
0.6363636363636364	7	down
0.8461538461538461	7	down
0.8125	7	down
0.7049180327868853	7	down
0.8928571428571429	7	down
0.6428571428571429	8	up
0.9721902570003835	8	up
0.42857142857142855	8	up
0.42857142857142855	8	up
0.5416666666666666	8	up
0.6086956521739131	8	up
0.46875	8	up
0.6818181818181818	8	up
0.3888888888888889	8	up
0.6888888888888889	8	up
0.7	8	up
0.9676762077412299	8	up
0.9452833125778332	8	up
0.9355112495358477	8	up
0.4375	8	up
0.7941176470588235	8	down
0.8695652173913043	8	down
0.7894736842105263	8	down
0.36	8	down
0.4782608695652174	8	down
0.9705882352941176	9	up
0.7285714285714285	9	up
0.5357142857142857	9	up
0.5238095238095238	9	up
0.5714285714285714	9	up
0.6133333333333333	9	up
0.6582278481012658	9	up
0.5172413793103449	9	up
0.4	9	up
0.9635992401238538	9	up
0.9419320370816278	9	up
0.5	9	up
0.7	9	up
0.9306786915316417	9	up
0.7507163323782235	9	down
0.75	9	down
0.6451612903225806	9	down
0.7878787878787878	9	down
0.34146341463414637	10	up
0.9637667320613205	10	up
0.25	10	up
0.9069767441860465	10	up
0.4166666666666667	10	up
0.6571428571428571	10	up
0.5652173913043478	10	up
0.9153056146224494	10	up
0.9137931034482759	10	up
0.9567157385782825	10	up
0.36	10	up
0.41379310344827586	10	up
0.875	10	down
0.5	10	down
0.7391304347826086	10	down
0.4375	10	down
0.6	10	down
0.7419354838709677	10	down
0.631578947368421	10	down
0.8275862068965517	10	down
0.7407407407407407	10	down
0.7142857142857143	10	down
0.65	10	down
0.9436387033945465	11	up
0.4444444444444444	11	up
0.8333333333333334	11	up
0.6888888888888889	11	up
0.5384615384615384	11	up
0.5833333333333334	11	up
0.8	11	up
0.7027027027027027	11	up
0.8703703703703703	11	up
0.5853658536585366	11	up
0.8571428571428571	11	up
0.9287076152379529	11	up
0.3106796116504854	11	up
0.8536585365853658	11	up
0.9518917471322512	11	up
0.5416666666666666	11	up
0.42857142857142855	11	up
0.9152683450547064	11	up
0.8571428571428571	11	down
0.27586206896551724	11	down
0.7647058823529411	11	down
0.6666666666666666	11	down
0.8285714285714286	11	down
0.8387096774193549	11	down
0.631578947368421	11	down
0.5	13	up
0.45454545454545453	13	up
0.8620689655172413	13	up
0.4583333333333333	13	up
0.3888888888888889	13	up
0.7083333333333334	13	up
0.5882352941176471	13	up
0.75	13	up
0.1	13	up
0.3888888888888889	13	up
0.5277777777777778	13	down
0.5217391304347826	13	down
0.961038961038961	13	down
0.957983193277311	13	down
0.3888888888888889	13	down
0.8181818181818182	13	down
0.5128205128205128	13	down
0.39655172413793105	13	down
0.875	13	down
0.46938775510204084	13	down
0.9130434782608695	13	down
0.3508771929824561	14	up
0.6956521739130435	14	up
0.9210526315789473	14	up
0.47368421052631576	14	up
0.5909090909090909	14	up
0.95	14	up
0.4666666666666667	14	up
0.5	14	up
0.65	14	down
0.48484848484848486	14	down
0.5303030303030303	14	down
0.5625	14	down
0.7567567567567568	14	down
0.673469387755102	14	down
0.6363636363636364	14	down
0.8164251207729468	14	down
0.8095238095238095	14	down
0.8541666666666666	14	down
0.64	14	down
0.45454545454545453	15	up
0.6774193548387096	15	up
0.4117647058823529	15	up
0.42857142857142855	15	up
0.7777777777777778	15	up
0.38095238095238093	15	up
0.5862068965517241	15	up
0.8235294117647058	15	up
0.8545454545454545	15	up
0.4594594594594595	15	up
0.4444444444444444	15	up
0.47619047619047616	15	up
0.76	15	up
0.5769230769230769	15	up
0.7272727272727273	15	up
0.6538461538461539	15	up
0.48484848484848486	15	down
0.8	15	down
0.3333333333333333	15	down
0.8620689655172413	15	down
0.5945945945945946	15	down
0.5135135135135135	15	down
0.6037735849056604	15	down
0.4583333333333333	12	up
0.5333333333333333	12	up
0.5454545454545454	12	up
0.56	12	up
0.9239620518247468	12	up
0.5217391304347826	12	up
0.4125	12	down
0.7142857142857143	12	down
0.5357142857142857	12	down
0.6052631578947368	12	down
0.42857142857142855	12	down
0.7777777777777778	12	down
0.78125	12	down
0.41379310344827586	12	down
0.68	12	down
0.45098039215686275	12	down
