# Supplementary material for: Prediction of m6A and m5C at single-molecule resolution reveals a transcriptome-wide co-occurrence of RNA modifications
Source: Nat Commun. 2024 May 9;15:3899. doi: 10.1038/s41467-024-47953-7 (PMC11082244; doi:10.1038/s41467-024-47953-7)
Supplement: Supplementary file 16 — Source Data [file 41467_2024_47953_MOESM16_ESM.zip › source_data_2024_04_07/Figure_5_f.csv]

E12	E15	E18
0.7439024390243902	0.8125	0.8928571428571429
0.5238095238095238	0.6363636363636364	0.7049180327868853
0.961038961038961	0.957983193277311	0.9130434782608695
0.7567567567567568	0.8164251207729468	0.8541666666666666
0.5303030303030303	0.6363636363636364	0.8095238095238095
0.48484848484848486	0.5135135135135135	0.6037735849056604
0.7619047619047619	0.9333333333333333	1.0
0.9473684210526315	0.6666666666666666	0.5882352941176471
0.8064516129032258	0.7557251908396947	0.6875
0.6666666666666666	0.8394160583941606	0.8823529411764706
0.5945945945945946	0.6428571428571429	0.8823529411764706
0.631578947368421	0.7073170731707317	0.6571428571428571
0.6190476190476191	0.59375	0.37037037037037035
0.7619047619047619	0.7297297297297297	0.65
0.7631578947368421	0.7352941176470589	0.7959183673469388
0.8666666666666667	0.7905759162303665	0.7564102564102564
0.5769230769230769	0.7096774193548387	0.7333333333333333
0.6842105263157895	0.6944444444444444	0.639344262295082
0.782608695652174	0.7560975609756098	0.7333333333333333
0.6341463414634146	0.6571428571428571	0.5769230769230769
0.8372093023255814	0.8857142857142857	0.8947368421052632
0.5365853658536586	0.5818181818181818	0.6136363636363636
0.8214285714285714	0.975	0.967741935483871
0.4	0.6818181818181818	0.5769230769230769
0.6944444444444444	0.4444444444444444	0.5384615384615384
0.25	0.22580645161290322	0.3888888888888889
0.3448275862068966	0.5584415584415584	0.7037037037037037
0.7846153846153846	0.82	0.8
0.7647058823529411	0.7222222222222222	0.8823529411764706
0.5	0.5925925925925926	0.6923076923076923
0.8333333333333334	0.9	0.9047619047619048
0.7619047619047619	0.7608695652173914	0.7352941176470589
0.5238095238095238	0.6133333333333333	0.7
0.4444444444444444	0.5853658536585366	0.42857142857142855
0.4583333333333333	0.5882352941176471	0.3888888888888889
0.6774193548387096	0.5862068965517241	0.76
0.45454545454545453	0.42857142857142855	0.4444444444444444
0.7428571428571429	0.8168316831683168	0.75
0.8305084745762712	0.5	0.4444444444444444
0.64	0.7027027027027027	0.7846153846153846
0.9014084507042254	0.8910891089108911	0.8938053097345132
0.6129032258064516	0.36585365853658536	0.53125
0.6904761904761905	0.7741935483870968	0.725
0.7272727272727273	0.4444444444444444	0.631578947368421
0.6	0.7096774193548387	0.8787878787878788
0.4666666666666667	0.7222222222222222	0.76
0.6326530612244898	0.6	0.7352941176470589
0.78125	0.6060606060606061	0.66
0.6046511627906976	0.5135135135135135	0.6923076923076923
0.6	0.5666666666666667	0.7870967741935484
0.9166666666666666	0.9493670886075949	0.8125
0.6923076923076923	0.7153846153846154	0.91
0.5	0.8430232558139535	0.8252427184466019
0.8055555555555556	0.6944444444444444	0.7079646017699115
0.625	0.6307692307692307	0.6125
0.7586206896551724	0.7692307692307693	0.75
0.2916666666666667	0.42857142857142855	0.23333333333333334
0.6511627906976745	0.7816091954022989	0.6388888888888888
0.7368421052631579	0.7045454545454546	0.627906976744186
0.8285714285714286	0.8333333333333334	0.8448275862068966
0.6521739130434783	0.7959183673469388	0.7115384615384616
0.6666666666666666	0.6538461538461539	0.746031746031746
0.8518518518518519	0.8525641025641025	0.8125
0.9230769230769231	0.821917808219178	0.7692307692307693
0.6	0.6744186046511628	0.7586206896551724
0.8571428571428571	0.75	0.8648648648648649
0.96875	0.8846153846153846	0.9473684210526315
0.4230769230769231	0.7272727272727273	0.6888888888888889
0.58	0.7083333333333334	0.5526315789473685
0.9672131147540983	0.7619047619047619	0.9090909090909091
0.4827586206896552	0.6703910614525139	0.6868686868686869
0.49038461538461536	0.48672566371681414	0.4779116465863454
0.6153846153846154	0.6285714285714286	0.7692307692307693
1.0	0.9736842105263158	1.0
0.8064516129032258	0.8378378378378378	0.9565217391304348
