# Supplementary material for: Prediction of m6A and m5C at single-molecule resolution reveals a transcriptome-wide co-occurrence of RNA modifications
Source: Nat Commun. 2024 May 9;15:3899. doi: 10.1038/s41467-024-47953-7 (PMC11082244; doi:10.1038/s41467-024-47953-7)
Supplement: Supplementary file 16 — Source Data [file 41467_2024_47953_MOESM16_ESM.zip › source_data_2024_04_07/Figure_5_d.csv]

	2145	2146	2147	2148	2149	2150	2151	2152	2153	2154	2155	2156	2157	2158	2159	2160	2161	2162	2163	2164	2165	2166	2167	2168	2169	2170	2171	2172	2173	2174	2175	2176	2177	2178	2179	2180	2181	2182
2	0.73368764	-0.7446311712265015	-0.0	0	0	0.982541	0.8858773	0.8015408	-0.0	0	0	0	0	-0.0	0	0	0	0	-0.0	0	0.0	0	0.0	-0.0	0.0	0.0	0.0	-0.0	0	0	0	-0.0	0	0	-0.9934564232826232	0.969249	0	0
3	0.73368764	-0.7446311712265015	-0.0	0	0	0.982541	0.8858773	0.8015408	-0.0	0	0	0	0	-0.0	0	0	0	0	-0.0	0	0.0	0	0.0	-0.0	0.0	0.0	0.0	-0.0	0	0	0	-0.0	0	0	-0.9934564232826232	0.969249	0	0
42	0.0	-0.0	-0.0	0	0	0.9959906	0.9843299	0.0	-0.0	0	0	0	0	-0.8390638828277588	0	0	0	0	-0.0	0	0.0	0	0.0	-0.905569314956665	0.82900864	0.877309	0.8579724	-0.9131496548652648	0	0	0	-0.8602445125579834	0	0	-0.9927120208740234	0.97693074	0	0
41	0.0	-0.0	-0.0	0	0	0.9959906	0.9843299	0.0	-0.0	0	0	0	0	-0.8390638828277588	0	0	0	0	-0.0	0	0.0	0	0.0	-0.905569314956665	0.82900864	0.877309	0.8579724	-0.9131496548652648	0	0	0	-0.8602445125579834	0	0	-0.9927120208740234	0.97693074	0	0
8	0.0	-0.0	-0.0	0	0	0.8915611	0.0	0.0	-0.0	0	0	0	0	-0.0	0	0	0	0	-0.0	0	0.0	0	0.0	-0.0	0.0	0.0	0.0	-0.0	0	0	0	-0.0	0	0	-0.9882090091705322	0.8943918	0	0
9	0.0	-0.0	-0.0	0	0	0.8915611	0.0	0.0	-0.0	0	0	0	0	-0.0	0	0	0	0	-0.0	0	0.0	0	0.0	-0.0	0.0	0.0	0.0	-0.0	0	0	0	-0.0	0	0	-0.9882090091705322	0.8943918	0	0
39	0.0	-0.0	-0.0	0	0	0.0	0.0	0.0	-0.0	0	0	0	0	-0.0	0	0	0	0	-0.0	0	0.74812657	0	0.75663793	-0.0	0.0	0.0	0.0	-0.0	0	0	0	-0.0	0	0	-0.9814301133155824	0.8257939	0	0
38	0.0	-0.0	-0.0	0	0	0.0	0.0	0.0	-0.0	0	0	0	0	-0.0	0	0	0	0	-0.0	0	0.74812657	0	0.75663793	-0.0	0.0	0.0	0.0	-0.0	0	0	0	-0.0	0	0	-0.9814301133155824	0.8257939	0	0
37	0.8732158	-0.7376521229743958	-0.8372287750244141	0	0	0.9894967	0.0	0.0	-0.0	0	0	0	0	-0.9343308210372924	0	0	0	0	-0.0	0	0.0	0	0.0	-0.0	0.0	0.0	0.0	-0.0	0	0	0	-0.0	0	0	-0.980124831199646	0.92621285	0	0
36	0.8732158	-0.7376521229743958	-0.8372287750244141	0	0	0.9894967	0.0	0.0	-0.0	0	0	0	0	-0.9343308210372924	0	0	0	0	-0.0	0	0.0	0	0.0	-0.0	0.0	0.0	0.0	-0.0	0	0	0	-0.0	0	0	-0.980124831199646	0.92621285	0	0
32	0.0	-0.0	-0.0	0	0	0.98119193	0.9534416	0.84543484	-0.0	0	0	0	0	-0.0	0	0	0	0	-0.0	0	0.0	0	0.0	-0.0	0.0	0.0	0.0	-0.0	0	0	0	-0.0	0	0	-0.9723055362701416	0.88446224	0	0
31	0.0	-0.0	-0.0	0	0	0.98119193	0.9534416	0.84543484	-0.0	0	0	0	0	-0.0	0	0	0	0	-0.0	0	0.0	0	0.0	-0.0	0.0	0.0	0.0	-0.0	0	0	0	-0.0	0	0	-0.9723055362701416	0.88446224	0	0
4	0.0	-0.9648392796516418	-0.9542103409767152	0	0	0.0	0.0	0.0	-0.0	0	0	0	0	-0.0	0	0	0	0	-0.0	0	0.0	0	0.0	-0.0	0.0	0.0	0.0	-0.0	0	0	0	-0.0	0	0	-0.9671083688735962	0.87028325	0	0
5	0.0	-0.9648392796516418	-0.9542103409767152	0	0	0.0	0.0	0.0	-0.0	0	0	0	0	-0.0	0	0	0	0	-0.0	0	0.0	0	0.0	-0.0	0.0	0.0	0.0	-0.0	0	0	0	-0.0	0	0	-0.9671083688735962	0.87028325	0	0
16	0.0	-0.0	-0.0	0	0	0.0	0.0	0.0	-0.0	0	0	0	0	-0.0	0	0	0	0	-0.0	0	0.0	0	0.0	-0.0	0.0	0.0	0.0	-0.0	0	0	0	-0.0	0	0	-0.9663535356521606	0.0	0	0
23	0.0	-0.0	-0.0	0	0	0.8223998	0.0	0.0	-0.0	0	0	0	0	-0.0	0	0	0	0	-0.976006269454956	0	0.0	0	0.81160635	-0.8506765365600586	0.0	0.0	0.0	-0.0	0	0	0	-0.0	0	0	-0.964432656764984	0.94299996	0	0
22	0.0	-0.0	-0.0	0	0	0.8223998	0.0	0.0	-0.0	0	0	0	0	-0.0	0	0	0	0	-0.976006269454956	0	0.0	0	0.81160635	-0.8506765365600586	0.0	0.0	0.0	-0.0	0	0	0	-0.0	0	0	-0.964432656764984	0.94299996	0	0
45	0.96827745	-0.0	-0.0	0	0	0.9940135	0.9970215	0.9889703	-0.0	0	0	0	0	-0.9253153204917908	0	0	0	0	-0.0	0	0.0	0	0.0	-0.7109129428863525	0.0	0.0	0.0	-0.0	0	0	0	-0.0	0	0	-0.9589534401893616	0.82932824	0	0
46	0.96827745	-0.0	-0.0	0	0	0.9940135	0.9970215	0.9889703	-0.0	0	0	0	0	-0.9253153204917908	0	0	0	0	-0.0	0	0.0	0	0.0	-0.7109129428863525	0.0	0.0	0.0	-0.0	0	0	0	-0.0	0	0	-0.9589534401893616	0.82932824	0	0
35	0.0	-0.0	-0.0	0	0	0.9934043	0.92090404	0.0	-0.0	0	0	0	0	-0.0	0	0	0	0	-0.0	0	0.0	0	0.0	-0.0	0.0	0.0	0.0	-0.0	0	0	0	-0.0	0	0	-0.9397687315940856	0.9117187	0	0
34	0.0	-0.0	-0.0	0	0	0.9934043	0.92090404	0.0	-0.0	0	0	0	0	-0.0	0	0	0	0	-0.0	0	0.0	0	0.0	-0.0	0.0	0.0	0.0	-0.0	0	0	0	-0.0	0	0	-0.9397687315940856	0.9117187	0	0
0	0.73734665	-0.0	-0.7511796355247498	0	0	0.9875261	0.0	0.0	-0.0	0	0	0	0	-0.0	0	0	0	0	-0.0	0	0.0	0	0.0	-0.0	0.0	0.0	0.0	-0.0	0	0	0	-0.0	0	0	-0.9284111857414246	0.9157375	0	0
1	0.73734665	-0.0	-0.7511796355247498	0	0	0.9875261	0.0	0.0	-0.0	0	0	0	0	-0.0	0	0	0	0	-0.0	0	0.0	0	0.0	-0.0	0.0	0.0	0.0	-0.0	0	0	0	-0.0	0	0	-0.9284111857414246	0.9157375	0	0
20	0.0	-0.0	-0.8090680241584778	0	0	0.9846502	0.99145526	0.9522191	-0.0	0	0	0	0	-0.0	0	0	0	0	-0.0	0	0.0	0	0.0	-0.0	0.0	0.0	0.0	-0.0	0	0	0	-0.0	0	0	-0.9148973822593688	0.80419886	0	0
21	0.0	-0.0	-0.8090680241584778	0	0	0.9846502	0.99145526	0.9522191	-0.0	0	0	0	0	-0.0	0	0	0	0	-0.0	0	0.0	0	0.0	-0.0	0.0	0.0	0.0	-0.0	0	0	0	-0.0	0	0	-0.9148973822593688	0.80419886	0	0
44	0.78516626	-0.0	-0.0	0	0	0.0	0.0	0.0	-0.0	0	0	0	0	-0.0	0	0	0	0	-0.0	0	0.0	0	0.0	-0.0	0.0	0.0	0.0	-0.9145818948745728	0	0	0	-0.0	0	0	-0.0	0.0	0	0
43	0.0	-0.0	-0.0	0	0	0.99296796	0.88002807	0.0	-0.0	0	0	0	0	-0.0	0	0	0	0	-0.0	0	0.0	0	0.0	-0.7061777710914612	0.0	0.0	0.0	-0.0	0	0	0	-0.0	0	0	-0.0	0.953304	0	0
6	0.787353	-0.0	-0.0	0	0	0.0	0.0	0.0	-0.0	0	0	0	0	-0.8492820858955383	0	0	0	0	-0.0	0	0.0	0	0.0	-0.9095144271850586	0.0	0.0	0.0	-0.0	0	0	0	-0.0	0	0	-0.0	0.0	0	0
40	0.0	-0.0	-0.960141122341156	0	0	0.9989108	0.99455416	0.9392556	-0.0	0	0	0	0	-0.9439411759376526	0	0	0	0	-0.7959864139556885	0	0.0	0	0.9227676	-0.7610329985618591	0.0	0.0	0.0	-0.0	0	0	0	-0.0	0	0	-0.0	0.0	0	0
7	0.787353	-0.0	-0.0	0	0	0.0	0.0	0.0	-0.0	0	0	0	0	-0.8492820858955383	0	0	0	0	-0.0	0	0.0	0	0.0	-0.9095144271850586	0.0	0.0	0.0	-0.0	0	0	0	-0.0	0	0	-0.0	0.0	0	0
10	0.77016884	-0.7819312214851379	-0.0	0	0	0.99672526	0.99569845	0.99628615	-0.0	0	0	0	0	-0.0	0	0	0	0	-0.0	0	0.0	0	0.0	-0.0	0.0	0.0	0.0	-0.0	0	0	0	-0.0	0	0	-0.0	0.0	0	0
11	0.0	-0.0	-0.0	0	0	0.0	0.0	0.0	-0.0	0	0	0	0	-0.0	0	0	0	0	-0.0	0	0.0	0	0.88406146	-0.0	0.0	0.0	0.0	-0.0	0	0	0	-0.0	0	0	-0.0	0.0	0	0
12	0.0	-0.0	-0.0	0	0	0.0	0.0	0.0	-0.0	0	0	0	0	-0.0	0	0	0	0	-0.0	0	0.0	0	0.88406146	-0.0	0.0	0.0	0.0	-0.0	0	0	0	-0.0	0	0	-0.0	0.0	0	0
19	0.0	-0.0	-0.0	0	0	0.0	0.0	0.0	-0.0	0	0	0	0	-0.0	0	0	0	0	-0.0	0	0.0	0	0.0	-0.7640588283538818	0.0	0.0	0.0	-0.0	0	0	0	-0.0	0	0	-0.0	0.0	0	0
18	0.0	-0.0	-0.0	0	0	0.0	0.0	0.0	-0.0	0	0	0	0	-0.0	0	0	0	0	-0.0	0	0.0	0	0.0	-0.7640588283538818	0.0	0.0	0.0	-0.0	0	0	0	-0.0	0	0	-0.0	0.0	0	0
14	0.9534998	-0.0	-0.0	0	0	0.0	0.0	0.0	-0.0	0	0	0	0	-0.0	0	0	0	0	-0.0	0	0.0	0	0.0	-0.9622535705566406	0.0	0.0	0.0	-0.0	0	0	0	-0.0	0	0	-0.0	0.0	0	0
30	0.0	-0.0	-0.0	0	0	0.9486772	0.0	0.0	-0.0	0	0	0	0	-0.0	0	0	0	0	-0.0	0	0.0	0	0.0	-0.8064336180686951	0.0	0.0	0.0	-0.0	0	0	0	-0.0	0	0	-0.0	0.88696826	0	0
29	0.0	-0.0	-0.0	0	0	0.9486772	0.0	0.0	-0.0	0	0	0	0	-0.0	0	0	0	0	-0.0	0	0.0	0	0.0	-0.8064336180686951	0.0	0.0	0.0	-0.0	0	0	0	-0.0	0	0	-0.0	0.88696826	0	0
28	0.0	-0.8250741362571716	-0.0	0	0	0.93381536	0.0	0.0	-0.0	0	0	0	0	-0.0	0	0	0	0	-0.0	0	0.0	0	0.0	-0.0	0.0	0.0	0.0	-0.0	0	0	0	-0.0	0	0	-0.0	0.0	0	0
27	0.0	-0.8250741362571716	-0.0	0	0	0.93381536	0.0	0.0	-0.0	0	0	0	0	-0.0	0	0	0	0	-0.0	0	0.0	0	0.0	-0.0	0.0	0.0	0.0	-0.0	0	0	0	-0.0	0	0	-0.0	0.0	0	0
26	0.0	-0.0	-0.0	0	0	0.0	0.0	0.0	-0.0	0	0	0	0	-0.0	0	0	0	0	-0.0	0	0.0	0	0.0	-0.0	0.0	0.0	0.0	-0.0	0	0	0	-0.0	0	0	-0.0	0.0	0	0
25	0.0	-0.0	-0.0	0	0	0.97882766	0.9211952	0.0	-0.0	0	0	0	0	-0.0	0	0	0	0	-0.0	0	0.83159006	0	0.9767779	-0.8644935488700867	0.0	0.0	0.0	-0.0	0	0	0	-0.0	0	0	-0.0	0.0	0	0
24	0.0	-0.0	-0.0	0	0	0.0	0.0	0.0	-0.0	0	0	0	0	-0.0	0	0	0	0	-0.0	0	0.0	0	0.0	-0.0	0.0	0.0	0.0	-0.0	0	0	0	-0.0	0	0	-0.0	0.0	0	0
15	0.0	-0.0	-0.769775927066803	0	0	0.9970771	0.94655544	0.8849245	-0.0	0	0	0	0	-0.8639909029006958	0	0	0	0	-0.0	0	0.0	0	0.0	-0.0	0.0	0.0	0.0	-0.0	0	0	0	-0.0	0	0	-0.0	0.0	0	0
17	0.9034121	-0.0	-0.0	0	0	0.9942204	0.8542112	0.0	-0.0	0	0	0	0	-0.0	0	0	0	0	-0.0	0	0.0	0	0.0	-0.0	0.0	0.0	0.0	-0.0	0	0	0	-0.0	0	0	-0.0	0.0	0	0
33	0.74919456	-0.0	-0.0	0	0	0.0	0.0	0.0	-0.7651599049568176	0	0	0	0	-0.0	0	0	0	0	-0.7946465015411377	0	0.0	0	0.0	-0.8216888904571533	0.0	0.0	0.0	-0.0	0	0	0	-0.0	0	0	-0.0	0.0	0	0
13	0.9534998	-0.0	-0.0	0	0	0.0	0.0	0.0	-0.0	0	0	0	0	-0.0	0	0	0	0	-0.0	0	0.0	0	0.0	-0.9622535705566406	0.0	0.0	0.0	-0.0	0	0	0	-0.0	0	0	-0.0	0.0	0	0
