# Supplementary material for: Prediction of m6A and m5C at single-molecule resolution reveals a transcriptome-wide co-occurrence of RNA modifications
Source: Nat Commun. 2024 May 9;15:3899. doi: 10.1038/s41467-024-47953-7 (PMC11082244; doi:10.1038/s41467-024-47953-7)
Supplement: Supplementary file 16 — Source Data [file 41467_2024_47953_MOESM16_ESM.zip › source_data_2024_04_07/Figure_2_g_upper.csv]

tool	FP
CHEUI-solo	0.0
CHEUI-solo	0.0
Xpore	0.01171875
Nanocompore	0.0
Nanocompore	0.0
Epinano	0.00390625
