# Supplementary material for: Prediction of m6A and m5C at single-molecule resolution reveals a transcriptome-wide co-occurrence of RNA modifications
Source: Nat Commun. 2024 May 9;15:3899. doi: 10.1038/s41467-024-47953-7 (PMC11082244; doi:10.1038/s41467-024-47953-7)
Supplement: Supplementary file 16 — Source Data [file 41467_2024_47953_MOESM16_ESM.zip › source_data_2024_04_07/Supplementary_Figure_13_e.csv]

Permutation_enrichment	KO_enrichment
2	6
2	6
5	6
3	6
3	6
0	6
2	6
2	6
3	6
4	6
5	6
2	6
1	6
2	6
2	6
2	6
3	6
3	6
3	6
5	6
0	6
3	6
1	6
2	6
2	6
5	6
2	6
2	6
6	6
0	6
5	6
4	6
4	6
0	6
6	6
3	6
2	6
5	6
2	6
6	6
1	6
2	6
3	6
2	6
3	6
6	6
1	6
2	6
2	6
4	6
1	6
2	6
1	6
1	6
6	6
4	6
1	6
1	6
5	6
3	6
2	6
6	6
1	6
3	6
4	6
6	6
5	6
3	6
1	6
2	6
2	6
3	6
2	6
2	6
6	6
1	6
2	6
0	6
5	6
0	6
1	6
8	6
3	6
4	6
4	6
3	6
4	6
0	6
2	6
5	6
1	6
0	6
1	6
3	6
4	6
2	6
2	6
4	6
5	6
3	6
4	6
2	6
5	6
3	6
4	6
7	6
3	6
5	6
2	6
2	6
3	6
3	6
3	6
0	6
4	6
4	6
0	6
4	6
3	6
0	6
3	6
1	6
2	6
4	6
4	6
3	6
3	6
6	6
2	6
5	6
1	6
4	6
2	6
3	6
3	6
2	6
2	6
7	6
3	6
0	6
4	6
3	6
3	6
2	6
4	6
3	6
3	6
2	6
2	6
2	6
9	6
4	6
3	6
5	6
3	6
2	6
5	6
7	6
1	6
6	6
1	6
4	6
1	6
3	6
0	6
1	6
1	6
3	6
5	6
0	6
1	6
5	6
1	6
4	6
0	6
7	6
3	6
2	6
6	6
1	6
2	6
1	6
1	6
5	6
4	6
1	6
0	6
2	6
1	6
4	6
5	6
3	6
4	6
3	6
3	6
2	6
2	6
2	6
2	6
5	6
3	6
1	6
5	6
7	6
0	6
2	6
1	6
1	6
4	6
3	6
1	6
2	6
1	6
3	6
3	6
0	6
1	6
3	6
2	6
3	6
3	6
5	6
3	6
2	6
3	6
2	6
4	6
1	6
1	6
1	6
0	6
2	6
1	6
1	6
2	6
4	6
3	6
1	6
2	6
4	6
3	6
3	6
4	6
1	6
3	6
1	6
2	6
5	6
6	6
3	6
2	6
3	6
4	6
1	6
2	6
5	6
2	6
5	6
5	6
2	6
2	6
7	6
3	6
6	6
5	6
2	6
6	6
0	6
3	6
2	6
4	6
2	6
3	6
8	6
3	6
4	6
3	6
3	6
3	6
5	6
3	6
5	6
3	6
0	6
4	6
5	6
4	6
3	6
6	6
2	6
4	6
3	6
0	6
1	6
2	6
2	6
1	6
5	6
1	6
1	6
3	6
2	6
4	6
2	6
2	6
3	6
4	6
1	6
6	6
3	6
4	6
5	6
0	6
4	6
1	6
3	6
6	6
3	6
3	6
1	6
0	6
2	6
4	6
3	6
2	6
6	6
3	6
4	6
3	6
3	6
5	6
2	6
4	6
2	6
2	6
3	6
1	6
7	6
6	6
5	6
4	6
0	6
3	6
3	6
4	6
5	6
1	6
4	6
8	6
4	6
2	6
2	6
0	6
0	6
3	6
5	6
4	6
5	6
1	6
1	6
0	6
2	6
4	6
3	6
3	6
1	6
2	6
4	6
1	6
4	6
3	6
1	6
3	6
1	6
4	6
2	6
0	6
0	6
4	6
2	6
2	6
2	6
3	6
1	6
3	6
4	6
1	6
5	6
1	6
3	6
1	6
0	6
5	6
4	6
2	6
6	6
3	6
3	6
4	6
4	6
3	6
1	6
3	6
2	6
1	6
1	6
4	6
6	6
2	6
2	6
1	6
2	6
3	6
4	6
4	6
2	6
7	6
3	6
7	6
6	6
3	6
3	6
3	6
1	6
2	6
4	6
3	6
5	6
2	6
4	6
1	6
0	6
4	6
3	6
2	6
2	6
1	6
4	6
1	6
2	6
5	6
4	6
0	6
7	6
2	6
2	6
3	6
2	6
2	6
3	6
3	6
3	6
3	6
5	6
8	6
5	6
3	6
3	6
3	6
2	6
2	6
2	6
4	6
3	6
0	6
6	6
4	6
4	6
0	6
1	6
1	6
6	6
2	6
4	6
3	6
5	6
2	6
2	6
2	6
1	6
4	6
3	6
3	6
2	6
3	6
3	6
3	6
4	6
4	6
3	6
1	6
4	6
6	6
2	6
2	6
1	6
5	6
3	6
4	6
1	6
3	6
5	6
5	6
1	6
1	6
3	6
4	6
6	6
4	6
1	6
2	6
3	6
2	6
1	6
2	6
5	6
3	6
3	6
2	6
2	6
2	6
5	6
6	6
4	6
4	6
4	6
4	6
1	6
2	6
4	6
3	6
3	6
4	6
2	6
3	6
1	6
1	6
1	6
3	6
3	6
1	6
2	6
2	6
2	6
0	6
3	6
4	6
5	6
1	6
3	6
1	6
2	6
4	6
3	6
2	6
1	6
2	6
3	6
1	6
2	6
2	6
4	6
3	6
2	6
2	6
4	6
2	6
1	6
3	6
5	6
5	6
6	6
3	6
4	6
1	6
4	6
1	6
3	6
1	6
3	6
3	6
3	6
9	6
5	6
3	6
3	6
6	6
8	6
6	6
2	6
4	6
3	6
3	6
5	6
0	6
5	6
1	6
1	6
1	6
1	6
2	6
2	6
1	6
1	6
2	6
2	6
4	6
3	6
2	6
3	6
1	6
4	6
2	6
7	6
6	6
6	6
5	6
4	6
3	6
2	6
4	6
3	6
4	6
4	6
4	6
0	6
8	6
3	6
6	6
1	6
0	6
3	6
2	6
2	6
2	6
4	6
2	6
2	6
4	6
3	6
1	6
4	6
2	6
3	6
4	6
2	6
4	6
4	6
4	6
3	6
2	6
3	6
3	6
3	6
3	6
2	6
2	6
1	6
2	6
3	6
8	6
2	6
1	6
0	6
1	6
2	6
4	6
3	6
6	6
3	6
3	6
1	6
3	6
1	6
1	6
1	6
2	6
3	6
2	6
1	6
3	6
1	6
3	6
2	6
4	6
6	6
2	6
5	6
0	6
4	6
4	6
3	6
1	6
4	6
2	6
2	6
6	6
4	6
5	6
6	6
5	6
2	6
2	6
1	6
3	6
1	6
2	6
3	6
3	6
4	6
2	6
2	6
4	6
5	6
5	6
1	6
3	6
2	6
3	6
3	6
3	6
4	6
4	6
2	6
4	6
3	6
2	6
5	6
3	6
2	6
2	6
2	6
1	6
2	6
1	6
0	6
2	6
2	6
3	6
1	6
3	6
4	6
0	6
2	6
2	6
1	6
2	6
2	6
5	6
3	6
5	6
3	6
2	6
4	6
2	6
2	6
7	6
7	6
2	6
0	6
2	6
2	6
2	6
0	6
2	6
4	6
6	6
3	6
2	6
4	6
3	6
2	6
1	6
4	6
3	6
2	6
3	6
3	6
4	6
1	6
3	6
3	6
3	6
2	6
1	6
2	6
0	6
4	6
2	6
2	6
7	6
3	6
3	6
3	6
4	6
1	6
2	6
1	6
2	6
4	6
3	6
3	6
3	6
4	6
1	6
2	6
2	6
2	6
2	6
1	6
3	6
3	6
3	6
1	6
2	6
2	6
5	6
3	6
2	6
5	6
4	6
1	6
1	6
3	6
2	6
4	6
1	6
2	6
5	6
4	6
1	6
5	6
7	6
4	6
5	6
4	6
2	6
4	6
1	6
3	6
0	6
3	6
3	6
1	6
2	6
2	6
2	6
1	6
3	6
7	6
1	6
2	6
1	6
1	6
2	6
4	6
2	6
4	6
5	6
1	6
2	6
1	6
2	6
4	6
3	6
1	6
4	6
1	6
1	6
1	6
1	6
0	6
2	6
2	6
3	6
1	6
3	6
1	6
3	6
4	6
4	6
4	6
4	6
4	6
2	6
2	6
2	6
3	6
2	6
3	6
2	6
2	6
2	6
4	6
2	6
3	6
2	6
3	6
5	6
2	6
4	6
5	6
5	6
2	6
3	6
3	6
0	6
3	6
2	6
1	6
5	6
7	6
3	6
3	6
4	6
0	6
1	6
8	6
3	6
2	6
0	6
2	6
7	6
3	6
2	6
3	6
5	6
2	6
2	6
4	6
3	6
4	6
2	6
4	6
1	6
6	6
5	6
5	6
5	6
1	6
5	6
8	6
2	6
5	6
0	6
0	6
1	6
1	6
1	6
2	6
5	6
1	6
2	6
1	6
1	6
2	6
8	6
4	6
4	6
0	6
5	6
4	6
1	6
1	6
2	6
2	6
3	6
6	6
2	6
2	6
4	6
5	6
5	6
4	6
4	6
6	6
2	6
5	6
1	6
3	6
5	6
4	6
2	6
2	6
4	6
3	6
1	6
3	6
3	6
3	6
3	6
1	6
3	6
1	6
1	6
3	6
4	6
1	6
3	6
1	6
