# Supplementary material for: Prediction of m6A and m5C at single-molecule resolution reveals a transcriptome-wide co-occurrence of RNA modifications
Source: Nat Commun. 2024 May 9;15:3899. doi: 10.1038/s41467-024-47953-7 (PMC11082244; doi:10.1038/s41467-024-47953-7)
Supplement: Supplementary file 16 — Source Data [file 41467_2024_47953_MOESM16_ESM.zip › source_data_2024_04_07/Supplementary_Figure_28_c.csv]

-log(p-value)	position	Stoichiometry
15.5828374	m6A_m5C	0_20
3.775855	m6A_m5C	20_40
6.359645	m6A_m5C	40_60
0.0	m6A_m5C	60_80
0.986462	m6A_m5C	80_100
2.355344	m5C_m6A	0_20
6.6543455	m5C_m6A	20_40
2.456667	m5C_m6A	40_60
1.4353455	m5C_m6A	60_80
1.765456	m5C_m6A	80_100
