# Supplementary material for: Prediction of m6A and m5C at single-molecule resolution reveals a transcriptome-wide co-occurrence of RNA modifications
Source: Nat Commun. 2024 May 9;15:3899. doi: 10.1038/s41467-024-47953-7 (PMC11082244; doi:10.1038/s41467-024-47953-7)
Supplement: Supplementary file 16 — Source Data [file 41467_2024_47953_MOESM16_ESM.zip › source_data_2024_04_07/Supplementary_Figure_17_a.csv]

>0
UGGACUGAU
>1
UAAUCCUAC
>2
GGGACUGAU
>3
CGGACUCAA
>4
CGAUCACAG
>5
AAGACUGAU
>6
UGGACUAAA
>7
AGAUCCAGA
>8
UAGACACUC
>9
UGGACUUUU
>10
CACUCUGCC
>11
AAGACUCAA
>12
GAGACUUGA
>13
GGGACUUCU
>14
AAGACACUU
>15
AGGACUGAA
>16
GUAUCCAGG
>17
AUUUCCUGG
>18
GAGACUUGG
>19
ACCUCCCAG
>20
CGGUCCCAG
>21
UGGACAUAU
>22
GCCACCAGU
>23
CGUGCCAAG
>24
AGAGCUCAG
>25
UUCCCAGAC
>26
AGGACAUUG
>27
CGAUCCGUC
>28
CAGUCCAGG
>29
AAUUCCAGG
>30
UGGACUUAU
>31
UGGACUUUA
>32
CUGCCACAG
>33
CCAUCCUGC
>34
GCUCCCUGC
>35
GGCUCCAGG
>36
AUUGCUGGA
>37
CCGUCCCCG
>38
GAGACUCGA
>39
CAGGCCCCG
>40
AAGACUGUU
>41
UACUCUAAA
>42
AGGUCCUAC
>43
AAGACUGAC
>44
GUUUCCUGC
>45
AGUACGUAG
>46
AGCACAUCG
>47
UGGACUUGC
>48
UUCCCCAGA
>49
UGAGCACAG
>50
AGCACAGAC
>51
CUGCCACAG
>52
GCUUCCAGG
>53
GGUCCUAAC
>54
UUUUCCUGC
>55
UUUCCUGCC
>56
AAGACAUUU
>57
CGGACUUUC
>58
CCUCCCCAG
>59
UGGACUUUA
>60
GAGCCGGAC
>61
AGUCCCCAG
>62
CUGCCCUCC
>63
GCUUCCUGC
>64
AAGACUUUC
>65
UGGACUGAC
>66
UAGUCACAG
>67
GAGACUUUG
>68
CCUUCCCCG
>69
UUCCCCGAC
>70
UCAUCCCAG
>71
AACUCCAGG
>72
GAUUCCAGG
>73
GAGUCCAGA
>74
AGUCCAGAC
>75
UGGACUGAA
>76
CGGACUGAU
>77
UAGACAGCC
>78
UGGCCACAG
>79
GGGGCUCAG
>80
AGAUCCAGG
>81
UCAUCCUAC
>82
CGGACUCUG
>83
UGGACUGUG
>84
GUUUCCUGU
>85
AGGACUCAA
>86
CACUCCGGG
>87
UGGACUUCU
>88
CUCUCCCAG
>89
CAGUCCUAC
>90
UUGCCAAAG
>91
AUUUCCUAC
>92
AAAACGACA
>93
ACGACAAUU
>94
UGGACUUGU
>95
CUGCCCUCC
>96
UCGUCCAGG
>97
GGACCUCAA
>98
ACCUCAACA
>99
UCUUCCUGC
>100
UGGACUUUG
>101
UGGACUUUU
>102
AGGACUGUU
>103
UUUCCCUGC
>104
UUCCCUGCC
>105
CACUCGGCC
>106
UGGUCCUAC
>107
ACAACCAAG
>108
CAACCAAGG
>109
UGAUCCGUC
>110
GGUCCUGCC
>111
GGAGCACAU
>112
UGAUCCAGG
>113
GGGCCACAG
>114
AGCUCGGCC
>115
AAUCCUCAG
>116
UCCUCAGGU
>117
GGAUCCUCC
>118
CAGUCCAGG
>119
AGUCCAGGU
>120
UUUUCCCAG
>121
UGGACUGGU
>122
UGGACUGAU
>123
GAGACUCCA
>124
CCUCCCCCG
>125
GAGACUGUU
>126
UGGACUUUC
>127
UGGACUCUC
>128
UUGCCACAG
>129
AACUCACUU
>130
GGGACUUUC
>131
UGGACUGUC
>132
AGUUCCUGC
>133
GUUCCUGCC
>134
UGGACUGAA
>135
GGGACACUU
>136
UUCUCCCCG
>137
CCAUCACAG
>138
UCAUCCUCC
>139
AAGGCCGAU
>140
CUGACCUCC
>141
UGGACUGCU
>142
CUCUCCUAC
>143
UGGACAUUG
>144
AUUUCCUCU
>145
UUUCCUCUC
>146
GUGCCACCG
>147
GCCACCGGA
>148
CCACCGGAG
>149
UGGACUUGG
>150
CUUUCCAGG
>151
GUAUCCAGG
>152
UGGACUCUU
>153
UCUUCCUGC
>154
CUUCCUGCC
>155
CCGGCCUCC
>156
GCUUCCAGA
>157
CUUCCAGAC
>158
AGGUCCAGG
>159
GGUCCAGGU
>160
UUGCCCCAG
>161
GGGACUGAA
>162
UAGUCCUCC
>163
GCUUCCUGC
>164
GGGACUUGU
>165
AGGUCCAGG
>166
GGUCCAGGU
>167
UGGACUGCA
>168
GUUUCCAGG
>169
UGGACUCAC
>170
UACUCCUAC
>171
CGUUCCAAG
>172
GAGACUGAC
>173
CGGACUUCU
>174
GCUUCCUGC
>175
ACAUCCUGC
>176
GGGACUGGA
>177
CAUGCUAGU
>178
UGGACUAUA
>179
AAAUCUCUU
>180
AUCUCUUGG
>181
GCCUCCAGG
>182
AUUUCUCAG
>183
GGGUCAGGU
>184
AAGACUGUU
>185
GUGGCCAAG
>186
GUGUCCGCC
>187
UGUCCGCCG
>188
GGGACUUCC
>189
UACUCGGCC
>190
UGGUCUUUU
>191
AAACCUCUU
>192
CUUUCCUGC
>193
UGGACACUG
>194
UUGCCGCUG
>195
GACUCCAGG
>196
GAGUCGCCC
>197
UGGACUAAA
>198
AAGACUGAA
>199
UGAUCCAGA
>200
UGGUCUGGC
>201
GGGACUUAA
>202
CCAUCCCAG
>203
UGGACUCCU
>204
UGGACUGUA
>205
CGGACUUUG
>206
UGGACUGAG
>207
UGGACUUGU
>208
UACUCAGCC
>209
UGGACUGUU
>210
GCUUCUGGC
>211
CCAUCCCAG
>212
UGGACAUUU
>213
CUGUCACGG
>214
GUCACGGAC
>215
UGCUCCCAG
>216
GCUCCCAGU
>217
AUAUCCUGC
>218
UGGACAUUG
>219
UAUCCUGCC
>220
UGGACUUGA
>221
UAUGCUGGA
>222
UGGUCUGGC
>223
UCUUCCAGG
>224
CCGGCCCCG
>225
CGGACUUGA
>226
CCUUCCAGG
>227
CCACCCCAG
>228
GGGACACUU
>229
UAUUCCCAG
>230
AGGACUGAU
>231
UGGUCCAGA
>232
UGGGCCCUA
>233
GGGCCCUAC
>234
UCUUCCUGC
>235
CUUCCUGCC
>236
AGGCCCUGC
>237
CUGCCCCCA
>238
UGCCCCCAG
>239
AGGACUGAC
>240
CUGGCUCAG
>241
UGGACUUGG
>242
AGAGCUCAG
>243
AAAUCCCAG
>244
CACUCAGUC
>245
UGGACUGUA
>246
GAGACUGUU
>247
CCUUCCUGC
>248
CUUCCUGCC
>249
UAUUCCUGC
>250
UGGACUUUC
>251
ACUACAGGC
>252
AAGACACUA
>253
UAGUCACAG
>254
GUUCCUGCC
>255
CCGUCCUCC
>256
ACUACGUAU
>257
UGGACUUUU
>258
AAGACUGUU
>259
UUUUCCAGU
>260
UAGACUAUA
>261
CAGUCCAGG
>262
GGGACACUG
>263
CGGACUAGG
>264
GUGUCACGG
>265
UGGACUUGG
>266
CAGUCGGGA
>267
GGAUCCAGG
>268
CCCACCAGG
>269
UGAGCACAA
>270
CGGACUUGA
>271
UGGCCACAG
>272
GCCACAGCC
>273
UGGUCCUCC
>274
UGGACUCAG
>275
UGGACUCAU
>276
GUUCCAGGU
>277
GUGUCCAGG
>278
GAACCUCCA
>279
GUGUCCUAA
>280
UCUUCCCCA
>281
CCACCCCCA
>282
CACCCCCAG
>283
AUGUCCUAC
>284
GUGUCCCAG
>285
UGUCCCAGC
>286
GUCCCAGCC
>287
GCCCCAGAC
>288
UUCUCCAGG
>289
UCAUCCGGG
>290
UGGACUAGC
>291
UAGACUCAG
>292
GAGACACUG
>293
GAGACUGAU
>294
UGGACUGAA
>295
CGGACGAGC
>296
GGGACACUG
>297
UUUUCCUAC
>298
CCACCCAGA
>299
CACCCAGAC
>300
UGGACUGAU
>301
GUGUCCUGC
>302
AGCUCCAGG
>303
UGAGCCAGC
>304
CCAACGAGG
>305
GUUUCCUUU
>306
UUUCCUUUA
>307
UUACCUUUU
>308
ACAUCCACU
>309
CAUCCACUU
>310
CAUUCCUUC
>311
AUUCCUUCA
>312
UGGACUGAU
>313
GGGACUAAU
>314
UGGACUCAA
>315
CGGGCCCCG
>316
CGGUCCUAC
>317
ACUGCAAGA
>318
GAGACUUGG
>319
ACUCCCCCA
>320
CUCCCCCAG
>321
ACUUCCCUA
>322
CUUCCCUAC
>323
GGUCCCAGG
>324
GUCCCAGGU
>325
GGUCCAGGU
>326
UGGACUGAU
>327
CAUUCUGCC
>328
GUCUCUCAG
>329
CCGUCAGGG
>330
CAACCCCAG
>331
ACCUCCCAG
>332
UACCCUCAC
>333
CCACCCCAG
>334
CUCACCAAG
>335
UCACCAAGG
>336
UGCUCGAGA
>337
CUGCCCAGA
>338
GGGUCCAGG
>339
GGUCCAGGU
>340
GGGACUGUG
>341
GGGACUUUG
>342
UGGACUCGA
>343
CUUUCCAGG
>344
UUUCCAGGU
>345
GGAUCCUGC
>346
AUGCCCAGA
>347
AUUUCCCAG
>348
ACUUCCUGC
>349
CUUUCCAGG
>350
UUUCCAGGU
>351
UUAGCUCAG
>352
GCCCCCCAG
>353
UAGACUCAA
>354
UACUCUAAC
>355
AAAUCCAGA
>356
UAGUCAGGA
>357
UUUCCUUUA
>358
AGGACUCAG
>359
UUCUCCUAC
>360
UGGACAUUU
>361
UUGUCCUAA
>362
CCGUCCUAC
>363
GCGUCCUGC
>364
CGGUCAGGA
>365
AGGACACAG
>366
CGAUCCCAG
>367
GGGUCCGGC
>368
GGUCCGGCC
>369
GUGUCCCAG
>370
UGUCCCAGC
>371
GAGACUUAU
>372
GUUCCCCCA
>373
GGCUCCUGG
>374
CGGACUUCA
>375
CAGUCCUGC
>376
AGUCCUGCC
>377
CCGCCCUGC
>378
UGGACUGUG
>379
UCAUCUCAG
>380
UGGACUUUG
>381
UACUCAGGA
>382
UCUCCCCAG
>383
CCUUCCCAG
>384
UCUUCUCAG
>385
CCACCCAGA
>386
CCUUCCUGC
>387
UGGACUUUA
>388
GGGACUGGU
>389
CCUGCGCCA
>390
GAGACUGAA
>391
UGGACUGAU
>392
UCUUCCAGG
>393
UGGUCACAG
>394
UGGACUAAG
>395
CGGGCCGGG
>396
CAAGCUCUG
>397
AGCUCUGCC
>398
CAUGCUGGA
>399
UGAUCCCUA
>400
UUUUCCUGC
>401
UUUCCUGCC
>402
UCUUCCUGC
>403
CCCGCGCCC
>404
CGGACUUUG
>405
CCUUCCCUC
>406
UUUUCCCCU
>407
GAGACUGUG
>408
UGAACGUUU
>409
AAAUCCUAC
>410
CGGACUCAG
>411
UCUUCCUGC
>412
UCCUCCCAG
>413
CCUCCCAGG
>414
CGGACUCUA
>415
UGGACUGCG
>416
CCUCCCCCG
>417
GUUUCCUGC
>418
UUUCCUGCC
>419
UGGACUGAG
>420
AGGACUGAG
>421
GCUCCCCAG
>422
UGGACUUGU
>423
CGUUCCUGG
>424
GUUCCUGGC
>425
UGGGCCACA
>426
GGGCCACAG
>427
GCCACAGCC
>428
CCUUCCUGC
>429
CUUCCUGCC
>430
CGGUCCCCG
>431
CGGACUGGA
>432
UGGACUGGA
>433
CGAUCCAGA
>434
UGGUCCAGG
>435
GGUCCAGGU
>436
UGGACACUA
>437
AUUUCCAGG
>438
UUUCCAGGA
>439
GAGCCAGGU
>440
CACCCCCCC
>441
GAGACUUUC
>442
GAGACUGUG
>443
UGGACUCCG
>444
UGGACUUGA
>445
GGGACUGAC
>446
CGGACUGCA
>447
UAGACACUG
>448
GCCUCUCUG
>449
GCGACCUCC
>450
CGACCUCCG
>451
ACCUCCGCC
>452
CCUCCGCCG
>453
UCAUCACAG
>454
GAGGCCACA
>455
AGGCCACAG
>456
GCCACAGUC
>457
GGGACACUU
>458
CUAUCCUGC
>459
GGGUCCUAC
>460
GGGACUUGG
>461
CGGACUCAG
>462
AAGACUGAA
>463
AGGUCACAG
>464
UGGACUGAC
>465
GUCCCCCAG
>466
UGGACACUG
>467
AAGCCUCGU
>468
AAGACACUA
>469
GAGUCCCCG
>470
GAGUCCAGA
>471
AGUCCAGAC
>472
CGAGCUCAG
>473
UGGACUGAG
>474
CUUUCCUAC
>475
UAUUCCAGG
>476
AAUUCCAGG
>477
CUGCCCUCC
>478
AUGCCACAG
>479
UUCUCCAGG
>480
UGGACGCAA
>481
UCUUCCUGG
>482
UCAUCCUAC
>483
CUCUCCUAC
>484
GUGUCCCGG
>485
UGGACUGUU
>486
CGGACUUCU
>487
UCUUCCCAG
>488
CAGACUGAA
>489
UCAUCCAGG
>490
AAGGCUAGA
>491
CGGACUGCU
>492
AUAUCCUGC
>493
UAUCCUGCC
>494
AAAUCCAGA
>495
CGGACUCAG
>496
AGCUCCCAG
>497
GAGUCGCCC
>498
CUCUCGGUC
>499
GCUUCCUGC
>500
AAGACUUAA
>501
GUCUCCUAC
>502
ACAUCCAGG
>503
UAUUCUAAU
>504
UUCUCCAGA
>505
GGAUCUGCU
>506
CGGACUGUG
>507
AGGACUGAC
>508
AUGCCAAGG
>509
AGCACAAUA
>510
UGGACUUGG
>511
GAUUCCCGG
>512
CCUCCCCAG
>513
GAGUCUGAG
>514
CCCUCCCAG
>515
GUUUCCUAC
>516
CUUCCUGCC
>517
UGGACUAAG
>518
GGGACUUGC
>519
AGAGCUCAG
>520
AAGACUGAA
>521
GGGACUUGG
>522
CUCUCCCAG
>523
UCUCCCAGC
>524
CUCCCAGCA
>525
CGCUCCCAG
>526
GUUCCUGCC
>527
UUCUCAGGA
>528
CGGCCCUGC
>529
ACUGCCCAG
>530
UCGGCCCAG
>531
CGGACUCGA
>532
UGAUCUCGG
>533
GAGACUGUG
>534
CCCGCCCAG
>535
UGGACUCUA
>536
GGGACUAUU
>537
UGGACUUUU
>538
UCUUCAAAG
>539
GAUCCCCAG
>540
GCAUCUCAG
>541
CUCUCAGGU
>542
UAGACUGAU
>543
UGGACUUUC
>544
UGGACACUA
>545
AUUUCCAGG
>546
CUCACCUGC
>547
GGAUCCUGC
>548
CAGACUGAC
>549
UGGACUGUC
>550
GAGACUUUG
>551
UGGACUUUA
>552
UUUCCAGGG
>553
GGGUCCUGG
>554
UGGACUGCA
>555
UGGACUUGA
>556
UGGACUGAA
>557
GGGCCCAGA
>558
UCUCCCCAG
>559
GAGACUGCU
>560
UGGACAUUU
>561
GCGGCCCCG
>562
GUCACAGAC
>563
GGGACUUUG
>564
GGGACUGAC
>565
CACUCCCAG
>566
UGGACUUAG
>567
AUUUCCUGC
>568
UUUCCUGCC
>569
UGAGCUCAG
>570
UGGACUCAC
>571
AGUCCCAGA
>572
GUCCCAGAC
>573
CUGGCCCAG
>574
GGGCCCAGC
>575
CUUUCCUGC
>576
UUUCCUGCC
>577
GGGACUCGC
>578
AUGACUGAU
>579
UGGACUCAG
>580
CUUUCCUGC
>581
GAUGCUGGG
>582
CAUGCUAGA
>583
UGGACUUUC
>584
CAGUCACAG
>585
UCUUCCUGC
>586
CUUUCCUAC
>587
UCAGCCGGC
>588
CAGCCGGCC
>589
GUGCCACAG
>590
UCCACAGCC
>591
UGGACCUUC
>592
UGGACUGAA
>593
UGGACUGAA
>594
UCUUCCUAC
>595
GGUUCCCAG
>596
GUUCCCAGG
>597
CGGACUGAU
>598
AAGUCCCAG
>599
AGUCCCAGG
>600
CCUUCCUGC
>601
AGGUCCUAC
>602
GGAUCUGCU
>603
GGAUCCUGC
>604
GAUCCUGCC
>605
AUUUCCGUC
>606
UUUCCGUCC
>607
CCCACCGUU
>608
UGGACUUCU
>609
UGUGCCGGC
>610
GUGCCGGCA
>611
UGAGCACAC
>612
CUGCCUCCG
>613
CUUCCCCAG
>614
CCACCCCCA
>615
AGAGCCCAG
>616
GAGACUCAC
>617
UGGACUUAA
>618
CGGACUGGA
>619
GUCCCCCAG
>620
GGGACUUGG
>621
UCUUCCUGC
>622
GGGACUGAG
>623
AAGCCUUGG
>624
CGGACUGUU
>625
UGGACUAGA
>626
GACUCAGCC
>627
UACUCCUAC
>628
GGGACUUCU
>629
GGGACGACU
>630
AAGCCUCUU
>631
AUGGCCCAG
>632
CCUUCCUAC
>633
CCGUCACAG
>634
UCUCCCCAG
>635
CUCUCCUAC
>636
GGAUCCCAG
>637
AUAUCCCAG
>638
CUCUCCGUC
>639
GGGACUCAC
>640
GGGACUCGG
>641
CUUCCUGCC
>642
UGGACUGUC
>643
UGGACACAG
>644
AAGUCCUAC
>645
CCUUCCUGC
>646
UGGACUGGC
>647
UGGACUGUU
>648
UCAUCCUAC
>649
UGCGCAGUG
>650
UCUUCCUAC
>651
GGGUCCAGC
>652
GGUCCAGCA
>653
GCUCCCAGA
>654
CUGUCCCAG
>655
GUCCCAGGC
>656
CCACCCAGA
>657
CUUGCCACA
>658
UUGCCACAG
>659
GCCACAGUC
>660
GGCUCCCAG
>661
GCUCCCAGC
>662
AUGCCAAGG
>663
UUUUCCUAC
>664
GAGCCUAUU
>665
CUCCCCGCC
>666
CCUUCCCCG
>667
GUCCCAGGC
>668
GUUUCCUCU
>669
UGGACUUCU
>670
UGGCCACAG
>671
UGGACUAAA
>672
GGGACUUGA
>673
AGUCCCCAG
>674
UGGACAACG
>675
UUUUCAAAG
>676
AAGACUUGG
>677
CUGGCUCUA
>678
AGGGCCACA
>679
GGGCCACAG
>680
GCCACAGCC
>681
UGAUCCUGC
>682
UGGACUUGA
>683
CAGACACUU
>684
AAGACUUUC
>685
CCGUCCUCC
>686
UGGACAUCU
>687
CUGCCACAG
>688
GCCACAGCC
>689
GGUCCCUAC
>690
UUUACGUGU
>691
UUUCCUGCC
>692
GAGACUGAG
>693
CCAGCCCAG
>694
UGGACUCUG
>695
AAGACUGUU
>696
UGUUCCUGC
>697
GGGUCCUGC
>698
GUUCCUGCC
>699
UUUUCCCAG
>700
UCUUCCCCG
>701
CAGUCGUGG
>702
CGGGCCCAG
>703
UGGACUUUC
>704
UGGACUGUG
>705
AAGUCCUAC
>706
UGGACUUUU
>707
UUUUCCCAG
>708
CUCCCAGCC
>709
CAUCCCCAG
>710
CACUCAGGU
>711
AAGUCCUAC
>712
UGGACUUGG
>713
AUGUCCUAC
>714
CUUUCCUAC
>715
CUCUCCUAC
>716
UUCUCCAGG
>717
GUUACAGCC
>718
AAGACAUUG
>719
CCGGCCCCG
>720
UACUCCAGG
>721
CCAUCCUCC
>722
CCUUCCUGC
>723
UUGCCAAGG
>724
UGAUCCUGC
>725
CUGGCCCAG
>726
GGGCCCAGC
>727
GUAUCCGCC
>728
CUGGCCCAG
>729
UGGGCCCCA
>730
CGGGCCCAG
>731
GGGCCCAGC
>732
GGCCCAGCC
>733
GGGACAUUG
>734
UGGACUUUG
>735
GGGACACUG
>736
GCUUCCUGC
>737
CAUGCAAGA
>738
CAUUCUCAG
>739
CUUCCCAGC
>740
GUGGCCUCC
>741
UGGGCCCUG
>742
GGGCCCUGC
>743
UAUCCUCCC
>744
GUGGCCCAG
>745
CAAUCCUCA
>746
AAUCCUCAC
>747
UCCUCACGU
>748
UCAUCCUGC
>749
GUGGCCCCG
>750
CUGUCCCAG
>751
CAUCCCCCA
>752
UGGUCCUAG
>753
AGGACUUUA
>754
UGGACUGUG
>755
CGUUCCUGC
>756
CGGACUUUU
>757
AAGACUGAA
>758
GGGACGGUC
>759
CGGGCCCAG
>760
GUAUCCGCC
>761
UAACCCCCA
>762
GCUACAGCC
>763
CCCUCCCAG
>764
UGGACUUGU
>765
CGGUCCAGG
>766
GGUCCAGGC
>767
AGCUCGGCC
>768
AUGCCACAG
>769
GCCACAGCC
>770
CGUUCCAAG
>771
AAGACUGAU
>772
CUGGCCCAG
>773
GGAACGUGG
>774
GUGUCCCAG
>775
UACUCGGCC
>776
AUUUCCUAC
>777
GAGACUUGU
>778
GAGACUGAA
>779
AAAACGAAA
>780
GGGACUUUA
>781
AGAGCACAG
>782
UCUUCCUGC
>783
CUUCCUGCC
>784
GAGUCCAGG
>785
AGUCCAGGC
>786
UUGCCCAGA
>787
UUGUCCCAG
>788
UACUCCUAC
>789
CCACCCUCC
>790
GUCUCCCAG
>791
UGGACACUU
>792
ACACCCCAG
>793
GGGACUCAU
>794
GGAUCUGCU
>795
GAUUCCUGC
>796
UGGACUAUU
>797
GGGACUUAG
>798
UGGACUAAU
>799
UGGUCCUAA
>800
GGUCCUAAC
>801
CCUCCCCCA
>802
GGGACUGAG
>803
UCCUCAGGG
>804
CGGACUCGC
>805
UGAUCCAGG
>806
CUGCCCUGC
>807
UUUUCCUAC
>808
AGAGCUCAG
>809
UUCCCAGUC
>810
CAGUCACAG
>811
AAGACGUCG
>812
GGGACUUCG
>813
AAGACUGUC
>814
AAGACUGAA
>815
GGGGCCCAG
>816
CGGACUCCA
>817
AAGACUGUC
>818
UAGUCACAG
>819
GUCACAGCC
>820
AUGACUAGC
>821
CUCCCACUA
>822
AAACCCUCA
>823
AACCCUCAU
>824
ACACCCUCA
>825
UUCUCCUCC
>826
UCUCCUCCU
>827
UCCUCCUAU
>828
CCUCCUAUC
>829
UUCCCCUAC
>830
CAACCACCC
>831
UACUCCUGC
>832
ACACCUCCU
>833
CCUCCUUAA
>834
UCCACCUCA
>835
AGAGCUCAG
>836
UCGUCACAG
>837
GUCACAGCU
>838
UCGUCACAG
>839
GUCACAGCC
>840
UUUUCCUCU
>841
UUUCCUCUC
>842
UUUCCCCUA
>843
UUCCCCUAU
>844
GCUACACCC
>845
AGUCCUAAU
>846
UCUCCCAUA
>847
CUCCCAUAU
>848
GGGACUUUU
>849
AAGACAUUC
>850
CCCUCCCAU
>851
CCUCCCAUC
>852
CUCCCAUCC
>853
UCGUCCUAG
>854
CGUCCUAGA
>855
UUCUCCCUC
>856
UCUCCCUCC
>857
CCUCCCCCA
>858
CUCCCCCAG
>859
CCUUCCCAG
>860
GCUUCCUGC
>861
GCGUCCUGC
>862
GAGACUUUU
>863
UGGUCAGGA
>864
AAAUCACAG
>865
GGAUCCAGG
>866
UUUUCCAGG
>867
GAUACGGGA
>868
AAGACUUUC
>869
AGAUCACAG
>870
AAGACUUUC
>871
GAGUCCUGC
>872
UUCUCAAGU
>873
UGGACUUCC
>874
UGGACUUCU
>875
UGGUCAGUC
>876
ACAUCAGGG
>877
CUGCCAAGG
>878
AAGACUGAU
>879
CCCGCCCCG
>880
UUUUCCUGG
>881
UUGCCCUGC
>882
UGGCCACAG
>883
CCAUCCAGG
>884
UUAUCCUGC
>885
UGGACUUUG
>886
CACUCAGCC
>887
AGAGCUCAG
>888
CCUUCCUGC
>889
UGGACUAAA
>890
UGGACUAAA
>891
UGGACAUUU
>892
UGGACUUAA
>893
CCUGCCAAG
>894
UGGACUUAC
>895
ACUUCCUGC
>896
GGGUCCUCU
>897
GCCUCCCAG
>898
UGGACUUGC
>899
UCAUCCUGC
>900
UUCUCCAGA
>901
GAGACUGAU
>902
UGGACGUGG
>903
UACGCUGGA
>904
UUAUCCUAC
>905
GAGUCCCAG
>906
AGUCCCAGG
>907
GGGACUUGU
>908
GAGUCCCAG
>909
AGUCCCAGG
>910
GUCCCAGGC
>911
GGGACACUG
>912
UGGACUGUU
>913
CAGUCGUGG
>914
AGGUCCAGC
>915
GGUCCAGCC
>916
GGUUCCAGG
>917
GUUCCAGGA
>918
GCUUCCUGC
>919
AUGACAUGA
>920
CUUUCCUGG
>921
ACAUCACAG
>922
UGGACUUUG
>923
UAUUCCUAC
>924
CGGUCAGGA
>925
UGGACACAG
>926
CUGCCCUCC
>927
CUGCCACAG
>928
UCUCCCUGC
>929
CUCCCUGCC
>930
UCUUCCUGC
>931
CCUUCCUCC
>932
CUUCCUCCA
>933
UGGACUCAA
>934
UGGACUUUA
>935
AAGACUGAA
>936
AAGACUGUC
>937
UACUCAGCC
>938
UGGACUUGU
>939
ACUACGUGU
>940
UAGACACUG
>941
UGGACUCAG
>942
UGGACUUUC
>943
UGGACUGGA
>944
CGGACUAAU
>945
ACUUCCUGC
>946
CUUCCUGCC
>947
CCUUCCUGC
>948
UGGGCCUCC
>949
GUGACUGAU
>950
GGGACUUGC
>951
CCUCCCCAG
>952
GUUCCUGCC
>953
UGGACACUU
>954
UGUCCCCGA
>955
UCUCCCCAG
>956
CUCCCCAGA
>957
UGGACUGUG
>958
UGGACUGUG
>959
UGGACUUAA
>960
CCCGCGCCC
>961
UCAUCCUGC
>962
CAUCCUGCC
>963
CUUUCCAGG
>964
UUUCCAGGC
>965
CCUGCGCAG
>966
UGGACUGUU
>967
UGGACUCAG
>968
CUUUCCCAG
>969
CUCUCCAGA
>970
UCUCCAGAC
>971
AAGACUCGG
>972
CGGACUUCG
>973
GGGACUCAG
>974
GGGACUGAC
>975
UGGACUCAC
>976
CGGUCACAG
>977
UUGUCCUAC
>978
CGGACUUGG
>979
CCUCCCAGA
>980
CUCCCAGAC
>981
UGGACUUUA
>982
GUGGCCAAG
>983
AUUUCCUGC
>984
UUUCCUGCC
>985
UGGACUGAA
>986
CAAGCCUGG
>987
AUGUCCUCC
>988
GUUCCUGCC
>989
AGUUCCUGC
>990
GUUCCUGCC
>991
GGGACUAAG
>992
CCCUCCCAG
>993
UGGUCCUAC
>994
AAGACUGAA
>995
UGGACAUUG
>996
GGGACUCAG
>997
GGGACUUAG
>998
AUCUCCAGG
>999
UGGACUGAU
[truncated: 1,518 more rows]
