# Supplementary material for: Prediction of m6A and m5C at single-molecule resolution reveals a transcriptome-wide co-occurrence of RNA modifications
Source: Nat Commun. 2024 May 9;15:3899. doi: 10.1038/s41467-024-47953-7 (PMC11082244; doi:10.1038/s41467-024-47953-7)
Supplement: Supplementary file 16 — Source Data [file 41467_2024_47953_MOESM16_ESM.zip › source_data_2024_04_07/Figure_4_b_upper_panel.csv]

X_axes	5fC	Y	m6A	hm5C	I	m1A	m7G	m5C	Unmod
0.0	1.0	1.0	1.0	1.0	1.0	1.0	1.0	1.0	1.0
0.01020408163265306	0.9730875900626587	0.95375274869653	0.9988286531380258	0.9484848484848485	0.9801146604956217	0.9969673624613278	0.981412758847816	0.9992852037169406	0.9414418773840234
0.02040816326530612	0.9449572248228095	0.9126087377432337	0.9973831612658023	0.908533447684391	0.9592059818822463	0.9933722195727405	0.9629540379456039	0.9942816297355254	0.8972293323455175
0.030612244897959183	0.9186317812963153	0.8783935165336689	0.995956361098823	0.8749428244711264	0.9368785831404882	0.9898993604558739	0.945266438543223	0.9871336669049321	0.8614421443612736
0.04081632653061224	0.894272675246159	0.8495166443082965	0.9942055713742765	0.8459834190966267	0.916225739304362	0.9859373662521247	0.9283820907031665	0.9785561115082202	0.8305873610744945
0.0510204081632653	0.8711755469793241	0.8244153401468738	0.9922304811867987	0.8197398513436249	0.8961543381438024	0.9817552612592783	0.912429514675406	0.9735525375268048	0.8029796885932857
0.061224489795918366	0.8503529135545218	0.8025225773438256	0.989688409273578	0.7952544311034877	0.8770597606781947	0.9773775022316789	0.8985975227721817	0.9606862044317369	0.7780084164578126
0.07142857142857142	0.8302052915021938	0.7828979213630769	0.987233565318164	0.7722412807318467	0.858872233786471	0.9722538121965834	0.8844442302440279	0.9449606862044317	0.7548514772184975
0.08163265306122448	0.811803894522136	0.765499882445683	0.9847413379522614	0.7512721555174385	0.8417545614177898	0.9671178937843159	0.871254839590663	0.9306647605432452	0.7333720450346125
0.09183673469387754	0.793725329068044	0.7483507820819562	0.981501442376588	0.7323899371069182	0.824613631342086	0.9622265429154897	0.8581136440310376	0.9235167977126519	0.712942723368185
0.1020408163265306	0.7768353705959177	0.7320453068167674	0.978280238506159	0.7132075471698113	0.8068447431767702	0.9573229636694914	0.8453901392838209	0.9092208720514653	0.6937181365432898
0.11224489795918366	0.7615008731125361	0.7171504833556916	0.9747350450781624	0.6965551743853631	0.7889828241833637	0.9515633980214486	0.8330040001927804	0.8927805575411007	0.6756348774630042
0.12244897959183673	0.7457554991415616	0.7026014078858202	0.9709530900504053	0.680989136649514	0.7725396253183399	0.946036171539675	0.820987356820409	0.8713366690493209	0.6583392012708117
0.13265306122448978	0.7313894962360779	0.688992766952024	0.9671399821805743	0.6652229845626072	0.7568290442245299	0.9401298653655673	0.8091313637605025	0.854181558255897	0.6415997276832048
0.14285714285714285	0.7170968641319501	0.6759373228041545	0.9632645686265958	0.650557461406518	0.7410138034491179	0.9340401335338787	0.7961347534820955	0.8398856325947105	0.6253586116293065
0.1530612244897959	0.7024814005018563	0.6631584770492484	0.9591087794939532	0.6370211549456832	0.725617201400114	0.928292796263008	0.7839574597972593	0.823445318084346	0.6100163189844185
0.16326530612244897	0.6883648583209826	0.6509743178392133	0.9548221484246008	0.6238421955403087	0.7102671147651552	0.9218851266248456	0.7720693366748599	0.8084345961401	0.5953848532681909
0.17346938775510204	0.6744684285441765	0.6392188861382715	0.9505292867868336	0.6105631789594054	0.6951961206144687	0.9160277339594263	0.7606310344273619	0.7955682630450321	0.5812294969814885
0.18367346938775508	0.6619073473520478	0.6281134606607935	0.9458625910441809	0.5976129216695254	0.6798692916865327	0.9098524034875332	0.7491124070236317	0.779842744817727	0.5675635989868213
0.19387755102040816	0.6493169178393766	0.617215483978038	0.9411834341646989	0.5846054888507719	0.664588978172642	0.903848270296049	0.738107860619789	0.7583988563259471	0.554136868112126
0.2040816326530612	0.6384873875592469	0.6057504805897078	0.9364170493274101	0.5728559176672384	0.6496342725570686	0.8980275627621458	0.7270551191222067	0.7333809864188706	0.5412118319867668
0.21428571428571427	0.6269534975861006	0.5957099589251387	0.931663125626951	0.5610348770726129	0.6347028246485179	0.8917788620272203	0.7163076132183077	0.7133666904932094	0.5288174131461822
0.22448979591836732	0.6154636300937679	0.5860843348500145	0.9263609119059932	0.5490708976558033	0.6197481190329446	0.8852489086173374	0.7066203993766768	0.6919228020014296	0.5169280262705614
0.2346938775510204	0.6041058300438757	0.5759193439086119	0.9212705375111372	0.5375500285877645	0.6069331224634563	0.8789390659965516	0.696145999003968	0.6769120800571837	0.5051899265033878
0.24489795918367346	0.593525760488356	0.5667086174229328	0.9160680128848154	0.5266866781017724	0.5937460025816055	0.8724580260953568	0.6858804440374636	0.6640457469621158	0.49351412142792783
0.25510204081632654	0.5837527697477511	0.5570138437495679	0.910784490869102	0.5169668381932533	0.5806286558208226	0.8656957335192047	0.675775539383424	0.6490350250178699	0.48222877058088687
0.26530612244897955	0.5734808575579262	0.5479414164603703	0.9053950491903376	0.5071326472269868	0.5673485051108811	0.859226921995182	0.6654617893231802	0.6290207290922087	0.47126268002887806
0.2755102040816326	0.5640160241830161	0.538301962465598	0.8996380039751026	0.49725557461406517	0.5546032816624609	0.8520855497266958	0.6551159092004434	0.6168691922802001	0.4605591171062336
0.2857142857142857	0.5537587861534624	0.529423154051475	0.8941613343385317	0.48793596340766154	0.5418115427999953	0.8453843990364038	0.645316240140087	0.5989992852037169	0.4501036205452343
0.29591836734693877	0.5445434135031623	0.5206134952355926	0.8885662839020804	0.4779731275014294	0.5294849580779831	0.8391356983014784	0.636416212829534	0.5847033595425304	0.439947360985502
0.3061224489795918	0.5349611868460827	0.5115825577053398	0.8828590832341634	0.4685963407661521	0.5176933006174921	0.8327035719089719	0.6269860394878468	0.5704074338813439	0.4301281602041486
0.31632653061224486	0.5255403759519861	0.5031186468806617	0.877114499155758	0.45971983990851917	0.5065063435395905	0.8261247049904007	0.6177807765836104	0.5546819156540386	0.42057593667299625
0.32653061224489793	0.5163396774619572	0.49534623203839184	0.8711144617723475	0.4510863350485992	0.49478445920016745	0.8192034435110117	0.608109627773226	0.540385989992852	0.4111171551794143
0.336734693877551	0.5071389789719283	0.48704828024949176	0.8651767300730846	0.44271012006861066	0.4827834823764725	0.8120376144881812	0.5990007550564685	0.5275196568977841	0.4016861838160616
0.3469387755102041	0.49786490968054353	0.47829394111220214	0.8590022367740608	0.4336763865065752	0.47113137115811754	0.8047372733164582	0.5899400774334506	0.5103645461043602	0.39259449604150604
0.3571428571428571	0.4890017168767517	0.47048003651098785	0.8526159041489355	0.4250571755288736	0.4591071366273999	0.7976203578023161	0.5806705544042283	0.4960686204431737	0.38374197538692234
0.36734693877551017	0.4800358049510617	0.4627491114276626	0.8464601025551561	0.41733847913093197	0.4487807147093368	0.7902833314990767	0.5715456166562244	0.4767691208005718	0.3751475327408663
0.37755102040816324	0.471510117833507	0.455156485540819	0.8402856092561324	0.4088479130931961	0.4375937576314351	0.7831419592305905	0.5629508249393546	0.46461758398856323	0.36671327644493096
0.3877551020408163	0.4625442059078169	0.4471904518234749	0.8341111159571087	0.4009148084619783	0.4265230890886467	0.7764408085402986	0.5540989927225408	0.451036454610436	0.35832685357298993
0.39795918367346933	0.45393047382863516	0.4390999488292973	0.8274132549112455	0.39273870783304743	0.41561522449501703	0.7691649241229197	0.5452953555994666	0.4381701215153681	0.35009950464596035
0.4081632653061224	0.44587435983975815	0.4316871118978799	0.8208400052336775	0.3843624928530589	0.4055213796471806	0.7624882301869719	0.5375038154449211	0.41815582558970693	0.3420267800430056
0.4183673469387755	0.4376715042481694	0.4240391663324436	0.814148374756229	0.3768582046883934	0.39556708104148014	0.7553590862956577	0.5289090237280512	0.4024303073624017	0.33406640836617707
0.42857142857142855	0.42910179464980114	0.416778458517156	0.8072885189315822	0.36933962264150944	0.38547323619364365	0.7480587451239346	0.5207319228235899	0.3909935668334525	0.3262984827905352
0.4387755102040816	0.42079621993631416	0.40962839005905377	0.80043489367535	0.3622498570611778	0.3769841731303711	0.7407950890837277	0.5125066268253892	0.3766976411722659	0.31864402254622876
0.44897959183673464	0.4128574992296066	0.40218789328834	0.7934005819350899	0.35401658090337335	0.36819275987580385	0.733580346552209	0.5047472167333366	0.36097212294496067	0.31127433803547017
0.4591836734693877	0.40497747516398375	0.39474739651762625	0.7863039645106823	0.34636935391652374	0.3593548312071913	0.7267202269586803	0.49661831092261477	0.34667619728377413	0.30389686668824734
0.4693877551020408	0.3972441927010727	0.3874728587826905	0.7794877226649387	0.33922241280731846	0.3504006140034654	0.7198356506108075	0.48829662473693514	0.33452466047176554	0.2968342060152199
0.47959183673469385	0.3889973146286704	0.38036428008353274	0.7720110405672309	0.3323899371069182	0.3425627667368274	0.7126453648336329	0.4808906453323052	0.320228734810579	0.2897726577474017
0.4897959183673469	0.38186567273687766	0.3734354903398011	0.7646402781325741	0.32550028587764435	0.3342597653297361	0.7051004561184685	0.4735167959901682	0.3130807719799857	0.28285572215677574
0.49999999999999994	0.3739122778698989	0.36624393212275436	0.7575498912765811	0.31783876500857633	0.32514274417685163	0.6974699487630996	0.46546821533567884	0.29807005003573983	0.2759743835328432
0.5102040816326531	0.36635508533024197	0.35901088414676313	0.7498613698527716	0.31097770154373927	0.3175839893944856	0.6898883549164191	0.45721078927498515	0.28663330950679056	0.2689818043879936
0.520408163265306	0.3588419152713986	0.35194379520654984	0.7424906074181148	0.30428816466552316	0.3102112962683009	0.6816342003252749	0.4490336883705239	0.27448177269478197	0.2621838961547489
0.5306122448979591	0.3514901609755382	0.3450011755431701	0.7350949227097988	0.29752715837621496	0.3023734490016629	0.6740526064785942	0.441563448840908	0.2644746247319514	0.2556407287144044
0.5408163265306122	0.343991665076966	0.3385149432281798	0.7273503261702565	0.29098056032018293	0.2956054562580675	0.6665810680264622	0.43359519334265106	0.2544674767691208	0.249071975954249
0.5510204081632653	0.3367426299030038	0.33222232978826394	0.7194686571255896	0.28439108061749574	0.2882560208389055	0.6585714809787593	0.4258839783443379	0.24303073624017155	0.24267675840672426
0.5612244897959183	0.32947892056877043	0.3253903494820695	0.7116991383123883	0.2778016009148085	0.2808833277127208	0.6509532020005625	0.41855832409594035	0.23016440314510364	0.23622703300395015
0.5714285714285714	0.32252336860023184	0.31877964789024577	0.7038984666571131	0.2715122927387078	0.27413859267614804	0.6431392689876126	0.4110880845663245	0.2194424588992137	0.22997642813361766
0.5816326530612245	0.3157292323946762	0.31178170854827336	0.6958298805600035	0.2648513436249285	0.26606816833928343	0.635362021106179	0.4034089996305043	0.21157969978556113	0.22370023794347424
0.5918367346938775	0.30856824218234113	0.3049635581617271	0.6876927582103315	0.25853344768439107	0.2593234333027107	0.6268999841031097	0.39634038588205056	0.20300214438884917	0.21759313334512484
0.6020408163265306	0.3014806227713619	0.29883690375758915	0.6797986280288351	0.2522155517438536	0.25222983266079796	0.6186580578891375	0.3891753819461179	0.19228020014295927	0.21141483481338846
0.6122448979591836	0.2944517000014674	0.29289003830887744	0.6718110393211173	0.24575471698113208	0.24564790157338387	0.6102693911491006	0.38186579272896687	0.18441744102930666	0.20546346694432302
0.6224489795918366	0.28740810307130177	0.28724743109242534	0.6634558470769288	0.2390080045740423	0.2393915783842871	0.6020152365579564	0.3751506096679358	0.17869907076483202	0.19938417247620288
0.6326530612244897	0.28061396686574613	0.2811899262865283	0.6550881936959109	0.23281875357347057	0.233018966660077	0.5943358156938993	0.368114125981975	0.1701215153681201	0.19358075449995718
0.6428571428571428	0.2737904823396481	0.2751324214806312	0.6464090118941551	0.2270154373927959	0.22687893200609352	0.5855680692615283	0.36125435763972563	0.1651179413867048	0.18778289854975733
0.6530612244897959	0.267201784377889	0.2688812977996598	0.6376301409977633	0.22098341909662664	0.2205760934029514	0.5768859214693618	0.35445884942246214	0.1579699785561115	0.18208182185275537
0.6632653061224489	0.2604369964928757	0.2621184670917062	0.6285210499753893	0.21539451114922814	0.21362203900317467	0.5686562236325617	0.3468440246116279	0.15368120085775555	0.1763696211036617
0.673469387755102	0.2535401411654218	0.25579819381249397	0.6194306506582595	0.20931961120640366	0.20699359250171526	0.5602553285153528	0.33987180105065307	0.1451036454610436	0.1707097033993991
0.6836734693877551	0.24681937576122207	0.2495194102922262	0.610464862709425	0.20337335620354488	0.2008535578477318	0.5515976374775303	0.3326746670522274	0.14224446032880628	0.1653256621870109
0.6938775510204082	0.23980512715159874	0.24286721894145796	0.6009943987189952	0.1977987421383648	0.19576012000976822	0.5424508113528254	0.32517229746011855	0.1343817012151537	0.15982926804849643
0.7040816326530611	0.23309903590767017	0.2364224763854122	0.5915613181390538	0.19190966266437964	0.18896886955915015	0.5330961028161952	0.3184571143990875	0.12794853466761974	0.1543039513745435
0.7142857142857142	0.22618750641994512	0.22983943463288478	0.5819163982330108	0.18590623213264723	0.18254974242089472	0.5239615050686623	0.31137243561938727	0.1222301644031451	0.14888765041108934
0.7244897959183673	0.2193786960541183	0.22354682119296887	0.5719911027483038	0.1798885077186964	0.17682834649331922	0.5139464641647407	0.304384147027166	0.11436740528949249	0.14348136109451773
0.7346938775510203	0.21223238000205438	0.21742016678883094	0.5618664290743245	0.17398513436249285	0.17064179642529043	0.5046039840052826	0.29749224862242357	0.10578984989278056	0.13817073862593485
0.7448979591836734	0.2048659515459228	0.2115701107776564	0.5515984523268058	0.16816752429959977	0.16508320444687358	0.49457671472418896	0.290230854499012	0.10150107219442459	0.13293242249594805
0.7551020408163265	0.19760224221168943	0.2045998312749803	0.54138655069502	0.16240708976558033	0.15938506622632076	0.4841703657507612	0.28296946037560045	0.09649749821300929	0.12773304054828227
0.7653061224489796	0.1908081060061338	0.19819657847787905	0.5307634315478601	0.15656089193825043	0.15275661972486132	0.47364173300561285	0.27594904172088613	0.08577555396711938	0.12242241807969938
0.7755102040816326	0.18348570003081574	0.19150289736816628	0.5198786285272805	0.1510720411663808	0.1472445431604898	0.4635777785930029	0.2683020868475589	0.07862759113652609	0.11732204019564983
0.7857142857142857	0.17633938397875182	0.1855422019998064	0.5091745119907289	0.145368782161235	0.14149988952589165	0.4527067512870367	0.2608479123491895	0.07147962830593281	0.11218161572407011
0.7959183673469387	0.16876751727882372	0.17879320121150097	0.4980841002124624	0.1394082332761578	0.13610410149663343	0.4413465888941879	0.25355438816328496	0.06647605432451752	0.10696888491389428
0.8061224489795917	0.16166522370757333	0.17214100986073272	0.48668216001345804	0.13317610062893082	0.12975474747944601	0.4298396859752742	0.24568252285250694	0.06075768406004289	0.10183291006315125
0.8163265306122448	0.15424009861035703	0.16515690043840844	0.4744764764889501	0.12755860491709547	0.12417289779400649	0.4177213641977573	0.23826047841663053	0.057183702644746245	0.0968437727000188
0.8265306122448979	0.1470937825582931	0.15894726651638155	0.46231440694334547	0.1217409948542024	0.11856779040154432	0.40584760996368174	0.23061352354330328	0.054324517512508934	0.09186353457855972
0.836734693877551	0.1400648597883986	0.15244720428174313	0.44999034261895715	0.11635220125786164	0.11342783714953543	0.3935580909057559	0.2226773981075393	0.05218012866333095	0.08683657543831547
0.846938775510204	0.13310930781986	0.14596097196675287	0.4362893226749076	0.11097770154373927	0.10810182224134522	0.3809261772870122	0.2152553536716629	0.04860614724803431	0.08191084517210577
0.8571428571428571	0.12518526127342364	0.1388247334282988	0.4222954660153646	0.10493138936535162	0.10268277650506437	0.36767061643249327	0.20747987854836378	0.04503216583273767	0.07707188251221143
0.8673469387755102	0.11742263048997022	0.13221403183647504	0.40788416127203286	0.09897084048027444	0.09705441140557952	0.3542560866747374	0.19935097273764196	0.04145818441744103	0.07219732288562361
0.8775510204081632	0.11021761779682157	0.1252990720123916	0.39327970890784364	0.0930817610062893	0.09072831509541475	0.3391418124900644	0.19151123748935692	0.034310221586847746	0.06718927463393526
0.8877551020408162	0.10258705445580876	0.11835645234901185	0.3777282101446115	0.08756432246998284	0.08498366146081658	0.3245655869009624	0.18273973042877567	0.03002144388849178	0.06227133120418976
0.8979591836734693	0.09542606424347366	0.11106808469442793	0.3608184474669624	0.08143224699828473	0.07879711139278779	0.30894994925223473	0.1739039632432085	0.028591851322373123	0.057330027265051674
0.9081632653061223	0.08782484922300321	0.10322652025391732	0.342893102137708	0.07582904516866781	0.07258730361773633	0.29274734949924797	0.16423281443282406	0.02644746247319514	0.05237537446340354
0.9183673469387754	0.08022363420253276	0.09498388814360989	0.32418893575660906	0.07001143510577473	0.06695893851825148	0.2753585971605708	0.1547223159349045	0.02501786990707648	0.04751082648369826
0.9285714285714285	0.07253437422043524	0.08676891587259879	0.30455018411329665	0.06357918810749	0.06014443036061075	0.25685706249923573	0.1440069400934985	0.02215868477483917	0.042583983812279395
0.9387755102040816	0.06509457496294775	0.07790393737812383	0.282537585903962	0.057918810748999426	0.05356249927319665	0.2373405725326192	0.13340401947081787	0.01858470335954253	0.03768606367629898
0.9489795918367346	0.05711183177542665	0.06920491791942689	0.2591168792328924	0.05142938822184105	0.04716662984196388	0.21565965980654708	0.12137131106720002	0.017155110793423873	0.0327136123913041
0.9591836734693877	0.048952998664651415	0.06040908902319277	0.232749113701643	0.04481132075471698	0.039561359645552546	0.19230345940790197	0.10890484681992707	0.014295925661186561	0.027778982883421045
0.9693877551020408	0.04011915418140197	0.05075580510877232	0.20289222985812996	0.03756432246998285	0.03174677008593723	0.1665627254607041	0.09444631869808987	0.012151536812008578	0.022679717404580663
0.9795918367346939	0.031754882826830234	0.04049400472983252	0.16794497161976088	0.030388793596340766	0.02397869594036724	0.13798500800958705	0.0789274985139846	0.008577555396711936	0.0175025835610983
0.9897959183673468	0.02245146521490308	0.029748157163206883	0.12649923052480078	0.022684391080617497	0.015466375170071982	0.10407571811144943	0.06112744389287837	0.007147962830593281	0.012413329729140455
1.0	0.012839890237281172	0.018200174256987566	0.07843662577336931	0.014665523156089193	0.008535578477317922	0.06533621923034594	0.04128713030346844	0.004288777698355968	0.007426417176426354
