# Supplementary material for: Prediction of m6A and m5C at single-molecule resolution reveals a transcriptome-wide co-occurrence of RNA modifications
Source: Nat Commun. 2024 May 9;15:3899. doi: 10.1038/s41467-024-47953-7 (PMC11082244; doi:10.1038/s41467-024-47953-7)
Supplement: Supplementary file 16 — Source Data [file 41467_2024_47953_MOESM16_ESM.zip › source_data_2024_04_07/Figure_3_b.csv]

sample	model	junc_dist	ns	sig	ratio
WT	m6a	-399	1166	9	0.007659574468085106
WT	m6a	-398	1108	8	0.007168458781362007
WT	m6a	-397	1160	11	0.009393680614859094
WT	m6a	-396	1128	4	0.0035335689045936395
WT	m6a	-395	1096	8	0.007246376811594203
WT	m6a	-394	1070	7	0.0064995357474466105
WT	m6a	-393	1106	10	0.008960573476702509
WT	m6a	-392	1074	9	0.008310249307479225
WT	m6a	-391	1094	10	0.009057971014492754
WT	m6a	-390	1136	9	0.007860262008733625
WT	m6a	-389	1099	12	0.010801080108010801
WT	m6a	-388	1124	17	0.014899211218229623
WT	m6a	-387	1116	13	0.011514614703277236
WT	m6a	-386	1103	8	0.0072007200720072
WT	m6a	-385	1089	4	0.0036596523330283625
WT	m6a	-384	1104	7	0.0063006300630063005
WT	m6a	-383	1168	6	0.005110732538330494
WT	m6a	-382	1074	7	0.0064754856614246065
WT	m6a	-381	1114	11	0.009777777777777778
WT	m6a	-380	1165	14	0.011874469889737066
WT	m6a	-379	1151	6	0.005185825410544511
WT	m6a	-378	1134	13	0.011333914559721011
WT	m6a	-377	1168	17	0.014345991561181435
WT	m6a	-376	1174	16	0.013445378151260505
WT	m6a	-375	1148	5	0.004336513443191674
WT	m6a	-374	1209	8	0.00657354149548069
WT	m6a	-373	1124	8	0.007067137809187279
WT	m6a	-372	1116	9	0.008
WT	m6a	-371	1167	8	0.006808510638297872
WT	m6a	-370	1104	14	0.012522361359570662
WT	m6a	-369	1144	3	0.0026155187445510027
WT	m6a	-368	1221	9	0.007317073170731708
WT	m6a	-367	1140	6	0.005235602094240838
WT	m6a	-366	1165	7	0.005972696245733789
WT	m6a	-365	1228	10	0.008077544426494346
WT	m6a	-364	1050	6	0.005681818181818182
WT	m6a	-363	1090	8	0.007285974499089253
WT	m6a	-362	1208	10	0.008210180623973728
WT	m6a	-361	1145	15	0.01293103448275862
WT	m6a	-360	1159	10	0.00855431993156544
WT	m6a	-359	1254	12	0.009478672985781991
WT	m6a	-358	1212	4	0.003289473684210526
WT	m6a	-357	1221	7	0.005700325732899023
WT	m6a	-356	1209	11	0.009016393442622951
WT	m6a	-355	1173	8	0.006773920406435224
WT	m6a	-354	1122	13	0.01145374449339207
WT	m6a	-353	1135	9	0.007867132867132868
WT	m6a	-352	1200	11	0.009083402146985962
WT	m6a	-351	1226	9	0.0072874493927125505
WT	m6a	-350	1217	8	0.006530612244897959
WT	m6a	-349	1206	8	0.006589785831960461
WT	m6a	-348	1239	15	0.011961722488038277
WT	m6a	-347	1165	8	0.0068201193520886615
WT	m6a	-346	1256	9	0.0071146245059288534
WT	m6a	-345	1268	5	0.003927729772191673
WT	m6a	-344	1265	15	0.01171875
WT	m6a	-343	1200	8	0.006622516556291391
WT	m6a	-342	1224	9	0.0072992700729927005
WT	m6a	-341	1310	17	0.01281085154483798
WT	m6a	-340	1236	6	0.004830917874396135
WT	m6a	-339	1202	6	0.004966887417218543
WT	m6a	-338	1224	11	0.008906882591093117
WT	m6a	-337	1179	10	0.008410428931875526
WT	m6a	-336	1181	8	0.00672834314550042
WT	m6a	-335	1338	4	0.0029806259314456036
WT	m6a	-334	1262	7	0.005516154452324665
WT	m6a	-333	1324	4	0.0030120481927710845
WT	m6a	-332	1351	14	0.010256410256410256
WT	m6a	-331	1242	12	0.009569377990430622
WT	m6a	-330	1264	10	0.007849293563579277
WT	m6a	-329	1340	6	0.004457652303120356
WT	m6a	-328	1270	11	0.00858704137392662
WT	m6a	-327	1306	6	0.004573170731707317
WT	m6a	-326	1244	9	0.007182761372705506
WT	m6a	-325	1274	13	0.010101010101010102
WT	m6a	-324	1248	9	0.007159904534606206
WT	m6a	-323	1319	13	0.00975975975975976
WT	m6a	-322	1302	10	0.007621951219512195
WT	m6a	-321	1262	8	0.006299212598425197
WT	m6a	-320	1387	13	0.009285714285714286
WT	m6a	-319	1293	9	0.0069124423963133645
WT	m6a	-318	1310	11	0.008327024981074944
WT	m6a	-317	1395	9	0.00641025641025641
WT	m6a	-316	1300	10	0.007633587786259542
WT	m6a	-315	1266	15	0.0117096018735363
WT	m6a	-314	1348	10	0.007363770250368188
WT	m6a	-313	1292	11	0.00844205679201842
WT	m6a	-312	1365	15	0.010869565217391304
WT	m6a	-311	1325	19	0.014136904761904762
WT	m6a	-310	1349	8	0.0058953574060427415
WT	m6a	-309	1335	8	0.005956813104988831
WT	m6a	-308	1345	17	0.012481644640234948
WT	m6a	-307	1269	14	0.010911925175370226
WT	m6a	-306	1372	11	0.007953723788864787
WT	m6a	-305	1419	4	0.0028109627547434997
WT	m6a	-304	1340	12	0.008875739644970414
WT	m6a	-303	1387	14	0.009992862241256246
WT	m6a	-302	1359	10	0.007304601899196494
WT	m6a	-301	1477	6	0.004045853000674309
WT	m6a	-300	1356	6	0.004405286343612335
WT	m6a	-299	1378	8	0.005772005772005772
WT	m6a	-298	1315	13	0.009789156626506024
WT	m6a	-297	1337	6	0.004467609828741623
WT	m6a	-296	1324	12	0.008982035928143712
WT	m6a	-295	1342	10	0.0073964497041420114
WT	m6a	-294	1407	6	0.004246284501061571
WT	m6a	-293	1360	7	0.005120702267739576
WT	m6a	-292	1361	11	0.008017492711370262
WT	m6a	-291	1479	8	0.005379959650302623
WT	m6a	-290	1365	15	0.010869565217391304
WT	m6a	-289	1471	4	0.002711864406779661
WT	m6a	-288	1385	11	0.007879656160458453
WT	m6a	-287	1453	16	0.010891763104152484
WT	m6a	-286	1357	12	0.008765522279035792
WT	m6a	-285	1414	11	0.0077192982456140355
WT	m6a	-284	1400	15	0.01060070671378092
WT	m6a	-283	1380	12	0.008620689655172414
WT	m6a	-282	1481	13	0.008701472556894244
WT	m6a	-281	1381	14	0.01003584229390681
WT	m6a	-280	1390	11	0.007851534618129907
WT	m6a	-279	1454	7	0.004791238877481177
WT	m6a	-278	1403	9	0.006373937677053824
WT	m6a	-277	1424	9	0.00628053035589672
WT	m6a	-276	1400	12	0.0084985835694051
WT	m6a	-275	1506	17	0.011162179908076166
WT	m6a	-274	1357	13	0.00948905109489051
WT	m6a	-273	1393	17	0.012056737588652482
WT	m6a	-272	1490	9	0.00600400266844563
WT	m6a	-271	1436	8	0.00554016620498615
WT	m6a	-270	1396	13	0.009226401703335699
WT	m6a	-269	1571	12	0.007580543272267846
WT	m6a	-268	1466	16	0.010796221322537112
WT	m6a	-267	1483	12	0.008026755852842809
WT	m6a	-266	1486	12	0.00801068090787717
WT	m6a	-265	1468	12	0.008108108108108109
WT	m6a	-264	1492	11	0.007318695941450432
WT	m6a	-263	1480	15	0.010033444816053512
WT	m6a	-262	1495	8	0.0053226879574184965
WT	m6a	-261	1501	16	0.01054713249835201
WT	m6a	-260	1485	13	0.008678237650200267
WT	m6a	-259	1495	15	0.009933774834437087
WT	m6a	-258	1558	6	0.0038363171355498722
WT	m6a	-257	1536	17	0.010946555054732776
WT	m6a	-256	1487	14	0.009327115256495669
WT	m6a	-255	1468	12	0.008108108108108109
WT	m6a	-254	1592	15	0.009334163036714374
WT	m6a	-253	1583	10	0.006277463904582548
WT	m6a	-252	1527	15	0.009727626459143969
WT	m6a	-251	1561	7	0.004464285714285714
WT	m6a	-250	1493	12	0.007973421926910298
WT	m6a	-249	1682	8	0.004733727810650888
WT	m6a	-248	1704	19	0.011027278003482298
WT	m6a	-247	1515	8	0.005252790544977019
WT	m6a	-246	1622	16	0.009768009768009768
WT	m6a	-245	1627	12	0.007321537522879805
WT	m6a	-244	1577	22	0.013758599124452783
WT	m6a	-243	1612	12	0.007389162561576354
WT	m6a	-242	1539	10	0.006455777921239509
WT	m6a	-241	1591	6	0.003757044458359424
WT	m6a	-240	1605	13	0.008034610630407911
WT	m6a	-239	1688	21	0.012287887653598596
WT	m6a	-238	1618	12	0.007361963190184049
WT	m6a	-237	1671	13	0.007719714964370546
WT	m6a	-236	1738	25	0.014180374361883154
WT	m6a	-235	1631	13	0.007907542579075427
WT	m6a	-234	1644	12	0.007246376811594203
WT	m6a	-233	1672	13	0.00771513353115727
WT	m6a	-232	1647	12	0.007233273056057866
WT	m6a	-231	1717	21	0.012082853855005753
WT	m6a	-230	1773	14	0.00783435926133184
WT	m6a	-229	1663	14	0.008348240906380441
WT	m6a	-228	1817	14	0.007646095030038231
WT	m6a	-227	1781	15	0.008351893095768375
WT	m6a	-226	1751	18	0.010175240248728096
WT	m6a	-225	1783	27	0.014917127071823204
WT	m6a	-224	1868	12	0.006382978723404255
WT	m6a	-223	1750	10	0.005681818181818182
WT	m6a	-222	1877	9	0.004772004241781549
WT	m6a	-221	1853	24	0.012786361214704315
WT	m6a	-220	1680	6	0.0035587188612099642
WT	m6a	-219	1928	10	0.005159958720330237
WT	m6a	-218	1932	11	0.005661348430262481
WT	m6a	-217	1894	9	0.004729374671571204
WT	m6a	-216	1860	18	0.009584664536741214
WT	m6a	-215	1950	20	0.01015228426395939
WT	m6a	-214	1916	7	0.003640145605824233
WT	m6a	-213	1990	16	0.007976071784646061
WT	m6a	-212	1956	14	0.007106598984771574
WT	m6a	-211	1800	18	0.009900990099009901
WT	m6a	-210	2068	9	0.004333172845450169
WT	m6a	-209	2061	22	0.01056168987037926
WT	m6a	-208	2090	10	0.004761904761904762
WT	m6a	-207	2128	10	0.004677268475210477
WT	m6a	-206	2194	15	0.006790402897238569
WT	m6a	-205	1911	10	0.0052056220718375845
WT	m6a	-204	2163	9	0.004143646408839779
WT	m6a	-203	2146	13	0.006021306160259379
WT	m6a	-202	2056	4	0.001941747572815534
WT	m6a	-201	2248	19	0.008381120423467137
WT	m6a	-200	2279	9	0.003933566433566434
WT	m6a	-199	2084	13	0.00619933237958989
WT	m6a	-198	2313	10	0.004304778303917348
WT	m6a	-197	2238	10	0.004448398576512456
WT	m6a	-196	2091	13	0.006178707224334601
WT	m6a	-195	2347	15	0.006350550381033023
WT	m6a	-194	2441	16	0.006512006512006512
WT	m6a	-193	2254	7	0.0030959752321981426
WT	m6a	-192	2416	15	0.006170300287947347
WT	m6a	-191	2536	17	0.006658832745789268
WT	m6a	-190	2285	15	0.006521739130434782
WT	m6a	-189	2548	11	0.0042985541227041815
WT	m6a	-188	2645	10	0.003766478342749529
WT	m6a	-187	2454	7	0.0028443722064201544
WT	m6a	-186	2782	20	0.007137758743754461
WT	m6a	-185	2619	11	0.004182509505703422
WT	m6a	-184	2474	9	0.003624647603705195
WT	m6a	-183	2700	7	0.0025858884373845584
WT	m6a	-182	2717	15	0.005490483162518302
WT	m6a	-181	2755	14	0.005055976886962802
WT	m6a	-180	2758	18	0.006484149855907781
WT	m6a	-179	2971	19	0.006354515050167224
WT	m6a	-178	2666	16	0.005965697240865026
WT	m6a	-177	3007	16	0.005292755540853457
WT	m6a	-176	2924	12	0.004087193460490463
WT	m6a	-175	2735	7	0.002552881108679796
WT	m6a	-174	3057	6	0.0019588638589618022
WT	m6a	-173	3090	10	0.0032258064516129032
WT	m6a	-172	2959	13	0.004374158815612382
WT	m6a	-171	3232	23	0.00706605222734255
WT	m6a	-170	3297	6	0.0018165304268846503
WT	m6a	-169	2995	12	0.0039906883937479215
WT	m6a	-168	3360	11	0.003263126668644319
WT	m6a	-167	3281	11	0.003341433778857837
WT	m6a	-166	3097	13	0.004180064308681672
WT	m6a	-165	3339	12	0.0035810205908683975
WT	m6a	-164	3454	14	0.004036908881199538
WT	m6a	-163	3273	10	0.003045994517209869
WT	m6a	-162	3611	16	0.0044113592500689275
WT	m6a	-161	3703	9	0.0024245689655172415
WT	m6a	-160	3422	5	0.0014590020426028597
WT	m6a	-159	3840	12	0.003115264797507788
WT	m6a	-158	3700	17	0.0045735808447672855
WT	m6a	-157	3488	15	0.004282043962318013
WT	m6a	-156	3900	9	0.0023023791250959325
WT	m6a	-155	3900	17	0.004340056165432729
WT	m6a	-154	3620	4	0.0011037527593818985
WT	m6a	-153	4109	18	0.004361521686455052
WT	m6a	-152	4119	15	0.00362844702467344
WT	m6a	-151	3773	13	0.003433703116745906
WT	m6a	-150	4144	19	0.004564016334374249
WT	m6a	-149	4424	19	0.0042763898266936756
WT	m6a	-148	4051	14	0.0034440344403444036
WT	m6a	-147	4348	16	0.0036663611365719525
WT	m6a	-146	4387	11	0.0025011368804001817
WT	m6a	-145	4109	14	0.003395585738539898
WT	m6a	-144	4607	11	0.0023819835426591596
WT	m6a	-143	4618	12	0.002591792656587473
WT	m6a	-142	4296	15	0.003479471120389701
WT	m6a	-141	4910	10	0.0020325203252032522
WT	m6a	-140	4770	9	0.0018832391713747645
WT	m6a	-139	4433	10	0.0022507314877335135
WT	m6a	-138	4921	13	0.00263477908390758
WT	m6a	-137	5079	20	0.003922337713277113
WT	m6a	-136	4568	12	0.0026200873362445414
WT	m6a	-135	5225	11	0.0021008403361344537
WT	m6a	-134	5224	25	0.004762811964183654
WT	m6a	-133	4743	5	0.0010530749789385003
WT	m6a	-132	5456	16	0.0029239766081871343
WT	m6a	-131	5640	15	0.002652519893899204
WT	m6a	-130	4917	7	0.001421608448415922
WT	m6a	-129	5759	13	0.0022522522522522522
WT	m6a	-128	5741	12	0.0020858682426560054
WT	m6a	-127	5243	15	0.0028527957398250285
WT	m6a	-126	5851	10	0.0017061934823408974
WT	m6a	-125	5969	11	0.0018394648829431438
WT	m6a	-124	5501	4	7.266121707538601e-4
WT	m6a	-123	6142	15	0.002436251421146662
WT	m6a	-122	6123	13	0.00211864406779661
WT	m6a	-121	5532	10	0.001804402742692169
WT	m6a	-120	6519	10	0.001531628120692296
WT	m6a	-119	6289	22	0.0034859768657898907
WT	m6a	-118	5634	9	0.001594896331738437
WT	m6a	-117	6530	8	0.001223615784643622
WT	m6a	-116	6605	7	0.001058681185722928
WT	m6a	-115	5961	15	0.0025100401606425703
WT	m6a	-114	7027	15	0.0021300766827605793
WT	m6a	-113	6899	12	0.0017363623209376356
WT	m6a	-112	6153	9	0.0014605647517039922
WT	m6a	-111	7123	15	0.0021014289717007566
WT	m6a	-110	7146	4	5.594405594405594e-4
WT	m6a	-109	6504	7	0.0010751036707111043
WT	m6a	-108	7350	15	0.002036659877800407
WT	m6a	-107	7535	6	7.956504442381647e-4
WT	m6a	-106	6668	5	7.492881762325791e-4
WT	m6a	-105	7644	7	9.149130832570906e-4
WT	m6a	-104	7683	8	0.0010401768300611104
WT	m6a	-103	7119	15	0.0021026072329688814
WT	m6a	-102	8002	9	0.0011234552490325801
WT	m6a	-101	7765	13	0.001671380817690923
WT	m6a	-100	7223	5	6.91754288876591e-4
WT	m6a	-99	8345	11	0.0013164193393968406
WT	m6a	-98	8233	17	0.0020606060606060605
WT	m6a	-97	7563	6	7.927070947284979e-4
WT	m6a	-96	8538	14	0.001637043966323667
WT	m6a	-95	8453	9	0.0010635783502718035
WT	m6a	-94	7710	9	0.001165954139137194
WT	m6a	-93	8541	17	0.0019864454311755084
WT	m6a	-92	8569	6	6.997084548104956e-4
WT	m6a	-91	7887	9	0.0011398176291793312
WT	m6a	-90	9061	8	8.821259234755762e-4
WT	m6a	-89	9015	7	7.758811793393926e-4
WT	m6a	-88	7996	5	6.249218847644045e-4
WT	m6a	-87	9221	9	9.750812567713976e-4
WT	m6a	-86	9336	2	2.1417862497322766e-4
WT	m6a	-85	8394	9	0.0010710460549803642
WT	m6a	-84	9473	5	5.275374551593163e-4
WT	m6a	-83	9495	14	0.0014722894100326006
WT	m6a	-82	8546	6	7.015902712815715e-4
WT	m6a	-81	10038	8	7.963368504877563e-4
WT	m6a	-80	9635	8	8.296173390023851e-4
WT	m6a	-79	8698	14	0.0016069788797061523
WT	m6a	-78	9958	6	6.021678040947411e-4
WT	m6a	-77	9817	4	4.072904999490887e-4
WT	m6a	-76	8817	5	5.667649059170256e-4
WT	m6a	-75	10361	10	9.642271719217047e-4
WT	m6a	-74	10542	8	7.582938388625592e-4
WT	m6a	-73	8960	12	0.0013374944271065537
WT	m6a	-72	10651	10	9.379983116030392e-4
WT	m6a	-71	10322	6	5.809450038729666e-4
WT	m6a	-70	9471	16	0.00168651839359123
WT	m6a	-69	10803	8	7.39987050226621e-4
WT	m6a	-68	10595	3	2.8307227778826195e-4
WT	m6a	-67	9419	8	8.48626286199215e-4
WT	m6a	-66	10877	11	0.0010102865540044085
WT	m6a	-65	10601	6	5.656641840294145e-4
WT	m6a	-64	9612	6	6.238303181534623e-4
WT	m6a	-63	11111	7	6.296096420219464e-4
WT	m6a	-62	10711	8	7.463382778244239e-4
WT	m6a	-61	9822	7	7.121782480415098e-4
WT	m6a	-60	11483	13	0.0011308281141266527
WT	m6a	-59	11197	9	8.031411743708727e-4
WT	m6a	-58	9949	3	3.014469453376206e-4
WT	m6a	-57	11579	12	0.0010352859977568803
WT	m6a	-56	11230	11	9.785606262788008e-4
WT	m6a	-55	9961	3	3.0108390204737056e-4
WT	m6a	-54	11599	9	7.753273604410751e-4
WT	m6a	-53	11112	4	3.598416696653472e-4
WT	m6a	-52	9947	5	5.024115755627009e-4
WT	m6a	-51	11596	7	6.032922520037921e-4
WT	m6a	-50	11450	4	3.4922297887200976e-4
WT	m6a	-49	10325	4	3.8725917320166524e-4
WT	m6a	-48	11879	6	5.048380311316786e-4
WT	m6a	-47	11279	6	5.316792202038103e-4
WT	m6a	-46	10279	8	7.776805677068144e-4
WT	m6a	-45	11957	5	4.179903026249791e-4
WT	m6a	-44	11589	11	9.482758620689655e-4
WT	m6a	-43	10689	6	5.610098176718093e-4
WT	m6a	-42	12020	3	2.495217499792065e-4
WT	m6a	-41	11630	7	6.015296038497895e-4
WT	m6a	-40	10615	5	4.7080979284369113e-4
WT	m6a	-39	12027	8	6.647278770253427e-4
WT	m6a	-38	11796	8	6.777363605557439e-4
WT	m6a	-37	10590	14	0.0013202565069784986
WT	m6a	-36	12227	6	4.904765797433173e-4
WT	m6a	-35	11718	8	6.822445846836091e-4
WT	m6a	-34	10810	6	5.547337278106509e-4
WT	m6a	-33	12039	7	5.811057612485472e-4
WT	m6a	-32	11640	4	3.4352456200618345e-4
WT	m6a	-31	10575	4	3.781075716041214e-4
WT	m6a	-30	12168	4	3.2862306933946765e-4
WT	m6a	-29	11977	4	3.338619480844671e-4
WT	m6a	-28	10895	3	2.752798678656634e-4
WT	m6a	-27	12244	5	4.081965874765287e-4
WT	m6a	-26	11864	3	2.528018875874273e-4
WT	m6a	-25	10612	3	2.826189354686764e-4
WT	m6a	-24	11950	6	5.018400802944129e-4
WT	m6a	-23	11799	5	4.235852253473399e-4
WT	m6a	-22	10802	11	0.001017293997965412
WT	m6a	-21	12373	2	1.6161616161616162e-4
WT	m6a	-20	12028	3	2.493558307705095e-4
WT	m6a	-19	10939	3	2.7417291171632244e-4
WT	m6a	-18	12430	7	5.628366969526413e-4
WT	m6a	-17	11954	2	1.6728002676480428e-4
WT	m6a	-16	10661	5	4.687792987061691e-4
WT	m6a	-15	11940	2	1.6747613465081226e-4
WT	m6a	-14	11653	4	3.4314146006691256e-4
WT	m6a	-13	10603	6	5.655575454802526e-4
WT	m6a	-12	12308	9	7.306974100836243e-4
WT	m6a	-11	11730	6	5.112474437627812e-4
WT	m6a	-10	10892	4	3.671071953010279e-4
WT	m6a	-9	12417	6	4.829751267809708e-4
WT	m6a	-8	11677	13	0.0011120615911035072
WT	m6a	-7	10973	7	6.375227686703097e-4
WT	m6a	-6	12619	8	6.335629999208046e-4
WT	m6a	-5	11687	4	3.421435292105038e-4
WT	m6a	-4	10864	2	1.8406037180195104e-4
WT	m6a	-3	11449	4	3.4925347070636516e-4
WT	m6a	-2	10651	2	1.8774054257016804e-4
WT	m6a	-1	10904	NA	NA
WT	m6a	1	10025	4	3.988433542726094e-4
WT	m6a	2	3978	NA	NA
WT	m6a	3	27285	11	4.02989449003517e-4
WT	m6a	4	14507	8	5.511539786427833e-4
WT	m6a	5	12197	5	4.097688903458449e-4
WT	m6a	6	12841	7	5.448318804483188e-4
WT	m6a	7	12092	11	9.088655705197058e-4
WT	m6a	8	10612	3	2.826189354686764e-4
WT	m6a	9	11904	6	5.037783375314861e-4
WT	m6a	10	11715	2	1.7069215669539986e-4
WT	m6a	11	10515	5	4.752851711026616e-4
WT	m6a	12	12008	8	6.657789613848203e-4
WT	m6a	13	11306	6	5.304101838755304e-4
WT	m6a	14	10280	8	7.776049766718507e-4
WT	m6a	15	11942	3	2.511511092507325e-4
WT	m6a	16	11404	3	2.6299640571578853e-4
WT	m6a	17	10074	3	2.9770765108663293e-4
WT	m6a	18	11605	3	2.5844245348035836e-4
WT	m6a	19	11416	3	2.6272002802346965e-4
WT	m6a	20	10127	2	1.9745285813012144e-4
WT	m6a	21	11541	3	2.598752598752599e-4
WT	m6a	22	11337	5	4.4083935813789456e-4
WT	m6a	23	10224	3	2.933411557641537e-4
WT	m6a	24	11666	3	2.5709143885508615e-4
WT	m6a	25	11082	6	5.411255411255411e-4
WT	m6a	26	9960	4	4.014452027298274e-4
WT	m6a	27	11443	5	4.3675751222921035e-4
WT	m6a	28	11076	8	7.217610970768675e-4
WT	m6a	29	9944	6	6.030150753768845e-4
WT	m6a	30	11501	5	4.3455588388666784e-4
WT	m6a	31	11081	3	2.7066041140382533e-4
WT	m6a	32	9854	7	7.098671534327148e-4
WT	m6a	33	11267	2	1.7747803709290975e-4
WT	m6a	34	11265	7	6.210078069552874e-4
WT	m6a	35	9785	7	7.148692810457516e-4
WT	m6a	36	11676	4	3.4246575342465754e-4
WT	m6a	37	11051	3	2.7139497014655326e-4
WT	m6a	38	9546	2	2.0946795140343527e-4
WT	m6a	39	11201	2	1.785236097473891e-4
WT	m6a	40	10919	2	1.831334126911455e-4
WT	m6a	41	9461	3	3.1699070160608623e-4
WT	m6a	42	11113	3	2.6988125224901044e-4
WT	m6a	43	10837	NA	NA
WT	m6a	44	9521	4	4.199475065616798e-4
WT	m6a	45	11202	7	6.244981711124989e-4
WT	m6a	46	10677	6	5.616399887672002e-4
WT	m6a	47	9476	2	2.1101498206372652e-4
WT	m6a	48	11025	1	9.069472156720479e-5
WT	m6a	49	10757	9	8.359650752368568e-4
WT	m6a	50	9608	5	5.201289919900135e-4
WT	m6a	51	10635	1	9.40203083866115e-5
WT	m6a	52	10576	8	7.558578987150416e-4
WT	m6a	53	9180	4	4.3554006968641115e-4
WT	m6a	54	10709	1	9.337068160597572e-5
WT	m6a	55	10262	4	3.896356906292616e-4
WT	m6a	56	9095	5	0.00054945054945054945
WT	m6a	57	10516	5	4.7523999619808005e-4
WT	m6a	58	10133	5	4.931939238508582e-4
WT	m6a	59	8969	4	4.457817898138861e-4
WT	m6a	60	10418	3	2.878802418194031e-4
WT	m6a	61	10036	5	4.979583706802111e-4
WT	m6a	62	8769	4	4.559443747862761e-4
WT	m6a	63	10049	7	6.961018297533811e-4
WT	m6a	64	9805	3	3.058727569331158e-4
WT	m6a	65	8516	4	4.6948356807511736e-4
WT	m6a	66	9980	9	9.009910901992192e-4
WT	m6a	67	9457	8	8.452192287374538e-4
WT	m6a	68	8551	4	4.67562828755114e-4
WT	m6a	69	9638	1	1.0374520178441747e-4
WT	m6a	70	9358	1	1.0684902233144567e-4
WT	m6a	71	8263	NA	NA
WT	m6a	72	9583	10	0.0010424267695194412
WT	m6a	73	9259	4	4.3182554248083775e-4
WT	m6a	74	8011	4	4.990642545227698e-4
WT	m6a	75	9157	6	6.548073774964531e-4
WT	m6a	76	8868	11	0.0012388782520554116
WT	m6a	77	7695	2	2.598414966870209e-4
WT	m6a	78	8802	7	7.946418435690771e-4
WT	m6a	79	8561	6	7.003618536243726e-4
WT	m6a	80	7618	3	3.936491274111009e-4
WT	m6a	81	8597	3	3.488372093023256e-4
WT	m6a	82	8386	5	5.95876534382076e-4
WT	m6a	83	7303	3	4.106214070626882e-4
WT	m6a	84	8269	3	3.6266924564796907e-4
WT	m6a	85	8082	4	4.946821667078902e-4
WT	m6a	86	7043	3	4.257734885041158e-4
WT	m6a	87	8139	1	1.2285012285012285e-4
WT	m6a	88	7779	6	7.707129094412332e-4
WT	m6a	89	6841	6	8.762961881115817e-4
WT	m6a	90	7751	8	0.0010310607036989304
WT	m6a	91	7647	3	3.92156862745098e-4
WT	m6a	92	6772	3	4.4280442804428045e-4
WT	m6a	93	7691	2	2.599766021058105e-4
WT	m6a	94	7184	4	5.564830272676684e-4
WT	m6a	95	6520	7	0.001072468208978091
WT	m6a	96	7287	1	1.3721185510428101e-4
WT	m6a	97	7011	2	2.8518465706544986e-4
WT	m6a	98	6290	3	4.767201652629906e-4
WT	m6a	99	6763	3	4.433934377771209e-4
WT	m6a	100	6739	7	0.0010376519418914913
WT	m6a	101	5982	9	0.0015022533800701052
WT	m6a	102	6766	7	0.001033515428908903
WT	m6a	103	6381	9	0.0014084507042253522
WT	m6a	104	5758	NA	NA
WT	m6a	105	6362	7	0.0010990736379337415
WT	m6a	106	6319	3	4.745333755140778e-4
WT	m6a	107	5431	4	7.359705611775528e-4
WT	m6a	108	6142	5	8.134049129656743e-4
WT	m6a	109	5899	4	6.77621548365238e-4
WT	m6a	110	5219	3	5.744925315970893e-4
WT	m6a	111	5848	2	3.418803418803419e-4
WT	m6a	112	5676	3	5.282620179609086e-4
WT	m6a	113	4960	3	6.044731009470078e-4
WT	m6a	114	5535	3	5.417118093174431e-4
WT	m6a	115	5230	6	0.001145912910618793
WT	m6a	116	4576	1	2.1848372296263927e-4
WT	m6a	117	5325	6	0.0011254924029262803
WT	m6a	118	5053	2	3.956478733926805e-4
WT	m6a	119	4519	7	0.0015466195315952276
WT	m6a	120	4981	4	8.024072216649949e-4
WT	m6a	121	4769	4	8.380473496752566e-4
WT	m6a	122	4398	1	2.2732439190725165e-4
WT	m6a	123	4971	8	0.0016067483430407712
WT	m6a	124	4624	3	6.483682731791658e-4
WT	m6a	125	4015	4	9.952724558347848e-4
WT	m6a	126	4671	7	0.001496365968362548
WT	m6a	127	4401	4	9.080590238365494e-4
WT	m6a	128	3762	1	2.6574541589157585e-4
WT	m6a	129	4386	6	0.001366120218579235
WT	m6a	130	4232	4	9.442870632672333e-4
WT	m6a	131	3707	4	0.0010778765831312314
WT	m6a	132	4240	5	0.001177856301531213
WT	m6a	133	3849	5	0.0012973533990659055
WT	m6a	134	3444	9	0.0026064291920069507
WT	m6a	135	3930	7	0.001778003556007112
WT	m6a	136	3747	7	0.0018646776771443793
WT	m6a	137	3212	3	9.331259720062209e-4
WT	m6a	138	3757	9	0.002389803505045141
WT	m6a	139	3521	3	8.51305334846765e-4
WT	m6a	140	3164	6	0.0018927444794952682
WT	m6a	141	3448	6	0.0017371163867979154
WT	m6a	142	3361	2	5.947071067499256e-4
WT	m6a	143	2919	3	0.001026694045174538
WT	m6a	144	3357	2	5.954153021732659e-4
WT	m6a	145	3292	NA	NA
WT	m6a	146	2689	6	0.0022263450834879408
WT	m6a	147	3132	4	0.0012755102040816326
WT	m6a	148	3065	4	0.0013033561420658195
WT	m6a	149	2513	5	0.0019857029388403494
WT	m6a	150	2812	6	0.0021291696238466998
WT	m6a	151	2797	3	0.0010714285714285715
WT	m6a	152	2458	5	0.0020300446609825416
WT	m6a	153	2830	5	0.001763668430335097
WT	m6a	154	2612	6	0.002291825821237586
WT	m6a	155	2340	3	0.0012804097311139564
WT	m6a	156	2620	2	7.627765064836003e-4
WT	m6a	157	2555	5	0.001953125
WT	m6a	158	2216	2	9.017132551848512e-4
WT	m6a	159	2389	1	4.1841004184100416e-4
WT	m6a	160	2394	NA	NA
WT	m6a	161	2121	3	0.0014124293785310734
WT	m6a	162	2264	3	0.0013233348037053375
WT	m6a	163	2244	6	0.0026666666666666666
WT	m6a	164	1989	3	0.0015060240963855422
WT	m6a	165	2155	4	0.0018527095877721167
WT	m6a	166	2112	2	9.46073793755913e-4
WT	m6a	167	1787	4	0.002233389168062535
WT	m6a	168	2129	3	0.0014071294559099437
WT	m6a	169	2022	7	0.0034499753573188764
WT	m6a	170	1829	1	5.46448087431694e-4
WT	m6a	171	1919	NA	NA
WT	m6a	172	1959	1	5.102040816326531e-4
WT	m6a	173	1626	3	0.001841620626151013
WT	m6a	174	1824	NA	NA
WT	m6a	175	1864	2	0.0010718113612004287
WT	m6a	176	1543	2	0.0012944983818770227
WT	m6a	177	1677	1	5.959475566150178e-4
WT	m6a	178	1603	4	0.002489110143123833
WT	m6a	179	1474	5	0.0033806626098715348
WT	m6a	180	1571	5	0.0031725888324873096
WT	m6a	181	1500	1	6.662225183211193e-4
WT	m6a	182	1356	2	0.0014727540500736377
WT	m6a	183	1562	5	0.003190810465858328
WT	m6a	184	1492	6	0.004005340453938585
WT	m6a	185	1339	1	7.462686567164179e-4
WT	m6a	186	1367	4	0.0029175784099197666
WT	m6a	187	1391	2	0.0014357501794687725
WT	m6a	188	1233	3	0.0024271844660194173
WT	m6a	189	1304	3	0.0022953328232593728
WT	m6a	190	1289	4	0.0030935808197989174
WT	m6a	191	1141	2	0.0017497812773403325
WT	m6a	192	1158	2	0.0017241379310344827
WT	m6a	193	1152	1	8.673026886383347e-4
WT	m6a	194	1089	NA	NA
WT	m6a	195	1062	2	0.0018796992481203006
WT	m6a	196	1116	2	0.0017889087656529517
WT	m6a	197	984	2	0.002028397565922921
WT	m6a	198	1091	3	0.002742230347349177
WT	m6a	199	1075	3	0.0027829313543599257
WT	m6a	200	924	NA	NA
WT	m6a	201	1022	5	0.004868549172346641
WT	m6a	202	995	1	0.001004016064257028
WT	m6a	203	942	2	0.00211864406779661
WT	m6a	204	913	5	0.0054466230936819175
WT	m6a	205	980	3	0.003051881993896236
WT	m6a	206	826	1	0.0012091898428053204
WT	m6a	207	852	3	0.0035087719298245615
WT	m6a	208	893	2	0.0022346368715083797
WT	m6a	209	786	2	0.0025380710659898475
WT	m6a	210	846	4	0.004705882352941176
WT	m6a	211	827	4	0.0048134777376654635
WT	m6a	212	744	2	0.002680965147453083
WT	m6a	213	836	2	0.002386634844868735
WT	m6a	214	825	1	0.0012106537530266344
WT	m6a	215	653	5	0.007598784194528876
WT	m6a	216	824	5	0.006031363088057901
WT	m6a	217	756	2	0.002638522427440633
WT	m6a	218	674	2	0.0029585798816568047
WT	m6a	219	739	7	0.00938337801608579
WT	m6a	220	751	3	0.003978779840848806
WT	m6a	221	659	2	0.0030257186081694403
WT	m6a	222	687	1	0.0014534883720930232
WT	m6a	223	657	3	0.004545454545454545
WT	m6a	224	624	2	0.003194888178913738
WT	m6a	225	620	3	0.004815409309791332
WT	m6a	226	624	3	0.004784688995215311
WT	m6a	227	593	5	0.008361204013377926
WT	m6a	228	578	1	0.0017271157167530224
WT	m6a	229	707	1	0.0014124293785310734
WT	m6a	230	489	5	0.010121457489878543
WT	m6a	231	606	4	0.006557377049180328
WT	m6a	232	600	1	0.0016638935108153079
WT	m6a	233	536	3	0.0055658627087198514
WT	m6a	234	564	1	0.0017699115044247787
WT	m6a	235	571	NA	NA
WT	m6a	236	513	NA	NA
WT	m6a	237	541	2	0.003683241252302026
WT	m6a	238	501	NA	NA
WT	m6a	239	480	2	0.004149377593360996
WT	m6a	240	504	1	0.0019801980198019802
WT	m6a	241	498	NA	NA
WT	m6a	242	478	1	0.0020876826722338203
WT	m6a	243	473	1	0.002109704641350211
WT	m6a	244	490	3	0.006085192697768763
WT	m6a	245	441	1	0.0022624434389140274
WT	m6a	246	454	6	0.013043478260869565
WT	m6a	247	481	2	0.004140786749482402
WT	m6a	248	455	3	0.006550218340611353
WT	m6a	249	482	4	0.00823045267489712
WT	m6a	250	474	3	0.006289308176100629
WT	m6a	251	454	1	0.002197802197802198
WT	m6a	252	432	1	0.0023094688221709007
WT	m6a	253	465	1	0.002145922746781116
WT	m6a	254	390	2	0.00510204081632653
WT	m6a	255	433	2	0.004597701149425287
WT	m6a	256	451	3	0.006607929515418502
WT	m6a	257	434	4	0.0091324200913242
WT	m6a	258	383	4	0.0103359173126615
WT	m6a	259	381	3	0.0078125
WT	m6a	260	387	2	0.005141388174807198
WT	m6a	261	414	2	0.004807692307692308
WT	m6a	262	425	3	0.007009345794392523
WT	m6a	263	393	2	0.005063291139240506
WT	m6a	264	394	1	0.002531645569620253
WT	m6a	265	372	2	0.0053475935828877
WT	m6a	266	343	NA	NA
WT	m6a	267	376	1	0.002652519893899204
WT	m6a	268	390	3	0.007633587786259542
WT	m6a	269	344	NA	NA
WT	m6a	270	378	4	0.010471204188481676
WT	m6a	271	350	NA	NA
WT	m6a	272	327	1	0.003048780487804878
WT	m6a	273	386	4	0.010256410256410256
WT	m6a	274	335	NA	NA
WT	m6a	275	347	1	0.0028735632183908046
WT	m6a	276	354	3	0.008403361344537815
WT	m6a	277	368	2	0.005405405405405406
WT	m6a	278	300	1	0.0033222591362126247
WT	m6a	279	302	3	0.009836065573770493
WT	m6a	280	355	2	0.0056022408963585435
WT	m6a	281	304	2	0.006535947712418301
WT	m6a	282	365	3	0.008152173913043478
WT	m6a	283	361	3	0.008241758241758242
WT	m6a	284	323	3	0.009202453987730062
WT	m6a	285	295	4	0.013377926421404682
WT	m6a	286	358	5	0.013774104683195593
WT	m6a	287	335	NA	NA
WT	m6a	288	325	3	0.009146341463414634
WT	m6a	289	331	4	0.011940298507462687
WT	m6a	290	290	NA	NA
WT	m6a	291	342	2	0.005813953488372093
WT	m6a	292	293	2	0.006779661016949152
WT	m6a	293	269	NA	NA
WT	m6a	294	259	5	0.01893939393939394
WT	m6a	295	318	2	0.00625
WT	m6a	296	291	1	0.003424657534246575
WT	m6a	297	302	NA	NA
WT	m6a	298	331	4	0.011940298507462687
WT	m6a	299	259	3	0.011450381679389313
WT	m6a	300	272	1	0.003663003663003663
WT	m6a	301	295	3	0.010067114093959731
WT	m6a	302	257	NA	NA
WT	m6a	303	291	2	0.006825938566552901
WT	m6a	304	284	1	0.0035087719298245615
WT	m6a	305	261	1	0.003816793893129771
WT	m6a	306	287	4	0.013745704467353952
WT	m6a	307	240	NA	NA
WT	m6a	308	244	1	0.004081632653061225
WT	m6a	309	236	3	0.012552301255230125
WT	m6a	310	241	2	0.00823045267489712
WT	m6a	311	238	3	0.012448132780082987
WT	m6a	312	258	1	0.003861003861003861
WT	m6a	313	271	NA	NA
WT	m6a	314	270	1	0.0036900369003690036
WT	m6a	315	264	2	0.007518796992481203
WT	m6a	316	257	2	0.007722007722007722
WT	m6a	317	234	1	0.00425531914893617
WT	m6a	318	241	3	0.012295081967213115
WT	m6a	319	266	4	0.014814814814814815
WT	m6a	320	244	NA	NA
WT	m6a	321	231	2	0.008583690987124463
WT	m6a	322	234	2	0.00847457627118644
WT	m6a	323	239	NA	NA
WT	m6a	324	250	3	0.011857707509881422
WT	m6a	325	212	NA	NA
WT	m6a	326	241	NA	NA
WT	m6a	327	230	3	0.012875536480686695
WT	m6a	328	222	1	0.004484304932735426
WT	m6a	329	201	NA	NA
WT	m6a	330	212	2	0.009345794392523364
WT	m6a	331	240	2	0.008264462809917356
WT	m6a	332	229	4	0.017167381974248927
WT	m6a	333	240	NA	NA
WT	m6a	334	236	2	0.008403361344537815
WT	m6a	335	214	1	0.004651162790697674
WT	m6a	336	213	3	0.013888888888888888
WT	m6a	337	201	NA	NA
WT	m6a	338	217	2	0.0091324200913242
WT	m6a	339	214	NA	NA
WT	m6a	340	237	1	0.004201680672268907
WT	m6a	341	203	1	0.004901960784313725
WT	m6a	342	200	2	0.009900990099009901
WT	m6a	343	219	2	0.00904977375565611
WT	m6a	344	179	NA	NA
WT	m6a	345	198	2	0.01
WT	m6a	346	208	1	0.004784688995215311
WT	m6a	347	185	3	0.015957446808510637
WT	m6a	348	207	NA	NA
WT	m6a	349	223	1	0.004464285714285714
WT	m6a	350	196	2	0.010101010101010102
WT	m6a	351	185	2	0.0106951871657754
WT	m6a	352	187	1	0.005319148936170213
WT	m6a	353	185	NA	NA
WT	m6a	354	197	NA	NA
WT	m6a	355	198	1	0.005025125628140704
WT	m6a	356	201	NA	NA
WT	m6a	357	205	2	0.00966183574879227
WT	m6a	358	217	1	0.0045871559633027525
WT	m6a	359	204	NA	NA
WT	m6a	360	210	NA	NA
WT	m6a	361	210	2	0.009433962264150943
WT	m6a	362	174	1	0.005714285714285714
WT	m6a	363	171	1	0.005813953488372093
WT	m6a	364	198	2	0.01
WT	m6a	365	216	2	0.009174311926605505
WT	m6a	366	166	1	0.005988023952095809
WT	m6a	367	198	3	0.014925373134328358
WT	m6a	368	176	1	0.005649717514124294
WT	m6a	369	178	1	0.00558659217877095
WT	m6a	370	202	1	0.0049261083743842365
WT	m6a	371	164	4	0.023809523809523808
WT	m6a	372	169	NA	NA
WT	m6a	373	214	NA	NA
WT	m6a	374	159	NA	NA
WT	m6a	375	150	2	0.013157894736842105
WT	m6a	376	198	1	0.005025125628140704
WT	m6a	377	170	NA	NA
WT	m6a	378	195	NA	NA
WT	m6a	379	201	2	0.009852216748768473
WT	m6a	380	175	NA	NA
WT	m6a	381	156	3	0.018867924528301886
WT	m6a	382	172	2	0.011494252873563218
WT	m6a	383	154	1	0.0064516129032258064
WT	m6a	384	172	2	0.011494252873563218
WT	m6a	385	175	3	0.016853932584269662
WT	m6a	386	154	1	0.0064516129032258064
WT	m6a	387	158	3	0.018633540372670808
WT	m6a	388	155	NA	NA
WT	m6a	389	152	3	0.01935483870967742
WT	m6a	390	175	1	0.005681818181818182
WT	m6a	391	177	NA	NA
WT	m6a	392	144	NA	NA
WT	m6a	393	162	4	0.024096385542168676
WT	m6a	394	156	2	0.012658227848101266
WT	m6a	395	161	1	0.006172839506172839
WT	m6a	396	159	1	0.00625
WT	m6a	397	159	3	0.018518518518518517
WT	m6a	398	161	4	0.024242424242424242
WT	m6a	399	145	2	0.013605442176870748
