# Supplementary material for: Prediction of m6A and m5C at single-molecule resolution reveals a transcriptome-wide co-occurrence of RNA modifications
Source: Nat Commun. 2024 May 9;15:3899. doi: 10.1038/s41467-024-47953-7 (PMC11082244; doi:10.1038/s41467-024-47953-7)
Supplement: Supplementary file 16 — Source Data [file 41467_2024_47953_MOESM16_ESM.zip › source_data_2024_04_07/Supplementary_Figure_4_a.csv]

	modify_df_predictions	no_modify_df_predictions
0	0.2529644668102264	0.1498759686946869
1	0.5580517053604126	0.803582489490509
2	0.8424620032310486	0.2680888473987579
3	0.728420078754425	0.7682533860206604
4	0.8675639033317566	0.2231130450963974
5	0.8843199014663696	0.0088513325899839
6	0.7809804677963257	0.2487266063690185
7	0.5360759496688843	0.5971062183380127
8	0.5798394680023193	0.7220101356506348
9	0.0637049004435539	0.1952308416366577
10	0.5809015035629272	0.744994580745697
11	0.902108907699585	0.0380280278623104
12	0.3727609515190124	0.1743738204240799
13	0.9522979855537416	0.3297787308692932
14	0.78168123960495	0.2405686527490615
15	0.9701930284500122	0.2774783372879028
16	0.7485479116439819	0.1348123401403427
17	0.8457915782928467	0.0164010860025882
18	0.4638441205024719	0.0423563979566097
19	0.9784867763519288	0.0196576211601495
20	0.602445662021637	0.5306552648544312
21	0.5301917195320129	0.2058680355548858
22	0.8794001936912537	0.2598465383052826
23	0.9518347382545472	0.0518473163247108
24	0.5325381755828857	0.4489461779594421
25	0.6238318085670471	0.1466127336025238
26	0.6780015230178833	0.526619017124176
27	0.4939399659633636	0.0501515865325927
28	0.9407554268836976	0.493034303188324
29	0.8064359426498413	0.2952041327953338
30	0.983630895614624	0.7852683067321777
31	0.975451409816742	0.1751397550106048
32	0.5228632688522339	0.0372242666780948
33	0.8950798511505127	0.0154615482315421
34	0.9860893487930298	0.002120538149029
35	0.8942785263061523	0.3329481482505798
36	0.5522779822349548	0.0079437904059886
37	0.8728686571121216	0.0059289755299687
38	0.4711261689662933	0.4212949573993683
39	0.9492812156677246	0.1296625882387161
40	0.4315685331821441	0.0801459029316902
41	0.5100024938583374	0.0157390162348747
42	0.6304121017456055	0.4287826716899872
43	0.6390711069107056	0.2944855391979217
44	0.7908176779747009	0.0147124091163277
45	0.9862594604492188	0.181250974535942
46	0.759920060634613	0.1191495135426521
47	0.8912345767021179	0.5780618786811829
48	0.9593234062194824	0.950105607509613
49	0.908836305141449	0.2375330030918121
50	0.1817237138748169	0.5692072510719299
51	0.3856609165668487	0.5273827314376831
52	0.831470787525177	0.3179539144039154
53	0.5310559868812561	0.391847550868988
54	0.6222971677780151	0.1045301035046577
55	0.4318336248397827	0.1120536625385284
56	0.839630126953125	0.0022053176071494
57	0.9915083646774292	0.2070043087005615
58	0.2419441491365432	0.1779611408710479
59	0.506578803062439	0.4179053902626037
60	0.6925731301307678	0.2373958975076675
61	0.6378992795944214	0.0137215964496135
62	0.717302680015564	0.6805883646011353
63	0.588726818561554	0.125565618276596
64	0.7298264503479004	0.0480761304497718
65	0.7086921334266663	0.7012858390808105
66	0.5143733620643616	0.0620428472757339
67	0.2137461304664611	0.201823890209198
68	0.7007128596305847	0.3894364237785339
69	0.9315282106399536	0.2969076335430145
70	0.0367413237690925	0.3728879392147064
71	0.1926798671483993	0.9284597635269164
72	0.6104758977890015	0.3985559642314911
73	0.9802317023277284	0.4440045058727264
74	0.944586992263794	0.3427344560623169
75	0.331674724817276	0.4044064581394195
76	0.9051064252853394	0.303621381521225
77	0.9762427806854248	0.2490812093019485
78	0.6749659776687622	0.1647308319807052
79	0.9369958639144896	0.02759550511837
80	0.4960661828517914	0.0317068211734294
81	0.610385537147522	0.7488520741462708
82	0.989319384098053	0.0703133568167686
83	0.9690200686454772	0.3728002905845642
84	0.8845931887626648	0.0880035236477851
85	0.6142393350601196	0.2785630524158478
86	0.8592632412910461	0.0110762808471918
87	0.9794400334358216	0.2633717656135559
88	0.4436712563037872	0.3336714208126068
89	0.7215030193328857	0.2673666179180145
90	0.7249090075492859	0.5243171453475952
91	0.980956256389618	0.7754698395729065
92	0.7852820158004761	0.5982711911201477
93	0.7617470026016235	0.0599275045096874
94	0.959916353225708	0.2500182390213012
95	0.8157082796096802	0.3821715116500854
96	0.5377808809280396	0.8289319276809692
97	0.8946726322174072	0.1217345371842384
98	0.9660486578941344	0.1355058252811432
99	0.0742432624101638	0.0075624147430062
100	0.6681761145591736	0.060535978525877
101	0.9940060377120972	0.2388948202133178
102	0.9586147665977478	0.0190221816301345
103	0.8469391465187073	0.0701008215546608
104	0.8777313232421875	0.7307989001274109
105	0.3579180836677551	0.9260289072990416
106	0.2845556139945984	0.110712930560112
107	0.6954217553138733	0.2253614068031311
108	0.9094305038452148	0.4087580442428589
109	0.1734826415777206	0.2074516117572784
110	0.9913110733032228	0.0655115619301796
111	0.910586714744568	0.4362373650074005
112	0.9928261041641236	0.4130626320838928
113	0.4012974500656128	0.0409556478261947
114	0.2810589969158172	0.1490467190742492
115	0.2157144397497177	0.0006486303173005
116	0.1869153976440429	0.3000425100326538
117	0.6492104530334473	0.0789590626955032
118	0.9827517867088318	0.3042353391647339
119	0.7964215874671936	0.6944481134414673
120	0.7848667502403259	0.7043269872665405
121	0.9495917558670044	0.4980968236923218
122	0.4092026948928833	0.3069989681243896
123	0.7009932398796082	0.2060945332050323
124	0.860299825668335	0.1898046433925628
125	0.8462280631065369	0.5659030079841614
126	0.9947590231895448	0.3239497244358063
127	0.9946894645690918	0.9918305277824402
128	0.8675273060798645	0.8288718461990356
129	0.312735766172409	0.1101130545139312
130	0.9475459456443788	0.0105607630684971
131	0.6659559607505798	0.9513533711433412
132	0.9009189605712892	0.0730972662568092
133	0.6820602416992188	0.0285805221647024
134	0.3599911034107208	0.1678041517734527
135	0.7441683411598206	0.0038254195824265
136	0.7857686281204224	0.012308876030147
137	0.6751634478569031	0.2986797094345093
138	0.4679023623466491	0.1145049408078193
139	0.8971332907676697	0.9425869584083556
140	0.9443496465682985	0.6907452940940857
141	0.996509850025177	0.0110005624592304
142	0.9497178792953492	0.7197003364562988
143	0.6834866404533386	0.0433103442192077
144	0.7276361584663391	0.0861857458949089
145	0.6509597301483154	0.3414424657821655
146	0.6101658940315247	0.0611797496676445
147	0.907487452030182	0.1752468347549438
148	0.3028877079486847	0.3260330259799957
149	0.7321987748146057	0.0149406492710113
150	0.4121530950069427	0.4600806534290313
151	0.7974783778190613	0.0753591060638427
152	0.5737777948379517	0.0072385761886835
153	0.6126101613044739	0.078068658709526
154	0.7680737376213074	0.4461483657360077
155	0.6087968349456787	0.8368237018585205
156	0.6534634232521057	0.3569880723953247
157	0.5702774524688721	0.6101489663124084
158	0.912265419960022	0.2899619340896606
159	0.6857438683509827	0.1996437162160873
160	0.8755742311477661	0.1032804176211357
161	0.578945517539978	0.0909456685185432
162	0.9400379061698914	0.1747738718986511
163	0.8618994355201721	0.2901978194713592
164	0.921962320804596	0.0026148601900786
165	0.9836925268173218	0.7279306054115295
166	0.9969708919525146	0.4336817562580108
167	0.9327325820922852	0.1040913835167884
168	0.3228276968002319	0.199195310473442
169	0.9509453177452089	0.2203045338392257
170	0.9363155364990234	0.8303259015083313
171	0.943755865097046	0.096585027873516
172	0.1221547350287437	0.0020413158927112
173	0.2716410756111145	0.0845151394605636
174	0.7763094902038574	0.1612453460693359
175	0.8859830498695374	0.7310532927513123
176	0.6279424428939819	0.7569121718406677
177	0.7564049959182739	0.1341067999601364
178	0.9846129417419434	0.5558421015739441
179	0.9305768609046936	0.5292862057685852
180	0.9366836547851562	0.2167616188526153
181	0.7278671860694885	0.410390555858612
182	0.9271701574325562	0.621252179145813
183	0.9905481934547424	0.341801643371582
184	0.7926717400550842	0.5938474535942078
185	0.974976360797882	0.0115384617820382
186	0.8365573287010193	0.8365874290466309
187	0.888701856136322	0.2136472463607788
188	0.7269063591957092	0.2969050407409668
189	0.8566146492958069	0.0266480054706335
190	0.9704795479774476	0.3720020055770874
191	0.9766270518302916	0.4345400631427765
192	0.6643074154853821	0.7853661179542542
193	0.0885926783084869	0.0069675291888415
194	0.1220098957419395	0.6799296140670776
195	0.8126004934310913	0.0255724936723709
196	0.613089382648468	0.1605810523033142
197	0.9052380323410034	0.0337926670908927
198	0.6495540738105774	0.1726583987474441
199	0.993060827255249	0.8438552618026733
200	0.9505603909492492	0.141156330704689
201	0.9956278800964355	0.1557955294847488
202	0.0148135861381888	0.1475369036197662
203	0.8151902556419373	0.0755286663770675
204	0.4582732617855072	0.3372494876384735
205	0.1305646449327469	0.1072112098336219
206	0.68802410364151	0.8998410701751709
207	0.4911057651042938	0.4656111001968384
208	0.618443489074707	0.0864181071519851
209	0.7962649464607239	0.2728562951087951
210	0.7924091219902039	0.1149124652147293
211	0.8830206394195557	0.0371730700135231
212	0.984847366809845	0.207531601190567
213	0.9916239380836488	0.48563352227211
214	0.0918982326984405	0.3615513145923614
215	0.8333802223205566	0.006999684497714
216	0.8388891816139221	0.0290810205042362
217	0.8588922023773193	0.4410361349582672
218	0.5048012733459473	0.6584672331809998
219	0.914456844329834	0.107576347887516
220	0.7106335759162903	0.536801278591156
221	0.2188906520605087	0.652162492275238
222	0.7778474688529968	0.702008843421936
223	0.1174245402216911	0.2539050877094269
224	0.9443525075912476	0.8632198572158813
225	0.9942570328712464	0.2150922864675521
226	0.8275357484817505	0.1808037608861923
227	0.6246895790100098	0.831626296043396
228	0.3360436260700226	0.5922826528549194
229	0.0305120255798101	0.4432293772697449
230	0.8844262361526489	0.0403005443513393
231	0.9811691641807556	0.66310054063797
232	0.577435314655304	0.30588299036026
233	0.7993668913841248	0.14761883020401
234	0.767768383026123	0.0020496363285928
235	0.958871066570282	0.3054343461990356
236	0.9895299077033995	0.4991330802440643
237	0.992536187171936	0.241512194275856
238	0.9901006817817688	0.0192111637443304
239	0.9787055850028992	0.4327210783958435
240	0.9830167889595032	0.4382730722427368
241	0.9964513778686525	0.6250302791595459
242	0.2595196664333343	0.0088924895972013
243	0.4560391306877136	0.3433918356895447
244	0.6366941332817078	0.7878209352493286
245	0.7711352109909058	0.7704042196273804
246	0.9437234997749328	0.2014732509851455
247	0.6381834149360657	0.3567987382411957
248	0.959226667881012	0.0160974655300378
249	0.995368719100952	0.7326850891113281
250	0.995331346988678	0.2084435522556305
251	0.8869341611862183	0.0258626323193311
252	0.2707083523273468	0.5325073003768921
253	0.9570510387420654	0.6553911566734314
254	0.9467923641204834	0.2578157186508178
255	0.7530078887939453	0.1840564310550689
256	0.3125838935375213	0.7880926132202148
257	0.9409968852996826	0.0065112682059407
258	0.7461531758308411	0.1891350448131561
259	0.8672613501548767	0.2561047375202179
260	0.5826209187507629	0.3813896477222442
261	0.4301887452602386	0.0841149762272834
262	0.7211291193962097	0.2743850648403168
263	0.6688368320465088	0.1330751627683639
264	0.975129246711731	0.1900978237390518
265	0.3742022812366485	0.0519942082464695
266	0.1448821574449539	0.0391262546181678
267	0.7447518706321716	0.1216883659362793
268	0.9906741976737976	0.5108742117881775
269	0.8059770464897156	0.5107616186141968
270	0.9800351858139038	0.113822117447853
271	0.2602387964725494	0.2556152939796448
272	0.3501760065555572	0.3177102208137512
273	0.9436625242233276	0.4671026766300201
274	0.8008867502212524	0.0857008770108223
275	0.9832063913345336	0.8728875517845154
276	0.98576557636261	0.0817266106605529
277	0.944348692893982	0.0858131051063537
278	0.9787610769271852	0.2334232032299041
279	0.9748185276985168	0.0423461124300956
280	0.8819786906242371	0.1895743459463119
281	0.9833233952522278	0.368899792432785
282	0.9958233833312988	0.1616733819246292
283	0.995438516139984	0.2602050900459289
284	0.6360206007957458	0.2321646958589553
285	0.3838372826576233	0.1793079227209091
286	0.8945360779762268	0.0783392488956451
287	0.9637659192085266	0.7016377449035645
288	0.836264967918396	0.5783191323280334
289	0.333414614200592	0.0229042321443557
290	0.918984055519104	0.0162219014018774
291	0.9237350821495056	0.6355568170547485
292	0.0772838965058326	0.2661960124969482
293	0.3554325699806213	0.0015142953488975
294	0.547085165977478	0.0924499705433845
295	0.8994670510292053	0.1546509116888046
296	0.9205408692359924	0.9723071455955504
297	0.8592811226844788	0.0095810266211628
298	0.6508371829986572	0.1894034296274185
299	0.9234773516654968	0.1273135393857956
300	0.7570676207542419	0.0206687245517969
301	0.979548454284668	0.312051773071289
302	0.6551052927970886	0.0549931190907955
303	0.8807733654975891	0.0533267520368099
304	0.8804923892021179	0.5996788144111633
305	0.3568095564842224	0.3128262758255005
306	0.1396224200725555	0.2285217344760894
307	0.9763219356536864	0.1238170936703682
308	0.9045671820640564	0.3070642054080963
309	0.95389986038208	0.0236480291932821
310	0.42578986287117	0.1998710185289383
311	0.0526346154510974	0.1773901432752609
312	0.5379301905632019	0.2842713594436645
313	0.061810452491045	0.3995497524738312
314	0.6084463000297546	0.6788392663002014
315	0.8666714429855347	0.4627266228199005
316	0.0533753484487533	0.0559799969196319
317	0.6220992207527161	0.0335374921560287
318	0.2882817685604095	0.3065839409828186
319	0.5210035443305969	0.6575686931610107
320	0.3954429626464844	0.1192425265908241
321	0.5539785027503967	0.4945572018623352
322	0.2911733388900757	0.6475422978401184
323	0.5348533391952515	0.0408929884433746
324	0.8111973404884338	0.1779463589191436
325	0.8950925469398499	0.5043950080871582
326	0.7021676898002625	0.4052275121212005
327	0.9493809938430786	0.9929021000862122
328	0.9041240215301514	0.018662417307496
329	0.8130428791046143	0.1067781969904899
330	0.1935792714357376	0.0968522205948829
331	0.6938815712928772	0.3418832719326019
332	0.6627081632614136	0.059717833995819
333	0.8108227849006653	0.1391811519861221
334	0.8981309533119202	0.7542411684989929
335	0.9783747792243958	0.1822444498538971
336	0.3196364343166351	0.0620518438518047
337	0.3701348006725311	0.4358834326267242
338	0.5239499807357788	0.4105911254882812
339	0.9930154085159302	0.6336402297019958
340	0.9731069207191468	0.7158862948417664
341	0.9186632633209229	0.0102228391915559
342	0.9949070811271667	0.6219936609268188
343	0.7410329580307007	0.3873753249645233
344	0.4092084467411041	0.1097562164068222
345	0.4386470019817352	0.094729907810688
346	0.9745565056800842	0.1936248391866684
347	0.2200002968311309	0.0294347591698169
348	0.2364202439785003	0.261843591928482
349	0.9381683468818665	0.436326801776886
350	0.664567768573761	0.0678486973047256
351	0.6772903800010681	0.8130866289138794
352	0.7557386755943298	0.7832624316215515
353	0.4825218617916107	0.0226345043629407
354	0.943699300289154	0.3500170409679413
355	0.7057029008865356	0.1011523380875587
356	0.7258563041687012	0.6711604595184326
357	0.8618878722190857	0.0717097893357276
358	0.376739352941513	0.2508836388587951
359	0.3024772107601166	0.2946829497814178
360	0.1999025791883468	0.5105262994766235
361	0.6225943565368652	0.2936943173408508
362	0.5423216223716736	0.4214438199996948
363	0.7094222903251648	0.0102986050769686
364	0.8465777039527893	0.7060608863830566
365	0.9241572618484496	0.6790570020675659
366	0.6940443515777588	0.2578091621398926
367	0.916385054588318	0.0850197374820709
368	0.7273028492927551	0.0981564149260521
369	0.4856269955635071	0.3701820373535156
370	0.7661394476890564	0.0209649372845888
371	0.9674682021141052	0.4793165922164917
372	0.7391514778137207	0.4178769886493683
373	0.3199872374534607	0.104934737086296
374	0.2346096038818359	0.0077287629246711
375	0.2404302060604095	0.0593316182494163
376	0.8203791975975037	0.2212851792573928
377	0.9971412420272828	0.0250333417207002
378	0.9761438965797424	0.079995647072792
379	0.4834345281124115	0.0543855093419551
380	0.9106464982032776	0.1458933651447296
381	0.9755454659461976	0.1991478502750396
382	0.9890717267990112	0.1983951330184936
383	0.8007289171218872	0.0609961748123168
384	0.967902421951294	0.2700479030609131
385	0.657989501953125	0.0337660834193229
386	0.9610281586647034	0.0482633225619792
387	0.7952086925506592	0.2722250819206238
388	0.955895721912384	0.0777130201458931
389	0.4389838874340057	0.4856562316417694
390	0.9690611362457277	0.0067293890751898
391	0.8941664099693298	0.2889171242713928
392	0.9665919542312622	0.8559295535087585
393	0.5217649340629578	0.3680571615695953
394	0.9665855169296264	0.2974371612071991
395	0.7741518616676331	0.2728370130062103
396	0.994989812374115	0.8180426955223083
397	0.7358436584472656	0.1701591461896896
398	0.6424704790115356	0.8452346920967102
399	0.9590198397636414	0.0622958540916442
400	0.8152443170547485	0.0126123959198594
401	0.7936426997184753	0.1044787093997001
402	0.9527083039283752	0.5702890157699585
403	0.975756824016571	0.5489974617958069
404	0.9779152870178224	0.4150185585021972
405	0.8875471949577332	0.2918221950531006
406	0.898010790348053	0.5558729767799377
407	0.9900357723236084	0.5884126424789429
408	0.3171322047710418	0.3173409402370453
409	0.9540398120880128	0.5800436735153198
410	0.732110857963562	0.6282863616943359
411	0.8879634737968445	0.3704161942005157
412	0.8282099962234497	0.2539245784282684
413	0.4263926148414612	0.9307861924171448
414	0.901292622089386	0.1252980232238769
415	0.3593413233757019	0.6062545776367188
416	0.7838902473449707	0.1440673917531967
417	0.8394347429275513	0.1622842699289322
418	0.9376569390296936	0.4807078242301941
419	0.2646969556808471	0.2309125512838363
420	0.975474178791046	0.0207907110452651
421	0.9910396933555604	0.4720163345336914
422	0.6241613626480103	0.5693330764770508
423	0.9699122309684752	0.588865339756012
424	0.8103344440460205	0.0327568985521793
425	0.9355553984642028	0.0203579477965831
426	0.5275877118110657	0.1197336837649345
427	0.7596808075904846	0.262280136346817
428	0.1719553470611572	0.6943506002426147
429	0.9097781777381896	0.8833543062210083
430	0.2680605053901672	0.0224476028233766
431	0.7251321077346802	0.2826094031333923
432	0.9131028056144714	0.0350073613226413
433	0.9829254150390624	0.1058098375797271
434	0.6771838665008545	0.2640739381313324
435	0.7356453537940979	0.014174610376358
436	0.6117860078811646	0.1959126144647598
437	0.992027461528778	0.5134657621383667
438	0.46072518825531	0.0670875832438469
439	0.8221732378005981	0.6750433444976807
440	0.261777400970459	0.4847937822341919
441	0.8854019641876221	0.6147451400756836
442	0.9903470873832704	0.5446800589561462
443	0.6631729006767273	0.2481187134981155
444	0.9233721494674684	0.2810501158237457
445	0.7189290523529053	0.6714324355125427
446	0.9865143895149232	0.134878322482109
447	0.726289689540863	0.8918060660362244
448	0.8728824257850647	0.1048666834831237
449	0.7622286081314087	0.2721440196037292
450	0.5241790413856506	0.8179033994674683
451	0.6892000436782837	0.2450632154941558
452	0.8340204954147339	0.2229975163936615
453	0.6467524170875549	0.8798643946647644
454	0.717818021774292	0.3402348756790161
455	0.2134238481521606	0.968210756778717
456	0.7176496386528015	0.7797166705131531
457	0.8877517580986023	0.4994840621948242
458	0.666513204574585	0.3612712323665619
459	0.8606592416763306	0.0293970257043838
460	0.9914228320121764	0.0587908253073692
461	0.9429711103439332	0.0164016094058752
462	0.7271988391876221	0.1880890280008316
463	0.8947121500968933	0.5257211327552795
464	0.1950663775205612	0.1295352131128311
465	0.788314700126648	0.3221068680286407
466	0.903026044368744	0.9016353487968444
467	0.9835979342460632	0.7742711305618286
468	0.9160361289978028	0.2162757962942123
469	0.4785599112510681	0.5200200080871582
470	0.5030021667480469	0.4156347811222076
471	0.7769009470939636	0.4015390574932098
472	0.9599688649177552	0.068583995103836
473	0.6751685738563538	0.7697280645370483
474	0.8753349781036377	0.101455345749855
475	0.9426217675209044	0.0830269232392311
476	0.9095551371574402	0.3501304090023041
477	0.4094633162021637	0.402845025062561
478	0.9813244938850404	0.1201959103345871
479	0.9247708320617676	0.3734162449836731
480	0.9867063164711	0.2886891365051269
481	0.3864332437515259	0.0921517163515091
482	0.380525141954422	0.0535902343690395
483	0.9735342860221864	0.0405034236609935
484	0.8190979957580566	0.1451957672834396
485	0.8316367864608765	0.02295290119946
486	0.9839882254600524	0.4595578908920288
487	0.7975682020187378	0.7449797987937927
488	0.971749484539032	0.0891684964299202
489	0.3172119259834289	0.0770304128527641
490	0.6319621205329895	0.5575413703918457
491	0.2383069843053817	0.1910569965839386
492	0.2072434723377227	0.0800029411911964
493	0.9728355407714844	0.1272018104791641
494	0.989012598991394	0.5878578424453735
495	0.9908995628356934	0.0248898956924676
496	0.1860678344964981	0.2376819252967834
497	0.6219672560691833	0.3766960203647613
498	0.9840980172157288	0.1714991778135299
499	0.3147562444210052	0.1251517534255981
500	0.8586843013763428	0.8116405010223389
501	0.4982744753360748	0.0825428441166877
502	0.9557705521583556	0.2345438450574875
503	0.5732250213623047	0.4515636265277862
504	0.3992854058742523	0.0243020541965961
505	0.9528442025184632	0.6272690892219543
506	0.2448871731758117	0.3764590919017792
507	0.9637278318405152	0.239661231637001
508	0.437333345413208	0.6063517332077026
509	0.3523213565349579	0.0582568570971488
510	0.7136446833610535	0.0537954978644847
511	0.3402156233787536	0.1476439088582992
512	0.9713082909584044	0.0039948406629264
513	0.6714017987251282	0.0824840068817138
514	0.4995563924312591	0.1843129396438598
515	0.917356014251709	0.1842188835144043
516	0.8339138031005859	0.0400543995201587
517	0.9833229184150696	0.7113784551620483
518	0.9549850821495056	0.0197267699986696
519	0.795635461807251	0.4264688789844513
520	0.8906035423278809	0.1594596803188324
521	0.9635445475578308	0.0159436129033565
522	0.4877149760723114	0.1522379964590072
523	0.7670145034790039	0.1642886996269226
524	0.5763959884643555	0.1633974015712738
525	0.9978870749473572	0.72159743309021
526	0.8864695429801941	0.5606359839439392
527	0.9928036332130432	0.3581744730472564
528	0.736929178237915	0.0355824865400791
529	0.994335114955902	0.7392314672470093
530	0.8175883889198303	0.08860345184803
531	0.9828739762306212	0.2101876139640808
532	0.7391597032546997	0.0427592471241951
533	0.8945188522338867	0.7236216068267822
534	0.5703821778297424	0.573579728603363
535	0.7393426299095154	0.6966720223426819
536	0.7051106691360474	0.5801931619644165
537	0.93146550655365	0.5905104875564575
538	0.7038742303848267	0.4327780902385711
539	0.9428916573524476	0.1274361908435821
540	0.931530773639679	0.3022473752498626
541	0.9693915843963624	0.4776796102523803
542	0.2960116267204284	0.0138837732374668
543	0.6108230948448181	0.1004049405455589
544	0.8663759231567383	0.3687209486961365
545	0.4644158482551574	0.6095787286758423
546	0.2526225745677948	0.0095502799376845
547	0.4551123082637787	0.0896028876304626
548	0.9230198264122008	0.0898264050483703
549	0.9045090675354004	0.509539783000946
550	0.0701605901122093	0.515318751335144
551	0.1943825185298919	0.3687919974327087
552	0.6665872931480408	0.0316457152366638
553	0.3027919828891754	0.1312918961048126
554	0.8119714856147766	0.0429779849946498
555	0.6054863333702087	0.881198525428772
556	0.9172016382217408	0.0697198882699012
557	0.2888467013835907	0.6960408687591553
558	0.8301564455032349	0.4077421128749847
559	0.837883472442627	0.296195387840271
560	0.7238579392433167	0.6443146467208862
561	0.8282952904701233	0.0942322909832
562	0.7241836786270142	0.4056450724601745
563	0.5136707425117493	0.0467088408768177
564	0.7092474102973938	0.055848553776741
565	0.917246162891388	0.2803516387939453
566	0.9247105717658995	0.2512873411178589
567	0.7419421672821045	0.6639185547828674
568	0.3990850448608398	0.0407558940351009
569	0.9446895718574524	0.4586474001407623
570	0.8833423852920532	0.3997454047203064
571	0.3596079051494598	0.3969976603984833
572	0.9366887807846068	0.6774908900260925
573	0.1405037939548492	0.2243303656578064
574	0.1539153754711151	0.1201230138540268
575	0.7008442282676697	0.7414265275001526
576	0.8730200529098511	0.0772693529725074
577	0.1623129248619079	0.0399818234145641
578	0.341412752866745	0.3944353461265564
579	0.30767422914505	0.0851627364754676
580	0.5837092399597168	0.3988764584064483
581	0.9809900522232056	0.0675657019019126
582	0.6116043925285339	0.3864823281764984
583	0.7386452555656433	0.5195262432098389
584	0.8710950613021851	0.1104098260402679
585	0.984813630580902	0.7322502732276917
586	0.9581875205039978	0.6372700929641724
587	0.8331312537193298	0.2104857265949249
588	0.9792189002037048	0.1424984782934188
589	0.8303140997886658	0.6541809439659119
590	0.7302941083908081	0.0614379234611988
591	0.2251079678535461	0.0182420015335083
592	0.981955587863922	0.6726545095443726
593	0.6997323036193848	0.0662008076906204
594	0.662813663482666	0.3755106627941131
595	0.0481128506362438	0.3903941214084625
596	0.964655339717865	0.7062273621559143
597	0.8818837404251099	0.0242062471807003
598	0.6094545722007751	0.3431473672389984
599	0.7435154318809509	0.4075363576412201
600	0.991363525390625	0.3103165626525879
601	0.861457884311676	0.0506882704794406
602	0.717048168182373	0.1355868428945541
603	0.5995151400566101	0.0968821719288826
604	0.945822536945343	0.1239088028669357
605	0.4016432166099548	0.0059984731487929
606	0.5947707295417786	0.2369128167629242
607	0.6785085797309875	0.0326971523463726
608	0.9961089491844176	0.0307794325053691
609	0.9261124730110168	0.530275821685791
610	0.975688636302948	0.3860490620136261
611	0.2995322048664093	0.2877797484397888
612	0.9754247665405272	0.2138700485229492
613	0.9130569696426392	0.0239914506673812
614	0.0899376571178436	0.1644923985004425
615	0.9096123576164246	0.4989544153213501
616	0.2757466733455658	0.57968670129776
617	0.5987427830696106	0.6325696706771851
618	0.7194087505340576	0.3465921580791473
619	0.3030392527580261	0.1937138885259628
620	0.9170878529548644	0.0507190264761447
621	0.982787787914276	0.9397379159927368
622	0.7829540967941284	0.0242619942873716
623	0.4598728120326996	0.297543466091156
624	0.630512535572052	0.2550492882728576
625	0.5589956045150757	0.2997757792472839
626	0.6204791069030762	0.6447470784187317
627	0.6207250952720642	0.1344089657068252
628	0.7858350276947021	0.209650456905365
629	0.9776190519332886	0.2333049923181533
630	0.9536895155906676	0.1016465127468109
631	0.95050448179245	0.4158515930175781
632	0.702316164970398	0.4357402920722961
633	0.5326415300369263	0.1087086945772171
634	0.7848173379898071	0.3337420523166656
635	0.4156170189380646	0.0078728441148996
636	0.4613703489303589	0.1348127871751785
637	0.7900097370147705	0.7082002758979797
638	0.4240558445453644	0.085702434182167
639	0.9569244980812072	0.7377099990844727
640	0.3674962818622589	0.1657406985759735
641	0.1128571182489395	0.0479333996772766
642	0.8448951840400696	0.5609285235404968
643	0.9930582046508788	0.4905025660991668
644	0.8211677670478821	0.1378010809421539
645	0.784740686416626	0.2564214468002319
646	0.4890360832214355	0.3817422688007355
647	0.996797502040863	0.0635128989815712
648	0.5995643734931946	0.5706122517585754
649	0.776121973991394	0.5770655274391174
650	0.921959400177002	0.0784108191728591
651	0.5134528875350952	0.3419723212718963
652	0.7361524701118469	0.4767057299613952
653	0.8621920347213745	0.4456964433193207
654	0.1306220293045044	0.1735443174839019
655	0.2089981287717819	0.6907260417938232
656	0.7497192025184631	0.2284234017133712
657	0.6822698712348938	0.0840656086802482
658	0.9383535981178284	0.3697410225868225
659	0.9800899028778076	0.0499148406088352
660	0.7204559445381165	0.1740743070840835
661	0.7125401496887207	0.2866511642932892
662	0.992753565311432	0.2954112887382507
663	0.3574869036674499	0.0147131010890007
664	0.7356442213058472	0.6415511965751648
665	0.4558072984218597	0.4719294309616089
666	0.9526199102401732	0.0136103145778179
667	0.5741070508956909	0.0949548110365867
668	0.9794827699661256	0.3004436492919922
669	0.7160967588424683	0.0285428669303655
670	0.9878072142601012	0.2931886315345764
671	0.8071324229240417	0.0946006029844284
672	0.4747404754161834	0.229350671172142
673	0.5043215751647949	0.0923608019948005
674	0.4810996949672699	0.2405101358890533
675	0.4725200533866882	0.242421269416809
676	0.5662112236022949	0.0009084676858037
677	0.8035761117935181	0.2578649818897247
678	0.4337770640850067	0.1673987656831741
679	0.8080302476882935	0.1332081109285354
680	0.5494940280914307	0.1741186082363128
681	0.1259884387254715	0.5564149618148804
682	0.976598024368286	0.0189016014337539
683	0.4288394749164581	0.1514933556318283
684	0.7625514268875122	0.006569982971996
685	0.3673016428947449	0.0193520616739988
686	0.6338258981704712	0.3723233044147491
687	0.4030429124832153	0.3178328573703766
688	0.2518635392189026	0.7064141035079956
689	0.9940760135650636	0.0927361100912094
690	0.7094476222991943	0.3866426646709442
691	0.949456512928009	0.5629991888999939
692	0.7093862295150757	0.0046516717411577
693	0.563089907169342	0.054555207490921
694	0.2083565443754196	0.3882370889186859
695	0.615750789642334	0.9488604068756104
696	0.7331920862197876	0.1363149136304855
697	0.9224198460578918	0.1092430874705314
698	0.2670845091342926	0.3051833510398865
699	0.7450605630874634	0.5398377776145935
700	0.5524495244026184	0.8551685214042664
701	0.6768913269042969	0.5092110633850098
702	0.5949602723121643	0.039077304303646
703	0.9658186435699464	0.1898540556430816
704	0.6899273991584778	0.6734020113945007
705	0.9325712323188782	0.2856491804122925
706	0.7483706474304199	0.3101093173027038
707	0.9825478196144104	0.4274562299251556
708	0.2874222695827484	0.0707219690084457
709	0.9244311451911926	0.0038779373280704
710	0.7356658577919006	0.1042923703789711
711	0.8388594388961792	0.2581271529197693
712	0.4677128195762634	0.4407415688037872
713	0.3541101813316345	0.1046539843082428
714	0.2988058030605316	0.9607762098312378
715	0.2439178526401519	0.3268284797668457
716	0.6169533729553223	0.0158205386251211
717	0.9320138096809388	0.0436746254563331
718	0.7013988494873047	0.3183881938457489
719	0.8960080146789551	0.4287106096744537
720	0.7702944278717041	0.2414809018373489
721	0.962243378162384	0.211563378572464
722	0.9734585881233216	0.2684920132160187
723	0.6421512365341187	0.0805660039186477
724	0.97262841463089	0.1140246614813804
725	0.7514072060585022	0.3742122948169708
726	0.4889954328536987	0.0976966172456741
727	0.947066366672516	0.4736660122871399
728	0.7955371737480164	0.1794455051422119
729	0.96370667219162	0.3172546923160553
730	0.2637358605861664	0.0833876132965087
731	0.689598798751831	0.5903044939041138
732	0.5725468397140503	0.1497974842786789
733	0.3291734158992767	0.0181456673890352
734	0.8072707653045654	0.2157278358936309
735	0.2916325628757477	0.2987230718135834
736	0.9732093214988708	0.4774700403213501
737	0.4955228865146637	0.4030241668224334
738	0.1039519160985946	0.0831889808177948
739	0.0880957245826721	0.1943843215703964
740	0.509524941444397	0.2544983625411987
741	0.9689637422561646	0.1530863493680954
742	0.934580147266388	0.3651767373085022
743	0.9536102414131165	0.5355280637741089
744	0.9610675573349	0.2223073989152908
745	0.3873060047626495	0.125554010272026
746	0.3346315920352936	0.4419862926006317
747	0.95602685213089	0.0138493971899151
748	0.479207843542099	0.3555418252944946
749	0.8195747137069702	0.1123687028884887
750	0.4228193759918213	0.7833202481269836
751	0.7816593647003174	0.1608683168888092
752	0.5916283130645752	0.6297067999839783
753	0.8497956991195679	0.2343866974115371
754	0.8723098635673523	0.9397056102752686
755	0.9524496793746948	0.0839974209666252
756	0.9869185090065002	0.3193672001361847
757	0.6049374341964722	0.5562214851379395
758	0.6310064196586609	0.3135599493980407
759	0.836936354637146	0.3733560144901275
760	0.94222229719162	0.0267025269567966
761	0.4200413227081299	0.109179250895977
762	0.6558730006217957	0.1468338519334793
763	0.9924210906028748	0.083845354616642
764	0.6446042656898499	0.2979970574378967
765	0.765352725982666	0.0243919920176267
766	0.4338895976543426	0.2906506061553955
767	0.9802064895629884	0.1475536823272705
768	0.9380239248275756	0.2065166234970092
769	0.7666000723838806	0.0633963197469711
770	0.4542716741561889	0.0117966448888182
771	0.7810577154159546	0.0422449000179767
772	0.7469013929367065	0.90228670835495
773	0.9599688649177552	0.0316157452762126
774	0.1894201189279556	0.5476329326629639
775	0.9430022835731506	0.6492119431495667
776	0.3215910494327545	0.4750204682350158
777	0.9682775735855104	0.0062766331247985
778	0.7836877107620239	0.3613603711128235
779	0.8127715587615967	0.0200373791158199
780	0.9569010734558104	0.3633246421813965
781	0.7376079559326172	0.0835357829928398
782	0.996580183506012	0.0177839789539575
783	0.9190853834152222	0.1039527207612991
784	0.9164539575576782	0.0336972959339618
785	0.5518527626991272	0.8346377611160278
786	0.7422619462013245	0.2166172266006469
787	0.9964608550071716	0.2653222978115082
788	0.522119402885437	0.0197952147573232
789	0.4174349904060364	0.795689046382904
790	0.7868187427520752	0.2501963973045349
791	0.1086431965231895	0.2860513031482696
792	0.4418897032737732	0.0899634212255477
793	0.9934456944465636	0.3012382686138153
794	0.9450488686561584	0.7359551191329956
795	0.991230010986328	0.5649891495704651
796	0.2891881763935089	0.4763146638870239
797	0.7233603596687317	0.2386604696512222
798	0.5449581146240234	0.0489444732666015
799	0.9489272236824036	0.0144795328378677
800	0.2037959396839141	0.19962939620018
801	0.8028975129127502	0.0663205236196518
802	0.9326499700546264	0.0399243533611297
803	0.9688265323638916	0.1395444422960281
804	0.7490206956863403	0.3595837354660034
805	0.8824533820152283	0.0025847256183624
806	0.9189448356628418	0.0646094158291816
807	0.6392049193382263	0.8711293339729309
808	0.9803010821342468	0.5811267495155334
809	0.2451505661010742	0.2511582672595978
810	0.5761545896530151	0.2713856399059295
811	0.962882161140442	0.0621830224990844
812	0.6005781888961792	0.6897321939468384
813	0.9401162266731262	0.3660065531730652
814	0.7582420110702515	0.1213022693991661
815	0.1508708000183105	0.5831008553504944
816	0.5893282294273376	0.1754031926393509
817	0.952338933944702	0.7403222918510437
818	0.7862069010734558	0.1418095380067825
819	0.3826665580272674	0.0383720360696315
820	0.652420163154602	0.1309989392757415
821	0.991471827030182	0.4116021394729614
822	0.8820680379867554	0.1399641633033752
823	0.8733941912651062	0.4767471253871918
824	0.9905723929405212	0.1384405791759491
825	0.6089844107627869	0.1420256644487381
826	0.9655259251594543	0.1285610944032669
827	0.4054292142391205	0.5520999431610107
828	0.1604772061109542	0.2949341535568237
829	0.9068335294723512	0.6037676930427551
830	0.5352472066879272	0.3069485425949096
831	0.6811745166778564	0.3376023471355438
832	0.9469968676567078	0.1895948648452758
833	0.9833715558052064	0.0395251624286174
834	0.9351251125335692	0.0614959672093391
835	0.2948492765426636	0.9571964144706726
836	0.2900471687316894	0.0826667845249176
837	0.9632693529129028	0.3489089906215668
838	0.8764504194259644	0.2911805212497711
839	0.8488673567771912	0.2007440626621246
840	0.3523927628993988	0.9773554801940918
841	0.8739445209503174	0.9861976504325868
842	0.9944067001342772	0.4424389004707336
843	0.9225523471832277	0.0285198204219341
844	0.8658149838447571	0.2571227252483368
845	0.8908282518386841	0.8011909127235413
846	0.8760548233985901	0.6315983533859253
847	0.929725468158722	0.1087627559900283
848	0.645950198173523	0.0555713176727294
849	0.6208266019821167	0.0961722433567047
850	0.2730535864830017	0.0529432445764541
851	0.9078998565673828	0.4986234903335571
852	0.8202036023139954	0.6224274039268494
853	0.9469191431999208	0.0378282070159912
854	0.7320883870124817	0.211033821105957
855	0.9867748022079468	0.1673020273447036
856	0.749194324016571	0.4652037024497986
857	0.3135344088077545	0.0082193622365593
858	0.9891045093536376	0.0763774365186691
859	0.8020706176757812	0.0807821601629257
860	0.8219314813613892	0.0252266265451908
861	0.7168982028961182	0.312103658914566
862	0.90526282787323	0.3646366000175476
863	0.4221161901950836	0.0150716304779052
864	0.9494342803955078	0.7474148869514465
865	0.4704146981239319	0.2374081462621688
866	0.8913702368736267	0.7190781831741333
867	0.9941217303276062	0.0224360320717096
868	0.9702123999595642	0.6908417344093323
869	0.9098986983299256	0.0707341283559799
870	0.9005748629570007	0.120169885456562
871	0.4609797894954681	0.0850595906376838
872	0.5091176629066467	0.0065888501703739
873	0.6791665554046631	0.2128685116767883
874	0.5666577219963074	0.0128305777907371
875	0.3137531280517578	0.032301902770996
876	0.995192050933838	0.2572032213211059
877	0.6695942282676697	0.0075602461583912
878	0.9900328516960144	0.169569581747055
879	0.9833241105079652	0.0534419380128383
880	0.9805094003677368	0.2068191766738891
881	0.7256904244422913	0.1694368124008178
882	0.9071972370147704	0.9506284594535828
883	0.9948947429656982	0.1575522869825363
884	0.8888605237007141	0.7375445365905762
885	0.9728929400444032	0.0468044802546501
886	0.6746503710746765	0.0503598377108573
887	0.97063410282135	0.1272471249103546
888	0.8149572014808655	0.5350784659385681
889	0.576379656791687	0.1980433613061905
890	0.0601648725569248	0.2192613333463668
891	0.9754098057746888	0.3009959459304809
892	0.9821043610572816	0.5993897914886475
893	0.6781154274940491	0.4360321462154388
894	0.9828364253044128	0.146641731262207
895	0.738678514957428	0.2638828158378601
896	0.7839311957359314	0.288235992193222
897	0.917236030101776	0.5101571679115295
898	0.986401379108429	0.2083365768194198
899	0.6838366389274597	0.1838862001895904
900	0.8865957260131836	0.4381851255893707
901	0.3585081994533539	0.8727812767028809
902	0.3500448167324066	0.4105472564697265
903	0.4670125842094421	0.0215671528130769
904	0.899292528629303	0.1083037033677101
905	0.9654747247695924	0.6011847853660583
906	0.4573967158794403	0.4190702140331268
907	0.8402398228645325	0.0635928735136985
908	0.909237504005432	0.3403028547763824
909	0.7880649566650391	0.4911499917507171
910	0.6443225741386414	0.4609097838401794
911	0.9824374318122864	0.5498987436294556
912	0.5741119384765625	0.4370109140872955
913	0.7545319199562073	0.6899789571762085
914	0.6777215003967285	0.7662428021430969
915	0.9891979098320008	0.654778003692627
916	0.1021186187863349	0.8983315229415894
917	0.9049113392829896	0.0810671523213386
918	0.6923733949661255	0.4926061034202575
919	0.572333574295044	0.3326204419136047
920	0.2850478291511535	0.0286169778555631
921	0.4612982869148254	0.7086455225944519
922	0.2594117820262909	0.1361457854509353
923	0.1169131472706794	0.3965319097042084
924	0.9173550009727478	0.1503948271274566
925	0.7118576169013977	0.7983784079551697
926	0.6334756016731262	0.0549836084246635
927	0.8123440146446228	0.6583722829818726
928	0.7338522672653198	0.2783314883708954
929	0.795438826084137	0.2953682243824005
930	0.9210439920425416	0.8287522792816162
931	0.5971139073371887	0.0178285632282495
932	0.9913567304611206	0.0405688099563121
933	0.2250978052616119	0.185305580496788
934	0.9820693731307985	0.4718345105648041
935	0.8923726677894592	0.3005724251270294
936	0.9118753671646118	0.1398970335721969
937	0.7238591313362122	0.6171891093254089
938	0.5447957515716553	0.048330869525671
939	0.6157727837562561	0.0213454160839319
940	0.9339904189109802	0.0561459884047508
941	0.8271244764328003	0.0879410207271575
942	0.9644191861152648	0.2797083854675293
943	0.8439583778381348	0.00337436189875
944	0.1848230361938476	0.4649355113506317
945	0.9312072992324828	0.0505037419497966
946	0.9536839723587036	0.0723862797021865
947	0.7322616577148438	0.4916901588439941
948	0.7565441727638245	0.0274542104452848
949	0.7225818037986755	0.128812700510025
950	0.8748661875724792	0.0909070372581482
951	0.4816024899482727	0.2060508280992508
952	0.9570977687835692	0.0858661606907844
953	0.9563962817192078	0.1019616723060607
954	0.0669565647840499	0.051210593432188
955	0.3120827972888946	0.3081407248973846
956	0.7368104457855225	0.5634121894836426
957	0.8363505005836487	0.7800772786140442
958	0.925038516521454	0.3928001821041107
959	0.3297792375087738	0.2327564656734466
960	0.2684246003627777	0.0041881287470459
961	0.991133987903595	0.1845787465572357
962	0.6292844414710999	0.0772944316267967
963	0.6604282259941101	0.9220760464668274
964	0.9910892248153688	0.0425512045621871
965	0.0911257490515708	0.0579606965184211
966	0.2631131708621979	0.2972460985183716
967	0.9847856760025024	0.2366561889648437
968	0.3446437418460846	0.6088501811027527
969	0.9285210967063904	0.0269699916243553
970	0.9454906582832336	0.0122273257002234
971	0.7493492960929871	0.4227131009101867
972	0.2351781278848648	0.0539980828762054
973	0.5676865577697754	0.0650338679552078
974	0.3540362417697906	0.0812117084860801
975	0.9942548871040344	0.8676161766052246
976	0.7561233043670654	0.0422611087560653
977	0.9526236057281494	0.5559543371200562
978	0.8800692558288574	0.0462136268615722
979	0.8595162034034729	0.6813544034957886
980	0.8013176918029785	0.0310337338596582
981	0.9802699089050292	0.2123182266950607
982	0.1759062707424163	0.2454097270965576
983	0.1824796497821808	0.4024418890476227
984	0.937629461288452	0.0635754391551017
985	0.9904518127441406	0.3569754660129547
986	0.8371909260749817	0.3075328469276428
987	0.412953644990921	0.6120527982711792
988	0.9935512542724608	0.9252740144729614
989	0.7972412109375	0.0791223421692848
990	0.8810962438583374	0.1163708418607711
991	0.9361398816108704	0.5331980586051941
992	0.2613879144191742	0.093399628996849
993	0.8765658140182495	0.1079683601856231
994	0.2918365001678467	0.1056123077869415
995	0.9933030605316162	0.6461594104766846
996	0.7892991900444031	0.0108677763491868
997	0.9321751594543456	0.3086574971675873
998	0.9575551152229308	0.2592718601226806
999	0.8697192072868347	0.521064281463623
1000	0.8952305316925049	0.039913386106491
1001	0.3609285652637481	0.0979494303464889
1002	0.3906139433383941	0.0257007796317338
1003	0.922858476638794	0.6819285750389099
1004	0.8903688192367554	0.4021411538124084
1005	0.8343095779418945	0.0347026474773883
1006	0.4860103726387024	0.4702122509479522
1007	0.9956527948379515	0.0859531164169311
1008	0.74024498462677	0.6791472434997559
1009	0.9253066778182985	0.5409719347953796
1010	0.915286898612976	0.5208664536476135
1011	0.107222244143486	0.4809880256652832
1012	0.4918012022972107	0.2097309231758117
1013	0.8773077726364136	0.4108679890632629
1014	0.7059137225151062	0.4001337885856628
1015	0.5840625762939453	0.2218199074268341
1016	0.634483814239502	0.5896909236907959
1017	0.9749862551689148	0.1161300167441368
1018	0.4283556044101715	0.0401314347982406
1019	0.6119194030761719	0.2697271108627319
1020	0.9920119643211364	0.0740957930684089
1021	0.8359251022338867	0.237074926495552
1022	0.971760869026184	0.0106110759079456
1023	0.8337917923927307	0.248927503824234
1024	0.9017871618270874	0.4686494767665863
1025	0.6979944109916687	0.3099506199359894
1026	0.640127956867218	0.2756797075271606
1027	0.9695188999176024	0.899559497833252
1028	0.5776333212852478	0.3094916641712188
1029	0.767594575881958	0.5739142894744873
1030	0.1708656549453735	0.7942048907279968
1031	0.2424337118864059	0.0138791659846901
1032	0.9736863970756532	0.6645159125328064
1033	0.4025669991970062	0.1477786153554916
1034	0.8419435620307922	0.0454818531870842
1035	0.5185758471488953	0.7470638155937195
1036	0.726241946220398	0.0948666557669639
1037	0.7271766662597656	0.2431718558073043
1038	0.872359037399292	0.0309832710772752
1039	0.5537084937095642	0.0240711439400911
1040	0.9218814969062804	0.0139542864635586
1041	0.9111355543136596	0.0168211366981267
1042	0.9536141753196716	0.5141189694404602
1043	0.8071895837783813	0.2215202748775482
1044	0.6701440811157227	0.7591782212257385
1045	0.6646235585212708	0.1002066507935524
1046	0.2373996824026107	0.0597739294171333
1047	0.9855781197547911	0.2669575214385986
1048	0.9511968493461608	0.1203686669468879
1049	0.9134316444396972	0.5298741459846497
1050	0.4592585861682892	0.0840047523379325
1051	0.5292443633079529	0.2189868688583374
1052	0.9864802956581116	0.544730007648468
1053	0.4863611757755279	0.7623755931854248
1054	0.8901064395904541	0.414577305316925
1055	0.6725360751152039	0.0931424349546432
1056	0.6670068502426147	0.3684800267219543
1057	0.8212335109710693	0.1003264933824539
1058	0.0358328744769096	0.1777631193399429
1059	0.9829877614974976	0.3056723177433014
1060	0.7513924241065979	0.059592917561531
1061	0.9936391711235046	0.1590237766504287
1062	0.8217954039573669	0.5211420655250549
1063	0.3229808211326599	0.1941806823015213
1064	0.2607531249523163	0.0855014100670814
1065	0.7710998058319092	0.4918826520442962
1066	0.5767057538032532	0.2881135046482086
1067	0.9324588775634766	0.0453351400792598
1068	0.385220855474472	0.3425081670284271
1069	0.8172230124473572	0.2894545495510101
1070	0.5461972951889038	0.3517236709594726
1071	0.6395668983459473	0.6994062066078186
1072	0.9130892753601074	0.7021885514259338
1073	0.144947737455368	0.1251014471054077
1074	0.9503440260887146	0.0066696009598672
1075	0.2012557685375213	0.2382983267307281
1076	0.3549501895904541	0.3631986677646637
1077	0.9618099331855774	0.4002935588359833
1078	0.924635648727417	0.8002145886421204
1079	0.6203836798667908	0.303856760263443
1080	0.4898295998573303	0.7949963808059692
1081	0.8460721373558044	0.7358158230781555
1082	0.1043015345931053	0.2212439626455307
1083	0.5469858050346375	0.3229295313358307
1084	0.2711936235427856	0.7919830679893494
1085	0.7730592489242554	0.0375486724078655
1086	0.4105449616909027	0.1195878013968467
1087	0.5647823810577393	0.132549911737442
1088	0.5318887829780579	0.4660161733627319
1089	0.9459242820739746	0.1483412384986877
1090	0.687887966632843	0.1906503587961197
1091	0.8241072297096252	0.0008891657926142
1092	0.9234721660614014	0.0450223162770271
1093	0.2388228923082351	0.065006211400032
1094	0.7575010657310486	0.2096994668245315
1095	0.4325059652328491	0.4390812218189239
1096	0.9241427183151244	0.0144696300849318
1097	0.3362318873405456	0.3515598475933075
1098	0.8284314274787903	0.0430319905281066
1099	0.8866592049598694	0.225675418972969
1100	0.4930671155452728	0.2664848566055298
1101	0.8943341970443726	0.0609385818243026
1102	0.3467195034027099	0.9633254408836364
1103	0.931154191493988	0.6722538471221924
1104	0.9827065467834472	0.2945789098739624
1105	0.5541124939918518	0.4916049838066101
1106	0.8938462734222412	0.5555368661880493
1107	0.6442010402679443	0.0375155322253704
1108	0.8950761556625366	0.142194852232933
1109	0.9740571975708008	0.337672621011734
1110	0.657245397567749	0.0101267164573073
1111	0.6287380456924438	0.2889859974384308
1112	0.5838049650192261	0.4710961282253265
1113	0.842012345790863	0.3853424787521362
1114	0.4383923709392547	0.0872037634253501
1115	0.5708631277084351	0.3106934726238251
1116	0.9807776808738708	0.0071778097189962
1117	0.9680461883544922	0.747450053691864
1118	0.7386091947555542	0.1871173679828643
1119	0.9912461638450624	0.7733851671218872
1120	0.9211477637290956	0.0072005651891231
1121	0.8179437518119812	0.5820747017860413
1122	0.5785146951675415	0.6880481243133545
1123	0.9578354358673096	0.4282708466053009
1124	0.466930478811264	0.4030584990978241
1125	0.9629010558128356	0.1062476262450218
1126	0.8951030969619751	0.7660344839096069
1127	0.972900092601776	0.2355740666389465
1128	0.5224148035049438	0.1408181637525558
1129	0.9658221006393432	0.3753189146518707
1130	0.4295643270015716	0.0660725235939025
1131	0.4595674574375152	0.1953621357679367
1132	0.4625459611415863	0.6432445049285889
1133	0.9537076950073242	0.0780122578144073
1134	0.8249622583389282	0.3471530377864837
1135	0.9886121153831482	0.3271427452564239
1136	0.8441324830055237	0.0701173618435859
1137	0.9789525270462036	0.5213928818702698
1138	0.9094043970108032	0.0089517729356884
1139	0.9224644899368286	0.4283389449119568
1140	0.8653953075408936	0.0423854179680347
1141	0.776982307434082	0.0179826151579618
1142	0.6058570146560669	0.1253582388162613
1143	0.5380941033363342	0.2041908502578735
1144	0.1190657690167427	0.0189136639237403
1145	0.7634239792823792	0.1413213908672332
1146	0.9472669959068298	0.0751501843333244
1147	0.25412517786026	0.512700080871582
1148	0.35883629322052	0.0887897014617919
1149	0.8078745007514954	0.0184051934629678
1150	0.970352590084076	0.0920163244009018
1151	0.9597400426864624	0.1218123435974121
1152	0.8672621846199036	0.0478369630873203
1153	0.9723612070083618	0.2529987692832947
1154	0.9930859804153442	0.1241498962044715
1155	0.9718870520591736	0.4730810523033142
1156	0.5966759920120239	0.1595898419618606
1157	0.9826104044914246	0.7232798337936401
1158	0.7944893836975098	0.2921358942985534
1159	0.0057227504439651	0.5261857509613037
1160	0.0837080329656601	0.591170072555542
1161	0.958294153213501	0.0760216414928436
1162	0.9423210620880128	0.5206542015075684
1163	0.953360676765442	0.6537601351737976
1164	0.43951615691185	0.1347324848175048
1165	0.4086171984672546	0.0701388195157051
1166	0.7987420558929443	0.841789722442627
1167	0.8203547596931458	0.4999297857284546
1168	0.6154630184173584	0.7206583619117737
1169	0.9805395603179932	0.5565318465232849
1170	0.509560227394104	0.4609544575214386
1171	0.5689546465873718	0.2403532117605209
1172	0.5304135084152222	0.0978358313441276
1173	0.9161025285720824	0.8066672682762146
1174	0.9908281564712524	0.6505582928657532
1175	0.2295508235692978	0.2253346294164657
1176	0.9917230010032654	0.003513567848131
1177	0.6754578948020935	0.0347078256309032
1178	0.6409626603126526	0.0086080776527524
1179	0.886439859867096	0.1632145643234253
1180	0.9294866919517516	0.4223769903182983
1181	0.8057823181152344	0.8630695343017578
1182	0.6050553917884827	0.0370454490184783
1183	0.7302376627922058	0.7408400177955627
1184	0.4057909548282623	0.1157917454838752
1185	0.2195120155811309	0.2534711956977844
1186	0.7809028029441833	0.8447631597518921
1187	0.3546148538589477	0.4236097335815429
1188	0.5232206583023071	0.0145342191681265
1189	0.4541596174240112	0.4740810394287109
1190	0.7225266695022583	0.3456223309040069
1191	0.94037926197052	0.340673565864563
1192	0.4158983826637268	0.416858047246933
1193	0.4896029829978943	0.3110295534133911
1194	0.6728830933570862	0.2482097297906875
1195	0.7628431916236877	0.0106051703914999
1196	0.8461146354675293	0.7127745151519775
1197	0.3427989184856415	0.6719986200332642
1198	0.5946093797683716	0.0074142944067716
1199	0.3441115319728851	0.0495040267705917
1200	0.4335983693599701	0.4782887101173401
1201	0.7841070890426636	0.0453801490366458
1202	0.3562932908535003	0.1795897632837295
1203	0.870232343673706	0.4713837802410126
1204	0.91208678483963	0.2463012635707855
1205	0.5855590105056763	0.0969156473875045
1206	0.7098730206489563	0.7333710193634033
1207	0.5302814841270447	0.6934134364128113
1208	0.968942403793335	0.2242263406515121
1209	0.9866405129432678	0.5522067546844482
1210	0.4373457431793213	0.1812434643507003
1211	0.5800669193267822	0.0183255039155483
1212	0.9092299342155457	0.8404594659805298
1213	0.9919628500938416	0.9299206733703612
1214	0.4837414026260376	0.5682348608970642
1215	0.8270791172981262	0.7027592062950134
1216	0.8404089212417603	0.5047892928123474
1217	0.5033034086227417	0.199291780591011
1218	0.5506435632705688	0.1499931365251541
1219	0.9842245578765868	0.1737268567085266
1220	0.9150452613830566	0.537229061126709
1221	0.380778431892395	0.6111358404159546
1222	0.5447447896003723	0.7560189366340637
1223	0.967119038105011	0.1358623951673507
1224	0.8143056035041809	0.2497888803482055
1225	0.2456855326890945	0.6052260994911194
1226	0.6960553526878357	0.5083113312721252
1227	0.7638946175575256	0.700690746307373
1228	0.4960002303123474	0.0787915959954261
1229	0.9263718128204346	0.3313816785812378
1230	0.9751697182655334	0.191358596086502
1231	0.9521490335464478	0.1546722203493118
1232	0.9704120755195618	0.6165487766265869
1233	0.6344441175460815	0.7148879766464233
1234	0.8782243132591248	0.4692392945289612
1235	0.8201162219047546	0.3118376433849334
1236	0.2727968096733093	0.5719153881072998
1237	0.5470857620239258	0.137797549366951
1238	0.6920127868652344	0.1476172655820846
1239	0.5505577921867371	0.9181196093559264
1240	0.8925672769546509	0.1345994621515274
1241	0.3137833476066589	0.0236368235200643
1242	0.4719056487083435	0.0167886298149824
1243	0.9658257365226746	0.0204223524779081
1244	0.5724780559539795	0.1957865953445434
1245	0.7978363037109375	0.0964222997426986
1246	0.8526636362075806	0.2790233492851257
1247	0.7103752493858337	0.0199468322098255
1248	0.7973503470420837	0.0131928110495209
1249	0.5088858604431152	0.3631597459316253
1250	0.6120041012763977	0.2418225854635238
1251	0.8373413681983948	0.6998282670974731
1252	0.9808041453361512	0.8928210139274597
1253	0.9497793316841124	0.419168084859848
1254	0.5976349115371704	0.0202079899609088
1255	0.9308786988258362	0.3192209303379059
1256	0.943023681640625	0.0906753540039062
1257	0.5296216607093811	0.2546904981136322
1258	0.8081223964691162	0.7955291867256165
1259	0.8534643650054932	0.562830924987793
1260	0.6738653182983398	0.0954359993338584
1261	0.3195634484291076	0.6445265412330627
1262	0.035313319414854	0.410658985376358
1263	0.5453042984008789	0.1757140606641769
1264	0.7122882008552551	0.0005705698858946
1265	0.5424306392669678	0.5652856230735779
1266	0.2774504125118255	0.1046784818172454
1267	0.9555959105491638	0.1341721415519714
1268	0.9379912614822388	0.001986481482163
1269	0.3378930687904358	0.3923088610172272
1270	0.4626419842243194	0.0347253046929836
1271	0.7383902072906494	0.1905019134283065
1272	0.9877046346664428	0.2241371273994445
1273	0.919721245765686	0.3639606535434723
1274	0.7852353453636169	0.0820049494504928
1275	0.8718816637992859	0.3378840982913971
1276	0.9295864105224608	0.3994645178318023
1277	0.9794214963912964	0.0434256382286548
1278	0.9846379160881042	0.4097074568271637
1279	0.4386726915836334	0.2105405628681183
1280	0.9265189170837402	0.0719840750098228
1281	0.6584810018539429	0.5997403264045715
1282	0.9576883912086488	0.0676268935203552
1283	0.9236680269241332	0.6763638257980347
1284	0.5805591940879822	0.3484036028385162
1285	0.9234458804130554	0.0151058137416839
1286	0.1483594179153442	0.1850905865430832
1287	0.7088272571563721	0.2631652355194092
1288	0.2111507058143615	0.0232353992760181
1289	0.442221999168396	0.8656473159790039
1290	0.2185316383838653	0.4024472832679748
1291	0.9716335535049438	0.5286047458648682
1292	0.6873118877410889	0.368155300617218
1293	0.8893639445304871	0.2414140254259109
1294	0.9191344380378724	0.4784934222698211
1295	0.3821621835231781	0.3866390287876129
1296	0.4642043113708496	0.5270098447799683
1297	0.9002850651741028	0.0584371574223041
1298	0.9871602058410645	0.3275982141494751
1299	0.3299576938152313	0.0034852437674999
1300	0.527891993522644	0.4982185363769531
1301	0.9564135670661926	0.4902030825614929
1302	0.7839971780776978	0.417822003364563
1303	0.916459321975708	0.1145827174186706
1304	0.5535955429077148	0.0107817640528082
1305	0.9785345792770386	0.5327554941177368
1306	0.991172969341278	0.2206963002681732
1307	0.7045966982841492	0.8100152611732483
1308	0.989600419998169	0.1507332772016525
1309	0.8720670938491821	0.2235656231641769
1310	0.919366419315338	0.486301988363266
1311	0.9404438734054564	0.1399974673986435
1312	0.3989381194114685	0.3461610674858093
1313	0.2395977824926376	0.6255187392234802
1314	0.3236328363418579	0.0053362129256129
1315	0.9711166024208068	0.0324440412223339
1316	0.3004870414733886	0.2046113014221191
1317	0.7493356466293335	0.4804121255874634
1318	0.8976300954818726	0.8202292919158936
1319	0.2118172347545623	0.7379540205001831
1320	0.7933769822120667	0.1173160746693611
1321	0.3495292663574219	0.0787496641278266
1322	0.8045909404754639	0.3041298687458038
1323	0.9815965294837952	0.3403405249118805
1324	0.1602405607700348	0.6228023171424866
1325	0.991385579109192	0.1052005216479301
1326	0.9730275869369508	0.0963967144489288
1327	0.8037585616111755	0.0845251828432083
1328	0.7981848120689392	0.2772494256496429
1329	0.7128549218177795	0.22731913626194
1330	0.1849174499511718	0.2320822179317474
1331	0.4603250324726105	0.586868941783905
1332	0.7858211994171143	0.8603825569152832
1333	0.6052178144454956	0.2768058478832245
1334	0.8873390555381775	0.3679214119911194
1335	0.5623155832290649	0.599409282207489
1336	0.9752653241157532	0.0131666148081421
1337	0.940202295780182	0.7452815771102905
1338	0.3936934471130371	0.067284882068634
1339	0.6238170862197876	0.4300359487533569
1340	0.8181787133216858	0.179186150431633
1341	0.6485427618026733	0.1112180575728416
1342	0.6135639548301697	0.6860183477401733
1343	0.3572750985622406	0.2724569439888
1344	0.232318565249443	0.023084994405508
1345	0.3249738812446594	0.7034934759140015
1346	0.5615776181221008	0.3563818335533142
1347	0.2326563745737075	0.0154591854661703
1348	0.9659948945045472	0.7312707901000977
1349	0.567135751247406	0.4932848513126373
1350	0.6536665558815002	0.3364518880844116
1351	0.5183913111686707	0.1370680183172226
1352	0.5354317426681519	0.0423492044210433
1353	0.5819876790046692	0.0251159630715847
1354	0.7062972784042358	0.379868596792221
1355	0.8242271542549133	0.5133960247039795
1356	0.9529219269752502	0.1809388399124145
1357	0.687301516532898	0.2920728623867035
1358	0.2874293923377991	0.0504296123981475
1359	0.6230765581130981	0.0504473820328712
1360	0.9239583015441896	0.165841594338417
1361	0.941560924053192	0.5375272035598755
1362	0.1362572014331817	0.0671903192996978
1363	0.6405179500579834	0.0147665329277515
1364	0.1643042862415313	0.5368797779083252
1365	0.4974628686904907	0.0412330590188503
1366	0.6299254894256592	0.5718735456466675
1367	0.441306859254837	0.6599772572517395
1368	0.697634756565094	0.042394321411848
1369	0.482789009809494	0.6096073389053345
1370	0.523444414138794	0.4707511365413666
1371	0.5842992067337036	0.1535114347934723
1372	0.769432544708252	0.0046542682684957
1373	0.5100576281547546	0.35976043343544
1374	0.6932320594787598	0.051072496920824
1375	0.6459188461303711	0.5217611193656921
1376	0.832213819026947	0.211127832531929
1377	0.9314931631088256	0.2376741468906402
1378	0.965869665145874	0.2167622745037078
1379	0.9836808443069458	0.028774656355381
1380	0.8675780892372131	0.1041250899434089
1381	0.8843387365341187	0.4241262972354889
1382	0.9878345727920532	0.6509292125701904
1383	0.8663405179977417	0.8730764985084534
1384	0.9743980169296264	0.3483946323394775
1385	0.8660440444946289	0.1924412995576858
1386	0.896083414554596	0.1806412488222122
1387	0.9859076142311096	0.1501012593507766
1388	0.6946380734443665	0.1074083521962165
1389	0.9362053871154784	0.5798618793487549
1390	0.9677745699882508	0.0930270627140998
1391	0.654502809047699	0.3626139461994171
1392	0.9228996634483336	0.5829049348831177
1393	0.4472009539604187	0.0833928659558296
1394	0.8080517053604126	0.7539000511169434
1395	0.4407664835453033	0.0171734169125556
1396	0.3886487185955047	0.8019386529922485
1397	0.9914297461509703	0.9759116768836976
1398	0.8807289004325867	0.100872091948986
1399	0.9930486679077148	0.1667613238096237
1400	0.6841180324554443	0.0160684008151292
1401	0.7462050318717957	0.3510404229164123
1402	0.2987703084945678	0.525174081325531
1403	0.9273036122322084	0.2387947738170623
1404	0.8208208084106445	0.0190901029855012
1405	0.9626036882400512	0.0785843208432197
1406	0.9581111669540404	0.5758131742477417
1407	0.2763904929161072	0.192505344748497
1408	0.6407842636108398	0.2961560487747192
1409	0.928033411502838	0.5941164493560791
1410	0.965785801410675	0.0479493290185928
1411	0.9925382733345032	0.3088749945163727
1412	0.9860870242118835	0.8398851156234741
1413	0.3271400034427643	0.8616974949836731
1414	0.4787056446075439	0.9708753824234008
1415	0.8667696714401245	0.0679516047239303
1416	0.1248255148530006	0.9416224956512452
1417	0.9249522089958192	0.5217341184616089
1418	0.4932145476341247	0.0750043615698814
1419	0.6532800793647766	0.0204167254269123
1420	0.8760614395141602	0.8419230580329895
1421	0.9922116994857788	0.229102149605751
1422	0.6713334918022156	0.0146446591243147
1423	0.9913291931152344	0.3250281810760498
1424	0.8530704975128174	0.0817832350730896
1425	0.698704719543457	0.3852614760398865
1426	0.7613648176193237	0.4249365925788879
1427	0.9046233892440796	0.2013177126646042
1428	0.8053696155548096	0.0418401435017585
1429	0.9913095235824584	0.0688722804188728
1430	0.789049506187439	0.1294293254613876
1431	0.5512426495552063	0.132151186466217
1432	0.9060842990875244	0.1367528289556503
1433	0.3879758417606354	0.0529879704117774
1434	0.9319455623626708	0.8253419399261475
1435	0.9713639616966248	0.5504118800163269
1436	0.4723097383975982	0.546261191368103
1437	0.9787353873252868	0.133356288075447
1438	0.8974145650863647	0.269057959318161
1439	0.9757168889045716	0.7592978477478027
1440	0.9110792279243468	0.7793225049972534
1441	0.7225846648216248	0.5774997472763062
1442	0.9156367778778076	0.049099363386631
1443	0.4369393587112427	0.4877817928791046
1444	0.8321061134338379	0.2308986783027649
1445	0.7053161859512329	0.2738187611103058
1446	0.2143183946609497	0.2920500040054321
1447	0.5005325675010681	0.0687607526779174
1448	0.9565573334693908	0.2606925368309021
1449	0.8671640753746033	0.1936650425195694
1450	0.9818512201309204	0.2745618820190429
1451	0.4145290553569793	0.657964825630188
1452	0.6172686219215393	0.398171454668045
1453	0.8790439963340759	0.3053464591503143
1454	0.7960394620895386	0.2182106673717498
1455	0.762544572353363	0.3850007951259613
1456	0.9223060011863708	0.1444751322269439
1457	0.7901651859283447	0.0672244578599929
1458	0.8847792744636536	0.1051981896162033
1459	0.9485259652137756	0.0029140631668269
1460	0.9753811955451964	0.4332055449485779
1461	0.8039000034332275	0.3968826234340668
1462	0.9750024676322936	0.3132303059101105
1463	0.9926764965057372	0.4818178713321686
1464	0.4888457655906677	0.0403202846646308
1465	0.1256536096334457	0.1696875244379043
1466	0.8827528357505798	0.3099201321601867
1467	0.5827462673187256	0.2445470094680786
1468	0.884188711643219	0.0587860792875289
1469	0.6432064175605774	0.02264398150146
1470	0.9943532943725586	0.5085324048995972
1471	0.3829464018344879	0.2718343436717987
1472	0.968535840511322	0.6200253963470459
1473	0.7238785624504089	0.0062085250392556
1474	0.9792103171348572	0.3760756254196167
1475	0.9742221236228944	0.1107619553804397
1476	0.9315850734710692	0.0336936935782432
1477	0.8376291394233704	0.0661983862519264
1478	0.6899086236953735	0.217633306980133
1479	0.5973452925682068	0.747358500957489
1480	0.2808582484722137	0.4837791323661804
1481	0.926625669002533	0.5120547413825989
1482	0.956451416015625	0.2670029401779175
1483	0.9009215831756592	0.3091592490673065
1484	0.9870126843452454	0.2026896178722381
1485	0.3599741756916046	0.3285269141197204
1486	0.8584076762199402	0.04163508862257
1487	0.7348805665969849	0.0402516648173332
1488	0.8740485310554504	0.5751299262046814
1489	0.7692054510116577	0.4691041111946106
1490	0.171171635389328	0.0036041133571416
1491	0.996406614780426	0.0444210059940815
1492	0.5191554427146912	0.0633740723133087
1493	0.9023972153663636	0.8515979051589966
1494	0.9157899022102356	0.1345752477645874
1495	0.3448757827281952	0.7372150421142578
1496	0.3216742873191833	0.2477989792823791
1497	0.9644390344619752	0.1466858834028244
1498	0.9483940601348876	0.0945175662636756
1499	0.0405330397188663	0.7111497521400452
1500	0.5173563361167908	0.5682461857795715
1501	0.9553572535514832	0.0543306544423103
1502	0.3777265846729278	0.837255597114563
1503	0.604513943195343	0.3592318594455719
1504	0.8383378386497498	0.0521212741732597
1505	0.5009902715682983	0.0060762520879507
1506	0.8047264218330383	0.0339906737208366
1507	0.677280068397522	0.2969577014446258
1508	0.5391251444816589	0.0247053056955337
1509	0.3503282964229584	0.4464196264743805
1510	0.9106172323226928	0.1982378959655761
1511	0.4568903744220733	0.0162556450814008
1512	0.3915584087371826	0.3101615607738495
1513	0.5047805309295654	0.4515318870544433
1514	0.9921414852142334	0.0641395524144172
1515	0.8751102089881897	0.2200850844383239
1516	0.6956776976585388	0.1373933255672454
1517	0.8107608556747437	0.2131844311952591
1518	0.9820339679718018	0.2711274623870849
1519	0.9310570359230042	0.0114736193791031
1520	0.9772849082946776	0.0071336477994918
1521	0.9385182857513428	0.1056576147675514
1522	0.8599035739898682	0.9832867383956908
1523	0.793368935585022	0.7422710657119751
1524	0.2056151181459427	0.0514257475733757
1525	0.650969922542572	0.031594906002283
1526	0.9590569138526917	0.1918725073337555
1527	0.8333409428596497	0.5542357563972473
1528	0.3524737060070038	0.7410802841186523
1529	0.9475376605987548	0.3527723550796509
1530	0.9880752563476562	0.0074411598034203
1531	0.7688584923744202	0.208052173256874
1532	0.9886794686317444	0.1504246741533279
1533	0.6294696927070618	0.9427849054336548
1534	0.5961320400238037	0.117824025452137
1535	0.8273806571960449	0.1161902248859405
1536	0.8227531909942627	0.0158520471304655
1537	0.8202378153800964	0.1391300857067108
1538	0.9332236051559448	0.4234744608402252
1539	0.9925087094306946	0.867909848690033
1540	0.3682452738285064	0.4152361750602722
1541	0.2741565108299255	0.3861806988716125
1542	0.8133822679519653	0.0230655819177627
1543	0.3321197628974914	0.1209779605269432
1544	0.6062294840812683	0.6242910027503967
1545	0.6860603094100952	0.0226136073470115
1546	0.4442467391490936	0.0344445556402206
1547	0.0803467184305191	0.3914142251014709
1548	0.9810395240783693	0.2058297097682953
1549	0.8986692428588867	0.0318359062075614
1550	0.6183674335479736	0.4473891854286194
1551	0.4057253301143646	0.1779070198535919
1552	0.1277291625738144	0.2332928776741027
1553	0.8467918634414673	0.5079250931739807
1554	0.6025782227516174	0.1171632707118988
1555	0.988464057445526	0.1676138043403625
1556	0.5513222813606262	0.4167743921279907
1557	0.7608572840690613	0.4092779755592346
1558	0.2750369310379028	0.0855676531791687
1559	0.5418367981910706	0.0850268602371215
1560	0.8094910979270935	0.0395311005413532
1561	0.5689073801040649	0.4118976294994354
1562	0.9575958847999572	0.2801798582077026
1563	0.8720454573631287	0.1679089814424514
1564	0.9920729994773864	0.6316168308258057
1565	0.7748722434043884	0.2225011885166168
1566	0.8594499826431274	0.2888316214084625
1567	0.4008750915527344	0.2427819073200225
1568	0.6074508428573608	0.1588036268949508
1569	0.8118098378181458	0.3617442846298218
1570	0.6285285353660583	0.6134957075119019
1571	0.5000081062316895	0.287139892578125
1572	0.8420650362968445	0.1657543927431106
1573	0.3075443208217621	0.2668751180171966
1574	0.9306045174598694	0.3073695600032806
1575	0.3878912627696991	0.5384100675582886
1576	0.8686046004295349	0.0554067753255367
1577	0.4448593556880951	0.0568513460457325
1578	0.9318132996559144	0.3440090417861938
1579	0.4950194656848907	0.1131529808044433
1580	0.985567569732666	0.0051931580528616
1581	0.6807721257209778	0.4049933850765228
1582	0.7277321815490723	0.2023485749959945
1583	0.6211949586868286	0.2827338278293609
1584	0.9328792691230774	0.4962222874164581
1585	0.9142600893974304	0.232575312256813
1586	0.7376388907432556	0.0163571890443563
1587	0.8420844078063965	0.3397742509841919
1588	0.8307355642318726	0.4833090603351593
1589	0.2439775019884109	0.1022959947586059
1590	0.9502546787261964	0.507184624671936
1591	0.1257300078868866	0.3474587202072143
1592	0.6311030983924866	0.0757766887545585
1593	0.208326369524002	0.1241307184100151
1594	0.8775368332862854	0.4109334349632263
1595	0.9891493916511536	0.2971203923225403
1596	0.4936001300811767	0.0842199474573135
1597	0.512692928314209	0.5809236168861389
1598	0.4411192536354065	0.7625571489334106
1599	0.935768187046051	0.2752212285995483
1600	0.9746835231781006	0.1377988010644912
1601	0.9836634397506714	0.0367810726165771
1602	0.9873850345611572	0.0154236322268843
1603	0.9846582412719728	0.7309375405311584
1604	0.4119819402694702	0.1802312582731247
1605	0.9471012353897096	0.0666841566562652
1606	0.5809906721115112	0.0207766387611627
1607	0.3210858106613159	0.1765463203191757
1608	0.8868674635887146	0.508095383644104
1609	0.8977850079536438	0.0461768619716167
1610	0.9421850442886353	0.498125821352005
1611	0.6711475849151611	0.3192863464355469
1612	0.5463373064994812	0.8093677759170532
1613	0.8771144151687622	0.1595256477594375
1614	0.974003255367279	0.1523182541131973
1615	0.4417310059070587	0.4355863928794861
1616	0.9963513612747192	0.0540462881326675
1617	0.7896129488945007	0.9791383147239684
1618	0.8390254974365234	0.2883799970149994
1619	0.841162919998169	0.327515572309494
1620	0.4774821102619171	0.4982908070087433
1621	0.935355305671692	0.0708304792642593
1622	0.988647997379303	0.5222902297973633
1623	0.580601155757904	0.0316057913005352
1624	0.9684757590293884	0.0241932999342679
1625	0.6049700975418091	0.3764563202857971
1626	0.1435445249080658	0.1047010123729705
1627	0.7021303772926331	0.1384881287813186
1628	0.6102578639984131	0.0247495081275701
1629	0.4491482973098755	0.0620052367448806
1630	0.6607626676559448	0.4995655119419098
1631	0.4775089621543884	0.1260873824357986
1632	0.9428239464759828	0.3579411208629608
1633	0.7723893523216248	0.0645292326807975
1634	0.9701154828071594	0.0470363944768905
1635	0.8819464445114136	0.1863655596971511
1636	0.9409533143043518	0.1847520768642425
1637	0.9053734540939332	0.3533777296543121
1638	0.9785329699516296	0.1322244703769683
1639	0.5439337491989136	0.0262793619185686
1640	0.9220349192619324	0.695788562297821
1641	0.7771843671798706	0.0420687161386013
1642	0.924137532711029	0.8755335807800293
1643	0.4341263473033905	0.0570880509912967
1644	0.3357692062854767	0.6796237230300903
1645	0.4863108992576599	0.2946739494800567
1646	0.9690539836883544	0.0862830504775047
1647	0.9591519832611084	0.6575174927711487
1648	0.5845854878425598	0.8011006712913513
1649	0.6468366384506226	0.5648990273475647
1650	0.7804722785949707	0.246495708823204
1651	0.725895345211029	0.5480031967163086
1652	0.7186763286590576	0.5587816834449768
1653	0.8714390993118286	0.1545974314212799
1654	0.7974685430526733	0.0915196985006332
1655	0.8910244107246399	0.4844954907894134
1656	0.1322655081748962	0.0171407386660575
1657	0.9771788120269777	0.288914680480957
1658	0.7824850678443909	0.012591628357768
1659	0.4907320439815521	0.2255904227495193
1660	0.9335078597068788	0.0178327560424804
1661	0.8705714344978333	0.3139783143997192
1662	0.9951743483543396	0.2930461466312408
1663	0.7184382677078247	0.0213990919291973
1664	0.5213219523429871	0.1254941374063491
1665	0.7130814790725708	0.05942228063941
1666	0.9461392760276794	0.3664273023605346
1667	0.971838653087616	0.3776685297489166
1668	0.9606767296791076	0.5695238709449768
1669	0.8681641817092896	0.2205213159322738
1670	0.462302953004837	0.6546728014945984
1671	0.5667428374290466	0.1993296891450882
1672	0.9366332292556764	0.0628407746553421
1673	0.9239646196365356	0.2738038897514343
1674	0.8031104207038879	0.1395594328641891
1675	0.8833636045455933	0.2146918028593063
1676	0.4666032493114471	0.548379123210907
1677	0.6485687494277954	0.3424881994724273
1678	0.6538563966751099	0.9620441198349
1679	0.9002131223678589	0.0259207934141159
1680	0.5759584903717041	0.0798342898488044
1681	0.5848793387413025	0.0079704392701387
1682	0.6916787028312683	0.033252578228712
1683	0.7352426052093506	0.0953111723065376
1684	0.8342875838279724	0.2614873647689819
1685	0.9751787781715392	0.2747309803962707
1686	0.4788558483123779	0.6965487599372864
1687	0.9690120816230774	0.7965609431266785
1688	0.7463776469230652	0.2540068924427032
1689	0.7975150942802429	0.0530060641467571
1690	0.9503512382507324	0.1696282774209976
1691	0.5701103806495667	0.1318446695804596
1692	0.5921116471290588	0.0069163152948021
1693	0.8965285420417786	0.0119514036923646
1694	0.9799413084983826	0.6626445055007935
1695	0.7063252925872803	0.058610875159502
1696	0.7137367725372314	0.0201434195041656
1697	0.5158677697181702	0.724470317363739
1698	0.9210265874862672	0.0932442173361778
1699	0.5995931029319763	0.0082979016005992
1700	0.9680390357971193	0.4911704659461975
1701	0.9848516583442688	0.0080791963264346
1702	0.6634900569915771	0.8750969767570496
1703	0.6990631222724915	0.5256855487823486
1704	0.7651252150535583	0.0200753342360258
1705	0.3251727521419525	0.2623353004455566
1706	0.5142932534217834	0.1494109183549881
1707	0.731076180934906	0.1289855241775512
1708	0.7700432538986206	0.476648211479187
1709	0.3289098143577575	0.1206138432025909
1710	0.5737084150314331	0.2092072516679763
1711	0.3970761895179748	0.0249096695333719
1712	0.9929457306861876	0.0794842168688774
1713	0.6501601934432983	0.1380294412374496
1714	0.9341833591461182	0.0086991181597113
1715	0.3595663607120514	0.0516727231442928
1716	0.3785963654518127	0.0556397773325443
1717	0.6600974798202515	0.4230351746082306
1718	0.8741782903671265	0.406488299369812
1719	0.4752165377140045	0.4601079821586609
1720	0.8729109764099121	0.1007976457476615
1721	0.2516272366046905	0.3922019004821777
1722	0.7712761163711548	0.7580798268318176
1723	0.8104551434516907	0.4095517694950104
1724	0.9236818552017212	0.7112805247306824
1725	0.6394800543785095	0.3165994882583618
1726	0.9772592782974244	0.0432315804064273
1727	0.9385764002799988	0.1011379361152648
1728	0.6574195623397827	0.728915274143219
1729	0.7196320295333862	0.0331680104136467
1730	0.7306426763534546	0.238976314663887
1731	0.3770449459552765	0.5726690292358398
1732	0.1695809960365295	0.0214070603251457
1733	0.7954433560371399	0.633939266204834
1734	0.5395079851150513	0.646672248840332
1735	0.2726811170578003	0.638181209564209
1736	0.9629960060119628	0.2538286745548248
1737	0.4933312237262726	0.1928477138280868
1738	0.9903939366340636	0.3232150673866272
1739	0.9173072576522828	0.036482349038124
1740	0.5347291231155396	0.8734933137893677
1741	0.3944498002529144	0.1060380712151527
1742	0.9366156458854676	0.0873036384582519
1743	0.4043829143047333	0.0558284930884838
1744	0.8888772130012512	0.0735152661800384
1745	0.617844820022583	0.2061244696378708
1746	0.6559303998947144	0.0035604326985776
1747	0.5340479016304016	0.0865001380443573
1748	0.970247209072113	0.4548390209674835
1749	0.889016330242157	0.0150249823927879
1750	0.6360176801681519	0.9173489212989808
1751	0.995137631893158	0.4117892384529114
1752	0.7931106686592102	0.0911197513341903
1753	0.615373432636261	0.8325410485267639
1754	0.9416265487670898	0.3241128623485565
1755	0.9347994327545166	0.1229090839624404
1756	0.8275159001350403	0.2337105423212051
1757	0.6645452380180359	0.0437863767147064
1758	0.2482712864875793	0.5556161999702454
1759	0.4788091480731964	0.0105294585227966
1760	0.4651689231395721	0.5729213356971741
1761	0.8375822305679321	0.5485798716545105
1762	0.7743099331855774	0.1177119687199592
1763	0.93710458278656	0.0980102866888046
1764	0.7193262577056885	0.6772448420524597
1765	0.5731164216995239	0.4052144885063171
1766	0.3735367655754089	0.2889325022697449
1767	0.9879414439201356	0.1607526242733001
1768	0.5175938606262207	0.1129176616668701
1769	0.3832677006721496	0.5776664018630981
1770	0.8675479292869568	0.1945607513189315
1771	0.3456746339797973	0.8569512367248535
1772	0.9036650657653807	0.1071472316980362
1773	0.9168211221694946	0.2885011732578277
1774	0.9834676384925842	0.6503586173057556
1775	0.8359814286231995	0.186637282371521
1776	0.9766775369644164	0.7556771039962769
1777	0.3742496073246002	0.7213629484176636
1778	0.5796303749084473	0.6827670335769653
1779	0.4389214217662811	0.0079018287360668
1780	0.951277792453766	0.578574001789093
1781	0.6161338686943054	0.7286387085914612
1782	0.3020201325416565	0.1992619633674621
1783	0.3183299303054809	0.1743165701627731
1784	0.6339370608329773	0.0866439491510391
1785	0.9657093286514282	0.0822310894727706
1786	0.8662442564964294	0.9631346464157104
1787	0.8338139057159424	0.9622601866722108
1788	0.720000147819519	0.0992512628436088
1789	0.5158065557479858	0.1052043884992599
1790	0.978511393070221	0.293421983718872
1791	0.8363499045372009	0.8054182529449463
1792	0.55653315782547	0.2216436564922332
1793	0.8781745433807373	0.3831294178962707
1794	0.8690584897994995	0.4419360756874084
1795	0.9724916815757751	0.097932755947113
1796	0.9876829981803894	0.0909285545349121
1797	0.4495010673999786	0.0046013686805963
1798	0.9937697052955629	0.9597568511962892
1799	0.7525746822357178	0.1248546913266182
1800	0.975500762462616	0.2580006718635559
1801	0.4195629358291626	0.3600849509239197
1802	0.746989905834198	0.3839989006519317
1803	0.5825391411781311	0.1814962029457092
1804	0.988450527191162	0.5199751853942871
1805	0.6668053269386292	0.0676407292485237
1806	0.5214295387268066	0.0153444269672036
1807	0.8671654462814331	0.0031999424099922
1808	0.1882861405611038	0.5043556690216064
1809	0.8499513864517212	0.7245391011238098
1810	0.7216973304748535	0.2779151499271393
1811	0.3837544023990631	0.0763046145439148
1812	0.7460485100746155	0.1833743900060653
1813	0.56862872838974	0.3487180173397064
1814	0.6500803232192993	0.1788356155157089
1815	0.420549988746643	0.6759417057037354
1816	0.976292073726654	0.4867115616798401
1817	0.4656127691268921	0.6104048490524292
1818	0.4065515398979187	0.0312670692801475
1819	0.9715822339057922	0.6276513338088989
1820	0.0495319962501525	0.1560790836811065
1821	0.8949503898620605	0.0976714789867401
1822	0.953882336616516	0.1123811602592468
1823	0.8926851749420166	0.0068388921208679
1824	0.4206059873104095	0.1198084726929664
1825	0.6026577949523926	0.0906021744012832
1826	0.0612112581729888	0.6031935811042786
1827	0.8761153221130371	0.2750684916973114
1828	0.4739100635051727	0.2899773418903351
1829	0.6140643358230591	0.968374729156494
1830	0.9509137272834778	0.1070535704493522
1831	0.3902738690376282	0.0262294318526983
1832	0.7499369978904724	0.4740830659866333
1833	0.880110502243042	0.5961965918540955
1834	0.7137569189071655	0.5649573802947998
1835	0.9730754494667052	0.2166918516159057
1836	0.8922094106674194	0.0732719227671623
1837	0.5526872277259827	0.4182363450527191
1838	0.9000301957130432	0.0240072663873434
1839	0.5559584498405457	0.4248520135879516
1840	0.8225100636482239	0.1479083746671676
1841	0.3896228373050689	0.6152203679084778
1842	0.8561304807662964	0.1268193423748016
1843	0.981532633304596	0.3622061312198639
1844	0.6612647771835327	0.174139991402626
1845	0.4049667418003082	0.5996310114860535
1846	0.2076571136713028	0.1910527199506759
1847	0.6160795092582703	0.2351849824190139
1848	0.1434307098388672	0.0471494197845459
1849	0.9074212908744812	0.4214396476745605
1850	0.342903584241867	0.0255338363349437
1851	0.96278977394104	0.5137065052986145
1852	0.7535480260848999	0.0464372262358665
1853	0.9561797380447388	0.6953072547912598
1854	0.5918337106704712	0.4744221270084381
1855	0.9100302457809448	0.3562269210815429
1856	0.2688451409339905	0.3219561278820038
1857	0.5953445434570312	0.0777161717414856
1858	0.8283790946006775	0.0690583139657974
1859	0.8670352697372437	0.0726720169186592
1860	0.3128047287464142	0.5246264934539795
1861	0.8525469303131104	0.6378951072692871
1862	0.6095492243766785	0.5059723258018494
1863	0.4937907457351684	0.5538298487663269
1864	0.8613298535346985	0.2841861844062805
1865	0.6047810316085815	0.0466748811304569
1866	0.8696437478065491	0.2507514059543609
1867	0.7690944075584412	0.3244061470031738
1868	0.9080712795257568	0.0465402081608772
1869	0.9944244623184204	0.0467871651053428
1870	0.987589716911316	0.1028453558683395
1871	0.9764825105667114	0.7782520651817322
1872	0.0974718630313873	0.2406221479177475
1873	0.5013870000839233	0.444385677576065
1874	0.2119451016187667	0.0164529364556074
1875	0.5420488119125366	0.0232214424759149
1876	0.8283143639564514	0.1139711067080497
1877	0.9588258266448976	0.3141526281833648
1878	0.3355509042739868	0.3678012192249298
1879	0.5489977598190308	0.0485451593995094
1880	0.7926977276802063	0.0445462204515934
1881	0.7709043622016907	0.7061303853988647
1882	0.736025869846344	0.0604156404733657
1883	0.8361809253692627	0.832091748714447
1884	0.3131000399589538	0.2436391711235046
1885	0.9488173723220824	0.0276566036045551
1886	0.8168452978134155	0.3236683309078216
1887	0.9869816899299622	0.1722733378410339
1888	0.9920875430107116	0.4363617599010467
1889	0.6676508784294128	0.3202020525932312
1890	0.4638619720935821	0.4059159457683563
1891	0.3605033159255981	0.1619244217872619
1892	0.529814600944519	0.4447672665119171
1893	0.9078290462493896	0.0476945973932743
1894	0.2388849705457687	0.0471473634243011
1895	0.818097710609436	0.5125024318695068
1896	0.8831601142883301	0.7808157205581665
1897	0.3033287823200226	0.2891032099723816
1898	0.7554518580436707	0.1158411502838134
1899	0.8430637121200562	0.4220916926860809
1900	0.7286361455917358	0.7643255591392517
1901	0.7319959998130798	0.0481393709778785
1902	0.7321348190307617	0.236926257610321
1903	0.5913516879081726	0.1940297186374664
1904	0.9678593277931212	0.2945196330547333
1905	0.8290449976921082	0.3594362735748291
1906	0.5718927979469299	0.0062037496827542
1907	0.7587305307388306	0.104189783334732
1908	0.9577671885490416	0.5748149752616882
1909	0.8564730286598206	0.0603679046034812
1910	0.9808143377304076	0.0626150965690612
1911	0.6116213202476501	0.673164427280426
1912	0.560603678226471	0.0818855613470077
1913	0.962374746799469	0.8976936936378479
1914	0.6423669457435608	0.5766438245773315
1915	0.9197694063186646	0.4668894410133362
1916	0.9549611806869508	0.262203186750412
1917	0.8293558955192566	0.2549231946468353
1918	0.5341379642486572	0.4314720928668976
1919	0.9613500833511353	0.8011259436607361
1920	0.7303221821784973	0.1115067675709724
1921	0.99443519115448	0.3889930844306946
1922	0.7577612400054932	0.8240193128585815
1923	0.8222435116767883	0.1182374134659767
1924	0.900855302810669	0.9579095244407654
1925	0.889966607093811	0.5354136824607849
1926	0.2390800714492797	0.1099529042840004
1927	0.3187288343906402	0.9373592734336852
1928	0.7554433941841125	0.1208967566490173
1929	0.7387390732765198	0.3209918439388275
1930	0.9574280977249146	0.6223592758178711
1931	0.93254417181015	0.5327216386795044
1932	0.9056037068367004	0.6709649562835693
1933	0.9438403844833374	0.7561402916908264
1934	0.6791696548461914	0.370903730392456
1935	0.9839506149291992	0.1835478097200393
1936	0.4351342618465423	0.4012786448001861
1937	0.9864425659179688	0.169449970126152
1938	0.9706847667694092	0.0250729639083147
1939	0.6036562323570251	0.6737586855888367
1940	0.8306462168693542	0.1783389747142791
1941	0.952406406402588	0.1937135905027389
1942	0.359816312789917	0.4008627533912658
1943	0.9251862168312072	0.8822687864303589
1944	0.9840498566627502	0.2917760908603668
1945	0.8188379406929016	0.1405974477529525
1946	0.3146981596946716	0.8927755951881409
1947	0.715272068977356	0.1989316642284393
1948	0.9424189925193788	0.1596393436193466
1949	0.4967322647571563	0.3456811904907226
1950	0.8727807998657227	0.4006297290325165
1951	0.586821436882019	0.2866059243679046
1952	0.7659304141998291	0.0448832735419273
1953	0.5904850959777832	0.0447122082114219
1954	0.8746519684791565	0.3624108433723449
1955	0.7058718800544739	0.515948474407196
1956	0.5295671820640564	0.07711873203516
1957	0.4835650622844696	0.053030002862215
1958	0.9775411486625672	0.0905498564243316
1959	0.7020546793937683	0.14100182056427
1960	0.8414052128791809	0.6030325889587402
1961	0.9340515732765198	0.0156973786652088
1962	0.7963030338287354	0.1099480539560318
1963	0.6933304667472839	0.0250313393771648
1964	0.7718442678451538	0.2442606389522552
1965	0.7180808186531067	0.0035501047968864
1966	0.7562189102172852	0.2495583891868591
1967	0.8710745573043823	0.5377371311187744
1968	0.8386013507843018	0.1744167953729629
1969	0.4915458858013153	0.0896342471241951
1970	0.2503752410411834	0.1205762326717376
1971	0.993194818496704	0.8951375484466553
1972	0.9432367086410522	0.0495462268590927
1973	0.9049968123435974	0.6647956967353821
1974	0.2592001557350158	0.117848515510559
1975	0.3806969821453094	0.0784437730908393
1976	0.1807899177074432	0.8920111060142517
1977	0.4323900938034057	0.3090384900569916
1978	0.5008083581924438	0.3441186547279358
1979	0.8502777218818665	0.760044276714325
1980	0.7996635437011719	0.5292550921440125
1981	0.6322411894798279	0.2589148879051208
1982	0.0507769994437694	0.1440557539463043
1983	0.8796648383140564	0.1358217447996139
1984	0.524380087852478	0.0330305397510528
1985	0.6779751777648926	0.1000932902097702
1986	0.988482654094696	0.2666626572608948
1987	0.9822930693626404	0.2634964883327484
1988	0.2204121798276901	0.0771572291851043
1989	0.3536455929279327	0.1426841169595718
1990	0.6326636672019958	0.0175895933061838
1991	0.9896177649497986	0.3327637016773224
1992	0.6587719917297363	0.102993369102478
1993	0.4413470923900604	0.2364708632230758
1994	0.6908612847328186	0.6203532814979553
1995	0.1403051316738128	0.5478494763374329
1996	0.5355135798454285	0.0062605803832411
1997	0.3475277125835418	0.1700101196765899
1998	0.1986030042171478	0.3450096845626831
[truncated: 998,000+ more rows]
