# Supplementary material for: Prediction of m6A and m5C at single-molecule resolution reveals a transcriptome-wide co-occurrence of RNA modifications
Source: Nat Commun. 2024 May 9;15:3899. doi: 10.1038/s41467-024-47953-7 (PMC11082244; doi:10.1038/s41467-024-47953-7)
Supplement: Supplementary file 16 — Source Data [file 41467_2024_47953_MOESM16_ESM.zip › source_data_2024_04_07/Figure_3_g_NSUN2_dependent_motif.txt]

>0
AAACCCTGA
>1
AAAGCACAT
>2
AAAGCGGCT
>3
AACCCTGAA
>4
AAGACACTC
>5
AAGACGGGC
>6
AAGGCAGAC
>7
AAGGCCAAG
>8
AAGGCCGGC
>9
ACAGCGGAC
>10
ACCGCGGTG
>11
ACGACGAGG
>12
AGAACCAGG
>13
AGAGCCGAG
>14
AGATCAACC
>15
AGATCAGTA
>16
AGATCATTC
>17
AGCCCAGTG
>18
AGGACTTAA
>19
AGGACTTGC
>20
AGGCCAGGT
>21
AGTGCAAGC
>22
ATATCCGGG
>23
ATCCCCAGG
>24
ATCTCAAGC
>25
ATCTCCGTG
>26
ATTGCCCCA
>27
CAGACAAGT
>28
CAGACACTA
>29
CAGACCAGA
>30
CAGCCGAGG
>31
CATCCGGGT
>32
CATGCCAAG
>33
CCAGCTATG
>34
CCCACCAGC
>35
CCCTCCGCT
>36
CCGCCGCCG
>37
CCTCCAGGT
>38
CTACCCTGC
>39
CTAGCACCT
>40
CTATCCCCA
>41
CTATCCGCC
>42
CTCCCCTGC
>43
CTCCCGGAG
>44
CTGGCCGGC
>45
CTTCCCGGC
>46
CTTCCGGGT
>47
CTTGCGGAG
>48
CTTTCCGTT
>49
GAAACCCTG
>50
GAACCAGGA
>51
GAACCGCGG
>52
GACCCACAC
>53
GAGACACAG
>54
GAGACTTGA
>55
GAGCCAGTT
>56
GAGCCCAAG
>57
GAGCCCAGT
>58
GAGCCGTCT
>59
GAGGCCAGG
>60
GATCCGGAA
>61
GATCCGTCA
>62
GCACCCGAG
>63
GCATCCGGG
>64
GCTCCCCTG
>65
GCTCCCGGA
>66
GCTCCTGAG
>67
GCTTCAGGG
>68
GGAACCGCG
>69
GGACCACAG
>70
GGAGCAGGT
>71
GGAGCTCAC
>72
GGAGCTGGC
>73
GGATCATCG
>74
GGATCATCT
>75
GGATCTTAC
>76
GGCTCCCGG
>77
GGCTCCTGA
>78
GGGACAAGA
>79
GGGACTTGG
>80
GGGGCACAA
>81
GGTCCGCGC
>82
GTACCGAAA
>83
GTGGCCCCA
>84
TAAACCAGC
>85
TAGACACTT
>86
TAGACTTCA
>87
TAGTCAGGA
>88
TATCCCCAG
>89
TATCCGGGG
>90
TCAGCCTCC
>91
TCCCCAGGG
>92
TCCCCGAGG
>93
TCCCCTGCG
>94
TCTCCGGCT
>95
TCTCCGTGA
>96
TCTTCCGGG
>97
TGAGCCAAG
>98
TGAGCCCAG
>99
TGATCCGTC
>100
TGCACACAA
>101
TGGCCGGCT
>102
TGGCCGTTT
>103
TGTGCTGGG
>104
TTATCCGGG
>105
TTCTCATAG
>106
TTCTCCGGC
>107
TTGCCCCAT
>108
TTTCCGTTG
>109
TTTGCCGGC
