# Supplementary material for: Prediction of m6A and m5C at single-molecule resolution reveals a transcriptome-wide co-occurrence of RNA modifications
Source: Nat Commun. 2024 May 9;15:3899. doi: 10.1038/s41467-024-47953-7 (PMC11082244; doi:10.1038/s41467-024-47953-7)
Supplement: Supplementary file 16 — Source Data [file 41467_2024_47953_MOESM16_ESM.zip › source_data_2024_04_07/Figure_3_c.csv]

CHEUI_m6A	GLORI
0.72	0.599375
0.9655172413793104	0.9422699999999999
1.0	0.961145
0.4444444444444444	0.46559
0.975609756097561	0.950975
0.82	0.831035
0.7833333333333333	0.82318
0.4509803921568627	0.59202
0.2040816326530612	0.47640499999999997
0.976878612716763	0.954975
0.52	0.49919
1.0	0.9104300000000001
0.4	0.54353
0.7931034482758621	0.625165
0.6129032258064516	0.610995
0.6818181818181818	0.52566
0.4736842105263157	0.455615
0.7407407407407407	0.883635
0.96875	0.95685
0.3225806451612903	0.35706
0.9642857142857144	0.965795
0.5142857142857142	0.88012
0.8974358974358975	0.9582649999999999
0.5	0.699585
0.8148148148148148	0.9471849999999999
0.7857142857142857	0.795945
0.4888888888888889	0.68879
0.9615384615384616	0.981345
0.4655172413793103	0.6613800000000001
0.6730769230769231	0.7034050000000001
1.0	0.92115
0.8214285714285714	0.862185
0.1714285714285714	0.334525
0.9166666666666666	0.866285
0.7674418604651163	0.665195
0.4222222222222222	0.427785
0.35	0.40285000000000004
0.7831325301204819	0.805695
0.5138888888888888	0.487105
0.5	0.567995
0.3375	0.26349
0.6666666666666666	0.505415
0.2068965517241379	0.24865
0.4782608695652174	0.59375
0.8085106382978723	0.65941
0.782608695652174	0.428705
0.7727272727272727	0.7902549999999999
0.8	0.93191
0.6428571428571429	0.71362
0.6538461538461539	0.56392
0.25	0.32921999999999996
0.8360655737704918	0.801505
0.6229508196721312	0.77139
0.9830508474576272	0.86734
0.24	0.28337500000000004
0.4782608695652174	0.582295
0.1666666666666666	0.132495
0.8275862068965517	0.6803600000000001
0.15625	0.12458
0.8888888888888888	0.809655
0.6	0.65691
0.4285714285714285	0.45363
0.76	0.730675
0.6206896551724138	0.630455
0.625	0.337895
0.3333333333333333	0.31482
0.6333333333333333	0.5596300000000001
0.3333333333333333	0.591655
0.6666666666666666	0.716815
0.3389830508474576	0.36041500000000004
0.1571428571428571	0.27112
0.2835820895522388	0.29059
1.0	0.9277
0.5405405405405406	0.39368000000000003
0.9473684210526316	0.9815750000000001
0.5882352941176471	0.779815
1.0	0.933935
0.6206896551724138	0.5584800000000001
0.8148148148148148	0.8319
0.4444444444444444	0.38183
0.7037037037037037	0.67232
0.7142857142857143	0.947225
0.2978723404255319	0.45015
1.0	0.90838
0.9285714285714286	0.862595
0.9117647058823528	0.898245
0.3611111111111111	0.395115
1.0	0.97402
0.6153846153846154	0.653485
0.696969696969697	0.568855
0.5714285714285714	0.420145
0.9130434782608696	0.89734
0.8636363636363636	0.877085
0.72	0.617825
0.8148148148148148	0.92093
0.3214285714285714	0.29494
1.0	0.878105
0.5510204081632653	0.60226
0.421875	0.48327
0.3461538461538461	0.511685
0.4473684210526316	0.55689
0.4383561643835616	0.48113
0.6326530612244898	0.68626
0.5581395348837209	0.550215
0.6857142857142857	0.65238
0.8095238095238095	0.789825
1.0	0.952655
0.95	0.9702850000000001
0.9047619047619048	0.55888
0.5483870967741935	0.7294750000000001
0.8604651162790697	0.89036
0.6486486486486487	0.61566
0.9019607843137256	0.9045449999999999
0.3888888888888889	0.404795
0.8043478260869565	0.736055
0.6190476190476191	0.475285
0.7857142857142857	0.53591
0.8846153846153846	0.843105
1.0	0.9284250000000001
0.9487179487179488	0.96602
0.9310344827586208	0.868385
0.5277777777777778	0.610215
0.96	0.93087
0.631578947368421	0.72332
0.9523809523809524	0.9531499999999999
0.2307692307692308	0.34202
0.7169811320754716	0.79333
0.631578947368421	0.88345
0.4411764705882353	0.643785
1.0	0.9695499999999999
0.673469387755102	0.5896
0.3658536585365853	0.46929
0.3076923076923077	0.23536
0.6756756756756757	0.562975
0.8620689655172413	0.694445
0.5142857142857142	0.48
0.4130434782608696	0.55426
0.7560975609756098	0.732455
0.9696969696969696	0.9341900000000001
0.8666666666666667	0.6134999999999999
0.5483870967741935	0.63974
0.925925925925926	0.634885
0.8648648648648649	0.9016649999999999
0.92	0.8826
1.0	0.9759549999999999
0.8	0.83765
0.9251101321585904	0.87897
0.7722772277227723	0.81418
0.5714285714285714	0.333585
0.1785714285714285	0.124915
0.7037037037037037	0.68232
0.9107142857142856	0.8957999999999999
0.9032258064516128	0.89384
0.1578947368421052	0.15295999999999998
0.7714285714285715	0.836055
0.32	0.67763
0.7948717948717948	0.757165
0.2670807453416149	0.294145
0.7872340425531915	0.66655
0.1826923076923076	0.23104
0.3133047210300429	0.210495
0.8760330578512396	0.86402
0.7267080745341615	0.663265
0.4209115281501341	0.36228499999999997
0.93717277486911	0.91585
0.5628415300546448	0.694915
0.5869565217391305	0.553555
0.848	0.849035
0.9479166666666666	0.9832749999999999
0.8369565217391305	0.818425
0.6052631578947368	0.64675
0.64	0.83819
0.4736842105263157	0.6569050000000001
0.9649122807017544	0.9443649999999999
0.6410256410256411	0.7109449999999999
0.8333333333333334	0.78466
0.4375	0.23353
0.8827361563517915	0.833935
0.8328267477203647	0.80827
0.28125	0.22391499999999998
0.6666666666666666	0.71828
0.8181818181818182	0.858525
0.8055555555555556	0.80244
0.7441860465116279	0.5126850000000001
0.6818181818181818	0.701225
0.8571428571428571	0.59779
0.5	0.73087
0.5666666666666667	0.703675
0.4939024390243902	0.519035
0.375	0.6303
0.8076923076923077	0.804045
0.9	0.8608
0.3035714285714285	0.449715
0.8783783783783784	0.9194150000000001
0.8813559322033898	0.810715
0.881578947368421	0.873785
0.3333333333333333	0.71783
0.5227272727272727	0.6387750000000001
0.375	0.633355
0.8372093023255814	0.856925
0.8214285714285714	0.805155
0.375	0.31239
0.7727272727272727	0.8168150000000001
0.925925925925926	0.808025
0.3285714285714285	0.42606
0.8	0.73515
0.717948717948718	0.314315
0.4791666666666667	0.5174300000000001
0.9830508474576272	0.92974
0.6	0.82239
0.5757575757575758	0.38117999999999996
0.8863636363636364	0.89705
0.8148148148148148	0.91004
0.5375	0.5129
0.4137931034482758	0.442535
0.8110236220472441	0.849785
0.7083333333333334	0.55699
0.8181818181818182	0.516255
0.6956521739130435	0.664085
0.55	0.70111
0.7619047619047619	0.635265
0.9210526315789472	0.93537
0.4358974358974359	0.5
0.6428571428571429	0.74455
0.4464285714285714	0.561535
0.9411764705882352	0.883715
0.6206896551724138	0.61456
0.8333333333333334	0.876745
0.5454545454545454	0.378115
0.8571428571428571	0.8646050000000001
0.2962962962962963	0.18048
0.3243243243243243	0.5310900000000001
0.7428571428571429	0.7693300000000001
0.7148760330578512	0.7010000000000001
0.9361702127659576	0.9632799999999999
0.2127659574468085	0.171735
0.9	0.93018
0.4222222222222222	0.55939
0.5	0.5465249999999999
1.0	0.9524900000000001
0.6388888888888888	0.66046
0.951219512195122	0.923905
0.825	0.8926499999999999
0.813953488372093	0.79076
0.4736842105263157	0.53911
0.9534883720930232	0.9701299999999999
0.8723404255319149	0.715855
0.803921568627451	0.8153250000000001
0.7714285714285715	0.9061999999999999
0.6521739130434783	0.491655
0.4464285714285714	0.593425
0.5384615384615384	0.49371
0.7297297297297297	0.59943
0.5544554455445545	0.39591
0.7843137254901961	0.71655
0.490566037735849	0.44486000000000003
0.9090909090909092	0.969415
0.3448275862068966	0.29466000000000003
0.4772727272727273	0.475445
0.4883720930232558	0.5571299999999999
0.3461538461538461	0.21203
0.2258064516129032	0.54725
0.6190476190476191	0.30585
0.6666666666666666	0.5710299999999999
0.84	0.689465
0.9696969696969696	0.931125
0.8333333333333334	0.863845
0.9411764705882352	0.675025
0.9523809523809524	0.88395
0.6122448979591837	0.774775
0.8148148148148148	0.81657
0.5833333333333334	0.254465
0.9565217391304348	0.910775
0.9565217391304348	0.963
0.5	0.516155
0.9767441860465116	0.944045
0.9387755102040816	0.9176500000000001
0.2916666666666667	0.27174
0.6190476190476191	0.604055
0.7142857142857143	0.7066749999999999
0.7777777777777778	0.85009
0.86	0.84703
0.9615384615384616	0.959005
0.3333333333333333	0.33615
0.3272727272727272	0.37817
0.5909090909090909	0.7218450000000001
0.5423728813559322	0.5102150000000001
0.8918918918918919	0.87599
0.6842105263157895	0.621205
0.6615384615384615	0.53915
0.75	0.76466
0.8163265306122449	0.81615
0.625	0.7292350000000001
0.3684210526315789	0.64238
0.5510204081632653	0.55253
0.6595744680851063	0.57606
0.2444444444444444	0.15703499999999998
0.9193548387096774	0.84185
0.8857142857142857	0.75225
0.9117647058823528	0.933555
0.8148148148148148	0.9426749999999999
0.55	0.7999
0.9473684210526316	0.942775
0.303030303030303	0.32974000000000003
0.945945945945946	0.9713849999999999
0.9782608695652174	0.98683
0.46875	0.285235
0.5333333333333333	0.517175
0.5	0.371065
0.8372093023255814	0.7593099999999999
0.65	0.6882649999999999
0.631578947368421	0.44843500000000003
0.2272727272727273	0.25308
0.8870967741935484	0.962675
0.8181818181818182	0.91525
0.8611111111111112	0.842185
0.4090909090909091	0.309805
0.8918918918918919	0.78069
0.85	0.8563700000000001
0.7058823529411765	0.7214849999999999
0.8148148148148148	0.8669899999999999
0.1666666666666666	0.257065
0.48	0.62114
0.4347826086956521	0.608045
0.2674418604651162	0.25922
0.4516129032258064	0.20171
0.7777777777777778	0.76495
0.5161290322580645	0.31037000000000003
0.6842105263157895	0.748255
0.8	0.827965
0.976470588235294	0.944755
0.589041095890411	0.61463
0.475	0.340445
0.821917808219178	0.788395
0.5416666666666666	0.56875
0.8857142857142857	0.8889149999999999
0.6666666666666666	0.8074049999999999
0.2666666666666666	0.389585
0.5510204081632653	0.44966
0.5	0.36379
0.380952380952381	0.34299999999999997
0.5454545454545454	0.738445
1.0	0.94598
0.95	0.90614
0.5454545454545454	0.38617
1.0	0.861375
0.7368421052631579	0.61519
0.8	0.845955
0.8636363636363636	0.90473
0.5416666666666666	0.6341600000000001
0.2	0.39309499999999997
0.34375	0.2972
0.4571428571428571	0.37654
0.4938271604938271	0.43252999999999997
0.5	0.48251
0.36	0.268015
0.88	0.844005
0.9230769230769232	0.88857
0.2068965517241379	0.31809
0.7518248175182481	0.72995
0.583941605839416	0.612735
0.211864406779661	0.20625
0.3846153846153846	0.444525
0.6341463414634146	0.508195
0.9565217391304348	0.91519
0.3478260869565217	0.34518499999999996
0.380952380952381	0.447115
0.8	0.8106450000000001
0.9166666666666666	0.85554
0.3225806451612903	0.222795
0.5	0.35775
0.75	0.72663
0.6530612244897959	0.719555
0.3673469387755102	0.327135
0.5217391304347826	0.5359400000000001
0.64	0.66367
0.8461538461538461	0.9199900000000001
0.68	0.76735
0.6666666666666666	0.62039
0.990909090909091	0.9854449999999999
0.6470588235294118	0.709445
0.4166666666666667	0.478365
0.8796992481203008	0.8068599999999999
0.5930232558139535	0.6627000000000001
0.4848484848484848	0.347855
0.8333333333333334	0.913425
0.9142857142857144	0.817635
0.6571428571428571	0.725375
0.9	0.80508
0.9310344827586208	0.9398299999999999
0.875	0.93822
1.0	0.964105
0.8181818181818182	0.6991400000000001
0.8666666666666667	0.71712
0.9090909090909092	0.956105
0.9523809523809524	0.975405
0.3518518518518518	0.55392
0.9814814814814816	0.961105
0.2413793103448276	0.344335
0.3870967741935484	0.621105
0.8888888888888888	0.91625
0.6052631578947368	0.8410949999999999
0.8857142857142857	0.806005
0.5483870967741935	0.6276200000000001
1.0	0.9639949999999999
0.3977272727272727	0.41869500000000004
0.380952380952381	0.600975
0.7986577181208053	0.77246
0.384	0.356735
0.75	0.402725
0.6451612903225806	0.549825
0.5416666666666666	0.648455
0.3594771241830065	0.38392
0.9310344827586208	0.9234549999999999
0.3235294117647059	0.252205
0.2077922077922078	0.155605
0.4848484848484848	0.30252
0.5833333333333334	0.527975
0.7692307692307693	0.62017
0.7111111111111111	0.7746649999999999
1.0	0.8918900000000001
0.782608695652174	0.77335
0.6153846153846154	0.758915
0.625	0.614645
0.8260869565217391	0.94817
0.65625	0.49167
0.8095238095238095	0.7145999999999999
0.4102564102564102	0.699165
0.9629629629629628	0.9860249999999999
0.5445544554455446	0.646515
0.7037037037037037	0.661095
0.4411764705882353	0.53142
0.9583333333333334	0.8752500000000001
0.6923076923076923	0.836265
0.5	0.39971500000000004
0.4939759036144578	0.567505
0.5256410256410257	0.5376650000000001
0.9078947368421052	0.9606049999999999
0.6666666666666666	0.49419
0.625	0.696755
0.5	0.379
0.696969696969697	0.604665
0.4594594594594595	0.42508
0.6944444444444444	0.64715
0.32	0.1961
0.9565217391304348	0.9005350000000001
0.8636363636363636	0.87957
0.48	0.527655
0.358974358974359	0.45086
0.6818181818181818	0.37639
0.6486486486486487	0.32609
1.0	0.958865
0.3095238095238095	0.27754500000000004
1.0	0.97567
0.6666666666666666	0.487845
1.0	0.98447
1.0	0.9850099999999999
0.2631578947368421	0.616445
0.7727272727272727	0.917625
0.7197802197802198	0.848845
0.5495867768595041	0.653265
0.9753694581280788	0.98531
0.9081081081081082	0.9042
0.9572192513368984	0.966835
0.8125	0.618695
0.7142857142857143	0.511065
0.5714285714285714	0.63377
0.8260869565217391	0.82418
0.5555555555555556	0.399605
0.9245283018867924	0.977375
0.238095238095238	0.228025
0.75	0.45693
0.7142857142857143	0.82202
0.3095238095238095	0.38793500000000003
0.3934426229508196	0.30384500000000003
0.9245283018867924	0.936895
0.3333333333333333	0.211155
0.7157894736842105	0.7019599999999999
0.5045045045045045	0.46626999999999996
0.36	0.465425
0.7727272727272727	0.7659400000000001
0.7666666666666667	0.6073649999999999
1.0	0.875205
0.6923076923076923	0.353545
0.4324324324324324	0.568845
0.6363636363636364	0.711195
0.9787234042553192	0.94495
0.8461538461538461	0.5869500000000001
0.6857142857142857	0.387825
0.9302325581395348	0.9785699999999999
0.8974358974358975	0.9654
0.9705882352941176	0.978995
0.7105263157894737	0.68133
0.7083333333333334	0.7338199999999999
0.3404255319148936	0.40692
0.28125	0.261795
0.9873417721518988	0.98518
1.0	0.984695
0.875	0.770595
0.8010471204188482	0.7888
0.5294117647058824	0.42666000000000004
0.8767772511848341	0.8764149999999999
0.875	0.904025
0.7391304347826086	0.718005
0.7894736842105263	0.7376050000000001
0.6451612903225806	0.578275
0.45	0.535765
0.6190476190476191	0.79335
0.6111111111111112	0.710235
0.3714285714285714	0.284215
0.6428571428571429	0.516505
0.380952380952381	0.31892
0.6881720430107527	0.72849
0.081022425850012	0.108815
0.4736842105263157	0.41190000000000004
0.391304347826087	0.43349
0.8928571428571429	0.75397
0.5925925925925926	0.357425
0.4137931034482758	0.43346
0.7368421052631579	0.541765
0.95	0.766
0.8181818181818182	0.8139449999999999
0.3888888888888889	0.37717500000000004
0.2272727272727273	0.241835
0.2857142857142857	0.381645
0.8947368421052632	0.92632
0.7142857142857143	0.1622
0.64	0.6031949999999999
0.1688311688311688	0.117595
0.5	0.522505
0.4615384615384616	0.40146000000000004
0.970414201183432	0.9655100000000001
0.9322033898305084	0.9613700000000001
0.7840909090909091	0.8120799999999999
0.5034013605442177	0.65367
0.7153284671532847	0.6322700000000001
0.9572649572649572	0.959415
0.3267326732673267	0.2454
0.5966386554621849	0.63986
1.0	0.96833
0.825503355704698	0.754815
1.0	0.9651400000000001
0.8181818181818182	0.7021550000000001
0.8636363636363636	0.9608049999999999
0.9090909090909092	0.927015
0.3636363636363637	0.253545
0.64	0.64215
0.6666666666666666	0.47501
0.4761904761904761	0.7636099999999999
0.6666666666666666	0.6756800000000001
0.3225806451612903	0.489795
0.5	0.439615
0.7777777777777778	0.7166250000000001
0.9347826086956522	0.7968850000000001
0.2333333333333333	0.35241500000000003
0.4434782608695652	0.5214099999999999
0.9583333333333334	0.940525
0.9791666666666666	0.94706
0.4912280701754385	0.44149
0.6829268292682927	0.5626450000000001
0.5740740740740741	0.43667
0.2325581395348837	0.20884999999999998
0.4074074074074074	0.35902500000000004
0.5555555555555556	0.587385
0.4210526315789473	0.338455
0.5	0.314895
0.7560975609756098	0.88281
0.3333333333333333	0.688615
0.7027027027027027	0.90712
0.8947368421052632	0.8893949999999999
0.7222222222222222	0.8673500000000001
0.9787234042553192	0.909105
0.5161290322580645	0.54434
0.4933333333333333	0.36289499999999997
0.4193548387096774	0.58901
0.8269230769230769	0.891035
0.8	0.5560700000000001
0.0883898709985666	0.13258
0.7912087912087912	0.80466
0.782608695652174	0.751385
0.847457627118644	0.8239399999999999
0.6896551724137931	0.59126
0.7704918032786885	0.7322
0.9622641509433962	0.929725
0.9523809523809524	0.9288099999999999
1.0	0.9070849999999999
0.5862068965517241	0.7223599999999999
0.9230769230769232	0.94585
0.6923076923076923	0.508275
0.6458333333333334	0.57514
0.5294117647058824	0.58626
0.76	0.815805
0.5384615384615384	0.545245
0.9333333333333332	0.8649150000000001
0.7407407407407407	0.90976
0.8	0.708205
0.7142857142857143	0.807895
0.7272727272727273	0.73456
0.7142857142857143	0.50213
0.25	0.13589
0.7916666666666666	0.8013250000000001
0.8518518518518519	0.59818
0.5769230769230769	0.7564949999999999
0.6129032258064516	0.5154799999999999
0.4827586206896552	0.47602999999999995
0.5333333333333333	0.386615
0.4523809523809524	0.561125
0.3064516129032258	0.216825
0.9615384615384616	0.745965
0.7608695652173914	0.83302
0.3333333333333333	0.419385
0.4565217391304347	0.55716
0.7419354838709677	0.835125
0.625	0.760915
0.8392857142857143	0.7150099999999999
0.8421052631578947	0.481715
0.3529411764705882	0.33661
0.8155339805825242	0.8270500000000001
0.7441860465116279	0.915605
0.7961165048543689	0.70614
0.6428571428571429	0.406455
0.8157894736842105	0.7426999999999999
0.5098039215686274	0.560075
1.0	0.889305
0.7631578947368421	0.7434799999999999
0.46	0.39663000000000004
0.5806451612903226	0.4477
0.7727272727272727	0.49164
0.4230769230769231	0.5619000000000001
0.2424242424242424	0.23211500000000002
0.5357142857142857	0.5468649999999999
0.5277777777777778	0.53662
0.8888888888888888	0.8638950000000001
0.6666666666666666	0.5565249999999999
0.3	0.36144
0.7272727272727273	0.667915
0.875	0.9248799999999999
0.9032258064516128	0.885975
0.4814814814814814	0.38739999999999997
0.5384615384615384	0.5208999999999999
0.2894736842105263	0.35124
0.972972972972973	0.970345
0.7083333333333334	0.62968
0.8	0.763035
0.3230769230769231	0.23307499999999998
0.2549019607843137	0.356045
0.95	0.931825
0.75	0.691495
0.7647058823529411	0.67291
0.6363636363636364	0.647745
0.5555555555555556	0.593475
0.32	0.24869999999999998
0.6666666666666666	0.602355
0.9583333333333334	0.97224
0.3055555555555556	0.44172999999999996
0.6363636363636364	0.93614
0.4680851063829787	0.547625
0.8157894736842105	0.56705
1.0	0.97073
0.975609756097561	0.93213
0.5714285714285714	0.72143
0.8333333333333334	0.900225
0.76	0.529415
0.6590909090909091	0.7912399999999999
0.7435897435897436	0.55991
0.4827586206896552	0.650235
0.282051282051282	0.460495
0.4074074074074074	0.256125
0.8513513513513513	0.744435
0.3292682926829268	0.31084
0.6363636363636364	0.72828
0.5263157894736842	0.74717
0.5714285714285714	0.43093499999999996
0.6666666666666666	0.61807
0.8857142857142857	0.70915
0.5918367346938775	0.39529000000000003
0.5531914893617021	0.315115
0.8787878787878788	0.8918349999999999
0.4130434782608696	0.30452500000000005
0.8181818181818182	0.585315
0.896551724137931	0.7981400000000001
0.9615384615384616	0.9118999999999999
0.8148148148148148	0.80472
0.9545454545454546	0.932195
0.2962962962962963	0.16799
0.9666666666666668	0.870675
0.8421052631578947	0.92006
0.8604651162790697	0.86835
0.3846153846153846	0.53059
0.9148936170212766	0.905635
0.6829268292682927	0.80112
0.4285714285714285	0.23007
0.5263157894736842	0.22222
0.8444444444444444	0.7761199999999999
0.4911242603550296	0.7131799999999999
0.35	0.5228349999999999
0.7894736842105263	0.74979
0.8529411764705882	0.83738
0.6097560975609756	0.342165
1.0	0.910955
0.7619047619047619	0.69998
0.68	0.556395
0.56	0.877345
0.5517241379310345	0.46548999999999996
0.9473684210526316	0.8768849999999999
0.55	0.592175
0.9230769230769232	0.83186
0.7083333333333334	0.7555050000000001
0.375	0.51004
0.5681818181818182	0.58081
0.4166666666666667	0.42755
0.9411764705882352	0.98968
0.5333333333333333	0.21100000000000002
0.9583333333333334	0.7956
0.68	0.8142050000000001
0.4090909090909091	0.39616
0.7368421052631579	0.57819
0.782608695652174	0.715835
0.5925925925925926	0.6456299999999999
0.3846153846153846	0.296835
0.868421052631579	0.568565
0.5428571428571428	0.642045
0.44	0.822055
0.2962962962962963	0.546075
0.6190476190476191	0.6449050000000001
0.35	0.64105
0.7666666666666667	0.617615
1.0	0.94492
0.9295774647887324	0.9148449999999999
0.6666666666666666	0.7294849999999999
0.65	0.6512
0.0538461538461538	0.11335500000000001
0.9615384615384616	0.9875
0.8333333333333334	0.9540649999999999
0.8640776699029126	0.791705
0.6932515337423313	0.7709250000000001
0.5574468085106383	0.62661
0.5754716981132075	0.701195
0.85	0.827585
0.8571428571428571	0.91928
0.8695652173913043	0.7129399999999999
1.0	0.937595
0.9565217391304348	0.911555
0.8	0.74537
0.5185185185185185	0.35694499999999996
0.4590163934426229	0.39115500000000003
0.9090909090909092	0.83676
0.275	0.458275
1.0	0.9348099999999999
0.6216216216216216	0.53125
0.6	0.504165
0.6808510638297872	0.41552
0.7291666666666666	0.852715
0.6111111111111112	0.42347
0.7916666666666666	0.829125
0.7777777777777778	0.5304249999999999
0.358974358974359	0.177345
0.5263157894736842	0.54693
0.9545454545454546	0.8998900000000001
0.85	0.8154049999999999
0.5909090909090909	0.35628000000000004
0.7941176470588235	0.710245
0.5	0.509795
1.0	0.9211199999999999
0.75	0.461345
0.875	0.9016850000000001
0.25	0.16071999999999997
0.55	0.461075
0.5714285714285714	0.609245
0.9393939393939394	0.921755
0.9069767441860463	0.86876
0.6	0.573125
0.4444444444444444	0.492835
0.8620689655172413	0.84717
0.8484848484848485	0.81433
0.8275862068965517	0.7122299999999999
0.762589928057554	0.8209150000000001
0.5135135135135135	0.52561
0.5783132530120482	0.441405
0.5526315789473685	0.50857
0.6962025316455697	0.48753500000000005
0.9090909090909092	0.925155
0.9818181818181818	0.94518
0.6170212765957447	0.653985
0.92	0.942985
0.5882352941176471	0.795115
0.8717948717948718	0.90762
0.6304347826086957	0.5220400000000001
0.75	0.793995
0.6	0.450265
0.2608695652173913	0.104615
0.4324324324324324	0.14602500000000002
0.2307692307692308	0.164185
0.65	0.534465
0.8421052631578947	0.722475
0.238095238095238	0.18496
0.7	0.678585
0.5789473684210527	0.727375
0.85	0.83009
0.75	0.55829
1.0	0.9225000000000001
0.375	0.62574
0.7647058823529411	0.39726
0.9666666666666668	0.93295
0.3787878787878788	0.372765
0.5757575757575758	0.736335
0.4468085106382978	0.47197500000000003
0.75	0.8461050000000001
0.7891891891891892	0.8271999999999999
0.9032258064516128	0.9390149999999999
0.5384615384615384	0.485615
0.1612903225806451	0.14123000000000002
0.9454545454545454	0.96373
1.0	0.9846250000000001
0.75	0.673855
0.5949367088607594	0.683025
0.3048780487804878	0.26954
0.5512820512820513	0.57274
0.7391304347826086	0.63426
0.9242424242424242	0.929165
0.5833333333333334	0.652855
0.6265822784810127	0.698495
0.6739130434782609	0.6293
0.9166666666666666	0.8129
0.71160409556314	0.64073
0.5357142857142857	0.49577
0.2093023255813953	0.38510500000000003
0.5491803278688525	0.49248000000000003
0.6666666666666666	0.30709
0.718213058419244	0.673825
0.7873754152823921	0.7089300000000001
0.9411764705882352	0.727625
0.8481012658227848	0.775965
0.8904109589041096	0.786285
0.726027397260274	0.744985
0.9264705882352942	0.95312
0.9516129032258064	0.917065
0.9344262295081968	0.95475
0.3026315789473684	0.364385
0.9402985074626866	0.932975
0.5555555555555556	0.854155
1.0	0.9605
0.7	0.81001
0.8511627906976744	0.831565
0.3934426229508196	0.568625
0.8266666666666667	0.88552
0.2823529411764706	0.27211
0.96	0.9855
0.3	0.41622
0.5	0.330345
0.5714285714285714	0.47580500000000003
0.35	0.288735
0.25	0.1385
0.1698113207547169	0.14751999999999998
0.76	0.816175
0.5510204081632653	0.627065
1.0	0.92849
0.4583333333333333	0.656595
0.907725321888412	0.9145099999999999
0.7433628318584071	0.774635
0.5121951219512195	0.51574
0.696969696969697	0.58108
0.9666666666666668	0.816495
0.4193548387096774	0.35219
1.0	0.9700150000000001
0.9545454545454546	0.86401
1.0	0.94774
0.9444444444444444	0.861765
0.5111111111111111	0.350845
0.4395604395604395	0.35214
0.5230769230769231	0.578795
0.7142857142857143	0.757305
0.75	0.5848599999999999
0.9032258064516128	0.86053
0.6086956521739131	0.616835
0.3	0.43771499999999997
0.7037037037037037	0.640995
0.9	0.947055
0.8478260869565217	0.860455
0.3	0.34104
0.4354838709677419	0.318065
0.3823529411764705	0.399315
0.5178571428571429	0.32659
0.9473684210526316	0.583335
0.8780487804878049	0.87236
0.4545454545454546	0.378895
0.1739130434782608	0.239475
0.8076923076923077	0.73477
0.84375	0.87866
0.68	0.780895
0.4705882352941176	0.7052
0.34375	0.553005
0.5	0.326665
0.875	0.77572
0.8947368421052632	0.932605
0.5217391304347826	0.53649
0.3768115942028985	0.381915
0.9662921348314608	0.9371849999999999
0.6666666666666666	0.52441
0.6716417910447762	0.6866049999999999
0.6868686868686869	0.794035
0.6931818181818182	0.891355
0.4090909090909091	0.33968
0.8421052631578947	0.722425
0.8	0.836965
0.24	0.41384
0.4545454545454546	0.45335000000000003
0.4761904761904761	0.6674
0.7894736842105263	0.7956300000000001
0.9	0.8351
0.9375	0.932175
0.2413793103448276	0.1503
0.7391304347826086	0.83472
0.675	0.48779
0.5217391304347826	0.35938000000000003
0.6842105263157895	0.410715
0.9	0.749185
0.56	0.787035
0.3571428571428571	0.46145
0.4	0.518095
0.6363636363636364	0.613945
0.96	0.988255
0.7222222222222222	0.763205
0.925925925925926	0.9708600000000001
0.717948717948718	0.6718999999999999
0.9545454545454546	0.94126
0.303030303030303	0.34545499999999996
0.8076923076923077	0.75683
0.6923076923076923	0.7095849999999999
0.5454545454545454	0.51696
1.0	0.92551
0.4666666666666667	0.4825
0.7857142857142857	0.803195
0.6451612903225806	0.6326
0.9772727272727272	0.9668
0.5806451612903226	0.51159
0.7954545454545454	0.60303
0.9565217391304348	0.98695
1.0	0.9160200000000001
0.5675675675675675	0.528475
0.7037037037037037	0.648285
0.9032258064516128	0.86243
0.75	0.63165
0.6206896551724138	0.42483499999999996
0.9139240506329114	0.810445
0.3695652173913043	0.41542
0.7352941176470589	0.69608
0.7115384615384616	0.43711500000000003
0.4358974358974359	0.48807999999999996
0.5666666666666667	0.50254
0.6797385620915033	0.5133350000000001
0.7727272727272727	0.789605
0.6296296296296297	0.69801
0.7142857142857143	0.8071900000000001
0.8333333333333334	0.768015
0.78125	0.79443
0.1777777777777777	0.139635
0.4411764705882353	0.24300500000000003
0.6060606060606061	0.612625
0.6666666666666666	0.824635
0.4	0.51843
0.3275862068965517	0.636375
0.9838709677419356	0.96331
0.2702702702702703	0.322055
0.4	0.489155
0.9130434782608696	0.90127
0.7391304347826086	0.59066
0.6666666666666666	0.81327
0.4	0.23239500000000002
0.6979166666666666	0.623185
0.6481481481481481	0.850265
0.6666666666666666	0.546995
0.8064516129032258	0.69493
0.5185185185185185	0.5484
0.5777777777777777	0.53653
0.6956521739130435	0.6179699999999999
0.4230769230769231	0.428565
0.3	0.24862
0.3103448275862069	0.339705
0.3448275862068966	0.23604
0.625	0.233595
0.3478260869565217	0.24956499999999998
0.95	0.77033
0.72	0.7683800000000001
0.3666666666666666	0.440525
1.0	0.97739
1.0	0.9778249999999999
0.85	0.7595000000000001
0.5849056603773585	0.46750499999999995
0.84	0.794645
0.24	0.36112999999999995
0.9565217391304348	0.80691
0.5106382978723404	0.786365
0.46	0.32433999999999996
0.9574468085106383	0.87925
0.3666666666666666	0.310995
0.7441860465116279	0.70225
0.890625	0.894995
0.6037735849056604	0.8253999999999999
0.8392857142857143	0.7715449999999999
0.9830508474576272	0.912515
0.1617647058823529	0.214285
0.56	0.73119
0.7380952380952381	0.719415
0.2641509433962264	0.39519499999999996
0.9606299212598424	0.97819
0.9782608695652174	0.979695
1.0	0.971665
0.5348837209302325	0.5092300000000001
0.9166666666666666	0.9361200000000001
0.5185185185185185	0.550675
0.7258064516129032	0.96475
0.9210526315789472	0.8466100000000001
0.8571428571428571	0.813715
1.0	0.97647
0.9393939393939394	0.87066
1.0	0.98355
0.9032258064516128	0.820555
0.2962962962962963	0.32758
0.4285714285714285	0.342495
0.9117647058823528	0.88076
0.6451612903225806	0.470055
0.9642857142857144	0.83358
0.90625	0.90778
0.3421052631578947	0.47179499999999996
0.673469387755102	0.48125999999999997
0.7111111111111111	0.77386
0.6956521739130435	0.523535
0.5	0.543365
0.5833333333333334	0.532725
0.7543859649122807	0.789155
0.9883720930232558	0.9669350000000001
0.5	0.4764
0.7666666666666667	0.958345
0.8648648648648649	0.8064
0.95	0.916485
0.4767025089605735	0.432745
0.9655172413793104	0.879435
0.5555555555555556	0.86719
0.6666666666666666	0.6701699999999999
0.2857142857142857	0.268235
0.9642857142857144	0.97767
0.7916666666666666	0.787755
0.6666666666666666	0.73454
0.4333333333333333	0.663405
0.9565217391304348	0.971265
1.0	0.974295
0.782608695652174	0.74932
0.95	0.90787
0.8695652173913043	0.8097350000000001
0.4827586206896552	0.34478
0.3888888888888889	0.344
0.7714285714285715	0.772395
0.4883720930232558	0.64792
0.5769230769230769	0.608575
0.8888888888888888	0.6811400000000001
0.5591397849462365	0.515655
0.7590361445783133	0.5368850000000001
0.484375	0.39737
0.5	0.58885
0.91701244813278	0.931755
0.7892857142857143	0.7874300000000001
0.6046511627906976	0.66491
0.6428571428571429	0.633775
0.746031746031746	0.80795
0.5306122448979592	0.323425
0.9130434782608696	0.925435
1.0	0.98288
0.7882736156351792	0.9060649999999999
0.7222222222222222	0.764375
0.8636363636363636	0.962585
0.875	0.961595
0.8695652173913043	0.97061
0.6666666666666666	0.826435
0.5909090909090909	0.40542500000000004
0.75	0.910955
0.72	0.8409899999999999
0.4782608695652174	0.63619
0.9565217391304348	0.9398599999999999
0.5	0.363145
0.7241379310344828	0.980175
0.7096774193548387	0.9233849999999999
0.3571428571428571	0.354435
0.8571428571428571	0.805295
1.0	0.98942
0.9523809523809524	0.956435
0.7777777777777778	0.8195250000000001
0.8611111111111112	0.95517
0.2765957446808511	0.391975
0.5	0.660215
0.9411764705882352	0.930865
0.76	0.886555
0.7083333333333334	0.8573850000000001
0.7916666666666666	0.7579899999999999
0.8095238095238095	0.94973
0.85	0.96301
0.7	0.85814
0.75	0.507475
1.0	0.9354800000000001
0.5384615384615384	0.34221
0.971830985915493	0.962245
0.8831168831168831	0.929175
0.3804347826086957	0.20884999999999998
0.9615384615384616	0.9222950000000001
0.77	0.901525
0.3448275862068966	0.49273500000000003
0.935483870967742	0.85548
0.9629629629629628	0.855865
0.4642857142857143	0.68102
0.7058823529411765	0.6954199999999999
0.3428571428571428	0.47846999999999995
1.0	0.9151549999999999
0.9130434782608696	0.91694
0.7727272727272727	0.927035
0.4313725490196078	0.6155200000000001
0.6016260162601627	0.5834900000000001
0.8085106382978723	0.7633300000000001
0.6666666666666666	0.5036149999999999
0.1588447653429603	0.22177
0.419753086419753	0.376575
0.918032786885246	0.879825
0.7681159420289855	0.692075
1.0	0.944925
0.5789473684210527	0.316745
0.2698412698412698	0.22461
0.8181818181818182	0.92029
0.35	0.361615
0.75	0.765565
0.3617021276595745	0.48185500000000003
0.6984126984126984	0.783925
0.625	0.31168
0.7674418604651163	0.869915
0.6458333333333334	0.342075
0.7567567567567568	0.53925
0.8181818181818182	0.81266
0.7714285714285715	0.6362
0.2941176470588235	0.352885
0.4573643410852713	0.48756
0.2592592592592592	0.23243999999999998
0.6458333333333334	0.5287850000000001
0.9833333333333332	0.969775
0.859375	0.9227700000000001
0.9591836734693876	0.9630399999999999
0.9230769230769232	0.812315
0.9375	0.80284
0.8064516129032258	0.542805
0.6666666666666666	0.401955
0.8666666666666667	0.84465
0.2	0.19705
0.391304347826087	0.49402
0.9056603773584906	0.88022
0.7592592592592593	0.548945
0.3157894736842105	0.385
0.5581395348837209	0.605085
0.6071428571428571	0.55269
0.6666666666666666	0.568415
0.44	0.6962999999999999
0.45	0.515815
0.3888888888888889	0.406125
0.8695652173913043	0.75837
0.4146341463414634	0.45746
0.9565217391304348	0.89706
0.7727272727272727	0.800605
0.7171052631578947	0.744845
0.3181818181818182	0.23500500000000002
0.5319148936170213	0.534985
0.35	0.28124000000000005
0.6	0.39887
0.7272727272727273	0.47640000000000005
0.8260869565217391	0.4991
0.4210526315789473	0.501865
0.3359375	0.39019499999999996
0.9690721649484536	0.973465
0.963963963963964	0.9788749999999999
0.2738095238095238	0.513485
0.5178571428571429	0.6530400000000001
0.3170731707317073	0.5476449999999999
0.25	0.250315
1.0	0.989595
0.6428571428571429	0.730015
0.48	0.441925
0.1818181818181818	0.21726499999999999
0.6153846153846154	0.740935
0.75	0.780045
1.0	0.960705
0.5666666666666667	0.43857999999999997
0.9705882352941176	0.9724200000000001
0.9655172413793104	0.97531
0.55	0.5555699999999999
0.9090909090909092	0.795025
0.9696969696969696	0.985695
0.7368421052631579	0.55446
0.75	0.7006
0.4516129032258064	0.55735
0.4545454545454546	0.31799
0.2105263157894736	0.23194
0.6206896551724138	0.7421150000000001
0.8333333333333334	0.827555
0.8	0.9050750000000001
0.8181818181818182	0.74192
0.5135135135135135	0.501315
0.6216216216216216	0.62951
0.5428571428571428	0.512255
0.6363636363636364	0.471595
0.916030534351145	0.9178949999999999
0.9942528735632185	0.954745
0.7365269461077845	0.790175
0.9142857142857144	0.969785
0.5057471264367817	0.669025
0.7	0.52323
0.5789473684210527	0.433685
0.9074074074074074	0.923055
0.7903225806451613	0.644595
0.3548387096774194	0.19038
0.4090909090909091	0.5567
0.55	0.49731000000000003
0.44	0.41991
1.0	0.9784550000000001
0.3478260869565217	0.22815000000000002
0.8888888888888888	0.661045
0.2941176470588235	0.392305
1.0	0.902625
0.6764705882352942	0.44637
0.4461538461538462	0.44501999999999997
0.6326530612244898	0.6379349999999999
0.9	0.718045
1.0	0.863095
0.8518518518518519	0.85744
0.5555555555555556	0.398735
0.24	0.214945
0.956043956043956	0.93319
0.45	0.47317
0.6774193548387096	0.618475
1.0	0.9704900000000001
0.981132075471698	0.93998
0.5	0.490345
0.9489795918367347	0.956035
0.5	0.65116
0.8148148148148148	0.867535
0.5983606557377049	0.594195
0.8461538461538461	0.90357
0.5882352941176471	0.918275
0.6896551724137931	0.6182650000000001
0.2777777777777778	0.33579499999999995
0.6764705882352942	0.7984100000000001
0.8333333333333334	0.784975
0.6896551724137931	0.66683
1.0	0.9443900000000001
0.6153846153846154	0.77212
0.28125	0.146445
0.6818181818181818	0.66479
0.7	0.7283200000000001
0.6956521739130435	0.713515
0.6	0.33203499999999997
0.9670781893004116	0.98632
0.2	0.22136
0.5454545454545454	0.541965
0.8823529411764706	0.893985
0.1666666666666666	0.20738499999999999
0.4807692307692308	0.395355
0.861271676300578	0.93345
0.7894736842105263	0.7939499999999999
0.380952380952381	0.550145
0.6585365853658537	0.6596299999999999
0.9333333333333332	0.748775
0.84375	0.774105
0.984375	0.92472
0.3714285714285714	0.386545
0.5106382978723404	0.6442349999999999
0.3928571428571429	0.86535
0.2972972972972973	0.28500000000000003
0.7808219178082192	0.7417549999999999
0.6708860759493671	0.8284750000000001
0.6818181818181818	0.7395499999999999
0.8717948717948718	0.752375
0.8275862068965517	0.90071
0.9758064516129032	0.929405
0.7864077669902912	0.64749
0.6181818181818182	0.66734
0.6808510638297872	0.786975
0.5833333333333334	0.503375
0.90625	0.9794099999999999
0.8095238095238095	0.68197
0.3	0.23112
0.3939393939393939	0.54864
0.7586206896551724	0.829255
0.7	0.846975
0.7692307692307693	0.84457
0.912280701754386	0.896665
0.6333333333333333	0.528045
0.7446808510638298	0.758
0.65625	0.7856650000000001
0.9	0.98132
0.5517241379310345	0.5526249999999999
0.6842105263157895	0.52885
0.8235294117647058	0.856035
0.4838709677419355	0.267755
0.5964912280701754	0.6538349999999999
0.8878504672897196	0.86557
0.5454545454545454	0.631785
0.59375	0.724475
0.6571428571428571	0.62069
0.5882352941176471	0.8855999999999999
0.4324324324324324	0.50309
0.3846153846153846	0.559375
0.4482758620689655	0.395665
0.6481481481481481	0.703945
0.9166666666666666	0.956
0.4505494505494505	0.62194
0.9393939393939394	0.783175
0.9473684210526316	0.9603999999999999
0.9714285714285714	0.9166350000000001
0.7435897435897436	0.7972950000000001
0.7931034482758621	0.808735
0.6756756756756757	0.7507
0.5952380952380952	0.7326550000000001
0.9523809523809524	0.851645
0.972972972972973	0.880985
0.9615384615384616	0.86541
0.3461538461538461	0.45176
0.9487179487179488	0.93548
0.48	0.681875
0.8	0.7484299999999999
0.35	0.350395
0.5	0.758505
0.3548387096774194	0.438805
0.5142857142857142	0.573085
0.1923076923076923	0.22037
0.380952380952381	0.24307
0.7222222222222222	0.8237399999999999
0.3170731707317073	0.51477
0.3625	0.29747
0.84	0.76408
0.5256410256410257	0.49265000000000003
0.5641025641025641	0.6635
0.4390243902439024	0.21009
0.5384615384615384	0.542745
0.2962962962962963	0.21022000000000002
0.7272727272727273	0.77789
0.4210526315789473	0.47076
0.9523809523809524	0.86826
0.7857142857142857	0.7809
0.3442622950819672	0.42108999999999996
0.4	0.463765
0.3636363636363637	0.24889499999999998
0.8095238095238095	0.51186
0.8857142857142857	0.845445
0.5882352941176471	0.49144
0.7727272727272727	0.88361
0.5862068965517241	0.51403
0.4814814814814814	0.71508
0.4444444444444444	0.64087
0.6666666666666666	0.7294400000000001
0.6346153846153846	0.68479
0.3333333333333333	0.34191000000000005
0.4193548387096774	0.47139
0.4594594594594595	0.46649
0.5	0.559705
0.9705882352941176	0.94756
0.6136363636363636	0.70789
0.3783783783783784	0.620215
0.4814814814814814	0.50476
0.375	0.485725
0.5428571428571428	0.49280999999999997
0.5217391304347826	0.37372
0.782608695652174	0.7203649999999999
0.9090909090909092	0.88489
0.4804469273743016	0.572515
0.7619047619047619	0.9513050000000001
0.4814814814814814	0.300605
0.25	0.27991
0.2592592592592592	0.29574
0.56	0.225375
0.2127659574468085	0.27235
0.7419354838709677	0.755035
0.45	0.530675
0.36	0.473505
0.6521739130434783	0.6339049999999999
0.4347826086956521	0.58728
0.3082706766917293	0.36373500000000003
0.8461538461538461	0.87168
0.8604651162790697	0.57345
0.9625	0.9248000000000001
0.7684210526315789	0.7189000000000001
0.3297872340425531	0.34351
0.425	0.500525
0.5918367346938775	0.434385
0.9487179487179488	0.8130850000000001
0.8947368421052632	0.766215
0.7586206896551724	0.650075
0.75	0.5921449999999999
0.7647058823529411	0.71812
0.4333333333333333	0.38465
0.3714285714285714	0.31854000000000005
0.40625	0.361995
0.923728813559322	0.8063450000000001
0.7450980392156863	0.758705
0.4230769230769231	0.449295
0.72	0.7822800000000001
0.6451612903225806	0.78522
0.7045454545454546	0.79724
0.34375	0.37405
0.925925925925926	0.82239
0.4385964912280701	0.276825
0.8095238095238095	0.6873199999999999
0.6938775510204082	0.781415
0.7377049180327869	0.85034
0.9672131147540984	0.90185
0.9615384615384616	0.969695
0.8888888888888888	0.8618
0.7241379310344828	0.65741
0.9367088607594936	0.928775
0.8823529411764706	0.95475
0.5405405405405406	0.481375
0.6029411764705882	0.5076350000000001
0.2972972972972973	0.26266500000000004
0.3977272727272727	0.44781
0.4050632911392405	0.68312
0.6111111111111112	0.652095
0.6310679611650486	0.708405
0.7367256637168141	0.72034
0.3333333333333333	0.13448
0.8857142857142857	0.862395
0.671875	0.685435
0.7631578947368421	0.63835
0.2444444444444444	0.22516
0.5128205128205128	0.6819
0.9629629629629628	0.85074
0.925925925925926	0.86478
0.5367647058823529	0.5098400000000001
0.1491228070175438	0.153645
0.9326923076923076	0.94657
0.7974683544303798	0.8803350000000001
0.902439024390244	0.943585
0.8055555555555556	0.68147
0.4222222222222222	0.46232
0.9824561403508772	0.97068
0.7857142857142857	0.68111
0.5576923076923077	0.67506
0.9111111111111112	0.96841
0.6	0.56535
0.1627906976744186	0.168225
1.0	0.97609
0.85	0.850935
0.95	0.967775
0.7	0.670885
0.75	0.79347
0.92	0.86419
0.854586129753915	0.9086749999999999
0.9217877094972068	0.943235
0.8449612403100775	0.854865
0.5096153846153846	0.5826
0.9453125	0.957565
0.7102803738317757	0.808585
0.9096385542168676	0.938835
0.3047619047619048	0.30574999999999997
0.2413793103448276	0.33436
0.8314606741573034	0.861855
0.5833333333333334	0.7501450000000001
0.9	0.95
0.5076923076923077	0.513795
0.9827586206896552	0.9486600000000001
0.9545454545454546	0.983385
0.3414634146341463	0.433695
0.8571428571428571	0.9117850000000001
0.6666666666666666	0.643775
0.2448979591836734	0.40932
0.8421052631578947	0.7978700000000001
0.490566037735849	0.5296000000000001
0.4444444444444444	0.3267
1.0	0.9347749999999999
0.7857142857142857	0.832415
0.4166666666666667	0.31251
0.5	0.52332
0.48	0.36109
1.0	0.916265
0.92	0.894045
0.9534883720930232	0.97098
0.9318181818181818	0.946995
0.874251497005988	0.87437
0.2083333333333333	0.262625
0.4503311258278146	0.484915
0.4226190476190476	0.4014
0.18	0.190475
0.4210526315789473	0.710585
0.3157894736842105	0.274265
0.68	0.774125
0.5238095238095238	0.542785
0.6590909090909091	0.777115
0.3428571428571428	0.45574499999999996
0.7586206896551724	0.744205
0.9696969696969696	0.978015
0.90625	0.941735
0.5714285714285714	0.35116499999999995
0.9393939393939394	0.910405
0.9	0.889545
0.5714285714285714	0.448875
0.5833333333333334	0.20168000000000003
0.391304347826087	0.63577
0.5769230769230769	0.66031
0.7058823529411765	0.506725
0.65	0.27806
0.6	0.67285
0.6992753623188406	0.758985
0.6458333333333334	0.26436499999999996
0.19	0.237805
0.4285714285714285	0.39000999999999997
0.9431818181818182	0.946825
0.6086956521739131	0.36895999999999995
0.8	0.7314849999999999
1.0	0.960905
1.0	0.95301
0.9583333333333334	0.96973
0.7727272727272727	0.94139
0.7916666666666666	0.844795
0.782608695652174	0.65373
0.75	0.593005
1.0	0.954415
0.9090909090909092	0.907735
1.0	0.8208899999999999
0.75	0.73556
0.9166666666666666	0.952
0.4444444444444444	0.319065
1.0	0.87993
0.9230769230769232	0.961255
0.7142857142857143	0.7711749999999999
0.7246376811594203	0.500435
0.8	0.8249
0.6666666666666666	0.679735
0.8979591836734694	0.724755
0.6785714285714286	0.318465
0.4444444444444444	0.431365
0.8536585365853658	0.73505
0.9772727272727272	0.959785
0.8144329896907216	0.8579600000000001
0.8	0.587835
0.8028169014084507	0.835555
0.3	0.293585
0.9726027397260274	0.905145
0.4210526315789473	0.250275
0.7428571428571429	0.723555
0.5454545454545454	0.5262100000000001
0.4807692307692308	0.45964
0.9142857142857144	0.90276
0.3939393939393939	0.651435
0.6666666666666666	0.65839
0.5454545454545454	0.36511499999999997
0.5	0.375
0.9523809523809524	0.91672
0.4285714285714285	0.562605
0.7272727272727273	0.8648450000000001
0.6	0.68575
0.4482758620689655	0.542755
0.8	0.76814
0.3421052631578947	0.462765
0.6578947368421053	0.559795
0.7682926829268293	0.73014
0.4081632653061224	0.60366
0.9583333333333334	0.940915
0.7380952380952381	0.67166
0.3157894736842105	0.344625
0.7959183673469388	0.8919900000000001
0.3146067415730337	0.356665
0.7176470588235294	0.621435
0.53125	0.459015
0.5	0.426295
0.5172413793103449	0.35104
0.9636363636363636	0.94152
0.36	0.21450000000000002
0.7222222222222222	0.94643
0.85	0.69231
0.7727272727272727	0.64303
0.4	0.275845
0.5	0.6492249999999999
0.5714285714285714	0.60626
0.3333333333333333	0.3191
0.7878787878787878	0.657705
0.8648648648648649	0.880785
0.0813953488372093	0.18171500000000002
0.7619047619047619	0.857585
0.8181818181818182	0.8062
0.6	0.5608949999999999
1.0	0.841345
0.8648648648648649	0.860375
0.3225806451612903	0.35040499999999997
0.90625	0.693695
0.5483870967741935	0.648935
0.8260869565217391	0.883655
0.7083333333333334	0.711285
0.7083333333333334	0.369135
0.2366412213740458	0.27724
0.782312925170068	0.7570399999999999
0.65	0.623005
0.8378378378378378	0.604555
0.6815642458100558	0.6921900000000001
0.5454545454545454	0.341665
0.4	0.468595
0.25	0.19799
0.7	0.55181
0.95	0.592265
0.65	0.664685
1.0	0.925995
0.5	0.418115
0.2450980392156862	0.31226
0.9846153846153848	0.9689099999999999
1.0	0.976235
0.7615384615384615	0.546935
0.9015151515151516	0.77056
0.8114754098360656	0.82368
0.4568965517241379	0.584815
0.2432432432432432	0.287365
0.6129032258064516	0.636385
0.3333333333333333	0.27405
0.4339622641509434	0.406445
0.3478260869565217	0.36596
1.0	0.926005
0.559322033898305	0.778535
0.8363636363636363	0.857625
0.9491525423728814	0.873415
0.9298245614035088	0.8861600000000001
0.6140350877192983	0.46287
0.8666666666666667	0.86867
0.6481481481481481	0.68416
0.3888888888888889	0.42922
0.7555555555555555	0.8638349999999999
0.8597194388777555	0.8167150000000001
0.6493506493506493	0.339935
0.4578313253012048	0.47728499999999996
0.5	0.36682000000000003
0.6923076923076923	0.59843
0.625	0.67539
0.5483870967741935	0.633355
0.6666666666666666	0.792745
0.9545454545454546	0.855865
0.88	0.713095
0.9583333333333334	0.920705
0.8846153846153846	0.95611
0.6923076923076923	0.7600750000000001
0.3870967741935484	0.528885
0.4	0.55376
0.9629629629629628	0.9457800000000001
0.5454545454545454	0.69989
0.8461538461538461	0.95951
0.4545454545454546	0.458385
0.9130434782608696	0.9384399999999999
0.6666666666666666	0.7169300000000001
0.9852941176470588	0.967415
0.951219512195122	0.96441
0.9333333333333332	0.9613400000000001
0.4333333333333333	0.577885
0.2571428571428571	0.327895
0.5454545454545454	0.47204
0.9782608695652174	0.934785
0.7037037037037037	0.68196
0.6470588235294118	0.6156200000000001
0.2258064516129032	0.26718
0.85	0.76807
0.92	0.6846000000000001
0.5357142857142857	0.32115
0.9226006191950464	0.956275
0.8191489361702128	0.82622
0.4655172413793103	0.364255
0.4166666666666667	0.40562
0.9552238805970148	0.899235
0.4861111111111111	0.517765
0.9516129032258064	0.778365
0.9054054054054054	0.767265
0.5	0.698365
0.6631578947368421	0.70951
0.8571428571428571	0.84571
1.0	0.8725799999999999
0.3396226415094339	0.140125
0.8983050847457628	0.9052199999999999
0.2307692307692308	0.32826
1.0	0.96418
0.9574468085106383	0.947965
0.6078431372549019	0.510325
0.8666666666666667	0.834445
0.2758620689655172	0.45181000000000004
0.9461883408071748	0.892855
0.9272030651340996	0.875345
0.3076923076923077	0.23923
0.5849056603773585	0.53968
0.5	0.664445
0.6842105263157895	0.9027700000000001
0.9873417721518988	0.9369050000000001
0.8734177215189873	0.713945
0.987012987012987	0.937905
0.8529411764705882	0.82144
0.7	0.6466350000000001
0.75	0.57237
0.7317073170731707	0.639195
0.6206896551724138	0.50297
0.5365853658536586	0.638545
0.6	0.635985
0.3714285714285714	0.42893000000000003
0.6285714285714286	0.44023999999999996
0.75	0.7295400000000001
0.3055555555555556	0.28765
0.6527777777777778	0.564825
0.9230769230769232	0.8728199999999999
0.92	0.88272
0.6521739130434783	0.78338
0.5	0.452105
0.6666666666666666	0.47919
0.5	0.781215
0.3043478260869565	0.22742
0.2	0.201375
1.0	0.8659300000000001
0.5238095238095238	0.4152
0.7441860465116279	0.663375
0.4761904761904761	0.430125
0.9322033898305084	0.94765
0.967741935483871	0.9722200000000001
0.923809523809524	0.92265
0.7948717948717948	0.80234
0.974025974025974	0.8343499999999999
0.275	0.25939
0.7368421052631579	0.6867
0.92	0.8574550000000001
0.8666666666666667	0.914415
1.0	0.93092
1.0	0.9647650000000001
0.4	0.30805499999999997
0.7017543859649122	0.582325
0.8208955223880597	0.72391
0.746268656716418	0.600865
0.7910447761194029	0.592725
0.34375	0.29769500000000004
0.5833333333333334	0.369535
0.9	0.6457550000000001
0.9555555555555556	0.8213950000000001
0.925	0.87297
0.8888888888888888	0.79865
0.9333333333333332	0.86209
0.9629629629629628	0.8520650000000001
0.6363636363636364	0.594705
0.7457627118644068	0.570235
0.6923076923076923	0.6075550000000001
0.8125	0.895675
0.9565217391304348	0.8905449999999999
0.6456692913385826	0.70563
0.782608695652174	0.608475
0.5384615384615384	0.44050999999999996
0.4583333333333333	0.328175
0.6666666666666666	0.68621
0.967741935483871	0.945045
0.95	0.9286099999999999
0.6363636363636364	0.5689500000000001
0.5945945945945946	0.701125
0.4242424242424242	0.25246
0.9655172413793104	0.929295
0.72	0.6842349999999999
1.0	0.96998
0.4166666666666667	0.558195
0.5410628019323671	0.49324999999999997
0.238095238095238	0.454195
0.6091954022988506	0.747125
0.976510067114094	0.962135
0.8880597014925373	0.9228700000000001
0.7682926829268293	0.8472949999999999
0.625	0.47818499999999997
0.217391304347826	0.23208499999999999
0.5555555555555556	0.61948
0.44	0.634285
0.5416666666666666	0.636685
0.9545454545454546	0.9479500000000001
0.9032258064516128	0.715325
0.4285714285714285	0.6501399999999999
0.935483870967742	0.93842
0.6666666666666666	0.8484849999999999
0.7319587628865979	0.772225
0.8727272727272727	0.745045
0.4655172413793103	0.4415
0.5555555555555556	0.6925749999999999
0.8	0.7574000000000001
0.532258064516129	0.571455
0.6949152542372882	0.674255
0.8958333333333334	0.79774
0.4195804195804196	0.381165
0.6549707602339181	0.718655
0.8636363636363636	0.8536950000000001
0.4285714285714285	0.51873
0.3064516129032258	0.47524
0.5161290322580645	0.633935
0.6615384615384615	0.81073
0.8524590163934426	0.900495
0.9565217391304348	0.6635850000000001
0.4857142857142857	0.65235
0.8095238095238095	0.6879550000000001
0.3181818181818182	0.400925
1.0	0.962105
1.0	0.976805
0.979381443298969	0.8652150000000001
0.8924731182795699	0.965625
0.696969696969697	0.832175
1.0	0.9632350000000001
0.2558139534883721	0.225275
0.3611111111111111	0.7859849999999999
0.7631578947368421	0.746215
0.5	0.53047
0.4210526315789473	0.389775
0.9439252336448598	0.9235899999999999
0.9401709401709402	0.9438
0.8857142857142857	0.923285
0.4	0.525245
1.0	0.947205
0.6875	0.42047
0.3267326732673267	0.284385
0.2127659574468085	0.31145500000000004
0.4090909090909091	0.44738
0.59375	0.658625
0.3103448275862069	0.626085
0.8064516129032258	0.868105
0.4583333333333333	0.296785
0.6896551724137931	0.76686
0.6666666666666666	0.6161099999999999
0.9607843137254902	0.978675
0.5714285714285714	0.6013649999999999
0.72	0.691125
0.5681818181818182	0.544185
0.8846153846153846	0.84937
0.8181818181818182	0.880655
0.4333333333333333	0.42012000000000005
0.9642857142857144	0.987905
0.4074074074074074	0.24298000000000003
0.967741935483871	0.9891300000000001
0.3333333333333333	0.50637
0.1363636363636363	0.16012500000000002
0.2258064516129032	0.17676999999999998
0.7741935483870968	0.7190300000000001
0.4027777777777778	0.398265
0.8181818181818182	0.782225
0.3478260869565217	0.321025
0.3823529411764705	0.25205500000000003
0.66	0.716555
0.5517241379310345	0.59383
0.6052631578947368	0.5029699999999999
0.84	0.8582650000000001
0.6	0.349565
0.875	0.80042
0.5757575757575758	0.62912
0.2372881355932203	0.16388000000000003
0.0786516853932584	0.19923000000000002
0.2095238095238095	0.43184500000000003
0.5714285714285714	0.661
0.2985074626865671	0.1948
0.6666666666666666	0.61758
0.9047619047619048	0.9474750000000001
0.7619047619047619	0.79498
0.7222222222222222	0.777255
1.0	0.98419
0.9545454545454546	0.82175
0.7368421052631579	0.7117800000000001
0.978494623655914	0.94783
0.6346153846153846	0.6073500000000001
0.6491228070175439	0.620295
0.3225806451612903	0.339275
0.71875	0.5704899999999999
0.5185185185185185	0.51827
0.9705882352941176	0.8873599999999999
0.6808510638297872	0.731725
0.3039215686274509	0.32833
0.9176470588235294	0.848195
0.4912280701754385	0.45587500000000003
0.5726495726495726	0.647805
0.8095238095238095	0.9683200000000001
0.2592592592592592	0.326405
0.9	0.9472050000000001
0.7796610169491526	0.795195
0.6956521739130435	0.57282
0.9	0.83358
0.2777777777777778	0.48465
0.4375	0.42081
0.8709677419354839	0.7745850000000001
0.2027027027027027	0.308845
0.9523809523809524	0.939675
0.8407643312101911	0.83314
0.6712328767123288	0.75055
0.3307692307692307	0.522
0.6363636363636364	0.68594
0.3333333333333333	0.266305
0.6666666666666666	0.653905
0.5454545454545454	0.49623
0.9642857142857144	0.919185
0.96	0.879335
0.4285714285714285	0.27542
0.3684210526315789	0.3235
0.92	0.927475
0.9074074074074074	0.7902
0.7241379310344828	0.799435
0.625	0.422875
0.6818181818181818	0.78127
0.7692307692307693	0.66619
0.8095238095238095	0.60776
0.7727272727272727	0.69831
0.9545454545454546	0.977385
0.8392857142857143	0.7555350000000001
0.8048780487804879	0.646455
0.3863636363636363	0.317875
0.7	0.8313349999999999
0.4090909090909091	0.5990800000000001
0.358974358974359	0.448815
0.4186046511627907	0.516895
1.0	0.942815
0.7906976744186046	0.71112
0.5454545454545454	0.51335
0.9166666666666666	0.93255
0.9047619047619048	0.97685
0.9090909090909092	0.621335
0.3333333333333333	0.23718999999999998
0.7924528301886793	0.78885
0.6285714285714286	0.48069
0.175	0.20571
0.8585858585858586	0.81751
0.28	0.29812000000000005
0.6086956521739131	0.61888
0.6081081081081081	0.589825
0.5217391304347826	0.54321
0.4761904761904761	0.504715
0.6666666666666666	0.565565
0.76	0.8347450000000001
0.4	0.3113
0.5	0.332555
0.3571428571428571	0.46892999999999996
0.7083333333333334	0.83531
1.0	0.89622
1.0	0.95122
0.4324324324324324	0.42145
0.7575757575757576	0.612805
0.72	0.7672650000000001
0.8918918918918919	0.928675
0.3928571428571429	0.47993
0.284313725490196	0.25482
0.8398268398268398	0.89605
0.8533333333333334	0.8884000000000001
0.96	0.96804
0.9591836734693876	0.88302
0.8481012658227848	0.754635
0.375	0.307005
0.3461538461538461	0.488885
0.75	0.79789
1.0	0.91269
0.9444444444444444	0.961785
0.6923076923076923	0.755445
0.2727272727272727	0.31637000000000004
0.7058823529411765	0.594035
0.9523809523809524	0.882575
0.6470588235294118	0.42787
0.96	0.67873
0.8888888888888888	0.666705
0.5384615384615384	0.47814999999999996
0.5714285714285714	0.40963499999999997
0.84375	0.845615
0.71875	0.738335
0.8214285714285714	0.88263
0.2777777777777778	0.24453999999999998
0.9473684210526316	0.93241
0.4090909090909091	0.224105
1.0	0.83419
0.55	0.52583
0.8947368421052632	0.123305
0.2692307692307692	0.23163
0.4027777777777778	0.41449
0.9	0.942525
0.5263157894736842	0.185465
0.4878048780487805	0.427585
0.4186046511627907	0.50799
0.541095890410959	0.524265
0.1656050955414012	0.21755999999999998
0.9384615384615383	0.91256
0.6571428571428571	0.651295
0.288135593220339	0.26727
0.3508771929824561	0.39646000000000003
0.9433962264150944	0.836855
0.7941176470588235	0.79376
0.7413793103448276	0.61103
0.34	0.15516
0.6333333333333333	0.459325
0.3	0.155395
0.5666666666666667	0.52094
0.3421052631578947	0.49809
0.6296296296296297	0.484275
0.3488372093023256	0.546765
0.9863013698630136	0.9050849999999999
0.8857142857142857	0.817555
1.0	0.97925
0.5714285714285714	0.66141
0.6956521739130435	0.5547150000000001
1.0	0.95021
0.375	0.4004
0.6666666666666666	0.641875
0.8163265306122449	0.832785
0.5121951219512195	0.47331
0.5019011406844106	0.470655
0.912087912087912	0.845055
0.4381443298969072	0.475055
0.9310344827586208	0.9575450000000001
0.9166666666666666	0.90964
[truncated: 4,762 more rows]
