# Supplementary material for: Prediction of m6A and m5C at single-molecule resolution reveals a transcriptome-wide co-occurrence of RNA modifications
Source: Nat Commun. 2024 May 9;15:3899. doi: 10.1038/s41467-024-47953-7 (PMC11082244; doi:10.1038/s41467-024-47953-7)
Supplement: Supplementary file 16 — Source Data [file 41467_2024_47953_MOESM16_ESM.zip › source_data_2024_04_07/Supplementary_Figure_28_b.csv]

-log(p-value)	modification	Positions
12.37276	m6A_m5C	5_6
5.85345	m6A_m5C	7_8
5.584586	m6A_m5C	9_10
8.19173	m6A_m5C	11_12
1.1259283	m6A_m5C	13_14
6.25612	m5C_m6A 5_6
7.54987	m5C_m6A 7_8
9.391782	m5C_m6A 9_10
3.868223	m5C_m6A 11_12
7.443391	m5C_m6A	13_14
