# Supplementary material for: Prediction of m6A and m5C at single-molecule resolution reveals a transcriptome-wide co-occurrence of RNA modifications
Source: Nat Commun. 2024 May 9;15:3899. doi: 10.1038/s41467-024-47953-7 (PMC11082244; doi:10.1038/s41467-024-47953-7)
Supplement: Supplementary file 16 — Source Data [file 41467_2024_47953_MOESM16_ESM.zip › source_data_2024_04_07/Supplementary_Figure_13_d.csv]

Permutation_enrichment	WT_enrichment
3	40
8	40
4	40
6	40
4	40
1	40
4	40
5	40
4	40
4	40
3	40
4	40
5	40
4	40
5	40
4	40
5	40
2	40
5	40
2	40
5	40
6	40
3	40
5	40
5	40
5	40
7	40
5	40
4	40
3	40
2	40
5	40
4	40
3	40
7	40
9	40
5	40
4	40
8	40
7	40
5	40
2	40
6	40
5	40
7	40
3	40
3	40
6	40
2	40
5	40
2	40
7	40
7	40
5	40
3	40
3	40
4	40
3	40
8	40
4	40
8	40
4	40
5	40
3	40
4	40
2	40
2	40
4	40
5	40
2	40
3	40
7	40
3	40
5	40
2	40
5	40
5	40
4	40
3	40
4	40
2	40
5	40
4	40
4	40
5	40
5	40
6	40
6	40
4	40
2	40
3	40
1	40
2	40
5	40
4	40
4	40
5	40
7	40
4	40
4	40
0	40
2	40
3	40
3	40
4	40
6	40
6	40
5	40
6	40
3	40
2	40
3	40
4	40
3	40
3	40
2	40
2	40
5	40
6	40
6	40
5	40
7	40
2	40
2	40
2	40
4	40
4	40
2	40
5	40
2	40
6	40
3	40
9	40
1	40
7	40
2	40
6	40
6	40
5	40
7	40
2	40
2	40
6	40
1	40
1	40
5	40
5	40
2	40
7	40
2	40
4	40
4	40
5	40
4	40
6	40
2	40
6	40
3	40
1	40
4	40
4	40
2	40
6	40
3	40
2	40
4	40
2	40
6	40
1	40
1	40
4	40
7	40
4	40
0	40
1	40
4	40
7	40
2	40
2	40
5	40
3	40
6	40
6	40
6	40
3	40
9	40
5	40
2	40
2	40
4	40
3	40
7	40
5	40
2	40
6	40
5	40
2	40
5	40
4	40
1	40
1	40
6	40
8	40
2	40
4	40
7	40
3	40
7	40
5	40
0	40
7	40
3	40
4	40
8	40
2	40
6	40
4	40
6	40
6	40
2	40
5	40
2	40
2	40
3	40
2	40
8	40
4	40
3	40
2	40
4	40
4	40
5	40
2	40
1	40
6	40
6	40
2	40
3	40
5	40
3	40
7	40
5	40
7	40
4	40
4	40
4	40
3	40
6	40
6	40
2	40
2	40
5	40
3	40
4	40
3	40
4	40
4	40
2	40
4	40
5	40
4	40
5	40
5	40
3	40
5	40
5	40
2	40
4	40
4	40
4	40
3	40
3	40
4	40
4	40
6	40
2	40
2	40
3	40
3	40
2	40
7	40
8	40
4	40
2	40
6	40
8	40
4	40
7	40
7	40
6	40
4	40
5	40
4	40
4	40
4	40
6	40
5	40
8	40
3	40
5	40
4	40
3	40
5	40
6	40
6	40
11	40
7	40
1	40
3	40
5	40
4	40
4	40
3	40
6	40
6	40
6	40
3	40
6	40
4	40
3	40
7	40
3	40
0	40
5	40
5	40
3	40
4	40
3	40
3	40
4	40
5	40
3	40
5	40
4	40
3	40
2	40
3	40
2	40
5	40
8	40
3	40
8	40
7	40
5	40
5	40
5	40
3	40
2	40
4	40
5	40
8	40
3	40
3	40
8	40
5	40
3	40
8	40
2	40
4	40
4	40
2	40
1	40
5	40
9	40
4	40
5	40
3	40
7	40
3	40
5	40
3	40
5	40
6	40
8	40
5	40
4	40
3	40
5	40
8	40
4	40
4	40
2	40
5	40
7	40
5	40
4	40
9	40
9	40
3	40
3	40
5	40
5	40
7	40
5	40
9	40
3	40
6	40
5	40
2	40
6	40
5	40
8	40
3	40
4	40
7	40
5	40
4	40
3	40
4	40
9	40
5	40
6	40
2	40
9	40
7	40
8	40
6	40
9	40
7	40
6	40
7	40
4	40
4	40
7	40
8	40
5	40
5	40
8	40
6	40
1	40
8	40
3	40
6	40
5	40
6	40
3	40
4	40
4	40
5	40
5	40
6	40
8	40
1	40
0	40
6	40
5	40
9	40
3	40
8	40
1	40
6	40
5	40
4	40
10	40
6	40
2	40
4	40
5	40
3	40
4	40
2	40
7	40
4	40
6	40
2	40
1	40
4	40
5	40
5	40
4	40
3	40
3	40
1	40
2	40
1	40
1	40
2	40
1	40
4	40
6	40
8	40
3	40
6	40
4	40
3	40
4	40
1	40
2	40
6	40
10	40
1	40
7	40
4	40
2	40
4	40
5	40
7	40
6	40
5	40
5	40
8	40
5	40
1	40
5	40
6	40
7	40
5	40
8	40
5	40
3	40
8	40
4	40
4	40
7	40
1	40
4	40
7	40
3	40
4	40
2	40
7	40
2	40
4	40
3	40
3	40
3	40
4	40
2	40
4	40
3	40
8	40
8	40
5	40
1	40
6	40
4	40
1	40
3	40
2	40
4	40
3	40
2	40
1	40
7	40
2	40
2	40
6	40
2	40
3	40
6	40
4	40
5	40
5	40
3	40
3	40
10	40
1	40
2	40
5	40
4	40
5	40
6	40
5	40
4	40
1	40
3	40
5	40
4	40
1	40
2	40
1	40
9	40
6	40
4	40
4	40
2	40
7	40
4	40
4	40
5	40
1	40
6	40
0	40
6	40
3	40
4	40
6	40
4	40
4	40
3	40
2	40
2	40
2	40
2	40
7	40
3	40
3	40
5	40
5	40
6	40
5	40
3	40
3	40
2	40
4	40
4	40
5	40
6	40
3	40
4	40
2	40
6	40
6	40
4	40
8	40
2	40
7	40
7	40
4	40
4	40
5	40
6	40
3	40
4	40
3	40
4	40
4	40
4	40
2	40
7	40
5	40
3	40
3	40
3	40
5	40
4	40
3	40
3	40
6	40
6	40
3	40
9	40
3	40
3	40
3	40
6	40
4	40
5	40
2	40
2	40
9	40
5	40
4	40
3	40
4	40
5	40
5	40
9	40
4	40
2	40
2	40
6	40
1	40
6	40
1	40
5	40
2	40
1	40
8	40
4	40
3	40
6	40
6	40
3	40
2	40
4	40
7	40
6	40
5	40
5	40
4	40
7	40
7	40
2	40
3	40
5	40
2	40
2	40
8	40
4	40
2	40
13	40
5	40
4	40
2	40
2	40
3	40
5	40
5	40
5	40
3	40
8	40
7	40
6	40
4	40
0	40
6	40
6	40
7	40
4	40
8	40
3	40
4	40
3	40
3	40
0	40
1	40
4	40
5	40
7	40
3	40
5	40
4	40
6	40
0	40
3	40
5	40
6	40
3	40
2	40
5	40
5	40
4	40
6	40
4	40
8	40
4	40
3	40
4	40
4	40
1	40
3	40
6	40
5	40
1	40
7	40
2	40
3	40
6	40
4	40
9	40
2	40
5	40
5	40
6	40
3	40
8	40
4	40
4	40
3	40
4	40
3	40
6	40
4	40
7	40
3	40
6	40
6	40
7	40
4	40
6	40
4	40
2	40
4	40
4	40
2	40
8	40
4	40
4	40
6	40
5	40
0	40
4	40
7	40
4	40
1	40
7	40
2	40
4	40
3	40
5	40
3	40
2	40
4	40
3	40
3	40
2	40
2	40
3	40
3	40
7	40
6	40
7	40
4	40
3	40
4	40
5	40
6	40
2	40
3	40
7	40
3	40
8	40
5	40
4	40
4	40
5	40
3	40
7	40
4	40
4	40
3	40
2	40
8	40
2	40
4	40
5	40
7	40
7	40
11	40
5	40
5	40
4	40
6	40
3	40
6	40
2	40
4	40
7	40
5	40
7	40
4	40
6	40
1	40
3	40
9	40
1	40
5	40
3	40
3	40
1	40
7	40
5	40
3	40
4	40
2	40
6	40
2	40
5	40
5	40
4	40
3	40
7	40
3	40
5	40
5	40
4	40
6	40
7	40
4	40
5	40
2	40
3	40
6	40
5	40
9	40
5	40
10	40
2	40
2	40
6	40
3	40
4	40
4	40
5	40
6	40
3	40
8	40
6	40
6	40
4	40
5	40
2	40
5	40
5	40
11	40
4	40
2	40
5	40
4	40
5	40
6	40
4	40
3	40
2	40
4	40
6	40
4	40
6	40
4	40
1	40
1	40
1	40
5	40
7	40
3	40
3	40
3	40
4	40
6	40
7	40
6	40
1	40
6	40
6	40
4	40
2	40
5	40
5	40
3	40
4	40
3	40
4	40
7	40
2	40
1	40
4	40
5	40
6	40
5	40
6	40
4	40
4	40
4	40
0	40
3	40
4	40
4	40
3	40
1	40
4	40
3	40
8	40
1	40
4	40
10	40
3	40
0	40
3	40
1	40
5	40
5	40
5	40
6	40
5	40
5	40
9	40
4	40
2	40
6	40
4	40
4	40
7	40
3	40
4	40
5	40
6	40
1	40
2	40
5	40
1	40
2	40
4	40
4	40
1	40
2	40
1	40
5	40
1	40
4	40
6	40
2	40
8	40
4	40
5	40
0	40
5	40
5	40
5	40
6	40
