# Supplementary material for: Prediction of m6A and m5C at single-molecule resolution reveals a transcriptome-wide co-occurrence of RNA modifications
Source: Nat Commun. 2024 May 9;15:3899. doi: 10.1038/s41467-024-47953-7 (PMC11082244; doi:10.1038/s41467-024-47953-7)
Supplement: Supplementary file 16 — Source Data [file 41467_2024_47953_MOESM16_ESM.zip › source_data_2024_04_07/Figure_5_e.csv]

Values	type	stage
0.9477611940298507	co_ocurrences	E12
0.6896551724137931	co_ocurrences	E12
0.0	co_ocurrences	E12
0.42857142857142855	co_ocurrences	E12
0.6428571428571429	co_ocurrences	E12
0.9047619047619048	co_ocurrences	E12
0.0	co_ocurrences	E12
0.9462534119926037	co_ocurrences	E12
0.5238095238095238	co_ocurrences	E12
0.7439024390243902	co_ocurrences	E12
0.9721902570003835	co_ocurrences	E12
0.6428571428571429	co_ocurrences	E12
0.0	co_ocurrences	E12
0.9705882352941176	co_ocurrences	E12
0.5357142857142857	co_ocurrences	E12
0.5238095238095238	co_ocurrences	E12
0.5714285714285714	co_ocurrences	E12
0.7285714285714285	co_ocurrences	E12
0.0	co_ocurrences	E12
0.34146341463414637	co_ocurrences	E12
0.9637667320613205	co_ocurrences	E12
0.875	co_ocurrences	E12
0.5	co_ocurrences	E12
0.6888888888888889	co_ocurrences	E12
0.8333333333333334	co_ocurrences	E12
0.4444444444444444	co_ocurrences	E12
0.9436387033945465	co_ocurrences	E12
0.8571428571428571	co_ocurrences	E12
0.0	co_ocurrences	E12
0.7142857142857143	co_ocurrences	E12
0.5357142857142857	co_ocurrences	E12
0.4125	co_ocurrences	E12
0.5	co_ocurrences	E12
0.4583333333333333	co_ocurrences	E12
0.45454545454545453	co_ocurrences	E12
0.8620689655172413	co_ocurrences	E12
0.961038961038961	co_ocurrences	E12
0.5217391304347826	co_ocurrences	E12
0.5277777777777778	co_ocurrences	E12
0.3508771929824561	co_ocurrences	E12
0.47368421052631576	co_ocurrences	E12
0.9210526315789473	co_ocurrences	E12
0.6956521739130435	co_ocurrences	E12
0.5909090909090909	co_ocurrences	E12
0.7567567567567568	co_ocurrences	E12
0.5625	co_ocurrences	E12
0.5303030303030303	co_ocurrences	E12
0.65	co_ocurrences	E12
0.48484848484848486	co_ocurrences	E12
0.45454545454545453	co_ocurrences	E12
0.6774193548387096	co_ocurrences	E12
0.48484848484848486	co_ocurrences	E12
0.43478260869565216	permutations	E12
0.1891891891891892	permutations	E12
0.5853658536585366	permutations	E12
0.3333333333333333	permutations	E12
0.020833333333333332	permutations	E12
0.7727272727272727	permutations	E12
0.6190476190476191	permutations	E12
0.48148148148148145	permutations	E12
0.48148148148148145	permutations	E12
0.09523809523809523	permutations	E12
0.6888888888888889	permutations	E12
0.5365853658536586	permutations	E12
0.5416666666666666	permutations	E12
0.5909090909090909	permutations	E12
0.3448275862068966	permutations	E12
0.5	permutations	E12
0.6086956521739131	permutations	E12
0.2545454545454545	permutations	E12
0.5517241379310345	permutations	E12
0.6666666666666666	permutations	E12
0.7241379310344828	permutations	E12
0.5111111111111111	permutations	E12
0.5875	permutations	E12
0.5862068965517241	permutations	E12
0.7115384615384616	permutations	E12
0.24324324324324326	permutations	E12
0.16216216216216217	permutations	E12
0.7	permutations	E12
0.18518518518518517	permutations	E12
0.28	permutations	E12
0.6521739130434783	permutations	E12
0.35	permutations	E12
0.6296296296296297	permutations	E12
0.3	permutations	E12
0.625	permutations	E12
0.10869565217391304	permutations	E12
0.34782608695652173	permutations	E12
0.5531914893617021	permutations	E12
0.6382978723404256	permutations	E12
0.7586206896551724	permutations	E12
0.5333333333333333	permutations	E12
0.4782608695652174	permutations	E12
0.6483516483516484	permutations	E12
0.8260869565217391	permutations	E12
0.5652173913043478	permutations	E12
0.3170731707317073	permutations	E12
0.5185185185185185	permutations	E12
0.35555555555555557	permutations	E12
0.4864864864864865	permutations	E12
0.5333333333333333	permutations	E12
0.6190476190476191	permutations	E12
0.6060606060606061	permutations	E12
0.6585365853658537	permutations	E12
0.48	permutations	E12
0.6756756756756757	permutations	E12
0.5172413793103449	permutations	E12
0.2413793103448276	permutations	E12
0.49382716049382713	permutations	E12
0.7142857142857143	permutations	E12
0.5833333333333334	permutations	E12
0.875	permutations	E12
0.4482758620689655	permutations	E12
0.3137254901960784	permutations	E12
0.7619047619047619	permutations	E12
0.6176470588235294	permutations	E12
0.68	permutations	E12
0.18518518518518517	permutations	E12
0.391304347826087	permutations	E12
0.34782608695652173	permutations	E12
0.35555555555555557	permutations	E12
0.3111111111111111	permutations	E12
0.8333333333333334	permutations	E12
0.6176470588235294	permutations	E12
0.7916666666666666	permutations	E12
0.5319148936170213	permutations	E12
0.2608695652173913	permutations	E12
0.6428571428571429	permutations	E12
0.55	permutations	E12
0.75	permutations	E12
0.6521739130434783	permutations	E12
0.2682926829268293	permutations	E12
0.4	permutations	E12
0.6382978723404256	permutations	E12
0.43478260869565216	permutations	E12
0.35064935064935066	permutations	E12
0.5128205128205128	permutations	E12
0.4691358024691358	permutations	E12
0.5	permutations	E12
0.47058823529411764	permutations	E12
0.5142857142857142	permutations	E12
0.35294117647058826	permutations	E12
0.04	permutations	E12
0.5066666666666667	permutations	E12
0.8260869565217391	permutations	E12
0.5757575757575758	permutations	E12
0.47058823529411764	permutations	E12
0.4444444444444444	permutations	E12
0.6511627906976745	permutations	E12
0.4074074074074074	permutations	E12
0.41935483870967744	permutations	E12
0.6944444444444444	permutations	E12
0.6808510638297872	permutations	E12
0.8095238095238095	permutations	E12
0.3448275862068966	permutations	E12
0.5625	permutations	E12
0.5882352941176471	permutations	E12
0.2972972972972973	permutations	E12
0.5757575757575758	permutations	E12
0.7407407407407407	permutations	E12
0.027777777777777776	permutations	E12
0.32	permutations	E12
0.574468085106383	permutations	E12
0.2903225806451613	permutations	E12
0.6956521739130435	permutations	E12
0.46153846153846156	permutations	E12
0.48	permutations	E12
0.48484848484848486	permutations	E12
0.84	permutations	E12
0.4782608695652174	permutations	E12
0.36	permutations	E12
0.6727272727272727	permutations	E12
0.6086956521739131	permutations	E12
0.5217391304347826	permutations	E12
0.42424242424242425	permutations	E12
0.4523809523809524	permutations	E12
0.5192307692307693	permutations	E12
0.875	permutations	E12
0.96	permutations	E12
0.3333333333333333	permutations	E12
0.5675675675675675	permutations	E12
0.5652173913043478	permutations	E12
0.92	permutations	E12
0.20588235294117646	permutations	E12
0.3125	permutations	E12
0.23809523809523808	permutations	E12
0.6551724137931034	permutations	E12
0.5555555555555556	permutations	E12
0.24561403508771928	permutations	E12
0.5	permutations	E12
0.4864864864864865	permutations	E12
0.47058823529411764	permutations	E12
0.75	permutations	E12
0.4	permutations	E12
0.44680851063829785	permutations	E12
0.30434782608695654	permutations	E12
0.5454545454545454	permutations	E12
0.7142857142857143	permutations	E12
0.2608695652173913	permutations	E12
0.4444444444444444	permutations	E12
0.574468085106383	permutations	E12
0.6666666666666666	permutations	E12
0.6346153846153846	permutations	E12
0.0	permutations	E12
0.3170731707317073	permutations	E12
0.6521739130434783	permutations	E12
0.391304347826087	permutations	E12
0.6521739130434783	permutations	E12
0.6285714285714286	permutations	E12
0.5652173913043478	permutations	E12
0.7391304347826086	permutations	E12
0.2549019607843137	permutations	E12
0.35294117647058826	permutations	E12
0.46835443037974683	permutations	E12
0.5588235294117647	permutations	E12
0.5882352941176471	permutations	E12
0.6363636363636364	permutations	E12
0.7352941176470589	permutations	E12
0.625	permutations	E12
0.391304347826087	permutations	E12
0.48484848484848486	permutations	E12
0.4146341463414634	permutations	E12
0.5098039215686274	permutations	E12
0.5652173913043478	permutations	E12
0.84	permutations	E12
0.04	permutations	E12
0.2558139534883721	permutations	E12
0.5185185185185185	permutations	E12
0.45454545454545453	permutations	E12
0.4634146341463415	permutations	E12
0.5675675675675675	permutations	E12
0.4444444444444444	permutations	E12
0.48148148148148145	permutations	E12
0.9565217391304348	permutations	E12
0.7222222222222222	permutations	E12
0.7272727272727273	permutations	E12
0.53125	permutations	E12
0.4782608695652174	permutations	E12
0.47761194029850745	permutations	E12
0.5	permutations	E12
0.6956521739130435	permutations	E12
0.4666666666666667	permutations	E12
0.7407407407407407	permutations	E12
0.7719298245614035	permutations	E12
0.4782608695652174	permutations	E12
0.3783783783783784	permutations	E12
0.23529411764705882	permutations	E12
0.9130434782608695	permutations	E12
0.5319148936170213	permutations	E12
0.40625	permutations	E12
0.76	permutations	E12
0.88	permutations	E12
0.4117647058823529	permutations	E12
0.4	permutations	E12
0.7352941176470589	permutations	E12
0.53125	permutations	E12
0.5	permutations	E12
0.40425531914893614	permutations	E12
0.4878048780487805	permutations	E12
0.5294117647058824	permutations	E12
0.2553191489361702	permutations	E12
0.48	permutations	E12
0.5185185185185185	permutations	E12
0.5333333333333333	permutations	E12
0.6	permutations	E12
0.46808510638297873	permutations	E12
0.68	permutations	E12
0.625	permutations	E12
0.4	permutations	E12
0.06493506493506493	permutations	E12
0.043478260869565216	permutations	E12
0.7111111111111111	permutations	E12
0.6451612903225806	permutations	E12
0.425531914893617	permutations	E12
0.17647058823529413	permutations	E12
0.5172413793103449	permutations	E12
0.5	permutations	E12
0.45	permutations	E12
0.4074074074074074	permutations	E12
0.5555555555555556	permutations	E12
0.6666666666666666	permutations	E12
0.1111111111111111	permutations	E12
0.34328358208955223	permutations	E12
0.31343283582089554	permutations	E12
0.6818181818181818	permutations	E12
0.6	permutations	E12
0.4782608695652174	permutations	E12
0.26666666666666666	permutations	E12
0.6666666666666666	permutations	E12
0.7181818181818181	permutations	E12
0.7619047619047619	permutations	E12
0.391304347826087	permutations	E12
0.48	permutations	E12
0.45454545454545453	permutations	E12
0.6382978723404256	permutations	E12
0.5945945945945946	permutations	E12
0.6666666666666666	permutations	E12
0.4523809523809524	permutations	E12
0.32051282051282054	permutations	E12
0.3181818181818182	permutations	E12
0.84	permutations	E12
0.391304347826087	permutations	E12
0.6161616161616161	permutations	E12
0.72	permutations	E12
0.4583333333333333	permutations	E12
0.6521739130434783	permutations	E12
0.5531914893617021	permutations	E12
0.5	permutations	E12
0.5652173913043478	permutations	E12
0.6	permutations	E12
0.48717948717948717	permutations	E12
0.6590909090909091	permutations	E12
0.4444444444444444	permutations	E12
0.44	permutations	E12
0.6923076923076923	permutations	E12
0.7272727272727273	permutations	E12
0.45454545454545453	permutations	E12
0.043478260869565216	permutations	E12
0.782608695652174	permutations	E12
0.1282051282051282	permutations	E12
0.76	permutations	E12
0.5185185185185185	permutations	E12
0.34146341463414637	permutations	E12
0.1702127659574468	permutations	E12
0.3	permutations	E12
0.7333333333333333	permutations	E12
0.5384615384615384	permutations	E12
0.5384615384615384	permutations	E12
0.9130434782608695	permutations	E12
0.5238095238095238	permutations	E12
0.5925925925925926	permutations	E12
0.4594594594594595	permutations	E12
0.3670886075949367	permutations	E12
0.4222222222222222	permutations	E12
0.4	permutations	E12
0.48	permutations	E12
0.6666666666666666	permutations	E12
0.7428571428571429	permutations	E12
0.25925925925925924	permutations	E12
0.6	permutations	E12
0.36538461538461536	permutations	E12
0.782608695652174	permutations	E12
0.6	permutations	E12
0.4	permutations	E12
0.36585365853658536	permutations	E12
0.6521739130434783	permutations	E12
0.48148148148148145	permutations	E12
0.7037037037037037	permutations	E12
1.0	permutations	E12
0.7837837837837838	permutations	E12
0.65	permutations	E12
0.5483870967741935	permutations	E12
0.5641025641025641	permutations	E12
0.76	permutations	E12
0.6060606060606061	permutations	E12
0.2571428571428571	permutations	E12
0.5555555555555556	permutations	E12
0.4	permutations	E12
0.7391304347826086	permutations	E12
0.6808510638297872	permutations	E12
0.5862068965517241	permutations	E12
0.5172413793103449	permutations	E12
0.34285714285714286	permutations	E12
0.1891891891891892	permutations	E12
0.0	permutations	E12
0.8478260869565217	permutations	E12
0.5416666666666666	permutations	E12
0.5652173913043478	permutations	E12
0.7272727272727273	permutations	E12
0.7	permutations	E12
0.3695652173913043	permutations	E12
0.3333333333333333	permutations	E12
0.68	permutations	E12
0.35294117647058826	permutations	E12
0.4838709677419355	permutations	E12
0.6086956521739131	permutations	E12
0.8260869565217391	permutations	E12
0.28205128205128205	permutations	E12
0.2619047619047619	permutations	E12
0.26666666666666666	permutations	E12
0.4594594594594595	permutations	E12
0.2909090909090909	permutations	E12
0.4666666666666667	permutations	E12
0.5344827586206896	permutations	E12
0.47619047619047616	permutations	E12
0.26666666666666666	permutations	E12
0.8235294117647058	permutations	E12
0.5416666666666666	permutations	E12
0.7333333333333333	permutations	E12
0.16666666666666666	permutations	E12
0.7142857142857143	permutations	E12
0.7209302325581395	permutations	E12
0.7714285714285715	permutations	E12
0.7916666666666666	permutations	E12
0.4	permutations	E12
0.4782608695652174	permutations	E12
0.7391304347826086	permutations	E12
0.64	permutations	E12
0.16666666666666666	permutations	E12
0.36	permutations	E12
0.34782608695652173	permutations	E12
0.8260869565217391	permutations	E12
0.8461538461538461	permutations	E12
0.52	permutations	E12
0.6086956521739131	permutations	E12
0.6666666666666666	permutations	E12
0.5625	permutations	E12
0.5833333333333334	permutations	E12
0.5641025641025641	permutations	E12
0.6730769230769231	permutations	E12
0.7619047619047619	permutations	E12
0.7647058823529411	permutations	E12
0.34782608695652173	permutations	E12
0.5686274509803921	permutations	E12
0.7391304347826086	permutations	E12
0.8536585365853658	permutations	E12
0.9130434782608695	permutations	E12
0.6666666666666666	permutations	E12
0.6666666666666666	permutations	E12
0.6	permutations	E12
0.7	permutations	E12
0.8095238095238095	permutations	E12
0.375	permutations	E12
0.52	permutations	E12
0.5294117647058824	permutations	E12
0.48148148148148145	permutations	E12
0.7560975609756098	permutations	E12
0.3333333333333333	permutations	E12
0.8375	permutations	E12
0.5777777777777777	permutations	E12
0.6470588235294118	permutations	E12
0.3170731707317073	permutations	E12
0.697841726618705	permutations	E12
0.5961538461538461	permutations	E12
0.6595744680851063	permutations	E12
0.4146341463414634	permutations	E12
0.7142857142857143	permutations	E12
0.8	permutations	E12
0.46808510638297873	permutations	E12
0.7619047619047619	permutations	E12
0.44	permutations	E12
0.4864864864864865	permutations	E12
0.32	permutations	E12
0.6190476190476191	permutations	E12
0.64	permutations	E12
0.7727272727272727	permutations	E12
0.4857142857142857	permutations	E12
0.40625	permutations	E12
0.7021276595744681	permutations	E12
0.3181818181818182	permutations	E12
0.35	permutations	E12
0.28888888888888886	permutations	E12
0.45161290322580644	permutations	E12
0.8636363636363636	permutations	E12
0.4583333333333333	permutations	E12
0.6153846153846154	permutations	E12
0.5098039215686274	permutations	E12
0.27586206896551724	permutations	E12
0.5	permutations	E12
0.35	permutations	E12
0.782608695652174	permutations	E12
0.6666666666666666	permutations	E12
0.40384615384615385	permutations	E12
0.6346153846153846	permutations	E12
0.75	permutations	E12
0.4090909090909091	permutations	E12
0.875	permutations	E12
0.6666666666666666	permutations	E12
0.717948717948718	permutations	E12
0.6086956521739131	permutations	E12
0.24	permutations	E12
0.5833333333333334	permutations	E12
0.5217391304347826	permutations	E12
0.6382978723404256	permutations	E12
0.6170212765957447	permutations	E12
0.5652173913043478	permutations	E12
0.7142857142857143	permutations	E12
0.64	permutations	E12
0.6666666666666666	permutations	E12
0.6538461538461539	permutations	E12
0.4936708860759494	permutations	E12
0.25	permutations	E12
0.4666666666666667	permutations	E12
0.43333333333333335	permutations	E12
0.4222222222222222	permutations	E12
0.38095238095238093	permutations	E12
0.5217391304347826	permutations	E12
0.5666666666666667	permutations	E12
0.3333333333333333	permutations	E12
0.717948717948718	permutations	E12
0.6521739130434783	permutations	E12
0.45	permutations	E12
0.7017543859649122	permutations	E12
0.5909090909090909	permutations	E12
0.7647058823529411	permutations	E12
0.48	permutations	E12
0.6857142857142857	permutations	E12
0.5862068965517241	permutations	E12
0.5106382978723404	permutations	E12
0.6	permutations	E12
0.4782608695652174	permutations	E12
0.52	permutations	E12
0.42857142857142855	permutations	E12
0.45	permutations	E12
0.7619047619047619	permutations	E12
0.36363636363636365	permutations	E12
0.24	permutations	E12
0.5121951219512195	permutations	E12
0.52	permutations	E12
0.6545454545454545	permutations	E12
0.7	permutations	E12
0.6410256410256411	permutations	E12
0.7619047619047619	permutations	E12
0.425531914893617	permutations	E12
0.6153846153846154	permutations	E12
0.6190476190476191	permutations	E12
0.020833333333333332	permutations	E12
0.6097560975609756	permutations	E12
0.6086956521739131	permutations	E12
0.5384615384615384	permutations	E12
0.7662337662337663	permutations	E12
0.5	permutations	E12
0.717948717948718	permutations	E12
0.6896551724137931	permutations	E12
0.5	permutations	E12
0.4358974358974359	permutations	E12
0.6625	permutations	E12
0.6111111111111112	permutations	E12
0.7241379310344828	permutations	E12
0.56	permutations	E12
0.8888888888888888	permutations	E12
0.5833333333333334	permutations	E12
0.6	permutations	E12
0.36	permutations	E12
0.48	permutations	E12
0.25925925925925924	permutations	E12
0.42424242424242425	permutations	E12
0.6521739130434783	permutations	E12
0.46808510638297873	permutations	E12
0.47619047619047616	permutations	E12
0.7142857142857143	permutations	E12
0.5714285714285714	permutations	E12
0.78125	permutations	E12
0.49333333333333335	permutations	E12
0.7619047619047619	permutations	E12
0.7619047619047619	permutations	E12
0.46875	permutations	E12
0.29850746268656714	permutations	E12
0.5384615384615384	permutations	E12
0.6086956521739131	permutations	E12
0.4444444444444444	permutations	E12
0.45454545454545453	permutations	E12
0.43478260869565216	permutations	E12
0.5	permutations	E12
0.29473684210526313	permutations	E12
0.1375	permutations	E12
0.45161290322580644	permutations	E12
0.4117647058823529	permutations	E12
0.4	permutations	E12
0.1346153846153846	permutations	E12
0.7391304347826086	permutations	E12
0.36363636363636365	permutations	E12
0.5238095238095238	permutations	E12
0.3333333333333333	permutations	E12
0.4444444444444444	permutations	E12
0.6521739130434783	permutations	E12
0.7391304347826086	permutations	E12
0.6	permutations	E12
0.6956521739130435	permutations	E12
0.6086956521739131	permutations	E12
0.49333333333333335	permutations	E12
0.8571428571428571	permutations	E12
0.44680851063829785	permutations	E12
0.20930232558139536	permutations	E12
0.4782608695652174	permutations	E12
0.4583333333333333	permutations	E12
0.21875	permutations	E12
0.6	permutations	E12
0.78125	permutations	E12
0.88	permutations	E12
0.5	permutations	E12
0.2222222222222222	permutations	E12
0.5	permutations	E12
0.5652173913043478	permutations	E12
0.6333333333333333	permutations	E12
0.5064935064935064	permutations	E12
0.4444444444444444	permutations	E12
0.7142857142857143	permutations	E12
0.7319587628865979	permutations	E12
0.024390243902439025	permutations	E12
0.5555555555555556	permutations	E12
0.5925925925925926	permutations	E12
0.52	permutations	E12
0.8695652173913043	permutations	E12
0.44	permutations	E12
0.34146341463414637	permutations	E12
0.3333333333333333	permutations	E12
0.5	permutations	E12
0.7142857142857143	permutations	E12
0.6216216216216216	permutations	E12
0.29411764705882354	permutations	E12
0.5897435897435898	permutations	E12
0.43478260869565216	permutations	E12
0.35714285714285715	permutations	E12
0.7272727272727273	permutations	E12
0.4827586206896552	permutations	E12
0.56	permutations	E12
0.5208333333333334	permutations	E12
0.41379310344827586	permutations	E12
0.35714285714285715	permutations	E12
0.723404255319149	permutations	E12
0.358974358974359	permutations	E12
0.6470588235294118	permutations	E12
0.9166666666666666	permutations	E12
0.59375	permutations	E12
0.43243243243243246	permutations	E12
0.41935483870967744	permutations	E12
0.78125	permutations	E12
0.19230769230769232	permutations	E12
0.56	permutations	E12
0.48148148148148145	permutations	E12
0.45	permutations	E12
0.16279069767441862	permutations	E12
0.5384615384615384	permutations	E12
0.6176470588235294	permutations	E12
0.75	permutations	E12
0.8571428571428571	permutations	E12
0.43478260869565216	permutations	E12
0.5925925925925926	permutations	E12
0.7391304347826086	permutations	E12
0.76	permutations	E12
0.4411764705882353	permutations	E12
0.7941176470588235	permutations	E12
0.45454545454545453	permutations	E12
0.3404255319148936	permutations	E12
0.6086956521739131	permutations	E12
0.6666666666666666	permutations	E12
0.52	permutations	E12
0.15384615384615385	permutations	E12
0.6190476190476191	permutations	E12
0.4482758620689655	permutations	E12
0.5897435897435898	permutations	E12
0.7777777777777778	permutations	E12
0.43478260869565216	permutations	E12
0.6	permutations	E12
0.024390243902439025	permutations	E12
0.7428571428571429	permutations	E12
0.55	permutations	E12
0.43478260869565216	permutations	E12
0.5652173913043478	permutations	E12
0.5185185185185185	permutations	E12
0.782608695652174	permutations	E12
0.5555555555555556	permutations	E12
0.4583333333333333	permutations	E12
0.4482758620689655	permutations	E12
0.5066666666666667	permutations	E12
0.3191489361702128	permutations	E12
0.65625	permutations	E12
0.6571428571428571	permutations	E12
0.44	permutations	E12
0.07792207792207792	permutations	E12
0.48	permutations	E12
0.5714285714285714	permutations	E12
0.56	permutations	E12
0.5454545454545454	permutations	E12
0.782608695652174	permutations	E12
0.6521739130434783	permutations	E12
0.56	permutations	E12
0.4722222222222222	permutations	E12
0.4411764705882353	permutations	E12
0.4117647058823529	permutations	E12
0.345679012345679	permutations	E12
0.6666666666666666	permutations	E12
0.6666666666666666	permutations	E12
0.7619047619047619	permutations	E12
0.4807692307692308	permutations	E12
0.2619047619047619	permutations	E12
0.2222222222222222	permutations	E12
0.0	permutations	E12
0.4878048780487805	permutations	E12
0.3333333333333333	permutations	E12
0.64	permutations	E12
0.5	permutations	E12
0.46875	permutations	E12
0.5119047619047619	permutations	E12
0.6521739130434783	permutations	E12
0.7352941176470589	permutations	E12
0.5862068965517241	permutations	E12
0.3076923076923077	permutations	E12
0.6666666666666666	permutations	E12
0.52	permutations	E12
0.6216216216216216	permutations	E12
0.5957446808510638	permutations	E12
0.5217391304347826	permutations	E12
0.2222222222222222	permutations	E12
0.5757575757575758	permutations	E12
0.5833333333333334	permutations	E12
0.2	permutations	E12
0.4411764705882353	permutations	E12
0.4411764705882353	permutations	E12
0.9565217391304348	permutations	E12
0.6585365853658537	permutations	E12
0.574468085106383	permutations	E12
0.6666666666666666	permutations	E12
0.21739130434782608	permutations	E12
0.48717948717948717	permutations	E12
0.2807017543859649	permutations	E12
0.4074074074074074	permutations	E12
0.9565217391304348	permutations	E12
0.76	permutations	E12
0.43478260869565216	permutations	E12
0.0625	permutations	E12
0.7142857142857143	permutations	E12
0.022727272727272728	permutations	E12
0.7777777777777778	permutations	E12
0.88	permutations	E12
0.43478260869565216	permutations	E12
0.48936170212765956	permutations	E12
0.47058823529411764	permutations	E12
0.325	permutations	E12
0.5714285714285714	permutations	E12
0.44	permutations	E12
0.43478260869565216	permutations	E12
0.6	permutations	E12
0.782608695652174	permutations	E12
0.6060606060606061	permutations	E12
0.6086956521739131	permutations	E12
0.7090909090909091	permutations	E12
0.3333333333333333	permutations	E12
0.2926829268292683	permutations	E12
0.5925925925925926	permutations	E12
0.6666666666666666	permutations	E12
0.5652173913043478	permutations	E12
0.8235294117647058	permutations	E12
0.4864864864864865	permutations	E12
0.6808510638297872	permutations	E12
0.5925925925925926	permutations	E12
0.5522388059701493	permutations	E12
0.3875	permutations	E12
0.52	permutations	E12
0.5	permutations	E12
0.5384615384615384	permutations	E12
0.5128205128205128	permutations	E12
0.5185185185185185	permutations	E12
0.7222222222222222	permutations	E12
0.4583333333333333	permutations	E12
0.52	permutations	E12
0.4	permutations	E12
0.10256410256410256	permutations	E12
0.7391304347826086	permutations	E12
0.6086956521739131	permutations	E12
0.6666666666666666	permutations	E12
0.6956521739130435	permutations	E12
0.6222222222222222	permutations	E12
0.3	permutations	E12
0.6086956521739131	permutations	E12
0.5	permutations	E12
0.6756756756756757	permutations	E12
0.35	permutations	E12
0.8636363636363636	permutations	E12
0.6666666666666666	permutations	E12
0.4166666666666667	permutations	E12
0.34782608695652173	permutations	E12
0.2875	permutations	E12
0.6190476190476191	permutations	E12
0.6956521739130435	permutations	E12
0.6176470588235294	permutations	E12
0.5	permutations	E12
0.0	permutations	E12
0.5882352941176471	permutations	E12
0.29411764705882354	permutations	E12
0.23529411764705882	permutations	E12
0.6086956521739131	permutations	E12
0.5666666666666667	permutations	E12
0.5925925925925926	permutations	E12
0.2647058823529412	permutations	E12
0.47058823529411764	permutations	E12
0.8043478260869565	permutations	E12
0.5652173913043478	permutations	E12
0.375	permutations	E12
0.5	permutations	E12
0.5652173913043478	permutations	E12
0.6944444444444444	permutations	E12
0.5806451612903226	permutations	E12
0.5	permutations	E12
0.6153846153846154	permutations	E12
0.4523809523809524	permutations	E12
0.4523809523809524	permutations	E12
0.34146341463414637	permutations	E12
0.5324675324675324	permutations	E12
0.3170731707317073	permutations	E12
0.7216494845360825	permutations	E12
0.36585365853658536	permutations	E12
0.26666666666666666	permutations	E12
0.5161290322580645	permutations	E12
0.5217391304347826	permutations	E12
0.6666666666666666	permutations	E12
0.6296296296296297	permutations	E12
0.7373737373737373	permutations	E12
0.6046511627906976	permutations	E12
0.7777777777777778	permutations	E12
0.5333333333333333	permutations	E12
0.7391304347826086	permutations	E12
0.4878048780487805	permutations	E12
0.2727272727272727	permutations	E12
0.3181818181818182	permutations	E12
0.3888888888888889	permutations	E12
0.19148936170212766	permutations	E12
0.5294117647058824	permutations	E12
0.75	permutations	E12
0.5333333333333333	permutations	E12
0.6666666666666666	permutations	E12
0.5432098765432098	permutations	E12
0.52	permutations	E12
1.0	permutations	E12
0.391304347826087	permutations	E12
0.6774193548387096	permutations	E12
0.4230769230769231	permutations	E12
0.4666666666666667	permutations	E12
0.2903225806451613	permutations	E12
0.45	permutations	E12
0.6585365853658537	permutations	E12
0.5454545454545454	permutations	E12
0.6956521739130435	permutations	E12
0.6129032258064516	permutations	E12
0.65625	permutations	E12
0.5	permutations	E12
0.7931034482758621	permutations	E12
0.5217391304347826	permutations	E12
0.46808510638297873	permutations	E12
0.5652173913043478	permutations	E12
0.3333333333333333	permutations	E12
0.6666666666666666	permutations	E12
0.5	permutations	E12
0.4782608695652174	permutations	E12
0.36	permutations	E12
0.45	permutations	E12
0.64	permutations	E12
0.5833333333333334	permutations	E12
0.5925925925925926	permutations	E12
0.8333333333333334	permutations	E12
0.6344086021505376	permutations	E12
0.3235294117647059	permutations	E12
0.34782608695652173	permutations	E12
0.40476190476190477	permutations	E12
0.4117647058823529	permutations	E12
0.36363636363636365	permutations	E12
0.5217391304347826	permutations	E12
0.64	permutations	E12
0.44	permutations	E12
0.6521739130434783	permutations	E12
0.7391304347826086	permutations	E12
0.9130434782608695	permutations	E12
0.4482758620689655	permutations	E12
0.6956521739130435	permutations	E12
0.5416666666666666	permutations	E12
0.6666666666666666	permutations	E12
0.8823529411764706	permutations	E12
0.3333333333333333	permutations	E12
0.45	permutations	E12
0.391304347826087	permutations	E12
0.40540540540540543	permutations	E12
0.391304347826087	permutations	E12
0.7391304347826086	permutations	E12
0.34146341463414637	permutations	E12
0.52	permutations	E12
0.4166666666666667	permutations	E12
0.37037037037037035	permutations	E12
0.4	permutations	E12
0.30952380952380953	permutations	E12
0.55	permutations	E12
0.4074074074074074	permutations	E12
0.5517241379310345	permutations	E12
0.6	permutations	E12
0.6	permutations	E12
0.6730769230769231	permutations	E12
0.72	permutations	E12
0.37209302325581395	permutations	E12
0.625	permutations	E12
0.7142857142857143	permutations	E12
0.68	permutations	E12
0.5952380952380952	permutations	E12
0.782608695652174	permutations	E12
0.36666666666666664	permutations	E12
0.7619047619047619	permutations	E12
0.4482758620689655	permutations	E12
0.1702127659574468	permutations	E12
0.5217391304347826	permutations	E12
0.2647058823529412	permutations	E12
0.375	permutations	E12
0.7435897435897436	permutations	E12
0.5862068965517241	permutations	E12
0.32	permutations	E12
0.4444444444444444	permutations	E12
0.3548387096774194	permutations	E12
0.25925925925925924	permutations	E12
0.7428571428571429	permutations	E12
0.56	permutations	E12
0.05194805194805195	permutations	E12
0.5555555555555556	permutations	E12
0.48	permutations	E12
0.44680851063829785	permutations	E12
0.7171717171717171	permutations	E12
0.5217391304347826	permutations	E12
0.5833333333333334	permutations	E12
0.21875	permutations	E12
0.5333333333333333	permutations	E12
0.5384615384615384	permutations	E12
0.5	permutations	E12
0.4166666666666667	permutations	E12
0.25925925925925924	permutations	E12
0.24	permutations	E12
0.48148148148148145	permutations	E12
0.6666666666666666	permutations	E12
0.5641025641025641	permutations	E12
0.7941176470588235	permutations	E12
0.7272727272727273	permutations	E12
0.4482758620689655	permutations	E12
0.88	permutations	E12
0.2909090909090909	permutations	E12
0.1702127659574468	permutations	E12
0.45161290322580644	permutations	E12
0.3333333333333333	permutations	E12
0.6551724137931034	permutations	E12
0.4	permutations	E12
0.46511627906976744	permutations	E12
0.5	permutations	E12
0.4482758620689655	permutations	E12
0.64	permutations	E12
0.47058823529411764	permutations	E12
0.48	permutations	E12
0.5555555555555556	permutations	E12
0.6346153846153846	permutations	E12
0.7	permutations	E12
0.7619047619047619	permutations	E12
0.34615384615384615	permutations	E12
0.7692307692307693	permutations	E12
0.1875	permutations	E12
0.75	permutations	E12
0.27586206896551724	permutations	E12
0.36	permutations	E12
0.6774193548387096	permutations	E12
0.4827586206896552	permutations	E12
0.5897435897435898	permutations	E12
0.32	permutations	E12
0.5945945945945946	permutations	E12
0.35294117647058826	permutations	E12
0.5428571428571428	permutations	E12
0.5714285714285714	permutations	E12
0.3111111111111111	permutations	E12
0.6818181818181818	permutations	E12
0.5576923076923077	permutations	E12
0.5	permutations	E12
0.44	permutations	E12
0.7777777777777778	permutations	E12
0.6521739130434783	permutations	E12
0.5833333333333334	permutations	E12
0.4	permutations	E12
0.7333333333333333	permutations	E12
0.7142857142857143	permutations	E12
0.75	permutations	E12
0.76	permutations	E12
0.6	permutations	E12
0.7192982456140351	permutations	E12
0.5833333333333334	permutations	E12
0.5135135135135135	permutations	E12
0.7352941176470589	permutations	E12
0.5121951219512195	permutations	E12
0.52	permutations	E12
0.8695652173913043	permutations	E12
0.4	permutations	E12
0.48	permutations	E12
0.3888888888888889	permutations	E12
0.42424242424242425	permutations	E12
0.7916666666666666	permutations	E12
0.4666666666666667	permutations	E12
0.5348837209302325	permutations	E12
0.8695652173913043	permutations	E12
0.041666666666666664	permutations	E12
0.7391304347826086	permutations	E12
0.48717948717948717	permutations	E12
0.5443037974683544	permutations	E12
0.7171717171717171	permutations	E12
0.48	permutations	E12
0.6756756756756757	permutations	E12
0.6896551724137931	permutations	E12
0.5196078431372549	permutations	E12
0.022727272727272728	permutations	E12
0.4875	permutations	E12
0.6	permutations	E12
0.5	permutations	E12
0.8260869565217391	permutations	E12
0.5217391304347826	permutations	E12
0.6666666666666666	permutations	E12
0.35714285714285715	permutations	E12
0.6956521739130435	permutations	E12
0.7272727272727273	permutations	E12
0.782608695652174	permutations	E12
0.2	permutations	E12
0.5625	permutations	E12
0.6176470588235294	permutations	E12
0.625	permutations	E12
0.5925925925925926	permutations	E12
0.07142857142857142	permutations	E12
0.7555555555555555	permutations	E12
0.391304347826087	permutations	E12
0.47058823529411764	permutations	E12
0.4411764705882353	permutations	E12
0.7567567567567568	permutations	E12
0.5652173913043478	permutations	E12
0.14705882352941177	permutations	E12
0.5217391304347826	permutations	E12
0.3333333333333333	permutations	E12
0.6410256410256411	permutations	E12
0.391304347826087	permutations	E12
0.5652173913043478	permutations	E12
0.5217391304347826	permutations	E12
0.5333333333333333	permutations	E12
0.4074074074074074	permutations	E12
0.8095238095238095	permutations	E12
0.5151515151515151	permutations	E12
0.08695652173913043	permutations	E12
0.6756756756756757	permutations	E12
0.5333333333333333	permutations	E12
0.6206896551724138	permutations	E12
0.723404255319149	permutations	E12
0.5238095238095238	permutations	E12
0.6086956521739131	permutations	E12
0.7391304347826086	permutations	E12
0.4827586206896552	permutations	E12
0.6086956521739131	permutations	E12
0.28	permutations	E12
0.49019607843137253	permutations	E12
0.5641025641025641	permutations	E12
0.5121951219512195	permutations	E12
0.15217391304347827	permutations	E12
0.42857142857142855	permutations	E12
0.34146341463414637	permutations	E12
0.5897435897435898	permutations	E12
0.47058823529411764	permutations	E12
0.37142857142857144	permutations	E12
0.5714285714285714	permutations	E12
0.4666666666666667	permutations	E12
0.55	permutations	E12
0.46808510638297873	permutations	E12
0.7241379310344828	permutations	E12
0.5555555555555556	permutations	E12
0.8518518518518519	permutations	E12
0.5714285714285714	permutations	E12
0.48	permutations	E12
0.5344827586206896	permutations	E12
0.43478260869565216	permutations	E12
0.1891891891891892	permutations	E12
0.5853658536585366	permutations	E12
0.3333333333333333	permutations	E12
0.020833333333333332	permutations	E12
0.7727272727272727	permutations	E12
0.6190476190476191	permutations	E12
0.48148148148148145	permutations	E12
0.48148148148148145	permutations	E12
0.09523809523809523	permutations	E12
0.6888888888888889	permutations	E12
0.5365853658536586	permutations	E12
0.5416666666666666	permutations	E12
0.5909090909090909	permutations	E12
0.3448275862068966	permutations	E12
0.5	permutations	E12
0.6086956521739131	permutations	E12
0.2545454545454545	permutations	E12
0.5517241379310345	permutations	E12
0.6666666666666666	permutations	E12
0.7241379310344828	permutations	E12
0.5111111111111111	permutations	E12
0.5875	permutations	E12
0.5862068965517241	permutations	E12
0.7115384615384616	permutations	E12
0.24324324324324326	permutations	E12
0.16216216216216217	permutations	E12
0.7	permutations	E12
0.18518518518518517	permutations	E12
0.28	permutations	E12
0.6521739130434783	permutations	E12
0.35	permutations	E12
0.6296296296296297	permutations	E12
0.3	permutations	E12
0.625	permutations	E12
0.10869565217391304	permutations	E12
0.34782608695652173	permutations	E12
0.5531914893617021	permutations	E12
0.6382978723404256	permutations	E12
0.7586206896551724	permutations	E12
0.5333333333333333	permutations	E12
0.4782608695652174	permutations	E12
0.6483516483516484	permutations	E12
0.8260869565217391	permutations	E12
0.5652173913043478	permutations	E12
0.3170731707317073	permutations	E12
0.5185185185185185	permutations	E12
0.35555555555555557	permutations	E12
0.4864864864864865	permutations	E12
0.5333333333333333	permutations	E12
0.6190476190476191	permutations	E12
0.6060606060606061	permutations	E12
0.6585365853658537	permutations	E12
0.48	permutations	E12
0.6756756756756757	permutations	E12
0.5172413793103449	permutations	E12
0.2413793103448276	permutations	E12
0.49382716049382713	permutations	E12
0.7142857142857143	permutations	E12
0.5833333333333334	permutations	E12
0.875	permutations	E12
0.4482758620689655	permutations	E12
0.3137254901960784	permutations	E12
0.7619047619047619	permutations	E12
0.6176470588235294	permutations	E12
0.68	permutations	E12
0.18518518518518517	permutations	E12
0.391304347826087	permutations	E12
0.34782608695652173	permutations	E12
0.35555555555555557	permutations	E12
0.3111111111111111	permutations	E12
0.8333333333333334	permutations	E12
0.6176470588235294	permutations	E12
0.7916666666666666	permutations	E12
0.5319148936170213	permutations	E12
0.2608695652173913	permutations	E12
0.6428571428571429	permutations	E12
0.55	permutations	E12
0.75	permutations	E12
0.6521739130434783	permutations	E12
0.2682926829268293	permutations	E12
0.4	permutations	E12
0.6382978723404256	permutations	E12
0.43478260869565216	permutations	E12
0.35064935064935066	permutations	E12
0.5128205128205128	permutations	E12
0.4691358024691358	permutations	E12
0.5	permutations	E12
0.47058823529411764	permutations	E12
0.5142857142857142	permutations	E12
0.35294117647058826	permutations	E12
0.04	permutations	E12
0.5066666666666667	permutations	E12
0.8260869565217391	permutations	E12
0.5757575757575758	permutations	E12
0.47058823529411764	permutations	E12
0.4444444444444444	permutations	E12
0.6511627906976745	permutations	E12
0.4074074074074074	permutations	E12
0.41935483870967744	permutations	E12
0.6944444444444444	permutations	E12
0.6808510638297872	permutations	E12
0.8095238095238095	permutations	E12
0.3448275862068966	permutations	E12
0.5625	permutations	E12
0.5882352941176471	permutations	E12
0.2972972972972973	permutations	E12
0.5757575757575758	permutations	E12
0.7407407407407407	permutations	E12
0.027777777777777776	permutations	E12
0.32	permutations	E12
0.574468085106383	permutations	E12
0.2903225806451613	permutations	E12
0.6956521739130435	permutations	E12
0.46153846153846156	permutations	E12
0.48	permutations	E12
0.48484848484848486	permutations	E12
0.84	permutations	E12
0.4782608695652174	permutations	E12
0.36	permutations	E12
0.6727272727272727	permutations	E12
0.6086956521739131	permutations	E12
0.5217391304347826	permutations	E12
0.42424242424242425	permutations	E12
0.4523809523809524	permutations	E12
0.5192307692307693	permutations	E12
0.875	permutations	E12
0.96	permutations	E12
0.3333333333333333	permutations	E12
0.5675675675675675	permutations	E12
0.5652173913043478	permutations	E12
0.92	permutations	E12
0.20588235294117646	permutations	E12
0.3125	permutations	E12
0.23809523809523808	permutations	E12
0.6551724137931034	permutations	E12
0.5555555555555556	permutations	E12
0.24561403508771928	permutations	E12
0.5	permutations	E12
0.4864864864864865	permutations	E12
0.47058823529411764	permutations	E12
0.75	permutations	E12
0.4	permutations	E12
0.44680851063829785	permutations	E12
0.30434782608695654	permutations	E12
0.5454545454545454	permutations	E12
0.7142857142857143	permutations	E12
0.2608695652173913	permutations	E12
0.4444444444444444	permutations	E12
0.574468085106383	permutations	E12
0.6666666666666666	permutations	E12
0.6346153846153846	permutations	E12
0.0	permutations	E12
0.3170731707317073	permutations	E12
0.6521739130434783	permutations	E12
0.391304347826087	permutations	E12
0.6521739130434783	permutations	E12
0.6285714285714286	permutations	E12
0.5652173913043478	permutations	E12
0.7391304347826086	permutations	E12
0.2549019607843137	permutations	E12
0.35294117647058826	permutations	E12
0.46835443037974683	permutations	E12
0.5588235294117647	permutations	E12
0.5882352941176471	permutations	E12
0.6363636363636364	permutations	E12
0.7352941176470589	permutations	E12
0.625	permutations	E12
0.391304347826087	permutations	E12
0.48484848484848486	permutations	E12
0.4146341463414634	permutations	E12
0.5098039215686274	permutations	E12
0.5652173913043478	permutations	E12
0.84	permutations	E12
0.04	permutations	E12
0.2558139534883721	permutations	E12
0.5185185185185185	permutations	E12
0.45454545454545453	permutations	E12
0.4634146341463415	permutations	E12
0.5675675675675675	permutations	E12
0.4444444444444444	permutations	E12
0.48148148148148145	permutations	E12
0.9565217391304348	permutations	E12
0.7222222222222222	permutations	E12
0.7272727272727273	permutations	E12
0.53125	permutations	E12
0.4782608695652174	permutations	E12
0.47761194029850745	permutations	E12
0.5	permutations	E12
0.6956521739130435	permutations	E12
0.4666666666666667	permutations	E12
0.7407407407407407	permutations	E12
0.7719298245614035	permutations	E12
0.4782608695652174	permutations	E12
0.3783783783783784	permutations	E12
0.23529411764705882	permutations	E12
0.9130434782608695	permutations	E12
0.5319148936170213	permutations	E12
0.40625	permutations	E12
0.76	permutations	E12
0.88	permutations	E12
0.4117647058823529	permutations	E12
0.4	permutations	E12
0.7352941176470589	permutations	E12
0.53125	permutations	E12
0.5	permutations	E12
0.40425531914893614	permutations	E12
0.4878048780487805	permutations	E12
0.5294117647058824	permutations	E12
0.2553191489361702	permutations	E12
0.48	permutations	E12
0.5185185185185185	permutations	E12
0.5333333333333333	permutations	E12
0.6	permutations	E12
0.46808510638297873	permutations	E12
0.68	permutations	E12
0.625	permutations	E12
0.4	permutations	E12
0.06493506493506493	permutations	E12
0.043478260869565216	permutations	E12
0.7111111111111111	permutations	E12
0.6451612903225806	permutations	E12
0.425531914893617	permutations	E12
0.17647058823529413	permutations	E12
0.5172413793103449	permutations	E12
0.5	permutations	E12
0.45	permutations	E12
0.4074074074074074	permutations	E12
0.5555555555555556	permutations	E12
0.6666666666666666	permutations	E12
0.1111111111111111	permutations	E12
0.34328358208955223	permutations	E12
0.31343283582089554	permutations	E12
0.6818181818181818	permutations	E12
0.6	permutations	E12
0.4782608695652174	permutations	E12
0.26666666666666666	permutations	E12
0.6666666666666666	permutations	E12
0.7181818181818181	permutations	E12
0.7619047619047619	permutations	E12
0.391304347826087	permutations	E12
0.48	permutations	E12
0.45454545454545453	permutations	E12
0.6382978723404256	permutations	E12
0.5945945945945946	permutations	E12
0.6666666666666666	permutations	E12
0.4523809523809524	permutations	E12
0.32051282051282054	permutations	E12
0.3181818181818182	permutations	E12
0.84	permutations	E12
0.391304347826087	permutations	E12
0.6161616161616161	permutations	E12
0.72	permutations	E12
0.4583333333333333	permutations	E12
0.6521739130434783	permutations	E12
0.5531914893617021	permutations	E12
0.5	permutations	E12
0.5652173913043478	permutations	E12
0.6	permutations	E12
0.48717948717948717	permutations	E12
0.6590909090909091	permutations	E12
0.4444444444444444	permutations	E12
0.44	permutations	E12
0.6923076923076923	permutations	E12
0.7272727272727273	permutations	E12
0.45454545454545453	permutations	E12
0.043478260869565216	permutations	E12
0.782608695652174	permutations	E12
0.1282051282051282	permutations	E12
0.76	permutations	E12
0.5185185185185185	permutations	E12
0.34146341463414637	permutations	E12
0.1702127659574468	permutations	E12
0.3	permutations	E12
0.7333333333333333	permutations	E12
0.5384615384615384	permutations	E12
0.5384615384615384	permutations	E12
0.9130434782608695	permutations	E12
0.5238095238095238	permutations	E12
0.5925925925925926	permutations	E12
0.4594594594594595	permutations	E12
0.3670886075949367	permutations	E12
0.4222222222222222	permutations	E12
0.4	permutations	E12
0.48	permutations	E12
0.6666666666666666	permutations	E12
0.7428571428571429	permutations	E12
0.25925925925925924	permutations	E12
0.6	permutations	E12
0.36538461538461536	permutations	E12
0.782608695652174	permutations	E12
0.6	permutations	E12
0.4	permutations	E12
0.36585365853658536	permutations	E12
0.6521739130434783	permutations	E12
0.48148148148148145	permutations	E12
0.7037037037037037	permutations	E12
1.0	permutations	E12
0.7837837837837838	permutations	E12
0.65	permutations	E12
0.5483870967741935	permutations	E12
0.5641025641025641	permutations	E12
0.76	permutations	E12
0.6060606060606061	permutations	E12
0.2571428571428571	permutations	E12
0.5555555555555556	permutations	E12
0.4	permutations	E12
0.7391304347826086	permutations	E12
0.6808510638297872	permutations	E12
0.5862068965517241	permutations	E12
0.5172413793103449	permutations	E12
0.34285714285714286	permutations	E12
0.1891891891891892	permutations	E12
0.0	permutations	E12
0.8478260869565217	permutations	E12
0.5416666666666666	permutations	E12
0.5652173913043478	permutations	E12
0.7272727272727273	permutations	E12
0.7	permutations	E12
0.3695652173913043	permutations	E12
0.3333333333333333	permutations	E12
0.68	permutations	E12
0.35294117647058826	permutations	E12
0.4838709677419355	permutations	E12
0.6086956521739131	permutations	E12
0.8260869565217391	permutations	E12
0.28205128205128205	permutations	E12
0.2619047619047619	permutations	E12
0.26666666666666666	permutations	E12
0.4594594594594595	permutations	E12
0.2909090909090909	permutations	E12
0.4666666666666667	permutations	E12
0.5344827586206896	permutations	E12
0.47619047619047616	permutations	E12
0.26666666666666666	permutations	E12
0.8235294117647058	permutations	E12
0.5416666666666666	permutations	E12
0.7333333333333333	permutations	E12
0.16666666666666666	permutations	E12
0.7142857142857143	permutations	E12
0.7209302325581395	permutations	E12
0.7714285714285715	permutations	E12
0.7916666666666666	permutations	E12
0.4	permutations	E12
0.4782608695652174	permutations	E12
0.7391304347826086	permutations	E12
0.64	permutations	E12
0.16666666666666666	permutations	E12
0.36	permutations	E12
0.34782608695652173	permutations	E12
0.8260869565217391	permutations	E12
0.8461538461538461	permutations	E12
0.52	permutations	E12
0.6086956521739131	permutations	E12
0.6666666666666666	permutations	E12
0.5625	permutations	E12
0.5833333333333334	permutations	E12
0.5641025641025641	permutations	E12
0.6730769230769231	permutations	E12
0.7619047619047619	permutations	E12
0.7647058823529411	permutations	E12
0.34782608695652173	permutations	E12
0.5686274509803921	permutations	E12
0.7391304347826086	permutations	E12
0.8536585365853658	permutations	E12
0.9130434782608695	permutations	E12
0.6666666666666666	permutations	E12
0.6666666666666666	permutations	E12
0.6	permutations	E12
0.7	permutations	E12
0.8095238095238095	permutations	E12
0.375	permutations	E12
0.52	permutations	E12
0.5294117647058824	permutations	E12
0.48148148148148145	permutations	E12
0.7560975609756098	permutations	E12
0.3333333333333333	permutations	E12
0.8375	permutations	E12
0.5777777777777777	permutations	E12
0.6470588235294118	permutations	E12
0.3170731707317073	permutations	E12
0.697841726618705	permutations	E12
0.5961538461538461	permutations	E12
0.6595744680851063	permutations	E12
0.4146341463414634	permutations	E12
0.7142857142857143	permutations	E12
0.8	permutations	E12
0.46808510638297873	permutations	E12
0.7619047619047619	permutations	E12
0.44	permutations	E12
0.4864864864864865	permutations	E12
0.32	permutations	E12
0.6190476190476191	permutations	E12
0.64	permutations	E12
0.7727272727272727	permutations	E12
0.4857142857142857	permutations	E12
0.40625	permutations	E12
0.7021276595744681	permutations	E12
0.3181818181818182	permutations	E12
0.35	permutations	E12
0.28888888888888886	permutations	E12
0.45161290322580644	permutations	E12
0.8636363636363636	permutations	E12
0.4583333333333333	permutations	E12
0.6153846153846154	permutations	E12
0.5098039215686274	permutations	E12
0.27586206896551724	permutations	E12
0.5	permutations	E12
0.35	permutations	E12
0.782608695652174	permutations	E12
0.6666666666666666	permutations	E12
0.40384615384615385	permutations	E12
0.6346153846153846	permutations	E12
0.75	permutations	E12
0.4090909090909091	permutations	E12
0.875	permutations	E12
0.6666666666666666	permutations	E12
0.717948717948718	permutations	E12
0.6086956521739131	permutations	E12
0.24	permutations	E12
0.5833333333333334	permutations	E12
0.5217391304347826	permutations	E12
0.6382978723404256	permutations	E12
0.6170212765957447	permutations	E12
0.5652173913043478	permutations	E12
0.7142857142857143	permutations	E12
0.64	permutations	E12
0.6666666666666666	permutations	E12
0.6538461538461539	permutations	E12
0.4936708860759494	permutations	E12
0.25	permutations	E12
0.4666666666666667	permutations	E12
0.43333333333333335	permutations	E12
0.4222222222222222	permutations	E12
0.38095238095238093	permutations	E12
0.5217391304347826	permutations	E12
0.5666666666666667	permutations	E12
0.3333333333333333	permutations	E12
0.717948717948718	permutations	E12
0.6521739130434783	permutations	E12
0.45	permutations	E12
0.7017543859649122	permutations	E12
0.5909090909090909	permutations	E12
0.7647058823529411	permutations	E12
0.48	permutations	E12
0.6857142857142857	permutations	E12
0.5862068965517241	permutations	E12
0.5106382978723404	permutations	E12
0.6	permutations	E12
0.4782608695652174	permutations	E12
0.52	permutations	E12
0.42857142857142855	permutations	E12
0.45	permutations	E12
0.7619047619047619	permutations	E12
0.36363636363636365	permutations	E12
0.24	permutations	E12
0.5121951219512195	permutations	E12
0.52	permutations	E12
0.6545454545454545	permutations	E12
0.7	permutations	E12
0.6410256410256411	permutations	E12
0.7619047619047619	permutations	E12
0.425531914893617	permutations	E12
0.6153846153846154	permutations	E12
0.6190476190476191	permutations	E12
0.020833333333333332	permutations	E12
0.6097560975609756	permutations	E12
0.6086956521739131	permutations	E12
0.5384615384615384	permutations	E12
0.7662337662337663	permutations	E12
0.5	permutations	E12
0.717948717948718	permutations	E12
0.6896551724137931	permutations	E12
0.5	permutations	E12
0.4358974358974359	permutations	E12
0.6625	permutations	E12
0.6111111111111112	permutations	E12
0.7241379310344828	permutations	E12
0.56	permutations	E12
0.8888888888888888	permutations	E12
0.5833333333333334	permutations	E12
0.6	permutations	E12
0.36	permutations	E12
0.48	permutations	E12
0.25925925925925924	permutations	E12
0.42424242424242425	permutations	E12
0.6521739130434783	permutations	E12
0.46808510638297873	permutations	E12
0.47619047619047616	permutations	E12
0.7142857142857143	permutations	E12
0.5714285714285714	permutations	E12
0.78125	permutations	E12
0.49333333333333335	permutations	E12
0.7619047619047619	permutations	E12
0.7619047619047619	permutations	E12
0.46875	permutations	E12
0.29850746268656714	permutations	E12
0.5384615384615384	permutations	E12
0.6086956521739131	permutations	E12
0.4444444444444444	permutations	E12
0.45454545454545453	permutations	E12
0.43478260869565216	permutations	E12
0.5	permutations	E12
0.29473684210526313	permutations	E12
0.1375	permutations	E12
0.45161290322580644	permutations	E12
0.4117647058823529	permutations	E12
0.4	permutations	E12
0.1346153846153846	permutations	E12
0.7391304347826086	permutations	E12
0.36363636363636365	permutations	E12
0.5238095238095238	permutations	E12
0.3333333333333333	permutations	E12
0.4444444444444444	permutations	E12
0.6521739130434783	permutations	E12
0.7391304347826086	permutations	E12
0.6	permutations	E12
0.6956521739130435	permutations	E12
0.6086956521739131	permutations	E12
0.49333333333333335	permutations	E12
0.8571428571428571	permutations	E12
0.44680851063829785	permutations	E12
0.20930232558139536	permutations	E12
0.4782608695652174	permutations	E12
0.4583333333333333	permutations	E12
0.21875	permutations	E12
0.6	permutations	E12
0.78125	permutations	E12
0.88	permutations	E12
0.5	permutations	E12
0.2222222222222222	permutations	E12
0.5	permutations	E12
0.5652173913043478	permutations	E12
0.6333333333333333	permutations	E12
0.5064935064935064	permutations	E12
0.4444444444444444	permutations	E12
0.7142857142857143	permutations	E12
0.7319587628865979	permutations	E12
0.024390243902439025	permutations	E12
0.5555555555555556	permutations	E12
0.5925925925925926	permutations	E12
0.52	permutations	E12
0.8695652173913043	permutations	E12
0.44	permutations	E12
0.34146341463414637	permutations	E12
0.3333333333333333	permutations	E12
0.5	permutations	E12
0.7142857142857143	permutations	E12
0.6216216216216216	permutations	E12
0.29411764705882354	permutations	E12
0.5897435897435898	permutations	E12
0.43478260869565216	permutations	E12
0.35714285714285715	permutations	E12
0.7272727272727273	permutations	E12
0.4827586206896552	permutations	E12
0.56	permutations	E12
0.5208333333333334	permutations	E12
0.41379310344827586	permutations	E12
0.35714285714285715	permutations	E12
0.723404255319149	permutations	E12
0.358974358974359	permutations	E12
0.6470588235294118	permutations	E12
0.9166666666666666	permutations	E12
0.59375	permutations	E12
0.43243243243243246	permutations	E12
0.41935483870967744	permutations	E12
0.78125	permutations	E12
0.19230769230769232	permutations	E12
0.56	permutations	E12
0.48148148148148145	permutations	E12
0.45	permutations	E12
0.16279069767441862	permutations	E12
0.5384615384615384	permutations	E12
0.6176470588235294	permutations	E12
0.75	permutations	E12
0.8571428571428571	permutations	E12
0.43478260869565216	permutations	E12
0.5925925925925926	permutations	E12
0.7391304347826086	permutations	E12
0.76	permutations	E12
0.4411764705882353	permutations	E12
0.7941176470588235	permutations	E12
0.45454545454545453	permutations	E12
0.3404255319148936	permutations	E12
0.6086956521739131	permutations	E12
0.6666666666666666	permutations	E12
0.52	permutations	E12
0.15384615384615385	permutations	E12
0.6190476190476191	permutations	E12
0.4482758620689655	permutations	E12
0.5897435897435898	permutations	E12
0.7777777777777778	permutations	E12
0.43478260869565216	permutations	E12
0.6	permutations	E12
0.024390243902439025	permutations	E12
0.7428571428571429	permutations	E12
0.55	permutations	E12
0.43478260869565216	permutations	E12
0.5652173913043478	permutations	E12
0.5185185185185185	permutations	E12
0.782608695652174	permutations	E12
0.5555555555555556	permutations	E12
0.4583333333333333	permutations	E12
0.4482758620689655	permutations	E12
0.5066666666666667	permutations	E12
0.3191489361702128	permutations	E12
0.65625	permutations	E12
0.6571428571428571	permutations	E12
0.44	permutations	E12
0.07792207792207792	permutations	E12
0.48	permutations	E12
0.5714285714285714	permutations	E12
0.56	permutations	E12
0.5454545454545454	permutations	E12
0.782608695652174	permutations	E12
0.6521739130434783	permutations	E12
0.56	permutations	E12
0.4722222222222222	permutations	E12
0.4411764705882353	permutations	E12
0.4117647058823529	permutations	E12
0.345679012345679	permutations	E12
0.6666666666666666	permutations	E12
0.6666666666666666	permutations	E12
0.7619047619047619	permutations	E12
0.4807692307692308	permutations	E12
0.2619047619047619	permutations	E12
0.2222222222222222	permutations	E12
0.0	permutations	E12
0.4878048780487805	permutations	E12
0.3333333333333333	permutations	E12
0.64	permutations	E12
0.5	permutations	E12
0.46875	permutations	E12
0.5119047619047619	permutations	E12
0.6521739130434783	permutations	E12
0.7352941176470589	permutations	E12
0.5862068965517241	permutations	E12
0.3076923076923077	permutations	E12
0.6666666666666666	permutations	E12
0.52	permutations	E12
0.6216216216216216	permutations	E12
0.5957446808510638	permutations	E12
0.5217391304347826	permutations	E12
0.2222222222222222	permutations	E12
0.5757575757575758	permutations	E12
0.5833333333333334	permutations	E12
0.2	permutations	E12
0.4411764705882353	permutations	E12
0.4411764705882353	permutations	E12
0.9565217391304348	permutations	E12
0.6585365853658537	permutations	E12
0.574468085106383	permutations	E12
0.6666666666666666	permutations	E12
0.21739130434782608	permutations	E12
0.48717948717948717	permutations	E12
0.2807017543859649	permutations	E12
0.4074074074074074	permutations	E12
0.9565217391304348	permutations	E12
0.76	permutations	E12
0.43478260869565216	permutations	E12
0.0625	permutations	E12
0.7142857142857143	permutations	E12
0.022727272727272728	permutations	E12
0.7777777777777778	permutations	E12
0.88	permutations	E12
0.43478260869565216	permutations	E12
0.48936170212765956	permutations	E12
0.47058823529411764	permutations	E12
0.325	permutations	E12
0.5714285714285714	permutations	E12
0.44	permutations	E12
0.43478260869565216	permutations	E12
0.6	permutations	E12
0.782608695652174	permutations	E12
0.6060606060606061	permutations	E12
0.6086956521739131	permutations	E12
0.7090909090909091	permutations	E12
0.3333333333333333	permutations	E12
0.2926829268292683	permutations	E12
0.5925925925925926	permutations	E12
0.6666666666666666	permutations	E12
0.5652173913043478	permutations	E12
0.8235294117647058	permutations	E12
0.4864864864864865	permutations	E12
0.6808510638297872	permutations	E12
0.5925925925925926	permutations	E12
0.5522388059701493	permutations	E12
0.3875	permutations	E12
0.52	permutations	E12
0.5	permutations	E12
0.5384615384615384	permutations	E12
0.5128205128205128	permutations	E12
0.5185185185185185	permutations	E12
0.7222222222222222	permutations	E12
0.4583333333333333	permutations	E12
0.52	permutations	E12
0.4	permutations	E12
0.10256410256410256	permutations	E12
0.7391304347826086	permutations	E12
0.6086956521739131	permutations	E12
0.6666666666666666	permutations	E12
0.6956521739130435	permutations	E12
0.6222222222222222	permutations	E12
0.3	permutations	E12
0.6086956521739131	permutations	E12
0.5	permutations	E12
0.6756756756756757	permutations	E12
0.35	permutations	E12
0.8636363636363636	permutations	E12
0.6666666666666666	permutations	E12
0.4166666666666667	permutations	E12
0.34782608695652173	permutations	E12
0.2875	permutations	E12
0.6190476190476191	permutations	E12
0.6956521739130435	permutations	E12
0.6176470588235294	permutations	E12
0.5	permutations	E12
0.0	permutations	E12
0.5882352941176471	permutations	E12
0.29411764705882354	permutations	E12
0.23529411764705882	permutations	E12
0.6086956521739131	permutations	E12
0.5666666666666667	permutations	E12
0.5925925925925926	permutations	E12
0.2647058823529412	permutations	E12
0.47058823529411764	permutations	E12
0.8043478260869565	permutations	E12
0.5652173913043478	permutations	E12
0.375	permutations	E12
0.5	permutations	E12
0.5652173913043478	permutations	E12
0.6944444444444444	permutations	E12
0.5806451612903226	permutations	E12
0.5	permutations	E12
0.6153846153846154	permutations	E12
0.4523809523809524	permutations	E12
0.4523809523809524	permutations	E12
0.34146341463414637	permutations	E12
0.5324675324675324	permutations	E12
0.3170731707317073	permutations	E12
0.7216494845360825	permutations	E12
0.36585365853658536	permutations	E12
0.26666666666666666	permutations	E12
0.5161290322580645	permutations	E12
0.5217391304347826	permutations	E12
0.6666666666666666	permutations	E12
0.6296296296296297	permutations	E12
0.7373737373737373	permutations	E12
0.6046511627906976	permutations	E12
0.7777777777777778	permutations	E12
0.5333333333333333	permutations	E12
0.7391304347826086	permutations	E12
0.4878048780487805	permutations	E12
0.2727272727272727	permutations	E12
0.3181818181818182	permutations	E12
0.3888888888888889	permutations	E12
0.19148936170212766	permutations	E12
0.5294117647058824	permutations	E12
0.75	permutations	E12
0.5333333333333333	permutations	E12
0.6666666666666666	permutations	E12
0.5432098765432098	permutations	E12
0.52	permutations	E12
1.0	permutations	E12
0.391304347826087	permutations	E12
0.6774193548387096	permutations	E12
0.4230769230769231	permutations	E12
0.4666666666666667	permutations	E12
0.2903225806451613	permutations	E12
0.45	permutations	E12
0.6585365853658537	permutations	E12
0.5454545454545454	permutations	E12
0.6956521739130435	permutations	E12
0.6129032258064516	permutations	E12
0.65625	permutations	E12
0.5	permutations	E12
0.7931034482758621	permutations	E12
0.5217391304347826	permutations	E12
0.46808510638297873	permutations	E12
0.5652173913043478	permutations	E12
0.3333333333333333	permutations	E12
0.6666666666666666	permutations	E12
0.5	permutations	E12
0.4782608695652174	permutations	E12
0.36	permutations	E12
0.45	permutations	E12
0.64	permutations	E12
0.5833333333333334	permutations	E12
0.5925925925925926	permutations	E12
0.8333333333333334	permutations	E12
0.6344086021505376	permutations	E12
0.3235294117647059	permutations	E12
0.34782608695652173	permutations	E12
0.40476190476190477	permutations	E12
0.4117647058823529	permutations	E12
0.36363636363636365	permutations	E12
0.5217391304347826	permutations	E12
0.64	permutations	E12
0.44	permutations	E12
0.6521739130434783	permutations	E12
0.7391304347826086	permutations	E12
0.9130434782608695	permutations	E12
0.4482758620689655	permutations	E12
0.6956521739130435	permutations	E12
0.5416666666666666	permutations	E12
0.6666666666666666	permutations	E12
0.8823529411764706	permutations	E12
0.3333333333333333	permutations	E12
0.45	permutations	E12
0.391304347826087	permutations	E12
0.40540540540540543	permutations	E12
0.391304347826087	permutations	E12
0.7391304347826086	permutations	E12
0.34146341463414637	permutations	E12
0.52	permutations	E12
0.4166666666666667	permutations	E12
0.37037037037037035	permutations	E12
0.4	permutations	E12
0.30952380952380953	permutations	E12
0.55	permutations	E12
0.4074074074074074	permutations	E12
0.5517241379310345	permutations	E12
0.6	permutations	E12
0.6	permutations	E12
0.6730769230769231	permutations	E12
0.72	permutations	E12
0.37209302325581395	permutations	E12
0.625	permutations	E12
0.7142857142857143	permutations	E12
0.68	permutations	E12
0.5952380952380952	permutations	E12
0.782608695652174	permutations	E12
0.36666666666666664	permutations	E12
0.7619047619047619	permutations	E12
0.4482758620689655	permutations	E12
0.1702127659574468	permutations	E12
0.5217391304347826	permutations	E12
0.2647058823529412	permutations	E12
0.375	permutations	E12
0.7435897435897436	permutations	E12
0.5862068965517241	permutations	E12
0.32	permutations	E12
0.4444444444444444	permutations	E12
0.3548387096774194	permutations	E12
0.25925925925925924	permutations	E12
0.7428571428571429	permutations	E12
0.56	permutations	E12
0.05194805194805195	permutations	E12
0.5555555555555556	permutations	E12
0.48	permutations	E12
0.44680851063829785	permutations	E12
0.7171717171717171	permutations	E12
0.5217391304347826	permutations	E12
0.5833333333333334	permutations	E12
0.21875	permutations	E12
0.5333333333333333	permutations	E12
0.5384615384615384	permutations	E12
0.5	permutations	E12
0.4166666666666667	permutations	E12
0.25925925925925924	permutations	E12
0.24	permutations	E12
0.48148148148148145	permutations	E12
0.6666666666666666	permutations	E12
0.5641025641025641	permutations	E12
0.7941176470588235	permutations	E12
0.7272727272727273	permutations	E12
0.4482758620689655	permutations	E12
0.88	permutations	E12
0.2909090909090909	permutations	E12
0.1702127659574468	permutations	E12
0.45161290322580644	permutations	E12
0.3333333333333333	permutations	E12
0.6551724137931034	permutations	E12
0.4	permutations	E12
0.46511627906976744	permutations	E12
0.5	permutations	E12
0.4482758620689655	permutations	E12
0.64	permutations	E12
0.47058823529411764	permutations	E12
0.48	permutations	E12
0.5555555555555556	permutations	E12
0.6346153846153846	permutations	E12
0.7	permutations	E12
0.7619047619047619	permutations	E12
0.34615384615384615	permutations	E12
0.7692307692307693	permutations	E12
0.1875	permutations	E12
0.75	permutations	E12
0.27586206896551724	permutations	E12
0.36	permutations	E12
0.6774193548387096	permutations	E12
0.4827586206896552	permutations	E12
0.5897435897435898	permutations	E12
0.32	permutations	E12
0.5945945945945946	permutations	E12
0.35294117647058826	permutations	E12
0.5428571428571428	permutations	E12
0.5714285714285714	permutations	E12
0.3111111111111111	permutations	E12
0.6818181818181818	permutations	E12
0.5576923076923077	permutations	E12
0.5	permutations	E12
0.44	permutations	E12
0.7777777777777778	permutations	E12
0.6521739130434783	permutations	E12
0.5833333333333334	permutations	E12
0.4	permutations	E12
0.7333333333333333	permutations	E12
0.7142857142857143	permutations	E12
0.75	permutations	E12
0.76	permutations	E12
0.6	permutations	E12
0.7192982456140351	permutations	E12
0.5833333333333334	permutations	E12
0.5135135135135135	permutations	E12
0.7352941176470589	permutations	E12
0.5121951219512195	permutations	E12
0.52	permutations	E12
0.8695652173913043	permutations	E12
0.4	permutations	E12
0.48	permutations	E12
0.3888888888888889	permutations	E12
0.42424242424242425	permutations	E12
0.7916666666666666	permutations	E12
0.4666666666666667	permutations	E12
0.5348837209302325	permutations	E12
0.8695652173913043	permutations	E12
0.041666666666666664	permutations	E12
0.7391304347826086	permutations	E12
0.48717948717948717	permutations	E12
0.5443037974683544	permutations	E12
0.7171717171717171	permutations	E12
0.48	permutations	E12
0.6756756756756757	permutations	E12
0.6896551724137931	permutations	E12
0.5196078431372549	permutations	E12
0.022727272727272728	permutations	E12
0.4875	permutations	E12
0.6	permutations	E12
0.5	permutations	E12
0.8260869565217391	permutations	E12
0.5217391304347826	permutations	E12
0.6666666666666666	permutations	E12
0.35714285714285715	permutations	E12
0.6956521739130435	permutations	E12
0.7272727272727273	permutations	E12
0.782608695652174	permutations	E12
[truncated: 43,215 more rows]
