# Supplementary material for: Prediction of m6A and m5C at single-molecule resolution reveals a transcriptome-wide co-occurrence of RNA modifications
Source: Nat Commun. 2024 May 9;15:3899. doi: 10.1038/s41467-024-47953-7 (PMC11082244; doi:10.1038/s41467-024-47953-7)
Supplement: Supplementary file 16 — Source Data [file 41467_2024_47953_MOESM16_ESM.zip › source_data_2024_04_07/Supplementary_Figure_21.csv]

nucleotide	predictions
NNNNACNNN	0.2186042815446853
NNNNACNNN	0.5175881385803223
NNNNACNNN	0.843133807182312
NNNNACNNN	0.4895102679729461
NNNNACNNN	0.1098343357443809
NNNNACNNN	0.3866016268730163
NNNNACNNN	0.1938977688550949
NNNNACNNN	0.6938133239746094
NNNNACNNN	0.6215120553970337
NNNNACNNN	0.3914780914783478
NNNNACNNN	0.5038272738456726
NNNNACNNN	0.435673177242279
NNNNACNNN	0.2597702443599701
NNNNACNNN	0.4082045257091522
NNNNACNNN	0.5789056420326233
NNNNACNNN	0.4097699820995331
NNNNACNNN	0.0763558447360992
NNNNACNNN	0.394432008266449
NNNNACNNN	0.2582907080650329
NNNNACNNN	0.1645000129938125
NNNNACNNN	0.1767497807741165
NNNNACNNN	0.3374132215976715
NNNNACNNN	0.211001917719841
NNNNACNNN	0.3447179496288299
NNNNACNNN	0.5354533195495605
NNNNACNNN	0.2259566783905029
NNNNACNNN	0.0814130306243896
NNNNACNNN	0.5610936284065247
NNNNACNNN	0.4966481626033783
NNNNACNNN	0.2478058934211731
NNNNACNNN	0.5160828232765198
NNNNACNNN	0.5129682421684265
NNNNACNNN	0.2675651311874389
NNNNACNNN	0.1168650090694427
NNNNACNNN	0.1784944385290146
NNNNACNNN	0.5544316172599792
NNNNACNNN	0.7955019474029541
NNNNACNNN	0.235674187541008
NNNNACNNN	0.3463428318500519
NNNNACNNN	0.3955773711204529
NNNNACNNN	0.4817571640014648
NNNNACNNN	0.4024451971054077
NNNNACNNN	0.4481350779533386
NNNNACNNN	0.2515040636062622
NNNNACNNN	0.1020469292998313
NNNNACNNN	0.4258824288845062
NNNNACNNN	0.4054783880710602
NNNNACNNN	0.7986206412315369
NNNNACNNN	0.5826828479766846
NNNNACNNN	0.1528194844722747
NNNNACNNN	0.3751342594623565
NNNNACNNN	0.1143472343683242
NNNNACNNN	0.4204805195331573
NNNNACNNN	0.7026383280754089
NNNNACNNN	0.1633502095937729
NNNNACNNN	0.5531471371650696
NNNNACNNN	0.2242149114608764
NNNNACNNN	0.29962357878685
NNNNACNNN	0.1128325834870338
NNNNACNNN	0.2522879838943481
NNNNACNNN	0.6569271683692932
NNNNACNNN	0.5329924821853638
NNNNACNNN	0.3617457151412964
NNNNACNNN	0.4846777021884918
NNNNACNNN	0.1443875581026077
NNNNACNNN	0.1912389397621154
NNNNACNNN	0.3230988979339599
NNNNACNNN	0.1322504132986068
NNNNACNNN	0.3311918377876282
NNNNACNNN	0.079895406961441
NNNNACNNN	0.0719207152724266
NNNNACNNN	0.3159524500370025
NNNNACNNN	0.4336907565593719
NNNNACNNN	0.4219066202640533
NNNNACNNN	0.561076819896698
NNNNACNNN	0.862826943397522
NNNNACNNN	0.5762016773223877
NNNNACNNN	0.2092050313949585
NNNNACNNN	0.3558070361614227
NNNNACNNN	0.3599158525466919
NNNNACNNN	0.2579959332942962
NNNNACNNN	0.0507901012897491
NNNNACNNN	0.3021392822265625
NNNNACNNN	0.4139062464237213
NNNNACNNN	0.1510504782199859
NNNNACNNN	0.4547997713088989
NNNNACNNN	0.5066258907318115
NNNNACNNN	0.1759568750858307
NNNNACNNN	0.6156562566757202
NNNNACNNN	0.3371581435203552
NNNNACNNN	0.3265528380870819
NNNNACNNN	0.2294435650110244
NNNNACNNN	0.0837525203824043
NNNNACNNN	0.3238412141799927
NNNNACNNN	0.2700371146202087
NNNNACNNN	0.557013750076294
NNNNACNNN	0.6827932596206665
NNNNACNNN	0.4707603752613067
NNNNACNNN	0.2173390686511993
NNNNACNNN	0.7067303657531738
NNNNACNNN	0.3204245269298553
NNNNACNNN	0.8275991082191467
NNNNACNNN	0.3817143738269806
NNNNACNNN	0.6002944111824036
NNNNACNNN	0.2731200456619262
NNNNACNNN	0.2578125
NNNNACNNN	0.2765735387802124
NNNNACNNN	0.2009816467761993
NNNNACNNN	0.6748749613761902
NNNNACNNN	0.16797935962677
NNNNACNNN	0.2973654270172119
NNNNACNNN	0.5435869097709656
NNNNACNNN	0.1958034187555313
NNNNACNNN	0.1421949565410614
NNNNACNNN	0.6056809425354004
NNNNACNNN	0.2438944429159164
NNNNACNNN	0.4061235189437866
NNNNACNNN	0.6163110136985779
NNNNACNNN	0.746449887752533
NNNNACNNN	0.4318746924400329
NNNNACNNN	0.2137821912765503
NNNNACNNN	0.1111667826771736
NNNNACNNN	0.3919675052165985
NNNNACNNN	0.3641391396522522
NNNNACNNN	0.5310691595077515
NNNNACNNN	0.7401815056800842
NNNNACNNN	0.130052238702774
NNNNACNNN	0.7565937638282776
NNNNACNNN	0.5240536332130432
NNNNACNNN	0.6359711289405823
NNNNACNNN	0.1887267082929611
NNNNACNNN	0.3529555201530456
NNNNACNNN	0.5082308650016785
NNNNACNNN	0.104493610560894
NNNNACNNN	0.1796317994594574
NNNNACNNN	0.6316334009170532
NNNNACNNN	0.0600046515464782
NNNNACNNN	0.1625482738018036
NNNNACNNN	0.6885256767272949
NNNNACNNN	0.149557277560234
NNNNACNNN	0.5587345361709595
NNNNACNNN	0.1143196076154708
NNNNACNNN	0.3337922990322113
NNNNACNNN	0.1726009100675583
NNNNACNNN	0.4003614783287048
NNNNACNNN	0.3315146267414093
NNNNACNNN	0.2479852735996246
NNNNACNNN	0.2742705047130584
NNNNACNNN	0.5282490849494934
NNNNACNNN	0.212677925825119
NNNNACNNN	0.1017272695899009
NNNNACNNN	0.173570305109024
NNNNACNNN	0.3481203913688659
NNNNACNNN	0.3806260228157043
NNNNACNNN	0.5338724851608276
NNNNACNNN	0.1953885108232498
NNNNACNNN	0.1964954137802124
NNNNACNNN	0.7183771729469299
NNNNACNNN	0.2567091584205627
NNNNACNNN	0.6960277557373047
NNNNACNNN	0.5779427886009216
NNNNACNNN	0.1984749287366867
NNNNACNNN	0.3470108211040497
NNNNACNNN	0.6821033358573914
NNNNACNNN	0.3445863425731659
NNNNACNNN	0.0627021342515945
NNNNACNNN	0.3075293898582458
NNNNACNNN	0.2824993729591369
NNNNACNNN	0.2855099737644195
NNNNACNNN	0.5056508779525757
NNNNACNNN	0.1146499663591384
NNNNACNNN	0.4512550830841064
NNNNACNNN	0.1158006191253662
NNNNACNNN	0.4018417000770569
NNNNACNNN	0.4428512156009674
NNNNACNNN	0.3548564016819
NNNNACNNN	0.9645372033119202
NNNNACNNN	0.6743776798248291
NNNNACNNN	0.8597033619880676
NNNNACNNN	0.2094498723745346
NNNNACNNN	0.2170483320951461
NNNNACNNN	0.2929221987724304
NNNNACNNN	0.3291515111923218
NNNNACNNN	0.4421143531799316
NNNNACNNN	0.4600313007831573
NNNNACNNN	0.6344022154808044
NNNNACNNN	0.1475703716278076
NNNNACNNN	0.3594847917556762
NNNNACNNN	0.6083517670631409
NNNNACNNN	0.3715347945690155
NNNNACNNN	0.2170843034982681
NNNNACNNN	0.5942055583000183
NNNNACNNN	0.195373073220253
NNNNACNNN	0.2132192850112915
NNNNACNNN	0.2748855054378509
NNNNACNNN	0.3899971544742584
NNNNACNNN	0.679755449295044
NNNNACNNN	0.3400936424732208
NNNNACNNN	0.4232674539089203
NNNNACNNN	0.501677393913269
NNNNACNNN	0.1405669152736663
NNNNACNNN	0.0511506162583828
NNNNACNNN	0.7574204802513123
NNNNACNNN	0.9967849254608154
NNNNACNNN	0.2178732454776764
NNNNACNNN	0.5585906505584717
NNNNACNNN	0.2312231659889221
NNNNACNNN	0.4460668265819549
NNNNACNNN	0.378895491361618
NNNNACNNN	0.3036678731441498
NNNNACNNN	0.778222382068634
NNNNACNNN	0.429944783449173
NNNNACNNN	0.0845383182168006
NNNNACNNN	0.1635262370109558
NNNNACNNN	0.1403430998325348
NNNNACNNN	0.6189485788345337
NNNNACNNN	0.4021991491317749
NNNNACNNN	0.2125734984874725
NNNNACNNN	0.4838226437568664
NNNNACNNN	0.969054400920868
NNNNACNNN	0.3337114155292511
NNNNACNNN	0.2472138851881027
NNNNACNNN	0.1937240213155746
NNNNACNNN	0.3605492711067199
NNNNACNNN	0.196847379207611
NNNNACNNN	0.2108281254768371
NNNNACNNN	0.0754424184560775
NNNNACNNN	0.3942126929759979
NNNNACNNN	0.0267890654504299
NNNNACNNN	0.4338207542896271
NNNNACNNN	0.0288097523152828
NNNNACNNN	0.281295895576477
NNNNACNNN	0.1039559170603752
NNNNACNNN	0.2001775950193405
NNNNACNNN	0.1237782984972
NNNNACNNN	0.4332531690597534
NNNNACNNN	0.5606226921081543
NNNNACNNN	0.050197172909975
NNNNACNNN	0.4000830948352813
NNNNACNNN	0.1573379784822464
NNNNACNNN	0.5063698291778564
NNNNACNNN	0.6475167274475098
NNNNACNNN	0.8510622978210449
NNNNACNNN	0.1397267132997512
NNNNACNNN	0.2221419066190719
NNNNACNNN	0.3718892633914947
NNNNACNNN	0.1007525399327278
NNNNACNNN	0.3512568473815918
NNNNACNNN	0.4189760684967041
NNNNACNNN	0.4610296487808227
NNNNACNNN	0.2641459703445434
NNNNACNNN	0.549223780632019
NNNNACNNN	0.1892510503530502
NNNNACNNN	0.3561613261699676
NNNNACNNN	0.4262385368347168
NNNNACNNN	0.92587548494339
NNNNACNNN	0.2335462570190429
NNNNACNNN	0.4522503912448883
NNNNACNNN	0.4195120930671692
NNNNACNNN	0.279699444770813
NNNNACNNN	0.243382528424263
NNNNACNNN	0.7057738900184631
NNNNACNNN	0.3926458358764648
NNNNACNNN	0.4714638292789459
NNNNACNNN	0.3498454689979553
NNNNACNNN	0.2891595363616943
NNNNACNNN	0.4185670614242553
NNNNACNNN	0.8338567614555359
NNNNACNNN	0.3182814121246338
NNNNACNNN	0.3434890210628509
NNNNACNNN	0.1810954809188842
NNNNACNNN	0.2206749767065048
NNNNACNNN	0.4315932989120483
NNNNACNNN	0.7798430323600769
NNNNACNNN	0.1125570908188819
NNNNACNNN	0.1360538452863693
NNNNACNNN	0.4939399659633636
NNNNACNNN	0.4150376319885254
NNNNACNNN	0.7153027057647705
NNNNACNNN	0.6281696557998657
NNNNACNNN	0.0614884309470653
NNNNACNNN	0.2073085159063339
NNNNACNNN	0.388323038816452
NNNNACNNN	0.8491398096084595
NNNNACNNN	0.5170902609825134
NNNNACNNN	0.5207861065864563
NNNNACNNN	0.8510593771934509
NNNNACNNN	0.2257743924856186
NNNNACNNN	0.4953417181968689
NNNNACNNN	0.3490220606327057
NNNNACNNN	0.7306574583053589
NNNNACNNN	0.4644590020179748
NNNNACNNN	0.7788044810295105
NNNNACNNN	0.4470495581626892
NNNNACNNN	0.1985017508268356
NNNNACNNN	0.486274242401123
NNNNACNNN	0.7473015785217285
NNNNACNNN	0.6312196254730225
NNNNACNNN	0.5953516364097595
NNNNACNNN	0.3312956094741821
NNNNACNNN	0.0757587850093841
NNNNACNNN	0.501633882522583
NNNNACNNN	0.5883024334907532
NNNNACNNN	0.2630600333213806
NNNNACNNN	0.1959111094474792
NNNNACNNN	0.5072803497314453
NNNNACNNN	0.3797484040260315
NNNNACNNN	0.3391212224960327
NNNNACNNN	0.2746389210224151
NNNNACNNN	0.5908028483390808
NNNNACNNN	0.157911866903305
NNNNACNNN	0.7768009901046753
NNNNACNNN	0.1649184226989746
NNNNACNNN	0.6491310596466064
NNNNACNNN	0.2799476683139801
NNNNACNNN	0.598325252532959
NNNNACNNN	0.381477415561676
NNNNACNNN	0.36312335729599
NNNNACNNN	0.1322250217199325
NNNNACNNN	0.2877897918224334
NNNNACNNN	0.2347234785556793
NNNNACNNN	0.8554453253746033
NNNNACNNN	0.203897014260292
NNNNACNNN	0.3415888249874115
NNNNACNNN	0.5201083421707153
NNNNACNNN	0.3994859158992767
NNNNACNNN	0.3562518656253814
NNNNACNNN	0.7196604609489441
NNNNACNNN	0.1373379528522491
NNNNACNNN	0.6002330780029297
NNNNACNNN	0.0687382817268371
NNNNACNNN	0.8097410798072815
NNNNACNNN	0.8510419130325317
NNNNACNNN	0.5957479476928711
NNNNACNNN	0.6140870451927185
NNNNACNNN	0.1418652534484863
NNNNACNNN	0.4667301476001739
NNNNACNNN	0.4104060530662536
NNNNACNNN	0.0954117178916931
NNNNACNNN	0.5859480500221252
NNNNACNNN	0.2464776337146759
NNNNACNNN	0.4623784124851227
NNNNACNNN	0.4366994500160217
NNNNACNNN	0.5949462652206421
NNNNACNNN	0.5626529455184937
NNNNACNNN	0.5210025310516357
NNNNACNNN	0.952559530735016
NNNNACNNN	0.4316136538982391
NNNNACNNN	0.4886341989040375
NNNNACNNN	0.196533516049385
NNNNACNNN	0.0977817997336387
NNNNACNNN	0.1295453011989593
NNNNACNNN	0.1240213513374328
NNNNACNNN	0.5261542201042175
NNNNACNNN	0.4431749284267425
NNNNACNNN	0.5035384297370911
NNNNACNNN	0.2212704122066497
NNNNACNNN	0.2651079297065735
NNNNACNNN	0.3767424523830414
NNNNACNNN	0.1890443712472915
NNNNACNNN	0.5233558416366577
NNNNACNNN	0.4090496301651001
NNNNACNNN	0.1299121379852295
NNNNACNNN	0.0668540447950363
NNNNACNNN	0.1186915636062622
NNNNACNNN	0.4747283160686493
NNNNACNNN	0.410726934671402
NNNNACNNN	0.2782993018627167
NNNNACNNN	0.067551165819168
NNNNACNNN	0.6765326857566833
NNNNACNNN	0.7655640244483948
NNNNACNNN	0.3932497203350067
NNNNACNNN	0.1156955063343048
NNNNACNNN	0.5829790234565735
NNNNACNNN	0.4215638041496277
NNNNACNNN	0.5267339944839478
NNNNACNNN	0.5730558633804321
NNNNACNNN	0.2503622770309448
NNNNACNNN	0.2956333756446838
NNNNACNNN	0.3202564418315887
NNNNACNNN	0.1580681502819061
NNNNACNNN	0.4912402927875519
NNNNACNNN	0.2921362817287445
NNNNACNNN	0.3341689705848694
NNNNACNNN	0.1948909312486648
NNNNACNNN	0.3801281750202179
NNNNACNNN	0.1140642613172531
NNNNACNNN	0.4933213591575622
NNNNACNNN	0.6791276931762695
NNNNACNNN	0.3998558223247528
NNNNACNNN	0.4498821198940277
NNNNACNNN	0.3273416757583618
NNNNACNNN	0.1457302868366241
NNNNACNNN	0.1915649771690368
NNNNACNNN	0.1949825286865234
NNNNACNNN	0.0915315076708793
NNNNACNNN	0.5847120881080627
NNNNACNNN	0.1818937957286834
NNNNACNNN	0.3637649416923523
NNNNACNNN	0.3110509812831878
NNNNACNNN	0.1583376675844192
NNNNACNNN	0.5360506176948547
NNNNACNNN	0.2542018592357635
NNNNACNNN	0.2035753726959228
NNNNACNNN	0.1589509546756744
NNNNACNNN	0.2270589172840118
NNNNACNNN	0.2413888722658157
NNNNACNNN	0.5194585919380188
NNNNACNNN	0.2919442355632782
NNNNACNNN	0.1906290203332901
NNNNACNNN	0.1095573455095291
NNNNACNNN	0.5550553202629089
NNNNACNNN	0.7379654049873352
NNNNACNNN	0.5384388566017151
NNNNACNNN	0.2595542669296264
NNNNACNNN	0.1742581129074096
NNNNACNNN	0.7045547962188721
NNNNACNNN	0.4622641801834106
NNNNACNNN	0.7085170745849609
NNNNACNNN	0.3378256559371948
NNNNACNNN	0.9854259490966796
NNNNACNNN	0.1053516119718551
NNNNACNNN	0.3585064709186554
NNNNACNNN	0.4336045086383819
NNNNACNNN	0.4544275999069214
NNNNACNNN	0.1428192555904388
NNNNACNNN	0.7010416388511658
NNNNACNNN	0.3178350925445556
NNNNACNNN	0.1488511264324188
NNNNACNNN	0.2286031246185302
NNNNACNNN	0.1801591217517852
NNNNACNNN	0.0690093412995338
NNNNACNNN	0.3686464726924896
NNNNACNNN	0.1944651305675506
NNNNACNNN	0.5491530895233154
NNNNACNNN	0.3445723354816437
NNNNACNNN	0.2711742222309112
NNNNACNNN	0.467183768749237
NNNNACNNN	0.2415495961904525
NNNNACNNN	0.2974134385585785
NNNNACNNN	0.2414117455482483
NNNNACNNN	0.1943151801824569
NNNNACNNN	0.4831145703792572
NNNNACNNN	0.5069007277488708
NNNNACNNN	0.358891874551773
NNNNACNNN	0.3148950040340423
NNNNACNNN	0.152333527803421
NNNNACNNN	0.1874432563781738
NNNNACNNN	0.4647261500358581
NNNNACNNN	0.3875632584095001
NNNNACNNN	0.3209753930568695
NNNNACNNN	0.4683584868907928
NNNNACNNN	0.3043603301048279
NNNNACNNN	0.7156082391738892
NNNNACNNN	0.443275511264801
NNNNACNNN	0.7895241379737854
NNNNACNNN	0.6753812432289124
NNNNACNNN	0.1168165951967239
NNNNACNNN	0.4611640870571136
NNNNACNNN	0.5330841541290283
NNNNACNNN	0.1319500505924224
NNNNACNNN	0.3659275472164154
NNNNACNNN	0.3580252826213836
NNNNACNNN	0.4043573439121246
NNNNACNNN	0.4908929169178009
NNNNACNNN	0.1719032078981399
NNNNACNNN	0.5122621655464172
NNNNACNNN	0.1342048197984695
NNNNACNNN	0.2557718455791473
NNNNACNNN	0.3630141019821167
NNNNACNNN	0.3993794023990631
NNNNACNNN	0.2078800201416015
NNNNACNNN	0.2845529913902282
NNNNACNNN	0.5475925207138062
NNNNACNNN	0.1066721007227897
NNNNACNNN	0.0742272064089775
NNNNACNNN	0.6164638996124268
NNNNACNNN	0.1205912083387374
NNNNACNNN	0.2855496406555176
NNNNACNNN	0.2078520506620407
NNNNACNNN	0.3694230318069458
NNNNACNNN	0.2231996804475784
NNNNACNNN	0.0961057767271995
NNNNACNNN	0.285920649766922
NNNNACNNN	0.3260346055030823
NNNNACNNN	0.4115011096000671
NNNNACNNN	0.318953275680542
NNNNACNNN	0.1212642565369606
NNNNACNNN	0.4475084245204925
NNNNACNNN	0.4350008964538574
NNNNACNNN	0.2994315922260284
NNNNACNNN	0.4283938109874725
NNNNACNNN	0.2928229570388794
NNNNACNNN	0.1245704814791679
NNNNACNNN	0.1635084897279739
NNNNACNNN	0.2035852670669555
NNNNACNNN	0.4206171333789825
NNNNACNNN	0.231194332242012
NNNNACNNN	0.5679898262023926
NNNNACNNN	0.2092160880565643
NNNNACNNN	0.3310664296150207
NNNNACNNN	0.6452944278717041
NNNNACNNN	0.3509960174560547
NNNNACNNN	0.9701664447784424
NNNNACNNN	0.2247162759304046
NNNNACNNN	0.5976337790489197
NNNNACNNN	0.401313453912735
NNNNACNNN	0.6864698529243469
NNNNACNNN	0.3000331819057464
NNNNACNNN	0.2195251137018203
NNNNACNNN	0.5434966683387756
NNNNACNNN	0.2635464668273926
NNNNACNNN	0.3186347186565399
NNNNACNNN	0.1869071274995803
NNNNACNNN	0.514961302280426
NNNNACNNN	0.4112228453159332
NNNNACNNN	0.1301653534173965
NNNNACNNN	0.3580578565597534
NNNNACNNN	0.3359538614749908
NNNNACNNN	0.213791474699974
NNNNACNNN	0.8310354948043823
NNNNACNNN	0.2195881903171539
NNNNACNNN	0.3045695126056671
NNNNACNNN	0.5964712500572205
NNNNACNNN	0.7490085959434509
NNNNACNNN	0.4346588551998138
NNNNACNNN	0.1160506531596183
NNNNACNNN	0.8235589265823364
NNNNACNNN	0.3800989687442779
NNNNACNNN	0.737766444683075
NNNNACNNN	0.2420702576637268
NNNNACNNN	0.7473304271697998
NNNNACNNN	0.533702552318573
NNNNACNNN	0.4390671551227569
NNNNACNNN	0.6154508590698242
NNNNACNNN	0.693191409111023
NNNNACNNN	0.3505686819553375
NNNNACNNN	0.910165011882782
NNNNACNNN	0.1856004893779754
NNNNACNNN	0.0525279156863689
NNNNACNNN	0.4085467159748077
NNNNACNNN	0.7903093099594116
NNNNACNNN	0.3570418059825897
NNNNACNNN	0.2012473493814468
NNNNACNNN	0.3976239562034607
NNNNACNNN	0.7845702767372131
NNNNACNNN	0.5479944348335266
NNNNACNNN	0.2582471370697021
NNNNACNNN	0.1299755424261093
NNNNACNNN	0.988673746585846
NNNNACNNN	0.2495970129966735
NNNNACNNN	0.3255677819252014
NNNNACNNN	0.3924381136894226
NNNNACNNN	0.9109813570976256
NNNNACNNN	0.314780443906784
NNNNACNNN	0.3534214496612549
NNNNACNNN	0.215971902012825
NNNNACNNN	0.4419212639331817
NNNNACNNN	0.2796192467212677
NNNNACNNN	0.3042860925197601
NNNNACNNN	0.8621225953102112
NNNNACNNN	0.3603301048278808
NNNNACNNN	0.5551051497459412
NNNNACNNN	0.2759751975536346
NNNNACNNN	0.3427448570728302
NNNNACNNN	0.1452813595533371
NNNNACNNN	0.440230131149292
NNNNACNNN	0.2686057388782501
NNNNACNNN	0.6682013869285583
NNNNACNNN	0.3776693046092987
NNNNACNNN	0.819908857345581
NNNNACNNN	0.7188276648521423
NNNNACNNN	0.5429542660713196
NNNNACNNN	0.3483043611049652
NNNNACNNN	0.3379245400428772
NNNNACNNN	0.414910078048706
NNNNACNNN	0.2543376684188843
NNNNACNNN	0.6924219131469727
NNNNACNNN	0.2509485483169555
NNNNACNNN	0.7208883166313171
NNNNACNNN	0.1034313663840293
NNNNACNNN	0.7880193591117859
NNNNACNNN	0.6809645891189575
NNNNACNNN	0.1736597865819931
NNNNACNNN	0.2718468904495239
NNNNACNNN	0.1234117820858955
NNNNACNNN	0.4585271179676056
NNNNACNNN	0.5810175538063049
NNNNACNNN	0.5882793068885803
NNNNACNNN	0.5317529439926147
NNNNACNNN	0.7788777351379395
NNNNACNNN	0.2064671069383621
NNNNACNNN	0.6942803859710693
NNNNACNNN	0.4845020174980163
NNNNACNNN	0.4215978682041168
NNNNACNNN	0.366214245557785
NNNNACNNN	0.75058513879776
NNNNACNNN	0.403040736913681
NNNNACNNN	0.6883777379989624
NNNNACNNN	0.0663308650255203
NNNNACNNN	0.0806105956435203
NNNNACNNN	0.3280669748783111
NNNNACNNN	0.7672614455223083
NNNNACNNN	0.2095836400985717
NNNNACNNN	0.2985652685165405
NNNNACNNN	0.1343319714069366
NNNNACNNN	0.6118893027305603
NNNNACNNN	0.5337710380554199
NNNNACNNN	0.3755024671554565
NNNNACNNN	0.307441771030426
NNNNACNNN	0.0853269398212432
NNNNACNNN	0.1169824823737144
NNNNACNNN	0.5700578689575195
NNNNACNNN	0.8676161170005798
NNNNACNNN	0.506783664226532
NNNNACNNN	0.5766169428825378
NNNNACNNN	0.5878742337226868
NNNNACNNN	0.7134129405021667
NNNNACNNN	0.5618414282798767
NNNNACNNN	0.494385689496994
NNNNACNNN	0.2884317934513092
NNNNACNNN	0.3393190205097198
NNNNACNNN	0.2762534916400909
NNNNACNNN	0.5633661150932312
NNNNACNNN	0.3020571172237396
NNNNACNNN	0.1947998255491256
NNNNACNNN	0.296836256980896
NNNNACNNN	0.4521841406822204
NNNNACNNN	0.7429285645484924
NNNNACNNN	0.9268163442611694
NNNNACNNN	0.496197760105133
NNNNACNNN	0.5724528431892395
NNNNACNNN	0.3177279233932495
NNNNACNNN	0.4955370724201202
NNNNACNNN	0.4563043415546417
NNNNACNNN	0.0788003206253051
NNNNACNNN	0.496026873588562
NNNNACNNN	0.9338293671607972
NNNNACNNN	0.1873031109571457
NNNNACNNN	0.3418488204479217
NNNNACNNN	0.7074069380760193
NNNNACNNN	0.1721250265836715
NNNNACNNN	0.3606536388397217
NNNNACNNN	0.6486140489578247
NNNNACNNN	0.4517111182212829
NNNNACNNN	0.4838619530200958
NNNNACNNN	0.528590202331543
NNNNACNNN	0.2631418406963348
NNNNACNNN	0.7205715775489807
NNNNACNNN	0.6193788647651672
NNNNACNNN	0.634489119052887
NNNNACNNN	0.164501205086708
NNNNACNNN	0.6283076405525208
NNNNACNNN	0.2133101969957351
NNNNACNNN	0.3123279213905334
NNNNACNNN	0.4431767761707306
NNNNACNNN	0.3998312950134277
NNNNACNNN	0.4614135026931762
NNNNACNNN	0.8344056606292725
NNNNACNNN	0.8564069271087646
NNNNACNNN	0.1858522891998291
NNNNACNNN	0.3303410112857818
NNNNACNNN	0.1546621173620224
NNNNACNNN	0.3707708716392517
NNNNACNNN	0.0957849770784378
NNNNACNNN	0.1001080647110939
NNNNACNNN	0.6094253063201904
NNNNACNNN	0.2601410150527954
NNNNACNNN	0.8542290925979614
NNNNACNNN	0.4225387275218963
NNNNACNNN	0.2580600082874298
NNNNACNNN	0.1804944723844528
NNNNACNNN	0.6312819123268127
NNNNACNNN	0.0663657188415527
NNNNACNNN	0.1836105734109878
NNNNACNNN	0.2448263317346573
NNNNACNNN	0.5255898237228394
NNNNACNNN	0.7162346243858337
NNNNACNNN	0.2257202565670013
NNNNACNNN	0.5838833451271057
NNNNACNNN	0.2034744322299957
NNNNACNNN	0.5417085886001587
NNNNACNNN	0.1117454543709755
NNNNACNNN	0.2610940635204315
NNNNACNNN	0.2321227043867111
NNNNACNNN	0.0624559223651886
NNNNACNNN	0.6553778052330017
NNNNACNNN	0.3916452825069427
NNNNACNNN	0.3520541787147522
NNNNACNNN	0.1060613989830017
NNNNACNNN	0.5018389225006104
NNNNACNNN	0.5062278509140015
NNNNACNNN	0.1426229923963546
NNNNACNNN	0.5584089756011963
NNNNACNNN	0.4694023132324219
NNNNACNNN	0.4306797087192535
NNNNACNNN	0.801855206489563
NNNNACNNN	0.6587774157524109
NNNNACNNN	0.3215642273426056
NNNNACNNN	0.3086425065994262
NNNNACNNN	0.1054551228880882
NNNNACNNN	0.4959329068660736
NNNNACNNN	0.2832282185554504
NNNNACNNN	0.5147014260292053
NNNNACNNN	0.2184863835573196
NNNNACNNN	0.1751867532730102
NNNNACNNN	0.3171616196632385
NNNNACNNN	0.3308723568916321
NNNNACNNN	0.3819464743137359
NNNNACNNN	0.3595643043518066
NNNNACNNN	0.1832681596279144
NNNNACNNN	0.2567416131496429
NNNNACNNN	0.6223363280296326
NNNNACNNN	0.3135693073272705
NNNNACNNN	0.2874235212802887
NNNNACNNN	0.7502145767211914
NNNNACNNN	0.3173041641712188
NNNNACNNN	0.6741305589675903
NNNNACNNN	0.4600949883460998
NNNNACNNN	0.1352567821741104
NNNNACNNN	0.1987703144550323
NNNNACNNN	0.1503331810235977
NNNNACNNN	0.4350742697715759
NNNNACNNN	0.3329333364963531
NNNNACNNN	0.5017372369766235
NNNNACNNN	0.1851465553045272
NNNNACNNN	0.2204860746860504
NNNNACNNN	0.5424878001213074
NNNNACNNN	0.3926860094070434
NNNNACNNN	0.747078537940979
NNNNACNNN	0.7029811143875122
NNNNACNNN	0.1717767268419265
NNNNACNNN	0.2382950186729431
NNNNACNNN	0.6794420480728149
NNNNACNNN	0.4646399021148681
NNNNACNNN	0.4200693368911743
NNNNACNNN	0.12013541162014
NNNNACNNN	0.3300829529762268
NNNNACNNN	0.630915641784668
NNNNACNNN	0.7461127042770386
NNNNACNNN	0.307169646024704
NNNNACNNN	0.5454611778259277
NNNNACNNN	0.7215201258659363
NNNNACNNN	0.247260645031929
NNNNACNNN	0.3211919367313385
NNNNACNNN	0.5420960783958435
NNNNACNNN	0.2524826824665069
NNNNACNNN	0.3149771094322204
NNNNACNNN	0.2494158148765564
NNNNACNNN	0.0889146924018859
NNNNACNNN	0.5879761576652527
NNNNACNNN	0.1667826622724533
NNNNACNNN	0.7471886277198792
NNNNACNNN	0.6136055588722229
NNNNACNNN	0.35744109749794
NNNNACNNN	0.1037716418504715
NNNNACNNN	0.7545344829559326
NNNNACNNN	0.3815392851829529
NNNNACNNN	0.126627042889595
NNNNACNNN	0.1992581486701965
NNNNACNNN	0.8300631046295166
NNNNACNNN	0.3787791430950165
NNNNACNNN	0.5515350103378296
NNNNACNNN	0.4412138760089874
NNNNACNNN	0.7507483959197998
NNNNACNNN	0.5912353992462158
NNNNACNNN	0.2191268354654312
NNNNACNNN	0.1508665233850479
NNNNACNNN	0.8507446646690369
NNNNACNNN	0.7403073906898499
NNNNACNNN	0.4903386533260345
NNNNACNNN	0.2333176136016845
NNNNACNNN	0.6874605417251587
NNNNACNNN	0.719477653503418
NNNNACNNN	0.5714604258537292
NNNNACNNN	0.4177274405956268
NNNNACNNN	0.6571685671806335
NNNNACNNN	0.4306464195251465
NNNNACNNN	0.7786521911621094
NNNNACNNN	0.4075959026813507
NNNNACNNN	0.5403507351875305
NNNNACNNN	0.7422073483467102
NNNNACNNN	0.3420167565345764
NNNNACNNN	0.1565439105033874
NNNNACNNN	0.172717660665512
NNNNACNNN	0.2745495438575744
NNNNACNNN	0.303205668926239
NNNNACNNN	0.1341061294078827
NNNNACNNN	0.1822970509529113
NNNNACNNN	0.3945754170417785
NNNNACNNN	0.0715873017907142
NNNNACNNN	0.1997676342725753
NNNNACNNN	0.1477835327386856
NNNNACNNN	0.6418677568435669
NNNNACNNN	0.7288590669631958
NNNNACNNN	0.4001190662384033
NNNNACNNN	0.5632580518722534
NNNNACNNN	0.4888093173503876
NNNNACNNN	0.5680891871452332
NNNNACNNN	0.3444392681121826
NNNNACNNN	0.6056690216064453
NNNNACNNN	0.7152074575424194
NNNNACNNN	0.7589897513389587
NNNNACNNN	0.2395453453063964
NNNNACNNN	0.0940615609288215
NNNNACNNN	0.4302657842636108
NNNNACNNN	0.1081163361668586
NNNNACNNN	0.3921077847480774
NNNNACNNN	0.2177008539438247
NNNNACNNN	0.3727538883686065
NNNNACNNN	0.2503595054149627
NNNNACNNN	0.0455765053629875
NNNNACNNN	0.36487877368927
NNNNACNNN	0.3725371956825256
NNNNACNNN	0.1796982735395431
NNNNACNNN	0.2242220342159271
NNNNACNNN	0.4033938944339752
NNNNACNNN	0.9542579650878906
NNNNACNNN	0.2062937021255493
NNNNACNNN	0.4804767072200775
NNNNACNNN	0.5447211265563965
NNNNACNNN	0.3743522465229034
NNNNACNNN	0.4238619208335876
NNNNACNNN	0.8375605940818787
NNNNACNNN	0.5515010356903076
NNNNACNNN	0.4979331493377685
NNNNACNNN	0.2116702944040298
NNNNACNNN	0.514549195766449
NNNNACNNN	0.0624032840132713
NNNNACNNN	0.3842628598213196
NNNNACNNN	0.1634299755096435
NNNNACNNN	0.5230702757835388
NNNNACNNN	0.1399207860231399
NNNNACNNN	0.2483431994915008
NNNNACNNN	0.2036103159189224
NNNNACNNN	0.2402238696813583
NNNNACNNN	0.4272197186946869
NNNNACNNN	0.3233159482479095
NNNNACNNN	0.323012113571167
NNNNACNNN	0.3999565243721008
NNNNACNNN	0.2606458365917206
NNNNACNNN	0.1848746240139007
NNNNACNNN	0.8598867654800415
NNNNACNNN	0.1278861761093139
NNNNACNNN	0.3609247207641601
NNNNACNNN	0.2184609770774841
NNNNACNNN	0.489881306886673
NNNNACNNN	0.1157591193914413
NNNNACNNN	0.4805986881256103
NNNNACNNN	0.1671826243400573
NNNNACNNN	0.1148297637701034
NNNNACNNN	0.2179177850484848
NNNNACNNN	0.0512864999473094
NNNNACNNN	0.7114676237106323
NNNNACNNN	0.436066597700119
NNNNACNNN	0.2918508946895599
NNNNACNNN	0.0198331270366907
NNNNACNNN	0.1383239030838012
NNNNACNNN	0.4953118860721588
NNNNACNNN	0.0705847740173339
NNNNACNNN	0.2159173190593719
NNNNACNNN	0.652987003326416
NNNNACNNN	0.306961327791214
NNNNACNNN	0.6673665046691895
NNNNACNNN	0.7623298764228821
NNNNACNNN	0.2771364152431488
NNNNACNNN	0.3011671006679535
NNNNACNNN	0.3514145314693451
NNNNACNNN	0.9735814929008484
NNNNACNNN	0.7791919112205505
NNNNACNNN	0.2930211722850799
NNNNACNNN	0.3092610239982605
NNNNACNNN	0.1695471554994583
NNNNACNNN	0.3905437290668487
NNNNACNNN	0.7223572731018066
NNNNACNNN	0.1212483122944831
NNNNACNNN	0.179665669798851
NNNNACNNN	0.2590374648571014
NNNNACNNN	0.123859517276287
NNNNACNNN	0.1931328922510147
NNNNACNNN	0.282361775636673
NNNNACNNN	0.1026293560862541
NNNNACNNN	0.5396890640258789
NNNNACNNN	0.9765262007713318
NNNNACNNN	0.3769281208515167
NNNNACNNN	0.9050987362861632
NNNNACNNN	0.3013901710510254
NNNNACNNN	0.220398262143135
NNNNACNNN	0.4018582105636596
NNNNACNNN	0.0546022020280361
NNNNACNNN	0.3709277510643005
NNNNACNNN	0.1034601107239723
NNNNACNNN	0.2490531504154205
NNNNACNNN	0.5793063640594482
NNNNACNNN	0.2747643291950226
NNNNACNNN	0.3982371687889099
NNNNACNNN	0.8710355758666992
NNNNACNNN	0.540513813495636
NNNNACNNN	0.7561066150665283
NNNNACNNN	0.6390425562858582
NNNNACNNN	0.1341904103755951
NNNNACNNN	0.7819317579269409
NNNNACNNN	0.095655471086502
NNNNACNNN	0.1559036821126938
NNNNACNNN	0.2371618449687957
NNNNACNNN	0.3223276436328888
NNNNACNNN	0.216647669672966
NNNNACNNN	0.4593922793865204
NNNNACNNN	0.2269386202096939
NNNNACNNN	0.4099044799804687
NNNNACNNN	0.2550933063030243
NNNNACNNN	0.1337106078863144
NNNNACNNN	0.7602880597114563
NNNNACNNN	0.448571115732193
NNNNACNNN	0.2667668163776397
NNNNACNNN	0.2343341559171676
NNNNACNNN	0.907485008239746
NNNNACNNN	0.2805120348930359
NNNNACNNN	0.6711530685424805
NNNNACNNN	0.4128837883472442
NNNNACNNN	0.1221152693033218
NNNNACNNN	0.3397883474826813
NNNNACNNN	0.2380518913269043
NNNNACNNN	0.1965187489986419
NNNNACNNN	0.618635356426239
NNNNACNNN	0.488425999879837
NNNNACNNN	0.2557783722877502
NNNNACNNN	0.3710531592369079
NNNNACNNN	0.1299009323120117
NNNNACNNN	0.7450187802314758
NNNNACNNN	0.0777926966547966
NNNNACNNN	0.3520569205284118
NNNNACNNN	0.657755434513092
NNNNACNNN	0.4649975597858429
NNNNACNNN	0.3155632317066192
NNNNACNNN	0.2063051015138626
NNNNACNNN	0.6830349564552307
NNNNACNNN	0.1459773033857345
NNNNACNNN	0.1477908641099929
NNNNACNNN	0.1578921973705291
NNNNACNNN	0.4123120009899139
NNNNACNNN	0.1907061487436294
NNNNACNNN	0.2796718776226043
NNNNACNNN	0.4490751624107361
NNNNACNNN	0.2895093858242035
NNNNACNNN	0.4777253568172455
NNNNACNNN	0.6561090350151062
NNNNACNNN	0.0684811100363731
NNNNACNNN	0.2769463360309601
NNNNACNNN	0.1267074346542358
NNNNACNNN	0.1224531531333923
NNNNACNNN	0.4445239007472992
NNNNACNNN	0.4851869642734527
NNNNACNNN	0.1813845932483673
NNNNACNNN	0.2873129844665527
NNNNACNNN	0.1944900751113891
NNNNACNNN	0.1322438418865203
NNNNACNNN	0.4895113408565521
NNNNACNNN	0.7610555291175842
NNNNACNNN	0.5368801355361938
NNNNACNNN	0.1479622274637222
NNNNACNNN	0.1433981359004974
NNNNACNNN	0.4212059378623962
NNNNACNNN	0.7827390432357788
NNNNACNNN	0.07520242780447
NNNNACNNN	0.7342506051063538
NNNNACNNN	0.0939146652817726
NNNNACNNN	0.3353371322154999
NNNNACNNN	0.312475711107254
NNNNACNNN	0.319808691740036
NNNNACNNN	0.0998654440045356
NNNNACNNN	0.4732009768486023
NNNNACNNN	0.1137741208076477
NNNNACNNN	0.124886155128479
NNNNACNNN	0.5250352025032043
NNNNACNNN	0.1526689082384109
NNNNACNNN	0.9881188273429872
NNNNACNNN	0.241860881447792
NNNNACNNN	0.4627900421619415
NNNNACNNN	0.3467272520065307
NNNNACNNN	0.1114477291703224
NNNNACNNN	0.9363554120063782
NNNNACNNN	0.7925166487693787
NNNNACNNN	0.3810835480690002
NNNNACNNN	0.5460062026977539
NNNNACNNN	0.4634893238544464
NNNNACNNN	0.180782288312912
NNNNACNNN	0.1724010705947876
NNNNACNNN	0.7566666603088379
NNNNACNNN	0.9932522177696228
NNNNACNNN	0.190577819943428
NNNNACNNN	0.4123013317584991
NNNNACNNN	0.4391523897647857
NNNNACNNN	0.5791952610015869
NNNNACNNN	0.1860174387693405
NNNNACNNN	0.6532123684883118
NNNNACNNN	0.4507291316986084
NNNNACNNN	0.0558207519352436
NNNNACNNN	0.4340642690658569
NNNNACNNN	0.1594575047492981
NNNNACNNN	0.8699436187744141
NNNNACNNN	0.4585081338882446
NNNNACNNN	0.7583532333374023
NNNNACNNN	0.6990215182304382
NNNNACNNN	0.2091346830129623
NNNNACNNN	0.2587148249149322
NNNNACNNN	0.4530481994152069
NNNNACNNN	0.1742473989725113
NNNNACNNN	0.2027868628501892
NNNNACNNN	0.3302022218704223
NNNNACNNN	0.5903986096382141
NNNNACNNN	0.7035089731216431
NNNNACNNN	0.5044233798980713
NNNNACNNN	0.1946448981761932
NNNNACNNN	0.7213656306266785
NNNNACNNN	0.0998393073678016
NNNNACNNN	0.5121651887893677
NNNNACNNN	0.0124402409419417
NNNNACNNN	0.0368432216346263
NNNNACNNN	0.1275069415569305
NNNNACNNN	0.5231902599334717
NNNNACNNN	0.2748549878597259
NNNNACNNN	0.1179085150361061
NNNNACNNN	0.946946918964386
NNNNACNNN	0.2007246166467666
NNNNACNNN	0.2900446057319641
NNNNACNNN	0.1063062250614166
NNNNACNNN	0.815437376499176
NNNNACNNN	0.5894303321838379
NNNNACNNN	0.2517309486865997
NNNNACNNN	0.0203806888312101
NNNNACNNN	0.4360869228839874
NNNNACNNN	0.0590745322406291
NNNNACNNN	0.2693932652473449
NNNNACNNN	0.264435350894928
NNNNACNNN	0.0917124897241592
NNNNACNNN	0.4424708783626556
NNNNACNNN	0.0709173902869224
NNNNACNNN	0.3085895180702209
NNNNACNNN	0.1827868670225143
NNNNACNNN	0.306724339723587
NNNNACNNN	0.3895038068294525
NNNNACNNN	0.3824675381183624
NNNNACNNN	0.4672187566757202
NNNNACNNN	0.8802521228790283
NNNNACNNN	0.428122341632843
NNNNACNNN	0.0158491320908069
NNNNACNNN	0.5496813654899597
NNNNACNNN	0.1380138844251632
NNNNACNNN	0.5790150761604309
NNNNACNNN	0.0324225537478923
NNNNACNNN	0.6275669932365417
NNNNACNNN	0.6307291388511658
NNNNACNNN	0.1591667979955673
NNNNACNNN	0.4929871261119842
NNNNACNNN	0.2118726074695587
NNNNACNNN	0.3647038638591766
NNNNACNNN	0.2648327946662903
NNNNACNNN	0.0968813374638557
NNNNACNNN	0.1435534358024597
NNNNACNNN	0.3853653967380523
NNNNACNNN	0.3837741315364837
NNNNACNNN	0.9320151805877686
NNNNACNNN	0.2937425971031189
NNNNACNNN	0.4785780012607574
NNNNACNNN	0.5868234634399414
NNNNACNNN	0.7679234147071838
NNNNACNNN	0.0289128217846155
NNNNACNNN	0.183637723326683
NNNNACNNN	0.3939480781555176
NNNNACNNN	0.8964786529541016
NNNNACNNN	0.6605368256568909
NNNNACNNN	0.2551810443401336
NNNNACNNN	0.1871954202651977
NNNNACNNN	0.461447149515152
NNNNACNNN	0.4845598936080932
NNNNACNNN	0.0998533591628074
NNNNACNNN	0.6342309713363647
NNNNACNNN	0.9806992411613464
NNNNACNNN	0.2762414813041687
NNNNACNNN	0.4450457990169525
NNNNACNNN	0.9037551283836364
NNNNACNNN	0.4283505082130432
NNNNACNNN	0.7836403846740723
NNNNACNNN	0.5150312185287476
NNNNACNNN	0.4625772535800934
NNNNACNNN	0.9116573929786682
NNNNACNNN	0.2024686783552169
NNNNACNNN	0.8605242371559143
NNNNACNNN	0.7490143179893494
NNNNACNNN	0.327538788318634
NNNNACNNN	0.4530032873153686
NNNNACNNN	0.4758615791797638
NNNNACNNN	0.1911066621541977
NNNNACNNN	0.3453360497951507
NNNNACNNN	0.5858739614486694
NNNNACNNN	0.767544686794281
NNNNACNNN	0.0416656173765659
NNNNACNNN	0.7485619187355042
NNNNACNNN	0.9156401753425598
NNNNACNNN	0.0641762539744377
NNNNACNNN	0.127251997590065
NNNNACNNN	0.0471043661236763
NNNNACNNN	0.2216601073741912
NNNNACNNN	0.6788488030433655
NNNNACNNN	0.4246927797794342
NNNNACNNN	0.2700444161891937
NNNNACNNN	0.7879433035850525
NNNNACNNN	0.2334769964218139
NNNNACNNN	0.2040811330080032
NNNNACNNN	0.3177133202552795
NNNNACNNN	0.2958146035671234
NNNNACNNN	0.9741352796554564
NNNNACNNN	0.2194030731916427
NNNNACNNN	0.7363254427909851
NNNNACNNN	0.2664789855480194
NNNNACNNN	0.0289428252726793
NNNNACNNN	0.6924440264701843
NNNNACNNN	0.9583598375320436
NNNNACNNN	0.216700404882431
NNNNACNNN	0.8556665182113647
NNNNACNNN	0.3060460090637207
NNNNACNNN	0.059737492352724
NNNNACNNN	0.8476178050041199
NNNNACNNN	0.4725663363933563
NNNNACNNN	0.9412855505943298
NNNNACNNN	0.2286776304244995
NNNNACNNN	0.2754608690738678
NNNNACNNN	0.6708399653434753
NNNNACNNN	0.8230554461479187
NNNNACNNN	0.0515487901866436
NNNNACNNN	0.1457522511482238
NNNNACNNN	0.1125981509685516
NNNNACNNN	0.6516045331954956
NNNNACNNN	0.7844550609588623
NNNNACNNN	0.1088040843605995
NNNNACNNN	0.1513149589300155
NNNNACNNN	0.1871533393859863
NNNNACNNN	0.7148526310920715
NNNNACNNN	0.643339991569519
NNNNACNNN	0.3094726204872131
NNNNACNNN	0.6653894186019897
NNNNACNNN	0.3110029697418213
NNNNACNNN	0.2379892766475677
NNNNACNNN	0.1316400319337844
NNNNACNNN	0.5310717821121216
NNNNACNNN	0.8240255117416382
NNNNACNNN	0.5682021975517273
NNNNACNNN	0.4310667514801025
NNNNACNNN	0.5617179870605469
NNNNACNNN	0.1917461156845092
NNNNACNNN	0.0099366204813122
NNNNACNNN	0.147941306233406
NNNNACNNN	0.4829081892967224
NNNNACNNN	0.4518028795719147
NNNNACNNN	0.2047997564077377
NNNNACNNN	0.6584181189537048
NNNNACNNN	0.3845435082912445
NNNNACNNN	0.1325020045042038
NNNNACNNN	0.0833926498889923
NNNNACNNN	0.7014509439468384
NNNNACNNN	0.2509795725345611
NNNNACNNN	0.4042717516422272
NNNNACNNN	0.1673174500465393
NNNNACNNN	0.6923788785934448
NNNNACNNN	0.084470734000206
NNNNACNNN	0.2229768633842468
NNNNACNNN	0.1938745081424713
NNNNACNNN	0.0358019135892391
NNNNACNNN	0.5064781904220581
NNNNACNNN	0.3926759958267212
NNNNACNNN	0.7093033194541931
NNNNACNNN	0.9029437303543092
NNNNACNNN	0.1972324550151825
NNNNACNNN	0.3576236069202423
NNNNACNNN	0.0137433223426342
NNNNACNNN	0.516918420791626
NNNNACNNN	0.4593696594238281
NNNNACNNN	0.2811597883701324
NNNNACNNN	0.0535578355193138
NNNNACNNN	0.957108736038208
NNNNACNNN	0.0273990090936422
NNNNACNNN	0.4859253466129303
NNNNACNNN	0.8685681819915771
NNNNACNNN	0.0448100678622722
NNNNACNNN	0.3648488223552704
NNNNACNNN	0.8460172414779663
NNNNACNNN	0.8867147564888
NNNNACNNN	0.9334945678710938
NNNNACNNN	0.2365557700395584
NNNNACNNN	0.7391610145568848
NNNNACNNN	0.2969499230384826
NNNNACNNN	0.7954680919647217
NNNNACNNN	0.4748133420944214
NNNNACNNN	0.3955310583114624
NNNNACNNN	0.4850712120532989
NNNNACNNN	0.020252825692296
NNNNACNNN	0.0787371322512626
NNNNACNNN	0.0980527102947235
NNNNACNNN	0.5548244714736938
NNNNACNNN	0.028921578079462
NNNNACNNN	0.2631560862064361
NNNNACNNN	0.817900538444519
NNNNACNNN	0.7300711274147034
NNNNACNNN	0.0601108111441135
NNNNACNNN	0.2412797510623932
NNNNACNNN	0.6853370070457458
NNNNACNNN	0.239398568868637
NNNNACNNN	0.0330550707876682
NNNNACNNN	0.8096878528594971
NNNNACNNN	0.2591523826122284
NNNNACNNN	0.1561542153358459
NNNNACNNN	0.0534190721809864
NNNNACNNN	0.847131609916687
NNNNACNNN	0.163218080997467
NNNNACNNN	0.1855147331953048
NNNNACNNN	0.1177247390151023
NNNNACNNN	0.8723196387290955
NNNNACNNN	0.0761853829026222
NNNNACNNN	0.1889502257108688
NNNNACNNN	0.0980668812990188
NNNNACNNN	0.141058549284935
NNNNACNNN	0.3215184509754181
NNNNACNNN	0.0938053280115127
NNNNACNNN	0.0602826513350009
NNNNACNNN	0.3563600182533264
NNNNACNNN	0.4476615488529205
NNNNACNNN	0.2057162374258041
NNNNACNNN	0.1188705489039421
NNNNACNNN	0.2085763663053512
NNNNACNNN	0.1697091609239578
NNNNACNNN	0.0585676357150077
NNNNACNNN	0.2040390223264694
NNNNACNNN	0.7421995997428894
NNNNACNNN	0.5574483275413513
NNNNACNNN	0.0945748835802078
NNNNACNNN	0.1284413635730743
NNNNACNNN	0.0313374251127243
NNNNACNNN	0.3313714563846588
NNNNACNNN	0.5091210007667542
NNNNACNNN	0.0450797565281391
NNNNACNNN	0.0774326249957084
NNNNACNNN	0.6151970624923706
NNNNACNNN	0.1142196133732795
NNNNACNNN	0.3747170567512512
NNNNACNNN	0.4275219440460205
NNNNACNNN	0.3466469049453735
NNNNACNNN	0.0397352129220962
NNNNACNNN	0.0331705510616302
NNNNACNNN	0.4063244760036468
NNNNACNNN	0.3116135001182556
NNNNACNNN	0.4389653205871582
NNNNACNNN	0.413344532251358
NNNNACNNN	0.4545871615409851
NNNNACNNN	0.0511670522391796
NNNNACNNN	0.1764549612998962
NNNNACNNN	0.1820212751626968
NNNNACNNN	0.2992531657218933
NNNNACNNN	0.3577848672866821
NNNNACNNN	0.074565090239048
NNNNACNNN	0.4921207726001739
NNNNACNNN	0.1130034923553466
NNNNACNNN	0.5575506687164307
NNNNACNNN	0.0937260761857032
NNNNACNNN	0.3969496190547943
NNNNACNNN	0.6562327146530151
NNNNACNNN	0.6152500510215759
NNNNACNNN	0.072481170296669
NNNNACNNN	0.2829546332359314
NNNNACNNN	0.5179545283317566
NNNNACNNN	0.5134396553039551
NNNNACNNN	0.2069002389907837
NNNNACNNN	0.1981103122234344
NNNNACNNN	0.1414300948381424
NNNNACNNN	0.2500039339065552
NNNNACNNN	0.1969825029373169
NNNNACNNN	0.042556881904602
NNNNACNNN	0.5716092586517334
NNNNACNNN	0.1445953994989395
NNNNACNNN	0.9532498121261596
NNNNACNNN	0.1532439291477203
NNNNACNNN	0.3497838675975799
NNNNACNNN	0.2901412546634674
NNNNACNNN	0.0763493254780769
NNNNACNNN	0.0350677855312824
NNNNACNNN	0.4870471060276031
NNNNACNNN	0.3504924774169922
NNNNACNNN	0.0199357420206069
NNNNACNNN	0.0251307245343923
NNNNACNNN	0.21951824426651
NNNNACNNN	0.3368884921073913
NNNNACNNN	0.3348026573657989
NNNNACNNN	0.1740612834692001
NNNNACNNN	0.6295174360275269
NNNNACNNN	0.7612959146499634
NNNNACNNN	0.1105942130088806
NNNNACNNN	0.8914453983306885
NNNNACNNN	0.2688649296760559
NNNNACNNN	0.1762071698904037
NNNNACNNN	0.0997396782040596
NNNNACNNN	0.2122322767972946
NNNNACNNN	0.2335286736488342
NNNNACNNN	0.5872762799263
NNNNACNNN	0.3087103962898254
NNNNACNNN	0.548854649066925
NNNNACNNN	0.2716209590435028
NNNNACNNN	0.2352173775434494
NNNNACNNN	0.1046651601791381
NNNNACNNN	0.0176951922476291
NNNNACNNN	0.0718132779002189
NNNNACNNN	0.107349120080471
NNNNACNNN	0.4412777125835418
NNNNACNNN	0.0507366620004177
NNNNACNNN	0.5530646443367004
NNNNACNNN	0.0156514719128608
NNNNACNNN	0.1751474738121032
NNNNACNNN	0.0454005636274814
NNNNACNNN	0.0981313437223434
NNNNACNNN	0.0632401034235954
NNNNACNNN	0.1691402941942215
NNNNACNNN	0.3975750505924225
NNNNACNNN	0.1125460267066955
NNNNACNNN	0.597000002861023
NNNNACNNN	0.5597260594367981
NNNNACNNN	0.7649012804031372
NNNNACNNN	0.1876091808080673
NNNNACNNN	0.0833523422479629
NNNNACNNN	0.1153381988406181
NNNNACNNN	0.1527070254087448
NNNNACNNN	0.4074830710887909
NNNNACNNN	0.9416830539703368
NNNNACNNN	0.5427079200744629
NNNNACNNN	0.1879700720310211
NNNNACNNN	0.0304298959672451
NNNNACNNN	0.2890236377716064
NNNNACNNN	0.8061203956604004
NNNNACNNN	0.2998867034912109
NNNNACNNN	0.5372675657272339
NNNNACNNN	0.10933518409729
NNNNACNNN	0.1038016229867935
NNNNACNNN	0.6208153963088989
NNNNACNNN	0.2498997002840042
NNNNACNNN	0.5212321281433105
NNNNACNNN	0.0649602562189102
NNNNACNNN	0.3792484998703003
NNNNACNNN	0.2726129591464996
NNNNACNNN	0.1179509609937667
NNNNACNNN	0.8866018056869507
NNNNACNNN	0.3085891306400299
NNNNACNNN	0.5373561382293701
NNNNACNNN	0.2120053023099899
NNNNACNNN	0.2529074251651764
NNNNACNNN	0.2834135293960571
NNNNACNNN	0.6051712036132812
NNNNACNNN	0.084413081407547
NNNNACNNN	0.3981475830078125
NNNNACNNN	0.0504512228071689
NNNNACNNN	0.5882800221443176
NNNNACNNN	0.5332817435264587
NNNNACNNN	0.029743205755949
NNNNACNNN	0.4785394072532654
NNNNACNNN	0.1220973879098892
NNNNACNNN	0.9172071814537048
NNNNACNNN	0.2898509502410888
NNNNACNNN	0.6507440805435181
NNNNACNNN	0.1112848073244094
NNNNACNNN	0.0663883537054061
NNNNACNNN	0.3558676838874817
NNNNACNNN	0.3914210498332977
NNNNACNNN	0.3508942425251007
NNNNACNNN	0.2200376242399215
NNNNACNNN	0.394119530916214
NNNNACNNN	0.4511606991291046
NNNNACNNN	0.061844415962696
NNNNACNNN	0.2469260394573211
NNNNACNNN	0.1256965696811676
NNNNACNNN	0.0667891725897789
NNNNACNNN	0.0325960144400596
NNNNACNNN	0.715249240398407
NNNNACNNN	0.763420581817627
NNNNACNNN	0.1654946357011795
NNNNACNNN	0.3629522025585174
NNNNACNNN	0.1641254872083664
NNNNACNNN	0.1999535411596298
NNNNACNNN	0.1766431033611297
NNNNACNNN	0.0558122098445892
NNNNACNNN	0.3721610903739929
NNNNACNNN	0.6049838662147522
NNNNACNNN	0.0631868988275528
NNNNACNNN	0.1896578967571258
NNNNACNNN	0.0527390055358409
NNNNACNNN	0.8212869167327881
NNNNACNNN	0.2284228950738906
NNNNACNNN	0.0794355943799018
NNNNACNNN	0.415688544511795
NNNNACNNN	0.0640475004911422
NNNNACNNN	0.0372604466974735
NNNNACNNN	0.0395149551331996
NNNNACNNN	0.4274870753288269
NNNNACNNN	0.575300931930542
NNNNACNNN	0.0631669759750366
NNNNACNNN	0.1124454885721206
NNNNACNNN	0.3878784775733948
NNNNACNNN	0.1239572539925575
NNNNACNNN	0.2762531042098999
NNNNACNNN	0.0726038515567779
NNNNACNNN	0.0144139910116791
NNNNACNNN	0.2424695938825607
NNNNACNNN	0.7725611925125122
NNNNACNNN	0.1691798269748687
NNNNACNNN	0.0217422228306531
NNNNACNNN	0.5584695339202881
NNNNACNNN	0.3045297563076019
NNNNACNNN	0.007756142411381
NNNNACNNN	0.8259754776954651
NNNNACNNN	0.3945101499557495
NNNNACNNN	0.4311331510543823
NNNNACNNN	0.2342705428600311
NNNNACNNN	0.007711995858699
NNNNACNNN	0.7413997650146484
NNNNACNNN	0.831758439540863
NNNNACNNN	0.045468520373106
NNNNACNNN	0.0412689298391342
NNNNACNNN	0.0078595504164695
NNNNACNNN	0.0577526539564132
NNNNACNNN	0.3668864071369171
NNNNACNNN	0.0453366674482822
NNNNACNNN	0.0742774903774261
NNNNACNNN	0.9461255073547364
NNNNACNNN	0.0086114555597305
NNNNACNNN	0.5991378426551819
NNNNACNNN	0.3914086818695068
NNNNACNNN	0.0379355102777481
NNNNACNNN	0.1546418070793151
NNNNACNNN	0.5014464855194092
NNNNACNNN	0.1450798064470291
NNNNACNNN	0.8928140997886658
NNNNACNNN	0.010628530755639
NNNNACNNN	0.2242709696292877
NNNNACNNN	0.534432053565979
NNNNACNNN	0.0145809007808566
NNNNACNNN	0.1237504854798317
NNNNACNNN	0.3465157747268677
NNNNACNNN	0.0648006796836853
NNNNACNNN	0.5574622750282288
NNNNACNNN	0.3164506554603576
NNNNACNNN	0.422460526227951
NNNNACNNN	0.4189083576202392
NNNNACNNN	0.0502044931054115
NNNNACNNN	0.8388940095901489
NNNNACNNN	0.0098726982250809
NNNNACNNN	0.7751667499542236
NNNNACNNN	0.3979369401931762
NNNNACNNN	0.3502529561519623
NNNNACNNN	0.0663328692317009
NNNNACNNN	0.0420508533716201
NNNNACNNN	0.0200953055173158
NNNNACNNN	0.8279145956039429
NNNNACNNN	0.0142472088336944
NNNNACNNN	0.405101865530014
NNNNACNNN	0.11841282248497
NNNNACNNN	0.8941534757614136
NNNNACNNN	0.1398142129182815
NNNNACNNN	0.0340721830725669
NNNNACNNN	0.5508704781532288
NNNNACNNN	0.3289659917354584
NNNNACNNN	0.8703963160514832
NNNNACNNN	0.4444445371627807
NNNNACNNN	0.1502076238393783
NNNNACNNN	0.0209365710616111
NNNNACNNN	0.8854192495346069
NNNNACNNN	0.1600514948368072
NNNNACNNN	0.1405086368322372
NNNNACNNN	0.7772751450538635
NNNNACNNN	0.0141092743724584
NNNNACNNN	0.0710810646414756
NNNNACNNN	0.3638550937175751
NNNNACNNN	0.1983708590269088
NNNNACNNN	0.0374155901372432
NNNNACNNN	0.6903249025344849
NNNNACNNN	0.5606744885444641
NNNNACNNN	0.5801472067832947
NNNNACNNN	0.4671556353569031
NNNNACNNN	0.3266296684741974
NNNNACNNN	0.1491081863641739
NNNNACNNN	0.3992834687232971
NNNNACNNN	0.2956594228744507
NNNNACNNN	0.086290568113327
NNNNACNNN	0.7054271101951599
NNNNACNNN	0.2789343297481537
NNNNACNNN	0.0335690043866634
NNNNACNNN	0.0777924880385398
NNNNACNNN	0.0162057317793369
NNNNACNNN	0.2840394377708435
NNNNACNNN	0.1135586202144622
NNNNACNNN	0.0116527918726205
NNNNACNNN	0.1489675194025039
NNNNACNNN	0.7208055853843689
NNNNACNNN	0.0115173794329166
NNNNACNNN	0.1133734658360481
NNNNACNNN	0.7274882793426514
NNNNACNNN	0.1017470508813858
NNNNACNNN	0.1262072324752807
NNNNACNNN	0.3812561929225921
NNNNACNNN	0.8545714020729065
NNNNACNNN	0.0065538436174392
NNNNACNNN	0.355029433965683
NNNNACNNN	0.9314387440681458
NNNNACNNN	0.1972618997097015
NNNNACNNN	0.3631173968315124
NNNNACNNN	0.0162311103194952
NNNNACNNN	0.2062157988548278
NNNNACNNN	0.3118576109409332
NNNNACNNN	0.4726054072380066
NNNNACNNN	0.8336341381072998
NNNNACNNN	0.0007126113632693
NNNNACNNN	0.3144296109676361
NNNNACNNN	0.6678111553192139
NNNNACNNN	0.3254439234733581
NNNNACNNN	0.0041598100215196
NNNNACNNN	0.2410777807235717
NNNNACNNN	0.3346332907676697
NNNNACNNN	0.7486366629600525
NNNNACNNN	0.0172367747873067
NNNNACNNN	0.3398806750774383
NNNNACNNN	0.6155632734298706
NNNNACNNN	0.6218310594558716
NNNNACNNN	0.1279132962226867
NNNNACNNN	0.4521340727806091
NNNNACNNN	0.0471641160547733
NNNNACNNN	0.0057486542500555
NNNNACNNN	0.0550525709986686
NNNNACNNN	0.3705961406230926
NNNNACNNN	0.1573570668697357
NNNNACNNN	0.6258945465087891
NNNNACNNN	0.3146065175533294
NNNNACNNN	0.0962781459093093
NNNNACNNN	0.1628174483776092
NNNNACNNN	0.8493995666503906
NNNNACNNN	0.3990932703018188
NNNNACNNN	0.0448658615350723
NNNNACNNN	0.8292878866195679
NNNNACNNN	0.2804303467273712
NNNNACNNN	0.8457001447677612
NNNNACNNN	0.0587827563285827
NNNNACNNN	0.2675503492355346
NNNNACNNN	0.0435915328562259
NNNNACNNN	0.0058228434063494
NNNNACNNN	0.1484229415655136
NNNNACNNN	0.1637967079877853
NNNNACNNN	0.3533591032028198
NNNNACNNN	0.0495575927197933
NNNNACNNN	0.0145162409171462
NNNNACNNN	0.1580512821674347
NNNNACNNN	0.4828235805034637
NNNNACNNN	0.021900288760662
NNNNACNNN	0.361490249633789
NNNNACNNN	0.0649974569678306
NNNNACNNN	0.0552038885653018
NNNNACNNN	0.0623102150857448
NNNNACNNN	0.0950412303209304
NNNNACNNN	0.5165728330612183
NNNNACNNN	0.3162452280521393
NNNNACNNN	0.0067462450824677
NNNNACNNN	0.1587604582309723
NNNNACNNN	0.0744007378816604
NNNNACNNN	0.8956541419029236
NNNNACNNN	0.2753187119960785
NNNNACNNN	0.9398304224014282
NNNNACNNN	0.0132456570863723
NNNNACNNN	0.1490041464567184
NNNNACNNN	0.0685257092118263
NNNNACNNN	0.0372007600963115
NNNNACNNN	0.114212267100811
NNNNACNNN	0.3044646978378296
NNNNACNNN	0.017854917794466
NNNNACNNN	0.3222760558128357
NNNNACNNN	0.1251568794250488
NNNNACNNN	0.0418946184217929
NNNNACNNN	0.9453242421150208
NNNNACNNN	0.0317948684096336
NNNNACNNN	0.2453841418027877
NNNNACNNN	0.0475141629576683
NNNNACNNN	0.0108288582414388
NNNNACNNN	0.0112310871481895
NNNNACNNN	0.0979720279574394
NNNNACNNN	0.9258636236190796
NNNNACNNN	0.4310299456119537
NNNNACNNN	0.931410789489746
NNNNACNNN	0.0124240247532725
NNNNACNNN	0.338559627532959
NNNNACNNN	0.022162290289998
NNNNACNNN	0.4802207946777344
NNNNACNNN	0.42836594581604
NNNNACNNN	0.0164184495806694
NNNNACNNN	0.3416381478309631
NNNNACNNN	0.0667087882757186
NNNNACNNN	0.0378323420882225
NNNNACNNN	0.0157152917236089
NNNNACNNN	0.2811339795589447
NNNNACNNN	0.0727374032139778
NNNNACNNN	0.0279946587979793
NNNNACNNN	0.3885343074798584
NNNNACNNN	0.0135941915214061
NNNNACNNN	0.4095998704433441
NNNNACNNN	0.0213646106421947
NNNNACNNN	0.0097862370312213
NNNNACNNN	0.0311504062265157
NNNNACNNN	0.4295417666435241
NNNNACNNN	0.0034620130900293
NNNNACNNN	0.1614838540554046
NNNNACNNN	0.5298954844474792
NNNNACNNN	0.1633134484291076
NNNNACNNN	0.4792450666427612
NNNNACNNN	0.0101021956652402
NNNNACNNN	0.7122127413749695
NNNNACNNN	0.5310574173927307
NNNNACNNN	0.3389245569705963
NNNNACNNN	0.5743532776832581
NNNNACNNN	0.0189766250550746
NNNNACNNN	0.1381973326206207
NNNNACNNN	0.228953942656517
NNNNACNNN	0.0336933508515358
NNNNACNNN	0.7129806280136108
NNNNACNNN	0.355146050453186
NNNNACNNN	0.6173287630081177
NNNNACNNN	0.004248222336173
NNNNACNNN	0.7651203274726868
NNNNACNNN	0.2521369755268097
NNNNACNNN	0.015042383223772
NNNNACNNN	0.8479388356208801
NNNNACNNN	0.013441102579236
NNNNACNNN	0.5367642045021057
NNNNACNNN	0.2015947848558426
NNNNACNNN	0.0336587503552436
NNNNACNNN	0.1169496849179267
NNNNACNNN	0.3825331926345825
NNNNACNNN	0.5903228521347046
NNNNACNNN	0.4685213267803192
NNNNACNNN	0.6155577301979065
NNNNACNNN	0.083804927766323
NNNNACNNN	0.6573050618171692
NNNNACNNN	0.0068863658234477
NNNNACNNN	0.0409676358103752
NNNNACNNN	0.8357919454574585
NNNNACNNN	0.9124820232391356
NNNNACNNN	0.143301635980606
NNNNACNNN	0.0038468411657959
NNNNACNNN	0.376407653093338
NNNNACNNN	0.8380190134048462
NNNNACNNN	0.0389313548803329
NNNNACNNN	0.1808308809995651
NNNNACNNN	0.0034344752784818
NNNNACNNN	0.3530511558055877
NNNNACNNN	0.311561644077301
NNNNACNNN	0.2182233333587646
NNNNACNNN	0.3149317502975464
NNNNACNNN	0.0039387843571603
NNNNACNNN	0.4381717443466186
NNNNACNNN	0.049276478588581
NNNNACNNN	0.7340043187141418
NNNNACNNN	0.3228448927402496
NNNNACNNN	0.8811497092247009
NNNNACNNN	0.027010416612029
NNNNACNNN	0.3767313659191131
NNNNACNNN	0.5313732624053955
NNNNACNNN	0.0215181615203619
NNNNACNNN	0.4016676247119903
NNNNACNNN	0.0758903101086616
NNNNACNNN	0.2078306972980499
NNNNACNNN	0.2480469942092895
NNNNACNNN	0.022436536848545
NNNNACNNN	0.4915256202220917
NNNNACNNN	0.6382452249526978
NNNNACNNN	0.0558324642479419
NNNNACNNN	0.0154582988470792
NNNNACNNN	0.1779813766479492
NNNNACNNN	0.017683707177639
NNNNACNNN	0.0206483900547027
NNNNACNNN	0.0364706180989742
NNNNACNNN	0.1322576254606247
NNNNACNNN	0.0480144582688808
NNNNACNNN	0.7419757843017578
NNNNACNNN	0.3794855177402496
NNNNACNNN	0.0270366184413433
NNNNACNNN	0.7596455812454224
NNNNACNNN	0.097656100988388
NNNNACNNN	0.167480394244194
NNNNACNNN	0.131146103143692
NNNNACNNN	0.0362755097448825
NNNNACNNN	0.488606184720993
NNNNACNNN	0.167210504412651
NNNNACNNN	0.4417400360107422
NNNNACNNN	0.6726096272468567
NNNNACNNN	0.9831737875938416
NNNNACNNN	0.0058775208890438
NNNNACNNN	0.9171764850616456
NNNNACNNN	0.1655709147453308
NNNNACNNN	0.3071131408214569
NNNNACNNN	0.0042635477147996
NNNNACNNN	0.3807211816310882
NNNNACNNN	0.0451799109578132
NNNNACNNN	0.0119233047589659
NNNNACNNN	0.3374038338661194
NNNNACNNN	0.0886280983686447
NNNNACNNN	0.9771385192871094
NNNNACNNN	0.0139114158228039
NNNNACNNN	0.0039815665222704
NNNNACNNN	0.063442088663578
NNNNACNNN	0.0769461020827293
NNNNACNNN	0.2870241701602936
NNNNACNNN	0.4853852689266205
NNNNACNNN	0.058964367955923
NNNNACNNN	0.1710846573114395
NNNNACNNN	0.2970451116561889
NNNNACNNN	0.0316664725542068
NNNNACNNN	0.0229102298617362
NNNNACNNN	0.0718045011162757
NNNNACNNN	0.1266342103481292
NNNNACNNN	0.0491377599537372
NNNNACNNN	0.5404559969902039
NNNNACNNN	0.0169739201664924
NNNNACNNN	0.4792124330997467
NNNNACNNN	0.0486161224544048
NNNNACNNN	0.3489206433296203
NNNNACNNN	0.1106049045920372
NNNNACNNN	0.1526439785957336
NNNNACNNN	0.7104527950286865
NNNNACNNN	0.0116877928376197
NNNNACNNN	0.0839915499091148
NNNNACNNN	0.1205792650580406
NNNNACNNN	0.0099306553602218
NNNNACNNN	0.0075254356488585
NNNNACNNN	0.2052571028470993
NNNNACNNN	0.0906577408313751
NNNNACNNN	0.0293211191892623
NNNNACNNN	0.2254306972026825
NNNNACNNN	0.5105537176132202
NNNNACNNN	0.0066221868619322
NNNNACNNN	0.590515673160553
NNNNACNNN	0.2235246002674102
NNNNACNNN	0.0603155046701431
NNNNACNNN	0.5348885655403137
NNNNACNNN	0.0166836399585008
NNNNACNNN	0.1818134933710098
NNNNACNNN	0.0872111245989799
NNNNACNNN	0.0287759359925985
NNNNACNNN	0.3194480538368225
NNNNACNNN	0.0168360788375139
NNNNACNNN	0.0356868393719196
NNNNACNNN	0.5808258652687073
NNNNACNNN	0.0123329814523458
NNNNACNNN	0.8113488554954529
NNNNACNNN	0.0256875529885292
NNNNACNNN	0.0604016073048114
NNNNACNNN	0.371658980846405
NNNNACNNN	0.0151844210922718
NNNNACNNN	0.1010388880968093
NNNNACNNN	0.1909818202257156
NNNNACNNN	0.01049370970577
NNNNACNNN	0.9530743956565856
NNNNACNNN	0.0176942460238933
NNNNACNNN	0.0431815087795257
NNNNACNNN	0.4995458126068115
NNNNACNNN	0.0114143667742609
NNNNACNNN	0.4995428323745727
NNNNACNNN	0.0548920482397079
NNNNACNNN	0.0393389165401458
NNNNACNNN	0.0580293647944927
NNNNACNNN	0.0081558441743254
NNNNACNNN	0.4789031744003296
NNNNACNNN	0.0626948550343513
NNNNACNNN	0.0948501899838447
NNNNACNNN	0.3611844182014465
NNNNACNNN	0.018630152568221
NNNNACNNN	0.5636143088340759
NNNNACNNN	0.0688797459006309
NNNNACNNN	0.0086061898618936
NNNNACNNN	0.1614642292261123
NNNNACNNN	0.1285020112991333
NNNNACNNN	0.2280227541923523
NNNNACNNN	0.0120031926780939
NNNNACNNN	0.9072986841201782
NNNNACNNN	0.0097885485738515
NNNNACNNN	0.4119905829429626
NNNNACNNN	0.3792204558849334
NNNNACNNN	0.4532172083854675
NNNNACNNN	0.3440899550914764
NNNNACNNN	0.0220354609191417
NNNNACNNN	0.6034222841262817
NNNNACNNN	0.2046794295310974
NNNNACNNN	0.1996464431285858
NNNNACNNN	0.1797292083501815
NNNNACNNN	0.5876615643501282
NNNNACNNN	0.1427432596683502
NNNNACNNN	0.0527148023247718
NNNNACNNN	0.6804935932159424
NNNNACNNN	0.0150198759511113
NNNNACNNN	0.2569906711578369
NNNNACNNN	0.0890953242778778
NNNNACNNN	0.08500237762928
NNNNACNNN	0.0322659090161323
NNNNACNNN	0.1179028674960136
NNNNACNNN	0.541508138179779
NNNNACNNN	0.3737557232379913
NNNNACNNN	0.4074367582798004
NNNNACNNN	0.7015674114227295
NNNNACNNN	0.9656043648719788
NNNNACNNN	0.0688549801707267
NNNNACNNN	0.9237934350967408
NNNNACNNN	0.0876404866576194
NNNNACNNN	0.0123897865414619
NNNNACNNN	0.3613981008529663
NNNNACNNN	0.0065014478750526
NNNNACNNN	0.2621145248413086
NNNNACNNN	0.0806887298822403
NNNNACNNN	0.0336834825575351
NNNNACNNN	0.0663460418581962
NNNNACNNN	0.0081727178767323
NNNNACNNN	0.1026803031563758
NNNNACNNN	0.1539316326379776
NNNNACNNN	0.3921546339988708
NNNNACNNN	0.0087754791602492
NNNNACNNN	0.1128453835844993
NNNNACNNN	0.6713302135467529
NNNNACNNN	0.8034088611602783
NNNNACNNN	0.1474118381738662
NNNNACNNN	0.0185086280107498
NNNNACNNN	0.0166629701852798
NNNNACNNN	0.5032190680503845
NNNNACNNN	0.2116976678371429
NNNNACNNN	0.0171558801084756
NNNNACNNN	0.9190666675567628
NNNNACNNN	0.1770031750202179
NNNNACNNN	0.7016421556472778
NNNNACNNN	0.0204007662832736
NNNNACNNN	0.8428130745887756
NNNNACNNN	0.0126269403845071
NNNNACNNN	0.1237639263272285
NNNNACNNN	0.1722279191017151
NNNNACNNN	0.0108646396547555
NNNNACNNN	0.0310292337089777
NNNNACNNN	0.2620963752269745
NNNNACNNN	0.0275744758546352
NNNNACNNN	0.3599935173988342
NNNNACNNN	0.03694898635149
NNNNACNNN	0.0541831143200397
NNNNACNNN	0.8318046927452087
NNNNACNNN	0.1774726808071136
NNNNACNNN	0.6980003714561462
NNNNACNNN	0.1734163165092468
NNNNACNNN	0.0804968103766441
NNNNACNNN	0.5832023620605469
NNNNACNNN	0.0075128530152142
NNNNACNNN	0.1766224205493927
NNNNACNNN	0.0180530436336994
NNNNACNNN	0.0547707192599773
NNNNACNNN	0.0082812178879976
NNNNACNNN	0.1381550878286361
NNNNACNNN	0.0330039896070957
NNNNACNNN	0.7023486495018005
NNNNACNNN	0.2866019308567047
NNNNACNNN	0.332073450088501
NNNNACNNN	0.0900023803114891
NNNNACNNN	0.0993026942014694
NNNNACNNN	0.518951416015625
NNNNACNNN	0.2636989057064056
NNNNACNNN	0.871825098991394
NNNNACNNN	0.0135475927963852
NNNNACNNN	0.1506006270647049
NNNNACNNN	0.3154757022857666
NNNNACNNN	0.5451387166976929
NNNNACNNN	0.1120874434709549
NNNNACNNN	0.2265650779008865
NNNNACNNN	0.3725976049900055
NNNNACNNN	0.0103035243228077
NNNNACNNN	0.2631081938743591
NNNNACNNN	0.3923010230064392
NNNNACNNN	0.3559510707855224
NNNNACNNN	0.3103871941566467
NNNNACNNN	0.0158153399825096
NNNNACNNN	0.4082204103469848
NNNNACNNN	0.0763596072793006
NNNNACNNN	0.4496950507164001
NNNNACNNN	0.0179733373224735
NNNNACNNN	0.6965449452400208
NNNNACNNN	0.2765645682811737
NNNNACNNN	0.3822135031223297
NNNNACNNN	0.9825571179389954
NNNNACNNN	0.0268527921289205
NNNNACNNN	0.801843523979187
NNNNACNNN	0.7940930128097534
NNNNACNNN	0.1601195782423019
NNNNACNNN	0.90878427028656
NNNNACNNN	0.5595365166664124
NNNNACNNN	0.2415436506271362
NNNNACNNN	0.4705019891262054
NNNNACNNN	0.4213739335536957
NNNNACNNN	0.0288845319300889
NNNNACNNN	0.4634304940700531
NNNNACNNN	0.2251309007406234
NNNNACNNN	0.9708357453346252
NNNNACNNN	0.9186102151870728
NNNNACNNN	0.2448018342256546
NNNNACNNN	0.0157248098403215
NNNNACNNN	0.026588924229145
NNNNACNNN	0.84791499376297
NNNNACNNN	0.0022638924419879
NNNNACNNN	0.0900344178080558
NNNNACNNN	0.5573998689651489
NNNNACNNN	0.0022393630351871
NNNNACNNN	0.0396225973963737
NNNNACNNN	0.3512965142726898
NNNNACNNN	0.1141770780086517
NNNNACNNN	0.37855064868927
NNNNACNNN	0.1791106909513473
NNNNACNNN	0.0611814968287944
NNNNACNNN	0.0505857095122337
NNNNACNNN	0.2351520359516143
NNNNACNNN	0.1221413314342498
NNNNACNNN	0.0143773751333355
NNNNACNNN	0.2987258434295654
NNNNACNNN	0.0134333912283182
NNNNACNNN	0.8024227619171143
NNNNACNNN	0.0779290199279785
NNNNACNNN	0.4098810255527496
NNNNACNNN	0.0134878596290946
NNNNACNNN	0.962988018989563
NNNNACNNN	0.0417521446943283
NNNNACNNN	0.3058314621448517
NNNNACNNN	0.2620145678520202
NNNNACNNN	0.0385758802294731
NNNNACNNN	0.4221324622631073
NNNNACNNN	0.015761163085699
NNNNACNNN	0.0549185276031494
NNNNACNNN	0.4495660662651062
NNNNACNNN	0.7045193910598755
NNNNACNNN	0.9477319717407228
NNNNACNNN	0.0096492012962698
NNNNACNNN	0.418932169675827
NNNNACNNN	0.329731285572052
NNNNACNNN	0.0696628242731094
NNNNACNNN	0.3012381494045257
NNNNACNNN	0.0097419032827019
NNNNACNNN	0.3500279188156128
NNNNACNNN	0.278115838766098
NNNNACNNN	0.0098657645285129
NNNNACNNN	0.0124228782951831
NNNNACNNN	0.1448848694562912
NNNNACNNN	0.0066781737841665
NNNNACNNN	0.0971004292368888
NNNNACNNN	0.4361790716648102
NNNNACNNN	0.1126699149608612
NNNNACNNN	0.4817417860031128
NNNNACNNN	0.7771552801132202
NNNNACNNN	0.2644363641738891
NNNNACNNN	0.1311653554439544
NNNNACNNN	0.0303555876016616
NNNNACNNN	0.0512836202979087
NNNNACNNN	0.4498288333415985
NNNNACNNN	0.8231858611106873
NNNNACNNN	0.0430374518036842
NNNNACNNN	0.1755981892347335
NNNNACNNN	0.5308992266654968
NNNNACNNN	0.1626856625080108
NNNNACNNN	0.0498962141573429
NNNNACNNN	0.6582137942314148
NNNNACNNN	0.0301618017256259
NNNNACNNN	0.6623820662498474
NNNNACNNN	0.1217159852385521
NNNNACNNN	0.0098870741203427
NNNNACNNN	0.3873220682144165
NNNNACNNN	0.0365618839859962
NNNNACNNN	0.9135890007019044
NNNNACNNN	0.0087361130863428
NNNNACNNN	0.4066866338253021
NNNNACNNN	0.0550259351730346
NNNNACNNN	0.0283106118440628
NNNNACNNN	0.0197293888777494
NNNNACNNN	0.0420948229730129
NNNNACNNN	0.1371775865554809
NNNNACNNN	0.0077670272439718
NNNNACNNN	0.7011461853981018
NNNNACNNN	0.0193747151643037
NNNNACNNN	0.85286545753479
NNNNACNNN	0.0614754408597946
NNNNACNNN	0.1741232573986053
NNNNACNNN	0.0800283625721931
NNNNACNNN	0.1676132827997207
NNNNACNNN	0.4113370180130005
NNNNACNNN	0.0210713129490613
NNNNACNNN	0.2783966064453125
NNNNACNNN	0.4416658580303192
NNNNACNNN	0.035900741815567
NNNNACNNN	0.5328823924064636
NNNNACNNN	0.3385041058063507
NNNNACNNN	0.0468986444175243
NNNNACNNN	0.7708759307861328
NNNNACNNN	0.1570920795202255
[truncated: 247,713 more rows]
