# Supplementary material for: Prediction of m6A and m5C at single-molecule resolution reveals a transcriptome-wide co-occurrence of RNA modifications
Source: Nat Commun. 2024 May 9;15:3899. doi: 10.1038/s41467-024-47953-7 (PMC11082244; doi:10.1038/s41467-024-47953-7)
Supplement: Supplementary file 16 — Source Data [file 41467_2024_47953_MOESM16_ESM.zip › source_data_2024_04_07/Supplementary_Figure_19_b.csv]

m6A	events	Unmod	events	m1A	events
78.72	1	77.173	1	81.142	1
80.856	1	79.448	1	72.111	1
75.189	1	78.928	1	81.457	1
79.998	1	76.762	1	85.77	1
76.677	1	80.241	1	83.484	1
80.373	1	81.09	1	78.745	1
80.131	1	83.78	1	84.148	1
77.496	1	80.963	1	79.553	1
81.963	1	76.433	1	82.03	1
73.71	1	76.249	1	78.531	1
74.21	1	79.644	1	83.168	1
74.272	1	81.749	1	77.875	1
78.267	1	79.679	1	81.428	1
79.285	1	81.701	1	73.279	1
75.323	1	78.773	1	80.116	1
80.381	1	73.145	1	82.896	1
78.958	1	80.317	1	77.329	1
76.483	1	75.412	1	83.256	1
76.953	1	80.213	1	81.985	1
83.146	1	80.522	1	78.814	1
80.238	1	82.287	1	84.028	1
82.074	1	79.961	1	80.349	1
77.85	1	77.514	1	76.782	1
78.824	1	79.694	1	84.307	1
81.493	1	80.473	1	84.467	1
86.621	1	82.4	1	79.901	1
71.337	1	77.338	1	79.69	1
71.207	1	82.746	1	78.57	1
78.716	1	78.677	1	79.135	1
77.115	1	75.241	1	82.903	1
77.994	1	82.403	1	79.66	1
82.974	1	78.371	1	80.409	1
77.447	1	79.524	1	81.003	1
79.939	1	81.801	1	79.005	1
81.824	1	80.2	1	83.371	1
80.774	1	80.88	1	77.248	1
79.03	1	77.93	1	77.803	1
74.606	1	79.276	1	81.982	1
81.581	1	74.941	1	78.514	1
80.797	1	82.479	1	82.691	1
72.184	1	80.177	1	79.062	1
78.427	1	76.214	1	82.295	1
78.867	1	82.071	1	74.248	1
80.605	1	82.059	1	83.102	1
80.351	1	75.002	1	81.033	1
83.433	1	75.938	1	77.507	1
77.838	1	72.884	1	80.854	1
77.257	1	84.949	1	83.145	1
75.329	1	80.045	1	80.085	1
82.42	1	80.49	1	79.2	1
72.68	1	80.334	1	79.246	1
79.036	1	79.951	1	82.333	1
76.276	1	75.868	1	81.816	1
83.256	1	77.377	1	80.774	1
76.244	1	76.838	1	79.248	1
81.515	1	77.598	1	76.881	1
77.603	1	77.651	1	71.387	1
79.465	1	72.818	1	78.594	1
80.214	1	78.339	1	77.952	1
81.5	1	83.323	1	83.162	1
82.542	1	81.68	1	78.882	1
77.292	1	81.944	1	79.602	1
76.706	1	75.684	1	78.062	1
81.391	1	76.692	1	77.029	1
75.278	1	82.915	1	76.888	1
81.35	1	79.204	1	78.668	1
78.214	1	80.291	1	82.166	1
75.532	1	82.12	1	79.186	1
76.643	1	84.085	1	79.447	1
80.067	1	75.378	1	80.516	1
77.991	1	79.915	1	78.864	1
76.394	1	82.262	1	82.757	1
77.983	1	78.811	1	77.492	1
79.935	1	77.511	1	81.814	1
77.207	1	77.48	1	81.896	1
80.467	1	82.103	1	81.378	1
74.488	1	79.685	1	82.124	1
81.72	1	76.766	1	82.753	1
78.08	1	81.549	1	77.639	1
75.788	1	80.189	1	85.004	1
78.843	1	75.606	1	77.514	1
71.197	1	82.244	1	81.075	1
81.28	1	77.94	1	78.226	1
80.511	1	80.468	1	77.894	1
77.972	1	76.294	1	79.378	1
75.569	1	76.955	1	74.35	1
78.835	1	71.963	1	77.687	1
80.488	1	82.124	1	78.776	1
78.324	1	79.661	1	85.228	1
77.1	1	79.647	1	80.751	1
79.044	1	83.737	1	78.882	1
77.755	1	78.44	1	80.304	1
79.47	1	87.933	1	81.264	1
78.303	1	81.682	1	82.63	1
78.168	1	80.006	1	79.011	1
74.636	1	81.849	1	77.685	1
79.817	1	76.056	1	80.096	1
83.798	1	80.367	1	81.331	1
79.583	1	79.026	1	79.736	1
77.622	1	80.674	1	83.136	1
80.642	1	84.073	1	77.636	1
80.271	1	79.721	1	73.274	1
81.085	1	79.931	1	81.976	1
77.177	1	79.368	1	79.693	1
78.162	1	80.848	1	82.013	1
80.198	1	75.869	1	76.897	1
86.844	1	79.842	1	78.262	1
77.53	1	79.363	1	84.219	1
75.91	1	77.914	1	80.611	1
79.015	1	76.001	1	77.47	1
79.406	1	81.218	1	83.51	1
87.264	1	77.831	1	82.569	1
77.546	1	81.142	1	78.908	1
78.821	1	81.883	1	79.725	1
80.444	1	79.037	1	84.537	1
77.895	1	80.361	1	78.873	1
80.551	1	80.793	1	80.513	1
82.928	1	82.979	1	85.16	1
73.928	1	78.611	1	76.258	1
76.757	1	78.641	1	79.817	1
82.222	1	86.765	1	74.021	1
80.487	1	76.98	1	74.758	1
81.029	1	74.804	1	82.459	1
77.595	1	79.276	1	82.12	1
79.628	1	80.244	1	78.537	1
79.682	1	76.29	1	83.269	1
79.386	1	80.202	1	84.594	1
78.355	1	80.013	1	78.785	1
78.689	1	80.5	1	82.461	1
79.882	1	79.655	1	82.26	1
78.587	1	80.666	1	82.521	1
70.644	1	82.797	1	79.328	1
77.357	1	75.276	1	83.06	1
80.945	1	80.684	1	78.129	1
79.428	1	79.415	1	77.247	1
83.122	1	78.593	1	80.699	1
79.68	1	85.39	1	78.772	1
73.19	1	75.759	1	74.378	1
78.652	1	85.261	1	79.836	1
76.942	1	83.818	1	74.934	1
81.087	1	79.997	1	75.477	1
78.182	1	70.9	1	79.768	1
74.319	1	86.355	1	77.192	1
77.459	1	80.039	1	79.393	1
75.044	1	84.538	1	82.211	1
81.453	1	85.168	1	82.528	1
81.383	1	79.003	1	77.173	1
83.263	1	81.525	1	84.67	1
81.486	1	78.472	1	80.741	1
79.046	1	76.907	1	76.386	1
79.824	1	75.213	1	79.979	1
79.958	1	74.488	1	78.123	1
75.106	1	80.899	1	84.294	1
78.191	1	78.708	1	79.163	1
80.163	1	80.219	1	79.28	1
75.838	1	83.367	1	74.24	1
73.388	1	79.63	1	82.26	1
78.583	1	77.705	1	82.226	1
79.284	1	76.746	1	77.298	1
76.981	1	79.977	1	77.256	1
80.739	1	87.107	1	78.024	1
75.43	1	78.325	1	83.32	1
76.927	1	79.512	1	82.93	1
76.882	1	72.147	1	83.811	1
75.819	1	78.435	1	76.027	1
79.692	1	78.488	1	85.129	1
78.186	1	79.231	1	79.313	1
81.006	1	80.666	1	80.849	1
83.803	1	80.582	1	74.268	1
80.606	1	80.974	1	78.845	1
73.601	1	78.492	1	81.93	1
84.116	1	79.319	1	85.773	1
76.511	1	81.827	1	79.011	1
76.054	1	81.486	1	78.628	1
78.49	1	79.008	1	78.111	1
83.667	1	79.096	1	78.608	1
78.944	1	82.121	1	80.034	1
77.04	1	84.994	1	78.432	1
78.4	1	76.835	1	76.799	1
79.563	1	75.871	1	78.775	1
82.482	1	74.863	1	79.953	1
80.938	1	79.92	1	78.175	1
78.178	1	80.625	1	79.173	1
80.152	1	80.448	1	80.476	1
72.418	1	80.489	1	78.981	1
71.287	1	79.725	1	82.673	1
77.774	1	74.097	1	79.572	1
84.041	1	79.804	1	81.941	1
74.646	1	77.153	1	80.503	1
74.411	1	81.103	1	84.316	1
83.154	1	76.234	1	79.4	1
78.793	1	78.414	1	78.86	1
82.262	1	76.902	1	82.543	1
81.067	1	79.682	1	72.648	1
77.801	1	72.363	1	80.154	1
77.711	1	80.626	1	78.349	1
75.606	1	78.782	1	82.037	1
78.924	1	81.287	1	80.743	1
83.767	1	79.599	1	83.228	1
75.019	1	75.866	1	76.413	1
80.48	1	78.542	1	80.405	1
77.414	1	76.918	1	80.674	1
78.15	1	84.402	1	83.292	1
87.62	1	78.791	1	82.338	1
75.916	1	79.595	1	78.308	1
81.483	1	77.796	1	77.823	1
77.26	1	82.823	1	82.277	1
77.579	1	77.788	1	84.496	1
84.77	1	78.276	1	77.233	1
81.373	1	75.403	1	83.198	1
79.735	1	80.533	1	84.124	1
81.006	1	77.894	1	77.241	1
78.601	1	78.221	1	78.178	1
83.88	1	76.976	1	79.699	1
83.129	1	74.428	1	81.055	1
77.925	1	79.502	1	79.823	1
81.916	1	78.201	1	82.658	1
75.569	1	74.713	1	78.793	1
81.045	1	77.606	1	78.239	1
81.555	1	81.818	1	84.689	1
78.895	1	77.023	1	82.975	1
76.149	1	79.324	1	77.96	1
73.236	1	86.801	1	71.971	1
77.695	1	78.888	1	76.509	1
78.85	1	81.772	1	79.741	1
81.836	1	83.094	1	78.483	1
76.561	1	80.24	1	81.119	1
78.709	1	81.222	1	78.789	1
78.735	1	82.645	1	75.458	1
77.743	1	81.161	1	78.828	1
79.76	1	80.506	1	78.734	1
78.957	1	79.78	1	82.616	1
76.496	1	80.427	1	82.524	1
79.559	1	82.453	1	79.556	1
73.133	1	75.32	1	76.158	1
76.744	1	76.789	1	74.866	1
79.133	1	80.702	1	81.305	1
83.959	1	75.645	1	75.92	1
74.4	1	76.979	1	77.105	1
79.808	1	78.855	1	80.075	1
79.411	1	79.751	1	83.484	1
78.945	1	81.315	1	80.254	1
80.716	1	79.514	1	82.078	1
81.386	1	75.43	1	80.252	1
81.783	1	75.179	1	79.581	1
77.761	1	79.57	1	84.829	1
81.403	1	83.1	1	75.617	1
78.726	1	82.288	1	73.752	1
74.912	1	77.633	1	82.921	1
75.115	1	81.947	1	81.515	1
78.662	1	77.16	1	79.101	1
76.724	1	78.447	1	80.377	1
79.376	1	76.922	1	83.372	1
77.292	1	78.769	1	80.678	1
85.244	1	79.199	1	81.726	1
77.262	1	75.427	1	85.202	1
80.234	1	76.879	1	79.264	1
76.349	1	78.037	1	79.678	1
79.52	1	80.916	1	80.598	1
77.477	1	74.341	1	83.257	1
77.1	1	80.129	1	81.213	1
75.418	1	78.381	1	75.948	1
79.815	1	80.885	1	81.417	1
78.03	1	82.125	1	77.02	1
80.299	1	82.627	1	82.73	1
75.804	1	80.862	1	83.748	1
76.943	1	79.431	1	78.377	1
83.271	1	83.623	1	81.722	1
76.652	1	79.456	1	75.103	1
82.624	1	77.357	1	76.251	1
80.777	1	82.179	1	76.47	1
77.394	1	75.525	1	74.853	1
77.553	1	80.515	1	80.328	1
81.092	1	79.184	1	82.735	1
87.811	1	74.235	1	83.138	1
80.508	1	85.092	1	78.305	1
80.261	1	81.276	1	80.843	1
79.235	1	79.6	1	79.449	1
84.375	1	81.199	1	79.749	1
80.525	1	80.293	1	79.668	1
79.341	1	82.812	1	83.558	1
83.319	1	80.738	1	85.443	1
72.766	1	83.571	1	82.41	1
83.942	1	80.284	1	80.448	1
78.868	1	73.145	1	79.048	1
83.415	1	78.729	1	79.509	1
82.692	1	78.144	1	80.98	1
78.818	1	75.97	1	79.037	1
81.494	1	86.088	1	79.717	1
82.459	1	81.615	1	81.377	1
74.886	1	79.675	1	77.672	1
77.965	1	80.549	1	76.91	1
79.524	1	79.038	1	78.507	1
77.869	1	80.318	1	79.484	1
77.638	1	78.527	1	81.741	1
81.823	1	78.262	1	79.392	1
80.433	1	81.211	1	77.805	1
80.487	1	79.737	1	78.095	1
80.57	1	78.638	1	77.73	1
78.788	1	77.434	1	78.09	1
79.852	1	78.202	1	73.686	1
81.109	1	79.027	1	85.025	1
76.614	1	78.67	1	80.724	1
78.551	1	82.77	1	81.556	1
80.882	1	83.021	1	78.731	1
80.358	1	78.623	1	78.687	1
80.154	1	75.103	1	79.558	1
75.701	1	80.027	1	78.676	1
79.391	1	77.482	1	79.994	1
83.439	1	86.025	1	81.359	1
82.505	1	80.434	1	80.249	1
80.367	1	81.138	1	78.669	1
78.383	1	77.933	1	80.643	1
80.075	1	80.928	1	80.999	1
80.338	1	78.407	1	76.777	1
79.047	1	76.034	1	83.704	1
85.383	1	77.711	1	81.448	1
76.174	1	80.219	1	76.594	1
80.85	1	85.779	1	77.238	1
82.533	1	79.335	1	80.906	1
75.794	1	76.817	1	77.356	1
78.194	1	81.211	1	75.376	1
78.493	1	80.513	1	82.146	1
73.222	1	84.187	1	82.389	1
81.579	1	75.832	1	78.847	1
78.678	1	80.086	1	79.555	1
78.388	1	88.776	1	83.738	1
76.269	1	82.79	1	81.321	1
77.409	1	74.989	1	76.727	1
82.329	1	80.202	1	82.877	1
74.392	1	77.648	1	77.488	1
80.58	1	78.237	1	80.693	1
76.286	1	81.975	1	82.874	1
79.751	1	79.663	1	79.795	1
75.85	1	77.642	1	76.378	1
78.733	1	78.258	1	79.09	1
78.511	1	79.285	1	80.045	1
77.17	1	78.662	1	79.311	1
79.748	1	78.922	1	78.602	1
70.463	1	81.443	1	78.0	1
81.122	1	76.628	1	76.736	1
84.533	1	78.411	1	76.797	1
80.376	1	82.546	1	84.223	1
75.952	1	76.744	1	79.952	1
77.87	1	76.671	1	78.152	1
74.282	1	82.952	1	78.327	1
84.054	1	75.662	1	79.783	1
75.487	1	76.128	1	73.326	1
74.843	1	80.847	1	77.174	1
77.097	1	82.803	1	78.187	1
79.776	1	76.198	1	77.035	1
77.482	1	76.007	1	77.65	1
79.919	1	74.029	1	80.349	1
75.874	1	81.074	1	84.204	1
77.164	1	81.415	1	78.411	1
80.676	1	75.171	1	80.783	1
74.365	1	74.876	1	80.123	1
74.629	1	79.872	1	78.818	1
77.835	1	76.941	1	79.976	1
79.895	1	84.574	1	77.093	1
80.526	1	81.056	1	82.183	1
76.544	1	84.79	1	80.835	1
81.484	1	79.702	1	80.551	1
77.545	1	79.027	1	80.485	1
76.327	1	81.613	1	75.234	1
72.338	1	75.922	1	81.077	1
74.93	1	81.597	1	79.187	1
77.578	1	81.304	1	76.476	1
84.368	1	76.078	1	75.768	1
78.427	1	71.871	1	80.83	1
79.492	1	77.178	1	81.896	1
79.631	1	80.364	1	79.116	1
77.144	1	77.147	1	80.416	1
77.11	1	77.856	1	78.813	1
75.85	1	77.528	1	81.531	1
82.204	1	81.381	1	74.944	1
78.211	1	80.667	1	78.846	1
81.797	1	76.072	1	82.901	1
76.002	1	71.985	1	78.344	1
79.412	1	79.761	1	81.21	1
76.349	1	83.074	1	80.757	1
76.869	1	82.104	1	79.53	1
79.464	1	78.111	1	75.88	1
77.987	1	75.359	1	78.238	1
78.054	1	80.946	1	85.081	1
78.168	1	76.263	1	80.618	1
75.552	1	79.362	1	85.189	1
74.133	1	81.623	1	79.63	1
82.24	1	81.178	1	81.983	1
80.81	1	77.809	1	78.912	1
75.53	1	83.552	1	82.729	1
83.335	1	74.194	1	78.456	1
77.448	1	78.201	1	77.853	1
81.798	1	77.691	1	80.867	1
80.478	1	79.065	1	80.486	1
77.79	1	80.114	1	82.809	1
72.811	1	80.675	1	81.918	1
80.738	1	83.609	1	80.356	1
78.503	1	77.782	1	79.253	1
78.465	1	79.48	1	80.598	1
75.626	1	80.506	1	78.204	1
78.337	1	80.76	1	84.075	1
79.793	1	76.436	1	79.451	1
78.92	1	82.406	1	83.152	1
78.724	1	79.015	1	79.329	1
77.867	1	81.709	1	78.749	1
77.507	1	76.803	1	79.071	1
82.478	1	80.326	1	78.583	1
77.168	1	79.184	1	82.808	1
83.285	1	79.12	1	77.414	1
76.802	1	77.678	1	73.623	1
82.053	1	80.098	1	76.387	1
77.628	1	80.192	1	80.323	1
75.68	1	78.343	1	82.005	1
77.42	1	77.351	1	79.035	1
79.844	1	72.166	1	81.632	1
79.416	1	74.558	1	79.22	1
77.568	1	75.54	1	79.097	1
77.232	1	78.309	1	74.308	1
82.603	1	73.689	1	84.496	1
83.892	1	83.315	1	79.514	1
79.39	1	75.329	1	83.459	1
78.959	1	76.683	1	77.665	1
81.643	1	80.088	1	80.807	1
81.496	1	80.25	1	78.623	1
76.092	1	76.595	1	81.702	1
78.904	1	80.043	1	80.659	1
83.347	1	78.991	1	81.271	1
78.056	1	82.258	1	78.788	1
74.805	1	73.661	1	79.67	1
72.874	1	83.146	1	80.023	1
81.489	1	85.868	1	78.912	1
75.874	1	83.038	1	78.044	1
74.889	1	78.605	1	74.293	1
77.541	1	79.391	1	76.371	1
83.288	1	80.49	1	81.499	1
79.335	1	78.443	1	82.248	1
78.066	1	80.907	1	80.553	1
78.281	1	73.458	1	71.569	1
79.035	1	75.76	1	83.363	1
86.49	1	80.356	1	79.416	1
73.735	1	84.36	1	81.072	1
77.934	1	78.44	1	77.174	1
77.905	1	79.221	1	75.923	1
81.567	1	70.504	1	81.095	1
80.583	1	81.695	1	79.827	1
78.852	1	77.828	1	83.564	1
79.456	1	74.833	1	82.11	1
77.695	1	80.137	1	80.483	1
73.872	1	74.35	1	81.953	1
84.403	1	82.585	1	84.52	1
82.008	1	74.139	1	74.83	1
76.607	1	78.472	1	79.582	1
83.175	1	81.352	1	78.106	1
78.579	1	81.444	1	78.907	1
80.218	1	73.734	1	82.368	1
79.823	1	79.343	1	78.025	1
80.516	1	79.103	1	80.417	1
80.02	1	77.219	1	80.577	1
82.128	1	81.693	1	80.668	1
78.856	1	77.864	1	81.83	1
80.294	1	81.475	1	78.561	1
77.232	1	78.187	1	74.647	1
82.599	1	77.167	1	80.518	1
77.046	1	74.999	1	82.904	1
83.695	1	80.104	1	80.226	1
80.66	1	81.879	1	80.644	1
81.649	1	79.496	1	76.78	1
78.858	1	78.526	1	79.088	1
85.857	1	80.53	1	80.112	1
83.187	1	79.406	1	82.958	1
82.184	1	75.836	1	77.245	1
84.346	1	81.824	1	84.521	1
78.206	1	76.469	1	78.612	1
79.426	1	83.043	1	83.982	1
77.862	1	81.396	1	79.987	1
75.492	1	78.546	1	76.413	1
78.468	1	91.184	1	81.386	1
74.698	1	80.472	1	80.817	1
80.764	1	77.931	1	75.451	1
83.066	1	79.158	1	83.367	1
79.592	1	77.884	1	79.534	1
82.228	1	77.976	1	84.474	1
78.346	1	76.577	1	82.272	1
82.633	1	76.875	1	79.485	1
80.133	1	78.489	1	77.408	1
76.532	1	77.202	1	71.617	1
76.306	1	75.196	1	77.929	1
75.797	1	80.242	1	81.891	1
79.833	1	80.747	1	77.591	1
76.879	1	73.843	1	78.051	1
77.736	1	82.736	1	78.251	1
80.201	1	78.038	1	77.717	1
70.186	1	77.591	1	79.831	1
77.088	1	77.839	1	81.272	1
83.966	1	74.238	1	80.971	1
78.587	1	77.491	1	76.755	1
78.313	1	79.812	1	79.273	1
79.864	1	76.46	1	82.109	1
77.132	1	82.96	1	78.998	1
78.856	1	82.085	1	77.474	1
86.807	1	80.136	1	84.661	1
80.412	1	75.357	1	79.954	1
75.55	1	82.329	1	79.773	1
80.625	1	83.406	1	79.896	1
78.52	1	79.163	1	76.373	1
72.521	1	79.414	1	80.788	1
76.328	1	78.311	1	81.496	1
77.408	1	76.263	1	84.161	1
79.674	1	79.761	1	80.461	1
82.191	1	81.078	1	79.246	1
82.444	1	78.222	1	78.548	1
77.989	1	84.558	1	74.723	1
80.998	1	78.539	1	78.877	1
79.101	1	79.564	1	82.705	1
77.429	1	77.903	1	76.856	1
80.899	1	82.15	1	78.537	1
77.737	1	79.983	1	80.665	1
77.213	1	78.12	1	79.466	1
81.775	1	75.607	1	80.39	1
80.504	1	79.493	1	84.515	1
76.113	1	79.75	1	71.465	1
80.181	1	84.109	1	79.87	1
82.475	1	81.451	1	77.328	1
75.055	1	75.708	1	84.979	1
83.503	1	79.027	1	80.119	1
75.313	1	77.763	1	77.686	1
80.366	1	80.785	1	78.522	1
76.104	1	78.804	1	83.961	1
78.38	1	80.854	1	79.181	1
78.788	1	80.003	1	79.274	1
80.489	1	79.469	1	81.666	1
81.862	1	78.257	1	83.724	1
79.976	1	83.767	1	81.495	1
76.424	1	72.091	1	81.083	1
80.923	1	77.387	1	82.726	1
84.163	1	76.794	1	81.54	1
80.406	1	76.086	1	78.916	1
76.806	1	81.543	1	80.81	1
78.419	1	81.211	1	82.241	1
75.458	1	79.888	1	81.878	1
72.926	1	78.81	1	82.243	1
78.774	1	83.909	1	80.654	1
78.827	1	77.717	1	78.357	1
82.694	1	76.997	1	79.919	1
77.08	1	76.653	1	76.491	1
80.69	1	82.243	1	77.131	1
81.803	1	80.499	1	78.454	1
79.064	1	84.525	1	84.317	1
77.659	1	77.571	1	78.018	1
77.745	1	81.073	1	80.0	1
76.716	1	77.363	1	81.107	1
78.872	1	79.491	1	79.912	1
75.843	1	74.599	1	83.632	1
81.543	1	81.234	1	75.465	1
78.77	1	83.235	1	75.557	1
78.521	1	79.966	1	82.445	1
79.448	1	80.232	1	79.33	1
80.969	1	78.367	1	81.618	1
80.902	1	77.541	1	81.398	1
76.979	1	79.214	1	84.583	1
77.186	1	81.281	1	82.794	1
76.841	1	77.115	1	84.209	1
81.748	1	81.749	1	81.504	1
77.293	1	77.352	1	77.438	1
83.149	1	78.365	1	79.815	1
72.254	1	81.878	1	83.944	1
77.842	1	78.597	1	79.304	1
79.475	1	80.253	1	79.713	1
79.813	1	76.929	1	82.073	1
74.357	1	77.945	1	81.344	1
79.612	1	80.098	1	80.785	1
79.3	1	81.674	1	77.079	1
83.389	1	85.115	1	81.288	1
80.038	1	84.823	1	82.288	1
77.93	1	78.179	1	77.902	1
75.895	1	81.14	1	79.167	1
84.688	1	79.841	1	82.502	1
77.882	1	78.624	1	78.629	1
77.623	1	81.7	1	85.115	1
78.575	1	78.148	1	82.345	1
83.24	1	79.303	1	82.489	1
83.673	1	83.542	1	79.559	1
74.806	1	80.837	1	82.62	1
76.411	1	83.429	1	75.764	1
81.742	1	75.069	1	79.664	1
81.853	1	75.846	1	83.431	1
82.23	1	80.003	1	79.205	1
77.619	1	84.393	1	74.284	1
78.074	1	76.082	1	81.747	1
75.792	1	80.44	1	81.706	1
80.937	1	80.637	1	83.486	1
75.272	1	84.213	1	81.055	1
76.066	1	80.865	1	82.338	1
81.863	1	83.835	1	82.4	1
83.325	1	82.653	1	73.895	1
82.539	1	78.965	1	76.63	1
77.659	1	82.202	1	75.443	1
83.38	1	76.979	1	72.43	1
80.005	1	76.224	1	76.514	1
78.721	1	74.253	1	84.261	1
81.71	1	77.157	1	75.184	1
81.99	1	80.872	1	79.686	1
83.24	1	82.621	1	78.558	1
73.476	1	79.559	1	88.327	1
77.965	1	80.622	1	74.857	1
78.441	1	81.159	1	75.534	1
81.045	1	76.279	1	81.197	1
78.751	1	76.286	1	82.38	1
82.691	1	83.708	1	80.319	1
79.058	1	81.352	1	79.39	1
76.387	1	80.24	1	80.998	1
83.293	1	81.079	1	86.304	1
75.707	1	82.505	1	84.936	1
79.892	1	82.807	1	81.022	1
79.761	1	77.533	1	79.63	1
79.77	1	79.706	1	78.086	1
84.323	1	74.473	1	81.074	1
82.977	1	81.539	1	76.581	1
79.409	1	80.631	1	80.792	1
76.456	1	78.929	1	75.0	1
84.582	1	79.929	1	80.342	1
78.639	1	79.472	1	82.072	1
76.357	1	79.048	1	80.74	1
71.723	1	80.098	1	78.09	1
79.56	1	76.77	1	78.287	1
78.103	1	76.032	1	76.639	1
77.426	1	79.566	1	82.769	1
79.057	1	75.534	1	76.728	1
76.339	1	78.485	1	80.976	1
75.156	1	81.228	1	81.624	1
77.911	1	79.783	1	80.2	1
80.257	1	78.675	1	85.005	1
80.237	1	80.349	1	78.286	1
77.416	1	76.155	1	83.267	1
80.017	1	80.022	1	78.85	1
83.388	1	78.993	1	83.689	1
77.25	1	80.558	1	82.428	1
77.126	1	79.492	1	80.055	1
78.283	1	79.129	1	83.934	1
82.076	1	78.691	1	83.64	1
83.658	1	80.922	1	75.482	1
85.876	1	76.808	1	82.941	1
73.966	1	80.147	1	79.279	1
79.903	1	77.879	1	75.922	1
80.979	1	79.837	1	78.639	1
78.057	1	73.707	1	79.999	1
79.259	1	75.908	1	82.491	1
81.227	1	82.352	1	82.908	1
69.243	1	79.606	1	77.499	1
79.359	1	75.939	1	79.623	1
79.838	1	81.727	1	84.484	1
78.563	1	78.43	1	82.931	1
78.743	1	77.987	1	81.046	1
79.655	1	77.687	1	81.052	1
79.981	1	80.002	1	86.595	1
78.598	1	79.562	1	79.264	1
75.427	1	78.639	1	76.976	1
80.468	1	80.041	1	78.669	1
76.499	1	77.863	1	82.583	1
77.866	1	83.588	1	75.108	1
81.453	1	78.619	1	77.784	1
80.599	1	78.238	1	79.689	1
81.928	1	76.048	1	79.272	1
70.466	1	79.179	1	80.938	1
77.215	1	78.864	1	79.308	1
76.38	1	77.153	1	81.528	1
80.536	1	82.398	1	83.109	1
89.509	1	82.707	1	83.853	1
81.839	1	82.23	1	83.833	1
80.974	1	72.682	1	82.458	1
81.892	1	80.274	1	79.058	1
79.84	1	83.056	1	84.969	1
79.469	1	75.054	1	82.576	1
78.238	1	83.935	1	78.099	1
74.747	1	77.937	1	81.131	1
74.088	1	79.399	1	81.02	1
76.927	1	83.404	1	81.217	1
77.215	1	76.065	1	78.135	1
80.856	1	77.048	1	85.37	1
83.485	1	86.17	1	83.344	1
76.282	1	82.953	1	83.099	1
79.732	1	77.929	1	81.473	1
81.731	1	82.645	1	80.821	1
83.144	1	80.241	1	78.671	1
79.36	1	79.731	1	84.624	1
77.466	1	79.183	1	79.474	1
80.584	1	79.105	1	84.196	1
78.559	1	82.966	1	82.232	1
73.425	1	82.838	1	79.722	1
80.189	1	80.621	1	79.914	1
81.959	1	79.88	1	80.595	1
75.132	1	76.127	1	82.75	1
76.643	1	77.166	1	81.989	1
83.92	1	86.775	1	82.355	1
78.665	1	79.006	1	80.488	1
80.429	1	75.767	1	79.447	1
74.965	1	79.675	1	79.694	1
82.982	1	80.737	1	79.144	1
83.519	1	82.104	1	79.091	1
76.234	1	69.683	1	81.399	1
80.05	1	79.483	1	83.609	1
78.808	1	81.114	1	78.058	1
78.452	1	79.888	1	79.671	1
83.176	1	78.707	1	85.119	1
75.364	1	77.976	1	80.891	1
77.963	1	77.976	1	78.164	1
79.817	1	79.778	1	78.631	1
80.198	1	82.505	1	78.764	1
75.837	1	83.346	1	73.634	1
71.708	1	78.908	1	77.58	1
79.621	1	80.651	1	81.397	1
79.084	1	77.285	1	77.633	1
77.327	1	84.535	1	80.223	1
83.195	1	80.26	1	84.704	1
81.803	1	73.948	1	84.965	1
80.477	1	83.097	1	80.065	1
80.878	1	79.962	1	81.59	1
80.133	1	80.834	1	76.921	1
83.049	1	78.965	1	75.094	1
78.302	1	75.343	1	78.241	1
77.445	1	79.303	1	82.706	1
80.134	1	80.98	1	77.925	1
79.702	1	79.067	1	81.074	1
79.066	1	81.655	1	77.44	1
83.283	1	80.641	1	84.09	1
81.736	1	82.584	1	79.743	1
84.243	1	81.463	1	83.234	1
79.313	1	81.064	1	73.519	1
78.11	1	76.424	1	78.828	1
82.878	1	80.696	1	79.596	1
83.207	1	74.627	1	82.377	1
81.267	1	78.914	1	79.46	1
84.665	1	79.349	1	80.776	1
78.721	1	78.877	1	77.81	1
79.977	1	81.547	1	84.904	1
77.907	1	80.489	1	85.918	1
73.598	1	79.741	1	78.548	1
75.551	1	82.513	1	77.986	1
79.316	1	82.529	1	79.947	1
81.806	1	81.126	1	78.377	1
79.395	1	79.872	1	81.006	1
79.144	1	78.618	1	75.457	1
77.203	1	78.89	1	77.994	1
82.199	1	78.304	1	77.404	1
77.042	1	78.45	1	77.364	1
79.742	1	77.394	1	79.863	1
80.875	1	77.802	1	83.169	1
76.548	1	83.969	1	79.617	1
76.74	1	77.462	1	82.515	1
76.485	1	78.495	1	81.193	1
78.79	1	81.579	1	75.137	1
71.189	1	80.57	1	75.44	1
81.549	1	80.845	1	81.032	1
77.56	1	82.076	1	80.512	1
81.192	1	77.335	1	79.179	1
81.426	1	78.009	1	80.406	1
80.892	1	81.496	1	81.938	1
79.646	1	77.877	1	81.721	1
82.312	1	76.531	1	78.505	1
80.094	1	77.651	1	79.61	1
78.23	1	79.906	1	79.945	1
76.09	1	76.689	1	80.798	1
77.156	1	81.201	1	76.55	1
84.113	1	76.795	1	79.02	1
86.944	1	83.763	1	77.527	1
79.03	1	75.724	1	78.062	1
78.687	1	79.618	1	81.727	1
77.906	1	80.725	1	78.482	1
80.11	1	80.377	1	81.989	1
75.898	1	79.562	1	76.188	1
74.613	1	79.347	1	80.986	1
76.458	1	75.066	1	81.149	1
77.323	1	78.415	1	78.709	1
71.649	1	76.297	1	83.237	1
72.538	1	79.322	1	83.801	1
79.184	1	77.187	1	81.765	1
77.611	1	81.689	1	79.287	1
76.844	1	84.038	1	76.822	1
81.119	1	77.691	1	77.506	1
82.254	1	82.581	1	77.581	1
74.189	1	79.21	1	83.753	1
74.787	1	83.331	1	84.457	1
77.874	1	80.124	1	78.909	1
79.609	1	83.392	1	82.766	1
81.91	1	82.549	1	82.383	1
79.241	1	80.886	1	77.963	1
74.791	1	77.14	1	79.05	1
77.61	1	79.317	1	75.783	1
83.972	1	79.115	1	79.743	1
78.567	1	77.239	1	81.018	1
74.968	1	78.978	1	75.53	1
77.54	1	80.688	1	76.383	1
78.07	1	78.021	1	79.342	1
79.556	1	79.536	1	80.63	1
77.615	1	76.584	1	79.988	1
81.97	1	80.931	1	81.545	1
78.418	1	79.64	1	81.767	1
77.294	1	78.888	1	83.588	1
80.491	1	79.58	1	80.917	1
76.775	1	76.698	1	82.395	1
82.726	1	80.136	1	82.85	1
80.74	1	79.801	1	89.751	1
77.789	1	80.218	1	81.89	1
71.483	1	78.305	1	77.317	1
79.054	1	83.726	1	85.051	1
79.778	1	77.867	1	80.812	1
85.169	1	79.457	1	78.808	1
79.634	1	81.148	1	76.446	1
81.15	1	80.743	1	81.099	1
73.855	1	80.417	1	81.367	1
77.332	1	79.146	1	79.031	1
77.228	1	78.165	1	80.316	1
82.9	1	80.296	1	83.265	1
84.576	1	78.865	1	77.72	1
74.927	1	77.867	1	75.503	1
78.833	1	79.678	1	85.058	1
81.688	1	77.656	1	86.508	1
80.15	1	81.644	1	83.904	1
79.673	1	77.859	1	78.095	1
82.954	1	80.83	1	78.471	1
83.197	1	79.27	1	83.085	1
79.692	1	76.396	1	82.463	1
79.089	1	79.659	1	74.257	1
78.491	1	83.931	1	87.881	1
77.385	1	79.391	1	77.987	1
84.441	1	86.068	1	79.785	1
67.853	1	74.321	1	81.988	1
82.648	1	75.975	1	74.221	1
75.573	1	81.932	1	76.383	1
80.08	1	76.253	1	81.296	1
81.789	1	78.411	1	78.643	1
75.711	1	79.603	1	82.839	1
83.623	1	77.993	1	82.712	1
81.503	1	76.868	1	79.106	1
78.77	1	79.669	1	80.951	1
80.805	1	76.339	1	76.853	1
78.823	1	85.414	1	78.719	1
69.479	1	75.837	1	80.138	1
80.768	1	80.024	1	77.98	1
77.631	1	76.9	1	78.739	1
75.86	1	77.573	1	80.423	1
79.078	1	79.786	1	76.513	1
78.516	1	81.159	1	81.01	1
80.858	1	78.785	1	75.535	1
78.857	1	82.892	1	75.51	1
79.274	1	79.452	1	83.266	1
80.824	1	80.366	1	82.741	1
78.56	1	78.952	1	76.087	1
80.743	1	80.001	1	85.149	1
81.215	1	78.479	1	79.77	1
76.976	1	78.113	1	79.826	1
79.139	1	79.25	1	85.387	1
82.755	1	80.623	1	82.399	1
82.096	1	74.843	1	76.869	1
81.874	1	79.923	1	83.001	1
80.169	1	76.853	1	81.328	1
78.405	1	77.806	1	82.386	1
82.27	1	73.555	1	83.772	1
75.477	1	78.46	1	80.595	1
78.64	1	77.821	1	77.312	1
80.546	1	78.959	1	80.313	1
80.969	1	76.942	1	85.319	1
76.97	1	76.183	1	79.967	1
77.556	1	82.873	1	76.556	1
78.065	1	78.755	1	79.976	1
78.622	1	78.814	1	81.267	1
82.114	1	79.901	1	84.17	1
78.334	1	88.118	1	80.926	1
77.252	1	75.994	1	76.9	1
71.168	1	77.518	1	80.691	1
77.364	1	81.4	1	83.543	1
76.373	1	78.843	1	82.444	1
75.459	1	85.139	1	78.418	1
77.904	1	81.243	1	86.5	1
75.613	1	77.037	1	82.956	1
79.809	1	77.01	1	83.103	1
79.33	1	74.737	1	74.298	1
83.7	1	79.012	1	76.276	1
77.118	1	80.653	1	79.952	1
83.459	1	80.773	1	78.698	1
82.84	1	79.829	1	83.252	1
76.823	1	80.586	1	81.927	1
78.134	1	75.111	1	81.021	1
79.811	1	76.838	1	81.164	1
74.03	1	82.62	1	82.217	1
74.503	1	85.224	1	81.825	1
81.502	1	79.184	1	74.198	1
80.381	1	80.301	1	85.81	1
80.109	1	79.266	1	74.93	1
81.812	1	79.882	1	83.396	1
81.27	1	78.728	1	78.844	1
81.114	1	75.537	1	75.611	1
82.336	1	78.986	1	80.055	1
75.814	1	80.67	1	79.552	1
80.034	1	80.392	1	85.346	1
80.82	1	77.291	1	80.294	1
81.055	1	80.959	1	78.735	1
75.743	1	80.507	1	77.803	1
76.57	1	81.086	1	84.551	1
76.286	1	78.762	1	82.434	1
76.907	1	81.337	1	81.859	1
78.558	1	76.414	1	78.391	1
78.226	1	84.127	1	83.638	1
82.507	1	79.116	1	72.156	1
78.411	1	80.157	1	82.722	1
78.195	1	79.091	1	84.261	1
86.904	1	77.54	1	84.241	1
83.238	1	77.928	1	80.761	1
82.621	1	79.734	1	87.661	1
78.173	1	76.263	1	83.238	1
85.93	1	78.012	1	78.542	1
75.728	1	76.257	1	75.047	1
80.717	1	77.001	1	80.726	1
77.026	1	82.263	1	81.689	1
79.35	1	84.913	1	80.006	1
77.506	1	82.861	1	84.427	1
83.05	1	78.702	1	76.346	1
77.135	1	74.32	1	76.488	1
75.955	1	78.713	1	79.853	1
77.297	1	83.072	1	80.842	1
81.124	1	78.335	1	79.815	1
79.658	1	74.318	1	79.343	1
77.038	1	79.063	1	80.242	1
76.718	1	78.783	1	80.598	1
84.707	1	76.624	1	81.325	1
77.648	1	83.162	1	82.045	1
80.254	1	81.348	1	74.625	1
80.603	1	81.06	1	81.375	1
78.684	1	79.454	1	83.473	1
77.533	1	76.523	1	79.117	1
82.801	1	81.21	1	79.516	1
82.554	1	78.732	1	81.934	1
80.548	1	76.222	1	85.748	1
74.121	1	81.605	1	80.99	1
80.767	1	82.121	1	81.568	1
82.786	1	77.454	1	77.501	1
78.521	1	80.043	1	77.917	1
74.131	1	76.578	1	84.917	1
77.697	1	86.608	1	79.907	1
81.927	1	78.969	1	80.027	1
77.872	1	82.76	1	82.15	1
82.178	1	80.26	1	79.263	1
74.597	1	80.411	1	81.066	1
77.747	1	80.976	1	75.02	1
80.743	1	79.339	1	79.055	1
86.858	1	77.304	1	84.588	1
76.727	1	79.824	1	81.667	1
80.878	1	80.687	1	81.039	1
83.812	1	78.532	1	78.074	1
77.095	1	81.733	1	80.746	1
81.916	1	74.76	1	77.768	1
81.595	1	77.315	1	83.075	1
81.057	1	78.618	1	80.857	1
76.456	1	77.218	1	82.607	1
77.621	1	81.796	1	82.436	1
88.946	1	74.896	1	84.945	1
76.657	1	79.569	1	77.5	1
80.151	1	85.36	1	79.685	1
78.509	1	79.473	1	80.537	1
81.903	1	79.153	1	84.353	1
74.894	1	80.238	1	76.251	1
81.011	1	80.609	1	79.906	1
84.801	1	76.75	1	77.237	1
80.497	1	79.803	1	79.515	1
77.933	1	78.958	1	80.775	1
84.733	1	79.918	1	82.378	1
70.613	1	79.836	1	74.403	1
81.511	1	74.561	1	82.408	1
76.754	1	82.625	1	83.0	1
79.139	1	76.44	1	83.901	1
80.755	1	84.584	1	81.334	1
79.133	1	73.788	1	83.878	1
81.17	1	83.303	1	74.533	1
76.77	1	88.443	1	84.308	1
79.646	1	79.3	1	80.47	1
82.38	1	79.369	1	81.408	1
78.977	1	81.882	1	79.313	1
79.811	1	80.797	1	81.51	1
78.334	1	80.757	1	76.695	1
82.754	1	76.077	1	83.591	1
78.851	1	83.353	1	84.858	1
79.188	1	76.513	1	81.093	1
78.332	1	75.594	1	72.407	1
82.236	1	78.689	1	79.884	1
79.919	1	80.204	1	75.184	1
75.481	1	80.557	1	80.223	1
71.472	1	79.988	1	82.581	1
82.671	1	79.541	1	82.064	1
72.983	1	84.968	1	82.218	1
78.792	1	75.65	1	76.068	1
85.162	1	78.861	1	78.715	1
78.751	1	83.094	1	77.537	1
78.181	1	82.43	1	81.427	1
77.361	1	80.171	1	73.118	1
81.466	1	79.894	1	78.651	1
80.335	1	77.638	1	81.832	1
79.453	1	80.578	1	82.095	1
79.156	1	80.184	1	77.254	1
79.023	1	74.403	1	79.232	1
75.511	2	77.173	2	81.453	2
81.676	2	80.003	2	72.111	2
73.92	2	75.543	2	80.278	2
82.854	2	81.191	2	83.533	2
77.081	2	80.383	2	79.928	2
74.165	2	84.111	2	83.1	2
74.384	2	81.594	2	82.981	2
73.653	2	80.418	2	75.615	2
78.592	2	79.973	2	81.873	2
76.644	2	75.038	2	78.835	2
74.076	2	79.778	2	80.229	2
78.658	2	75.733	2	78.827	2
78.267	2	77.095	2	83.413	2
77.329	2	81.299	2	75.897	2
74.791	2	78.773	2	74.913	2
83.447	2	74.669	2	79.543	2
74.525	2	79.581	2	78.178	2
79.527	2	71.562	2	79.549	2
74.02	2	78.694	2	79.056	2
81.462	2	79.844	2	78.162	2
79.241	2	83.964	2	82.577	2
77.378	2	80.649	2	78.36	2
78.267	2	76.577	2	77.085	2
75.803	2	82.331	2	81.38	2
77.285	2	77.445	2	79.446	2
85.138	2	78.497	2	79.41	2
74.152	2	77.868	2	78.43	2
70.939	2	84.972	2	77.964	2
81.666	2	78.003	2	78.104	2
77.775	2	75.11	2	79.888	2
77.053	2	80.17	2	79.896	2
80.649	2	80.245	2	82.509	2
76.895	2	80.425	2	82.813	2
78.118	2	78.665	2	81.658	2
76.531	2	81.28	2	82.65	2
78.607	2	77.709	2	81.593	2
80.666	2	78.324	2	75.026	2
77.073	2	77.487	2	81.835	2
77.514	2	73.018	2	80.678	2
79.796	2	82.34	2	82.841	2
73.565	2	80.03	2	81.057	2
79.817	2	76.656	2	81.798	2
76.915	2	78.718	2	74.689	2
82.528	2	81.16	2	80.508	2
79.267	2	73.887	2	79.314	2
78.555	2	78.573	2	77.018	2
79.919	2	76.99	2	79.904	2
81.623	2	85.355	2	82.029	2
79.781	2	75.853	2	83.808	2
83.116	2	82.507	2	81.76	2
71.42	2	82.184	2	78.286	2
75.014	2	79.261	2	82.026	2
78.779	2	78.056	2	80.42	2
84.733	2	77.091	2	80.621	2
80.5	2	76.975	2	74.392	2
80.431	2	77.326	2	75.243	2
77.603	2	80.123	2	74.613	2
80.918	2	74.052	2	79.081	2
76.591	2	78.065	2	82.659	2
79.072	2	80.45	2	82.823	2
80.754	2	82.126	2	79.37	2
78.427	2	79.716	2	79.602	2
76.843	2	77.179	2	77.411	2
80.686	2	74.251	2	78.91	2
73.626	2	79.413	2	77.853	2
75.61	2	79.344	2	79.392	2
78.348	2	77.957	2	79.427	2
79.294	2	81.191	2	79.186	2
70.73	2	86.642	2	80.132	2
80.862	2	74.965	2	78.46	2
78.974	2	75.55	2	80.237	2
78.344	2	80.085	2	81.469	2
73.52	2	80.184	2	72.395	2
79.122	2	77.096	2	83.15	2
80.93	2	75.779	2	79.751	2
78.37	2	79.515	2	80.903	2
78.415	2	77.438	2	80.066	2
79.824	2	73.687	2	81.741	2
79.147	2	81.834	2	81.414	2
72.997	2	79.786	2	84.762	2
80.972	2	76.052	2	78.682	2
75.767	2	81.701	2	84.014	2
79.295	2	76.981	2	78.382	2
79.969	2	78.495	2	80.588	2
77.388	2	79.798	2	80.791	2
76.032	2	70.9	2	74.672	2
80.421	2	71.822	2	79.739	2
81.308	2	79.421	2	82.3	2
79.371	2	78.654	2	79.225	2
77.1	2	78.545	2	76.796	2
77.558	2	84.259	2	76.84	2
78.158	2	78.578	2	80.594	2
79.056	2	87.402	2	80.836	2
76.216	2	79.608	2	82.63	2
76.514	2	81.09	2	82.833	2
75.697	2	77.608	2	74.946	2
78.601	2	78.407	2	81.64	2
80.074	2	76.599	2	80.53	2
78.624	2	81.082	2	79.369	2
80.624	2	78.46	2	80.903	2
76.317	2	80.299	2	77.485	2
80.798	2	77.254	2	77.602	2
79.114	2	82.066	2	79.681	2
73.026	2	79.818	2	78.978	2
80.705	2	81.919	2	79.451	2
79.105	2	79.686	2	77.055	2
86.98	2	82.532	2	78.119	2
74.649	2	79.501	2	78.704	2
77.94	2	77.629	2	80.753	2
79.417	2	79.597	2	78.344	2
79.805	2	80.833	2	79.269	2
86.872	2	77.011	2	82.569	2
79.268	2	78.326	2	79.189	2
77.011	2	82.431	2	69.556	2
76.99	2	77.766	2	78.044	2
79.97	2	81.322	2	74.604	2
78.515	2	82.381	2	81.694	2
78.402	2	79.216	2	83.999	2
75.751	2	77.912	2	73.376	2
76.342	2	77.95	2	79.602	2
82.489	2	84.86	2	81.263	2
75.662	2	75.798	2	74.758	2
82.356	2	72.413	2	81.409	2
77.038	2	79.415	2	78.546	2
80.438	2	81.187	2	78.999	2
77.752	2	79.053	2	83.582	2
81.821	2	80.485	2	81.148	2
78.774	2	76.584	2	81.301	2
78.689	2	80.283	2	80.555	2
79.082	2	79.25	2	80.901	2
80.879	2	77.281	2	80.733	2
74.988	2	81.821	2	79.468	2
78.437	2	75.543	2	79.805	2
78.274	2	77.5	2	79.581	2
77.95	2	79.145	2	79.508	2
85.578	2	76.954	2	81.297	2
75.221	2	84.898	2	76.134	2
72.756	2	79.483	2	78.272	2
76.458	2	84.362	2	84.759	2
79.061	2	87.838	2	81.026	2
76.389	2	78.559	2	75.794	2
73.182	2	72.547	2	80.081	2
75.018	2	85.929	2	79.804	2
76.361	2	78.134	2	82.765	2
75.713	2	82.755	2	82.525	2
76.774	2	87.263	2	79.246	2
80.847	2	75.683	2	76.649	2
81.622	2	82.08	2	88.969	2
79.358	2	79.764	2	79.11	2
74.965	2	74.261	2	77.832	2
81.861	2	77.767	2	82.415	2
74.549	2	71.676	2	78.445	2
75.106	2	81.821	2	79.4	2
78.984	2	79.94	2	79.163	2
79.484	2	76.141	2	79.607	2
76.244	2	82.705	2	76.955	2
74.091	2	81.955	2	80.808	2
80.008	2	78.125	2	81.04	2
79.01	2	80.187	2	75.004	2
80.238	2	78.356	2	81.023	2
76.522	2	83.95	2	74.017	2
76.091	2	77.092	2	84.348	2
80.16	2	81.039	2	81.814	2
77.302	2	72.572	2	80.153	2
77.326	2	77.644	2	78.817	2
78.978	2	74.372	2	85.632	2
75.238	2	73.984	2	77.761	2
81.829	2	79.674	2	81.833	2
84.211	2	83.306	2	75.535	2
84.491	2	80.838	2	81.912	2
72.274	2	77.212	2	82.086	2
85.483	2	74.062	2	80.037	2
80.197	2	79.832	2	78.547	2
74.934	2	78.626	2	80.011	2
81.063	2	71.574	2	77.535	2
79.289	2	77.581	2	79.974	2
78.532	2	81.724	2	77.098	2
80.014	2	83.907	2	77.941	2
79.493	2	74.909	2	76.966	2
82.208	2	75.587	2	78.775	2
79.982	2	74.717	2	77.523	2
77.003	2	79.633	2	78.487	2
74.559	2	81.019	2	82.153	2
73.149	2	77.351	2	81.325	2
73.983	2	80.218	2	77.075	2
71.853	2	80.526	2	81.362	2
74.752	2	74.489	2	77.697	2
80.699	2	80.387	2	80.534	2
78.44	2	79.827	2	80.666	2
74.943	2	78.565	2	79.846	2
81.637	2	74.752	2	80.915	2
82.795	2	77.458	2	79.765	2
83.397	2	77.173	2	82.228	2
78.739	2	78.151	2	77.475	2
79.684	2	75.226	2	78.615	2
74.19	2	79.933	2	75.361	2
77.225	2	81.971	2	82.195	2
77.52	2	79.674	2	77.13	2
81.481	2	80.412	2	83.898	2
74.137	2	75.866	2	73.418	2
81.67	2	78.402	2	75.825	2
78.11	2	74.161	2	81.023	2
77.213	2	84.402	2	83.635	2
76.635	2	79.062	2	81.104	2
74.566	2	70.585	2	78.466	2
82.796	2	77.236	2	74.653	2
78.367	2	78.238	2	82.109	2
79.524	2	76.285	2	84.326	2
85.45	2	78.699	2	77.857	2
78.538	2	75.949	2	78.391	2
78.656	2	83.281	2	78.641	2
81.137	2	78.312	2	80.646	2
80.683	2	76.453	2	81.38	2
83.609	2	77.919	2	77.823	2
80.957	2	74.024	2	81.215	2
77.522	2	77.363	2	79.011	2
78.688	2	78.066	2	82.821	2
76.904	2	72.335	2	78.708	2
79.679	2	79.02	2	80.134	2
81.018	2	77.761	2	83.475	2
78.373	2	77.168	2	83.148	2
75.348	2	78.013	2	79.13	2
75.838	2	87.197	2	79.138	2
77.834	2	81.745	2	76.019	2
77.741	2	80.814	2	79.582	2
80.59	2	80.172	2	76.084	2
75.894	2	81.381	2	80.962	2
80.099	2	82.457	2	78.227	2
78.186	2	82.236	2	76.749	2
79.117	2	80.634	2	78.498	2
76.734	2	80.506	2	79.221	2
78.686	2	80.724	2	77.579	2
74.176	2	82.199	2	83.576	2
78.172	2	81.184	2	81.449	2
75.138	2	80.986	2	78.709	2
78.776	2	77.611	2	77.292	2
77.9	2	74.896	2	82.302	2
83.959	2	76.274	2	77.019	2
73.603	2	76.017	2	75.215	2
79.534	2	82.418	2	79.436	2
79.686	2	78.663	2	85.361	2
76.623	2	79.789	2	78.798	2
76.577	2	69.031	2	81.915	2
76.66	2	77.819	2	78.833	2
73.957	2	76.604	2	78.456	2
77.07	2	77.146	2	81.59	2
80.607	2	83.233	2	74.952	2
77.128	2	80.2	2	73.102	2
73.367	2	79.2	2	78.779	2
68.248	2	80.311	2	81.344	2
75.589	2	78.063	2	74.683	2
80.278	2	78.584	2	82.656	2
78.819	2	76.511	2	80.77	2
80.559	2	76.736	2	80.52	2
83.65	2	80.8	2	81.409	2
76.839	2	76.658	2	82.446	2
77.41	2	78.928	2	77.43	2
79.857	2	72.821	2	79.273	2
76.015	2	77.638	2	78.24	2
78.71	2	73.199	2	81.474	2
74.416	2	79.71	2	79.918	2
73.196	2	78.915	2	73.387	2
82.509	2	81.711	2	83.923	2
71.088	2	80.894	2	82.501	2
79.346	2	82.198	2	80.32	2
76.208	2	82.37	2	77.879	2
76.874	2	79.962	2	76.357	2
81.794	2	80.455	2	82.413	2
77.473	2	77.393	2	76.359	2
85.301	2	80.748	2	73.916	2
76.864	2	81.508	2	76.13	2
75.941	2	79.034	2	72.934	2
79.651	2	79.978	2	80.993	2
77.169	2	76.593	2	72.528	2
86.05	2	76.009	2	78.015	2
85.417	2	85.235	2	76.435	2
76.639	2	79.652	2	80.389	2
80.823	2	77.317	2	79.615	2
78.852	2	77.112	2	75.666	2
79.581	2	80.556	2	80.162	2
79.75	2	86.595	2	82.297	2
85.101	2	80.46	2	83.067	2
74.985	2	82.785	2	80.852	2
83.535	2	80.56	2	76.093	2
77.476	2	70.452	2	80.886	2
77.323	2	76.367	2	79.659	2
82.624	2	79.11	2	80.98	2
76.425	2	73.638	2	78.529	2
77.594	2	85.423	2	78.491	2
81.225	2	81.615	2	82.679	2
73.39	2	76.424	2	78.668	2
75.331	2	82.011	2	80.399	2
82.571	2	76.371	2	78.662	2
80.516	2	82.162	2	78.059	2
75.481	2	76.022	2	84.651	2
85.092	2	77.992	2	80.978	2
76.753	2	79.239	2	80.316	2
84.582	2	77.535	2	77.469	2
76.976	2	79.044	2	81.001	2
78.246	2	76.897	2	80.151	2
79.58	2	78.883	2	76.005	2
80.578	2	75.967	2	84.735	2
71.809	2	79.098	2	81.206	2
75.629	2	79.209	2	80.757	2
79.735	2	84.761	2	77.947	2
80.358	2	79.051	2	81.621	2
78.817	2	75.685	2	77.496	2
75.771	2	78.955	2	79.608	2
82.855	2	75.869	2	78.063	2
82.16	2	87.71	2	80.882	2
80.874	2	77.031	2	75.426	2
78.395	2	79.647	2	75.598	2
79.31	2	79.344	2	80.481	2
82.171	2	79.836	2	80.192	2
78.751	2	77.828	2	73.608	2
79.721	2	74.008	2	82.599	2
81.459	2	71.974	2	77.597	2
80.38	2	72.867	2	74.842	2
89.29	2	79.982	2	75.185	2
85.4	2	79.062	2	82.081	2
74.42	2	76.817	2	72.902	2
71.343	2	80.258	2	75.038	2
81.778	2	81.332	2	78.809	2
69.151	2	82.541	2	82.7	2
80.047	2	75.971	2	80.313	2
78.41	2	79.939	2	80.057	2
77.328	2	86.445	2	82.111	2
78.205	2	78.676	2	80.507	2
79.004	2	72.061	2	77.511	2
78.245	2	79.656	2	82.727	2
75.449	2	79.409	2	78.638	2
82.32	2	74.185	2	82.103	2
76.419	2	82.255	2	77.792	2
82.477	2	78.83	2	80.566	2
75.705	2	74.278	2	78.572	2
82.781	2	80.65	2	77.747	2
74.391	2	79.825	2	78.519	2
70.31	2	82.648	2	80.437	2
78.022	2	80.206	2	77.154	2
73.321	2	81.048	2	77.814	2
80.718	2	80.475	2	76.257	2
84.13	2	78.684	2	82.352	2
80.243	2	81.587	2	80.915	2
73.823	2	78.389	2	81.363	2
75.173	2	77.354	2	77.837	2
72.627	2	82.668	2	79.301	2
84.853	2	76.662	2	79.961	2
74.929	2	81.191	2	76.124	2
72.201	2	79.997	2	72.446	2
79.033	2	80.347	2	76.381	2
77.736	2	73.981	2	75.908	2
77.684	2	73.45	2	76.893	2
81.528	2	71.433	2	83.378	2
75.338	2	83.751	2	84.682	2
76.33	2	79.811	2	77.946	2
81.993	2	74.636	2	82.362	2
78.293	2	73.171	2	79.795	2
74.228	2	79.295	2	75.303	2
77.568	2	75.569	2	77.412	2
75.057	2	82.242	2	74.239	2
76.546	2	74.86	2	82.494	2
79.385	2	84.65	2	81.997	2
80.675	2	76.374	2	78.698	2
81.403	2	75.849	2	79.549	2
75.657	2	80.225	2	73.422	2
74.679	2	76.198	2	79.398	2
72.833	2	80.127	2	82.868	2
75.843	2	77.105	2	75.18	2
83.005	2	77.206	2	76.573	2
80.3	2	79.798	2	82.16	2
81.224	2	77.975	2	79.355	2
80.712	2	76.393	2	78.804	2
84.139	2	71.365	2	80.883	2
69.604	2	79.209	2	76.697	2
76.536	2	79.829	2	80.891	2
79.812	2	79.074	2	75.901	2
78.752	2	79.263	2	79.36	2
79.735	2	77.664	2	80.587	2
78.23	2	75.366	2	75.465	2
77.083	2	80.59	2	81.358	2
75.28	2	80.08	2	83.552	2
76.869	2	77.096	2	78.044	2
76.062	2	78.808	2	75.716	2
76.124	2	75.496	2	78.875	2
82.269	2	75.953	2	83.931	2
78.307	2	75.176	2	81.612	2
72.619	2	79.362	2	79.926	2
77.187	2	79.358	2	71.573	2
81.32	2	80.441	2	81.337	2
80.27	2	78.634	2	73.932	2
78.077	2	82.276	2	82.394	2
82.554	2	71.044	2	73.855	2
80.309	2	77.791	2	77.853	2
82.229	2	77.145	2	81.031	2
80.748	2	79.904	2	79.222	2
77.383	2	78.823	2	81.959	2
69.708	2	82.606	2	83.246	2
82.474	2	83.19	2	79.683	2
74.917	2	78.047	2	79.529	2
76.564	2	80.027	2	80.598	2
73.237	2	73.327	2	75.144	2
76.596	2	78.561	2	82.827	2
82.834	2	78.328	2	78.49	2
79.735	2	78.612	2	81.224	2
75.461	2	80.827	2	74.648	2
81.113	2	80.526	2	76.532	2
79.052	2	76.659	2	79.225	2
80.704	2	79.504	2	78.018	2
79.568	2	79.184	2	80.298	2
81.777	2	80.011	2	78.041	2
78.157	2	78.508	2	74.117	2
81.904	2	76.491	2	75.434	2
74.424	2	78.802	2	81.95	2
78.15	2	81.025	2	82.94	2
75.199	2	80.484	2	77.895	2
74.529	2	75.161	2	77.811	2
79.139	2	73.999	2	79.696	2
78.531	2	70.555	2	79.941	2
78.16	2	77.614	2	69.912	2
82.466	2	76.612	2	82.373	2
79.683	2	80.359	2	80.846	2
76.526	2	76.409	2	82.632	2
79.521	2	74.674	2	73.415	2
80.163	2	77.888	2	84.268	2
83.635	2	79.794	2	80.117	2
77.176	2	79.726	2	84.054	2
80.391	2	80.455	2	80.821	2
83.213	2	78.569	2	80.818	2
78.974	2	80.374	2	79.094	2
76.285	2	77.81	2	84.16	2
76.859	2	80.662	2	78.504	2
80.3	2	86.007	2	78.252	2
77.491	2	84.535	2	81.687	2
77.425	2	77.162	2	80.409	2
77.95	2	80.608	2	76.849	2
76.18	2	80.765	2	75.949	2
77.43	2	72.632	2	82.248	2
81.252	2	79.123	2	81.231	2
72.212	2	76.045	2	70.435	2
78.089	2	77.213	2	82.892	2
87.301	2	81.306	2	77.09	2
75.358	2	81.786	2	76.263	2
79.858	2	78.44	2	76.682	2
80.882	2	79.358	2	72.505	2
81.161	2	73.569	2	83.488	2
80.049	2	79.916	2	79.498	2
70.82	2	77.28	2	82.915	2
82.664	2	74.698	2	80.643	2
77.141	2	77.889	2	82.959	2
72.892	2	77.723	2	79.245	2
83.026	2	81.245	2	82.676	2
78.43	2	71.663	2	78.04	2
74.565	2	77.214	2	76.331	2
75.208	2	78.524	2	75.191	2
78.037	2	80.767	2	77.928	2
78.36	2	74.813	2	80.351	2
76.59	2	79.478	2	80.664	2
77.171	2	79.243	2	82.196	2
81.091	2	75.416	2	80.734	2
71.183	2	80.655	2	82.63	2
79.259	2	79.544	2	80.831	2
80.576	2	80.1	2	78.226	2
75.985	2	74.449	2	75.129	2
79.621	2	75.826	2	78.563	2
75.823	2	74.052	2	81.516	2
80.566	2	75.67	2	81.044	2
77.165	2	82.014	2	78.237	2
80.219	2	77.815	2	80.418	2
79.132	2	74.535	2	78.752	2
85.595	2	78.241	2	79.757	2
81.632	2	78.718	2	79.903	2
77.943	2	74.606	2	71.814	2
82.619	2	82.101	2	80.748	2
81.278	2	74.493	2	80.405	2
79.84	2	79.522	2	79.485	2
78.0	2	82.194	2	80.747	2
75.769	2	75.409	2	75.92	2
79.022	2	90.744	2	80.112	2
74.286	2	80.066	2	81.136	2
81.96	2	76.691	2	75.772	2
83.213	2	76.381	2	83.367	2
81.783	2	78.976	2	78.872	2
81.148	2	81.293	2	82.111	2
76.887	2	73.836	2	85.664	2
76.378	2	76.875	2	82.412	2
80.854	2	79.859	2	77.726	2
73.906	2	75.973	2	71.941	2
77.086	2	78.135	2	75.859	2
76.471	2	81.256	2	81.237	2
77.907	2	77.806	2	77.089	2
79.433	2	72.336	2	79.749	2
83.314	2	81.885	2	78.099	2
74.237	2	77.754	2	76.88	2
73.644	2	78.952	2	77.386	2
78.374	2	82.859	2	80.959	2
82.909	2	73.546	2	80.034	2
76.56	2	75.876	2	78.332	2
80.736	2	81.312	2	74.262	2
80.264	2	73.965	2	82.269	2
78.38	2	82.96	2	81.335	2
81.213	2	79.263	2	75.491	2
86.652	2	80.408	2	83.664	2
79.337	2	74.836	2	80.275	2
79.04	2	79.648	2	80.27	2
80.069	2	78.327	2	79.729	2
80.284	2	78.078	2	77.806	2
75.463	2	78.304	2	81.489	2
75.997	2	79.118	2	75.458	2
79.42	2	76.404	2	77.413	2
78.739	2	82.426	2	82.045	2
76.47	2	81.513	2	80.553	2
85.319	2	77.55	2	77.721	2
76.648	2	83.243	2	81.047	2
76.329	2	80.0	2	84.081	2
78.446	2	77.021	2	79.545	2
73.638	2	77.766	2	77.208	2
76.931	2	82.15	2	82.758	2
76.908	2	81.077	2	81.981	2
78.692	2	77.849	2	80.453	2
77.44	2	72.633	2	78.316	2
79.802	2	78.333	2	83.076	2
77.304	2	78.632	2	72.469	2
79.757	2	83.154	2	71.512	2
83.883	2	78.733	2	74.548	2
74.51	2	75.852	2	84.648	2
77.722	2	79.967	2	85.644	2
73.675	2	75.462	2	73.865	2
77.749	2	78.503	2	78.676	2
78.423	2	79.94	2	82.119	2
80.231	2	80.713	2	78.338	2
79.052	2	76.82	2	77.114	2
75.262	2	80.033	2	79.467	2
81.732	2	77.848	2	81.653	2
78.325	2	82.94	2	82.622	2
76.356	2	70.452	2	84.826	2
78.083	2	77.665	2	82.559	2
84.709	2	75.922	2	81.389	2
81.567	2	78.325	2	79.294	2
78.933	2	79.206	2	77.693	2
72.745	2	78.425	2	82.078	2
77.847	2	79.321	2	79.446	2
75.766	2	78.739	2	79.522	2
81.994	2	84.727	2	78.844	2
78.688	2	77.41	2	78.043	2
86.039	2	80.421	2	81.239	2
79.966	2	80.257	2	79.116	2
75.025	2	82.537	2	77.131	2
71.317	2	79.93	2	78.743	2
75.535	2	84.1	2	82.962	2
79.266	2	75.567	2	76.906	2
80.814	2	79.572	2	80.955	2
76.038	2	77.501	2	74.167	2
81.183	2	73.752	2	81.362	2
77.388	2	75.828	2	82.686	2
79.481	2	79.317	2	75.148	2
79.46	2	81.62	2	73.887	2
79.747	2	76.594	2	81.94	2
81.919	2	79.118	2	79.17	2
77.957	2	81.027	2	81.297	2
76.294	2	77.402	2	77.774	2
77.676	2	79.807	2	81.766	2
78.172	2	81.697	2	83.427	2
79.522	2	76.703	2	83.877	2
77.05	2	77.543	2	81.044	2
71.785	2	77.488	2	76.938	2
84.138	2	78.916	2	81.095	2
76.251	2	81.878	2	85.728	2
77.451	2	81.067	2	77.768	2
79.737	2	81.513	2	82.776	2
76.946	2	77.879	2	84.055	2
77.112	2	77.501	2	80.557	2
76.659	2	77.335	2	82.23	2
83.375	2	82.894	2	75.09	2
78.014	2	84.844	2	75.638	2
80.562	2	80.883	2	80.631	2
79.774	2	74.769	2	79.084	2
74.345	2	82.126	2	79.674	2
83.461	2	78.617	2	80.783	2
77.363	2	78.065	2	76.538	2
79.91	2	77.795	2	82.479	2
82.456	2	80.644	2	83.258	2
83.641	2	80.119	2	78.882	2
82.854	2	84.222	2	79.062	2
79.512	2	79.735	2	81.15	2
81.139	2	81.323	2	75.937	2
77.96	2	76.297	2	78.166	2
79.049	2	80.075	2	82.636	2
77.973	2	81.51	2	76.723	2
82.379	2	83.838	2	81.063	2
79.01	2	71.9	2	80.19	2
72.265	2	80.44	2	77.99	2
79.328	2	80.216	2	83.329	2
78.47	2	83.941	2	81.513	2
77.265	2	81.565	2	83.168	2
80.908	2	80.599	2	81.745	2
79.11	2	80.888	2	81.773	2
81.735	2	78.686	2	77.74	2
78.063	2	79.545	2	78.743	2
84.055	2	77.684	2	72.272	2
76.203	2	70.192	2	76.032	2
80.504	2	76.542	2	82.513	2
78.234	2	76.478	2	74.682	2
81.426	2	80.014	2	80.646	2
78.992	2	82.356	2	80.684	2
78.493	2	81.393	2	87.012	2
75.9	2	83.395	2	75.186	2
77.306	2	81.159	2	76.039	2
82.536	2	73.233	2	78.693	2
77.478	2	73.587	2	82.871	2
79.841	2	82.989	2	77.566	2
81.085	2	77.9	2	78.384	2
78.816	2	79.973	2	80.749	2
81.962	2	81.079	2	86.0	2
80.426	2	79.431	2	80.304	2
85.941	2	81.25	2	79.773	2
79.334	2	75.9	2	81.469	2
79.348	2	75.022	2	75.388	2
83.55	2	77.664	2	83.625	2
75.658	2	81.115	2	74.164	2
76.817	2	77.749	2	78.175	2
76.862	2	79.475	2	73.675	2
82.529	2	81.365	2	82.668	2
80.554	2	81.523	2	77.015	2
78.329	2	78.364	2	80.74	2
69.34	2	77.448	2	81.044	2
77.212	2	77.72	2	79.436	2
79.496	2	76.712	2	78.085	2
78.505	2	79.105	2	81.521	2
81.07	2	77.97	2	79.479	2
75.65	2	77.801	2	84.996	2
79.119	2	81.361	2	81.152	2
80.298	2	84.586	2	79.844	2
79.843	2	81.519	2	83.764	2
74.116	2	80.482	2	75.816	2
78.7	2	74.949	2	83.763	2
76.196	2	80.022	2	80.871	2
82.359	2	81.207	2	82.135	2
76.854	2	75.596	2	80.326	2
78.589	2	80.581	2	82.506	2
78.697	2	78.179	2	82.425	2
79.617	2	78.019	2	80.261	2
80.704	2	83.219	2	73.724	2
85.604	2	72.166	2	82.011	2
72.447	2	80.553	2	78.953	2
78.189	2	79.981	2	73.887	2
83.151	2	80.8	2	78.639	2
76.036	2	71.609	2	78.287	2
72.79	2	78.637	2	83.002	2
79.151	2	78.874	2	83.06	2
74.431	2	75.714	2	75.321	2
77.577	2	75.535	2	81.761	2
77.817	2	82.958	2	83.862	2
79.803	2	75.356	2	78.371	2
78.879	2	74.997	2	81.046	2
76.595	2	80.393	2	81.21	2
79.716	2	79.867	2	85.32	2
74.064	2	79.014	2	83.67	2
74.466	2	78.213	2	73.838	2
78.202	2	82.492	2	78.499	2
78.125	2	78.918	2	81.03	2
78.27	2	79.747	2	74.955	2
80.302	2	79.133	2	76.149	2
81.138	2	75.04	2	77.499	2
81.528	2	77.115	2	78.469	2
73.852	2	79.317	2	81.103	2
77.442	2	78.726	2	79.471	2
77.701	2	77.699	2	84.465	2
75.306	2	80.139	2	79.243	2
88.859	2	80.607	2	82.89	2
77.534	2	77.237	2	83.346	2
75.094	2	71.011	2	79.569	2
81.747	2	80.688	2	79.383	2
76.766	2	81.435	2	81.954	2
79.605	2	79.12	2	82.413	2
76.816	2	77.045	2	78.429	2
73.45	2	74.66	2	80.967	2
70.892	2	80.477	2	78.658	2
78.296	2	82.266	2	79.393	2
80.677	2	78.163	2	76.922	2
78.651	2	77.319	2	84.566	2
79.572	2	86.602	2	73.201	2
74.968	2	82.359	2	82.946	2
77.508	2	79.007	2	80.973	2
79.555	2	79.043	2	79.831	2
77.942	2	79.551	2	82.386	2
79.496	2	80.025	2	82.703	2
77.178	2	75.583	2	80.995	2
81.372	2	79.516	2	78.166	2
77.056	2	81.152	2	82.386	2
74.254	2	82.838	2	80.553	2
71.036	2	74.394	2	81.98	2
79.994	2	82.433	2	80.362	2
77.569	2	74.974	2	81.763	2
80.775	2	76.901	2	81.831	2
83.654	2	87.327	2	77.115	2
78.309	2	78.458	2	80.488	2
81.25	2	73.46	2	82.86	2
76.295	2	78.21	2	83.3	2
81.676	2	80.88	2	78.816	2
86.186	2	80.633	2	81.181	2
78.47	2	72.751	2	75.556	2
75.675	2	74.256	2	82.972	2
80.535	2	78.104	2	76.092	2
80.258	2	78.546	2	79.831	2
80.987	2	79.679	2	82.341	2
76.297	2	77.077	2	82.31	2
77.016	2	79.567	2	73.844	2
77.072	2	75.679	2	80.942	2
82.481	2	81.952	2	78.526	2
79.927	2	79.379	2	76.534	2
72.128	2	80.924	2	80.616	2
75.186	2	77.536	2	81.237	2
82.502	2	76.276	2	75.265	2
79.701	2	81.455	2	81.523	2
79.84	2	79.016	2	85.013	2
80.735	2	80.059	2	83.848	2
79.145	2	82.022	2	81.232	2
82.985	2	80.661	2	82.424	2
78.895	2	80.981	2	75.025	2
78.567	2	79.246	2	74.701	2
77.213	2	81.365	2	80.58	2
79.43	2	81.426	2	77.883	2
81.55	2	77.711	2	78.329	2
79.436	2	77.723	2	86.744	2
80.376	2	78.255	2	79.242	2
80.557	2	82.813	2	82.36	2
81.602	2	82.3	2	80.076	2
81.416	2	77.756	2	80.439	2
79.726	2	80.533	2	73.357	2
77.71	2	77.671	2	80.216	2
77.659	2	77.278	2	81.525	2
79.442	2	76.015	2	81.633	2
81.534	2	79.596	2	81.668	2
81.924	2	76.993	2	80.922	2
80.213	2	77.446	2	76.95	2
77.542	2	77.377	2	79.755	2
78.182	2	78.973	2	81.174	2
72.303	2	75.362	2	76.226	2
77.039	2	85.193	2	77.427	2
78.717	2	82.67	2	78.917	2
80.716	2	80.037	2	75.794	2
77.44	2	77.139	2	79.532	2
80.897	2	78.059	2	75.301	2
77.751	2	79.031	2	73.46	2
83.597	2	78.026	2	75.618	2
73.248	2	78.45	2	76.488	2
78.801	2	75.128	2	81.189	2
79.227	2	77.397	2	82.326	2
76.988	2	83.831	2	73.245	2
76.89	2	78.455	2	80.996	2
72.783	2	82.188	2	78.022	2
75.634	2	80.31	2	75.137	2
71.053	2	78.996	2	80.175	2
77.037	2	78.813	2	78.272	2
74.159	2	77.531	2	80.512	2
77.936	2	76.788	2	78.886	2
83.684	2	78.575	2	73.451	2
79.535	2	78.341	2	81.195	2
80.239	2	78.03	2	79.677	2
79.005	2	75.718	2	79.541	2
79.416	2	78.873	2	82.734	2
76.937	2	79.207	2	77.108	2
76.906	2	76.621	2	78.959	2
81.864	2	82.48	2	79.903	2
79.756	2	75.845	2	80.31	2
87.783	2	80.218	2	82.619	2
79.429	2	76.297	2	78.883	2
76.794	2	78.675	2	82.52	2
80.511	2	82.332	2	79.659	2
80.533	2	82.116	2	80.772	2
79.034	2	76.723	2	72.778	2
74.073	2	75.967	2	80.122	2
74.843	2	75.514	2	81.302	2
78.258	2	80.199	2	74.775	2
77.307	2	74.237	2	78.273	2
72.127	2	78.758	2	81.825	2
77.461	2	75.266	2	82.5	2
76.478	2	76.132	2	84.46	2
79.116	2	84.318	2	76.664	2
78.724	2	75.1	2	77.349	2
82.122	2	82.965	2	77.285	2
73.365	2	79.887	2	82.799	2
73.472	2	81.015	2	84.018	2
78.571	2	82.598	2	75.81	2
80.003	2	82.377	2	83.082	2
78.715	2	81.265	2	82.383	2
83.11	2	77.314	2	74.839	2
73.467	2	81.189	2	75.143	2
78.427	2	81.264	2	73.98	2
82.882	2	79.514	2	80.822	2
78.976	2	76.138	2	79.416	2
77.301	2	80.654	2	81.112	2
73.682	2	83.661	2	78.545	2
74.259	2	78.311	2	81.4	2
78.22	2	77.024	2	78.202	2
77.615	2	79.937	2	81.602	2
78.844	2	81.469	2	78.766	2
76.607	2	75.615	2	82.855	2
77.828	2	78.621	2	82.626	2
78.564	2	80.692	2	79.622	2
76.071	2	74.458	2	80.599	2
80.389	2	78.488	2	82.692	2
80.193	2	81.017	2	90.207	2
79.58	2	83.548	2	77.889	2
78.493	2	76.172	2	78.524	2
75.599	2	85.005	2	82.608	2
79.363	2	79.102	2	79.194	2
75.233	2	79.597	2	79.243	2
78.8	2	80.606	2	74.393	2
75.964	2	82.427	2	82.817	2
74.789	2	80.984	2	76.086	2
74.46	2	81.24	2	80.688	2
82.648	2	76.438	2	80.459	2
77.167	2	80.56	2	86.005	2
81.912	2	78.026	2	75.966	2
73.864	2	81.683	2	76.231	2
75.876	2	78.996	2	84.901	2
78.788	2	76.971	2	81.85	2
83.91	2	78.12	2	83.003	2
83.88	2	74.156	2	80.531	2
79.333	2	79.889	2	75.202	2
83.885	2	75.963	2	83.085	2
79.545	2	74.318	2	80.743	2
79.357	2	81.169	2	74.4	2
82.413	2	84.07	2	89.359	2
79.681	2	81.478	2	80.782	2
81.756	2	87.979	2	78.475	2
73.6	2	75.256	2	79.283	2
83.192	2	78.164	2	74.673	2
76.244	2	83.553	2	75.942	2
77.789	2	76.524	2	80.105	2
80.718	2	78.411	2	77.481	2
77.075	2	79.32	2	82.686	2
81.113	2	79.358	2	80.442	2
77.933	2	75.721	2	73.039	2
75.239	2	79.932	2	81.964	2
79.493	2	77.963	2	78.131	2
79.221	2	81.359	2	77.219	2
75.034	2	74.423	2	79.195	2
81.843	2	79.888	2	75.633	2
74.953	2	78.155	2	75.417	2
79.61	2	79.082	2	79.053	2
76.276	2	81.602	2	75.332	2
76.94	2	80.204	2	78.917	2
80.858	2	79.764	2	78.087	2
80.367	2	86.282	2	79.625	2
75.26	2	77.523	2	83.557	2
80.539	2	82.781	2	81.033	2
78.291	2	78.68	2	76.588	2
82.642	2	80.133	2	84.266	2
76.792	2	78.479	2	82.067	2
77.924	2	78.729	2	79.826	2
78.591	2	76.85	2	80.495	2
83.017	2	82.18	2	80.765	2
83.559	2	77.7	2	76.179	2
79.344	2	81.112	2	83.5	2
79.207	2	79.856	2	80.156	2
77.813	2	76.865	2	87.654	2
81.852	2	79.887	2	80.684	2
75.957	2	77.89	2	81.215	2
79.351	2	76.595	2	75.218	2
79.721	2	78.959	2	83.124	2
78.828	2	79.175	2	87.168	2
75.679	2	74.82	2	75.438	2
74.915	2	78.867	2	75.257	2
78.001	2	77.785	2	80.131	2
78.622	2	82.902	2	79.433	2
80.26	2	74.533	2	83.461	2
79.682	2	88.951	2	79.721	2
79.026	2	76.692	2	75.444	2
73.138	2	79.722	2	79.263	2
76.288	2	79.452	2	80.658	2
78.224	2	81.639	2	83.375	2
75.763	2	84.31	2	77.371	2
78.745	2	80.68	2	80.484	2
79.221	2	78.516	2	83.294	2
76.304	2	79.38	2	78.691	2
79.467	2	75.477	2	74.138	2
81.992	2	80.0	2	78.149	2
77.255	2	80.51	2	79.194	2
85.246	2	76.722	2	75.091	2
78.615	2	81.043	2	82.32	2
78.664	2	81.008	2	80.812	2
80.115	2	76.482	2	82.054	2
80.095	2	73.149	2	77.77	2
75.924	2	81.129	2	79.655	2
74.911	2	84.111	2	76.795	2
79.058	2	80.146	2	74.198	2
79.47	2	76.588	2	84.63	2
79.297	2	81.058	2	73.188	2
84.017	2	78.621	2	82.352	2
83.273	2	76.527	2	80.061	2
80.568	2	75.268	2	75.529	2
77.664	2	78.048	2	78.512	2
80.717	2	81.5	2	80.275	2
71.283	2	77.328	2	84.188	2
76.907	2	78.963	2	79.947	2
80.396	2	79.157	2	79.605	2
78.236	2	84.719	2	77.655	2
80.503	2	80.659	2	83.32	2
76.005	2	76.277	2	78.446	2
74.622	2	77.174	2	79.114	2
79.25	2	74.834	2	78.391	2
77.959	2	82.698	2	80.01	2
83.571	2	81.373	2	74.093	2
78.411	2	83.799	2	85.024	2
79.184	2	79.617	2	82.318	2
86.5	2	76.161	2	83.567	2
81.073	2	75.762	2	78.287	2
77.836	2	80.708	2	87.661	2
77.763	2	77.078	2	83.074	2
79.347	2	75.939	2	79.07	2
76.275	2	75.03	2	76.325	2
80.438	2	77.901	2	82.325	2
77.409	2	82.118	2	82.461	2
81.826	2	81.449	2	78.722	2
76.386	2	82.73	2	84.254	2
79.655	2	76.595	2	75.205	2
82.422	2	74.057	2	76.334	2
74.614	2	81.349	2	78.307	2
76.222	2	81.098	2	83.056	2
79.123	2	79.829	2	79.966	2
77.496	2	81.925	2	80.126	2
75.561	2	78.652	2	80.861	2
76.175	2	82.015	2	79.572	2
81.489	2	79.082	2	80.867	2
77.912	2	81.239	2	80.902	2
73.764	2	80.507	2	76.427	2
81.001	2	81.854	2	83.187	2
78.952	2	81.635	2	74.623	2
76.883	2	80.093	2	79.884	2
76.932	2	82.281	2	81.741	2
80.572	2	78.184	2	81.118	2
77.785	2	79.68	2	87.315	2
75.481	2	79.749	2	79.9	2
77.046	2	80.49	2	83.776	2
84.597	2	79.715	2	76.966	2
82.275	2	80.593	2	73.762	2
73.607	2	76.062	2	78.87	2
79.876	2	85.67	2	83.165	2
79.208	2	79.614	2	79.716	2
76.24	2	79.536	2	80.659	2
78.001	2	79.014	2	78.106	2
74.186	2	81.96	2	79.829	2
79.827	2	77.812	2	76.73	2
74.523	2	79.339	2	80.03	2
86.454	2	77.171	2	83.276	2
79.552	2	78.832	2	80.337	2
78.731	2	84.59	2	80.558	2
81.775	2	73.346	2	78.566	2
76.961	2	71.708	2	81.225	2
78.041	2	74.074	2	79.628	2
78.516	2	77.446	2	71.665	2
82.442	2	77.813	2	76.149	2
74.565	2	78.437	2	79.524	2
71.036	2	76.424	2	84.363	2
86.989	2	74.754	2	86.854	2
82.812	2	79.037	2	76.545	2
79.758	2	78.153	2	77.554	2
79.949	2	78.09	2	81.16	2
82.171	2	78.623	2	82.061	2
74.241	2	84.372	2	79.757	2
77.63	2	78.937	2	80.52	2
78.261	2	83.275	2	76.921	2
81.136	2	79.529	2	81.07	2
76.022	2	73.935	2	82.587	2
83.803	2	75.508	2	83.227	2
71.845	2	79.148	2	73.118	2
83.971	2	76.695	2	79.978	2
76.207	2	78.465	2	82.678	2
78.468	2	76.307	2	80.568	2
84.065	2	84.584	2	83.344	2
78.732	2	76.736	2	84.683	2
78.359	2	83.717	2	73.737	2
74.486	2	86.222	2	85.75	2
75.577	2	79.162	2	79.207	2
80.329	2	79.788	2	69.708	2
79.727	2	83.424	2	79.902	2
78.4	2	78.681	2	82.636	2
80.852	2	79.287	2	82.317	2
83.299	2	74.868	2	85.052	2
81.806	2	82.68	2	83.274	2
74.128	2	75.987	2	77.895	2
79.684	2	74.506	2	72.091	2
79.852	2	72.038	2	81.112	2
79.515	2	81.02	2	75.512	2
75.969	2	76.882	2	81.324	2
75.206	2	82.334	2	82.422	2
81.868	2	80.012	2	78.58	2
73.67	2	86.812	2	80.81	2
76.022	2	75.237	2	72.555	2
85.577	2	79.151	2	79.591	2
78.33	2	82.695	2	75.922	2
79.12	2	79.439	2	79.688	2
73.401	2	73.33	2	71.597	2
77.911	2	81.945	2	78.651	2
81.233	2	79.382	2	79.539	2
79.851	2	79.606	2	79.655	2
75.755	2	79.742	2	79.429	2
[truncated: 98,001 more rows]
