# Supplementary material for: Prediction of m6A and m5C at single-molecule resolution reveals a transcriptome-wide co-occurrence of RNA modifications
Source: Nat Commun. 2024 May 9;15:3899. doi: 10.1038/s41467-024-47953-7 (PMC11082244; doi:10.1038/s41467-024-47953-7)
Supplement: Supplementary file 16 — Source Data [file 41467_2024_47953_MOESM16_ESM.zip › source_data_2024_04_07/Supplementary_Figure_19_c.csv]

m6A	events	Unmod	events	m1A	events
60.325	1	63.837	1	63.23	1
61.238	1	63.855	1	61.913	1
57.532	1	63.506	1	63.476	1
61.843	1	66.597	1	66.951	1
60.99	1	64.668	1	61.123	1
64.443	1	64.547	1	62.174	1
61.192	1	60.27	1	63.152	1
61.02	1	63.686	1	61.769	1
60.194	1	64.411	1	62.305	1
72.568	1	62.893	1	62.506	1
64.368	1	63.58	1	62.176	1
56.732	1	66.977	1	60.514	1
60.986	1	62.703	1	62.769	1
64.38	1	63.826	1	62.728	1
60.855	1	62.639	1	60.869	1
62.08	1	62.064	1	61.58	1
61.485	1	62.492	1	62.76	1
61.095	1	65.126	1	59.931	1
62.445	1	63.494	1	65.901	1
60.616	1	64.92	1	61.867	1
61.519	1	62.516	1	61.783	1
59.784	1	63.077	1	63.395	1
61.805	1	66.241	1	62.587	1
61.071	1	62.481	1	62.558	1
57.739	1	63.092	1	67.07	1
63.042	1	63.774	1	58.548	1
64.701	1	64.089	1	61.102	1
55.609	1	63.034	1	63.384	1
61.755	1	60.176	1	61.84	1
63.038	1	63.094	1	60.598	1
61.503	1	62.05	1	62.008	1
63.104	1	61.354	1	61.882	1
63.324	1	60.403	1	65.447	1
65.931	1	63.545	1	62.646	1
63.92	1	60.964	1	63.268	1
60.764	1	63.931	1	60.074	1
60.89	1	62.054	1	63.866	1
61.122	1	62.793	1	61.545	1
64.433	1	61.176	1	63.952	1
60.706	1	62.19	1	61.915	1
59.866	1	60.088	1	66.884	1
64.831	1	63.329	1	59.956	1
65.593	1	67.922	1	65.691	1
61.094	1	62.652	1	62.9	1
60.544	1	63.334	1	62.59	1
65.338	1	66.071	1	59.916	1
59.947	1	63.3	1	65.579	1
62.717	1	61.548	1	64.465	1
59.94	1	60.45	1	62.826	1
60.046	1	65.918	1	63.841	1
63.751	1	60.245	1	64.572	1
65.518	1	65.349	1	63.541	1
63.461	1	59.346	1	63.74	1
64.322	1	60.784	1	61.684	1
64.401	1	62.734	1	59.797	1
62.443	1	64.976	1	60.733	1
61.393	1	65.681	1	61.302	1
58.483	1	64.374	1	63.175	1
63.435	1	63.683	1	61.955	1
59.367	1	65.585	1	60.496	1
62.711	1	58.886	1	64.04	1
60.97	1	64.381	1	62.967	1
59.663	1	63.405	1	63.06	1
62.944	1	62.998	1	62.275	1
61.693	1	63.61	1	58.519	1
61.414	1	59.34	1	61.099	1
68.407	1	59.74	1	62.04	1
60.606	1	59.979	1	62.245	1
61.158	1	62.296	1	64.229	1
65.293	1	61.975	1	59.797	1
61.445	1	62.006	1	64.515	1
65.145	1	63.605	1	59.726	1
62.874	1	63.906	1	63.994	1
60.584	1	64.169	1	60.308	1
61.283	1	62.71	1	64.374	1
60.301	1	64.058	1	62.738	1
60.482	1	63.798	1	64.49	1
61.567	1	63.621	1	60.992	1
59.351	1	63.458	1	63.238	1
64.027	1	61.68	1	66.106	1
61.651	1	62.142	1	62.415	1
61.26	1	63.71	1	60.067	1
61.496	1	63.015	1	64.771	1
60.479	1	63.91	1	62.531	1
61.713	1	62.873	1	61.635	1
62.533	1	60.407	1	60.602	1
61.726	1	67.036	1	61.968	1
60.05	1	62.67	1	62.219	1
60.049	1	64.021	1	62.825	1
61.442	1	66.613	1	62.595	1
59.42	1	65.676	1	65.575	1
60.487	1	63.099	1	63.473	1
60.941	1	65.126	1	63.446	1
61.974	1	66.066	1	67.677	1
59.835	1	63.808	1	61.798	1
62.796	1	63.584	1	61.439	1
63.928	1	60.987	1	62.99	1
61.515	1	64.467	1	61.133	1
62.578	1	62.81	1	62.939	1
59.272	1	59.841	1	62.58	1
62.411	1	64.323	1	61.21	1
63.476	1	62.236	1	63.456	1
59.538	1	64.659	1	62.122	1
67.127	1	64.871	1	65.862	1
64.087	1	65.021	1	61.066	1
65.657	1	61.762	1	62.293	1
59.623	1	64.433	1	64.387	1
62.233	1	63.826	1	58.135	1
61.939	1	61.614	1	63.623	1
61.556	1	63.186	1	62.137	1
64.962	1	63.077	1	61.706	1
63.966	1	66.014	1	61.603	1
63.34	1	63.014	1	63.583	1
59.977	1	63.473	1	61.532	1
61.711	1	63.688	1	65.435	1
61.385	1	62.614	1	61.109	1
62.096	1	60.788	1	61.824	1
60.917	1	63.759	1	63.64	1
59.171	1	65.674	1	61.943	1
58.289	1	64.529	1	64.392	1
61.677	1	62.66	1	59.903	1
61.514	1	59.172	1	60.311	1
62.396	1	60.925	1	64.601	1
64.361	1	63.042	1	63.421	1
60.706	1	63.873	1	65.55	1
62.006	1	64.191	1	65.358	1
65.206	1	64.125	1	60.458	1
63.81	1	62.955	1	63.974	1
60.02	1	63.743	1	66.955	1
63.221	1	63.065	1	61.529	1
61.959	1	63.572	1	62.402	1
59.337	1	63.145	1	64.086	1
61.153	1	64.655	1	64.586	1
62.777	1	66.097	1	60.977	1
62.35	1	63.286	1	62.635	1
63.269	1	64.188	1	64.485	1
60.653	1	63.443	1	62.134	1
63.694	1	65.944	1	62.639	1
60.705	1	63.947	1	63.695	1
66.195	1	65.929	1	65.323	1
59.862	1	63.128	1	60.749	1
63.421	1	64.285	1	56.812	1
62.787	1	61.817	1	66.757	1
60.391	1	62.221	1	63.146	1
64.556	1	65.202	1	61.744	1
59.298	1	64.304	1	62.744	1
62.12	1	63.571	1	66.991	1
62.648	1	64.247	1	63.557	1
61.334	1	63.235	1	62.033	1
59.798	1	63.514	1	61.027	1
63.836	1	62.345	1	57.946	1
61.313	1	61.854	1	62.928	1
62.034	1	64.001	1	60.624	1
62.105	1	60.746	1	62.45	1
61.821	1	63.737	1	63.183	1
61.23	1	63.559	1	58.939	1
61.786	1	65.045	1	63.159	1
61.5	1	61.86	1	61.609	1
62.728	1	62.324	1	63.329	1
62.165	1	60.945	1	61.439	1
62.604	1	63.939	1	64.22	1
62.065	1	66.009	1	61.073	1
62.287	1	62.373	1	62.012	1
60.079	1	61.84	1	63.731	1
61.421	1	63.855	1	62.471	1
61.93	1	63.938	1	68.235	1
61.826	1	64.165	1	65.701	1
63.381	1	63.455	1	62.679	1
64.752	1	64.889	1	63.38	1
62.377	1	66.968	1	65.169	1
59.324	1	63.097	1	62.866	1
61.582	1	60.85	1	62.645	1
62.37	1	62.079	1	61.152	1
60.384	1	57.456	1	60.338	1
63.445	1	63.052	1	61.214	1
60.024	1	60.656	1	63.986	1
64.428	1	62.64	1	62.4	1
64.154	1	62.812	1	62.859	1
63.301	1	62.403	1	64.233	1
60.272	1	65.245	1	64.885	1
61.263	1	61.393	1	64.53	1
61.366	1	64.415	1	60.746	1
58.678	1	61.887	1	62.658	1
58.108	1	64.278	1	60.745	1
61.173	1	64.381	1	63.446	1
63.725	1	62.051	1	62.949	1
60.555	1	61.804	1	60.503	1
60.904	1	63.441	1	62.874	1
64.183	1	61.497	1	65.202	1
64.821	1	63.116	1	62.484	1
61.191	1	66.768	1	63.432	1
59.748	1	63.045	1	60.726	1
62.251	1	62.868	1	60.723	1
59.427	1	62.728	1	65.013	1
61.047	1	65.238	1	61.778	1
62.536	1	61.899	1	63.324	1
66.339	1	63.38	1	59.025	1
65.768	1	64.183	1	62.222	1
62.171	1	63.082	1	62.045	1
62.835	1	62.899	1	63.004	1
60.018	1	63.374	1	63.439	1
63.255	1	63.869	1	62.356	1
61.685	1	61.246	1	64.165	1
63.024	1	63.402	1	61.027	1
59.561	1	63.127	1	63.014	1
61.98	1	62.085	1	62.172	1
69.954	1	63.557	1	62.489	1
60.612	1	61.656	1	61.972	1
61.384	1	65.497	1	62.171	1
63.184	1	63.894	1	61.569	1
61.885	1	62.775	1	62.132	1
62.065	1	63.214	1	61.324	1
64.618	1	63.06	1	60.281	1
60.191	1	63.68	1	62.916	1
61.406	1	64.551	1	60.739	1
64.201	1	63.487	1	60.284	1
66.386	1	62.879	1	63.147	1
58.493	1	63.078	1	64.937	1
67.816	1	62.97	1	62.35	1
62.192	1	64.707	1	64.189	1
61.299	1	65.266	1	65.151	1
59.894	1	63.709	1	65.801	1
62.377	1	62.388	1	64.358	1
59.706	1	64.296	1	62.459	1
60.837	1	64.144	1	62.699	1
59.01	1	64.313	1	64.736	1
60.324	1	64.407	1	63.015	1
61.916	1	64.418	1	63.445	1
58.946	1	58.6	1	64.589	1
59.946	1	65.557	1	65.838	1
62.038	1	60.203	1	62.668	1
61.094	1	61.736	1	61.004	1
61.909	1	64.205	1	62.587	1
62.976	1	63.104	1	62.321	1
59.129	1	63.76	1	61.438	1
61.01	1	62.155	1	61.325	1
59.762	1	63.783	1	61.169	1
62.86	1	65.204	1	66.999	1
59.677	1	62.389	1	61.21	1
62.822	1	63.392	1	62.607	1
58.124	1	63.211	1	63.557	1
59.878	1	63.33	1	60.362	1
59.455	1	63.566	1	63.477	1
63.352	1	61.572	1	62.372	1
62.327	1	62.468	1	62.23	1
59.441	1	63.942	1	65.711	1
63.968	1	63.096	1	64.295	1
59.724	1	63.646	1	63.077	1
63.648	1	62.97	1	62.345	1
59.348	1	61.377	1	62.939	1
60.807	1	63.782	1	60.936	1
63.019	1	63.64	1	64.39	1
64.935	1	60.075	1	60.818	1
65.482	1	61.966	1	60.779	1
61.004	1	63.497	1	61.009	1
60.533	1	62.409	1	63.695	1
63.224	1	65.631	1	64.719	1
62.71	1	62.013	1	65.605	1
60.408	1	62.706	1	62.787	1
63.002	1	61.94	1	62.432	1
58.707	1	62.25	1	61.594	1
63.167	1	64.502	1	63.578	1
58.475	1	64.485	1	64.183	1
61.686	1	63.028	1	61.184	1
64.241	1	62.664	1	61.312	1
61.65	1	60.386	1	65.026	1
61.369	1	63.607	1	62.143	1
59.079	1	61.837	1	62.206	1
59.344	1	62.925	1	61.51	1
63.545	1	60.43	1	61.316	1
67.584	1	62.677	1	65.594	1
63.934	1	63.535	1	62.957	1
60.884	1	61.624	1	60.85	1
62.431	1	61.322	1	61.898	1
61.561	1	62.802	1	68.738	1
61.983	1	64.852	1	62.97	1
62.698	1	64.007	1	62.452	1
61.764	1	63.742	1	62.506	1
58.971	1	64.479	1	63.18	1
62.548	1	60.892	1	63.689	1
59.696	1	62.185	1	67.279	1
62.275	1	64.389	1	63.166	1
62.484	1	65.259	1	62.409	1
60.873	1	62.736	1	61.623	1
61.684	1	63.776	1	63.001	1
65.9	1	63.089	1	62.864	1
63.135	1	63.658	1	61.416	1
61.432	1	61.897	1	62.561	1
61.469	1	63.763	1	68.467	1
58.772	1	63.27	1	61.063	1
62.248	1	65.153	1	62.756	1
63.487	1	63.285	1	60.329	1
60.48	1	63.634	1	63.887	1
61.703	1	61.75	1	64.462	1
63.019	1	61.894	1	63.54	1
61.225	1	62.014	1	63.552	1
60.212	1	64.992	1	62.558	1
62.153	1	62.98	1	59.922	1
60.289	1	66.516	1	63.913	1
64.688	1	66.485	1	60.625	1
62.616	1	63.428	1	62.752	1
60.604	1	62.282	1	61.448	1
61.386	1	63.208	1	63.449	1
65.556	1	64.37	1	62.027	1
64.442	1	59.822	1	57.148	1
66.428	1	62.697	1	61.586	1
63.146	1	64.756	1	65.794	1
58.573	1	61.431	1	64.616	1
63.82	1	64.236	1	63.273	1
60.482	1	63.008	1	60.629	1
61.011	1	60.527	1	61.191	1
60.719	1	62.486	1	62.626	1
62.493	1	60.323	1	63.762	1
61.101	1	63.596	1	61.793	1
62.653	1	64.458	1	64.612	1
61.104	1	61.902	1	60.51	1
62.388	1	61.921	1	64.151	1
62.263	1	63.788	1	59.659	1
63.816	1	63.458	1	61.827	1
58.265	1	63.835	1	63.116	1
61.822	1	64.179	1	62.561	1
62.75	1	67.737	1	61.483	1
62.757	1	63.622	1	63.006	1
63.733	1	64.292	1	60.961	1
62.372	1	62.768	1	66.247	1
63.136	1	63.019	1	65.405	1
61.246	1	62.77	1	62.823	1
61.896	1	61.663	1	60.242	1
64.128	1	61.065	1	60.266	1
61.63	1	64.432	1	63.186	1
59.103	1	65.528	1	63.446	1
59.896	1	60.397	1	65.892	1
61.034	1	60.655	1	62.715	1
60.339	1	65.548	1	62.297	1
60.915	1	69.074	1	64.903	1
64.274	1	61.834	1	63.461	1
63.566	1	62.827	1	64.153	1
60.603	1	62.276	1	61.311	1
58.578	1	63.009	1	60.828	1
58.292	1	64.669	1	64.421	1
61.221	1	64.505	1	61.792	1
62.413	1	65.179	1	60.089	1
60.78	1	65.175	1	63.349	1
63.222	1	63.909	1	60.414	1
61.957	1	63.328	1	62.854	1
61.53	1	67.924	1	61.437	1
61.149	1	64.195	1	63.878	1
62.408	1	64.006	1	63.186	1
59.019	1	65.455	1	59.984	1
59.622	1	63.423	1	66.424	1
65.175	1	61.91	1	61.705	1
60.35	1	64.161	1	61.473	1
60.987	1	63.2	1	60.809	1
62.997	1	65.327	1	61.973	1
60.82	1	62.372	1	62.507	1
61.354	1	61.269	1	64.899	1
64.651	1	62.59	1	63.033	1
59.886	1	60.73	1	61.398	1
62.948	1	59.225	1	61.566	1
60.231	1	62.88	1	63.056	1
63.825	1	63.147	1	63.812	1
61.451	1	63.562	1	65.395	1
64.363	1	61.795	1	63.923	1
61.392	1	65.674	1	61.006	1
56.909	1	64.139	1	61.602	1
62.995	1	64.454	1	60.959	1
61.42	1	63.165	1	62.634	1
59.975	1	60.533	1	63.224	1
61.447	1	65.876	1	60.154	1
66.318	1	60.206	1	63.191	1
62.921	1	62.8	1	61.824	1
59.694	1	60.76	1	63.565	1
62.107	1	63.843	1	60.012	1
65.367	1	63.052	1	61.57	1
58.1	1	63.085	1	62.956	1
60.245	1	64.061	1	61.772	1
61.646	1	63.436	1	65.114	1
62.056	1	65.402	1	59.949	1
62.94	1	61.791	1	62.119	1
61.816	1	64.142	1	63.423	1
62.273	1	62.329	1	63.808	1
69.15	1	65.166	1	63.757	1
59.613	1	60.505	1	63.364	1
62.919	1	62.977	1	63.204	1
64.827	1	61.03	1	62.105	1
59.579	1	63.935	1	62.731	1
61.799	1	62.706	1	65.186	1
59.051	1	68.299	1	62.978	1
62.981	1	63.183	1	61.939	1
62.35	1	64.254	1	62.648	1
62.238	1	62.49	1	61.766	1
59.494	1	64.92	1	62.764	1
62.466	1	64.453	1	61.325	1
60.567	1	63.852	1	62.719	1
59.799	1	61.208	1	62.671	1
62.802	1	63.32	1	63.37	1
61.338	1	60.419	1	61.392	1
66.546	1	63.531	1	62.991	1
60.704	1	62.727	1	65.231	1
61.579	1	63.312	1	62.147	1
62.28	1	63.993	1	62.117	1
62.457	1	60.361	1	63.736	1
62.202	1	61.473	1	62.257	1
61.545	1	63.765	1	61.699	1
60.852	1	61.634	1	63.528	1
58.902	1	63.464	1	62.588	1
60.759	1	62.256	1	62.94	1
62.567	1	61.547	1	64.023	1
60.986	1	61.707	1	63.184	1
63.621	1	63.317	1	60.408	1
60.799	1	62.549	1	65.158	1
58.426	1	63.859	1	61.425	1
62.047	1	66.111	1	60.495	1
59.522	1	60.546	1	64.467	1
59.075	1	62.628	1	63.777	1
61.641	1	63.432	1	60.91	1
62.145	1	63.71	1	64.031	1
61.466	1	63.888	1	61.949	1
61.481	1	64.535	1	63.072	1
61.932	1	61.313	1	61.002	1
61.605	1	63.716	1	61.75	1
63.473	1	65.4	1	62.388	1
59.991	1	63.476	1	65.546	1
61.889	1	63.673	1	62.82	1
61.835	1	64.126	1	62.335	1
60.019	1	66.631	1	65.198	1
60.066	1	66.804	1	60.808	1
62.415	1	63.723	1	62.854	1
59.992	1	62.793	1	58.844	1
61.29	1	64.601	1	63.418	1
61.188	1	64.834	1	60.174	1
60.945	1	66.103	1	63.473	1
62.307	1	62.011	1	61.821	1
65.212	1	63.988	1	63.722	1
63.641	1	63.283	1	63.632	1
63.115	1	63.482	1	60.85	1
63.666	1	65.132	1	62.958	1
59.499	1	63.22	1	63.746	1
60.513	1	61.357	1	61.06	1
61.315	1	60.647	1	60.052	1
63.812	1	63.455	1	61.07	1
59.088	1	64.996	1	60.169	1
59.093	1	62.356	1	61.173	1
71.278	1	61.689	1	64.452	1
59.657	1	61.218	1	59.64	1
61.644	1	64.113	1	62.452	1
58.085	1	64.225	1	62.158	1
59.944	1	65.184	1	63.512	1
61.05	1	62.766	1	61.856	1
63.131	1	63.032	1	61.826	1
60.114	1	62.667	1	66.746	1
62.152	1	62.905	1	62.356	1
59.772	1	64.637	1	63.759	1
58.983	1	64.76	1	61.534	1
63.503	1	63.984	1	66.302	1
59.014	1	63.765	1	61.694	1
61.322	1	63.321	1	61.837	1
62.371	1	62.668	1	62.059	1
58.442	1	63.811	1	65.08	1
59.056	1	62.035	1	64.093	1
61.266	1	64.426	1	64.587	1
60.145	1	60.856	1	62.543	1
62.376	1	61.342	1	63.177	1
61.682	1	62.096	1	58.332	1
62.098	1	64.482	1	61.835	1
60.789	1	63.114	1	67.571	1
61.841	1	61.021	1	60.599	1
63.311	1	65.16	1	64.586	1
62.011	1	64.057	1	62.617	1
60.492	1	63.235	1	64.553	1
60.947	1	64.056	1	62.188	1
60.172	1	63.846	1	62.223	1
59.483	1	62.768	1	62.107	1
65.847	1	60.579	1	62.95	1
61.569	1	64.407	1	62.311	1
64.607	1	62.392	1	65.569	1
62.44	1	61.217	1	62.415	1
60.538	1	61.265	1	61.489	1
60.012	1	63.766	1	60.016	1
61.717	1	61.364	1	62.547	1
61.716	1	61.917	1	61.754	1
60.851	1	62.9	1	61.45	1
58.618	1	63.702	1	66.603	1
62.637	1	63.392	1	64.244	1
59.552	1	64.469	1	61.405	1
61.503	1	62.347	1	60.744	1
62.017	1	65.22	1	62.494	1
61.597	1	65.067	1	63.716	1
62.883	1	64.127	1	62.479	1
64.81	1	62.36	1	63.652	1
62.259	1	62.236	1	62.182	1
63.422	1	64.856	1	65.769	1
62.178	1	61.763	1	64.86	1
59.982	1	60.816	1	65.077	1
59.925	1	64.326	1	63.14	1
58.071	1	63.183	1	57.734	1
60.882	1	65.511	1	63.23	1
60.671	1	62.887	1	63.02	1
60.771	1	61.032	1	63.019	1
64.798	1	64.612	1	61.622	1
63.315	1	61.645	1	61.559	1
61.884	1	63.044	1	66.342	1
59.956	1	62.32	1	61.652	1
63.164	1	63.917	1	64.251	1
60.231	1	62.58	1	63.391	1
60.272	1	61.282	1	62.386	1
60.185	1	61.034	1	66.68	1
59.482	1	65.547	1	61.376	1
61.344	1	63.533	1	64.445	1
63.638	1	61.479	1	64.127	1
62.387	1	62.306	1	62.836	1
62.242	1	62.912	1	61.857	1
61.512	1	63.302	1	59.976	1
62.158	1	66.364	1	62.154	1
60.139	1	63.881	1	63.258	1
61.386	1	64.488	1	62.249	1
60.306	1	60.998	1	61.807	1
62.544	1	63.411	1	61.97	1
63.188	1	60.473	1	63.93	1
61.87	1	60.362	1	65.212	1
60.758	1	62.392	1	60.544	1
63.818	1	60.248	1	61.599	1
58.969	1	63.573	1	66.457	1
61.685	1	64.686	1	65.636	1
55.47	1	61.529	1	62.792	1
61.45	1	60.722	1	64.904	1
60.142	1	61.753	1	67.425	1
64.134	1	63.227	1	61.569	1
62.177	1	63.869	1	61.091	1
61.962	1	63.527	1	60.115	1
62.276	1	61.434	1	60.838	1
59.83	1	60.387	1	60.864	1
61.528	1	62.422	1	61.682	1
60.638	1	64.727	1	65.708	1
56.956	1	61.094	1	62.444	1
58.076	1	63.072	1	60.719	1
61.26	1	64.308	1	60.965	1
59.512	1	62.785	1	60.897	1
62.288	1	61.815	1	64.034	1
62.537	1	62.556	1	64.927	1
61.624	1	65.155	1	61.857	1
61.137	1	64.673	1	62.568	1
65.176	1	65.239	1	63.04	1
65.811	1	65.106	1	61.882	1
62.218	1	63.313	1	60.727	1
62.668	1	62.151	1	61.678	1
61.314	1	62.184	1	63.249	1
58.92	1	63.462	1	65.625	1
67.884	1	61.472	1	61.05	1
64.625	1	62.246	1	63.82	1
62.49	1	65.044	1	61.996	1
62.797	1	64.176	1	64.623	1
64.807	1	67.823	1	63.732	1
67.997	1	62.708	1	62.431	1
60.908	1	61.162	1	61.529	1
62.961	1	63.505	1	60.876	1
60.909	1	61.794	1	61.846	1
60.256	1	63.292	1	65.679	1
58.985	1	68.092	1	63.664	1
62.421	1	64.308	1	59.093	1
59.777	1	65.051	1	60.726	1
60.052	1	63.563	1	60.494	1
62.335	1	61.848	1	62.614	1
66.715	1	65.179	1	62.143	1
61.385	1	66.295	1	63.427	1
64.773	1	62.537	1	62.892	1
66.965	1	64.152	1	64.786	1
57.122	1	62.504	1	61.87	1
65.208	1	62.544	1	63.671	1
59.329	1	63.411	1	63.292	1
64.175	1	65.31	1	62.469	1
60.095	1	62.745	1	66.228	1
61.087	1	64.692	1	63.601	1
64.013	1	62.843	1	64.793	1
60.286	1	63.571	1	65.715	1
66.816	1	64.399	1	63.047	1
61.872	1	63.168	1	62.051	1
64.76	1	62.234	1	60.688	1
65.016	1	63.006	1	63.588	1
62.225	1	61.298	1	64.01	1
62.687	1	65.913	1	60.776	1
63.14	1	62.864	1	59.987	1
61.085	1	62.033	1	59.305	1
62.556	1	62.419	1	63.42	1
58.578	1	61.974	1	60.887	1
63.468	1	61.247	1	62.557	1
57.955	1	62.074	1	62.052	1
63.394	1	61.915	1	62.735	1
60.364	1	62.123	1	62.329	1
59.247	1	61.747	1	64.206	1
60.749	1	63.979	1	61.779	1
62.645	1	62.715	1	62.018	1
62.906	1	62.583	1	62.057	1
63.523	1	63.009	1	62.907	1
60.88	1	62.707	1	63.005	1
61.365	1	62.662	1	62.344	1
63.296	1	64.408	1	62.656	1
60.936	1	64.985	1	62.894	1
58.752	1	64.447	1	65.024	1
62.78	1	63.76	1	63.488	1
60.662	1	62.47	1	65.113	1
60.538	1	62.312	1	60.775	1
63.294	1	64.73	1	63.204	1
61.749	1	63.343	1	63.083	1
61.112	1	61.441	1	65.623	1
61.678	1	62.773	1	63.544	1
62.086	1	63.691	1	63.034	1
61.389	1	62.156	1	62.534	1
59.591	1	62.903	1	63.178	1
62.691	1	64.689	1	64.214	1
59.686	1	68.184	1	62.821	1
63.867	1	62.758	1	59.229	1
62.935	1	63.108	1	62.272	1
67.927	1	62.14	1	63.215	1
65.824	1	63.78	1	63.354	1
62.902	1	65.434	1	64.19	1
62.197	1	64.977	1	69.026	1
63.923	1	63.705	1	60.768	1
63.104	1	63.324	1	62.051	1
61.685	1	60.425	1	62.698	1
59.187	1	61.523	1	62.892	1
60.505	1	62.32	1	63.159	1
61.308	1	62.595	1	62.217	1
63.306	1	63.509	1	62.309	1
63.319	1	61.509	1	63.536	1
65.04	1	63.356	1	62.577	1
60.855	1	66.647	1	61.843	1
59.735	1	62.15	1	62.31	1
63.408	1	62.706	1	61.33	1
57.583	1	63.843	1	67.428	1
61.841	1	63.136	1	63.984	1
61.852	1	63.177	1	61.149	1
60.98	1	62.898	1	62.895	1
60.186	1	64.109	1	60.488	1
57.027	1	63.56	1	62.612	1
62.813	1	64.217	1	67.258	1
63.397	1	64.397	1	63.548	1
58.39	1	60.856	1	61.434	1
63.201	1	61.082	1	61.148	1
62.454	1	63.061	1	61.774	1
65.474	1	63.879	1	60.992	1
61.601	1	60.796	1	66.789	1
62.378	1	60.947	1	60.616	1
58.012	1	64.517	1	64.205	1
62.88	1	64.646	1	62.287	1
62.033	1	63.927	1	62.311	1
61.813	1	64.835	1	63.55	1
62.0	1	65.345	1	61.402	1
64.893	1	65.549	1	63.042	1
65.595	1	62.811	1	64.156	1
61.065	1	61.469	1	64.05	1
60.559	1	62.094	1	60.857	1
62.808	1	62.912	1	62.575	1
66.288	1	58.754	1	60.881	1
62.084	1	63.469	1	61.289	1
66.873	1	61.474	1	66.897	1
60.174	1	64.167	1	60.283	1
59.27	1	62.855	1	63.074	1
63.466	1	65.346	1	65.447	1
63.24	1	66.173	1	62.111	1
60.5	1	63.605	1	64.589	1
63.368	1	64.389	1	66.924	1
65.914	1	63.369	1	62.824	1
63.754	1	64.606	1	63.587	1
60.853	1	63.185	1	64.857	1
63.83	1	63.887	1	59.93	1
61.63	1	63.64	1	64.998	1
61.518	1	63.859	1	57.668	1
63.792	1	63.515	1	62.17	1
70.34	1	63.279	1	63.346	1
61.311	1	63.789	1	64.682	1
62.205	1	63.325	1	63.297	1
62.604	1	63.073	1	60.724	1
60.331	1	64.303	1	62.838	1
62.6	1	59.828	1	62.654	1
60.947	1	63.608	1	61.069	1
58.17	1	62.7	1	64.387	1
61.967	1	62.311	1	63.744	1
61.324	1	63.543	1	63.654	1
61.354	1	64.769	1	62.971	1
61.888	1	62.518	1	63.93	1
62.138	1	64.208	1	67.029	1
63.831	1	61.884	1	61.714	1
61.89	1	63.867	1	63.519	1
63.4	1	61.978	1	61.835	1
62.133	1	62.904	1	62.432	1
62.46	1	63.57	1	62.87	1
61.666	1	63.678	1	62.602	1
61.099	1	63.196	1	61.979	1
61.774	1	62.642	1	63.558	1
62.895	1	60.98	1	62.485	1
63.528	1	63.809	1	63.978	1
61.622	1	60.009	1	59.841	1
61.979	1	62.769	1	63.022	1
58.201	1	63.208	1	61.428	1
60.716	1	62.786	1	63.147	1
61.487	1	63.822	1	61.085	1
61.391	1	61.961	1	62.329	1
63.52	1	68.641	1	62.479	1
62.294	1	62.242	1	63.393	1
59.383	1	65.821	1	60.662	1
61.236	1	61.877	1	62.735	1
63.355	1	60.742	1	64.513	1
59.935	1	60.863	1	63.164	1
60.087	1	61.599	1	62.115	1
61.268	1	61.14	1	62.512	1
60.648	1	64.702	1	58.766	1
62.332	1	61.975	1	61.912	1
62.04	1	64.393	1	62.764	1
61.885	1	60.766	1	65.927	1
57.915	1	62.896	1	64.478	1
63.015	1	62.382	1	61.585	1
67.835	1	62.579	1	64.002	1
60.344	1	64.698	1	61.429	1
62.869	1	62.473	1	61.352	1
61.44	1	62.712	1	61.715	1
63.638	1	61.912	1	61.731	1
62.561	1	64.331	1	61.927	1
63.16	1	64.731	1	61.454	1
63.478	1	62.729	1	62.489	1
61.823	1	61.022	1	62.21	1
61.073	1	61.29	1	61.215	1
59.397	1	61.159	1	62.338	1
60.602	1	62.488	1	58.454	1
60.045	1	64.537	1	60.682	1
61.241	1	63.79	1	62.698	1
59.574	1	61.811	1	62.359	1
61.443	1	64.666	1	64.102	1
63.129	1	68.7	1	61.679	1
59.133	1	64.753	1	61.236	1
60.888	1	63.692	1	65.873	1
62.321	1	64.119	1	63.208	1
60.209	1	63.205	1	60.792	1
60.276	1	63.205	1	62.233	1
60.016	1	63.032	1	62.734	1
63.628	1	60.801	1	63.308	1
63.382	1	62.056	1	64.953	1
62.1	1	64.475	1	61.389	1
61.602	1	63.022	1	64.293	1
60.899	1	66.39	1	64.847	1
58.483	1	62.59	1	61.733	1
60.806	1	62.954	1	59.64	1
59.828	1	64.484	1	63.124	1
59.887	1	60.378	1	61.39	1
60.106	1	62.173	1	65.234	1
66.343	1	61.962	1	62.128	1
60.053	1	64.874	1	62.691	1
60.754	1	63.627	1	64.679	1
58.678	1	61.679	1	64.699	1
61.543	1	64.203	1	61.011	1
63.74	1	64.071	1	61.029	1
60.856	1	60.799	1	63.311	1
63.107	1	63.072	1	61.3	1
61.196	1	64.873	1	60.345	1
60.285	1	62.674	1	62.589	1
60.124	1	59.211	1	60.319	1
61.345	1	64.918	1	64.705	1
62.338	1	62.266	1	62.072	1
62.044	1	65.969	1	64.251	1
60.322	1	62.065	1	62.753	1
62.2	1	63.933	1	61.854	1
60.551	1	64.891	1	61.481	1
61.881	1	65.201	1	62.972	1
62.379	1	63.084	1	64.93	1
61.904	1	63.295	1	62.738	1
62.278	1	64.78	1	62.798	1
59.34	1	60.605	1	68.666	1
71.981	1	63.639	1	64.153	1
65.133	1	64.526	1	61.511	1
61.982	1	65.116	1	62.608	1
62.386	1	62.689	1	61.464	1
60.985	1	64.705	1	63.802	1
62.786	1	64.873	1	63.512	1
62.196	1	60.409	1	63.97	1
62.477	1	64.751	1	67.491	1
61.658	1	62.923	1	63.602	1
64.677	1	63.906	1	61.263	1
62.585	1	62.313	1	62.411	1
59.988	1	62.783	1	61.995	1
59.066	1	63.486	1	64.444	1
62.913	1	60.887	1	61.815	1
62.377	1	64.684	1	61.552	1
59.732	1	66.177	1	61.53	1
62.526	1	63.917	1	62.088	1
65.156	1	63.97	1	61.309	1
62.457	1	61.216	1	62.087	1
61.286	1	63.937	1	62.83	1
58.543	1	63.681	1	63.425	1
61.701	1	62.149	1	63.143	1
63.119	1	64.316	1	62.591	1
62.957	1	63.406	1	65.412	1
62.6	1	64.386	1	63.08	1
60.688	1	63.126	1	61.782	1
62.235	1	61.821	1	65.651	1
61.371	1	61.071	1	61.905	1
63.628	1	64.986	1	62.542	1
58.777	1	64.274	1	62.726	1
58.882	1	64.964	1	63.512	1
61.965	1	63.907	1	63.42	1
61.021	1	62.163	1	62.618	1
62.628	1	61.667	1	62.958	1
60.898	1	62.156	1	63.004	1
59.395	1	64.502	1	64.082	1
61.208	1	61.573	1	62.938	1
61.54	1	64.64	1	64.742	1
59.829	1	62.52	1	64.218	1
59.673	1	64.747	1	64.693	1
60.566	1	63.262	1	62.724	1
62.144	1	61.298	1	61.999	1
61.33	1	62.614	1	63.305	1
63.059	1	67.752	1	61.223	1
63.644	1	64.563	1	67.177	1
60.678	1	63.813	1	65.362	1
63.751	1	62.652	1	62.28	1
66.766	1	62.246	1	62.423	1
63.203	1	63.489	1	61.566	1
61.591	1	63.262	1	63.039	1
64.198	1	64.334	1	62.774	1
62.948	1	63.88	1	62.137	1
61.297	1	65.512	1	64.798	1
61.863	1	65.228	1	64.269	1
60.834	1	62.887	1	60.486	1
61.617	1	64.73	1	63.034	1
62.783	1	65.191	1	62.705	1
61.112	1	66.544	1	66.37	1
63.676	1	61.339	1	66.264	1
64.08	1	61.243	1	60.612	1
63.822	1	62.919	1	62.01	1
60.313	1	64.925	1	60.269	1
60.383	1	62.32	1	65.057	1
64.075	1	63.543	1	62.671	1
58.307	1	65.086	1	60.273	1
63.077	1	76.991	1	60.741	1
62.949	1	61.745	1	62.088	1
61.834	1	64.913	1	63.338	1
59.965	1	58.953	1	66.004	1
60.514	1	61.619	1	62.096	1
60.253	1	62.355	1	65.732	1
60.884	1	67.31	1	59.681	1
64.098	1	62.696	1	62.822	1
65.66	1	63.96	1	63.713	1
59.457	1	64.017	1	61.317	1
60.802	1	62.822	1	63.817	1
62.596	1	63.01	1	62.082	1
61.486	1	63.562	1	60.903	1
59.764	1	63.841	1	61.948	1
61.011	1	62.732	1	61.066	1
61.806	1	62.664	1	60.876	1
70.567	1	61.844	1	61.345	1
61.496	1	60.342	1	62.134	1
58.967	1	68.177	1	63.226	1
57.166	1	62.973	1	63.586	1
62.684	1	61.789	1	65.217	1
59.55	1	63.371	1	63.291	1
63.437	1	63.31	1	62.428	1
61.201	1	64.671	1	60.319	1
67.056	1	64.667	1	66.296	1
66.667	1	61.525	1	62.138	1
61.223	1	63.259	1	60.734	1
66.674	1	64.321	1	63.803	1
58.707	1	62.62	1	62.609	1
60.27	1	65.882	1	60.479	1
62.085	1	63.467	1	62.156	1
61.767	1	64.303	1	59.83	1
60.81	1	63.752	1	64.071	1
58.722	1	63.268	1	61.3	1
63.264	1	62.698	1	63.794	1
60.257	1	66.31	1	66.517	1
62.509	1	64.304	1	66.335	1
63.586	1	61.564	1	70.302	1
61.944	1	65.702	1	68.356	1
64.028	1	64.009	1	65.149	1
58.814	1	64.715	1	61.654	1
62.488	1	59.741	1	62.679	1
62.699	1	61.906	1	63.707	1
60.248	1	60.758	1	58.518	1
65.754	1	65.851	1	59.075	1
65.676	1	64.008	1	63.548	1
60.611	1	62.714	1	64.5	1
59.83	1	59.682	1	66.421	1
62.042	1	62.002	1	61.741	1
62.4	1	63.374	1	62.94	1
60.754	1	63.326	1	61.048	1
66.673	1	62.158	1	62.196	1
61.066	1	65.132	1	61.14	1
60.391	1	63.071	1	64.403	1
64.472	1	62.698	1	64.193	1
66.245	1	63.943	1	61.452	1
61.455	1	62.127	1	60.339	1
61.905	1	62.537	1	61.001	1
60.769	1	61.847	1	62.913	1
60.909	1	65.56	1	61.559	1
60.459	1	62.79	1	61.314	1
61.566	1	65.837	1	61.595	1
61.95	1	63.479	1	64.3	1
60.338	1	62.324	1	61.338	1
63.333	1	63.506	1	60.9	1
62.925	1	63.71	1	62.097	1
59.602	1	61.7	1	61.402	1
61.504	1	64.744	1	62.382	1
64.247	1	61.781	1	59.993	1
60.575	1	63.978	1	59.52	1
60.606	1	62.446	1	66.841	1
61.904	1	62.589	1	62.896	1
59.512	1	61.826	1	61.05	1
59.719	1	59.724	1	61.77	1
62.536	1	64.669	1	62.057	1
60.645	1	67.477	1	63.506	1
60.307	1	61.608	1	64.625	1
60.294	1	62.064	1	64.162	1
60.519	1	65.091	1	65.1	1
57.562	1	62.183	1	57.866	1
63.005	1	63.096	1	63.394	1
62.971	1	61.451	1	59.967	1
59.239	1	62.173	1	65.373	1
61.929	1	62.593	1	61.916	1
61.822	1	64.844	1	62.795	1
62.314	1	65.906	1	67.934	1
58.812	1	63.961	1	61.25	1
63.5	1	64.142	1	62.9	1
62.848	1	64.851	1	61.428	1
60.865	1	63.371	1	64.418	1
59.582	1	64.72	1	65.292	1
61.804	1	66.319	1	59.595	1
60.535	1	62.505	1	65.334	1
60.874	1	63.608	1	60.712	1
60.371	1	61.665	1	65.503	1
63.613	1	65.525	1	64.188	1
60.955	1	61.86	1	63.557	1
62.75	1	66.875	1	63.064	1
61.57	1	62.522	1	59.946	1
61.905	1	65.058	1	62.652	1
61.856	1	60.842	1	61.084	1
61.435	1	63.586	1	60.137	1
59.31	1	61.426	1	62.178	1
61.178	1	63.121	1	63.488	1
62.602	1	62.701	1	57.469	1
59.497	1	62.616	1	61.729	1
62.119	1	62.713	1	63.781	1
62.018	1	62.808	1	64.646	1
60.986	1	66.146	1	63.683	1
58.746	1	62.889	1	62.133	1
59.759	1	65.038	1	64.281	1
59.755	1	65.194	1	63.826	1
60.91	1	61.548	1	61.92	1
63.583	1	62.804	1	62.591	1
62.745	1	61.746	1	62.158	1
63.769	1	62.053	1	63.973	1
59.964	1	61.043	1	63.215	1
62.431	1	66.657	1	61.732	1
62.117	1	64.486	1	61.402	1
61.868	1	64.421	1	64.241	1
63.808	1	60.588	1	63.446	1
60.791	1	63.725	1	63.442	1
61.982	1	63.104	1	64.969	1
61.615	1	63.889	1	63.595	1
62.061	1	62.92	1	61.622	1
59.996	1	61.449	1	62.412	1
59.643	1	63.411	1	64.149	1
63.443	1	63.981	1	62.721	1
62.83	1	61.194	1	62.414	1
63.201	1	60.586	1	64.553	1
61.713	1	63.074	1	63.931	1
59.442	1	64.166	1	61.452	1
63.816	1	59.898	1	66.142	1
59.285	1	62.972	1	62.408	1
57.808	1	65.079	1	60.771	1
67.302	1	64.241	1	62.151	1
62.304	1	61.066	1	60.543	1
63.134	1	62.239	1	64.021	1
61.807	1	63.117	1	64.514	1
60.539	1	65.079	1	62.743	1
57.812	1	65.756	1	65.583	1
62.168	1	64.72	1	61.905	1
58.322	1	62.893	1	63.244	1
63.024	1	64.049	1	59.569	1
61.389	1	62.726	1	64.006	1
62.422	1	63.397	1	65.701	1
68.43	1	63.491	1	62.985	1
60.908	1	62.266	1	60.66	1
59.097	1	63.836	1	63.213	1
59.602	1	64.135	1	61.742	1
59.141	1	62.305	1	60.314	1
60.652	1	64.237	1	63.175	1
63.918	1	63.614	1	59.527	1
60.989	1	61.556	1	61.581	1
62.982	1	64.558	1	63.122	1
60.272	1	63.74	1	65.743	1
62.894	1	63.334	1	62.292	1
64.265	1	64.422	1	59.367	1
59.49	1	61.091	1	60.304	1
64.083	1	62.715	1	62.65	1
64.218	1	62.51	1	65.372	1
59.633	1	62.479	1	62.661	1
62.273	1	63.503	1	61.74	1
60.594	1	60.545	1	57.614	1
63.565	1	62.83	1	61.363	1
61.393	1	61.782	1	63.224	1
61.369	1	62.256	1	63.364	1
61.838	1	61.416	1	60.85	1
60.057	2	63.527	2	64.486	2
61.109	2	64.35	2	62.143	2
62.131	2	64.059	2	63.81	2
60.994	2	63.323	2	65.838	2
62.468	2	65.785	2	60.494	2
61.351	2	63.479	2	62.636	2
62.123	2	60.789	2	62.433	2
61.705	2	62.725	2	61.69	2
60.06	2	67.656	2	60.881	2
68.627	2	62.491	2	62.02	2
64.435	2	62.589	2	63.062	2
57.736	2	65.561	2	61.077	2
63.121	2	63.314	2	63.165	2
66.36	2	62.606	2	65.184	2
59.535	2	60.66	2	61.339	2
60.801	2	62.329	2	62.807	2
61.687	2	63.256	2	62.596	2
61.76	2	64.792	2	59.531	2
63.318	2	60.573	2	65.426	2
60.616	2	64.206	2	62.817	2
60.274	2	64.559	2	61.047	2
58.271	2	63.283	2	63.235	2
62.995	2	65.192	2	63.917	2
60.721	2	63.398	2	62.795	2
58.142	2	64.454	2	65.794	2
64.144	2	65.996	2	60.037	2
60.754	2	63.672	2	59.204	2
58.494	2	63.557	2	63.225	2
60.152	2	60.707	2	63.854	2
61.925	2	62.275	2	64.566	2
62.486	2	63.418	2	60.978	2
60.787	2	63.06	2	63.709	2
62.79	2	60.731	2	62.611	2
66.067	2	63.81	2	63.77	2
64.314	2	61.89	2	62.293	2
60.633	2	63.506	2	60.893	2
62.59	2	63.531	2	63.278	2
60.989	2	62.928	2	62.719	2
60.578	2	60.039	2	64.554	2
60.269	2	64.175	2	61.264	2
59.67	2	61.582	2	67.026	2
61.911	2	65.124	2	61.747	2
58.121	2	65.151	2	64.567	2
62.465	2	62.652	2	65.368	2
59.883	2	65.569	2	61.958	2
63.83	2	66.563	2	60.49	2
59.811	2	64.547	2	64.838	2
63.015	2	60.722	2	63.218	2
59.4	2	61.706	2	62.397	2
60.046	2	64.056	2	62.673	2
63.19	2	60.526	2	61.272	2
61.13	2	65.216	2	62.527	2
60.611	2	60.675	2	63.305	2
64.185	2	60.915	2	63.387	2
64.967	2	62.128	2	59.649	2
61.48	2	64.691	2	60.586	2
61.11	2	63.576	2	61.302	2
59.714	2	61.025	2	62.099	2
61.866	2	63.093	2	61.743	2
61.94	2	65.174	2	61.586	2
61.636	2	60.275	2	62.952	2
61.907	2	63.977	2	62.891	2
59.798	2	61.352	2	60.971	2
59.895	2	63.41	2	62.275	2
60.858	2	64.964	2	55.257	2
61.878	2	59.768	2	62.232	2
69.202	2	60.548	2	61.576	2
59.951	2	60.311	2	62.406	2
61.568	2	62.025	2	64.229	2
57.944	2	62.111	2	61.23	2
60.364	2	62.076	2	63.704	2
64.425	2	64.328	2	57.698	2
62.274	2	63.227	2	63.052	2
60.245	2	63.757	2	60.637	2
60.468	2	61.222	2	64.864	2
60.165	2	63.66	2	61.32	2
60.768	2	64.127	2	65.79	2
61.291	2	65.987	2	61.464	2
60.947	2	62.978	2	64.249	2
62.752	2	62.238	2	66.763	2
62.647	2	59.91	2	63.2	2
60.408	2	63.035	2	60.633	2
61.36	2	61.739	2	63.505	2
60.214	2	63.772	2	62.673	2
61.581	2	63.825	2	62.464	2
61.147	2	59.594	2	58.959	2
61.854	2	67.847	2	62.206	2
61.702	2	62.027	2	61.906	2
60.263	2	64.833	2	62.984	2
61.971	2	63.402	2	61.624	2
60.097	2	65.474	2	66.38	2
60.692	2	63.099	2	62.999	2
60.806	2	65.411	2	62.49	2
64.106	2	64.626	2	68.656	2
57.67	2	62.689	2	60.229	2
64.159	2	64.074	2	61.048	2
64.461	2	63.057	2	62.913	2
61.18	2	66.413	2	61.819	2
62.306	2	62.358	2	61.815	2
59.538	2	60.202	2	61.682	2
62.937	2	63.149	2	61.697	2
63.916	2	62.511	2	64.551	2
61.563	2	65.899	2	62.286	2
66.323	2	63.311	2	64.365	2
63.952	2	65.978	2	60.427	2
64.261	2	61.558	2	61.824	2
60.026	2	64.707	2	65.012	2
62.37	2	62.522	2	57.663	2
62.231	2	61.351	2	63.069	2
62.21	2	64.543	2	63.419	2
64.561	2	63.482	2	60.128	2
64.241	2	65.74	2	60.81	2
62.195	2	62.203	2	61.708	2
60.246	2	62.754	2	61.282	2
62.251	2	63.358	2	64.405	2
62.212	2	62.884	2	61.192	2
61.308	2	61.193	2	62.3	2
59.866	2	62.432	2	63.794	2
60.505	2	65.276	2	61.778	2
59.923	2	61.25	2	62.207	2
59.935	2	64.753	2	61.435	2
62.597	2	61.558	2	60.073	2
61.62	2	61.523	2	64.601	2
59.764	2	64.12	2	62.797	2
60.571	2	64.01	2	64.387	2
62.006	2	63.844	2	65.277	2
62.263	2	62.057	2	64.459	2
63.674	2	60.508	2	65.36	2
60.154	2	62.734	2	65.672	2
61.995	2	63.065	2	62.004	2
60.779	2	63.572	2	63.133	2
59.337	2	62.87	2	63.772	2
60.751	2	64.454	2	62.931	2
61.975	2	62.933	2	60.977	2
61.544	2	64.091	2	61.504	2
63.616	2	68.513	2	65.247	2
60.52	2	63.113	2	60.828	2
63.563	2	64.556	2	62.956	2
57.268	2	65.456	2	62.892	2
65.829	2	61.852	2	65.604	2
56.94	2	62.594	2	61.64	2
68.606	2	65.566	2	59.466	2
62.371	2	62.753	2	67.579	2
61.293	2	62.087	2	62.83	2
66.275	2	63.715	2	60.614	2
60.82	2	65.597	2	63.137	2
61.85	2	63.031	2	59.123	2
62.916	2	64.178	2	61.93	2
59.784	2	61.611	2	63.473	2
62.165	2	63.514	2	61.579	2
65.45	2	62.345	2	57.478	2
60.311	2	63.171	2	61.707	2
61.243	2	65.377	2	61.979	2
61.184	2	62.341	2	64.039	2
63.055	2	63.07	2	61.685	2
60.307	2	62.89	2	60.141	2
60.209	2	65.311	2	62.265	2
61.243	2	62.063	2	61.461	2
62.591	2	63.37	2	63.65	2
59.804	2	59.865	2	61.914	2
62.472	2	63.532	2	62.97	2
62.725	2	63.985	2	61.715	2
62.694	2	61.244	2	63.072	2
58.997	2	61.092	2	62.931	2
61.421	2	65.607	2	63.29	2
61.171	2	64.207	2	67.806	2
63.389	2	63.346	2	62.859	2
61.878	2	63.106	2	61.551	2
62.444	2	64.421	2	63.066	2
62.241	2	63.569	2	63.24	2
60.055	2	65.933	2	62.866	2
61.78	2	60.03	2	62.645	2
61.228	2	62.079	2	61.604	2
61.612	2	59.64	2	61.289	2
60.263	2	63.324	2	60.745	2
63.242	2	60.178	2	64.289	2
65.326	2	62.437	2	62.972	2
62.918	2	62.948	2	59.816	2
60.667	2	62.929	2	63.076	2
61.88	2	65.245	2	67.086	2
61.947	2	61.883	2	64.603	2
61.915	2	62.516	2	60.51	2
58.945	2	60.759	2	61.256	2
59.882	2	62.402	2	61.727	2
61.106	2	65.661	2	63.21	2
63.39	2	63.386	2	62.065	2
62.199	2	62.351	2	59.92	2
59.638	2	64.18	2	63.826	2
62.974	2	61.563	2	63.65	2
64.494	2	64.447	2	62.629	2
62.424	2	64.904	2	62.311	2
57.714	2	63.313	2	60.969	2
64.29	2	63.0	2	62.302	2
62.252	2	63.882	2	64.04	2
62.133	2	64.883	2	60.418	2
61.866	2	64.894	2	64.757	2
65.354	2	63.38	2	60.791	2
64.181	2	65.94	2	60.919	2
59.547	2	63.217	2	62.369	2
61.085	2	62.36	2	62.538	2
58.524	2	62.957	2	63.597	2
61.965	2	63.736	2	62.821	2
61.824	2	60.414	2	63.388	2
63.158	2	61.976	2	61.591	2
59.562	2	63.607	2	63.162	2
60.924	2	63.226	2	61.706	2
68.694	2	65.083	2	62.066	2
61.474	2	62.454	2	61.496	2
61.113	2	64.432	2	61.949	2
62.206	2	62.549	2	62.175	2
62.013	2	62.088	2	64.977	2
62.732	2	62.395	2	62.626	2
59.614	2	63.06	2	60.431	2
60.731	2	64.161	2	62.194	2
61.8	2	63.338	2	58.791	2
59.456	2	63.218	2	61.569	2
63.37	2	64.515	2	62.355	2
59.437	2	62.473	2	64.777	2
66.337	2	63.419	2	61.611	2
63.276	2	64.434	2	63.88	2
61.164	2	64.986	2	64.208	2
60.308	2	62.51	2	62.454	2
62.646	2	60.75	2	62.039	2
61.087	2	64.85	2	62.962	2
61.664	2	65.367	2	61.614	2
59.895	2	64.454	2	63.077	2
60.324	2	61.373	2	62.549	2
64.863	2	62.888	2	61.228	2
59.756	2	58.204	2	64.669	2
59.946	2	59.752	2	61.375	2
61.345	2	59.933	2	65.104	2
61.888	2	60.893	2	62.533	2
61.709	2	63.797	2	62.277	2
62.976	2	63.376	2	61.608	2
59.672	2	64.561	2	62.693	2
61.697	2	62.363	2	61.1	2
60.029	2	63.516	2	62.148	2
64.11	2	63.31	2	65.412	2
59.745	2	63.519	2	61.768	2
63.92	2	64.464	2	61.137	2
59.564	2	62.677	2	63.086	2
59.547	2	64.428	2	60.837	2
61.54	2	60.166	2	63.214	2
62.644	2	61.713	2	62.071	2
62.928	2	61.922	2	62.39	2
59.573	2	62.501	2	65.711	2
61.841	2	63.096	2	63.799	2
59.27	2	64.5	2	62.759	2
62.557	2	62.97	2	60.735	2
60.062	2	61.24	2	63.864	2
61.281	2	62.503	2	60.296	2
62.819	2	62.824	2	64.469	2
62.768	2	60.348	2	63.361	2
63.885	2	62.642	2	61.799	2
60.019	2	62.821	2	60.513	2
60.806	2	61.808	2	63.766	2
63.904	2	64.098	2	63.139	2
60.502	2	62.416	2	65.199	2
59.993	2	63.122	2	63.95	2
63.808	2	63.425	2	62.432	2
59.271	2	62.931	2	60.463	2
61.403	2	63.29	2	63.731	2
61.404	2	63.937	2	63.011	2
60.453	2	62.959	2	63.048	2
63.721	2	63.444	2	62.406	2
61.65	2	60.916	2	65.505	2
61.101	2	64.142	2	62.614	2
59.488	2	63.294	2	62.672	2
59.864	2	63.308	2	61.346	2
61.283	2	58.946	2	61.022	2
63.907	2	63.012	2	63.442	2
62.799	2	62.784	2	63.277	2
59.026	2	60.697	2	60.85	2
62.822	2	62.805	2	62.688	2
61.9	2	63.764	2	68.262	2
62.117	2	63.48	2	62.271	2
63.244	2	63.198	2	62.783	2
60.158	2	63.156	2	61.64	2
59.774	2	61.987	2	64.726	2
68.251	2	60.611	2	64.476	2
61.213	2	63.386	2	65.494	2
63.608	2	62.954	2	63.716	2
62.005	2	64.208	2	61.859	2
60.048	2	63.082	2	61.466	2
60.976	2	63.709	2	61.682	2
61.059	2	63.363	2	62.316	2
60.934	2	63.261	2	63.599	2
61.296	2	62.165	2	62.885	2
61.744	2	63.123	2	69.513	2
59.858	2	64.74	2	62.143	2
62.389	2	64.11	2	62.583	2
61.503	2	63.015	2	61.525	2
61.725	2	64.189	2	63.264	2
61.834	2	62.627	2	65.134	2
62.492	2	64.569	2	63.684	2
61.423	2	61.608	2	63.108	2
60.347	2	64.455	2	62.402	2
60.463	2	62.98	2	59.996	2
60.155	2	68.245	2	63.17	2
64.822	2	67.171	2	62.032	2
60.907	2	63.837	2	61.966	2
60.193	2	61.742	2	64.459	2
60.716	2	63.486	2	62.389	2
65.556	2	64.915	2	64.094	2
63.454	2	60.501	2	62.428	2
67.271	2	61.582	2	61.129	2
63.549	2	64.219	2	65.794	2
61.001	2	62.996	2	65.11	2
60.191	2	62.386	2	62.961	2
59.561	2	64.052	2	61.272	2
63.366	2	61.489	2	62.724	2
61.254	2	61.437	2	61.504	2
61.717	2	60.066	2	63.442	2
61.03	2	64.534	2	62.113	2
63.317	2	63.303	2	64.451	2
61.315	2	62.17	2	60.353	2
61.679	2	62.196	2	62.691	2
62.798	2	63.371	2	59.82	2
65.034	2	62.782	2	63.888	2
58.969	2	63.696	2	60.562	2
61.135	2	63.766	2	60.786	2
60.283	2	69.134	2	61.722	2
63.445	2	63.488	2	64.102	2
62.659	2	65.576	2	61.44	2
60.784	2	62.768	2	66.898	2
62.02	2	61.713	2	66.116	2
61.932	2	63.309	2	63.056	2
60.59	2	63.577	2	61.028	2
66.068	2	62.009	2	61.081	2
61.56	2	64.995	2	62.857	2
60.337	2	65.02	2	63.687	2
61.372	2	60.67	2	65.185	2
59.591	2	60.378	2	62.715	2
61.163	2	64.464	2	62.765	2
60.241	2	68.072	2	66.193	2
64.477	2	61.158	2	64.101	2
63.961	2	63.098	2	65.16	2
63.303	2	63.607	2	62.502	2
58.242	2	65.472	2	60.488	2
57.887	2	61.44	2	62.985	2
61.64	2	63.628	2	62.432	2
60.426	2	65.993	2	59.608	2
60.249	2	64.568	2	63.349	2
61.298	2	62.417	2	60.487	2
61.281	2	64.391	2	62.56	2
60.49	2	66.129	2	60.784	2
61.754	2	63.854	2	65.04	2
62.274	2	64.006	2	63.039	2
58.882	2	65.592	2	62.344	2
61.217	2	63.219	2	65.805	2
61.238	2	61.91	2	60.843	2
61.151	2	63.621	2	62.255	2
60.056	2	63.065	2	61.937	2
61.178	2	65.259	2	61.12	2
60.397	2	62.572	2	62.507	2
61.89	2	62.067	2	64.302	2
64.248	2	62.728	2	63.174	2
61.092	2	60.101	2	60.818	2
62.948	2	59.225	2	60.129	2
60.636	2	62.61	2	62.742	2
63.289	2	60.996	2	64.619	2
61.182	2	61.51	2	65.72	2
70.521	2	62.35	2	63.844	2
60.924	2	65.741	2	60.224	2
57.048	2	62.869	2	61.764	2
63.526	2	64.177	2	57.917	2
63.182	2	63.442	2	62.148	2
59.714	2	61.068	2	62.921	2
62.583	2	63.419	2	60.472	2
62.22	2	61.27	2	61.597	2
62.428	2	61.865	2	64.346	2
60.915	2	60.76	2	64.525	2
61.296	2	62.971	2	60.636	2
67.696	2	62.918	2	61.326	2
59.495	2	62.951	2	63.429	2
59.595	2	63.384	2	60.885	2
62.732	2	62.221	2	64.954	2
62.056	2	63.7	2	62.832	2
61.933	2	61.927	2	61.416	2
62.485	2	62.998	2	64.566	2
61.617	2	63.138	2	64.216	2
67.518	2	61.684	2	63.281	2
59.753	2	61.461	2	63.202	2
61.337	2	64.837	2	65.137	2
62.74	2	60.301	2	63.014	2
62.901	2	62.134	2	62.413	2
61.237	2	63.634	2	63.276	2
60.41	2	67.772	2	63.211	2
62.981	2	64.007	2	61.388	2
62.215	2	63.057	2	62.492	2
62.642	2	61.812	2	61.531	2
59.955	2	66.447	2	64.18	2
61.645	2	63.367	2	61.879	2
60.365	2	63.324	2	62.005	2
61.064	2	61.613	2	62.359	2
62.403	2	63.455	2	61.959	2
61.922	2	61.809	2	62.026	2
64.185	2	64.556	2	63.317	2
58.818	2	62.593	2	62.572	2
60.4	2	63.179	2	61.339	2
62.023	2	65.102	2	63.098	2
61.914	2	61.161	2	62.954	2
61.12	2	61.745	2	62.341	2
60.702	2	63.198	2	60.765	2
60.151	2	62.294	2	61.512	2
59.227	2	62.405	2	62.437	2
61.02	2	63.482	2	63.328	2
60.721	2	62.216	2	62.575	2
58.834	2	63.042	2	62.726	2
63.756	2	62.115	2	61.066	2
59.834	2	63.233	2	65.158	2
57.676	2	64.725	2	61.973	2
61.116	2	63.644	2	60.975	2
59.927	2	61.828	2	64.078	2
59.624	2	62.109	2	61.877	2
59.069	2	64.934	2	62.328	2
60.711	2	62.844	2	64.677	2
62.486	2	64.921	2	62.695	2
62.297	2	62.374	2	62.429	2
60.594	2	61.848	2	60.681	2
61.404	2	65.343	2	62.303	2
60.897	2	67.031	2	61.35	2
59.569	2	64.958	2	63.823	2
59.728	2	63.534	2	63.967	2
62.129	2	62.876	2	61.346	2
60.564	2	64.122	2	61.525	2
59.045	2	67.601	2	62.032	2
62.685	2	66.271	2	63.348	2
60.597	2	63.403	2	57.262	2
61.158	2	62.814	2	62.687	2
61.119	2	62.783	2	61.788	2
61.702	2	64.379	2	64.112	2
62.926	2	63.371	2	60.944	2
63.609	2	63.064	2	62.305	2
62.555	2	63.078	2	62.377	2
64.541	2	63.885	2	61.962	2
58.067	2	64.502	2	63.596	2
61.146	2	63.819	2	64.533	2
61.063	2	61.088	2	60.561	2
60.878	2	61.341	2	61.608	2
62.341	2	64.809	2	59.326	2
61.247	2	65.95	2	62.239	2
60.204	2	62.222	2	62.739	2
72.733	2	61.151	2	65.68	2
57.115	2	58.996	2	60.852	2
60.122	2	63.106	2	62.135	2
59.93	2	62.652	2	62.158	2
60.278	2	63.295	2	62.882	2
61.509	2	63.857	2	62.139	2
64.261	2	60.351	2	60.059	2
60.65	2	64.034	2	67.184	2
61.631	2	61.51	2	63.073	2
58.706	2	63.573	2	64.481	2
62.449	2	64.501	2	61.942	2
64.447	2	63.775	2	65.401	2
60.717	2	63.491	2	62.617	2
60.645	2	65.428	2	52.31	2
61.892	2	64.073	2	63.006	2
58.442	2	63.398	2	64.764	2
60.479	2	62.231	2	64.093	2
61.193	2	64.824	2	65.215	2
59.624	2	61.916	2	61.383	2
61.437	2	61.008	2	63.614	2
62.344	2	61.752	2	59.404	2
63.298	2	65.181	2	62.496	2
61.454	2	62.391	2	65.413	2
60.661	2	61.75	2	60.748	2
61.461	2	65.424	2	64.586	2
60.584	2	64.55	2	62.784	2
58.867	2	62.896	2	62.655	2
59.885	2	64.056	2	61.208	2
61.066	2	65.0	2	63.154	2
60.155	2	63.034	2	62.394	2
66.112	2	60.579	2	63.099	2
61.037	2	65.005	2	60.578	2
61.314	2	63.468	2	66.088	2
62.767	2	61.755	2	63.002	2
61.28	2	62.481	2	62.984	2
59.878	2	63.348	2	59.417	2
60.857	2	62.175	2	62.547	2
64.503	2	61.104	2	61.9	2
60.851	2	65.844	2	59.692	2
61.732	2	63.305	2	65.18	2
63.701	2	64.052	2	63.291	2
59.82	2	63.087	2	60.826	2
60.808	2	63.15	2	60.598	2
61.062	2	64.821	2	61.141	2
60.392	2	63.064	2	63.128	2
62.883	2	63.859	2	62.4	2
62.86	2	63.46	2	61.934	2
61.585	2	61.692	2	61.076	2
61.741	2	65.261	2	65.416	2
62.584	2	61.627	2	64.609	2
59.046	2	64.288	2	60.559	2
60.607	2	64.057	2	62.498	2
58.202	2	62.469	2	59.134	2
63.101	2	66.981	2	62.926	2
62.216	2	62.473	2	63.462	2
60.638	2	61.686	2	64.119	2
64.936	2	65.432	2	60.459	2
62.218	2	61.376	2	62.586	2
61.614	2	63.843	2	65.159	2
60.34	2	63.81	2	60.633	2
63.3	2	64.587	2	64.998	2
61.027	2	63.37	2	63.224	2
59.86	2	62.372	2	61.653	2
60.596	2	61.829	2	65.684	2
58.946	2	65.547	2	61.376	2
59.989	2	63.799	2	65.075	2
60.612	2	62.149	2	65.32	2
62.783	2	59.046	2	63.307	2
61.153	2	64.004	2	62.421	2
61.795	2	63.711	2	61.667	2
61.679	2	64.754	2	60.969	2
59.468	2	65.2	2	61.02	2
60.205	2	62.874	2	62.249	2
60.794	2	60.998	2	61.246	2
60.899	2	63.411	2	63.078	2
63.052	2	59.114	2	62.655	2
60.93	2	62.204	2	65.212	2
59.54	2	63.608	2	60.544	2
62.602	2	61.607	2	60.964	2
57.713	2	64.533	2	66.457	2
61.07	2	64.552	2	63.658	2
55.736	2	61.666	2	63.743	2
59.406	2	60.656	2	63.883	2
59.876	2	60.424	2	70.323	2
65.404	2	63.953	2	61.415	2
60.433	2	60.944	2	60.928	2
62.649	2	64.329	2	59.952	2
62.344	2	62.111	2	61.326	2
59.968	2	65.099	2	61.021	2
62.418	2	62.15	2	63.586	2
61.046	2	64.524	2	66.926	2
57.885	2	63.047	2	63.64	2
60.471	2	62.938	2	61.181	2
57.93	2	64.83	2	60.965	2
60.356	2	60.368	2	61.434	2
61.896	2	60.466	2	65.369	2
62.27	2	60.403	2	65.229	2
62.162	2	62.164	2	61.144	2
60.521	2	61.616	2	63.233	2
65.04	2	65.508	2	64.287	2
65.005	2	65.98	2	61.955	2
62.494	2	62.908	2	61.749	2
63.899	2	62.286	2	64.455	2
61.52	2	63.62	2	61.748	2
58.208	2	63.046	2	66.075	2
68.839	2	61.335	2	61.05	2
64.354	2	62.663	2	63.82	2
61.266	2	64.641	2	62.945	2
61.867	2	59.924	2	62.155	2
63.714	2	69.04	2	61.018	2
65.686	2	62.845	2	61.171	2
62.663	2	57.88	2	60.256	2
63.49	2	63.368	2	61.164	2
61.321	2	63.388	2	62.485	2
61.188	2	64.514	2	65.129	2
60.175	2	68.759	2	63.344	2
61.019	2	64.771	2	61.498	2
58.693	2	65.652	2	62.947	2
59.015	2	63.292	2	60.004	2
60.881	2	63.645	2	62.535	2
65.433	2	65.046	2	61.986	2
60.08	2	65.563	2	61.49	2
64.773	2	62.275	2	63.28	2
67.554	2	61.812	2	65.178	2
58.34	2	63.69	2	62.746	2
63.627	2	63.669	2	62.274	2
59.597	2	62.939	2	63.914	2
62.145	2	61.546	2	62.301	2
60.578	2	62.083	2	68.44	2
60.954	2	61.589	2	67.78	2
62.828	2	60.719	2	64.481	2
59.541	2	62.884	2	64.607	2
65.416	2	64.533	2	63.83	2
61.802	2	62.447	2	63.307	2
62.162	2	63.3	2	59.747	2
64.748	2	62.804	2	63.273	2
64.187	2	61.363	2	62.782	2
62.82	2	65.357	2	61.064	2
62.731	2	63.82	2	59.844	2
61.218	2	61.17	2	59.671	2
62.556	2	63.835	2	61.326	2
58.168	2	62.24	2	61.175	2
64.911	2	62.753	2	62.412	2
59.643	2	61.464	2	62.535	2
63.533	2	62.595	2	62.304	2
59.89	2	61.02	2	61.971	2
59.247	2	62.02	2	65.105	2
60.41	2	63.979	2	59.174	2
62.11	2	62.991	2	61.579	2
63.302	2	62.097	2	61.983	2
61.005	2	64.856	2	63.463	2
61.218	2	61.493	2	63.313	2
62.31	2	61.978	2	63.049	2
61.075	2	64.408	2	63.373	2
59.874	2	63.748	2	62.602	2
58.229	2	64.169	2	63.748	2
62.917	2	62.782	2	63.63	2
59.926	2	62.943	2	65.408	2
60.673	2	62.519	2	61.428	2
64.922	2	64.395	2	62.808	2
61.884	2	63.877	2	63.654	2
59.51	2	62.408	2	66.2	2
63.268	2	64.29	2	63.867	2
60.594	2	64.48	2	62.142	2
57.468	2	60.376	2	63.842	2
60.646	2	62.903	2	60.481	2
62.555	2	64.689	2	63.2	2
57.131	2	64.715	2	61.182	2
62.114	2	62.49	2	59.471	2
63.85	2	63.502	2	61.988	2
66.98	2	61.729	2	63.85	2
64.705	2	64.932	2	63.05	2
61.301	2	64.904	2	63.898	2
61.724	2	64.845	2	68.604	2
63.64	2	62.665	2	60.91	2
64.256	2	63.045	2	62.051	2
59.538	2	63.821	2	62.854	2
61.309	2	62.721	2	62.478	2
59.821	2	64.35	2	62.383	2
62.591	2	60.909	2	62.377	2
61.865	2	61.502	2	62.309	2
63.775	2	60.702	2	62.471	2
63.186	2	62.102	2	62.139	2
57.584	2	65.358	2	61.697	2
59.592	2	61.753	2	62.678	2
65.003	2	62.153	2	61.615	2
56.598	2	64.374	2	67.138	2
63.226	2	64.497	2	66.066	2
63.36	2	63.044	2	62.248	2
60.98	2	63.167	2	65.662	2
60.447	2	61.704	2	61.237	2
55.924	2	62.866	2	63.066	2
63.769	2	62.458	2	57.765	2
62.39	2	63.062	2	61.586	2
58.11	2	63.664	2	62.023	2
61.981	2	60.692	2	62.026	2
62.189	2	62.216	2	62.881	2
64.599	2	63.283	2	62.552	2
59.703	2	61.571	2	66.492	2
61.129	2	59.986	2	61.575	2
58.54	2	61.571	2	63.117	2
62.748	2	62.647	2	62.501	2
61.554	2	61.445	2	62.901	2
61.948	2	64.5	2	64.548	2
59.929	2	64.617	2	61.402	2
65.164	2	65.821	2	61.543	2
64.076	2	65.567	2	64.082	2
61.712	2	61.936	2	63.91	2
63.445	2	63.897	2	62.697	2
62.535	2	62.512	2	62.575	2
67.648	2	58.896	2	61.693	2
63.556	2	62.588	2	61.648	2
66.873	2	61.609	2	66.377	2
59.038	2	63.49	2	62.153	2
61.08	2	63.386	2	62.514	2
64.668	2	71.75	2	63.82	2
64.67	2	64.568	2	63.263	2
60.095	2	63.879	2	65.737	2
63.504	2	63.927	2	62.564	2
68.316	2	63.506	2	63.853	2
62.055	2	65.068	2	63.075	2
60.785	2	63.46	2	64.146	2
62.998	2	63.471	2	61.434	2
60.822	2	63.294	2	65.562	2
60.548	2	63.859	2	57.882	2
62.033	2	63.047	2	62.899	2
70.477	2	63.688	2	62.446	2
61.706	2	62.848	2	64.464	2
63.287	2	65.738	2	63.297	2
63.013	2	63.006	2	61.591	2
60.471	2	64.702	2	61.828	2
63.712	2	62.183	2	63.376	2
59.987	2	63.074	2	62.018	2
58.316	2	63.774	2	63.752	2
63.176	2	63.157	2	63.825	2
60.529	2	62.786	2	63.576	2
59.938	2	64.097	2	62.733	2
61.354	2	61.914	2	63.774	2
59.117	2	63.115	2	69.164	2
62.324	2	63.294	2	60.577	2
61.069	2	62.728	2	63.844	2
64.018	2	64.085	2	60.815	2
60.902	2	63.426	2	61.808	2
63.406	2	62.209	2	61.466	2
61.934	2	62.744	2	61.969	2
60.295	2	63.061	2	61.979	2
63.698	2	61.969	2	63.085	2
64.569	2	61.248	2	63.421	2
62.73	2	63.875	2	63.817	2
61.09	2	60.822	2	66.243	2
61.979	2	62.631	2	64.495	2
61.886	2	61.854	2	61.746	2
60.098	2	62.916	2	62.562	2
60.166	2	63.54	2	63.37	2
60.849	2	62.095	2	62.837	2
63.651	2	64.25	2	62.16	2
62.997	2	62.921	2	63.09	2
59.185	2	65.821	2	60.505	2
59.326	2	62.84	2	61.9	2
61.682	2	63.273	2	65.631	2
60.744	2	61.781	2	61.642	2
59.078	2	62.419	2	65.427	2
62.896	2	61.003	2	60.85	2
61.794	2	63.076	2	60.237	2
61.308	2	60.779	2	59.836	2
61.771	2	63.987	2	62.943	2
63.214	2	61.036	2	64.097	2
58.209	2	62.08	2	63.696	2
61.668	2	62.656	2	60.293	2
64.322	2	64.074	2	62.992	2
60.078	2	64.969	2	60.653	2
61.076	2	62.204	2	60.155	2
61.716	2	63.78	2	62.035	2
63.24	2	60.461	2	62.81	2
60.842	2	65.353	2	63.174	2
61.207	2	64.596	2	61.615	2
63.478	2	63.264	2	62.656	2
60.172	2	60.886	2	60.389	2
59.726	2	62.336	2	62.596	2
60.272	2	60.89	2	61.237	2
61.152	2	62.016	2	62.853	2
61.567	2	63.437	2	62.893	2
61.375	2	63.655	2	61.056	2
61.569	2	61.944	2	62.44	2
61.979	2	61.412	2	64.102	2
62.18	2	67.058	2	61.918	2
60.506	2	63.675	2	63.674	2
60.142	2	65.423	2	64.201	2
61.914	2	63.168	2	61.644	2
60.758	2	62.665	2	60.356	2
61.881	2	63.541	2	63.382	2
60.016	2	63.032	2	63.172	2
64.79	2	61.538	2	62.706	2
61.762	2	61.854	2	65.592	2
62.519	2	63.142	2	61.679	2
60.254	2	62.008	2	65.879	2
60.367	2	64.586	2	65.925	2
57.508	2	61.847	2	62.891	2
61.078	2	62.954	2	60.279	2
58.474	2	64.692	2	62.485	2
65.946	2	61.47	2	61.321	2
61.622	2	63.378	2	64.06	2
61.581	2	62.942	2	63.582	2
59.649	2	61.77	2	63.745	2
60.684	2	62.809	2	64.087	2
60.287	2	61.679	2	63.512	2
62.095	2	64.067	2	60.408	2
61.739	2	63.417	2	60.452	2
60.723	2	61.075	2	63.614	2
63.249	2	63.206	2	62.655	2
62.294	2	65.427	2	62.429	2
59.316	2	62.136	2	61.803	2
61.61	2	60.275	2	61.123	2
60.728	2	64.918	2	61.395	2
62.795	2	62.936	2	61.438	2
61.152	2	64.717	2	64.416	2
61.438	2	61.793	2	64.031	2
61.794	2	64.47	2	64.167	2
60.618	2	65.022	2	61.639	2
62.344	2	65.406	2	62.406	2
63.807	2	60.915	2	64.634	2
61.768	2	63.842	2	69.125	2
62.943	2	63.36	2	63.512	2
55.74	2	62.066	2	68.352	2
67.975	2	63.439	2	63.787	2
62.991	2	62.417	2	61.218	2
60.439	2	64.513	2	62.324	2
62.122	2	62.689	2	62.313	2
60.918	2	64.364	2	62.473	2
62.786	2	61.032	2	61.802	2
62.6	2	60.681	2	62.132	2
61.022	2	63.286	2	63.221	2
60.236	2	64.06	2	60.54	2
64.607	2	64.117	2	60.841	2
62.585	2	62.176	2	62.555	2
61.33	2	64.587	2	64.061	2
58.715	2	62.382	2	63.409	2
61.154	2	60.748	2	61.388	2
62.918	2	62.463	2	62.975	2
60.632	2	66.711	2	63.057	2
62.88	2	65.773	2	63.536	2
59.201	2	63.903	2	60.599	2
62.654	2	62.949	2	61.054	2
62.203	2	64.828	2	62.126	2
59.919	2	63.001	2	62.458	2
62.483	2	61.432	2	61.878	2
63.666	2	65.674	2	61.719	2
62.61	2	63.135	2	64.86	2
63.534	2	63.977	2	64.362	2
61.096	2	61.909	2	63.044	2
61.141	2	61.409	2	62.769	2
62.02	2	61.737	2	63.181	2
63.288	2	62.913	2	62.377	2
58.428	2	67.194	2	63.045	2
59.699	2	62.897	2	62.562	2
62.367	2	63.631	2	64.218	2
60.69	2	61.749	2	63.424	2
62.354	2	59.893	2	63.119	2
60.214	2	62.567	2	63.004	2
60.099	2	64.1	2	64.319	2
60.525	2	61.034	2	63.412	2
63.106	2	65.049	2	66.491	2
58.741	2	60.488	2	64.375	2
60.749	2	66.107	2	64.616	2
59.566	2	62.739	2	62.644	2
64.76	2	62.372	2	61.999	2
62.009	2	62.886	2	63.61	2
62.23	2	65.03	2	62.13	2
63.772	2	64.356	2	67.484	2
58.644	2	63.346	2	62.535	2
63.346	2	64.162	2	62.122	2
66.501	2	60.895	2	61.859	2
64.828	2	63.489	2	62.362	2
62.519	2	63.129	2	62.556	2
64.337	2	63.919	2	62.378	2
60.02	2	63.604	2	61.978	2
62.274	2	66.255	2	65.044	2
60.52	2	65.365	2	64.112	2
59.909	2	63.291	2	61.428	2
62.536	2	62.204	2	63.28	2
61.344	2	64.367	2	65.367	2
60.232	2	66.407	2	63.726	2
63.084	2	62.308	2	64.407	2
62.727	2	62.612	2	60.83	2
64.097	2	62.511	2	61.722	2
59.175	2	63.526	2	60.758	2
59.711	2	63.2	2	63.51	2
60.654	2	61.734	2	62.354	2
58.171	2	64.248	2	60.608	2
62.804	2	76.289	2	61.695	2
64.561	2	62.018	2	61.689	2
60.184	2	66.389	2	63.828	2
61.564	2	57.457	2	64.511	2
60.78	2	61.888	2	62.096	2
60.253	2	61.532	2	62.748	2
61.223	2	66.396	2	60.176	2
64.3	2	64.018	2	58.224	2
65.66	2	63.411	2	63.961	2
64.155	2	61.419	2	63.016	2
61.84	2	63.993	2	63.572	2
61.648	2	62.466	2	62.407	2
63.066	2	64.23	2	59.054	2
59.483	2	62.51	2	62.43	2
59.609	2	63.439	2	60.593	2
63.879	2	62.187	2	62.35	2
71.115	2	62.936	2	61.557	2
60.031	2	60.882	2	63.844	2
60.416	2	63.649	2	62.087	2
60.108	2	62.571	2	63.239	2
61.076	2	62.624	2	65.789	2
62.632	2	60.994	2	61.334	2
63.503	2	63.577	2	61.623	2
62.339	2	61.795	2	59.16	2
66.135	2	64.11	2	64.348	2
65.654	2	62.753	2	61.468	2
61.633	2	62.895	2	60.224	2
64.763	2	62.693	2	63.084	2
59.906	2	64.041	2	63.895	2
59.208	2	66.15	2	59.803	2
61.548	2	63.12	2	60.832	2
60.731	2	61.448	2	60.957	2
60.293	2	63.221	2	62.164	2
66.822	2	62.992	2	61.145	2
62.861	2	62.966	2	64.784	2
61.133	2	65.894	2	65.783	2
62.303	2	61.538	2	67.561	2
62.86	2	61.908	2	66.428	2
60.878	2	64.365	2	69.525	2
61.343	2	62.1	2	66.756	2
58.536	2	64.307	2	60.951	2
61.755	2	59.741	2	63.784	2
61.47	2	62.996	2	63.491	2
60.656	2	62.001	2	57.794	2
58.401	2	65.146	2	59.298	2
68.427	2	63.538	2	64.302	2
61.161	2	65.646	2	64.424	2
62.04	2	59.212	2	58.521	2
67.247	2	62.62	2	61.452	2
63.078	2	62.962	2	63.081	2
62.545	2	62.104	2	61.202	2
64.661	2	63.257	2	60.726	2
60.707	2	64.46	2	61.454	2
59.04	2	63.21	2	63.797	2
63.352	2	62.698	2	63.877	2
66.778	2	64.288	2	61.839	2
62.727	2	63.396	2	61.902	2
61.519	2	62.268	2	58.398	2
58.088	2	63.977	2	62.118	2
58.731	2	64.744	2	62.285	2
60.193	2	61.957	2	61.477	2
60.23	2	65.145	2	62.575	2
62.223	2	62.596	2	64.624	2
60.803	2	62.738	2	62.06	2
64.636	2	63.645	2	61.609	2
63.987	2	66.053	2	62.244	2
59.747	2	60.743	2	59.79	2
62.353	2	61.846	2	62.311	2
60.014	2	64.373	2	61.919	2
61.962	2	64.8	2	60.516	2
61.223	2	62.79	2	65.437	2
60.047	2	62.722	2	63.039	2
59.971	2	60.479	2	59.826	2
60.126	2	60.835	2	61.913	2
62.17	2	64.669	2	62.36	2
60.915	2	68.26	2	65.851	2
60.973	2	63.161	2	65.675	2
59.951	2	62.631	2	62.272	2
61.582	2	61.801	2	62.926	2
58.1	2	63.293	2	62.336	2
62.802	2	60.8	2	60.771	2
62.568	2	60.09	2	61.688	2
60.739	2	61.77	2	62.013	2
61.401	2	64.703	2	62.499	2
61.215	2	64.708	2	65.111	2
64.963	2	64.434	2	67.23	2
59.521	2	64.813	2	60.239	2
57.077	2	64.009	2	61.617	2
61.714	2	64.433	2	63.772	2
61.556	2	62.754	2	64.198	2
59.848	2	64.246	2	65.596	2
61.407	2	64.922	2	60.164	2
60.263	2	61.963	2	63.927	2
61.202	2	64.936	2	61.642	2
60.848	2	61.531	2	62.983	2
64.034	2	65.525	2	62.884	2
61.226	2	62.272	2	59.531	2
60.935	2	63.443	2	62.514	2
62.237	2	61.476	2	59.226	2
60.306	2	64.655	2	63.078	2
62.65	2	60.647	2	61.245	2
61.301	2	62.201	2	59.055	2
59.725	2	62.699	2	63.142	2
61.576	2	63.777	2	64.641	2
62.195	2	62.409	2	59.414	2
63.398	2	64.472	2	61.809	2
61.583	2	62.648	2	62.69	2
60.747	2	62.407	2	63.202	2
60.852	2	63.799	2	62.47	2
60.089	2	62.223	2	62.133	2
58.496	2	66.349	2	64.359	2
59.483	2	63.567	2	61.667	2
60.778	2	62.625	2	61.772	2
63.971	2	63.79	2	62.137	2
64.428	2	61.611	2	62.158	2
62.181	2	61.852	2	63.576	2
59.83	2	61.99	2	64.231	2
61.336	2	65.799	2	63.335	2
63.052	2	64.205	2	62.357	2
62.002	2	62.273	2	64.556	2
61.691	2	60.588	2	62.34	2
60.385	2	64.541	2	62.973	2
62.248	2	62.711	2	64.652	2
60.927	2	65.778	2	64.532	2
58.372	2	62.116	2	61.21	2
58.311	2	62.606	2	62.741	2
60.181	2	62.728	2	61.716	2
63.305	2	63.713	2	63.391	2
60.089	2	62.647	2	62.178	2
61.243	2	60.044	2	66.784	2
60.505	2	64.17	2	62.987	2
59.708	2	64.022	2	61.291	2
64.017	2	60.841	2	66.566	2
57.218	2	62.374	2	62.1	2
58.342	2	64.528	2	61.548	2
66.645	2	63.507	2	62.44	2
60.644	2	61.666	2	61.614	2
63.267	2	63.658	2	62.841	2
63.703	2	63.52	2	64.595	2
59.651	2	63.333	2	62.821	2
59.575	2	64.199	2	65.744	2
63.3	2	65.54	2	61.588	2
61.658	2	63.581	2	61.875	2
61.886	2	64.25	2	59.728	2
58.166	2	62.174	2	65.124	2
59.232	2	62.838	2	66.183	2
59.551	2	62.133	2	63.979	2
60.776	2	61.861	2	60.731	2
60.534	2	64.744	2	62.132	2
59.194	2	63.598	2	63.563	2
59.208	2	62.986	2	60.314	2
61.875	2	67.264	2	61.855	2
64.184	2	62.808	2	62.011	2
60.317	2	61.898	2	59.145	2
63.249	2	63.224	2	63.195	2
60.662	2	63.335	2	66.47	2
62.469	2	63.682	2	63.015	2
62.916	2	62.217	2	64.586	2
59.89	2	61.493	2	60.444	2
63.815	2	61.976	2	61.746	2
64.506	2	63.052	2	63.721	2
61.435	2	62.342	2	60.601	2
62.273	2	63.71	2	62.295	2
60.332	2	61.531	2	60.159	2
61.524	2	62.83	2	62.235	2
62.635	2	63.987	2	62.932	2
60.198	2	61.833	2	62.059	2
[truncated: 98,001 more rows]
