# Supplementary material for: Prediction of m6A and m5C at single-molecule resolution reveals a transcriptome-wide co-occurrence of RNA modifications
Source: Nat Commun. 2024 May 9;15:3899. doi: 10.1038/s41467-024-47953-7 (PMC11082244; doi:10.1038/s41467-024-47953-7)
Supplement: Supplementary file 16 — Source Data [file 41467_2024_47953_MOESM16_ESM.zip › source_data_2024_04_07/Supplementary_Figure_8_a.csv]

Proportions	Labels
0.0811232449297972	WT
0.0870755750273822	WT
0.0951339529797703	WT
0.0808743169398907	WT
0.0835608956854178	WT
0.0981697171381031	WT
0.1007154650522839	WT
0.0976979225154407	WT
0.0845225027442371	WT
0.0984427141268075	WT
0.0949438202247191	WT
0.0865490628445424	WT
0.0907599781301257	WT
0.075122482308111	WT
0.0921483097055616	WT
0.0838052095130237	WT
0.0938547486033519	WT
0.0848748639825897	WT
0.087719298245614	WT
0.0827397260273972	WT
0.0948275862068965	WT
0.0902625820568927	WT
0.0916426512968299	WT
0.088805166846071	WT
0.09679203539823	WT
0.0924002186987424	WT
0.0759894459102902	WT
0.1009588268471517	WT
0.0873015873015873	WT
0.0881863560732113	WT
0.0885300668151447	WT
0.0873626373626373	WT
0.0901502504173622	WT
0.0918534718425369	WT
0.0830636461704422	WT
0.0896252036936447	WT
0.0880886426592797	WT
0.0835623969213853	WT
0.0946457544618712	WT
0.0921832884097035	WT
0.0876149269875608	WT
0.0914962325080731	WT
0.0902047592695074	WT
0.0872410032715376	WT
0.086038961038961	WT
0.0948419301164725	WT
0.1011111111111111	WT
0.0858085808580858	WT
0.0886426592797784	WT
0.0973401245048104	WT
0.0890302066772655	WT
0.0885388375882672	WT
0.0918918918918919	WT
0.1008219178082191	WT
0.1003382187147688	WT
0.092391304347826	WT
0.0870802504268639	WT
0.0893355667225014	WT
0.0895045285029302	WT
0.0956911024062674	WT
0.1035673187571921	WT
0.0823723228995057	WT
0.0870307167235494	WT
0.0906040268456375	WT
0.0885729907053034	WT
0.0901098901098901	WT
0.1040135669869983	WT
0.0802469135802469	WT
0.0897155361050328	WT
0.0950570342205323	WT
0.0933852140077821	WT
0.0849210669569951	WT
0.0863192182410423	WT
0.0902132312739201	WT
0.0802997858672376	WT
0.0804970286331712	WT
0.0957446808510638	WT
0.0879604178119846	WT
0.0986842105263157	WT
0.0917686318131257	WT
0.0934158694428812	WT
0.1016574585635359	WT
0.0947075208913649	WT
0.0991425509110396	WT
0.1014975041597337	WT
0.0880713489409141	WT
0.0883824346859366	WT
0.0768817204301075	WT
0.0813577586206896	WT
0.0846113167636171	WT
0.0903954802259887	WT
0.0840064620355412	WT
0.0928293496386881	WT
0.1065482796892341	WT
0.1026508742244782	WT
0.0845231296402056	WT
0.0902777777777777	WT
0.0770448548812664	WT
0.097214636810486	WT
0.0991825613079019	WT
0.0880361173814898	WT
0.1011969532100108	WT
0.0979729729729729	WT
0.0832864378165447	WT
0.08562197092084	WT
0.0902817711328349	WT
0.0868377935554342	WT
0.0996147495872317	WT
0.0857908847184986	WT
0.0966865833785985	WT
0.0913621262458471	WT
0.0896513558384062	WT
0.1019283746556473	WT
0.0955801104972375	WT
0.0927777777777777	WT
0.0898630136986301	WT
0.0856838744012772	WT
0.082039911308204	WT
0.0904198062432723	WT
0.0980834272829763	WT
0.0843507214206437	WT
0.0941043083900226	WT
0.0804289544235924	WT
0.0876232201533406	WT
0.0992108229988726	WT
0.0829103214890017	WT
0.0857938718662952	WT
0.0940315315315315	WT
0.0827027027027027	WT
0.0893246187363834	WT
0.090311986863711	WT
0.0742763517203713	WT
0.0944969427459699	WT
0.0807248764415156	WT
0.0905598243688254	WT
0.0986913849509269	WT
0.093870789618995	WT
0.0858392564242755	WT
0.0779363336992316	WT
0.0949472515269294	WT
0.0906515580736544	WT
0.0826623725174449	WT
0.0813503043718871	WT
0.0848214285714285	WT
0.0979955456570155	WT
0.0787061994609164	WT
0.085882984433709	WT
0.0919037199124726	WT
0.0944969427459699	WT
0.0905466970387243	WT
0.0787878787878787	WT
0.0846730975348338	WT
0.0784837159636946	WT
0.0919220055710306	WT
0.0819490586932447	WT
0.0987012987012987	WT
0.0920617420066152	WT
0.0874377421140011	WT
0.0989668297988037	WT
0.0850027070925825	WT
0.0803522289488167	WT
0.0845449649973074	WT
0.0986394557823129	WT
0.0957387935805202	WT
0.086433260393873	WT
0.0940728656878738	WT
0.0856353591160221	WT
0.098820887142055	WT
0.0845225027442371	WT
0.0877967973495306	WT
0.0864397622906537	WT
0.0816098378982671	WT
0.0924369747899159	WT
0.0863712843522153	WT
0.0934314835787089	WT
0.0858558062740781	WT
0.080327868852459	WT
0.0927374301675977	WT
0.0985140341221794	WT
0.0942688805570433	WT
0.084051724137931	WT
0.0948985189248491	WT
0.0966101694915254	WT
0.0879368658399098	WT
0.0782608695652174	WT
0.0906637884511602	WT
0.0863712843522153	WT
0.0927152317880794	WT
0.096921322690992	WT
0.0804077010192525	WT
0.0830228845130388	WT
0.0956284153005464	WT
0.0839653304442036	WT
0.0878820960698689	WT
0.0894170911148839	WT
0.0901050304035378	WT
0.09	WT
0.0902466367713004	WT
0.0914534567229178	WT
0.0887799564270152	WT
0.0870755750273822	WT
0.089487870619946	WT
0.0917176209005002	WT
0.0830469644902634	WT
0.0875	WT
0.0881854154889768	WT
0.0833333333333333	WT
0.0815217391304347	WT
0.0824628916987355	WT
0.0815334773218142	WT
0.0913513513513513	WT
0.0853592652620205	WT
0.092880978865406	WT
0.0895844576362655	WT
0.083610188261351	WT
0.1035485747527632	WT
0.0900216919739696	WT
0.0940315315315315	WT
0.0889717634523175	WT
0.0839694656488549	WT
0.0938005390835579	WT
0.0814977973568281	WT
0.0763440860215053	WT
0.0899062327633756	WT
0.0862255965292841	WT
0.0740343347639485	WT
0.0794417606011809	WT
0.0935987089833243	WT
0.0964467005076142	WT
0.0981029810298103	WT
0.0800636267232237	WT
0.0791484716157205	WT
0.0848115299334811	WT
0.0879062333510921	WT
0.0856826976229961	WT
0.0806629834254143	WT
0.0933940774487471	WT
0.0821098423056008	WT
0.0933701657458563	WT
0.0819490586932447	WT
0.0863586358635863	WT
0.1002849002849002	WT
0.085916258836324	WT
0.0772222222222222	WT
0.0933482392397987	WT
0.0910093767236624	WT
0.0915730337078651	WT
0.0984598459845984	WT
0.0754079909960607	WT
0.0919913419913419	WT
0.0868094701240135	WT
0.0909090909090909	WT
0.0736026563364692	WT
0.0893707033315706	WT
0.0952118877270225	WT
0.0782463928967813	WT
0.0928774928774928	WT
0.0893546607832322	WT
0.0807522123893805	WT
0.0853524229074889	WT
0.0793825799338478	WT
0.0769644779332615	WT
0.0978941377347751	WT
0.0930487137383689	WT
0.0815523059617547	WT
0.096045197740113	WT
0.0915649278579356	WT
0.0869809203142536	WT
0.0785398230088495	WT
0.0855408388520971	WT
0.0980392156862745	WT
0.0817099567099567	WT
0.0992152466367713	WT
0.092641609317099	WT
0.0845689181768259	WT
0.0842163970998326	WT
0.0915609487038058	WT
0.0861788617886178	WT
0.074428495481127	WT
0.085916258836324	WT
0.0952121871599564	WT
0.087471783295711	WT
0.0807248764415156	WT
0.0884009009009009	WT
0.0726379027853632	WT
0.0861380490587564	WT
0.0780487804878048	WT
0.0785832872163807	WT
0.0918425556189389	WT
0.0857923497267759	WT
0.0849889624724061	WT
0.0926856504745952	WT
0.09425543781372	WT
0.1014412416851441	WT
0.0921710161021654	WT
0.0741138560687432	WT
0.0942148760330578	WT
0.0932960893854748	WT
0.0803324099722991	WT
0.0894736842105263	WT
0.0959128065395095	WT
0.0871934604904632	WT
0.0882512181916621	WT
0.0866703236423477	WT
0.093680709534368	WT
0.0992152466367713	WT
0.0842283776144714	WT
0.0960893854748603	WT
0.091763405196241	WT
0.0924036281179138	WT
0.0782029950083194	WT
0.0967213114754098	WT
0.0859977949283351	WT
0.1071630005640157	WT
0.0798226164079822	WT
0.0844540075309306	WT
0.0898748577929465	WT
0.0904736562001064	WT
0.0899887514060742	WT
0.0904168922577152	WT
0.0825892857142857	WT
0.0748945147679324	WT
0.0986301369863013	WT
0.0851769911504424	WT
0.0953436807095343	WT
0.0928990923651895	WT
0.0832383124287343	WT
0.0954994511525795	WT
0.0963718820861678	WT
0.0897577092511013	WT
0.0897782585181179	WT
0.0844837106570955	WT
0.1058415268941584	WT
0.1036995515695067	WT
0.0852797392721347	WT
0.091698317959848	WT
0.086121777290181	WT
0.0845824411134903	WT
0.0985523385300668	WT
0.070414847161572	WT
0.0889877641824249	WT
0.0929152148664343	WT
0.0919864559819413	WT
0.0938383267382702	WT
0.0922903770399549	WT
0.0921945701357466	WT
0.0889502762430939	WT
0.0885529157667386	WT
0.0893150684931506	WT
0.0973003374578177	WT
0.0914066776135741	WT
0.0891428571428571	WT
0.0993959362987369	WT
0.0743016759776536	WT
0.0803324099722991	WT
0.0792682926829268	WT
0.0839160839160839	WT
0.0801733477789815	WT
0.0769230769230769	WT
0.0874651810584958	WT
0.0907079646017699	WT
0.1050828098229583	WT
0.0792243767313019	WT
0.0905149051490514	WT
0.0997770345596432	WT
0.0908125331917153	WT
0.1018930957683741	WT
0.0960264900662251	WT
0.0863028953229398	WT
0.0827397260273972	WT
0.1042576419213973	WT
0.0872410032715376	WT
0.0887316276537833	WT
0.0807754442649434	WT
0.0933333333333333	WT
0.0836522689994532	WT
0.0987584650112866	WT
0.0844519015659955	WT
0.0766240977234869	WT
0.0918708240534521	WT
0.0760393873085339	WT
0.0814081408140814	WT
0.0994413407821229	WT
0.0846153846153846	WT
0.0875600640683395	WT
0.0905172413793103	WT
0.0945872061235647	WT
0.088351153629713	WT
0.0865490628445424	WT
0.0947488584474885	WT
0.0923161967938087	WT
0.0736196319018405	WT
0.0898458266879319	WT
0.0988826815642458	WT
0.0865541643984757	WT
0.101994301994302	WT
0.0820484581497797	WT
0.0932975871313673	WT
0.0958149779735682	WT
0.0920110192837465	WT
0.0932494279176201	WT
0.0749340369393139	WT
0.0857763300760043	WT
0.0806270996640537	WT
0.0956937799043062	WT
0.0833790455293472	WT
0.0959821428571428	WT
0.0989611809732094	WT
0.084593837535014	WT
0.0796747967479674	WT
0.0894708128750682	WT
0.0692098092643051	WT
0.0869809203142536	WT
0.0805661404463799	WT
0.0857142857142857	WT
0.0981491867638811	WT
0.0957731407169609	WT
0.0879911455451023	WT
0.0951072017592083	WT
0.0863787375415282	WT
0.0775908844275637	WT
0.0863860032804811	WT
0.0931399888455103	WT
0.0981697171381031	WT
0.0913190529875986	WT
0.0908096280087527	WT
0.0863661053775122	WT
0.0784946236559139	WT
0.0962627406568516	WT
0.0820021299254526	WT
0.0792553191489361	WT
0.0841121495327102	WT
0.0972375690607734	WT
0.0800227014755959	WT
0.0829159710628825	WT
0.0755750273822563	WT
0.0833333333333333	WT
0.1008403361344537	WT
0.0780487804878048	WT
0.084051724137931	WT
0.0907581627006087	WT
0.0853658536585365	WT
0.1137931034482758	WT
0.1065848214285714	WT
0.0848849945235487	WT
0.0881374722838137	WT
0.0824115044247787	WT
0.1077179344808439	WT
0.0941111722619702	WT
0.0932388222464558	WT
0.0899001109877913	WT
0.0803964757709251	WT
0.0867964229352972	WT
0.0864061640066043	WT
0.0890257558790593	WT
0.0848314606741573	WT
0.0923943661971831	WT
0.0905511811023622	WT
0.0890372843628269	WT
0.0938547486033519	WT
0.0854978354978355	WT
0.0787746170678337	WT
0.0943920044419766	WT
0.0890336590662323	WT
0.0865639936271906	WT
0.089157952669235	WT
0.0920110192837465	WT
0.0927835051546391	WT
0.0935093509350935	WT
0.0883620689655172	WT
0.0972222222222222	WT
0.0945104697226938	WT
0.1073197578425976	WT
0.0718662952646239	WT
0.0968838526912181	WT
0.0929971988795518	WT
0.0824207492795389	WT
0.1023622047244094	WT
0.0926640926640926	WT
0.0899441340782122	WT
0.0918032786885245	WT
0.0908596300326441	WT
0.0819490586932447	WT
0.0881872618399564	WT
0.0957568807339449	WT
0.1131873998932194	WT
0.0883002207505518	WT
0.0909583107742284	WT
0.0798319327731092	WT
0.0882515168229454	WT
0.0913321698662012	WT
0.1056142301278488	WT
0.0792580101180438	WT
0.0968468468468468	WT
0.0793047256925583	WT
0.0941176470588235	WT
0.0875068794716565	WT
0.0973209404045926	WT
0.0892857142857142	WT
0.1029082774049217	WT
0.1049382716049382	WT
0.0878048780487804	WT
0.0783034257748776	WT
0.0935093509350935	WT
0.0797612588171459	WT
0.0823204419889502	WT
0.1041426927502876	WT
0.0790450928381962	WT
0.0933186085035891	WT
0.0936794582392776	WT
0.09559244419004	WT
0.0918649695628112	WT
0.0854794520547945	WT
0.094097995545657	WT
0.0829741379310344	WT
0.0755750273822563	WT
0.0873315363881401	WT
0.0833796553640911	WT
0.0901001112347052	WT
0.0964912280701754	WT
0.079271558650241	WT
0.0973597359735973	WT
0.0895361380798274	WT
0.0788912579957356	WT
0.085465432770822	WT
0.0878453038674033	WT
0.080472706809229	WT
0.0839436619718309	WT
0.0827147401908801	WT
0.0846446011937059	WT
0.0792682926829268	WT
0.0880913539967373	WT
0.0906131307650569	WT
0.0931428571428571	WT
0.0910605219322598	WT
0.0807692307692307	WT
0.0977777777777777	WT
0.0901683867463335	WT
0.0869565217391304	WT
0.0844298245614035	WT
0.0920903954802259	WT
0.0898071625344352	WT
0.0764192139737991	WT
0.0919282511210762	WT
0.0718595721338453	WT
0.0884466556108347	WT
0.0871003307607497	WT
0.0870050195203569	WT
0.092157985117344	WT
0.0697928026172301	WT
0.0946948088990302	WT
0.1023796347537354	WT
0.0920314253647587	WT
0.0900552486187845	WT
0.0948553054662379	WT
0.0739176346356916	WT
0.090311986863711	WT
0.0898100172711571	WT
0.0874932903918411	WT
0.0873362445414847	WT
0.0895937673900946	WT
0.0906113537117904	WT
0.0855441256090958	WT
0.0911602209944751	WT
0.0929853181076672	WT
0.0974274767378215	WT
0.1045714285714285	WT
0.093304061470911	WT
0.0838926174496644	WT
0.0896664844177146	WT
0.088379705400982	WT
0.0892756878158338	WT
0.0931780366056572	WT
0.1098654708520179	WT
0.0801317233809001	WT
0.0888407367280606	WT
0.0908599242833964	WT
0.0807627593942793	WT
0.1021535063500828	WT
0.0838926174496644	WT
0.0805405405405405	WT
0.0862346009641135	WT
0.095617529880478	WT
0.0880222841225626	WT
0.0870297585626052	WT
0.0954519932622122	WT
0.0853318460680423	WT
0.0748486516235553	WT
0.0892255892255892	WT
0.0888009049773755	WT
0.0987991266375545	WT
0.0848484848484848	WT
0.09255079006772	WT
0.0905533817775293	WT
0.0880222841225626	WT
0.0858250276854928	WT
0.0907042253521126	WT
0.0807522123893805	WT
0.1017797552836485	WT
0.0957041870581838	WT
0.0814977973568281	WT
0.0949403069926094	WT
0.096933187294633	WT
0.0965401785714285	WT
0.0850599781897491	WT
0.0804407713498622	WT
0.1101499423298731	WT
0.0873192436040044	WT
0.0829764453961456	WT
0.0840152755046372	WT
0.0900705371676614	WT
0.0879356568364611	WT
0.094097995545657	WT
0.0849858356940509	WT
0.1037296037296037	WT
0.0959595959595959	WT
0.084952803997779	WT
0.0831070070613796	WT
0.1023489932885906	WT
0.0790471034109366	WT
0.0923761825264329	WT
0.097191011235955	WT
0.0981067125645439	WT
0.0940919037199124	WT
0.0835639180962922	WT
0.0826985854189336	WT
0.0872156013001083	WT
0.0858725761772853	WT
0.078781512605042	WT
0.0789760348583878	WT
0.0771412365286443	WT
0.0937840785169029	WT
0.0861788617886178	WT
0.0848314606741573	WT
0.0786146234194612	WT
0.0847268673355629	WT
0.0946094609460946	WT
0.0841423948220064	WT
0.07684040838259	WT
0.0901408450704225	WT
0.0877474585339753	WT
0.0951327433628318	WT
0.093886462882096	WT
0.088379705400982	WT
0.0973062122045079	WT
0.0960227272727272	WT
0.100451467268623	WT
0.0905577029265599	WT
0.0863787375415282	WT
0.0886620096722192	WT
0.0889603429796355	WT
0.0905125408942202	WT
0.0927947598253275	WT
0.0913216108905275	WT
0.0974789915966386	WT
0.0916201117318435	WT
0.1045932484781405	WT
0.0821609454136184	WT
0.0870967741935483	WT
0.0764966740576496	WT
0.0834724540901502	WT
0.0865490628445424	WT
0.0873839432004369	WT
0.0890223921354451	WT
0.1002849002849002	WT
0.0913043478260869	WT
0.0916030534351145	WT
0.0895765472312703	WT
0.1009376723662437	WT
0.0892461197339246	WT
0.0850027070925825	WT
0.085305448541552	WT
0.0924183729939125	WT
0.0982532751091703	WT
0.0855119825708061	WT
0.082258064516129	WT
0.0825785828449653	WT
0.08585313174946	WT
0.0899944102850754	WT
0.0859030837004405	WT
0.0866099893730074	WT
0.0777345918933925	WT
0.0847838293093767	WT
0.100163309744148	WT
0.100511073253833	WT
0.0903010033444816	WT
0.0939597315436241	WT
0.0738728951656708	WT
0.0821917808219178	WT
0.0863787375415282	WT
0.0909090909090909	WT
0.0959869848156182	WT
0.0904550499445061	WT
0.0863309352517985	WT
0.0884658454647256	WT
0.0879911455451023	WT
0.0915771622385528	WT
0.0801354401805869	WT
0.0840471092077087	WT
0.0797991071428571	WT
0.09425543781372	WT
0.0918534718425369	WT
0.0708874458874458	WT
0.0922992900054615	WT
0.0897155361050328	WT
0.0775532495903877	WT
0.0966101694915254	WT
0.0910093767236624	WT
0.0978698906160046	WT
0.0943606923506421	WT
0.089535534415221	WT
0.0949751518498067	WT
0.076158940397351	WT
0.0864397622906537	WT
0.0852585258525852	WT
0.0838815789473684	WT
0.0769230769230769	WT
0.0948703805846663	WT
0.0830105146651909	WT
0.0873410724156992	WT
0.0982758620689655	WT
0.0784204671857619	WT
0.0913978494623656	WT
0.086433260393873	WT
0.0881863560732113	WT
0.094059405940594	WT
0.0866405813303521	WT
0.1043285238623751	WT
0.0986547085201793	WT
0.0878820960698689	WT
0.0846796657381615	WT
0.0805263157894736	WT
0.0769230769230769	WT
0.0765979926043317	WT
0.1	WT
0.0794100964265456	WT
0.0920687742651137	WT
0.0920479302832244	WT
0.089736399326977	WT
0.0817361894024802	WT
0.0916030534351145	WT
0.0984162895927601	WT
0.0906547285954113	WT
0.0864265927977839	WT
0.1038742279618192	WT
0.0917686318131257	WT
0.0799112097669256	WT
0.0985058107360265	WT
0.0917276308384918	WT
0.0916334661354581	WT
0.0867861142217245	WT
0.0925720620842572	WT
0.0947945205479452	WT
0.0992324561403508	WT
0.0872222222222222	WT
0.0820375335120643	WT
0.0788313120176405	WT
0.0943708609271523	WT
0.0888009049773755	WT
0.0857614073666849	WT
0.0894130554031815	WT
0.0821992378878606	WT
0.0835639180962922	WT
0.0903010033444816	WT
0.1047619047619047	WT
0.0927664273881833	WT
0.0919097413318657	WT
0.0910569105691057	WT
0.0933552992861065	WT
0.0930359085963003	WT
0.0950801547816473	WT
0.0923943661971831	WT
0.0903679653679653	WT
0.1024523160762942	WT
0.0953461975028376	WT
0.0788450860632981	WT
0.0888761467889908	WT
0.0908065425831923	WT
0.0820854132002218	WT
0.0950347036839295	WT
0.0819496518478843	WT
0.0759075907590759	WT
0.0898876404494382	WT
0.0922651933701657	WT
0.1028602860286028	WT
0.0840921264059989	WT
0.1031390134529148	WT
0.1060859854829704	WT
0.0789041095890411	WT
0.1027088036117381	WT
0.0902466367713004	WT
0.0848287112561174	WT
0.0887353878852284	WT
0.0937332619175147	WT
0.0795828759604829	WT
0.0787011557512383	WT
0.0722311396468699	WT
0.084065934065934	WT
0.0948180815876515	WT
0.0859284890426758	WT
0.0812182741116751	WT
0.0904168922577152	WT
0.0838675213675213	WT
0.0774647887323943	WT
0.0854978354978355	WT
0.0939933259176863	WT
0.0925720620842572	WT
0.0827277808831749	WT
0.0819490586932447	WT
0.0972826086956521	WT
0.0980941704035874	WT
0.095344924284913	WT
0.0924092409240924	WT
0.0881081081081081	WT
0.0892359174567763	WT
0.079913606911447	WT
0.0881374722838137	WT
0.0815013404825737	WT
0.0924002186987424	WT
0.0932671081677704	WT
0.0898748577929465	WT
0.0762260127931769	WT
0.0821229050279329	WT
0.0788471995649809	WT
0.0963302752293578	WT
0.0888770622671633	WT
0.0851299060254284	WT
0.0856531049250535	WT
0.083014746040415	WT
0.0940456316082359	WT
0.0842163970998326	WT
0.0938383267382702	WT
0.0890486725663716	WT
0.0969014084507042	WT
0.1006080707573244	WT
0.0932960893854748	WT
0.0945054945054945	WT
0.103372028745163	WT
0.0967379077615298	WT
0.0875331564986737	WT
0.0993227990970654	WT
0.0879478827361563	WT
0.0775401069518716	WT
0.1017997750281214	WT
0.0908581043185642	WT
0.0973550928531232	WT
0.0986471251409244	WT
0.0871483728626585	WT
0.0942872989462007	WT
0.0843501326259947	WT
0.0734042553191489	WT
0.0992196209587513	WT
0.0911062906724512	WT
0.0917739227756015	WT
0.0828271673108779	WT
0.0891144952058657	WT
0.0804597701149425	WT
0.0913539967373572	WT
0.0941375422773393	WT
0.0962921970116214	WT
0.0781758957654723	WT
0.0943188086045229	WT
0.0874463519313304	WT
0.08491107286288	WT
0.0878567431449356	WT
0.0935769656699889	WT
0.0838423098278734	WT
0.0924600990643918	WT
0.0949472515269294	WT
0.0855732309380142	WT
0.0821467688937568	WT
0.0878155872667398	WT
0.0978559648158328	WT
0.0889759373251259	WT
0.0921198668146503	WT
0.0896785109983079	WT
0.0983606557377049	WT
0.0895774647887324	WT
0.0893054024255788	WT
0.0902814657461497	WT
0.0962296004501969	WT
0.0772555375472717	WT
0.0916201117318435	WT
0.0832420591456736	WT
0.0872844827586206	WT
0.0904710920770878	WT
0.0903155603917301	WT
0.0824742268041237	WT
0.0811403508771929	WT
0.0898203592814371	WT
0.0797180043383948	WT
0.0962837837837837	WT
0.0909598214285714	WT
0.1059933407325194	WT
0.1030812324929972	WT
0.0937142857142857	WT
0.0951339529797703	WT
0.092469545957918	WT
0.0997289972899729	WT
0.0918649695628112	WT
0.0914066776135741	WT
0.088235294117647	WT
0.0874929893438025	WT
0.0944838885854724	WT
0.075839653304442	WT
0.0954519932622122	WT
0.0937672366243794	WT
0.0894483128012854	WT
0.0840197693574958	WT
0.0850713501646542	WT
0.0886214442013129	WT
0.0870985302123026	WT
0.0873678352810239	WT
0.0906499429874572	WT
0.0791484716157205	WT
0.095632946379215	WT
0.08023072889355	WT
0.0906680805938494	WT
0.0967379077615298	WT
0.0923423423423423	WT
0.0812465219810795	WT
0.0838389409817981	WT
0.0951859956236323	WT
0.093505039193729	WT
0.0985221674876847	WT
0.0928931169557918	WT
0.0891684901531728	WT
0.1	WT
0.085262563523433	WT
0.0924887892376681	WT
0.0925925925925925	WT
0.1040748898678414	WT
0.0952380952380952	WT
0.0918086860912589	WT
0.0849462365591397	WT
0.0843835616438356	WT
0.0891144952058657	WT
0.0889132821075741	WT
0.0976008724100327	WT
0.0969696969696969	WT
0.099827882960413	WT
0.0822888283378746	WT
0.0839736553238199	WT
0.0984072810011376	WT
0.0921710161021654	WT
0.0935251798561151	WT
0.0904017857142857	WT
0.0896860986547085	WT
0.0932297447280799	WT
0.0930616740088105	WT
0.076051779935275	WT
0.0904522613065326	WT
0.0858392564242755	WT
0.0872446162341247	WT
0.0799776286353467	WT
0.0826859045504994	WT
0.1005617977528089	WT
0.0821229050279329	WT
0.0994535519125683	WT
0.0897797854319593	WT
0.0807248764415156	WT
0.0779642663779101	WT
0.0871508379888268	WT
0.078536847767617	WT
0.0968468468468468	WT
0.0883644346871569	WT
0.0942465753424657	WT
0.0976430976430976	WT
0.0828698553948832	WT
0.0953168044077134	WT
0.0761904761904762	WT
0.0946907498631636	WT
0.0860273972602739	WT
0.0918422474338195	WT
0.0926553672316384	WT
0.0926748057713651	WT
0.0889261744966442	WT
0.0907029478458049	WT
0.0936288088642659	WT
0.100111234705228	WT
0.0907599781301257	WT
0.0876803551609323	WT
0.0976282404853833	WT
0.0847921225382932	WT
0.0980176211453744	WT
0.0926829268292682	WT
0.0989876265466816	WT
0.0885445489762036	WT
0.0769644779332615	WT
0.0798668885191347	WT
0.0847368421052631	WT
0.091743119266055	WT
0.1023713128976286	WT
0.0896436525612472	WT
0.0918708240534521	WT
0.0882028665931642	WT
0.0948905109489051	WT
0.0937332619175147	WT
0.0881226053639846	WT
0.0842105263157894	WT
0.0831485587583148	WT
0.079312257348863	WT
0.0988950276243093	WT
0.0924600990643918	WT
0.0856382978723404	WT
0.0928609769189479	WT
0.0895844576362655	WT
0.0938023450586264	WT
0.0829694323144104	WT
0.077562326869806	WT
0.0895685417804478	WT
0.0918649695628112	WT
0.0967741935483871	WT
0.0907115697990222	WT
0.0989702517162471	WT
0.0813449023861171	WT
0.0730897009966777	WT
0.0873626373626373	WT
0.0826400443704936	WT
0.0834670947030497	WT
0.0849889624724061	WT
0.0840197693574958	WT
0.0840961098398169	WT
0.0971682398667407	WT
0.0866957470010905	WT
0.0886351277868406	WT
0.0874377421140011	WT
0.0971364402021336	WT
0.0875706214689265	WT
0.0887142055025266	WT
0.0732640787315472	WT
0.0798479087452471	WT
0.0838963963963964	WT
0.0880681818181818	WT
0.084514721919302	WT
0.0833790455293472	WT
0.0891684901531728	WT
0.1061606160616061	WT
0.0753205128205128	WT
0.0918649695628112	WT
0.0777464788732394	WT
0.0849919311457773	WT
0.0946589106292966	WT
0.08165548098434	WT
0.0992407809110629	WT
0.0809025866813428	WT
0.0890486725663716	WT
0.0944444444444444	WT
0.0848017621145374	WT
0.0926339285714285	WT
0.0932835820895522	WT
0.085201793721973	WT
0.0916760404949381	WT
0.0952646239554317	WT
0.0867117117117117	WT
0.0987027636773829	WT
0.0830168204015192	WT
0.0853530031612223	WT
0.0826039387308534	WT
0.0966340933767643	WT
0.084138715179079	WT
0.0883014623172103	WT
0.0813704496788008	WT
0.0883644346871569	WT
0.0836501901140684	WT
0.0906547285954113	WT
0.0851063829787234	WT
0.0861573808156232	WT
0.083008356545961	WT
0.0833775889537971	WT
0.0881863560732113	WT
0.0932754880694143	WT
0.0921198668146503	WT
0.0898566703417861	WT
0.0811111111111111	WT
0.0733041575492341	WT
0.0850358917725013	WT
0.0971143174250832	WT
0.0862354892205638	WT
0.0917176209005002	WT
0.0908593322386425	WT
0.0863079381992541	WT
0.0794594594594594	WT
0.0837078651685393	WT
0.0876623376623376	WT
0.083743842364532	WT
0.088315962698848	WT
0.0907553551296505	WT
0.0886917960088691	WT
0.0868824531516184	WT
0.0846238938053097	WT
0.0745033112582781	WT
0.0864661654135338	WT
0.0868149755832881	WT
0.0873949579831932	WT
0.0855408388520971	WT
0.0868362831858407	WT
0.0785791173304628	WT
0.0873224618621778	WT
0.090457804743519	WT
0.0936454849498327	WT
0.0973401245048104	WT
0.0956086714841578	WT
0.0776053215077605	WT
0.0926640926640926	WT
0.0952908587257617	WT
0.0834248079034028	WT
0.0888520971302428	WT
0.0911528150134048	WT
0.0818965517241379	WT
0.0948616600790513	WT
0.0780141843971631	WT
0.0844761382336807	WT
0.0935412026726058	WT
0.0873315363881401	WT
0.1002849002849002	WT
0.1003925967470555	WT
0.0953693495038588	WT
0.0987172336865588	WT
0.0740941049215792	WT
0.0847176079734219	WT
0.096590909090909	WT
0.084491384102279	WT
0.0894263217097862	WT
0.0865384615384615	WT
0.0769230769230769	WT
0.0815523059617547	WT
0.0765086206896551	WT
0.0889252591380251	WT
0.0843439911797133	WT
0.0844686648501362	WT
0.0945190156599552	WT
0.0773109243697479	WT
0.0840970350404312	WT
0.0807349665924276	WT
0.0834724540901502	WT
0.0992907801418439	WT
0.083919870059556	WT
0.0978441127694859	WT
0.0771349862258953	WT
0.0892857142857142	WT
0.087202718006795	WT
0.0882509303561935	WT
0.0935412026726058	WT
0.0869565217391304	WT
0.0956239870340356	WT
0.0838323353293413	WT
0.0890979524073049	WT
0.0830993823694553	WT
0.0973845297718419	WT
0.0809761508596783	WT
0.0781337830241708	WT
0.1060267857142857	WT
0.0882034632034632	WT
0.0909607731665719	WT
0.0879956545355784	WT
0.0857461024498886	WT
0.083743842364532	WT
0.0885471898197242	WT
0.0908574673480976	WT
0.0847741215839375	WT
0.0890666666666666	WT
0.0925822643614054	WT
0.092391304347826	WT
0.0849210669569951	WT
0.0783768760422456	WT
0.0790322580645161	WT
0.0842105263157894	WT
0.1039032435404068	WT
0.096921322690992	WT
0.0868852459016393	WT
0.0872885979268958	WT
0.0908593322386425	WT
0.0852797392721347	WT
0.0980821917808219	WT
0.0797180043383948	WT
0.089543937708565	WT
0.0894396551724138	WT
0.0812465219810795	WT
0.0862808145766345	WT
0.0935799782372143	WT
0.0853850183342063	WT
0.0972375690607734	WT
0.0844226579520697	WT
0.091792656587473	WT
0.0824972129319955	WT
0.0804851157662624	WT
0.1080636313768513	WT
0.0878076062639821	WT
0.0939524838012959	WT
0.0902090209020902	WT
0.0777596519847743	WT
0.0892461197339246	WT
0.0938323668950975	WT
0.0852797392721347	WT
0.0988593155893536	WT
0.0891255605381165	WT
0.0926136363636363	WT
0.0810663764961915	WT
0.0823786142935079	WT
0.0873575691806836	WT
0.0793562708102108	WT
0.0948029697315819	WT
0.0863309352517985	WT
0.0895027624309392	WT
0.0899260102447353	WT
0.0991549295774647	WT
0.0928126768534238	WT
0.1050328227571116	WT
0.0957507082152974	WT
0.0958751393534002	WT
0.0780590717299578	WT
0.0825587752870421	WT
0.0938511326860841	WT
0.0922222222222222	WT
0.0834230355220667	WT
0.0865541643984757	WT
0.0863918690005646	WT
0.1074972436604189	WT
0.0881872618399564	WT
0.0779696493982208	WT
0.0992324561403508	WT
0.0958535271943995	WT
0.0897083104017611	WT
0.0985994397759103	WT
0.0804215196894065	WT
0.0855263157894736	WT
0.0989379541643376	WT
0.0841530054644808	WT
0.0967379077615298	WT
0.0850828729281767	WT
0.0871212121212121	WT
0.0922026180990324	WT
0.0767964893033461	WT
0.1020971302428256	WT
0.094097995545657	WT
0.0892759934676102	WT
0.086656034024455	WT
0.0918478260869565	WT
0.0964265456608054	WT
0.0849889624724061	WT
0.0780298837852794	WT
0.1033916849015317	WT
0.0870755750273822	WT
0.0865126276195593	WT
0.0899839314408141	WT
0.0884615384615384	WT
0.066079295154185	WT
0.0987124463519313	WT
0.0871710526315789	WT
0.0945872061235647	WT
0.0820291419320021	WT
0.0846153846153846	WT
0.0872591006423983	WT
0.0911633109619686	WT
0.0965058236272878	WT
0.0839086563993627	WT
0.0807860262008733	WT
0.0899947061937533	WT
0.0833333333333333	WT
0.1071626873958911	WT
0.0938367573570238	WT
0.0848648648648648	WT
0.0826180257510729	WT
0.0781848004373974	WT
0.085590465872156	WT
0.0983957219251336	WT
0.0853524229074889	WT
0.0981152993348115	WT
0.0933767643865363	WT
0.0904494382022471	WT
0.084138715179079	WT
0.083014746040415	WT
0.0800220750551876	WT
0.0720086626962642	WT
0.0842911877394636	WT
0.0801317233809001	WT
0.0828729281767955	WT
0.0912676056338028	WT
0.0817984832069339	WT
0.0978747203579418	WT
0.0861297539149888	WT
0.0804469273743016	WT
0.09	WT
0.093484419263456	WT
0.0934426229508196	WT
0.0874377421140011	WT
0.0860677783754706	WT
0.0865332612222823	WT
0.0913140311804008	WT
0.0762112139357648	WT
0.0813449023861171	WT
0.0771334792122538	WT
0.0849567099567099	WT
0.0866738894907909	WT
0.1015891032917139	WT
0.0759911894273127	WT
0.090958904109589	WT
0.09613196814562	WT
0.0817744521646178	WT
0.0855080510827318	WT
0.0816676185037121	WT
0.0851871947911014	WT
0.1002801120448179	WT
0.0902972518227706	WT
0.0863712843522153	WT
0.0789622109419063	WT
0.0963923337091319	WT
0.0955593029792018	WT
0.0886917960088691	WT
0.0834697217675941	WT
0.0870499731327243	WT
0.0962921970116214	WT
0.0866228070175438	WT
0.0802839978154014	WT
0.0876906318082788	WT
0.0901548672566371	WT
0.0884808013355592	WT
0.0907608695652174	WT
0.0819397993311036	WT
0.0904951622083096	WT
0.0869092884302009	WT
0.0998902305159165	WT
0.0829670329670329	WT
0.1003382187147688	WT
0.0778575372722252	WT
0.0859030837004405	WT
0.0970440602342442	WT
0.0737527114967462	WT
0.0882990249187432	WT
0.0942380183091007	WT
0.0862262038073908	WT
0.0993413830954994	WT
0.0896358543417367	WT
0.0824685963954123	WT
0.0969498910675381	WT
0.0871459694989106	WT
0.0920314253647587	WT
0.0888395335924486	WT
0.0836030204962243	WT
0.0906499429874572	WT
0.0801075268817204	WT
0.0903047091412742	WT
0.0887902330743618	WT
0.094150417827298	WT
0.086859688195991	WT
0.0979178390545863	WT
0.0912087912087912	WT
0.0893732970027248	WT
0.0822510822510822	WT
0.0958980044345898	WT
0.1028735632183908	WT
0.0867924528301886	WT
0.0905577029265599	WT
0.0918690601900739	WT
0.1007838745800671	WT
0.1002239641657334	WT
0.0936668440659925	WT
0.0728879072335726	WT
0.0965593784683684	WT
0.0903547671840354	WT
0.0827922077922077	WT
0.0827357970215113	WT
0.0842391304347826	WT
0.0910586944596818	WT
0.0917739227756015	WT
0.0840152755046372	WT
0.0878186968838526	WT
0.0911123532699832	WT
0.0848585690515806	WT
0.0937161430119176	WT
0.102866779089376	WT
0.0952380952380952	WT
0.1027667984189723	WT
0.1181923522595596	WT
0.0820854132002218	WT
0.0936819172113289	WT
0.0865438302624232	WT
0.0875675675675675	WT
0.0998838559814169	WT
0.0812567713976164	WT
0.0809651474530831	WT
0.0984632896983494	WT
0.0962715637173066	WT
0.0882028665931642	WT
0.0792349726775956	WT
0.0914534567229178	WT
0.0868632707774798	WT
0.08184855233853	WT
0.0987243483083749	WT
0.0756906077348066	WT
0.0812127774769897	WT
0.0926935659760087	WT
0.0823970037453183	WT
0.0875211744776962	WT
0.0858229223248234	WT
0.0929054054054054	WT
0.0781686208821887	WT
0.0874224478285392	WT
0.0970066518847006	WT
0.0897646414887794	WT
0.0967923466516601	WT
0.0899441340782122	WT
0.0970027247956403	WT
0.0924887892376681	WT
0.0884507042253521	WT
0.0928689883913764	WT
0.0746426680783483	WT
0.0847176079734219	WT
0.1019036954087346	WT
0.108622620380739	WT
0.0870038064165307	WT
0.0725500812127774	WT
0.0898692810457516	WT
0.0971202710333145	WT
0.0890599230346344	WT
0.085729788388497	WT
0.0843373493975903	WT
0.0713905167820991	WT
0.0924276169265033	WT
0.0785169029443838	WT
0.0847457627118644	WT
0.0914962325080731	WT
0.0939745715865118	WT
0.1006218202374222	WT
0.0970231532524807	WT
0.0913091309130913	WT
0.0972375690607734	WT
0.0827622561939905	WT
0.094059405940594	WT
0.0914634146341463	WT
0.0906183368869936	WT
0.0897727272727272	WT
0.09196675900277	WT
0.0931239848402815	WT
0.0980609418282548	WT
0.0902664491571506	WT
0.097752808988764	WT
0.0901727861771058	WT
0.0809935205183585	WT
0.0893355667225014	WT
0.0982954545454545	WT
0.086039886039886	WT
0.1001688238604389	WT
0.0891617725573945	WT
0.0907127429805615	WT
0.0988274706867671	WT
0.1011049723756906	WT
0.0913593835993395	WT
0.0865639936271906	WT
0.1089275687815833	WT
0.0806100217864923	WT
0.0909090909090909	WT
0.100494233937397	WT
0.0806629834254143	WT
0.0821697099892588	WT
0.0988467874794069	WT
0.081967213114754	WT
0.0879911455451023	WT
0.0912698412698412	WT
0.0777777777777777	WT
0.0914634146341463	WT
0.0955342001130582	WT
0.0862619808306709	WT
0.102866779089376	WT
0.0926243567753001	WT
0.089356858281161	WT
0.0814383923849814	WT
0.0944017563117453	WT
0.0763231197771587	WT
0.085254691689008	WT
0.1013363028953229	WT
0.1051762114537444	WT
0.0949023861171366	WT
0.074320576816417	WT
0.087431693989071	WT
0.0933852140077821	WT
0.1038251366120218	WT
0.0908590308370044	WT
0.0812603648424544	WT
0.0945273631840796	WT
0.0978982300884955	WT
0.0828789531079607	WT
0.0957622454595487	WT
0.0982094411285946	WT
0.0875497441728254	WT
0.0956086714841578	WT
0.0853107344632768	WT
0.0911602209944751	WT
0.0709018718094157	WT
0.0839779005524861	WT
0.0900705371676614	WT
0.0924324324324324	WT
0.0845070422535211	WT
0.0974274767378215	WT
0.0850225225225225	WT
0.0853524229074889	WT
0.0911098840419657	WT
0.0932203389830508	WT
0.0915492957746478	WT
0.0943708609271523	WT
0.0779005524861878	WT
0.0845449649973074	WT
0.0843767011431682	WT
0.0827991452991453	WT
0.0860033726812816	WT
0.086140254003313	WT
0.0925822643614054	WT
0.0954241071428571	WT
0.0888888888888888	WT
0.0932347924957362	WT
0.0892857142857142	WT
0.0848385331143951	WT
0.0814081408140814	WT
0.0880572372041827	WT
0.0927552140504939	WT
0.0947187141216992	WT
0.0987514188422247	WT
0.0973451327433628	WT
0.0928061504667765	WT
0.0838389409817981	WT
0.1030812324929972	WT
0.0879120879120879	WT
0.1031390134529148	WT
0.0981047937569676	WT
0.1007502679528403	WT
0.0842163970998326	WT
0.0897226753670473	WT
0.0879911455451023	WT
0.0958980044345898	WT
0.0950483779169038	WT
0.0937672366243794	WT
0.0759289176090468	WT
0.0759631036353771	WT
0.0785145888594164	WT
0.0922734852695942	WT
0.085392051557465	WT
0.0846325167037861	WT
0.0920910075839653	WT
0.0813318777292576	WT
0.0868377935554342	WT
0.0871934604904632	WT
0.0823723228995057	WT
0.0919798093101514	WT
0.079714128642111	WT
0.0900655021834061	WT
0.0804157549234135	WT
0.0960390667390124	WT
0.0813053097345132	WT
0.1002166847237269	WT
0.0972067039106145	WT
0.0947945205479452	WT
0.094059405940594	WT
0.0874106652006597	WT
0.0854794520547945	WT
0.0898502495840266	WT
0.0785169029443838	WT
0.0855374226223973	WT
0.0925494761350407	WT
0.097682119205298	WT
0.0955342001130582	WT
0.0858725761772853	WT
0.089157952669235	WT
0.092817679558011	WT
0.0941111722619702	WT
0.0729684908789386	WT
0.0803964757709251	WT
0.0907617504051863	WT
0.0902173913043478	WT
0.0856183547845551	WT
0.0763888888888889	WT
0.0884762424904423	WT
0.0793918918918918	WT
0.088170865279299	WT
0.0928961748633879	WT
0.0862723819858925	WT
0.086765513454146	WT
0.0868632707774798	WT
0.0940265486725663	WT
0.1022174148188209	WT
0.0851851851851851	WT
0.099262620533182	WT
0.092530657748049	WT
0.1032759578012215	WT
0.0905639913232104	WT
0.0761750405186385	WT
0.097682119205298	WT
0.0805840995132504	WT
0.089227421109902	WT
0.0880913539967373	WT
0.085920177383592	WT
0.0944323144104803	WT
0.096516276413478	WT
0.0788762830902215	WT
0.0927077444884115	WT
0.088813940415964	WT
0.0894854586129754	WT
0.0819316332067281	WT
0.0807419530823786	WT
0.0904550499445061	WT
0.1079346557759626	WT
0.0858960763520678	WT
0.0813318777292576	WT
0.0870288248337028	WT
0.0859802847754655	WT
0.0821018062397372	WT
0.0923076923076923	WT
0.0968096809680968	WT
0.0911086717892425	WT
0.1102362204724409	WT
0.0891304347826087	WT
0.0887640449438202	WT
0.1078320090805902	WT
0.1105610561056105	WT
0.0851299060254284	WT
0.0959206174200661	WT
0.0862160723789249	WT
0.0954423592493297	WT
0.0955761878754778	WT
0.094097995545657	WT
0.1027241770715096	WT
0.0961434003259098	WT
0.0837988826815642	WT
0.0877967973495306	WT
0.0884573894282632	WT
0.0873410724156992	WT
0.0912568306010929	WT
0.0970066518847006	WT
0.0878076062639821	WT
0.0847550908090258	WT
0.0887926367081754	WT
0.088628762541806	WT
0.0888009049773755	WT
0.0790031813361611	WT
0.0997183098591549	WT
0.0824235807860262	WT
0.0843905129619415	WT
0.0799347471451876	WT
0.0885793871866295	WT
0.0787011557512383	WT
0.0836608646827624	WT
0.0876815492200107	WT
0.0922142462727774	WT
0.0804851157662624	WT
0.0726872246696035	WT
0.0876803551609323	WT
0.0850027070925825	WT
0.0807522123893805	WT
0.0913019989195029	WT
0.0888157894736842	WT
0.0921483097055616	WT
0.0853260869565217	WT
0.0996147495872317	WT
0.0893854748603352	WT
0.0825638240086909	WT
0.0759219088937093	WT
0.0992324561403508	WT
0.0923076923076923	WT
0.0944570135746606	WT
0.0886781929726715	WT
0.0922651933701657	WT
0.0851648351648351	WT
0.0919158361018826	WT
0.1011840688912809	WT
0.0880886426592797	WT
0.0794444444444444	WT
0.0883620689655172	WT
0.0974930362116991	WT
0.0935251798561151	WT
0.0806451612903225	WT
0.0785515320334261	WT
0.0973003374578177	WT
0.0878494010268111	WT
0.0880181714934696	WT
0.0944969427459699	WT
0.0941680042803638	WT
0.0866703236423477	WT
0.0807075732448866	WT
0.0796228391828182	WT
0.0909090909090909	WT
0.074585635359116	WT
0.0836776859504132	WT
0.0791867308721241	WT
0.0889132821075741	WT
0.087292817679558	WT
0.097929490766648	WT
0.078590785907859	WT
0.0913091309130913	WT
0.0960264900662251	WT
0.1021978021978022	WT
0.0864682762492981	WT
0.0951302378255945	WT
0.0843905129619415	WT
0.0917874396135265	WT
0.0767543859649122	WT
0.0804407713498622	WT
0.0988826815642458	WT
0.0971459934138309	WT
0.0753462603878116	WT
0.0944323144104803	WT
0.0810958904109589	WT
0.1060349689791314	WT
0.0916245081506464	WT
0.0902255639097744	WT
0.096933187294633	WT
0.1086834733893557	WT
0.0913539967373572	WT
0.0890372843628269	WT
0.0825379000561482	WT
0.0763316858868753	WT
0.0854794520547945	WT
0.0733893557422969	WT
0.0872222222222222	WT
0.0662747194013896	WT
0.0818231740801757	WT
0.0811870100783874	WT
0.0986984815618221	WT
0.0906113537117904	WT
0.0763851533082302	WT
0.0866057019903173	WT
0.0784313725490196	WT
0.0861788617886178	WT
0.0900655021834061	WT
0.0806018269747447	WT
0.0832426550598476	WT
0.077600440286186	WT
0.0791443850267379	WT
0.0904736562001064	WT
0.0863787375415282	WT
0.0907150480256136	WT
0.0956375838926174	WT
0.1020408163265306	WT
0.0897155361050328	WT
0.0963788300835654	WT
0.0952914798206278	WT
0.0653950953678474	WT
0.0910106085985483	WT
0.0846619021440351	WT
0.0816548720740337	WT
0.0956806998359759	WT
0.1065121412803532	WT
0.1014492753623188	WT
0.1062882582081246	WT
0.0903547671840354	WT
0.0845546786922209	WT
0.0928931169557918	WT
0.0974274767378215	WT
0.0793736501079913	WT
0.0887185104052574	WT
0.0942148760330578	WT
0.0808416389811738	WT
0.0835686053077357	WT
0.0970066518847006	WT
0.0873015873015873	WT
0.0835214446952596	WT
0.0835654596100278	WT
0.0948509485094851	WT
0.0778082191780821	WT
0.0957274202271498	WT
0.090005521811154	WT
0.0844612885760693	WT
0.0809443507588532	WT
0.084010840108401	WT
0.1037160288408208	WT
0.0825027685492801	WT
0.0967379077615298	WT
0.0930232558139534	WT
0.0926856504745952	WT
0.0952643171806167	WT
0.09679203539823	WT
0.0875497441728254	WT
0.0877796901893287	WT
0.0871683811586356	WT
0.080472706809229	WT
0.0947012401352874	WT
0.0975889781859931	WT
0.0865490628445424	WT
0.0848385331143951	WT
0.0830527497194163	WT
0.0970394736842105	WT
0.0827436037016875	WT
0.0793650793650793	WT
0.0852211434735706	WT
0.0876428960261295	WT
0.0949438202247191	WT
0.0924002186987424	WT
0.0949263502454991	WT
0.0840471092077087	WT
0.0906515580736544	WT
0.0746509129967776	WT
0.0985761226725082	WT
0.0818030050083472	WT
0.0964666292765002	WT
0.0814855875831485	WT
0.1038312048861743	WT
0.0835152838427947	WT
0.0827318156579677	WT
0.0916713247624371	WT
0.0834254143646408	WT
0.1011481683980317	WT
0.0809185347184253	WT
0.0943820224719101	WT
0.077610273590173	WT
0.0956719817767653	WT
0.0840197693574958	WT
0.0894039735099337	WT
0.0934959349593495	WT
0.0926535087719298	WT
0.0956086714841578	WT
0.0854515954570037	WT
0.0914534567229178	WT
0.0916114790286975	WT
0.0894263217097862	WT
0.0931642778390297	WT
0.0837004405286343	WT
0.0951595159515951	WT
0.0933108487914558	WT
0.0825346112886049	WT
0.0916620651573716	WT
0.1080178173719376	WT
0.0818131564400221	WT
0.0891089108910891	WT
0.0904550499445061	WT
0.0861504907306434	WT
0.0791643760307861	WT
0.0891472868217054	WT
0.0906578220011055	WT
0.088008800880088	WT
0.1001106194690265	WT
0.0937323546019198	WT
0.114837976122797	WT
0.0935769656699889	WT
0.0943181818181818	WT
0.0881863560732113	WT
0.0750700280112044	WT
0.0909090909090909	WT
0.0831545064377682	WT
0.086980306345733	WT
0.0931506849315068	WT
0.0903225806451612	WT
0.0923672566371681	WT
0.0749718151071025	WT
0.1053811659192825	WT
0.092880978865406	WT
0.0843767011431682	WT
0.100942872989462	WT
0.086015538290788	WT
0.0794886047804335	WT
0.0972677595628415	WT
0.106043956043956	WT
0.0867456896551724	WT
0.0886644219977553	WT
0.077834179357022	WT
0.0798650168728909	WT
0.085916258836324	WT
0.0958904109589041	WT
0.0753904146472805	WT
0.0864265927977839	WT
0.083610188261351	WT
0.0876451953537486	WT
0.0899887514060742	WT
0.0953929539295393	WT
0.0891684901531728	WT
0.0816216216216216	WT
0.0939377389404697	WT
0.0962162162162162	WT
0.0760456273764258	WT
0.0781163434903047	WT
0.0983969043670536	WT
0.0876317249029395	WT
0.0787746170678337	WT
0.0916157690172126	WT
0.0835164835164835	WT
0.0900447427293064	WT
0.0876344086021505	WT
0.0793650793650793	WT
0.0923970432946145	WT
0.0851893095768374	WT
0.0916936353829557	WT
0.0870044052863436	WT
0.0884244372990353	WT
0.1024229074889867	WT
0.1	WT
0.0968614718614718	WT
0.0871766029246344	WT
0.0857461024498886	WT
0.0816548720740337	WT
0.0860632981676846	WT
0.0959821428571428	WT
0.0937672366243794	WT
0.0912143256855064	WT
0.0926829268292682	WT
0.1057317751808569	WT
0.0703922622246104	WT
0.0780911062906724	WT
0.0883333333333333	WT
0.0905511811023622	WT
0.0928246013667426	WT
0.0922222222222222	WT
0.0775488069414316	WT
0.0760456273764258	WT
0.0849636668529904	WT
0.0826133909287257	WT
0.0992708917554683	WT
0.0864265927977839	WT
0.0891410048622366	WT
0.087431693989071	WT
0.0867430441898527	WT
0.0971682398667407	WT
0.0849107625743645	WT
0.0993413830954994	WT
0.0755879059350504	WT
0.0929451287793953	WT
0.0693069306930693	WT
0.0979748221127531	WT
0.079484425349087	WT
0.0913539967373572	WT
0.0931537598204265	WT
0.0836065573770491	WT
0.0934527140458869	WT
0.0809498111171073	WT
0.0784204671857619	WT
0.0984513274336283	WT
0.095600217273221	WT
0.0966129927817879	WT
0.0854794520547945	WT
0.0778443113772455	WT
0.0822819528250137	WT
0.0867117117117117	WT
0.0982396365701306	WT
0.0940265486725663	WT
0.0918534718425369	WT
0.0979381443298969	WT
0.0822749861954721	WT
0.0919732441471571	WT
0.0990894483128012	WT
0.0999432140829074	WT
0.095264017419706	WT
0.0869809203142536	WT
0.0795828759604829	WT
0.09366391184573	WT
0.0958310774228478	WT
0.0910093767236624	WT
0.0911680911680911	WT
0.0975747320924985	WT
0.0889830508474576	WT
0.0857454942654287	WT
0.0934795152914022	WT
0.090005521811154	WT
0.0900552486187845	WT
0.0868131868131868	WT
0.1	WT
0.0912610619469026	WT
0.0869086908690869	WT
0.0841121495327102	WT
0.0902547065337763	WT
0.0827922077922077	WT
0.0947995666305525	WT
0.0896174863387978	WT
0.0947196516058791	WT
0.1043478260869565	WT
0.1058230683090705	WT
0.0785450711649973	WT
0.0856826976229961	WT
0.0853333333333333	WT
0.0945719082260772	WT
0.0917531403604587	WT
0.0861001688238604	WT
0.08859357696567	WT
0.0780730897009966	WT
0.0932017543859649	WT
0.0883668903803132	WT
0.0893947806774014	WT
0.0929978118161925	WT
0.0842223469960696	WT
0.0779716466739367	WT
0.0849462365591397	WT
0.0817884405670665	WT
0.0814855875831485	WT
0.1034288926363125	WT
0.0862457722660653	WT
0.090958904109589	WT
0.0801991150442477	WT
0.085392051557465	WT
0.0956668542487338	WT
0.0936123348017621	WT
0.0821389195148842	WT
0.0910093767236624	WT
0.0870288248337028	WT
0.0869800108049702	WT
0.0920840064620355	WT
0.0906547285954113	WT
0.1003344481605351	WT
0.0897577092511013	WT
0.0782997762863534	WT
0.0913793103448275	WT
0.0799561883899233	WT
0.0838779956427015	WT
0.073869900771775	WT
[truncated: 8,001 more rows]
