# Supplementary material for: Prediction of m6A and m5C at single-molecule resolution reveals a transcriptome-wide co-occurrence of RNA modifications
Source: Nat Commun. 2024 May 9;15:3899. doi: 10.1038/s41467-024-47953-7 (PMC11082244; doi:10.1038/s41467-024-47953-7)
Supplement: Supplementary file 16 — Source Data [file 41467_2024_47953_MOESM16_ESM.zip › source_data_2024_04_07/Supplementary_Figure_22.csv]

-log(p-value)	position	Stoichiometry
1.901712	m6A_m5C	0_20
33.079599	m6A_m5C	40_60
0.641159	m6A_m5C	60_80
0.368891	m6A_m5C	80_100
7.796462	m5C_m6A	0_20
32.294223	m5C_m6A	40_60
0.836117	m5C_m6A	60_80
1.602336	m5C_m6A	80_100
