# Supplementary material for: Prediction of m6A and m5C at single-molecule resolution reveals a transcriptome-wide co-occurrence of RNA modifications
Source: Nat Commun. 2024 May 9;15:3899. doi: 10.1038/s41467-024-47953-7 (PMC11082244; doi:10.1038/s41467-024-47953-7)
Supplement: Supplementary file 16 — Source Data [file 41467_2024_47953_MOESM16_ESM.zip › source_data_2024_04_07/Supplementary_Figure_19_a.csv]

m6A	events	Unmod	events	m1A	events
95.884	1	92.082	1	88.467	1
93.863	1	96.819	1	103.76	1
95.386	1	95.695	1	85.94	1
95.502	1	97.441	1	93.679	1
93.975	1	91.078	1	94.897	1
93.577	1	91.407	1	95.177	1
91.858	1	96.18	1	96.837	1
94.715	1	95.54	1	102.554	1
93.633	1	94.053	1	99.979	1
95.978	1	98.304	1	97.33	1
100.077	1	98.242	1	99.912	1
87.282	1	92.834	1	98.794	1
90.486	1	95.002	1	97.576	1
93.319	1	93.79	1	85.485	1
95.94	1	95.86	1	95.989	1
94.398	1	99.053	1	96.749	1
97.276	1	88.156	1	85.594	1
95.006	1	99.215	1	95.289	1
97.564	1	103.08	1	98.153	1
95.46	1	101.129	1	97.72	1
91.886	1	97.156	1	107.259	1
91.29	1	96.297	1	95.142	1
100.56	1	90.369	1	96.025	1
96.324	1	95.571	1	100.079	1
108.793	1	93.412	1	101.504	1
96.139	1	96.802	1	98.48	1
98.369	1	97.035	1	97.837	1
91.537	1	97.098	1	87.137	1
101.062	1	93.375	1	95.426	1
97.299	1	96.773	1	94.819	1
93.401	1	96.405	1	99.047	1
97.156	1	89.627	1	101.43	1
92.24	1	95.779	1	96.093	1
96.504	1	95.776	1	98.711	1
99.954	1	91.751	1	99.162	1
95.17	1	96.826	1	89.778	1
92.429	1	91.296	1	94.586	1
96.956	1	102.944	1	97.012	1
94.468	1	95.223	1	98.198	1
96.063	1	94.882	1	94.999	1
94.278	1	96.84	1	90.618	1
95.547	1	96.882	1	99.538	1
95.182	1	91.371	1	99.6	1
98.191	1	93.622	1	99.645	1
92.024	1	97.119	1	87.491	1
95.388	1	94.864	1	88.717	1
96.533	1	97.567	1	94.126	1
95.091	1	92.357	1	100.614	1
96.852	1	96.014	1	97.986	1
97.915	1	95.308	1	96.975	1
96.905	1	93.798	1	97.398	1
95.413	1	92.101	1	95.347	1
94.327	1	94.011	1	98.324	1
95.633	1	101.354	1	95.983	1
97.482	1	95.639	1	100.188	1
98.521	1	95.082	1	94.97	1
96.228	1	94.382	1	97.467	1
93.308	1	96.125	1	94.517	1
96.883	1	89.421	1	98.846	1
93.917	1	95.498	1	95.898	1
92.08	1	94.237	1	98.642	1
99.598	1	97.133	1	95.194	1
92.734	1	93.102	1	96.943	1
95.809	1	92.129	1	106.919	1
98.042	1	96.026	1	94.438	1
96.471	1	96.702	1	104.371	1
94.183	1	91.914	1	95.284	1
91.312	1	95.557	1	99.394	1
101.189	1	89.456	1	97.812	1
92.5	1	94.756	1	96.235	1
89.46	1	95.486	1	95.144	1
94.185	1	95.817	1	92.734	1
91.426	1	90.163	1	95.69	1
95.462	1	93.424	1	94.622	1
96.45	1	91.024	1	97.816	1
91.275	1	100.966	1	98.481	1
98.773	1	92.533	1	91.134	1
96.124	1	90.132	1	95.155	1
94.957	1	97.459	1	91.999	1
97.951	1	93.685	1	95.453	1
88.653	1	95.841	1	97.404	1
97.22	1	93.316	1	91.072	1
96.18	1	88.347	1	95.838	1
100.265	1	101.292	1	95.857	1
97.521	1	96.4	1	94.002	1
93.643	1	97.238	1	100.228	1
93.108	1	92.928	1	94.417	1
89.986	1	92.423	1	91.188	1
91.611	1	95.293	1	98.232	1
97.752	1	92.459	1	96.432	1
96.116	1	90.715	1	99.154	1
98.2	1	96.759	1	90.683	1
94.428	1	96.572	1	97.379	1
90.593	1	93.774	1	96.898	1
93.803	1	94.016	1	99.207	1
94.154	1	97.716	1	84.382	1
103.523	1	90.542	1	93.28	1
93.748	1	94.315	1	94.214	1
96.179	1	95.794	1	94.432	1
87.128	1	96.68	1	103.25	1
96.887	1	95.708	1	107.488	1
87.593	1	93.831	1	99.069	1
94.513	1	105.18	1	102.214	1
92.285	1	96.746	1	95.86	1
93.866	1	92.338	1	89.859	1
95.916	1	96.207	1	103.216	1
103.302	1	97.202	1	95.194	1
91.894	1	96.101	1	97.181	1
97.362	1	88.698	1	93.958	1
90.331	1	95.444	1	94.742	1
93.214	1	92.506	1	95.011	1
96.777	1	99.456	1	96.132	1
100.71	1	81.006	1	97.424	1
94.776	1	92.434	1	94.236	1
97.648	1	87.766	1	97.644	1
92.298	1	88.253	1	101.73	1
89.186	1	95.742	1	90.413	1
92.364	1	95.268	1	98.043	1
91.202	1	95.306	1	92.262	1
96.067	1	94.737	1	96.002	1
94.451	1	90.55	1	94.002	1
96.863	1	97.047	1	95.97	1
92.314	1	96.188	1	95.6	1
93.529	1	93.643	1	93.796	1
101.849	1	92.327	1	93.899	1
90.352	1	97.032	1	92.321	1
99.103	1	91.653	1	95.266	1
95.884	1	95.926	1	90.141	1
92.313	1	95.7	1	99.535	1
89.712	1	99.075	1	94.676	1
95.117	1	100.013	1	95.86	1
95.497	1	95.572	1	98.094	1
92.403	1	92.002	1	96.408	1
93.029	1	96.044	1	99.562	1
97.535	1	90.616	1	98.204	1
89.689	1	98.858	1	96.23	1
94.999	1	100.151	1	98.443	1
92.708	1	96.193	1	89.093	1
94.682	1	96.825	1	99.274	1
94.961	1	91.357	1	88.175	1
94.65	1	98.241	1	98.502	1
92.419	1	94.769	1	91.273	1
97.125	1	92.817	1	95.994	1
96.904	1	97.763	1	92.323	1
93.659	1	94.823	1	95.017	1
93.765	1	93.172	1	93.3	1
98.388	1	92.87	1	99.914	1
96.332	1	98.645	1	98.034	1
97.111	1	92.864	1	93.938	1
97.588	1	98.088	1	95.332	1
88.696	1	99.376	1	98.417	1
92.933	1	104.695	1	100.694	1
92.511	1	95.792	1	97.847	1
96.098	1	94.985	1	99.38	1
92.558	1	93.364	1	93.334	1
94.778	1	95.145	1	97.538	1
92.692	1	91.877	1	88.817	1
92.255	1	96.682	1	95.218	1
93.707	1	99.063	1	92.081	1
95.661	1	95.853	1	99.169	1
98.718	1	96.531	1	97.47	1
95.234	1	91.677	1	93.453	1
95.046	1	91.123	1	92.394	1
99.936	1	95.491	1	97.54	1
94.322	1	92.86	1	96.913	1
97.657	1	94.858	1	99.851	1
98.647	1	93.891	1	97.461	1
96.272	1	96.145	1	94.567	1
95.557	1	92.426	1	92.542	1
95.666	1	94.653	1	97.418	1
96.302	1	90.33	1	89.757	1
94.929	1	94.175	1	97.289	1
95.53	1	96.426	1	91.237	1
97.158	1	91.98	1	93.059	1
90.773	1	99.602	1	100.505	1
94.933	1	99.019	1	94.212	1
93.096	1	94.744	1	93.9	1
97.573	1	88.934	1	97.449	1
92.112	1	93.493	1	94.627	1
97.109	1	94.415	1	96.628	1
95.512	1	95.84	1	95.598	1
96.823	1	99.064	1	97.052	1
96.076	1	93.833	1	94.56	1
93.826	1	94.224	1	97.09	1
97.616	1	93.309	1	97.914	1
95.468	1	95.078	1	94.759	1
95.403	1	89.356	1	98.996	1
95.837	1	96.519	1	100.413	1
94.201	1	95.439	1	99.193	1
93.407	1	98.399	1	96.492	1
95.271	1	96.949	1	92.225	1
101.084	1	96.218	1	100.279	1
96.084	1	95.728	1	95.651	1
88.991	1	96.709	1	94.122	1
92.202	1	98.311	1	96.057	1
91.639	1	95.256	1	97.704	1
93.167	1	94.89	1	100.558	1
96.157	1	92.274	1	97.309	1
94.932	1	99.201	1	96.1	1
93.26	1	94.934	1	98.738	1
97.053	1	97.078	1	96.196	1
94.554	1	96.079	1	94.52	1
94.899	1	100.366	1	91.844	1
100.7	1	96.38	1	100.516	1
93.477	1	93.385	1	94.044	1
90.615	1	97.385	1	99.341	1
93.591	1	93.915	1	99.306	1
100.44	1	97.319	1	96.236	1
96.186	1	88.927	1	98.796	1
92.393	1	95.76	1	97.643	1
95.188	1	94.83	1	98.761	1
100.811	1	95.017	1	92.267	1
89.5	1	96.229	1	93.648	1
95.506	1	92.764	1	90.537	1
95.085	1	99.097	1	100.118	1
99.124	1	95.537	1	97.608	1
88.913	1	98.551	1	99.286	1
94.983	1	95.99	1	94.669	1
95.26	1	94.64	1	89.416	1
90.38	1	93.359	1	95.296	1
94.308	1	94.738	1	97.439	1
91.553	1	93.59	1	96.02	1
91.262	1	93.14	1	99.282	1
95.704	1	96.344	1	97.176	1
95.289	1	94.928	1	94.385	1
90.832	1	92.178	1	95.829	1
97.256	1	102.434	1	105.542	1
99.906	1	92.953	1	98.77	1
90.96	1	96.235	1	98.271	1
90.548	1	96.436	1	95.385	1
91.892	1	92.323	1	92.962	1
96.817	1	94.356	1	95.108	1
88.636	1	93.772	1	92.706	1
92.032	1	97.393	1	94.815	1
95.94	1	96.08	1	96.119	1
92.396	1	92.795	1	95.455	1
94.058	1	96.033	1	98.973	1
95.414	1	90.26	1	97.94	1
92.261	1	91.36	1	93.186	1
101.85	1	91.991	1	102.103	1
93.85	1	95.925	1	95.37	1
93.099	1	89.785	1	100.93	1
91.896	1	97.541	1	95.517	1
96.729	1	94.763	1	97.185	1
94.613	1	90.462	1	98.508	1
94.368	1	90.716	1	99.898	1
92.501	1	96.495	1	95.62	1
88.62	1	106.133	1	91.217	1
94.999	1	95.123	1	97.712	1
97.532	1	96.909	1	93.146	1
93.757	1	95.634	1	95.56	1
88.122	1	98.014	1	98.555	1
94.385	1	92.735	1	97.741	1
97.59	1	95.12	1	90.421	1
92.784	1	95.957	1	100.226	1
87.677	1	95.108	1	93.568	1
89.908	1	93.945	1	100.958	1
99.646	1	96.165	1	92.631	1
99.314	1	93.507	1	96.452	1
91.691	1	97.641	1	97.857	1
94.663	1	92.648	1	94.512	1
94.201	1	92.63	1	96.313	1
96.218	1	91.92	1	97.388	1
93.768	1	95.594	1	93.856	1
100.852	1	93.178	1	97.073	1
94.146	1	93.179	1	94.508	1
91.547	1	95.367	1	93.052	1
95.548	1	95.363	1	97.506	1
96.255	1	95.106	1	95.341	1
97.048	1	94.762	1	93.499	1
97.257	1	91.055	1	91.75	1
93.615	1	90.041	1	91.38	1
92.69	1	96.475	1	96.693	1
90.973	1	87.714	1	94.023	1
92.594	1	98.637	1	93.974	1
94.257	1	96.843	1	92.743	1
90.236	1	95.953	1	97.288	1
91.967	1	92.606	1	98.545	1
95.248	1	104.481	1	96.349	1
92.754	1	96.651	1	99.906	1
97.365	1	96.235	1	88.92	1
92.57	1	97.443	1	89.243	1
92.465	1	93.072	1	91.617	1
91.432	1	100.887	1	90.316	1
94.615	1	90.638	1	95.802	1
93.682	1	95.539	1	97.532	1
98.774	1	96.892	1	96.92	1
95.032	1	96.494	1	98.862	1
95.996	1	85.037	1	95.618	1
91.224	1	96.061	1	91.916	1
93.159	1	97.325	1	101.742	1
98.302	1	97.42	1	97.769	1
97.732	1	97.877	1	99.428	1
83.461	1	95.129	1	96.745	1
96.844	1	94.545	1	98.465	1
92.173	1	95.779	1	97.559	1
96.853	1	98.697	1	95.745	1
89.337	1	91.634	1	89.957	1
97.829	1	95.822	1	91.743	1
90.85	1	94.528	1	95.347	1
95.276	1	95.672	1	96.656	1
90.468	1	94.22	1	101.883	1
92.511	1	92.84	1	94.847	1
96.252	1	96.93	1	102.347	1
96.869	1	94.92	1	97.056	1
94.235	1	97.104	1	86.145	1
93.943	1	94.649	1	99.348	1
94.982	1	92.801	1	96.328	1
89.044	1	97.951	1	94.498	1
93.596	1	95.709	1	97.77	1
95.765	1	93.376	1	99.569	1
96.511	1	90.749	1	100.493	1
93.48	1	93.349	1	94.825	1
107.079	1	90.195	1	97.988	1
94.042	1	96.088	1	95.854	1
95.368	1	94.475	1	96.29	1
90.037	1	95.983	1	97.058	1
90.634	1	90.554	1	104.05	1
96.258	1	93.813	1	95.257	1
95.838	1	92.447	1	99.815	1
97.329	1	91.169	1	101.644	1
90.411	1	98.826	1	97.181	1
98.074	1	95.165	1	96.804	1
94.255	1	97.697	1	99.956	1
95.908	1	92.138	1	95.679	1
94.19	1	95.774	1	98.144	1
100.371	1	90.084	1	92.064	1
93.123	1	90.583	1	94.859	1
92.045	1	96.748	1	97.84	1
91.787	1	93.638	1	96.292	1
93.672	1	90.538	1	92.807	1
91.338	1	93.63	1	98.294	1
97.273	1	100.797	1	89.719	1
96.139	1	95.173	1	97.03	1
95.228	1	98.46	1	98.708	1
96.223	1	95.029	1	89.313	1
94.516	1	97.442	1	94.751	1
95.53	1	90.406	1	98.212	1
91.358	1	90.13	1	95.847	1
96.93	1	97.651	1	94.27	1
100.444	1	94.201	1	93.277	1
96.282	1	97.398	1	101.548	1
95.284	1	93.36	1	89.304	1
91.763	1	95.975	1	94.927	1
93.703	1	92.359	1	96.238	1
93.714	1	93.137	1	91.357	1
95.574	1	93.374	1	97.409	1
93.064	1	98.465	1	97.24	1
95.965	1	95.919	1	87.113	1
90.866	1	91.656	1	98.864	1
98.879	1	92.13	1	93.397	1
96.056	1	94.92	1	97.878	1
94.035	1	92.596	1	103.4	1
93.274	1	95.837	1	96.73	1
94.355	1	96.475	1	92.017	1
95.079	1	92.254	1	99.568	1
94.811	1	93.776	1	93.975	1
90.056	1	92.733	1	97.616	1
91.293	1	96.748	1	93.247	1
94.512	1	92.376	1	97.111	1
97.509	1	96.057	1	102.663	1
92.241	1	90.19	1	90.988	1
92.687	1	95.849	1	95.172	1
97.774	1	97.573	1	101.357	1
100.786	1	98.053	1	94.603	1
95.826	1	97.716	1	97.358	1
92.868	1	91.12	1	91.466	1
96.562	1	97.161	1	90.743	1
92.416	1	98.129	1	94.778	1
97.692	1	95.532	1	93.581	1
96.106	1	92.603	1	95.468	1
92.084	1	93.135	1	94.077	1
93.234	1	95.778	1	95.887	1
97.764	1	95.634	1	93.935	1
95.859	1	95.55	1	95.269	1
98.089	1	92.656	1	98.405	1
94.93	1	89.106	1	95.443	1
98.593	1	93.708	1	98.454	1
96.251	1	95.224	1	96.644	1
94.14	1	96.448	1	97.951	1
100.825	1	94.481	1	98.482	1
94.975	1	96.356	1	100.51	1
97.502	1	94.76	1	98.069	1
96.09	1	94.528	1	96.473	1
96.971	1	95.692	1	96.299	1
98.184	1	92.99	1	94.893	1
99.591	1	94.509	1	100.327	1
97.357	1	96.707	1	99.584	1
92.538	1	97.582	1	96.156	1
97.598	1	92.073	1	96.454	1
95.484	1	93.806	1	95.374	1
95.758	1	95.403	1	98.136	1
94.143	1	97.376	1	89.779	1
88.24	1	96.094	1	95.802	1
95.312	1	96.467	1	97.496	1
98.29	1	95.849	1	93.657	1
94.091	1	92.261	1	94.432	1
96.616	1	96.572	1	99.136	1
96.339	1	92.34	1	92.836	1
93.022	1	99.473	1	97.447	1
97.53	1	95.946	1	93.043	1
95.707	1	91.479	1	94.225	1
97.769	1	99.996	1	94.155	1
92.646	1	96.337	1	90.27	1
96.174	1	94.882	1	97.378	1
92.339	1	96.157	1	95.695	1
92.226	1	95.3	1	95.451	1
96.308	1	92.019	1	95.256	1
96.639	1	95.593	1	89.755	1
98.704	1	95.058	1	94.257	1
97.636	1	94.562	1	95.468	1
99.342	1	94.184	1	99.517	1
101.769	1	93.835	1	95.717	1
89.524	1	95.11	1	97.754	1
94.553	1	93.18	1	93.386	1
88.228	1	92.487	1	99.819	1
93.109	1	94.241	1	92.963	1
92.669	1	93.955	1	97.656	1
94.275	1	93.959	1	94.897	1
93.815	1	95.047	1	100.162	1
96.627	1	94.339	1	93.583	1
93.411	1	94.385	1	93.721	1
92.545	1	94.931	1	97.081	1
95.138	1	93.234	1	103.77	1
92.143	1	94.49	1	97.829	1
92.132	1	92.823	1	95.44	1
97.008	1	91.851	1	83.957	1
92.965	1	92.114	1	99.862	1
87.587	1	93.497	1	100.029	1
97.627	1	93.754	1	98.393	1
93.004	1	98.524	1	91.692	1
94.862	1	94.624	1	99.686	1
104.048	1	93.812	1	92.783	1
91.756	1	95.484	1	98.702	1
93.622	1	97.12	1	96.17	1
90.416	1	92.668	1	96.606	1
96.541	1	95.56	1	98.251	1
91.383	1	94.742	1	96.76	1
97.456	1	91.826	1	97.386	1
96.484	1	94.136	1	96.245	1
95.784	1	98.284	1	94.886	1
94.7	1	90.14	1	96.309	1
95.806	1	94.411	1	97.649	1
92.107	1	94.176	1	92.138	1
95.333	1	96.047	1	94.762	1
94.062	1	92.815	1	84.871	1
96.484	1	90.258	1	93.994	1
92.034	1	94.967	1	94.083	1
95.54	1	91.004	1	98.682	1
91.645	1	92.991	1	89.143	1
94.404	1	96.622	1	96.806	1
99.356	1	95.666	1	100.506	1
94.83	1	95.981	1	99.157	1
92.917	1	93.484	1	95.699	1
94.206	1	95.938	1	94.958	1
97.778	1	94.068	1	96.169	1
96.948	1	94.072	1	98.422	1
97.515	1	95.539	1	100.072	1
96.02	1	86.081	1	99.338	1
93.374	1	94.705	1	97.045	1
95.718	1	91.03	1	93.731	1
95.222	1	98.935	1	97.045	1
91.526	1	93.759	1	98.417	1
90.821	1	94.175	1	98.767	1
95.257	1	86.523	1	95.046	1
94.623	1	95.015	1	93.093	1
95.559	1	92.354	1	94.895	1
93.5	1	94.092	1	103.917	1
92.62	1	96.079	1	98.761	1
92.381	1	95.083	1	100.628	1
93.894	1	93.944	1	98.849	1
96.784	1	93.368	1	96.902	1
93.608	1	92.237	1	96.976	1
89.504	1	97.402	1	97.201	1
98.058	1	94.779	1	96.623	1
94.68	1	91.891	1	91.374	1
100.468	1	92.594	1	98.596	1
97.801	1	93.589	1	92.959	1
95.115	1	92.197	1	97.712	1
99.144	1	96.185	1	96.416	1
93.001	1	104.53	1	96.071	1
95.374	1	96.182	1	92.566	1
101.414	1	93.509	1	98.155	1
92.78	1	91.117	1	96.527	1
89.315	1	96.138	1	90.806	1
88.047	1	94.359	1	95.859	1
97.49	1	97.709	1	94.969	1
97.874	1	95.963	1	98.103	1
94.151	1	92.055	1	99.759	1
88.944	1	98.415	1	98.433	1
93.046	1	96.412	1	94.931	1
97.995	1	93.675	1	94.038	1
90.644	1	92.181	1	97.629	1
92.566	1	97.352	1	98.774	1
93.673	1	93.965	1	94.89	1
93.091	1	91.169	1	94.916	1
95.174	1	93.564	1	95.778	1
96.26	1	97.256	1	99.155	1
98.03	1	99.147	1	99.136	1
94.513	1	96.392	1	86.612	1
95.879	1	96.399	1	98.644	1
90.602	1	94.883	1	93.371	1
97.237	1	99.221	1	99.062	1
88.969	1	97.145	1	91.93	1
88.902	1	93.946	1	98.512	1
92.102	1	94.202	1	97.527	1
97.85	1	92.654	1	95.023	1
96.35	1	96.741	1	92.44	1
99.06	1	92.9	1	92.878	1
88.883	1	89.68	1	96.83	1
99.838	1	94.782	1	94.843	1
91.909	1	94.966	1	101.46	1
90.897	1	92.374	1	92.479	1
95.008	1	91.01	1	92.453	1
91.513	1	98.537	1	100.278	1
92.971	1	97.276	1	98.294	1
98.355	1	94.958	1	98.501	1
91.177	1	96.013	1	97.666	1
97.488	1	95.678	1	95.276	1
96.595	1	97.085	1	98.003	1
93.316	1	92.658	1	94.466	1
97.669	1	98.248	1	90.0	1
93.635	1	91.993	1	95.329	1
89.3	1	92.86	1	98.12	1
96.774	1	93.442	1	91.737	1
94.558	1	95.9	1	100.989	1
93.692	1	95.466	1	98.451	1
98.672	1	93.992	1	91.808	1
91.257	1	92.119	1	98.169	1
95.34	1	95.793	1	100.895	1
93.818	1	88.774	1	91.06	1
92.851	1	93.533	1	95.164	1
96.486	1	89.574	1	96.903	1
92.409	1	95.962	1	106.203	1
94.136	1	102.046	1	96.939	1
93.516	1	94.206	1	94.695	1
96.636	1	90.875	1	96.645	1
94.671	1	93.252	1	98.537	1
95.215	1	94.742	1	95.406	1
92.923	1	91.964	1	98.233	1
95.181	1	97.017	1	88.985	1
91.642	1	93.457	1	96.853	1
93.609	1	94.284	1	99.857	1
98.689	1	97.995	1	85.505	1
91.768	1	95.721	1	96.994	1
98.276	1	94.725	1	99.013	1
98.516	1	94.151	1	94.409	1
93.794	1	94.153	1	95.246	1
95.223	1	90.042	1	95.106	1
97.346	1	93.412	1	97.304	1
112.39	1	91.704	1	95.323	1
94.364	1	87.661	1	88.406	1
96.05	1	89.095	1	97.626	1
92.349	1	96.132	1	93.429	1
98.914	1	95.096	1	86.484	1
98.914	1	95.416	1	93.313	1
97.435	1	91.782	1	94.961	1
96.327	1	95.989	1	97.241	1
96.256	1	92.764	1	99.118	1
97.043	1	89.928	1	99.434	1
91.781	1	97.659	1	90.242	1
94.377	1	98.88	1	97.869	1
93.569	1	93.849	1	99.386	1
94.0	1	95.562	1	96.994	1
98.365	1	95.919	1	94.366	1
94.934	1	103.248	1	96.889	1
92.46	1	93.583	1	98.001	1
92.945	1	94.85	1	96.22	1
94.711	1	90.85	1	96.902	1
94.594	1	88.885	1	97.12	1
100.157	1	92.25	1	92.372	1
95.742	1	94.271	1	96.378	1
96.113	1	96.479	1	86.941	1
98.171	1	94.959	1	93.738	1
95.8	1	92.105	1	95.627	1
95.834	1	95.809	1	102.541	1
93.342	1	93.911	1	99.551	1
93.946	1	96.764	1	94.024	1
95.858	1	94.558	1	102.492	1
92.654	1	92.0	1	95.946	1
91.022	1	95.269	1	89.764	1
95.042	1	97.846	1	91.023	1
96.599	1	96.314	1	98.187	1
90.57	1	96.974	1	99.43	1
95.468	1	91.508	1	92.807	1
91.526	1	104.063	1	100.284	1
92.247	1	95.551	1	97.384	1
88.35	1	97.427	1	94.824	1
89.976	1	102.333	1	96.108	1
90.672	1	91.84	1	93.116	1
93.126	1	95.661	1	99.299	1
96.084	1	95.061	1	90.254	1
89.711	1	95.178	1	95.974	1
94.787	1	97.679	1	94.202	1
92.981	1	95.909	1	96.369	1
94.983	1	94.557	1	94.953	1
93.502	1	94.108	1	95.365	1
95.57	1	96.341	1	92.567	1
96.476	1	96.927	1	93.449	1
92.35	1	96.912	1	92.793	1
97.611	1	96.578	1	95.685	1
97.32	1	91.938	1	87.16	1
94.784	1	95.907	1	96.823	1
97.425	1	92.642	1	96.329	1
90.415	1	93.002	1	93.707	1
96.425	1	94.275	1	97.074	1
94.875	1	94.77	1	95.149	1
93.55	1	96.7	1	96.895	1
92.083	1	94.574	1	103.328	1
100.596	1	93.866	1	95.303	1
91.994	1	91.444	1	98.715	1
96.213	1	92.244	1	100.163	1
94.034	1	95.288	1	95.112	1
94.857	1	95.78	1	99.618	1
95.135	1	94.112	1	95.4	1
96.737	1	95.949	1	91.758	1
94.282	1	92.167	1	97.377	1
97.385	1	95.678	1	97.946	1
94.277	1	89.554	1	94.33	1
93.13	1	89.512	1	95.146	1
95.354	1	95.633	1	97.313	1
93.087	1	97.622	1	93.338	1
98.72	1	95.148	1	96.88	1
93.58	1	93.441	1	104.198	1
91.42	1	95.752	1	90.393	1
100.794	1	95.705	1	94.89	1
95.209	1	97.789	1	96.947	1
97.724	1	92.14	1	98.742	1
93.823	1	94.718	1	97.785	1
90.601	1	95.937	1	97.613	1
95.641	1	98.536	1	96.562	1
97.704	1	88.325	1	97.973	1
94.792	1	94.233	1	93.926	1
99.826	1	98.258	1	92.873	1
91.249	1	95.899	1	88.569	1
93.686	1	98.887	1	93.326	1
104.819	1	94.26	1	92.65	1
90.173	1	98.191	1	96.338	1
91.931	1	94.21	1	95.916	1
99.725	1	97.648	1	93.552	1
98.207	1	94.751	1	93.579	1
94.697	1	93.775	1	99.307	1
95.608	1	94.156	1	95.669	1
95.758	1	93.691	1	100.363	1
91.958	1	93.115	1	103.483	1
98.068	1	94.886	1	96.918	1
99.411	1	95.615	1	95.043	1
94.105	1	89.386	1	94.486	1
98.666	1	93.127	1	85.7	1
95.389	1	94.602	1	95.355	1
94.176	1	96.96	1	98.138	1
95.671	1	91.942	1	93.6	1
96.118	1	93.672	1	94.521	1
90.292	1	96.08	1	96.572	1
93.543	1	90.827	1	90.708	1
95.297	1	91.61	1	98.019	1
88.152	1	94.504	1	98.292	1
95.17	1	94.836	1	90.897	1
91.876	1	90.298	1	98.485	1
104.131	1	96.653	1	96.545	1
94.894	1	94.959	1	92.219	1
93.158	1	98.011	1	93.202	1
92.138	1	93.249	1	90.989	1
97.515	1	102.185	1	93.214	1
87.393	1	92.922	1	90.107	1
92.465	1	85.965	1	90.574	1
94.801	1	96.045	1	96.461	1
97.487	1	96.972	1	97.087	1
102.418	1	90.999	1	102.491	1
97.204	1	93.827	1	95.471	1
103.681	1	96.381	1	96.147	1
97.665	1	94.892	1	99.71	1
93.797	1	93.291	1	96.251	1
96.036	1	90.269	1	98.032	1
94.914	1	94.78	1	97.775	1
97.724	1	95.821	1	98.872	1
94.89	1	96.39	1	101.652	1
93.801	1	95.001	1	99.321	1
87.449	1	91.361	1	98.664	1
96.061	1	93.164	1	101.935	1
88.938	1	92.478	1	97.327	1
94.726	1	91.505	1	99.15	1
92.252	1	95.99	1	96.194	1
94.162	1	95.74	1	94.77	1
94.214	1	96.566	1	95.879	1
98.816	1	96.302	1	88.953	1
89.655	1	94.856	1	100.84	1
93.471	1	93.303	1	96.279	1
98.026	1	94.451	1	97.069	1
94.467	1	93.395	1	98.777	1
99.88	1	97.17	1	97.82	1
97.27	1	93.905	1	97.426	1
98.71	1	97.188	1	95.934	1
98.168	1	93.469	1	98.741	1
96.434	1	96.076	1	96.628	1
100.163	1	92.642	1	98.688	1
94.544	1	93.553	1	96.806	1
94.044	1	92.805	1	101.318	1
93.489	1	94.55	1	101.554	1
94.014	1	96.95	1	94.989	1
96.273	1	92.897	1	90.658	1
92.857	1	98.813	1	96.247	1
89.422	1	96.429	1	94.705	1
95.86	1	95.979	1	94.904	1
96.041	1	92.555	1	99.255	1
94.104	1	91.013	1	88.9	1
98.194	1	95.387	1	96.009	1
92.49	1	96.625	1	97.309	1
97.614	1	93.267	1	94.2	1
93.478	1	94.019	1	97.337	1
89.848	1	95.132	1	92.477	1
96.725	1	96.575	1	92.396	1
97.801	1	94.255	1	89.333	1
93.46	1	95.471	1	96.794	1
88.032	1	95.767	1	99.987	1
93.147	1	92.214	1	96.423	1
94.528	1	94.049	1	98.211	1
93.495	1	99.885	1	96.534	1
95.85	1	89.88	1	95.23	1
90.788	1	89.799	1	94.492	1
92.16	1	97.787	1	98.344	1
89.786	1	94.344	1	96.698	1
94.561	1	94.941	1	97.284	1
96.715	1	94.95	1	97.845	1
99.824	1	92.783	1	97.842	1
94.488	1	95.576	1	102.571	1
99.803	1	91.977	1	93.715	1
92.557	1	96.192	1	98.301	1
92.435	1	92.799	1	94.099	1
94.388	1	93.308	1	97.828	1
92.123	1	97.504	1	89.865	1
96.834	1	94.779	1	95.417	1
94.789	1	94.06	1	95.98	1
92.89	1	93.933	1	98.262	1
94.228	1	92.565	1	96.102	1
95.399	1	93.373	1	89.778	1
93.174	1	96.166	1	96.325	1
92.192	1	98.085	1	96.114	1
90.024	1	99.565	1	96.748	1
93.694	1	94.226	1	97.414	1
92.416	1	95.792	1	90.681	1
93.815	1	95.479	1	91.343	1
92.076	1	95.116	1	93.466	1
96.446	1	95.48	1	99.462	1
96.634	1	96.936	1	93.579	1
99.183	1	97.179	1	97.963	1
93.277	1	96.32	1	96.866	1
104.933	1	96.967	1	93.727	1
96.625	1	95.779	1	98.694	1
95.119	1	90.73	1	95.877	1
95.852	1	94.143	1	95.384	1
90.696	1	92.52	1	97.391	1
98.128	1	94.232	1	99.143	1
94.057	1	95.878	1	94.02	1
93.023	1	96.577	1	94.288	1
95.231	1	98.757	1	102.868	1
94.482	1	92.681	1	99.685	1
93.517	1	107.852	1	91.832	1
99.609	1	92.826	1	96.209	1
93.811	1	97.086	1	95.253	1
96.965	1	93.794	1	96.096	1
93.96	1	92.89	1	93.207	1
96.083	1	95.246	1	94.176	1
94.025	1	95.626	1	96.832	1
97.469	1	91.784	1	97.802	1
91.107	1	93.088	1	94.432	1
97.203	1	93.461	1	93.146	1
97.794	1	94.956	1	95.715	1
94.454	1	95.745	1	96.185	1
97.349	1	96.076	1	91.698	1
95.466	1	94.902	1	97.295	1
95.275	1	95.82	1	96.906	1
96.9	1	97.424	1	97.207	1
97.229	1	95.669	1	91.28	1
93.703	1	93.86	1	97.19	1
97.439	1	93.154	1	95.258	1
89.448	1	97.249	1	95.434	1
98.379	1	91.2	1	96.918	1
93.276	1	98.708	1	95.331	1
92.957	1	88.658	1	95.734	1
94.325	1	94.951	1	93.078	1
93.005	1	93.001	1	97.622	1
97.678	1	95.63	1	95.538	1
96.253	1	94.598	1	99.153	1
101.126	1	92.866	1	99.539	1
97.594	1	96.436	1	97.556	1
92.69	1	93.217	1	92.639	1
97.115	1	95.214	1	96.198	1
93.494	1	93.233	1	99.455	1
96.286	1	95.643	1	96.034	1
90.844	1	95.186	1	96.751	1
92.989	1	97.892	1	94.053	1
98.815	1	94.421	1	92.865	1
96.088	1	98.586	1	95.1	1
99.121	1	95.011	1	97.918	1
98.656	1	96.78	1	94.466	1
93.113	1	92.614	1	98.658	1
98.728	1	95.336	1	95.297	1
96.319	1	91.446	1	95.176	1
93.263	1	91.424	1	98.146	1
96.011	1	98.329	1	97.138	1
96.999	1	96.644	1	96.439	1
91.935	1	96.405	1	95.424	1
95.012	1	96.535	1	95.189	1
99.182	1	91.729	1	100.178	1
100.114	1	95.823	1	100.695	1
96.223	1	95.145	1	96.808	1
92.323	1	95.044	1	94.598	1
95.477	1	95.434	1	99.792	1
96.955	1	96.824	1	95.488	1
97.215	1	98.301	1	95.316	1
92.385	1	97.776	1	89.314	1
99.707	1	95.492	1	96.672	1
90.809	1	92.594	1	92.756	1
90.016	1	91.918	1	96.985	1
92.167	1	94.76	1	97.352	1
97.521	1	92.817	1	99.736	1
97.664	1	95.327	1	96.916	1
102.545	1	93.668	1	92.763	1
101.911	1	94.904	1	94.751	1
93.131	1	96.879	1	93.708	1
95.015	1	98.09	1	94.676	1
91.182	1	92.749	1	89.324	1
98.705	1	90.756	1	90.986	1
90.399	1	92.802	1	94.257	1
95.716	1	89.913	1	92.168	1
97.998	1	91.084	1	100.191	1
94.544	1	91.759	1	94.55	1
95.757	1	92.536	1	96.276	1
98.225	1	98.477	1	96.507	1
96.403	1	94.2	1	94.387	1
85.04	1	97.903	1	97.988	1
95.216	1	93.315	1	97.211	1
93.136	1	92.173	1	96.68	1
92.595	1	94.807	1	94.696	1
101.67	1	94.609	1	98.503	1
94.4	1	93.703	1	99.044	1
97.715	1	93.9	1	94.64	1
101.607	1	91.502	1	99.707	1
93.21	1	95.325	1	98.067	1
92.99	1	96.847	1	103.115	1
93.763	1	94.481	1	95.36	1
95.601	1	90.933	1	94.716	1
94.325	1	92.193	1	101.134	1
99.284	1	98.859	1	89.966	1
90.983	1	95.726	1	89.17	1
94.281	1	93.999	1	101.026	1
91.533	1	92.945	1	97.0	1
96.167	1	91.552	1	93.304	1
95.66	1	91.79	1	94.426	1
97.086	1	92.455	1	98.581	1
95.422	1	95.001	1	97.345	1
88.879	1	94.0	1	96.726	1
100.042	1	94.302	1	95.758	1
100.168	1	96.744	1	97.632	1
96.134	1	96.971	1	99.143	1
98.428	1	92.84	1	91.106	1
104.281	1	97.85	1	98.198	1
93.878	1	93.095	1	93.429	1
91.255	1	97.93	1	94.394	1
89.989	1	92.529	1	101.284	1
92.864	1	92.499	1	102.429	1
92.974	1	97.038	1	99.802	1
95.801	1	93.855	1	95.83	1
96.675	1	96.196	1	92.988	1
97.288	1	97.606	1	98.065	1
92.207	1	95.667	1	96.813	1
96.444	1	96.285	1	98.272	1
100.496	1	92.709	1	97.533	1
95.581	1	95.625	1	95.552	1
90.176	1	95.66	1	100.633	1
90.443	1	99.53	1	97.626	1
80.704	1	93.771	1	95.4	1
94.085	1	97.231	1	94.087	1
92.147	1	96.736	1	93.771	1
87.844	1	91.249	1	96.572	1
100.111	1	98.887	1	89.348	1
93.27	1	97.395	1	97.236	1
94.654	1	102.775	1	94.342	1
96.494	1	94.464	1	93.948	1
96.657	1	95.158	1	97.025	1
95.472	1	95.453	1	96.519	1
99.91	1	93.762	1	97.515	1
92.019	1	95.474	1	97.227	1
93.286	1	95.548	1	96.612	1
91.398	1	98.045	1	96.892	1
95.416	1	93.644	1	93.873	1
94.794	1	97.301	1	99.296	1
92.073	1	94.347	1	96.582	1
87.484	1	94.878	1	98.553	1
85.435	1	94.74	1	96.72	1
96.411	1	89.547	1	98.493	1
95.516	1	96.08	1	94.86	1
94.21	1	93.248	1	91.07	1
96.141	1	95.716	1	92.089	1
94.676	1	93.734	1	94.843	1
97.344	1	99.206	1	95.522	1
94.027	1	92.265	1	99.145	1
95.804	1	97.08	1	97.132	1
93.709	1	98.927	1	95.487	1
101.505	1	94.887	1	93.438	1
95.899	1	92.408	1	100.504	1
98.707	1	92.651	1	99.446	1
93.23	1	93.44	1	102.894	1
91.653	1	96.715	1	92.116	1
92.068	1	95.199	1	93.596	1
96.216	1	94.133	1	98.486	1
90.525	1	92.949	1	97.8	1
95.838	1	95.45	1	96.281	1
94.581	1	96.011	1	99.177	1
91.586	1	91.415	1	96.739	1
94.304	1	92.349	1	93.155	1
91.341	1	93.821	1	95.555	1
100.813	1	101.18	1	92.662	1
96.262	1	94.559	1	90.955	1
94.335	1	94.063	1	98.098	1
93.59	1	93.485	1	93.162	1
93.365	1	93.506	1	102.324	1
97.355	1	98.65	1	98.117	1
93.157	1	93.405	1	92.596	1
94.041	1	92.328	1	96.974	1
92.131	1	96.568	1	95.69	1
93.103	1	95.413	1	93.858	1
97.28	1	94.395	1	96.453	1
95.826	1	94.854	1	94.441	1
86.621	1	94.155	1	97.758	1
93.125	1	93.652	1	94.482	1
95.309	1	96.287	1	95.674	1
93.76	1	99.007	1	93.994	1
97.874	1	95.879	1	101.685	1
93.029	1	94.126	1	94.266	1
90.807	1	94.019	1	96.666	1
96.998	1	93.225	1	94.77	1
93.601	1	95.875	1	95.917	1
94.831	1	96.262	1	92.177	1
99.247	1	97.318	1	97.626	1
98.62	1	93.844	1	86.71	1
96.763	1	91.07	1	96.543	1
94.031	1	94.412	1	96.337	1
96.493	1	96.534	1	97.365	1
89.08	1	94.758	1	98.994	1
90.881	1	95.187	1	98.715	1
93.45	1	94.683	1	98.328	1
89.965	1	96.517	1	103.055	1
96.689	1	89.262	1	94.091	1
89.544	1	94.658	1	99.92	1
91.706	1	90.666	1	92.262	1
95.72	1	90.892	1	98.875	1
91.609	1	93.903	1	93.332	1
86.663	1	95.608	1	103.7	1
93.528	1	95.277	1	92.947	1
92.215	1	95.667	1	96.418	1
94.872	1	95.842	1	98.274	1
93.913	1	93.959	1	99.535	1
94.747	1	99.216	1	99.269	1
92.904	1	93.068	1	95.902	1
92.489	1	93.174	1	96.117	1
98.88	1	95.464	1	90.404	1
96.611	1	96.116	1	96.872	1
94.952	1	90.882	1	94.774	1
94.065	1	92.876	1	88.476	1
95.448	1	93.118	1	87.028	1
89.4	1	91.34	1	94.124	1
95.234	1	94.728	1	99.066	1
97.406	1	93.946	1	98.856	1
93.827	1	95.436	1	100.957	1
98.127	1	98.781	1	99.348	1
91.775	1	94.564	1	99.842	1
100.476	1	99.056	1	96.838	1
97.84	1	96.27	1	90.501	1
93.964	1	95.869	1	98.207	1
95.394	1	95.674	1	86.73	1
98.221	1	90.49	1	98.984	1
95.765	1	95.268	1	98.192	1
95.397	1	97.711	1	94.003	1
94.265	1	97.181	1	98.366	1
90.211	1	92.351	1	100.431	1
94.908	1	94.549	1	103.677	1
97.828	1	93.494	1	97.129	1
94.535	1	89.987	1	97.044	1
96.846	1	91.978	1	93.564	1
95.068	1	95.724	1	95.48	1
94.681	1	97.072	1	94.084	1
97.661	1	92.849	1	91.587	1
93.18	1	97.486	1	95.423	1
90.755	1	95.244	1	95.158	1
102.491	1	89.84	1	99.423	1
95.032	1	88.718	1	94.271	1
93.258	1	98.83	1	93.606	1
97.041	1	94.622	1	94.241	1
97.082	1	96.199	1	98.601	1
107.518	1	89.841	1	94.332	1
97.23	1	97.445	1	95.732	1
93.972	1	92.307	1	94.66	1
93.532	1	98.096	1	93.634	1
94.974	1	90.222	1	94.905	1
97.157	1	98.12	1	96.148	1
94.633	1	99.138	1	94.461	1
92.898	1	96.223	1	98.506	1
96.701	1	96.273	1	92.238	1
96.027	2	90.22	2	85.51	2
96.063	2	95.802	2	100.246	2
102.463	2	94.456	2	90.623	2
94.682	2	94.547	2	93.906	2
96.477	2	84.432	2	96.588	2
94.421	2	94.129	2	97.245	2
91.17	2	94.657	2	98.281	2
95.26	2	94.23	2	101.552	2
91.772	2	92.936	2	97.2	2
94.744	2	97.862	2	95.548	2
99.808	2	97.041	2	101.694	2
84.908	2	92.971	2	99.09	2
95.014	2	96.856	2	97.292	2
92.053	2	90.171	2	89.424	2
96.876	2	94.657	2	97.596	2
96.05	2	98.77	2	98.741	2
99.595	2	98.066	2	83.591	2
92.871	2	99.495	2	99.446	2
97.154	2	99.186	2	98.615	2
93.237	2	93.397	2	95.978	2
94.443	2	96.76	2	100.949	2
96.124	2	98.676	2	95.775	2
100.904	2	92.176	2	94.767	2
93.399	2	89.654	2	100.241	2
98.852	2	92.744	2	100.087	2
95.874	2	96.524	2	96.55	2
96.926	2	97.684	2	97.045	2
86.379	2	96.281	2	89.732	2
95.696	2	93.244	2	90.553	2
96.499	2	95.675	2	91.216	2
94.458	2	95.75	2	101.043	2
93.1	2	87.23	2	93.972	2
88.883	2	94.962	2	97.191	2
91.684	2	95.985	2	94.892	2
90.29	2	95.191	2	95.218	2
96.773	2	95.574	2	91.047	2
95.932	2	94.68	2	91.527	2
92.495	2	94.142	2	103.455	2
93.715	2	95.496	2	96.64	2
92.1	2	94.291	2	95.642	2
94.91	2	95.852	2	91.321	2
95.956	2	95.03	2	97.723	2
95.849	2	95.046	2	101.203	2
97.088	2	94.169	2	94.88	2
88.361	2	94.872	2	90.145	2
95.916	2	88.253	2	83.647	2
94.048	2	94.604	2	94.126	2
95.022	2	96.034	2	97.524	2
97.54	2	93.334	2	98.945	2
97.479	2	97.414	2	99.543	2
95.076	2	94.67	2	95.909	2
97.176	2	94.168	2	95.511	2
94.055	2	91.186	2	96.599	2
89.648	2	97.159	2	95.666	2
98.95	2	94.573	2	94.737	2
101.268	2	96.803	2	94.822	2
95.651	2	93.839	2	98.101	2
92.779	2	94.226	2	94.748	2
96.003	2	96.323	2	88.813	2
94.732	2	97.915	2	94.44	2
91.74	2	98.272	2	97.845	2
100.864	2	94.34	2	95.493	2
96.261	2	93.921	2	98.598	2
95.958	2	95.344	2	98.963	2
102.02	2	96.233	2	94.92	2
95.781	2	97.818	2	104.533	2
94.604	2	92.575	2	96.554	2
92.376	2	94.438	2	98.427	2
100.138	2	98.565	2	100.273	2
93.905	2	92.924	2	94.334	2
91.597	2	88.619	2	98.382	2
95.75	2	95.949	2	93.356	2
92.64	2	94.341	2	96.519	2
94.025	2	95.85	2	95.171	2
94.109	2	90.081	2	94.651	2
95.024	2	103.965	2	98.56	2
93.956	2	92.803	2	90.014	2
92.453	2	97.467	2	95.234	2
94.555	2	96.8	2	93.89	2
97.198	2	92.848	2	94.052	2
90.115	2	99.771	2	98.126	2
91.498	2	95.101	2	92.988	2
93.5	2	89.736	2	94.487	2
102.297	2	102.639	2	90.104	2
97.655	2	97.495	2	97.097	2
91.836	2	95.038	2	101.781	2
94.052	2	95.027	2	95.579	2
94.89	2	96.168	2	94.315	2
97.108	2	93.295	2	98.453	2
92.854	2	94.479	2	93.146	2
98.868	2	88.836	2	96.495	2
96.445	2	97.291	2	92.165	2
93.35	2	96.166	2	96.142	2
93.165	2	94.723	2	98.101	2
92.22	2	95.34	2	97.904	2
89.245	2	96.172	2	87.313	2
116.872	2	86.787	2	91.719	2
93.207	2	96.962	2	94.692	2
97.259	2	96.139	2	91.542	2
95.015	2	95.446	2	101.792	2
96.487	2	95.708	2	100.854	2
95.857	2	93.831	2	98.438	2
94.649	2	98.028	2	100.063	2
96.853	2	91.338	2	95.787	2
95.088	2	91.446	2	99.482	2
96.866	2	97.602	2	103.818	2
97.45	2	99.959	2	94.437	2
91.894	2	95.764	2	95.734	2
95.31	2	87.741	2	95.278	2
94.186	2	93.369	2	94.67	2
98.315	2	91.983	2	95.376	2
95.316	2	97.008	2	95.558	2
99.575	2	78.025	2	97.107	2
95.979	2	92.704	2	94.598	2
98.53	2	91.059	2	98.803	2
94.684	2	91.683	2	94.354	2
88.722	2	96.146	2	85.873	2
93.948	2	95.942	2	100.627	2
94.662	2	94.487	2	91.754	2
94.987	2	93.789	2	94.232	2
94.451	2	94.428	2	95.785	2
99.574	2	96.14	2	94.648	2
92.843	2	93.691	2	98.039	2
95.83	2	96.162	2	93.871	2
95.46	2	92.46	2	98.491	2
86.807	2	95.736	2	95.507	2
98.968	2	93.752	2	95.812	2
96.817	2	94.106	2	85.61	2
90.87	2	93.698	2	95.464	2
93.187	2	97.268	2	94.828	2
97.991	2	97.302	2	93.299	2
96.163	2	96.588	2	95.69	2
93.341	2	93.677	2	96.996	2
94.172	2	97.319	2	98.409	2
94.678	2	91.916	2	98.78	2
91.217	2	99.481	2	94.896	2
94.012	2	99.739	2	95.626	2
94.985	2	97.33	2	90.517	2
97.791	2	96.415	2	100.037	2
96.379	2	98.036	2	92.726	2
100.901	2	99.72	2	97.243	2
94.538	2	96.839	2	87.672	2
95.491	2	95.097	2	94.341	2
93.819	2	95.677	2	90.115	2
95.443	2	94.685	2	95.572	2
93.107	2	93.517	2	95.323	2
94.862	2	95.717	2	98.288	2
96.065	2	100.966	2	98.675	2
96.403	2	97.38	2	93.008	2
95.119	2	97.672	2	97.385	2
95.153	2	95.218	2	100.346	2
98.689	2	103.745	2	101.175	2
91.972	2	95.518	2	97.37	2
97.445	2	95.671	2	97.271	2
92.154	2	96.13	2	93.253	2
95.542	2	98.005	2	99.171	2
89.354	2	92.217	2	90.452	2
96.84	2	94.316	2	91.473	2
94.947	2	96.046	2	95.836	2
97.632	2	94.907	2	94.458	2
98.852	2	96.388	2	98.292	2
95.432	2	91.809	2	94.079	2
97.075	2	93.961	2	85.532	2
102.234	2	93.139	2	98.642	2
94.856	2	93.403	2	97.349	2
96.022	2	94.994	2	98.55	2
96.772	2	94.836	2	98.249	2
97.022	2	94.125	2	94.333	2
96.64	2	96.209	2	93.035	2
99.543	2	93.966	2	95.202	2
96.02	2	91.39	2	95.571	2
94.1	2	92.809	2	99.735	2
94.178	2	96.357	2	92.439	2
94.156	2	95.161	2	92.636	2
94.65	2	95.349	2	99.937	2
98.302	2	97.2	2	94.144	2
97.967	2	94.334	2	93.348	2
97.573	2	88.517	2	96.187	2
90.613	2	95.837	2	95.565	2
94.969	2	93.199	2	93.683	2
98.392	2	95.768	2	93.62	2
94.789	2	95.171	2	95.643	2
96.348	2	90.488	2	94.002	2
92.752	2	96.723	2	99.843	2
97.752	2	93.973	2	98.575	2
95.992	2	93.426	2	91.869	2
95.066	2	92.779	2	93.824	2
95.304	2	93.288	2	96.712	2
95.405	2	94.902	2	97.255	2
89.127	2	96.063	2	94.677	2
96.346	2	98.983	2	97.69	2
96.721	2	97.164	2	90.011	2
97.217	2	90.892	2	95.81	2
80.743	2	96.048	2	95.238	2
93.764	2	99.531	2	96.872	2
92.739	2	92.696	2	97.065	2
92.484	2	95.028	2	96.635	2
97.476	2	91.863	2	97.921	2
95.065	2	97.491	2	97.821	2
94.354	2	98.699	2	96.918	2
95.192	2	96.377	2	97.114	2
93.306	2	96.147	2	96.044	2
94.062	2	99.565	2	88.472	2
99.696	2	96.92	2	97.661	2
94.751	2	94.857	2	96.272	2
92.953	2	88.828	2	97.99	2
93.39	2	92.429	2	98.75	2
92.79	2	97.795	2	98.711	2
96.324	2	91.576	2	97.828	2
88.474	2	94.003	2	95.736	2
89.43	2	93.278	2	98.11	2
96.297	2	96.501	2	94.377	2
91.309	2	94.423	2	93.648	2
96.724	2	97.448	2	90.047	2
93.104	2	98.825	2	101.378	2
99.601	2	95.012	2	97.608	2
90.594	2	95.797	2	94.969	2
96.786	2	91.478	2	96.624	2
95.523	2	90.444	2	92.232	2
92.089	2	95.151	2	100.334	2
95.953	2	94.258	2	95.125	2
91.882	2	94.535	2	95.702	2
92.085	2	94.985	2	99.915	2
100.578	2	95.106	2	98.138	2
94.71	2	93.848	2	91.701	2
86.934	2	92.178	2	95.354	2
96.618	2	104.658	2	94.603	2
98.286	2	93.354	2	97.365	2
97.51	2	93.17	2	100.27	2
95.316	2	94.812	2	94.83	2
92.485	2	91.234	2	94.629	2
93.826	2	92.199	2	95.425	2
89.642	2	95.122	2	87.758	2
88.908	2	94.983	2	95.058	2
109.632	2	95.13	2	99.395	2
94.425	2	93.605	2	95.147	2
95.712	2	97.096	2	101.424	2
97.614	2	92.055	2	96.038	2
94.774	2	94.14	2	94.584	2
100.347	2	95.126	2	98.36	2
94.83	2	97.138	2	98.028	2
94.317	2	88.983	2	97.914	2
94.156	2	95.323	2	97.447	2
95.483	2	93.943	2	96.717	2
95.141	2	91.159	2	98.508	2
95.94	2	90.247	2	104.361	2
96.88	2	94.228	2	97.005	2
88.689	2	98.937	2	98.473	2
93.474	2	95.406	2	98.504	2
97.329	2	97.319	2	94.124	2
95.99	2	94.357	2	95.252	2
93.753	2	97.472	2	97.512	2
92.805	2	96.548	2	97.346	2
95.178	2	95.94	2	88.305	2
95.188	2	94.602	2	102.578	2
89.388	2	94.836	2	92.756	2
88.604	2	94.361	2	96.879	2
100.851	2	94.711	2	99.318	2
97.719	2	92.718	2	96.929	2
91.958	2	96.8	2	96.749	2
93.841	2	89.571	2	96.703	2
94.201	2	96.021	2	95.856	2
95.828	2	92.783	2	96.228	2
95.37	2	94.732	2	88.151	2
95.101	2	93.577	2	96.635	2
91.861	2	91.673	2	98.085	2
89.979	2	94.965	2	96.913	2
97.407	2	95.7	2	97.352	2
96.255	2	94.163	2	93.411	2
94.064	2	94.829	2	93.426	2
96.917	2	95.565	2	93.213	2
96.883	2	90.847	2	93.862	2
90.218	2	95.341	2	98.995	2
96.889	2	91.629	2	94.102	2
96.325	2	93.72	2	97.057	2
93.856	2	92.586	2	93.227	2
90.836	2	93.826	2	97.052	2
97.318	2	87.146	2	96.414	2
96.703	2	97.508	2	98.302	2
94.687	2	95.128	2	98.426	2
95.481	2	94.046	2	83.069	2
91.057	2	99.753	2	90.135	2
93.686	2	93.752	2	95.244	2
93.511	2	101.786	2	93.826	2
96.441	2	95.315	2	96.039	2
94.03	2	96.927	2	95.893	2
97.424	2	96.486	2	100.944	2
96.374	2	97.328	2	93.593	2
97.33	2	88.414	2	96.49	2
99.436	2	95.993	2	93.066	2
92.63	2	97.621	2	97.986	2
97.042	2	97.689	2	97.769	2
97.323	2	97.182	2	99.862	2
84.945	2	93.134	2	94.423	2
94.256	2	94.344	2	98.54	2
94.912	2	94.253	2	92.679	2
95.026	2	93.809	2	99.55	2
91.774	2	91.772	2	92.684	2
97.162	2	93.325	2	91.582	2
91.125	2	95.831	2	95.67	2
93.393	2	95.604	2	98.568	2
93.027	2	90.396	2	102.664	2
93.716	2	91.576	2	97.45	2
98.691	2	94.892	2	101.039	2
95.72	2	92.006	2	95.128	2
98.555	2	96.571	2	89.406	2
92.188	2	94.649	2	96.949	2
96.887	2	97.91	2	94.978	2
91.544	2	94.379	2	100.842	2
96.892	2	94.958	2	101.013	2
94.912	2	95.406	2	96.375	2
88.827	2	91.534	2	101.155	2
93.415	2	96.372	2	98.971	2
96.725	2	92.736	2	99.582	2
91.446	2	90.967	2	96.644	2
94.962	2	93.335	2	96.774	2
90.849	2	94.603	2	95.724	2
92.773	2	91.85	2	101.968	2
96.189	2	94.3	2	96.05	2
96.375	2	92.178	2	97.738	2
95.258	2	94.381	2	101.794	2
92.32	2	95.817	2	98.128	2
94.962	2	95.978	2	96.734	2
83.508	2	97.286	2	89.127	2
94.255	2	92.138	2	96.947	2
95.911	2	94.553	2	97.284	2
99.962	2	91.736	2	93.805	2
90.548	2	90.512	2	93.143	2
95.767	2	97.281	2	93.809	2
95.136	2	94.308	2	97.873	2
95.834	2	92.717	2	92.487	2
91.88	2	93.63	2	98.656	2
96.418	2	100.255	2	91.004	2
95.585	2	93.161	2	95.696	2
93.376	2	94.176	2	99.522	2
95.203	2	95.444	2	92.009	2
91.714	2	98.257	2	96.731	2
95.93	2	92.15	2	96.718	2
91.506	2	90.412	2	96.875	2
97.201	2	97.651	2	95.946	2
97.992	2	95.036	2	96.479	2
96.143	2	94.654	2	99.701	2
93.249	2	94.377	2	89.47	2
95.365	2	94.637	2	94.5	2
93.154	2	89.993	2	96.968	2
94.676	2	92.334	2	97.48	2
97.316	2	85.785	2	98.422	2
89.76	2	100.556	2	98.55	2
97.831	2	96.188	2	85.869	2
96.481	2	95.168	2	98.864	2
95.007	2	92.402	2	93.397	2
95.591	2	95.056	2	97.716	2
91.648	2	94.332	2	100.852	2
90.774	2	96.739	2	97.98	2
90.966	2	96.408	2	89.174	2
92.268	2	95.905	2	103.059	2
94.743	2	93.909	2	95.721	2
90.88	2	91.528	2	98.922	2
94.443	2	95.661	2	92.541	2
93.072	2	94.044	2	95.083	2
95.385	2	95.056	2	101.823	2
89.161	2	94.542	2	86.214	2
88.098	2	96.261	2	95.481	2
94.233	2	95.656	2	100.065	2
97.125	2	97.237	2	96.401	2
94.091	2	97.306	2	96.452	2
94.698	2	92.767	2	87.449	2
95.543	2	94.947	2	98.724	2
91.486	2	97.559	2	95.335	2
96.653	2	95.87	2	95.834	2
94.879	2	95.829	2	94.023	2
96.96	2	93.943	2	93.643	2
95.96	2	94.623	2	97.754	2
97.898	2	95.768	2	93.625	2
97.494	2	95.892	2	95.427	2
96.397	2	91.808	2	96.548	2
94.794	2	91.379	2	94.808	2
96.993	2	93.506	2	95.635	2
95.241	2	95.967	2	95.938	2
96.8	2	96.719	2	97.951	2
95.408	2	94.819	2	99.447	2
92.911	2	96.356	2	100.199	2
96.695	2	93.087	2	94.651	2
94.078	2	93.05	2	94.499	2
95.658	2	94.584	2	95.585	2
94.914	2	97.564	2	97.996	2
95.494	2	95.577	2	99.735	2
98.262	2	95.889	2	100.341	2
94.213	2	96.026	2	96.301	2
98.277	2	92.617	2	94.602	2
98.623	2	91.383	2	93.165	2
99.086	2	97.761	2	96.743	2
92.324	2	92.795	2	89.633	2
87.963	2	88.644	2	95.802	2
93.17	2	96.604	2	95.615	2
97.214	2	96.683	2	101.888	2
94.796	2	91.996	2	95.602	2
100.544	2	94.493	2	98.581	2
98.376	2	94.462	2	94.307	2
96.482	2	93.852	2	94.13	2
96.693	2	96.012	2	94.494	2
95.981	2	92.757	2	92.802	2
97.704	2	97.769	2	96.523	2
90.612	2	96.337	2	96.233	2
98.15	2	95.287	2	88.225	2
88.988	2	94.614	2	95.537	2
92.498	2	93.114	2	97.368	2
97.13	2	92.019	2	98.309	2
95.822	2	93.606	2	85.653	2
95.456	2	95.397	2	95.336	2
97.909	2	94.764	2	96.882	2
101.072	2	95.04	2	96.647	2
99.561	2	95.208	2	95.717	2
98.068	2	93.944	2	96.285	2
92.521	2	92.641	2	93.696	2
94.733	2	95.421	2	97.923	2
97.516	2	93.826	2	94.36	2
94.66	2	92.266	2	95.755	2
95.412	2	94.412	2	94.018	2
93.489	2	94.093	2	99.823	2
97.577	2	95.407	2	94.872	2
97.557	2	90.901	2	96.669	2
90.637	2	96.506	2	95.91	2
92.19	2	91.712	2	101.024	2
92.143	2	95.565	2	99.778	2
93.239	2	96.066	2	95.843	2
95.766	2	91.03	2	93.713	2
94.17	2	94.761	2	97.631	2
88.909	2	94.302	2	98.127	2
94.725	2	90.899	2	99.962	2
92.47	2	98.239	2	90.944	2
93.082	2	92.384	2	101.439	2
101.71	2	93.677	2	92.499	2
92.746	2	96.607	2	101.966	2
93.401	2	95.869	2	97.637	2
90.143	2	92.668	2	96.46	2
95.179	2	96.094	2	100.63	2
93.468	2	93.122	2	97.717	2
98.832	2	90.234	2	100.325	2
86.846	2	95.051	2	101.746	2
95.784	2	98.84	2	97.895	2
94.018	2	88.382	2	99.984	2
95.943	2	93.269	2	96.847	2
95.026	2	90.851	2	95.293	2
94.539	2	93.783	2	94.537	2
93.851	2	92.407	2	94.505	2
92.781	2	91.001	2	93.383	2
93.002	2	98.372	2	92.759	2
94.1	2	92.482	2	98.524	2
94.283	2	94.511	2	90.345	2
100.401	2	94.309	2	98.577	2
97.079	2	94.444	2	97.513	2
97.202	2	95.845	2	98.155	2
93.251	2	96.103	2	95.699	2
96.228	2	97.589	2	97.09	2
97.37	2	96.16	2	98.293	2
94.512	2	94.743	2	99.038	2
87.53	2	96.706	2	98.76	2
94.821	2	84.363	2	97.994	2
90.888	2	96.053	2	98.037	2
91.052	2	89.891	2	93.019	2
95.617	2	97.923	2	94.603	2
94.538	2	95.74	2	97.28	2
87.475	2	92.053	2	99.432	2
95.257	2	86.523	2	95.51	2
95.36	2	93.091	2	89.107	2
97.382	2	90.99	2	96.584	2
95.061	2	94.36	2	100.995	2
93.691	2	97.582	2	98.285	2
93.581	2	92.656	2	98.013	2
92.263	2	95.149	2	99.163	2
99.103	2	90.475	2	91.569	2
96.432	2	89.39	2	96.347	2
86.387	2	99.277	2	97.664	2
96.416	2	94.639	2	97.234	2
94.544	2	93.953	2	93.562	2
101.56	2	100.526	2	98.36	2
97.801	2	94.513	2	94.662	2
91.312	2	93.617	2	98.173	2
99.276	2	92.167	2	94.9	2
94.571	2	102.178	2	94.434	2
93.1	2	96.182	2	93.843	2
106.634	2	93.374	2	96.665	2
92.38	2	92.399	2	97.536	2
87.117	2	90.842	2	91.377	2
92.81	2	92.699	2	96.997	2
98.343	2	100.033	2	97.475	2
92.832	2	98.199	2	101.498	2
94.983	2	92.725	2	98.36	2
88.213	2	96.455	2	99.068	2
95.558	2	98.07	2	95.091	2
96.845	2	96.08	2	90.682	2
91.631	2	92.518	2	99.249	2
90.26	2	95.438	2	97.668	2
94.601	2	93.965	2	92.037	2
96.655	2	86.353	2	95.071	2
92.573	2	90.112	2	96.415	2
94.772	2	96.553	2	98.577	2
96.655	2	103.983	2	96.96	2
94.312	2	96.531	2	88.66	2
95.204	2	98.747	2	95.399	2
91.075	2	91.686	2	97.337	2
99.266	2	94.163	2	99.221	2
90.518	2	96.734	2	90.672	2
90.276	2	89.239	2	100.174	2
98.725	2	92.441	2	95.905	2
97.009	2	92.988	2	89.882	2
95.813	2	96.199	2	97.379	2
96.028	2	93.566	2	94.164	2
88.739	2	90.665	2	98.242	2
101.234	2	98.76	2	92.818	2
91.299	2	94.28	2	95.96	2
95.599	2	93.454	2	94.046	2
93.23	2	88.773	2	95.014	2
95.02	2	99.076	2	98.976	2
92.166	2	95.66	2	96.15	2
95.338	2	90.89	2	94.31	2
93.718	2	96.678	2	97.666	2
96.208	2	95.126	2	99.55	2
96.122	2	100.863	2	95.086	2
91.599	2	96.438	2	91.348	2
94.312	2	96.75	2	92.76	2
95.686	2	91.441	2	97.057	2
89.769	2	94.156	2	97.184	2
94.315	2	93.645	2	92.734	2
92.938	2	96.457	2	99.605	2
97.318	2	93.006	2	99.169	2
98.132	2	93.587	2	94.322	2
91.677	2	95.428	2	93.182	2
96.533	2	94.847	2	99.888	2
99.125	2	87.69	2	91.356	2
93.798	2	95.001	2	95.084	2
96.349	2	89.714	2	95.969	2
92.544	2	95.564	2	102.569	2
93.598	2	98.446	2	97.185	2
92.476	2	95.686	2	94.3	2
96.905	2	90.316	2	94.118	2
95.272	2	92.984	2	101.42	2
91.407	2	95.003	2	96.266	2
93.883	2	93.111	2	101.791	2
95.048	2	100.786	2	89.694	2
97.003	2	93.726	2	92.626	2
90.941	2	94.422	2	101.115	2
98.689	2	95.396	2	91.691	2
95.037	2	91.905	2	94.936	2
93.956	2	94.86	2	99.823	2
94.85	2	94.016	2	92.349	2
97.573	2	94.019	2	93.207	2
98.513	2	89.777	2	98.763	2
92.355	2	91.34	2	95.544	2
96.397	2	96.684	2	96.389	2
94.497	2	84.34	2	88.725	2
95.381	2	89.095	2	97.791	2
92.887	2	98.568	2	91.484	2
97.41	2	93.301	2	89.613	2
96.671	2	94.015	2	93.637	2
99.387	2	89.721	2	97.614	2
95.389	2	94.25	2	97.716	2
96.256	2	92.013	2	96.041	2
96.218	2	88.321	2	98.229	2
94.15	2	96.057	2	100.733	2
92.273	2	100.555	2	98.824	2
93.569	2	89.148	2	96.583	2
92.458	2	94.154	2	97.321	2
100.117	2	96.054	2	97.082	2
94.597	2	100.83	2	94.919	2
89.381	2	97.104	2	98.161	2
94.149	2	95.376	2	91.964	2
96.935	2	90.985	2	95.319	2
93.11	2	93.002	2	98.399	2
100.29	2	92.839	2	92.613	2
95.192	2	95.087	2	97.164	2
96.248	2	98.339	2	93.835	2
98.562	2	94.352	2	91.327	2
95.934	2	91.691	2	96.782	2
95.697	2	88.496	2	99.668	2
92.227	2	95.565	2	99.233	2
93.681	2	95.57	2	95.961	2
95.181	2	96.152	2	96.918	2
93.352	2	93.724	2	97.837	2
93.98	2	96.192	2	99.723	2
95.428	2	96.73	2	94.623	2
95.923	2	98.239	2	98.921	2
93.104	2	96.974	2	99.102	2
95.334	2	92.186	2	89.295	2
94.45	2	92.403	2	97.678	2
93.599	2	95.692	2	91.856	2
87.569	2	98.328	2	99.329	2
89.976	2	101.247	2	91.185	2
90.74	2	95.069	2	95.318	2
95.229	2	98.829	2	93.141	2
94.925	2	97.493	2	91.646	2
92.932	2	96.932	2	96.789	2
92.914	2	98.34	2	93.379	2
93.817	2	96.718	2	95.346	2
93.144	2	94.284	2	97.151	2
93.23	2	96.12	2	95.045	2
94.455	2	96.474	2	90.481	2
93.97	2	98.778	2	91.722	2
93.696	2	95.179	2	93.278	2
95.306	2	95.911	2	98.338	2
96.337	2	92.21	2	83.451	2
97.39	2	95.482	2	97.386	2
94.586	2	96.469	2	95.681	2
93.904	2	94.723	2	94.174	2
94.455	2	91.482	2	98.526	2
92.597	2	93.233	2	90.988	2
94.093	2	106.717	2	96.259	2
93.494	2	100.852	2	102.992	2
98.6	2	93.592	2	92.285	2
90.148	2	93.842	2	96.514	2
93.338	2	91.91	2	96.247	2
92.822	2	94.68	2	97.547	2
93.874	2	94.612	2	99.925	2
95.468	2	95.491	2	97.565	2
88.423	2	96.753	2	90.596	2
95.683	2	93.327	2	93.219	2
94.717	2	96.08	2	96.67	2
95.123	2	89.021	2	99.121	2
94.636	2	90.932	2	94.745	2
92.904	2	95.24	2	95.827	2
95.793	2	96.151	2	94.529	2
96.819	2	94.628	2	98.768	2
93.58	2	95.528	2	102.219	2
96.154	2	94.953	2	91.524	2
99.908	2	94.499	2	97.536	2
93.912	2	96.185	2	97.097	2
95.341	2	92.837	2	98.306	2
94.994	2	94.653	2	96.521	2
89.737	2	94.896	2	97.3	2
102.136	2	94.111	2	93.367	2
93.592	2	92.576	2	97.744	2
97.494	2	92.959	2	94.154	2
100.438	2	95.681	2	89.776	2
93.67	2	95.55	2	90.272	2
96.259	2	97.994	2	94.461	2
101.129	2	90.82	2	93.16	2
96.654	2	96.14	2	98.278	2
97.049	2	94.874	2	95.179	2
99.862	2	94.248	2	93.192	2
96.08	2	96.005	2	96.705	2
94.562	2	93.645	2	96.134	2
96.277	2	93.49	2	92.541	2
95.346	2	93.828	2	94.494	2
94.394	2	91.502	2	101.394	2
97.937	2	94.48	2	96.071	2
101.406	2	94.063	2	96.131	2
94.717	2	92.33	2	93.767	2
95.131	2	94.193	2	86.198	2
95.121	2	95.477	2	95.515	2
96.344	2	98.141	2	97.173	2
94.327	2	94.208	2	95.955	2
95.45	2	93.067	2	115.136	2
91.349	2	94.794	2	96.411	2
93.817	2	93.008	2	93.791	2
95.297	2	90.477	2	99.894	2
90.852	2	95.313	2	96.506	2
96.61	2	93.864	2	91.294	2
93.471	2	90.946	2	99.776	2
105.6	2	98.271	2	100.167	2
93.328	2	91.22	2	92.516	2
90.298	2	99.652	2	95.469	2
94.503	2	93.654	2	90.691	2
95.839	2	97.752	2	94.025	2
87.527	2	94.396	2	93.391	2
92.267	2	89.628	2	97.458	2
94.663	2	94.425	2	97.68	2
99.414	2	96.556	2	95.793	2
97.464	2	93.499	2	101.127	2
96.937	2	93.964	2	96.167	2
100.967	2	95.265	2	102.04	2
93.3	2	93.918	2	100.036	2
93.389	2	90.897	2	93.383	2
101.499	2	87.673	2	102.335	2
97.316	2	94.92	2	95.502	2
93.776	2	93.899	2	97.795	2
95.165	2	93.672	2	93.744	2
97.662	2	97.041	2	97.594	2
87.987	2	93.857	2	98.012	2
95.386	2	93.726	2	102.092	2
90.535	2	91.516	2	94.927	2
92.188	2	93.223	2	96.091	2
93.61	2	95.076	2	93.434	2
96.279	2	91.662	2	92.9	2
94.752	2	92.835	2	97.044	2
97.03	2	93.447	2	90.596	2
93.529	2	94.59	2	92.344	2
93.471	2	95.952	2	95.347	2
97.483	2	96.657	2	94.388	2
95.228	2	92.459	2	100.671	2
96.599	2	94.422	2	95.158	2
94.782	2	97.174	2	95.347	2
96.479	2	96.982	2	93.793	2
99.078	2	94.294	2	97.413	2
95.237	2	99.172	2	97.328	2
97.077	2	92.642	2	100.157	2
97.026	2	88.678	2	95.823	2
93.523	2	93.33	2	99.111	2
90.805	2	94.814	2	95.849	2
87.631	2	96.415	2	94.828	2
93.742	2	97.469	2	91.238	2
90.83	2	98.391	2	94.759	2
88.05	2	93.639	2	97.323	2
95.859	2	96.249	2	95.836	2
96.75	2	94.306	2	97.902	2
93.697	2	93.255	2	88.581	2
98.741	2	96.851	2	93.942	2
94.039	2	97.029	2	96.019	2
97.549	2	95.787	2	94.589	2
93.749	2	92.751	2	96.393	2
94.551	2	96.547	2	91.391	2
99.459	2	96.043	2	98.907	2
99.143	2	93.045	2	88.075	2
96.24	2	95.875	2	94.142	2
90.313	2	92.952	2	97.091	2
95.679	2	95.322	2	92.614	2
89.67	2	90.429	2	95.736	2
93.631	2	98.668	2	95.438	2
96.96	2	88.797	2	93.061	2
87.969	2	87.791	2	99.48	2
97.916	2	97.094	2	96.612	2
89.107	2	94.21	2	97.094	2
95.238	2	94.677	2	95.383	2
97.528	2	94.62	2	97.305	2
97.569	2	95.395	2	95.464	2
92.57	2	94.204	2	99.684	2
99.602	2	88.687	2	92.623	2
91.361	2	95.122	2	95.324	2
94.576	2	92.932	2	99.273	2
91.054	2	95.444	2	97.907	2
93.584	2	98.443	2	99.881	2
97.112	2	93.553	2	97.45	2
94.927	2	94.06	2	94.042	2
93.773	2	91.181	2	98.589	2
95.536	2	93.245	2	94.525	2
98.635	2	94.369	2	89.182	2
93.588	2	92.792	2	95.764	2
92.126	2	97.128	2	95.954	2
82.616	2	98.808	2	96.591	2
97.215	2	92.058	2	96.779	2
93.875	2	95.521	2	89.819	2
96.522	2	96.82	2	93.864	2
88.033	2	94.176	2	97.047	2
94.315	2	96.506	2	99.218	2
93.756	2	93.798	2	93.74	2
95.985	2	99.333	2	96.418	2
93.822	2	95.606	2	97.874	2
100.699	2	94.808	2	89.548	2
91.887	2	95.645	2	97.26	2
96.64	2	99.552	2	96.029	2
95.033	2	94.863	2	94.911	2
91.512	2	99.497	2	97.235	2
97.191	2	95.512	2	95.791	2
92.34	2	95.412	2	95.928	2
95.558	2	97.525	2	93.63	2
95.568	2	100.231	2	99.092	2
95.604	2	91.429	2	102.55	2
93.935	2	104.742	2	98.521	2
92.316	2	95.415	2	96.368	2
98.921	2	95.628	2	96.193	2
96.559	2	93.59	2	95.437	2
95.699	2	93.424	2	93.047	2
95.802	2	95.653	2	98.065	2
94.707	2	96.161	2	93.051	2
92.989	2	91.513	2	97.498	2
90.136	2	94.091	2	97.262	2
96.219	2	96.188	2	93.304	2
93.887	2	95.092	2	94.123	2
92.191	2	95.611	2	98.114	2
96.194	2	94.162	2	94.184	2
96.847	2	93.22	2	96.812	2
97.812	2	97.434	2	96.504	2
95.818	2	96.032	2	97.452	2
94.667	2	95.669	2	95.125	2
89.527	2	94.133	2	97.111	2
94.978	2	92.59	2	94.303	2
96.222	2	94.952	2	94.796	2
94.746	2	93.783	2	100.179	2
93.011	2	94.355	2	94.326	2
92.545	2	89.202	2	95.378	2
94.536	2	94.416	2	94.369	2
91.978	2	94.099	2	93.442	2
90.616	2	93.705	2	90.31	2
97.595	2	94.865	2	98.104	2
97.466	2	94.81	2	96.804	2
97.863	2	94.72	2	99.389	2
94.208	2	95.005	2	92.639	2
96.53	2	97.394	2	96.491	2
93.696	2	92.17	2	92.993	2
95.934	2	97.69	2	97.714	2
95.747	2	97.313	2	95.863	2
93.856	2	98.927	2	93.483	2
98.532	2	94.554	2	90.904	2
95.24	2	98.996	2	95.834	2
99.464	2	94.264	2	97.918	2
95.096	2	96.088	2	93.048	2
94.389	2	93.155	2	96.671	2
98.138	2	96.383	2	96.174	2
94.926	2	91.039	2	92.626	2
95.046	2	91.424	2	94.458	2
96.146	2	97.418	2	93.348	2
96.723	2	95.405	2	97.611	2
91.666	2	95.744	2	94.311	2
94.876	2	95.06	2	96.625	2
97.277	2	91.403	2	96.552	2
96.532	2	93.406	2	99.695	2
97.2	2	93.121	2	94.209	2
88.904	2	91.913	2	99.758	2
93.827	2	96.231	2	98.859	2
97.487	2	96.145	2	94.846	2
90.883	2	94.062	2	93.42	2
96.268	2	97.911	2	90.508	2
92.26	2	97.777	2	94.693	2
89.696	2	94.358	2	92.175	2
89.548	2	92.323	2	97.699	2
96.125	2	94.76	2	96.569	2
94.912	2	95.621	2	97.358	2
93.724	2	92.348	2	97.951	2
105.271	2	94.762	2	94.864	2
94.872	2	101.469	2	94.593	2
94.638	2	92.971	2	88.999	2
94.604	2	96.997	2	97.509	2
92.955	2	97.624	2	98.566	2
95.991	2	92.435	2	88.789	2
93.808	2	95.038	2	94.54	2
95.313	2	89.473	2	94.934	2
96.67	2	91.49	2	97.854	2
95.639	2	91.897	2	95.506	2
96.556	2	97.0	2	96.759	2
96.928	2	98.065	2	93.909	2
94.923	2	92.672	2	94.531	2
89.784	2	96.672	2	100.735	2
97.631	2	90.054	2	99.135	2
95.246	2	92.709	2	96.68	2
92.333	2	96.056	2	95.073	2
103.451	2	95.204	2	95.73	2
98.006	2	95.974	2	99.718	2
94.685	2	94.171	2	95.581	2
102.562	2	91.64	2	98.38	2
91.453	2	90.656	2	97.631	2
94.459	2	96.714	2	98.17	2
92.149	2	95.986	2	92.211	2
98.61	2	87.032	2	96.836	2
93.78	2	95.686	2	103.386	2
97.348	2	97.209	2	93.266	2
91.804	2	94.577	2	86.549	2
94.899	2	94.899	2	97.86	2
92.062	2	93.406	2	98.328	2
95.028	2	90.757	2	98.512	2
93.621	2	92.552	2	92.288	2
95.092	2	95.016	2	97.163	2
95.696	2	93.746	2	99.437	2
89.698	2	94.212	2	96.971	2
99.907	2	91.721	2	97.165	2
93.228	2	95.934	2	96.682	2
94.38	2	95.435	2	100.407	2
94.663	2	93.039	2	89.574	2
98.429	2	93.671	2	97.216	2
98.507	2	95.43	2	96.533	2
91.659	2	100.248	2	92.512	2
95.454	2	95.208	2	92.468	2
95.334	2	97.559	2	101.07	2
92.026	2	101.623	2	101.15	2
101.641	2	95.352	2	96.121	2
95.508	2	96.944	2	91.988	2
94.239	2	94.603	2	91.018	2
90.362	2	95.267	2	98.033	2
95.519	2	95.478	2	97.18	2
97.394	2	96.749	2	97.864	2
96.616	2	96.312	2	96.831	2
84.877	2	94.016	2	100.175	2
91.543	2	95.64	2	95.334	2
77.571	2	92.884	2	94.595	2
96.939	2	96.965	2	96.553	2
92.826	2	96.331	2	93.771	2
82.024	2	91.714	2	98.524	2
98.39	2	99.98	2	97.2	2
93.929	2	105.2	2	98.621	2
98.235	2	99.112	2	97.971	2
100.117	2	94.87	2	97.865	2
93.815	2	95.702	2	96.306	2
93.965	2	96.516	2	95.734	2
101.014	2	95.509	2	98.689	2
92.349	2	94.785	2	93.863	2
93.552	2	95.821	2	93.866	2
89.818	2	97.575	2	98.833	2
95.145	2	93.37	2	92.56	2
97.938	2	94.816	2	93.331	2
91.025	2	90.872	2	100.186	2
91.351	2	95.01	2	98.85	2
109.154	2	95.616	2	96.72	2
97.111	2	90.846	2	96.688	2
94.286	2	96.682	2	94.29	2
96.942	2	95.756	2	91.959	2
95.466	2	97.091	2	97.231	2
95.212	2	97.887	2	94.469	2
96.036	2	101.569	2	96.046	2
95.224	2	92.96	2	94.479	2
95.668	2	96.544	2	98.879	2
93.576	2	96.523	2	94.478	2
98.487	2	91.467	2	92.973	2
97.56	2	95.989	2	100.132	2
97.817	2	93.052	2	98.722	2
93.362	2	96.553	2	93.375	2
89.04	2	96.036	2	92.412	2
87.426	2	93.025	2	95.686	2
96.355	2	95.673	2	101.688	2
91.006	2	93.613	2	97.214	2
95.566	2	97.72	2	96.209	2
95.517	2	94.923	2	100.626	2
93.888	2	93.625	2	94.877	2
92.734	2	93.245	2	91.987	2
90.731	2	92.571	2	97.122	2
101.08	2	99.948	2	94.278	2
94.218	2	100.03	2	91.746	2
94.997	2	94.782	2	96.849	2
95.154	2	93.07	2	92.055	2
94.716	2	88.26	2	102.183	2
96.68	2	95.976	2	100.874	2
92.885	2	95.14	2	94.102	2
95.22	2	92.463	2	97.455	2
95.184	2	98.403	2	96.251	2
92.842	2	94.204	2	94.731	2
94.007	2	95.578	2	94.249	2
97.848	2	91.691	2	93.261	2
92.691	2	100.996	2	96.186	2
94.196	2	92.199	2	95.412	2
95.174	2	96.287	2	97.253	2
94.235	2	91.873	2	92.695	2
95.591	2	98.832	2	101.39	2
96.234	2	94.638	2	93.392	2
95.707	2	94.681	2	99.803	2
92.624	2	93.49	2	95.751	2
95.213	2	97.869	2	94.746	2
94.356	2	95.743	2	94.294	2
99.247	2	97.597	2	97.473	2
95.917	2	96.697	2	89.538	2
96.085	2	90.671	2	95.914	2
92.611	2	94.549	2	96.655	2
95.956	2	96.684	2	95.598	2
92.855	2	96.163	2	99.23	2
94.276	2	96.87	2	95.853	2
94.717	2	95.218	2	99.584	2
90.033	2	96.517	2	98.964	2
96.419	2	90.743	2	95.009	2
92.305	2	94.17	2	101.465	2
92.795	2	95.958	2	93.618	2
95.288	2	92.966	2	98.633	2
91.882	2	97.078	2	97.636	2
85.518	2	92.981	2	103.068	2
93.392	2	96.945	2	91.945	2
93.63	2	93.825	2	95.939	2
94.738	2	95.443	2	99.929	2
95.556	2	93.415	2	100.738	2
94.747	2	92.459	2	98.632	2
91.464	2	95.218	2	97.029	2
91.967	2	92.239	2	96.772	2
96.747	2	93.975	2	98.521	2
95.259	2	94.107	2	97.353	2
98.658	2	88.04	2	95.264	2
93.132	2	97.157	2	87.837	2
88.356	2	93.785	2	83.825	2
94.32	2	98.331	2	91.432	2
95.168	2	93.296	2	99.384	2
96.091	2	93.598	2	99.335	2
87.181	2	94.891	2	98.32	2
97.304	2	95.232	2	100.878	2
94.786	2	94.629	2	100.466	2
97.086	2	98.492	2	96.598	2
97.71	2	95.312	2	91.612	2
96.423	2	96.148	2	98.207	2
96.259	2	95.406	2	89.119	2
96.812	2	87.801	2	98.984	2
93.666	2	96.989	2	97.48	2
96.617	2	95.646	2	95.498	2
98.25	2	99.102	2	97.11	2
89.972	2	94.56	2	98.982	2
95.817	2	94.284	2	103.839	2
98.281	2	95.359	2	97.052	2
96.544	2	94.701	2	94.272	2
94.812	2	91.844	2	95.523	2
96.595	2	94.837	2	96.195	2
91.576	2	96.129	2	96.227	2
94.889	2	95.469	2	90.774	2
91.949	2	98.279	2	96.052	2
93.715	2	94.699	2	96.745	2
106.214	2	97.065	2	98.933	2
95.717	2	94.643	2	95.649	2
94.271	2	96.691	2	93.222	2
94.279	2	96.629	2	85.953	2
94.872	2	93.364	2	98.139	2
100.459	2	87.205	2	96.364	2
96.125	2	96.198	2	99.437	2
96.281	2	92.71	2	94.277	2
92.67	2	96.351	2	91.282	2
93.39	2	88.09	2	94.978	2
98.01	2	95.847	2	97.038	2
93.54	2	98.326	2	100.545	2
94.845	2	99.342	2	99.654	2
[truncated: 98,001 more rows]
