# Supplementary material for: Prediction of m6A and m5C at single-molecule resolution reveals a transcriptome-wide co-occurrence of RNA modifications
Source: Nat Commun. 2024 May 9;15:3899. doi: 10.1038/s41467-024-47953-7 (PMC11082244; doi:10.1038/s41467-024-47953-7)
Supplement: Supplementary file 16 — Source Data [file 41467_2024_47953_MOESM16_ESM.zip › source_data_2024_04_07/Supplementary_Figure_8_b.csv]

sample	model	interval	ns	sig	ratio
WT	m6a	1	54	NA	NA
WT	m6a	2	245	NA	NA
WT	m6a	3	445	1	0.002242152466367713
WT	m6a	4	745	1	0.0013404825737265416
WT	m6a	5	880	1	0.0011350737797956867
WT	m6a	6	945	1	0.0010570824524312897
WT	m6a	7	1143	2	0.0017467248908296944
WT	m6a	8	1228	4	0.003246753246753247
WT	m6a	9	1279	4	0.003117692907248636
WT	m6a	10	1461	7	0.004768392370572207
WT	m6a	11	1432	1	6.978367062107466e-4
WT	m6a	12	1542	4	0.00258732212160414
WT	m6a	13	1637	2	0.0012202562538133007
WT	m6a	14	1648	5	0.0030248033877797943
WT	m6a	15	1691	6	0.0035356511490866236
WT	m6a	16	1810	6	0.003303964757709251
WT	m6a	17	1814	6	0.0032967032967032967
WT	m6a	18	1860	2	0.0010741138560687433
WT	m6a	19	1864	3	0.0016068559185859668
WT	m6a	20	2101	5	0.0023741690408357074
WT	m6a	21	2005	7	0.0034791252485089465
WT	m6a	22	2160	6	0.002770083102493075
WT	m6a	23	2167	9	0.004136029411764706
WT	m6a	24	2220	4	0.0017985611510791368
WT	m6a	25	2285	8	0.0034888791975577847
WT	m6a	26	2291	9	0.00391304347826087
WT	m6a	27	2443	10	0.0040766408479412965
WT	m6a	28	2464	10	0.004042037186742118
WT	m6a	29	2428	7	0.002874743326488706
WT	m6a	30	2597	4	0.0015378700499807767
WT	m6a	31	2478	10	0.0040192926045016075
WT	m6a	32	2687	2	7.437709185570844e-4
WT	m6a	33	2631	14	0.005293005671077505
WT	m6a	34	2801	7	0.002492877492877493
WT	m6a	35	2856	6	0.0020964360587002098
WT	m6a	36	3094	9	0.0029004189494038026
WT	m6a	37	3071	4	0.0013008130081300813
WT	m6a	38	3497	10	0.00285143997718848
WT	m6a	39	3988	10	0.0025012506253126563
WT	m6a	40	6592	6	9.093664746892998e-4
WT	m6a	41	22830	25	0.0010938525486764385
WT	m6a	42	26458	42	0.0015849056603773584
WT	m6a	43	28440	47	0.0016498753817530804
WT	m6a	44	30280	35	0.0011545439551377205
WT	m6a	45	31291	47	0.0014997766290127002
WT	m6a	46	32467	46	0.0014148186879094516
WT	m6a	47	33562	54	0.0016063779152784387
WT	m6a	48	34434	55	0.0015947113572443387
WT	m6a	49	34484	46	0.001332174920359108
WT	m6a	50	35085	56	0.0015935801485444353
WT	m6a	51	34900	61	0.0017448013500757987
WT	m6a	52	36421	53	0.0014530898722377584
WT	m6a	53	36653	63	0.0017158731888005229
WT	m6a	54	36661	71	0.0019329195252096264
WT	m6a	55	37268	82	0.0021954484605087015
WT	m6a	56	37344	71	0.001897634638513965
WT	m6a	57	37543	72	0.001914130001329257
WT	m6a	58	38294	60	0.0015643739896751318
WT	m6a	59	37976	79	0.0020759427144921823
WT	m6a	60	38808	88	0.0022624434389140274
WT	m6a	61	38131	68	0.0017801513128615932
WT	m6a	62	39103	60	0.0015320583203533948
WT	m6a	63	39548	69	0.0017416765529949265
WT	m6a	64	39841	74	0.0018539396216961043
WT	m6a	65	39947	78	0.0019487820112429732
WT	m6a	66	39922	63	0.0015755908465674628
WT	m6a	67	40832	78	0.0019066242972378392
WT	m6a	68	41547	73	0.0017539644401729938
WT	m6a	69	41675	72	0.001724674826933672
WT	m6a	70	42070	79	0.0018743030676884385
WT	m6a	71	42403	109	0.0025639819345126083
WT	m6a	72	43274	85	0.0019603773149749763
WT	m6a	73	43771	104	0.0023703703703703703
WT	m6a	74	44366	112	0.0025180988353792886
WT	m6a	75	45347	140	0.0030778024490513774
WT	m6a	76	45565	115	0.0025175131348511384
WT	m6a	77	45812	144	0.003133431978414135
WT	m6a	78	46677	151	0.0032245664986760058
WT	m6a	79	47937	186	0.0038650956922885106
WT	m6a	80	52983	332	0.006227140579574229
WT	m6a	81	43269	414	0.009477371059679968
WT	m6a	82	42016	386	0.009103344181878213
WT	m6a	83	39572	315	0.007897309900468824
WT	m6a	84	37039	302	0.0080876248627514
WT	m6a	85	35381	224	0.006291251228760006
WT	m6a	86	33463	211	0.0062659618696917505
WT	m6a	87	32207	200	0.006171506156077391
WT	m6a	88	31071	170	0.005441567171345347
WT	m6a	89	29599	176	0.0059109991603694375
WT	m6a	90	28845	160	0.005516290294776763
WT	m6a	91	27407	144	0.005226670538274473
WT	m6a	92	27159	139	0.00509194812806799
WT	m6a	93	26477	141	0.00529716733037794
WT	m6a	94	25721	138	0.0053366332804826175
WT	m6a	95	25322	116	0.004560106926645177
WT	m6a	96	25443	89	0.00348582171392762
WT	m6a	97	24705	101	0.004071595581714101
WT	m6a	98	24260	113	0.004636277848438846
WT	m6a	99	24015	78	0.003237454862408168
WT	m6a	100	23953	82	0.0034116912835448305
WT	m6a	101	23095	92	0.003967740544270497
WT	m6a	102	23625	98	0.004131012097964001
WT	m6a	103	22741	87	0.003811109164184335
WT	m6a	104	22985	56	0.0024304500672713857
WT	m6a	105	22588	89	0.003924681395246285
WT	m6a	106	22499	63	0.00279230564666253
WT	m6a	107	22818	91	0.003972237985071369
WT	m6a	108	22975	63	0.0027346123795468358
WT	m6a	109	22786	78	0.00341147655703289
WT	m6a	110	22870	64	0.002790616551844423
WT	m6a	111	22697	61	0.002680376131470252
WT	m6a	112	22620	75	0.003304692663582287
WT	m6a	113	22784	77	0.0033681816193517344
WT	m6a	114	22968	78	0.003384535277271544
WT	m6a	115	23265	71	0.003042509427494001
WT	m6a	116	23383	62	0.0026444870974621456
WT	m6a	117	23781	59	0.002474832214765101
WT	m6a	118	24234	63	0.0025929127052722557
WT	m6a	119	24773	48	0.0019338463397929172
WT	m6a	120	17546	44	0.0025014212620807275
WT	m6a	NA	98156	353	0.003583428925275863
KO	m6a	1	86	NA	NA
KO	m6a	2	417	NA	NA
KO	m6a	3	701	NA	NA
KO	m6a	4	1109	2	0.0018001800180018
KO	m6a	5	1295	NA	NA
KO	m6a	6	1445	NA	NA
KO	m6a	7	1686	NA	NA
KO	m6a	8	1803	NA	NA
KO	m6a	9	1861	1	5.370569280343716e-4
KO	m6a	10	2121	1	4.71253534401508e-4
KO	m6a	11	2160	2	9.250693802035153e-4
KO	m6a	12	2248	2	8.888888888888889e-4
KO	m6a	13	2407	2	8.302200083022001e-4
KO	m6a	14	2477	2	8.067769261799112e-4
KO	m6a	15	2493	2	0.00080160320641282565
KO	m6a	16	2647	4	0.0015088645794039985
KO	m6a	17	2606	7	0.0026789131266743206
KO	m6a	18	2707	2	7.382798080472499e-4
KO	m6a	19	2763	NA	NA
KO	m6a	20	3095	7	0.002256608639587363
KO	m6a	21	2918	1	3.4258307639602604e-4
KO	m6a	22	3163	NA	NA
KO	m6a	23	3161	4	0.001263823064770932
KO	m6a	24	3265	4	0.001223615784643622
KO	m6a	25	3332	3	8.995502248875562e-4
KO	m6a	26	3357	2	5.954153021732659e-4
KO	m6a	27	3452	10	0.0028885037550548816
KO	m6a	28	3555	1	2.8121484814398203e-4
KO	m6a	29	3473	3	8.630609896432681e-4
KO	m6a	30	3750	3	7.993605115907274e-4
KO	m6a	31	3599	5	0.0013873473917869034
KO	m6a	32	3922	6	0.0015274949083503055
KO	m6a	33	3810	6	0.0015723270440251573
KO	m6a	34	3924	7	0.0017807173747138134
KO	m6a	35	4120	5	0.0012121212121212121
KO	m6a	36	4423	5	0.001129177958446251
KO	m6a	37	4298	4	9.298000929800093e-4
KO	m6a	38	4781	6	0.0012533946104031752
KO	m6a	39	5596	2	3.572704537334762e-4
KO	m6a	40	9122	3	3.2876712328767124e-4
KO	m6a	41	31674	18	5.679666792881485e-4
KO	m6a	42	36428	21	5.761474937584022e-4
KO	m6a	43	39212	28	7.135575942915392e-4
KO	m6a	44	41545	18	4.330774968120684e-4
KO	m6a	45	43075	23	5.336674555663836e-4
KO	m6a	46	44325	26	5.862325539446687e-4
KO	m6a	47	45574	31	6.797500274092753e-4
KO	m6a	48	46698	25	5.350683817391862e-4
KO	m6a	49	46899	36	7.670182166826462e-4
KO	m6a	50	47694	35	7.333067946112427e-4
KO	m6a	51	47286	37	7.818608287724785e-4
KO	m6a	52	49071	24	4.88848151542927e-4
KO	m6a	53	48866	32	6.544234938034275e-4
KO	m6a	54	49450	44	8.88996646058108e-4
KO	m6a	55	50118	37	7.377130894227894e-4
KO	m6a	56	50056	32	6.388755789809935e-4
KO	m6a	57	50448	39	7.724760829520471e-4
KO	m6a	58	51446	44	8.545348611380851e-4
KO	m6a	59	51462	48	9.318578916715201e-4
KO	m6a	60	52083	50	9.59085416147162e-4
KO	m6a	61	51524	44	8.532423208191126e-4
KO	m6a	62	52808	24	4.542701393095094e-4
KO	m6a	63	52956	47	8.867422598720827e-4
KO	m6a	64	53247	46	8.631527592742011e-4
KO	m6a	65	53602	52	9.691728482498975e-4
KO	m6a	66	53903	46	8.526571391499379e-4
KO	m6a	67	54518	27	4.950041250343753e-4
KO	m6a	68	55543	40	7.196444956191642e-4
KO	m6a	69	55918	35	6.255249941915537e-4
KO	m6a	70	56568	52	9.184033910279053e-4
KO	m6a	71	57022	65	0.0011386129942018322
KO	m6a	72	58109	55	9.456020906402586e-4
KO	m6a	73	58202	54	9.269431474869541e-4
KO	m6a	74	58903	59	0.0010006444828872833
KO	m6a	75	60204	57	9.458853985164534e-4
KO	m6a	76	60503	62	0.0010236935523817387
KO	m6a	77	60796	64	0.0010515938218862964
KO	m6a	78	62198	68	0.0010920887803937945
KO	m6a	79	63778	70	0.0010963538403708807
KO	m6a	80	70569	125	0.0017681840043002235
KO	m6a	81	58745	137	0.0023266872728507863
KO	m6a	82	58184	118	0.002023944290075812
KO	m6a	83	55487	104	0.0018708064255005307
KO	m6a	84	52452	105	0.001997830926422741
KO	m6a	85	50936	90	0.0017638066867871282
KO	m6a	86	48896	88	0.001796504981218357
KO	m6a	87	47627	76	0.001593191203907511
KO	m6a	88	46448	62	0.0013330466566329822
KO	m6a	89	45197	67	0.0014802050194414988
KO	m6a	90	44440	52	0.0011687494381012317
KO	m6a	91	42340	67	0.0015799278421015398
KO	m6a	92	41563	54	0.0012975466756373598
KO	m6a	93	40535	64	0.001576393507229242
KO	m6a	94	39803	53	0.0013297872340425532
KO	m6a	95	39569	52	0.0013124353247015472
KO	m6a	96	39511	41	0.0010366100323624596
KO	m6a	97	38699	40	0.0010325511758176515
KO	m6a	98	38422	48	0.0012477255003899143
KO	m6a	99	38140	35	9.1683038637852e-4
KO	m6a	100	37994	31	8.152531229454307e-4
KO	m6a	101	36789	40	0.0010861006272231122
KO	m6a	102	37442	36	9.605635306046213e-4
KO	m6a	103	36959	36	9.731044735775105e-4
KO	m6a	104	37324	23	6.158459849519372e-4
KO	m6a	105	36805	39	0.0010585169905547715
KO	m6a	106	36734	21	5.713508366208679e-4
KO	m6a	107	37050	38	0.0010245901639344263
KO	m6a	108	37580	31	8.242269548802212e-4
KO	m6a	109	37441	36	9.605891613522961e-4
KO	m6a	110	38073	31	8.135628805374764e-4
KO	m6a	111	37346	29	7.759197324414715e-4
KO	m6a	112	37447	41	0.0010936833119931711
KO	m6a	113	38334	32	8.340718344367409e-4
KO	m6a	114	38263	22	5.746375865221367e-4
KO	m6a	115	38487	32	8.307588462836522e-4
KO	m6a	116	38902	40	0.0010271686097272866
KO	m6a	117	39226	32	8.151204849966886e-4
KO	m6a	118	40070	42	0.0010470682090147586
KO	m6a	119	40879	56	0.0013680224746549408
KO	m6a	120	31142	47	0.0015069415499054154
KO	m6a	NA	190442	198	0.001038606798153588
