# Supplementary material for: Prediction of m6A and m5C at single-molecule resolution reveals a transcriptome-wide co-occurrence of RNA modifications
Source: Nat Commun. 2024 May 9;15:3899. doi: 10.1038/s41467-024-47953-7 (PMC11082244; doi:10.1038/s41467-024-47953-7)
Supplement: Supplementary file 16 — Source Data [file 41467_2024_47953_MOESM16_ESM.zip › source_data_2024_04_07/Supplementary_Figure_19_d.csv]

m5C	events	Unmod	events	hm5C	events
133.461	1	136.556	1.0	125.143	1.0
131.786	1	141.304	1.0	141.284	1.0
126.81	1	127.418	1.0	132.125	1.0
125.484	1	135.959	1.0	132.138	1.0
120.153	1	119.478	1.0	113.313	1.0
129.663	1	139.123	1.0	127.552	1.0
130.856	1	111.269	1.0	129.18	1.0
115.383	1	141.066	1.0	133.007	1.0
126.16	1	143.497	1.0	135.681	1.0
112.82	1	123.054	1.0	136.255	1.0
128.335	1	111.214	1.0	132.027	1.0
137.172	1	137.83	1.0	137.762	1.0
121.645	1	123.708	1.0	142.78	1.0
133.528	1	123.503	1.0	139.97	1.0
130.967	1	129.697	1.0	124.014	1.0
132.42	1	126.112	1.0	138.982	1.0
128.376	1	129.05	1.0	125.218	1.0
136.349	1	134.829	1.0	134.719	1.0
121.245	1	138.711	1.0	132.848	1.0
120.503	1	130.358	1.0	130.488	1.0
129.062	1	142.402	1.0	126.761	1.0
126.514	1	131.679	1.0	133.631	1.0
134.441	1	134.093	1.0	130.686	1.0
128.107	1	117.579	1.0	123.53	1.0
123.302	1	133.436	1.0	143.55	1.0
124.062	1	123.497	1.0	122.333	1.0
125.87	1	117.442	1.0	143.006	1.0
123.766	1	130.861	1.0	133.721	1.0
123.421	1	131.009	1.0	131.126	1.0
129.244	1	141.879	1.0	118.442	1.0
120.202	1	133.928	1.0	127.525	1.0
136.874	1	126.865	1.0	119.55	1.0
136.502	1	132.833	1.0	135.656	1.0
138.784	1	136.943	1.0	138.212	1.0
119.973	1	138.15	1.0	138.893	1.0
132.778	1	124.228	1.0	119.28	1.0
108.064	1	131.127	1.0	142.672	1.0
137.489	1	129.697	1.0	132.08	1.0
117.226	1	130.94	1.0	121.883	1.0
135.342	1	113.162	1.0	124.678	1.0
121.306	1	139.994	1.0	126.474	1.0
128.707	1	126.883	1.0	135.412	1.0
134.235	1	131.753	1.0	133.84	1.0
128.219	1	131.118	1.0	127.131	1.0
130.752	1	129.592	1.0	121.845	1.0
132.926	1	125.055	1.0	128.1	1.0
131.64	1	130.159	1.0	134.929	1.0
118.264	1	130.307	1.0	128.393	1.0
122.99	1	110.104	1.0	141.806	1.0
139.483	1	125.572	1.0	123.092	1.0
126.464	1	122.315	1.0	127.248	1.0
133.749	1	118.54	1.0	124.18	1.0
121.677	1	138.557	1.0	131.617	1.0
134.996	1	124.171	1.0	128.33	1.0
132.82	1	130.918	1.0	137.311	1.0
118.552	1	134.33	1.0	130.121	1.0
130.586	1	125.755	1.0	127.363	1.0
137.019	1	116.675	1.0	141.639	1.0
115.71	1	134.423	1.0	139.313	1.0
112.272	1	122.231	1.0	121.731	1.0
133.785	1	138.77	1.0	131.577	1.0
121.975	1	129.792	1.0	131.788	1.0
143.979	1	118.218	1.0	128.369	1.0
118.532	1	139.867	1.0	111.133	1.0
108.299	1	122.679	1.0	114.401	1.0
111.929	1	136.107	1.0	124.372	1.0
125.553	1	136.638	1.0	136.699	1.0
122.682	1	119.104	1.0	132.078	1.0
116.858	1	117.6	1.0	121.822	1.0
135.908	1	127.287	1.0	133.335	1.0
118.746	1	133.665	1.0	128.486	1.0
138.992	1	130.934	1.0	140.224	1.0
126.713	1	127.52	1.0	122.61	1.0
122.717	1	128.752	1.0	132.245	1.0
121.423	1	131.037	1.0	120.73	1.0
144.386	1	136.529	1.0	119.393	1.0
126.07	1	135.827	1.0	138.095	1.0
134.284	1	135.548	1.0	121.631	1.0
138.093	1	130.386	1.0	128.73	1.0
107.648	1	140.673	1.0	125.89	1.0
134.868	1	125.542	1.0	124.808	1.0
135.473	1	108.43	1.0	124.239	1.0
142.169	1	106.058	1.0	124.313	1.0
124.313	1	103.062	1.0	119.07	1.0
142.61	1	136.079	1.0	115.507	1.0
134.578	1	126.24	1.0	126.836	1.0
130.192	1	121.527	1.0	116.681	1.0
117.706	1	135.372	1.0	119.809	1.0
112.716	1	136.638	1.0	129.013	1.0
124.817	1	136.534	1.0	133.541	1.0
124.665	1	137.287	1.0	132.518	1.0
132.51	1	139.547	1.0	139.31	1.0
118.834	1	138.49	1.0	138.287	1.0
110.246	1	126.737	1.0	134.075	1.0
123.194	1	128.6	1.0	108.842	1.0
136.262	1	134.879	1.0	132.158	1.0
133.074	1	125.439	1.0	140.99	1.0
121.041	1	130.27	1.0	136.137	1.0
135.121	1	138.76	1.0	121.017	1.0
130.327	1	113.499	1.0	120.489	1.0
119.11	1	137.869	1.0	117.488	1.0
103.289	1	126.14	1.0	121.498	1.0
128.021	1	136.158	1.0	136.462	1.0
125.222	1	129.561	1.0	124.347	1.0
112.983	1	131.482	1.0	130.043	1.0
119.599	1	139.624	1.0	119.616	1.0
134.948	1	122.278	1.0	128.45	1.0
133.614	1	135.297	1.0	119.844	1.0
126.83	1	129.278	1.0	119.058	1.0
125.438	1	131.4	1.0	109.998	1.0
138.968	1	125.712	1.0	123.154	1.0
130.705	1	135.131	1.0	137.958	1.0
141.503	1	131.306	1.0	122.575	1.0
121.57	1	140.298	1.0	139.708	1.0
131.654	1	104.606	1.0	115.583	1.0
91.188	1	135.289	1.0	121.604	1.0
132.43	1	114.422	1.0	135.849	1.0
115.955	1	140.977	1.0	129.43	1.0
125.606	1	127.933	1.0	120.311	1.0
139.541	1	115.836	1.0	143.449	1.0
135.802	1	115.248	1.0	126.742	1.0
130.016	1	103.01	1.0	122.905	1.0
137.728	1	134.048	1.0	121.104	1.0
129.842	1	130.436	1.0	130.23	1.0
126.718	1	129.757	1.0	117.08	1.0
133.808	1	134.544	1.0	123.714	1.0
126.249	1	100.991	1.0	131.448	1.0
128.347	1	138.039	1.0	126.001	1.0
137.655	1	141.214	1.0	115.112	1.0
130.276	1	112.183	1.0	115.313	1.0
130.655	1	133.712	1.0	135.073	1.0
133.077	1	126.256	1.0	105.084	1.0
126.178	1	135.643	1.0	136.53	1.0
125.609	1	100.845	1.0	134.324	1.0
119.967	1	132.65	1.0	135.363	1.0
128.443	1	122.376	1.0	132.869	1.0
111.645	1	134.874	1.0	141.407	1.0
124.182	1	130.755	1.0	135.146	1.0
138.725	1	128.209	1.0	117.707	1.0
136.728	1	96.675	1.0	140.964	1.0
127.724	1	129.657	1.0	129.499	1.0
128.282	1	128.22	1.0	117.176	1.0
109.121	1	138.11	1.0	137.744	1.0
109.29	1	140.468	1.0	134.792	1.0
140.204	1	135.433	1.0	127.737	1.0
135.917	1	139.365	1.0	129.206	1.0
132.057	1	117.058	1.0	110.162	1.0
122.434	1	133.83	1.0	140.26	1.0
128.059	1	135.054	1.0	134.995	1.0
123.795	1	119.183	1.0	118.446	1.0
110.033	1	115.928	1.0	113.729	1.0
134.211	1	130.519	1.0	126.399	1.0
130.96	1	127.532	1.0	125.813	1.0
131.529	1	140.028	1.0	132.868	1.0
91.524	1	125.55	1.0	143.529	1.0
137.828	1	124.66	1.0	129.673	1.0
133.448	1	118.997	1.0	130.793	1.0
131.652	1	142.087	1.0	126.348	1.0
128.737	1	134.462	1.0	133.204	1.0
139.25	1	120.94	1.0	124.378	1.0
117.604	1	123.083	1.0	128.642	1.0
134.141	1	136.987	1.0	121.292	1.0
122.784	1	125.82	1.0	117.422	1.0
134.607	1	136.069	1.0	129.408	1.0
121.086	1	130.553	1.0	132.18	1.0
101.956	1	115.6	1.0	131.964	1.0
124.915	1	136.603	1.0	112.318	1.0
136.531	1	118.946	1.0	127.236	1.0
134.917	1	127.287	1.0	126.741	1.0
127.746	1	122.548	1.0	115.608	1.0
136.173	1	133.048	1.0	110.158	1.0
131.318	1	130.072	1.0	122.829	1.0
119.372	1	131.357	1.0	120.431	1.0
128.516	1	139.428	1.0	130.951	1.0
131.612	1	124.896	1.0	126.305	1.0
135.452	1	127.024	1.0	124.73	1.0
111.963	1	130.835	1.0	127.218	1.0
134.472	1	136.987	1.0	116.994	1.0
116.302	1	129.524	1.0	132.095	1.0
127.231	1	135.763	1.0	137.124	1.0
135.554	1	138.934	1.0	140.022	1.0
136.248	1	135.906	1.0	120.452	1.0
132.288	1	139.018	1.0	136.322	1.0
136.578	1	126.742	1.0	137.216	1.0
135.177	1	126.18	1.0	126.821	1.0
138.021	1	126.28	1.0	122.551	1.0
133.919	1	116.841	1.0	128.646	1.0
126.488	1	124.482	1.0	132.038	1.0
137.453	1	132.187	1.0	110.238	1.0
132.603	1	121.39	1.0	126.785	1.0
140.712	1	123.41	1.0	133.588	1.0
130.891	1	132.197	1.0	120.447	1.0
131.805	1	118.456	1.0	123.182	1.0
125.941	1	136.684	1.0	117.663	1.0
135.034	1	126.757	1.0	125.07	1.0
136.068	1	127.324	1.0	132.095	1.0
118.326	1	138.476	1.0	120.258	1.0
136.307	1	129.914	1.0	127.954	1.0
141.51	1	127.809	1.0	134.105	1.0
123.597	1	103.717	1.0	126.336	1.0
131.577	1	102.345	1.0	113.26	1.0
136.289	1	109.097	1.0	132.519	1.0
105.03	1	134.853	1.0	139.901	1.0
121.204	1	122.317	1.0	130.033	1.0
136.015	1	131.598	1.0	135.621	1.0
110.519	1	125.088	1.0	130.71	1.0
115.781	1	139.746	1.0	141.352	1.0
131.922	1	102.635	1.0	136.412	1.0
136.264	1	134.11	1.0	132.645	1.0
136.53	1	127.231	1.0	141.035	1.0
114.571	1	127.926	1.0	137.328	1.0
131.433	1	136.326	1.0	127.554	1.0
138.458	1	144.377	1.0	115.142	1.0
138.707	1	131.655	1.0	139.412	1.0
133.065	1	122.075	1.0	124.923	1.0
138.217	1	127.789	1.0	140.913	1.0
132.205	1	134.59	1.0	127.87	1.0
132.547	1	126.433	1.0	133.0	1.0
140.835	1	109.319	1.0	115.779	1.0
129.227	1	135.673	1.0	134.703	1.0
138.52	1	117.214	1.0	134.93	1.0
123.764	1	139.009	1.0	135.177	1.0
125.845	1	141.438	1.0	136.055	1.0
143.341	1	136.383	1.0	143.735	1.0
134.203	1	139.383	1.0	134.207	1.0
133.54	1	138.439	1.0	120.873	1.0
132.69	1	134.401	1.0	131.049	1.0
132.954	1	118.767	1.0	136.5	1.0
134.823	1	119.355	1.0	131.484	1.0
139.1	1	112.18	1.0	128.482	1.0
136.666	1	124.963	1.0	123.825	1.0
128.91	1	131.829	1.0	137.214	1.0
143.401	1	134.871	1.0	135.646	1.0
122.873	1	112.325	1.0	130.83	1.0
136.822	1	139.413	1.0	130.426	1.0
111.136	1	125.016	1.0	130.816	1.0
124.363	1	140.626	1.0	135.75	1.0
126.245	1	138.465	1.0	134.047	1.0
133.271	1	123.574	1.0	138.468	1.0
130.358	1	118.202	1.0	135.56	1.0
123.714	1	138.936	1.0	136.703	1.0
130.162	1	129.782	1.0	120.547	1.0
123.298	1	131.737	1.0	132.119	1.0
115.341	1	135.565	1.0	125.946	1.0
120.412	1	125.326	1.0	122.948	1.0
134.775	1	143.529	1.0	135.63	1.0
131.625	1	137.076	1.0	131.615	1.0
106.818	1	135.095	1.0	140.7	1.0
137.672	1	135.096	1.0	125.816	1.0
126.692	1	130.595	1.0	137.671	1.0
137.497	1	129.642	1.0	126.013	1.0
123.738	1	131.54	1.0	136.798	1.0
136.236	1	125.026	1.0	128.278	1.0
136.394	1	132.175	1.0	124.412	1.0
131.338	1	129.165	1.0	131.668	1.0
135.944	1	135.336	1.0	142.191	1.0
108.73	1	115.265	1.0	115.411	1.0
125.813	1	127.948	1.0	125.005	1.0
135.819	1	127.361	1.0	126.526	1.0
135.487	1	121.062	1.0	116.288	1.0
120.842	1	139.348	1.0	114.922	1.0
127.347	1	142.161	1.0	126.126	1.0
117.208	1	139.606	1.0	130.365	1.0
126.834	1	137.748	1.0	125.425	1.0
116.308	1	133.288	1.0	129.231	1.0
137.393	1	124.23	1.0	136.03	1.0
118.583	1	132.006	1.0	125.23	1.0
125.322	1	132.367	1.0	120.994	1.0
110.315	1	141.733	1.0	132.728	1.0
138.826	1	128.328	1.0	127.136	1.0
130.372	1	135.193	1.0	120.904	1.0
126.504	1	134.846	1.0	132.166	1.0
138.783	1	137.602	1.0	137.671	1.0
136.474	1	126.906	1.0	129.5	1.0
129.656	1	135.484	1.0	130.953	1.0
132.229	1	139.88	1.0	145.314	1.0
106.631	1	138.396	1.0	131.474	1.0
127.71	1	126.343	1.0	121.432	1.0
138.058	1	137.802	1.0	116.053	1.0
111.743	1	104.731	1.0	125.572	1.0
125.482	1	130.79	1.0	134.299	1.0
137.123	1	140.26	1.0	125.29	1.0
123.883	1	123.21	1.0	115.59	1.0
125.612	1	109.877	1.0	142.189	1.0
133.506	1	118.933	1.0	141.054	1.0
129.744	1	124.277	1.0	130.241	1.0
133.451	1	136.978	1.0	126.958	1.0
133.564	1	125.561	1.0	109.123	1.0
134.377	1	127.98	1.0	121.368	1.0
126.925	1	125.466	1.0	130.675	1.0
129.057	1	129.875	1.0	119.709	1.0
131.629	1	132.82	1.0	111.987	1.0
125.234	1	127.512	1.0	136.704	1.0
131.972	1	132.415	1.0	142.395	1.0
129.315	1	136.108	1.0	118.529	1.0
128.238	1	126.407	1.0	120.28	1.0
139.688	1	127.349	1.0	149.565	1.0
129.742	1	121.789	1.0	129.152	1.0
122.494	1	117.644	1.0	129.92	1.0
127.073	1	133.82	1.0	133.995	1.0
105.45	1	126.842	1.0	135.509	1.0
132.326	1	105.843	1.0	133.245	1.0
124.314	1	137.842	1.0	140.472	1.0
120.896	1	129.858	1.0	136.364	1.0
125.319	1	115.781	1.0	126.724	1.0
125.249	1	109.985	1.0	134.715	1.0
134.306	1	130.735	1.0	117.04	1.0
137.951	1	133.935	1.0	147.007	1.0
112.111	1	122.845	1.0	123.046	1.0
120.554	1	131.55	1.0	128.205	1.0
125.452	1	136.821	1.0	141.774	1.0
106.748	1	124.453	1.0	128.596	1.0
113.054	1	143.961	1.0	121.023	1.0
127.71	1	141.966	1.0	129.56	1.0
135.393	1	127.866	1.0	138.898	1.0
120.719	1	121.039	1.0	107.696	1.0
136.964	1	132.894	1.0	136.008	1.0
136.857	1	138.794	1.0	125.627	1.0
112.563	1	120.651	1.0	130.55	1.0
129.164	1	126.388	1.0	126.182	1.0
133.986	1	128.829	1.0	136.199	1.0
126.667	1	134.566	1.0	140.139	1.0
138.958	1	137.804	1.0	126.568	1.0
127.371	1	125.907	1.0	125.335	1.0
135.204	1	126.729	1.0	128.591	1.0
140.603	1	138.231	1.0	131.557	1.0
126.321	1	123.246	1.0	142.037	1.0
128.864	1	124.106	1.0	133.598	1.0
112.85	1	135.446	1.0	141.683	1.0
134.283	1	136.582	1.0	138.588	1.0
120.249	1	132.004	1.0	136.684	1.0
131.959	1	132.82	1.0	128.39	1.0
104.394	1	127.954	1.0	131.566	1.0
109.543	1	124.073	1.0	126.07	1.0
135.644	1	137.566	1.0	129.826	1.0
120.484	1	135.956	1.0	131.42	1.0
119.146	1	130.007	1.0	146.026	1.0
96.021	1	136.249	1.0	140.245	1.0
135.068	1	106.294	1.0	137.904	1.0
113.807	1	126.556	1.0	120.777	1.0
136.29	1	133.074	1.0	131.457	1.0
119.471	1	139.174	1.0	126.774	1.0
115.085	1	132.211	1.0	123.048	1.0
128.056	1	131.837	1.0	137.237	1.0
112.229	1	128.224	1.0	128.906	1.0
128.781	1	122.259	1.0	130.944	1.0
116.244	1	124.554	1.0	127.595	1.0
114.612	1	134.396	1.0	139.12	1.0
121.685	1	137.876	1.0	132.912	1.0
109.371	1	120.386	1.0	130.928	1.0
136.829	1	114.335	1.0	118.89	1.0
130.351	1	138.827	1.0	128.416	1.0
117.958	1	120.618	1.0	129.137	1.0
120.767	1	138.587	1.0	127.228	1.0
135.853	1	110.585	1.0	140.085	1.0
143.271	1	130.933	1.0	131.349	1.0
137.097	1	130.291	1.0	129.326	1.0
134.595	1	140.104	1.0	135.569	1.0
137.338	1	132.242	1.0	128.504	1.0
130.821	1	124.791	1.0	116.266	1.0
135.355	1	123.883	1.0	130.711	1.0
127.845	1	122.204	1.0	120.827	1.0
125.073	1	133.717	1.0	136.77	1.0
128.187	1	126.552	1.0	121.488	1.0
102.776	1	135.405	1.0	125.578	1.0
112.966	1	107.342	1.0	120.675	1.0
124.171	1	132.82	1.0	134.422	1.0
116.108	1	124.123	1.0	139.918	1.0
103.686	1	128.995	1.0	126.319	1.0
136.542	1	120.139	1.0	110.113	1.0
135.702	1	136.763	1.0	112.149	1.0
133.616	1	134.971	1.0	134.082	1.0
133.092	1	118.214	1.0	143.957	1.0
138.846	1	123.873	1.0	120.64	1.0
118.006	1	128.836	1.0	142.895	1.0
135.382	1	122.903	1.0	125.917	1.0
127.918	1	132.523	1.0	119.418	1.0
117.867	1	133.15	1.0	107.473	1.0
116.593	1	133.118	1.0	123.853	1.0
136.605	1	111.314	1.0	137.841	1.0
128.909	1	121.754	1.0	112.839	1.0
140.792	1	123.371	1.0	113.42	1.0
137.422	1	144.14	1.0	141.56	1.0
100.617	1	107.731	1.0	115.329	1.0
101.979	1	129.053	1.0	110.776	1.0
128.505	1	131.871	1.0	140.573	1.0
130.917	1	128.047	1.0	140.018	1.0
119.649	1	132.705	1.0	110.691	1.0
135.998	1	96.316	1.0	146.495	1.0
135.131	1	140.923	1.0	114.163	1.0
128.54	1	137.711	1.0	130.616	1.0
134.001	1	137.774	1.0	128.759	1.0
128.821	1	140.924	1.0	138.727	1.0
132.939	1	127.696	1.0	133.981	1.0
132.79	1	130.852	1.0	121.845	1.0
140.033	1	135.577	1.0	125.991	1.0
134.602	1	138.724	1.0	138.238	1.0
123.185	1	127.857	1.0	131.889	1.0
130.765	1	129.941	1.0	117.972	1.0
122.397	1	131.75	1.0	138.213	1.0
121.098	1	124.08	1.0	125.427	1.0
124.823	1	115.568	1.0	134.919	1.0
139.557	1	108.473	1.0	134.159	1.0
127.225	1	135.45	1.0	118.505	1.0
129.392	1	106.642	1.0	143.608	1.0
131.36	1	141.37	1.0	131.759	1.0
129.162	1	136.204	1.0	133.158	1.0
128.075	1	138.721	1.0	123.965	1.0
124.369	1	133.173	1.0	129.666	1.0
136.533	1	123.953	1.0	107.42	1.0
122.306	1	136.455	1.0	129.757	1.0
139.716	1	122.341	1.0	135.186	1.0
134.59	1	123.321	1.0	129.329	1.0
118.992	1	131.471	1.0	122.748	1.0
109.245	1	124.3	1.0	134.907	1.0
122.873	1	117.646	1.0	125.249	1.0
122.085	1	136.73	1.0	134.991	1.0
119.613	1	130.214	1.0	129.959	1.0
133.804	1	134.152	1.0	133.555	1.0
123.255	1	137.701	1.0	136.942	1.0
120.425	1	120.631	1.0	135.391	1.0
129.772	1	126.584	1.0	116.605	1.0
130.314	1	138.434	1.0	121.807	1.0
127.408	1	119.466	1.0	132.956	1.0
132.271	1	132.664	1.0	126.558	1.0
115.627	1	133.072	1.0	114.497	1.0
126.953	1	125.935	1.0	140.64	1.0
122.397	1	128.639	1.0	146.247	1.0
129.2	1	137.642	1.0	144.021	1.0
120.245	1	134.764	1.0	124.242	1.0
124.792	1	135.875	1.0	133.392	1.0
117.786	1	135.079	1.0	143.692	1.0
133.842	1	134.687	1.0	130.214	1.0
132.346	1	135.631	1.0	138.028	1.0
124.078	1	130.083	1.0	131.23	1.0
135.273	1	129.888	1.0	128.779	1.0
129.127	1	131.58	1.0	134.839	1.0
119.752	1	126.197	1.0	128.763	1.0
126.43	1	136.529	1.0	131.999	1.0
131.76	1	139.69	1.0	128.489	1.0
128.805	1	132.865	1.0	130.461	1.0
137.491	1	133.317	1.0	104.996	1.0
125.653	1	133.2	1.0	131.495	1.0
133.947	1	138.457	1.0	135.909	1.0
132.233	1	134.842	1.0	131.278	1.0
126.487	1	112.927	1.0	132.352	1.0
130.846	1	120.487	1.0	126.349	1.0
116.094	1	124.159	1.0	126.798	1.0
119.339	1	114.722	1.0	134.09	1.0
110.0	1	140.619	1.0	123.915	1.0
131.745	1	126.81	1.0	131.094	1.0
113.603	1	126.307	1.0	132.332	1.0
125.308	1	108.628	1.0	128.342	1.0
114.284	1	128.068	1.0	124.472	1.0
129.18	1	136.407	1.0	135.622	1.0
132.485	1	133.827	1.0	140.631	1.0
128.11	1	136.243	1.0	131.846	1.0
135.58	1	129.643	1.0	127.458	1.0
127.98	1	120.919	1.0	115.417	1.0
136.381	1	130.573	1.0	140.198	1.0
116.369	1	135.758	1.0	118.029	1.0
136.823	1	114.336	1.0	140.64	1.0
124.157	1	135.667	1.0	128.933	1.0
131.814	1	134.951	1.0	124.691	1.0
133.068	1	131.001	1.0	143.009	1.0
132.984	1	119.68	1.0	132.606	1.0
130.194	1	129.471	1.0	111.08	1.0
122.64	1	127.354	1.0	121.662	1.0
130.8	1	137.654	1.0	137.105	1.0
117.788	1	130.399	1.0	117.81	1.0
138.901	1	109.693	1.0	150.409	1.0
109.084	1	116.317	1.0	124.673	1.0
122.681	1	135.837	1.0	125.476	1.0
134.064	1	112.432	1.0	123.236	1.0
127.842	1	105.184	1.0	129.869	1.0
112.233	1	116.743	1.0	129.549	1.0
124.615	1	129.789	1.0	123.146	1.0
131.512	1	134.91	1.0	135.502	1.0
139.139	1	127.353	1.0	140.021	1.0
120.164	1	123.988	1.0	127.326	1.0
130.627	1	117.748	1.0	139.937	1.0
132.724	1	111.141	1.0	119.7	1.0
112.825	1	135.77	1.0	119.706	1.0
118.853	1	118.63	1.0	133.518	1.0
139.562	1	129.447	1.0	123.708	1.0
110.191	1	133.203	1.0	114.715	1.0
135.695	1	135.942	1.0	136.748	1.0
111.446	1	127.815	1.0	134.965	1.0
122.994	1	113.173	1.0	125.782	1.0
135.33	1	123.867	1.0	138.209	1.0
134.182	1	133.37	1.0	115.857	1.0
128.149	1	133.596	1.0	132.146	1.0
129.046	1	122.112	1.0	131.363	1.0
129.928	1	130.751	1.0	134.049	1.0
105.585	1	128.831	1.0	126.479	1.0
116.932	1	137.974	1.0	124.781	1.0
132.524	1	128.331	1.0	144.056	1.0
123.281	1	133.843	1.0	111.8	1.0
127.358	1	135.068	1.0	118.561	1.0
139.126	1	125.684	1.0	129.901	1.0
128.745	1	137.854	1.0	121.488	1.0
133.263	1	135.495	1.0	127.135	1.0
117.075	1	126.05	1.0	124.315	1.0
130.721	1	120.265	1.0	104.313	1.0
135.321	1	138.595	1.0	143.301	1.0
127.419	1	136.807	1.0	134.28	1.0
125.305	1	116.736	1.0	138.501	1.0
129.345	1	131.403	1.0	125.915	1.0
132.435	1	128.451	1.0	128.806	1.0
127.646	1	140.588	1.0	106.04	1.0
113.771	1	127.843	1.0	123.178	1.0
135.802	1	139.094	1.0	119.964	1.0
128.658	1	127.112	1.0	136.328	1.0
114.309	1	135.175	1.0	126.297	1.0
135.065	1	138.486	1.0	135.633	1.0
141.406	1	136.578	1.0	132.66	1.0
129.478	1	133.445	1.0	117.828	1.0
129.516	1	122.467	1.0	130.805	1.0
117.325	1	127.572	1.0	117.351	1.0
125.238	1	131.628	1.0	135.68	1.0
109.196	1	123.779	1.0	140.061	1.0
136.834	1	136.802	1.0	141.679	1.0
130.975	1	115.524	1.0	129.589	1.0
132.438	1	148.723	1.0	143.848	1.0
131.68	1	131.801	1.0	126.431	1.0
115.798	1	121.017	1.0	133.41	1.0
136.364	1	137.256	1.0	132.027	1.0
127.934	1	129.825	1.0	129.856	1.0
138.411	1	133.841	1.0	139.138	1.0
125.269	1	131.998	1.0	127.255	1.0
132.055	1	128.634	1.0	118.671	1.0
114.0	1	133.376	1.0	127.19	1.0
133.831	1	138.736	1.0	133.643	1.0
136.562	1	139.779	1.0	125.217	1.0
135.963	1	124.174	1.0	128.624	1.0
132.219	1	133.983	1.0	132.473	1.0
123.181	1	138.454	1.0	137.997	1.0
119.861	1	141.532	1.0	138.067	1.0
132.211	1	121.299	1.0	121.598	1.0
105.417	1	134.173	1.0	135.568	1.0
133.291	1	136.424	1.0	117.961	1.0
129.7	1	122.048	1.0	129.688	1.0
97.062	1	129.148	1.0	132.761	1.0
99.053	1	106.111	1.0	124.453	1.0
129.952	1	137.222	1.0	120.11	1.0
105.491	1	138.958	1.0	139.328	1.0
125.398	1	121.274	1.0	136.946	1.0
136.517	1	124.071	1.0	132.283	1.0
135.464	1	128.611	1.0	116.984	1.0
119.519	1	138.592	1.0	133.496	1.0
119.418	1	131.33	1.0	119.584	1.0
127.811	1	125.556	1.0	139.111	1.0
131.984	1	124.971	1.0	113.562	1.0
130.674	1	127.683	1.0	122.267	1.0
128.783	1	137.921	1.0	135.265	1.0
124.984	1	123.603	1.0	136.308	1.0
126.178	1	116.557	1.0	130.754	1.0
134.981	1	134.608	1.0	127.261	1.0
134.606	1	126.277	1.0	115.462	1.0
135.301	1	130.91	1.0	110.823	1.0
133.521	1	114.014	1.0	119.501	1.0
124.626	1	138.136	1.0	127.422	1.0
135.524	1	115.232	1.0	122.962	1.0
132.642	1	131.971	1.0	112.187	1.0
134.252	1	130.131	1.0	113.56	1.0
133.665	1	140.928	1.0	130.503	1.0
133.164	1	128.352	1.0	131.94	1.0
138.331	1	135.521	1.0	119.324	1.0
139.723	1	122.85	1.0	121.161	1.0
135.443	1	141.787	1.0	130.856	1.0
116.89	1	136.286	1.0	129.288	1.0
128.865	1	123.663	1.0	117.869	1.0
136.087	1	131.585	1.0	119.526	1.0
107.637	1	131.647	1.0	128.232	1.0
116.567	1	137.321	1.0	108.981	1.0
136.462	1	128.524	1.0	130.434	1.0
128.359	1	132.449	1.0	128.406	1.0
132.148	1	102.446	1.0	124.747	1.0
132.008	1	130.396	1.0	125.423	1.0
135.876	1	123.717	1.0	122.018	1.0
133.0	1	136.253	1.0	133.363	1.0
122.348	1	116.03	1.0	126.844	1.0
136.34	1	131.826	1.0	125.651	1.0
109.282	1	131.617	1.0	120.864	1.0
125.583	1	107.351	1.0	114.569	1.0
138.83	1	124.146	1.0	133.035	1.0
132.033	1	140.874	1.0	110.116	1.0
118.65	1	124.399	1.0	130.561	1.0
103.076	1	127.921	1.0	130.961	1.0
132.564	1	112.793	1.0	139.224	1.0
126.606	1	124.635	1.0	128.948	1.0
105.556	1	123.835	1.0	144.587	1.0
113.189	1	119.241	1.0	122.972	1.0
133.351	1	122.693	1.0	134.33	1.0
135.817	1	126.712	1.0	116.916	1.0
124.542	1	113.27	1.0	117.718	1.0
116.213	1	137.518	1.0	136.226	1.0
136.048	1	132.236	1.0	127.542	1.0
125.842	1	137.544	1.0	136.642	1.0
133.811	1	132.496	1.0	125.63	1.0
133.344	1	111.826	1.0	135.081	1.0
127.902	1	98.645	1.0	111.496	1.0
102.238	1	129.93	1.0	139.253	1.0
127.044	1	126.931	1.0	120.403	1.0
124.332	1	130.805	1.0	125.992	1.0
110.982	1	139.4	1.0	119.089	1.0
119.579	1	139.293	1.0	132.169	1.0
130.085	1	122.083	1.0	139.993	1.0
126.592	1	127.743	1.0	132.566	1.0
122.44	1	127.514	1.0	130.803	1.0
130.749	1	137.9	1.0	131.479	1.0
138.311	1	114.144	1.0	141.183	1.0
120.169	1	133.263	1.0	126.752	1.0
127.729	1	133.64	1.0	139.386	1.0
129.646	1	125.941	1.0	135.954	1.0
130.694	1	126.346	1.0	124.075	1.0
100.482	1	131.365	1.0	134.597	1.0
103.897	1	126.911	1.0	133.894	1.0
124.691	1	133.51	1.0	121.528	1.0
136.875	1	128.223	1.0	133.36	1.0
128.987	1	141.897	1.0	124.481	1.0
128.083	1	123.464	1.0	130.934	1.0
128.233	1	133.911	1.0	112.56	1.0
106.887	1	130.087	1.0	120.815	1.0
114.048	1	108.696	1.0	133.263	1.0
133.486	1	130.395	1.0	117.017	1.0
137.174	1	136.305	1.0	123.861	1.0
132.482	1	137.727	1.0	128.36	1.0
125.198	1	133.39	1.0	113.592	1.0
106.226	1	102.537	1.0	117.306	1.0
119.375	1	142.052	1.0	126.107	1.0
108.505	1	137.12	1.0	122.245	1.0
138.095	1	137.348	1.0	121.307	1.0
130.619	1	135.34	1.0	138.121	1.0
138.321	1	123.69	1.0	120.901	1.0
113.665	1	124.3	1.0	134.986	1.0
133.428	1	136.276	1.0	135.984	1.0
132.125	1	134.795	1.0	139.559	1.0
126.723	1	112.572	1.0	132.107	1.0
111.621	1	129.386	1.0	128.05	1.0
122.564	1	128.501	1.0	116.899	1.0
107.001	1	124.921	1.0	145.731	1.0
136.996	1	128.43	1.0	136.541	1.0
112.862	1	125.13	1.0	134.721	1.0
138.846	1	129.574	1.0	126.527	1.0
126.047	1	140.601	1.0	138.571	1.0
129.79	1	121.051	1.0	135.957	1.0
127.564	1	127.219	1.0	127.597	1.0
130.35	1	134.486	1.0	128.519	1.0
122.708	1	117.304	1.0	143.457	1.0
128.283	1	138.252	1.0	120.4	1.0
130.002	1	139.487	1.0	115.157	1.0
128.172	1	121.605	1.0	115.159	1.0
133.954	1	133.634	1.0	114.817	1.0
120.184	1	119.236	1.0	108.663	1.0
125.764	1	133.918	1.0	139.641	1.0
118.78	1	133.659	1.0	112.15	1.0
125.594	1	117.181	1.0	124.992	1.0
130.622	1	127.27	1.0	132.956	1.0
135.149	1	131.593	1.0	129.731	1.0
126.857	1	130.885	1.0	139.69	1.0
119.829	1	132.593	1.0	124.052	1.0
132.494	1	135.2	1.0	131.991	1.0
136.967	1	135.353	1.0	121.657	1.0
136.393	1	100.077	1.0	114.332	1.0
122.467	1	126.611	1.0	128.86	1.0
126.113	1	134.992	1.0	137.358	1.0
105.637	1	136.838	1.0	125.719	1.0
133.827	1	122.878	1.0	121.007	1.0
135.218	1	136.135	1.0	136.629	1.0
117.628	1	139.903	1.0	131.961	1.0
128.397	1	130.964	1.0	138.769	1.0
124.318	1	137.739	1.0	125.684	1.0
132.493	1	107.303	1.0	137.684	1.0
129.958	1	123.079	1.0	140.331	1.0
138.295	1	127.659	1.0	132.212	1.0
130.978	1	131.278	1.0	129.576	1.0
125.721	1	136.201	1.0	125.966	1.0
112.299	1	137.297	1.0	126.44	1.0
137.439	1	136.352	1.0	122.077	1.0
126.338	1	108.011	1.0	130.542	1.0
130.836	1	139.63	1.0	107.462	1.0
142.966	1	131.271	1.0	123.735	1.0
135.065	1	124.558	1.0	131.589	1.0
127.066	1	123.822	1.0	132.834	1.0
103.872	1	134.92	1.0	128.27	1.0
130.009	1	137.424	1.0	128.538	1.0
130.29	1	120.663	1.0	138.425	1.0
105.282	1	120.088	1.0	126.329	1.0
132.178	1	123.31	1.0	132.684	1.0
136.605	1	122.697	1.0	121.022	1.0
131.833	1	137.654	1.0	124.851	1.0
126.431	1	137.911	1.0	126.094	1.0
125.624	1	126.005	1.0	118.552	1.0
138.341	1	130.832	1.0	116.923	1.0
125.736	1	136.908	1.0	141.955	1.0
129.377	1	123.19	1.0	140.559	1.0
129.654	1	138.718	1.0	115.287	1.0
124.6	1	131.836	1.0	138.337	1.0
124.815	1	113.953	1.0	128.966	1.0
117.768	1	129.798	1.0	133.817	1.0
137.014	1	134.32	1.0	119.45	1.0
122.335	1	132.167	1.0	124.81	1.0
109.081	1	123.178	1.0	112.744	1.0
116.629	1	120.044	1.0	127.012	1.0
119.966	1	127.702	1.0	126.573	1.0
137.842	1	133.959	1.0	115.538	1.0
117.491	1	134.002	1.0	113.917	1.0
130.462	1	135.545	1.0	124.119	1.0
122.101	1	126.874	1.0	126.402	1.0
130.938	1	139.12	1.0	123.179	1.0
135.861	1	124.482	1.0	130.696	1.0
138.61	1	133.854	1.0	135.49	1.0
136.462	1	135.187	1.0	108.016	1.0
117.024	1	113.555	1.0	139.474	1.0
134.209	1	128.613	1.0	134.838	1.0
137.796	1	133.446	1.0	116.291	1.0
136.283	1	133.564	1.0	122.012	1.0
129.276	1	136.341	1.0	136.202	1.0
112.096	1	131.001	1.0	133.714	1.0
104.333	1	130.081	1.0	134.257	1.0
139.727	1	131.625	1.0	138.898	1.0
121.881	1	126.718	1.0	124.566	1.0
137.624	1	139.269	1.0	110.406	1.0
136.197	1	136.581	1.0	127.224	1.0
120.456	1	133.298	1.0	132.09	1.0
116.847	1	131.729	1.0	124.721	1.0
139.127	1	114.623	1.0	136.705	1.0
122.469	1	121.761	1.0	132.849	1.0
127.814	1	122.534	1.0	137.475	1.0
123.572	1	133.961	1.0	135.514	1.0
130.474	1	137.736	1.0	138.954	1.0
131.681	1	131.69	1.0	114.333	1.0
125.915	1	128.825	1.0	126.827	1.0
123.315	1	133.201	1.0	128.062	1.0
124.936	1	129.693	1.0	130.856	1.0
129.72	1	129.379	1.0	131.779	1.0
139.505	1	107.168	1.0	124.67	1.0
137.619	1	136.091	1.0	137.457	1.0
133.598	1	104.786	1.0	118.297	1.0
120.445	1	135.356	1.0	141.18	1.0
119.105	1	134.362	1.0	126.763	1.0
137.894	1	123.438	1.0	135.112	1.0
137.104	1	140.703	1.0	119.064	1.0
133.169	1	131.644	1.0	124.133	1.0
125.515	1	106.573	1.0	128.007	1.0
138.227	1	138.614	1.0	141.31	1.0
117.854	1	139.238	1.0	119.627	1.0
123.366	1	125.904	1.0	133.948	1.0
135.859	1	140.379	1.0	130.695	1.0
137.992	1	128.07	1.0	136.123	1.0
129.498	1	115.729	1.0	134.646	1.0
111.135	1	138.342	1.0	130.198	1.0
138.012	1	127.944	1.0	130.359	1.0
130.108	1	136.239	1.0	125.993	1.0
101.428	1	135.252	1.0	129.481	1.0
132.65	1	136.717	1.0	131.286	1.0
129.29	1	102.753	1.0	133.997	1.0
131.185	1	130.356	1.0	122.599	1.0
119.006	1	124.63	1.0	121.699	1.0
139.61	1	135.55	1.0	136.863	1.0
121.85	1	138.75	1.0	134.435	1.0
139.986	1	126.905	1.0	141.659	1.0
136.977	1	122.938	1.0	142.172	1.0
130.572	1	105.41	1.0	128.119	1.0
144.212	1	131.895	1.0	131.132	1.0
128.539	1	119.359	1.0	133.915	1.0
132.291	1	133.244	1.0	123.985	1.0
128.122	1	125.332	1.0	122.955	1.0
117.516	1	128.639	1.0	128.191	1.0
120.845	1	137.18	1.0	111.863	1.0
130.17	1	128.661	1.0	136.201	1.0
135.354	1	130.079	1.0	116.649	1.0
133.798	1	133.509	1.0	131.223	1.0
120.097	1	135.486	1.0	136.623	1.0
129.47	1	137.488	1.0	134.865	1.0
115.639	1	132.575	1.0	115.182	1.0
123.155	1	139.568	1.0	128.831	1.0
140.596	1	119.545	1.0	131.286	1.0
131.277	1	116.236	1.0	126.174	1.0
126.34	1	129.323	1.0	126.921	1.0
130.358	1	117.682	1.0	132.908	1.0
105.593	1	135.497	1.0	134.293	1.0
137.752	1	130.771	1.0	134.142	1.0
140.886	1	134.934	1.0	110.992	1.0
130.813	1	140.414	1.0	124.614	1.0
135.407	1	118.868	1.0	123.868	1.0
137.007	1	137.01	1.0	123.201	1.0
110.13	1	113.212	1.0	126.242	1.0
124.539	1	130.185	1.0	138.808	1.0
125.497	1	124.383	1.0	117.053	1.0
137.066	1	110.179	1.0	125.003	1.0
115.536	1	130.586	1.0	142.578	1.0
127.626	1	123.463	1.0	112.889	1.0
133.172	1	130.23	1.0	120.033	1.0
138.682	1	103.033	1.0	128.464	1.0
123.272	1	129.588	1.0	129.174	1.0
110.527	1	134.366	1.0	132.17	1.0
119.833	1	134.858	1.0	118.092	1.0
132.106	1	138.27	1.0	135.21	1.0
121.805	1	114.274	1.0	139.388	1.0
129.372	1	129.607	1.0	126.386	1.0
137.141	1	139.614	1.0	121.503	1.0
130.523	1	116.284	1.0	112.88	1.0
105.692	1	128.567	1.0	126.095	1.0
120.571	1	117.532	1.0	126.517	1.0
125.556	1	133.429	1.0	141.181	1.0
133.008	1	129.279	1.0	121.569	1.0
136.217	1	123.14	1.0	125.306	1.0
149.984	1	121.753	1.0	124.094	1.0
131.66	1	133.936	1.0	127.986	1.0
136.291	1	137.306	1.0	135.296	1.0
121.02	1	132.407	1.0	128.454	1.0
108.378	1	127.883	1.0	138.951	1.0
130.244	1	118.518	1.0	131.781	1.0
134.288	1	135.246	1.0	132.085	1.0
143.656	1	130.16	1.0	124.567	1.0
139.389	1	110.9	1.0	122.244	1.0
138.569	1	140.299	1.0	134.942	1.0
105.224	1	137.892	1.0	140.396	1.0
122.492	1	125.302	1.0	135.146	1.0
134.914	1	140.381	1.0	128.406	1.0
137.06	1	137.443	1.0	131.873	1.0
126.647	1	133.974	1.0	129.258	1.0
126.173	1	135.262	1.0	134.27	1.0
114.466	1	136.871	1.0	129.954	1.0
132.306	1	127.325	1.0	133.618	1.0
131.825	1	127.655	1.0	121.207	1.0
124.613	1	133.175	1.0	117.465	1.0
138.12	1	136.287	1.0	130.097	1.0
135.1	1	124.296	1.0	128.527	1.0
133.374	1	134.951	1.0	140.795	1.0
131.916	1	131.209	1.0	140.478	1.0
139.502	1	136.04	1.0	132.051	1.0
121.59	1	134.917	1.0	137.898	1.0
139.813	1	128.012	1.0	114.95	1.0
122.001	1	104.491	1.0	131.462	1.0
139.458	1	131.33	1.0	111.519	1.0
123.225	1	136.989	1.0	132.76	1.0
123.712	1	130.921	1.0	127.957	1.0
134.266	1	134.28	1.0	109.53	1.0
130.87	1	133.682	1.0	132.543	1.0
138.79	1	128.715	1.0	136.536	1.0
139.14	1	128.811	1.0	129.436	1.0
137.43	1	133.508	1.0	128.845	1.0
132.865	1	137.913	1.0	111.87	1.0
131.197	1	128.307	1.0	131.09	1.0
134.38	1	123.555	1.0	132.406	1.0
135.353	1	128.369	1.0	136.29	1.0
134.185	1	117.671	1.0	131.682	1.0
117.069	1	142.588	1.0	127.474	1.0
131.172	1	127.758	1.0	135.417	1.0
132.68	1	136.328	1.0	131.425	1.0
127.939	1	130.287	1.0	140.1	1.0
113.328	1	140.91	1.0	127.623	1.0
123.302	1	133.047	1.0	118.245	1.0
134.716	1	119.098	1.0	116.314	1.0
120.043	1	140.085	1.0	130.875	1.0
129.483	1	135.924	1.0	106.654	1.0
139.896	1	113.994	1.0	122.607	1.0
133.676	1	136.652	1.0	129.448	1.0
140.29	1	129.709	1.0	132.52	1.0
122.74	1	118.983	1.0	128.007	1.0
136.162	1	137.05	1.0	142.38	1.0
138.665	1	138.567	1.0	142.019	1.0
116.486	1	110.412	1.0	135.569	1.0
123.63	1	125.303	1.0	133.376	1.0
136.066	1	121.36	1.0	138.23	1.0
128.471	1	122.978	1.0	130.783	1.0
136.15	1	121.261	1.0	135.481	1.0
127.198	1	135.79	1.0	133.093	1.0
131.54	1	133.598	1.0	133.773	1.0
126.775	1	120.812	1.0	122.481	1.0
104.34	1	141.632	1.0	132.775	1.0
115.007	1	123.717	1.0	130.519	1.0
126.46	1	137.536	1.0	117.426	1.0
113.671	1	125.836	1.0	131.317	1.0
117.059	1	127.598	1.0	125.735	1.0
126.868	1	137.356	1.0	121.402	1.0
133.203	1	112.694	1.0	126.762	1.0
117.991	1	129.28	1.0	123.275	1.0
126.879	1	137.978	1.0	130.855	1.0
128.626	1	128.807	1.0	108.627	1.0
111.137	1	131.205	1.0	137.37	1.0
108.842	1	123.571	1.0	123.101	1.0
127.408	1	131.618	1.0	112.167	1.0
100.966	1	135.346	1.0	138.329	1.0
133.646	1	132.925	1.0	125.611	1.0
139.508	1	121.962	1.0	121.516	1.0
131.441	1	139.047	1.0	136.361	1.0
111.911	1	118.586	1.0	132.07	1.0
119.105	1	136.43	1.0	138.186	1.0
122.997	1	137.888	1.0	129.913	1.0
116.182	1	135.797	1.0	118.679	1.0
110.039	1	133.901	1.0	124.887	1.0
125.548	1	127.052	1.0	134.363	1.0
131.62	1	127.135	1.0	130.552	1.0
124.974	1	106.205	1.0	121.074	1.0
107.172	1	132.535	1.0	135.113	1.0
127.706	1	136.886	1.0	123.037	1.0
131.37	1	131.486	1.0	132.456	1.0
130.978	1	115.225	1.0	115.296	1.0
115.095	1	134.328	1.0	120.696	1.0
121.976	1	139.201	1.0	139.084	1.0
117.76	1	134.333	1.0	127.737	1.0
106.161	1	135.505	1.0	119.851	1.0
136.174	1	134.479	1.0	131.066	1.0
136.684	1	138.428	1.0	121.195	1.0
133.043	1	135.24	1.0	120.395	1.0
122.809	1	132.791	1.0	130.498	1.0
138.355	1	135.513	1.0	120.081	1.0
106.337	1	128.467	1.0	126.83	1.0
128.469	1	138.199	1.0	117.98	1.0
136.258	1	112.913	1.0	118.154	1.0
133.055	1	125.674	1.0	137.804	1.0
131.66	1	136.973	1.0	117.432	1.0
132.743	1	135.81	1.0	132.696	1.0
132.199	1	140.573	1.0	132.906	1.0
119.119	1	134.938	1.0	117.069	1.0
116.524	1	128.95	1.0	127.467	1.0
133.504	1	116.122	1.0	124.871	1.0
111.139	1	135.209	1.0	129.047	1.0
134.889	1	131.936	1.0	127.756	1.0
121.213	1	136.553	1.0	126.334	1.0
129.068	1	140.016	1.0	134.897	1.0
131.194	1	130.248	1.0	123.97	1.0
137.54	1	118.68	1.0	130.203	1.0
118.746	1	118.115	1.0	115.56	1.0
136.779	1	139.929	1.0	121.411	1.0
127.989	1	133.519	1.0	135.064	1.0
120.816	1	136.338	1.0	116.411	1.0
130.384	1	134.762	1.0	128.16	1.0
127.543	1	127.059	1.0	132.677	1.0
120.953	1	140.52	1.0	130.267	1.0
124.54	1	128.005	1.0	125.764	1.0
135.734	1	129.986	1.0	139.36	1.0
122.53	1	139.689	1.0	136.664	1.0
134.168	1	127.466	1.0	130.349	1.0
133.604	1	137.78	1.0	125.023	1.0
127.963	1	124.185	1.0	132.01	1.0
124.784	1	136.361	1.0	143.727	1.0
127.694	1	135.927	1.0	116.228	1.0
116.216	1	117.122	1.0	127.785	1.0
116.528	1	131.148	1.0	110.254	1.0
131.707	1	126.664	1.0	107.976	1.0
99.289	1	128.017	1.0	128.004	1.0
121.636	1	136.989	1.0	125.426	1.0
133.213	1	129.953	1.0	139.028	1.0
127.782	1	132.155	1.0	128.928	1.0
110.082	1	135.002	1.0	131.368	1.0
131.318	1	124.629	1.0	140.278	1.0
119.272	1	136.663	1.0	134.784	1.0
129.321	1	138.281	1.0	139.702	1.0
131.076	1	126.932	1.0	130.611	1.0
111.133	1	133.762	1.0	129.402	1.0
128.746	1	135.988	1.0	130.337	1.0
117.941	1	140.315	1.0	138.071	1.0
126.616	1	138.388	1.0	138.745	1.0
131.438	1	130.155	1.0	132.784	1.0
114.993	1	129.336	1.0	130.87	1.0
131.465	1	131.415	1.0	126.626	1.0
136.62	1	139.017	1.0	142.383	1.0
124.87	1	130.08	1.0	130.017	1.0
134.532	1	130.493	1.0	144.364	1.0
107.178	1	137.632	1.0	138.214	1.0
125.875	1	139.461	1.0	132.778	1.0
136.936	1	133.504	1.0	126.56	1.0
119.063	1	103.789	1.0	143.114	1.0
138.902	1	109.064	1.0	128.19	1.0
123.447	1	100.172	1.0	128.222	1.0
121.621	1	130.886	1.0	129.478	1.0
136.906	1	114.752	1.0	133.127	1.0
106.716	1	131.115	1.0	124.253	1.0
136.029	1	132.97	1.0	139.047	1.0
133.047	1	133.324	1.0	129.696	1.0
125.491	1	133.677	1.0	125.194	1.0
113.847	1	129.54	1.0	128.585	1.0
114.324	1	135.022	1.0	121.796	1.0
133.26	1	133.984	1.0	131.605	1.0
138.336	1	139.759	1.0	121.505	1.0
137.01	1	122.379	1.0	125.016	1.0
124.559	1	134.388	1.0	133.336	1.0
132.572	1	129.564	1.0	131.121	1.0
114.204	1	130.182	1.0	125.937	1.0
128.926	1	132.246	1.0	128.961	1.0
122.276	1	134.38	1.0	135.952	1.0
110.697	1	124.252	1.0	134.391	1.0
123.925	1	136.214	1.0	140.524	1.0
137.321	1	123.217	1.0	143.239	1.0
118.9	1	107.164	1.0	121.852	1.0
129.487	1	114.104	1.0	137.942	1.0
132.567	1	119.197	1.0	131.028	1.0
132.626	1	113.61	1.0	122.514	1.0
133.992	1	105.08	1.0	129.626	1.0
135.349	1	136.142	1.0	137.304	1.0
104.827	1	134.527	1.0	127.496	1.0
134.628	1	133.696	1.0	126.156	1.0
130.296	1	115.145	1.0	120.738	1.0
129.317	1	136.593	1.0	109.298	1.0
135.133	1	135.3	1.0	132.603	1.0
134.095	1	127.197	1.0	121.06	1.0
133.57	1	127.305	1.0	116.925	1.0
127.483	1	133.662	1.0	133.108	1.0
127.331	1	133.312	1.0	122.418	1.0
113.56	1	125.081	1.0	122.749	1.0
134.968	1	137.616	1.0	121.141	1.0
128.71	1	139.192	1.0	138.073	1.0
123.126	1	121.911	1.0	134.914	1.0
112.36	1	132.182	1.0	115.195	1.0
109.585	1	132.677	1.0	117.397	1.0
125.658	1	125.187	1.0	140.578	1.0
134.133	1	121.962	1.0	136.072	1.0
129.952	1	120.991	1.0	136.786	1.0
124.054	1	123.809	1.0	108.791	1.0
126.28	1	125.646	1.0	129.767	1.0
116.704	1	132.577	1.0	125.678	1.0
123.476	1	130.923	1.0	139.169	1.0
116.273	1	133.466	1.0	139.447	1.0
122.093	1	137.581	1.0	130.948	1.0
121.923	1	133.39	1.0	126.455	1.0
126.555	1	131.626	1.0	133.39	1.0
130.557	1	134.635	1.0	135.199	1.0
129.895	1	128.763	1.0	126.856	1.0
114.013	1	136.423	1.0	133.307	1.0
125.33	1	135.65	1.0	112.548	1.0
125.337	1	131.155	1.0	122.594	1.0
123.159	1	107.522	1.0	125.311	1.0
125.856	1	120.896	1.0	133.338	1.0
122.428	1	114.496	1.0	127.622	1.0
132.386	1	128.106	1.0	112.468	1.0
128.558	1	138.52	1.0	127.264	1.0
131.259	1	125.75	1.0	104.273	1.0
123.584	1	110.523	1.0	140.147	1.0
116.738	1	120.187	1.0	132.619	1.0
130.083	1	116.356	1.0	121.307	1.0
120.333	1	136.838	1.0	143.0	1.0
134.27	1	140.432	1.0	140.075	1.0
128.608	1	129.003	1.0	122.846	1.0
136.597	1	142.006	1.0	130.059	1.0
132.574	1	124.193	1.0	117.197	1.0
137.843	1	107.535	1.0	135.278	1.0
136.907	1	133.14	1.0	129.973	1.0
129.994	1	122.888	1.0	128.356	1.0
137.457	1	123.63	1.0	131.192	1.0
134.095	1	134.113	1.0	136.945	1.0
110.115	1	136.02	1.0	132.377	1.0
136.379	1	141.715	1.0	139.234	1.0
129.651	1	135.021	1.0	115.315	1.0
126.336	1	130.618	1.0	138.124	1.0
135.389	1	134.598	1.0	124.417	1.0
133.022	1	125.64	1.0	134.988	1.0
131.703	1	134.121	1.0	134.616	1.0
132.849	1	136.231	1.0	124.524	1.0
135.662	1	127.514	1.0	129.091	1.0
107.705	1	129.717	1.0	130.591	1.0
109.417	1	111.737	1.0	122.266	1.0
135.913	1	106.179	1.0	127.559	1.0
120.695	1	123.952	1.0	121.018	1.0
132.868	1	113.548	1.0	132.392	1.0
121.542	1	131.745	1.0	133.401	1.0
128.018	1	135.619	1.0	138.099	1.0
121.148	1	143.823	1.0	130.589	1.0
107.523	1	110.18	1.0	125.233	1.0
130.6	1	122.205	1.0	121.048	1.0
130.428	1	126.82	1.0	129.853	1.0
136.996	1	140.553	1.0	128.468	1.0
131.628	1	118.164	1.0	127.69	1.0
144.608	1	141.606	1.0	121.04	1.0
124.038	1	137.867	1.0	137.144	1.0
138.777	1	135.254	1.0	128.114	1.0
135.868	1	135.874	1.0	131.612	1.0
137.627	1	134.411	1.0	130.644	1.0
130.481	1	140.632	1.0	128.417	1.0
134.665	1	128.45	1.0	126.043	1.0
124.786	1	100.553	1.0	129.317	1.0
135.098	1	135.071	1.0	117.047	1.0
129.162	1	99.182	1.0	137.897	1.0
132.62	1	137.243	1.0	138.731	1.0
133.03	1	133.097	1.0	132.937	1.0
130.751	1	129.972	1.0	141.526	1.0
136.608	1	131.116	1.0	130.673	1.0
116.741	1	116.857	1.0	126.19	1.0
132.152	1	132.091	1.0	113.802	1.0
135.706	1	130.054	1.0	127.748	1.0
127.066	1	128.505	1.0	111.372	1.0
123.725	1	133.846	1.0	127.252	1.0
133.256	1	141.75	1.0	119.785	1.0
107.879	1	132.419	1.0	130.596	1.0
134.421	1	112.537	1.0	109.639	1.0
132.003	1	129.288	1.0	138.652	1.0
131.95	1	110.869	1.0	126.835	1.0
119.247	1	135.93	1.0	137.738	1.0
129.552	1	140.874	1.0	129.799	1.0
132.233	1	137.008	1.0	139.203	1.0
136.976	1	135.642	1.0	116.646	1.0
137.575	1	112.766	1.0	126.701	1.0
130.033	1	132.407	1.0	125.586	1.0
127.142	1	102.228	1.0	137.732	1.0
100.92	1	134.962	1.0	120.742	1.0
138.902	1	134.652	1.0	129.189	1.0
140.1	1	140.397	1.0	111.171	1.0
134.898	1	115.266	1.0	134.757	1.0
134.92	1	136.087	1.0	121.58	1.0
136.649	1	138.796	1.0	129.773	1.0
103.227	1	131.022	1.0	138.373	1.0
127.963	1	108.377	1.0	131.258	1.0
135.267	1	132.64	1.0	117.275	1.0
133.194	1	139.876	1.0	128.485	1.0
127.607	1	134.656	1.0	125.642	1.0
132.842	1	123.461	1.0	116.797	1.0
115.812	1	125.462	1.0	131.832	1.0
133.174	1	126.813	1.0	132.256	1.0
132.642	1	119.178	1.0	136.168	1.0
130.012	1	110.074	1.0	128.824	1.0
119.254	1	129.471	1.0	127.861	1.0
134.663	1	125.202	1.0	139.056	1.0
132.792	1	128.897	1.0	120.64	1.0
135.198	1	131.052	1.0	130.089	1.0
132.829	1	122.926	1.0	135.098	1.0
136.234	1	128.807	1.0	121.993	1.0
127.288	1	139.486	1.0	138.927	1.0
137.484	1	116.844	1.0	140.907	1.0
128.162	1	109.692	1.0	127.52	1.0
115.996	1	125.064	1.0	123.601	1.0
136.514	1	131.977	1.0	140.807	1.0
128.016	1	112.984	1.0	133.442	1.0
124.485	1	118.715	1.0	127.953	1.0
129.381	1	133.786	1.0	111.57	1.0
100.295	1	122.616	1.0	127.163	1.0
114.658	1	136.691	1.0	114.477	1.0
119.259	1	112.313	1.0	127.984	1.0
125.459	1	124.578	1.0	132.793	1.0
123.71	1	126.101	1.0	125.427	1.0
134.983	1	123.561	1.0	131.211	1.0
119.334	1	125.605	1.0	132.026	1.0
134.057	1	133.961	1.0	139.536	1.0
122.718	1	130.706	1.0	139.459	1.0
135.12	1	133.122	1.0	118.854	1.0
133.916	1	107.752	1.0	124.958	1.0
127.269	1	122.254	1.0	136.306	1.0
125.197	1	113.254	1.0	135.191	1.0
132.495	1	139.695	1.0	128.956	1.0
129.69	1	129.603	1.0	127.314	1.0
99.468	1	127.761	1.0	144.061	1.0
136.481	1	128.592	1.0	118.968	1.0
131.301	1	139.034	1.0	139.437	1.0
129.798	1	123.722	1.0	128.851	1.0
103.129	1	131.79	1.0	136.133	1.0
124.998	1	135.2	1.0	136.811	1.0
117.065	1	124.293	1.0	133.332	1.0
124.851	1	140.98	1.0	139.773	1.0
132.998	1	127.149	1.0	133.241	1.0
130.227	1	134.798	1.0	132.397	1.0
133.16	1	128.533	1.0	133.284	1.0
134.587	1	136.954	1.0	133.514	1.0
126.062	1	133.422	1.0	129.88	1.0
97.0	1	132.772	1.0	123.641	1.0
115.028	1	124.638	1.0	122.89	1.0
130.824	1	129.256	1.0	124.663	1.0
137.07	1	137.52	1.0	129.309	1.0
136.885	1	132.367	1.0	118.688	1.0
138.106	1	132.23	1.0	138.605	1.0
120.977	1	129.091	1.0	131.226	1.0
131.99	1	125.852	1.0	109.305	1.0
133.596	1	128.719	1.0	132.305	1.0
128.589	1	124.687	1.0	125.367	1.0
127.529	1	133.354	1.0	140.962	1.0
117.443	1	131.989	1.0	132.951	1.0
120.863	1	111.747	1.0	119.242	1.0
131.361	1	135.341	1.0	137.462	1.0
114.591	1	130.214	1.0	118.672	1.0
126.354	1	121.413	1.0	134.231	1.0
126.659	1	130.115	1.0	129.33	1.0
105.505	1	134.912	1.0	108.568	1.0
131.344	1	136.174	1.0	125.645	1.0
115.692	1	131.118	1.0	143.981	1.0
136.821	1	119.049	1.0	128.11	1.0
100.502	1	114.448	1.0	131.522	1.0
135.212	1	140.864	1.0	132.003	1.0
131.352	1	129.283	1.0	129.217	1.0
114.374	1	129.728	1.0	138.917	1.0
135.511	1	139.959	1.0	122.491	1.0
129.348	1	132.928	1.0	124.814	1.0
127.571	1	134.552	1.0	134.5	1.0
128.146	1	121.408	1.0	115.761	1.0
137.294	1	131.209	1.0	134.976	1.0
122.235	1	126.644	1.0	133.022	1.0
127.798	1	132.211	1.0	116.783	1.0
129.994	1	120.967	1.0	134.332	1.0
125.975	1	127.467	1.0	113.023	1.0
135.821	1	127.169	1.0	126.15	1.0
103.37	1	118.48	1.0	141.492	1.0
135.651	1	119.104	1.0	129.156	1.0
124.599	1	134.787	1.0	116.751	1.0
125.679	1	123.444	1.0	129.965	1.0
129.425	1	121.563	1.0	125.368	1.0
127.345	1	125.961	1.0	126.163	1.0
133.38	1	100.515	1.0	142.204	1.0
111.749	1	132.347	1.0	128.112	1.0
133.536	1	140.507	1.0	126.587	1.0
125.524	1	126.801	1.0	135.569	1.0
131.773	1	118.85	1.0	138.064	1.0
107.932	1	129.547	1.0	121.763	1.0
120.995	1	130.64	1.0	109.354	1.0
132.235	1	135.309	1.0	131.609	1.0
118.318	1	115.401	1.0	138.264	1.0
111.763	1	117.931	1.0	145.981	1.0
118.425	1	140.687	1.0	138.33	1.0
135.754	1	124.774	1.0	134.713	1.0
127.129	1	120.655	1.0	139.588	1.0
133.207	1	131.086	1.0	137.15	1.0
126.314	1	135.479	1.0	134.247	1.0
116.117	1	136.924	1.0	125.356	1.0
125.741	1	133.134	1.0	122.544	1.0
105.236	1	139.764	1.0	135.895	1.0
128.818	1	127.571	1.0	137.78	1.0
134.136	1	131.82	1.0	131.308	1.0
133.764	1	133.021	1.0	128.056	1.0
129.638	1	127.045	1.0	113.583	1.0
104.786	1	115.27	1.0	123.074	1.0
105.957	1	134.082	1.0	111.182	1.0
143.078	1	137.783	1.0	122.378	1.0
120.281	1	124.804	1.0	134.813	1.0
115.716	1	130.754	1.0	139.256	1.0
125.186	1	129.49	1.0	116.044	1.0
126.974	1	108.717	1.0	129.698	1.0
132.988	1	136.03	1.0	125.129	1.0
140.793	1	135.226	1.0	120.523	1.0
122.732	1	129.424	1.0	138.417	1.0
135.013	1	136.806	1.0	116.419	1.0
131.538	1	125.821	1.0	123.574	1.0
130.31	1	129.98	1.0	118.608	1.0
105.792	1	131.611	1.0	138.072	1.0
127.358	1	138.676	1.0	117.444	1.0
118.002	1	117.54	1.0	131.571	1.0
99.533	1	140.442	1.0	126.645	1.0
116.634	1	125.074	1.0	117.933	1.0
134.728	1	127.346	1.0	135.19	1.0
106.529	1	135.869	1.0	125.659	1.0
127.512	1	132.831	1.0	115.586	1.0
129.385	1	133.214	1.0	127.017	1.0
122.24	1	129.706	1.0	118.869	1.0
128.057	1	137.529	1.0	120.738	1.0
116.771	1	134.31	1.0	127.037	1.0
129.758	1	125.096	1.0	136.643	1.0
124.361	1	130.319	1.0	136.544	1.0
100.762	1	132.468	1.0	130.457	1.0
128.595	1	133.243	1.0	145.835	1.0
125.395	1	130.315	1.0	136.168	1.0
128.67	1	134.172	1.0	128.989	1.0
126.649	1	139.205	1.0	117.052	1.0
121.345	1	127.846	1.0	138.638	1.0
134.837	1	142.702	1.0	138.646	1.0
121.743	1	118.871	1.0	122.049	1.0
131.975	1	132.551	1.0	137.394	1.0
131.558	1	125.41	1.0	125.968	1.0
129.736	1	126.689	1.0	135.421	1.0
124.618	1	135.345	1.0	136.666	1.0
131.301	1	117.344	1.0	125.861	1.0
124.93	1	124.26	1.0	137.609	1.0
133.917	1	125.511	1.0	139.182	1.0
130.038	1	136.323	1.0	118.173	1.0
137.677	1	125.637	1.0	130.489	1.0
133.184	1	113.125	1.0	117.71	1.0
135.044	1	108.168	1.0	133.35	1.0
130.68	1	140.038	1.0	139.712	1.0
127.635	1	130.915	1.0	141.222	1.0
122.04	1	137.65	1.0	126.37	1.0
127.511	1	132.841	1.0	125.39	1.0
128.449	1	103.428	1.0	129.468	1.0
132.74	1	134.543	1.0	134.261	1.0
129.075	1	109.972	1.0	136.472	1.0
129.611	1	135.451	1.0	109.326	1.0
106.013	1	132.805	1.0	127.809	1.0
127.718	1	108.546	1.0	140.736	1.0
135.905	1	129.384	1.0	143.182	1.0
123.753	1	119.352	1.0	110.928	1.0
127.642	1	124.886	1.0	132.636	1.0
113.769	1	127.614	1.0	128.627	1.0
131.396	1	128.502	1.0	114.937	1.0
131.896	1	137.749	1.0	125.87	1.0
97.441	1	128.898	1.0	117.613	1.0
131.991	1	120.778	1.0	126.91	1.0
125.728	1	121.504	1.0	133.66	1.0
113.228	1	129.104	1.0	136.576	1.0
119.748	1	116.624	1.0	144.765	1.0
134.091	1	116.217	1.0	125.064	1.0
136.289	1	138.473	1.0	136.138	1.0
136.544	1	130.078	1.0	139.404	1.0
130.057	1	127.283	1.0	137.059	1.0
131.542	1	136.708	1.0	121.944	1.0
132.64	1	135.568	1.0	134.071	1.0
127.979	1	135.121	1.0	122.757	1.0
130.115	1	132.557	1.0	125.909	1.0
130.425	1	142.714	1.0	136.366	1.0
136.217	1	129.201	1.0	116.213	1.0
128.044	1	137.2	1.0	138.776	1.0
135.045	1	97.772	1.0	122.488	1.0
132.239	1	131.132	1.0	113.71	1.0
109.995	1	136.832	1.0	134.737	1.0
121.746	1	135.772	1.0	131.806	1.0
120.101	1	137.425	1.0	129.08	1.0
117.337	1	131.843	1.0	138.707	1.0
129.284	1	137.495	1.0	137.062	1.0
117.613	1	92.655	1.0	139.574	1.0
125.067	1	137.0	1.0	138.621	1.0
111.032	1	136.221	1.0	107.217	1.0
119.764	1	132.244	1.0	140.279	1.0
128.447	1	126.772	1.0	131.413	1.0
131.278	1	99.087	1.0	126.775	1.0
136.143	1	129.281	1.0	132.294	1.0
127.959	1	112.671	1.0	137.898	1.0
134.643	1	134.577	1.0	135.714	1.0
136.0	1	135.94	1.0	133.046	1.0
135.407	1	135.087	1.0	114.964	1.0
129.044	1	119.897	1.0	135.964	1.0
137.172	1	138.448	1.0	126.305	1.0
131.704	1	136.213	1.0	130.913	1.0
118.702	1	127.179	1.0	140.263	1.0
125.851	1	115.995	1.0	133.623	1.0
132.326	1	128.203	1.0	119.557	1.0
129.478	1	137.339	1.0	123.577	1.0
119.031	1	130.796	1.0	136.148	1.0
118.557	1	130.554	1.0	132.639	1.0
133.835	1	108.652	1.0	136.058	1.0
113.65	1	132.897	1.0	136.612	1.0
137.785	1	130.405	1.0	128.274	1.0
133.613	1	129.612	1.0	122.492	1.0
123.199	1	116.388	1.0	131.32	1.0
133.895	1	139.978	1.0	126.472	1.0
139.19	1	135.87	1.0	110.916	1.0
129.311	1	137.327	1.0	142.153	1.0
134.635	1	118.271	1.0	148.782	1.0
112.031	1	109.857	1.0	142.864	1.0
137.486	1	130.398	1.0	131.09	1.0
136.608	1	130.936	1.0	145.936	1.0
131.166	1	101.447	1.0	115.714	1.0
135.717	1	138.719	1.0	136.014	1.0
129.115	1	136.704	1.0	133.402	1.0
141.185	1	126.652	1.0	113.793	1.0
126.198	1	128.676	1.0	126.314	1.0
133.59	1	134.618	1.0	122.006	1.0
127.501	1	137.87	1.0	137.389	1.0
137.825	1	128.83	1.0	120.832	1.0
132.955	1	132.177	1.0	133.124	1.0
138.023	1	130.439	1.0	120.155	1.0
108.135	1	131.948	1.0	129.918	1.0
120.163	1	134.528	1.0	126.843	1.0
104.577	1	130.939	1.0	139.061	1.0
123.342	1	140.418	1.0	124.062	1.0
128.933	1	133.496	1.0	143.625	1.0
126.512	1	133.653	1.0	122.982	1.0
128.082	1	119.52	1.0	126.037	1.0
128.568	1	127.313	1.0	133.706	1.0
117.5	1	126.263	1.0	126.51	1.0
140.199	1	128.699	1.0	125.558	1.0
134.808	1	126.386	1.0	126.851	1.0
130.552	1	134.85	1.0	131.052	1.0
107.047	1	134.224	1.0	119.152	1.0
136.889	1	136.263	1.0	120.135	1.0
134.674	1	129.318	1.0	113.363	1.0
133.438	1	127.963	1.0	133.591	1.0
125.268	1	100.137	1.0	125.076	1.0
133.302	1	130.303	1.0	112.64	1.0
122.569	1	127.29	1.0	143.077	1.0
139.299	1	126.087	1.0	127.375	1.0
134.78	1	134.781	1.0	140.788	1.0
128.176	1	133.036	1.0	131.695	1.0
127.647	1	121.998	1.0	129.383	1.0
139.355	1	133.428	1.0	128.807	1.0
138.807	1	126.371	1.0	135.24	1.0
103.943	1	115.553	1.0	131.61	1.0
136.921	1	139.019	1.0	119.168	1.0
135.805	1	123.624	1.0	125.428	1.0
126.271	1	128.974	1.0	131.2	1.0
132.146	1	122.634	1.0	111.059	1.0
132.142	1	120.089	1.0	130.372	1.0
123.327	1	130.866	1.0	134.148	1.0
121.188	1	131.123	1.0	136.655	1.0
132.737	1	131.931	1.0	129.722	1.0
122.748	1	138.545	1.0	134.039	1.0
134.029	1	136.616	1.0	123.213	1.0
122.208	1	124.929	1.0	115.215	1.0
136.319	1	127.596	1.0	118.536	1.0
130.829	1	127.145	1.0	129.034	1.0
132.894	1	103.823	1.0	139.496	1.0
130.406	1	119.451	1.0	114.671	1.0
134.249	1	140.535	1.0	136.08	1.0
121.858	1	136.2	1.0	135.115	1.0
115.631	1	107.381	1.0	137.252	1.0
129.435	1	127.115	1.0	126.911	1.0
110.934	1	131.013	1.0	130.67	1.0
131.642	1	139.261	1.0	117.695	1.0
132.847	1	122.233	1.0	139.335	1.0
131.152	1	110.069	1.0	136.443	1.0
116.413	1	128.993	1.0	143.89	1.0
133.346	1	136.103	1.0	140.786	1.0
133.308	1	138.3	1.0	131.08	1.0
124.728	1	128.115	1.0	116.854	1.0
140.236	1	119.252	1.0	128.211	1.0
128.095	1	132.984	1.0	108.135	1.0
116.913	1	125.803	1.0	118.8	1.0
103.693	1	106.826	1.0	125.243	1.0
129.979	1	128.304	1.0	123.773	1.0
135.067	1	139.816	1.0	140.448	1.0
109.06	1	119.618	1.0	124.371	1.0
141.419	1	120.197	1.0	127.7	1.0
122.571	1	128.448	1.0	112.018	1.0
121.756	1	133.53	1.0	134.548	1.0
138.318	1	130.969	1.0	123.777	1.0
127.972	1	140.69	1.0	117.39	1.0
116.346	1	123.616	1.0	135.914	1.0
107.038	1	124.596	1.0	136.983	1.0
133.415	1	135.061	1.0	135.451	1.0
133.151	1	111.677	1.0	112.604	1.0
126.514	1	135.442	1.0	129.42	1.0
132.091	1	136.758	1.0	118.028	1.0
133.293	1	135.587	1.0	139.678	1.0
116.229	1	126.737	1.0	113.939	1.0
139.605	1	98.128	1.0	111.485	1.0
126.021	1	134.981	1.0	123.539	1.0
107.065	1	132.158	1.0	130.53	1.0
135.542	1	140.657	1.0	137.855	1.0
132.078	1	114.422	1.0	116.081	1.0
133.292	1	125.218	1.0	112.608	1.0
137.914	1	119.658	1.0	130.961	1.0
130.996	1	129.232	1.0	134.1	1.0
111.071	1	125.173	1.0	132.437	1.0
128.499	1	125.725	1.0	118.0	1.0
114.189	1	119.954	1.0	134.584	1.0
122.146	1	145.661	1.0	117.668	1.0
108.998	1	134.892	1.0	126.568	1.0
136.156	1	133.744	1.0	129.024	1.0
126.32	1	129.469	1.0	133.462	1.0
118.632	1	133.074	1.0	126.982	1.0
103.258	1	138.928	1.0	145.466	1.0
131.462	1	136.731	1.0	132.336	1.0
130.556	1	130.852	1.0	127.749	1.0
134.071	1	140.022	1.0	132.429	1.0
117.866	1	121.556	1.0	124.916	1.0
125.605	1	127.642	1.0	131.088	1.0
132.932	1	125.114	1.0	134.624	1.0
148.063	1	136.378	1.0	134.288	1.0
138.507	1	135.802	1.0	139.992	1.0
124.086	1	128.595	1.0	129.434	1.0
136.101	1	132.123	1.0	135.731	1.0
123.763	1	137.381	1.0	139.634	1.0
128.017	1	115.249	1.0	128.428	1.0
134.419	1	136.698	1.0	112.788	1.0
136.761	1	113.787	1.0	125.93	1.0
112.5	1	132.893	1.0	140.973	1.0
122.092	1	133.934	1.0	133.946	1.0
113.679	1	126.24	1.0	139.179	1.0
136.863	1	135.024	1.0	130.78	1.0
130.314	1	132.662	1.0	138.73	1.0
137.025	1	135.653	1.0	108.315	1.0
108.288	1	125.205	1.0	136.205	1.0
130.656	1	132.923	1.0	119.456	1.0
143.185	1	127.159	1.0	134.811	1.0
113.492	1	126.208	1.0	108.473	1.0
120.92	1	139.229	1.0	135.709	1.0
134.48	1	130.47	1.0	138.108	1.0
136.537	1	127.624	1.0	132.028	1.0
123.68	1	125.038	1.0	129.699	1.0
135.674	1	119.191	1.0	140.683	1.0
139.116	1	131.147	1.0	130.368	1.0
131.758	1	107.884	1.0	122.931	1.0
131.637	1	132.63	1.0	108.966	1.0
138.257	1	137.629	1.0	125.535	1.0
127.483	1	134.602	1.0	128.463	1.0
135.872	1	135.859	1.0	124.665	1.0
116.406	1	123.852	1.0	137.306	1.0
133.548	1	121.563	1.0	132.345	1.0
137.763	1	121.317	1.0	125.558	1.0
130.35	1	123.859	1.0	126.518	1.0
109.471	1	134.274	1.0	128.736	1.0
105.731	1	105.289	1.0	125.422	1.0
121.991	1	139.213	1.0	137.525	1.0
131.94	1	137.539	1.0	125.907	1.0
131.836	1	137.856	1.0	113.014	1.0
129.78	1	138.381	1.0	129.966	1.0
133.338	1	135.842	1.0	124.0	1.0
116.342	1	121.463	1.0	134.929	1.0
121.368	1	130.302	1.0	138.414	1.0
121.294	1	140.467	1.0	123.655	1.0
126.954	1	135.909	1.0	120.613	1.0
138.083	1	134.032	1.0	147.475	1.0
132.756	1	127.704	1.0	131.439	1.0
118.253	1	128.58	1.0	127.385	1.0
104.796	1	131.436	1.0	139.835	1.0
113.991	1	108.001	1.0	139.004	1.0
135.517	1	126.718	1.0	129.587	1.0
131.025	1	129.44	1.0	135.798	1.0
130.781	1	134.733	1.0	127.225	1.0
132.819	1	132.014	1.0	112.783	1.0
129.579	1	130.268	1.0	120.69	1.0
131.163	1	125.831	1.0	124.028	1.0
130.901	1	130.147	1.0	128.916	1.0
132.313	1	115.137	1.0	129.613	1.0
131.887	1	132.642	1.0	127.411	1.0
136.608	1	136.116	1.0	115.584	1.0
108.262	1	133.431	1.0	141.21	1.0
131.059	1	136.129	1.0	135.11	1.0
110.745	1	130.74	1.0	131.013	1.0
128.642	1	122.991	1.0	126.33	1.0
118.118	1	134.677	1.0	130.013	1.0
127.378	1	136.593	1.0	142.099	1.0
136.992	1	134.906	1.0	130.858	1.0
103.292	1	141.399	1.0	136.908	1.0
132.391	1	129.003	1.0	125.215	1.0
121.455	1	129.13	1.0	126.692	1.0
133.002	1	133.77	1.0	127.75	1.0
122.273	1	133.755	1.0	132.464	1.0
117.508	1	115.084	1.0	112.606	1.0
140.372	1	126.619	1.0	130.212	1.0
131.884	1	138.471	1.0	129.932	1.0
135.063	1	123.679	1.0	120.241	1.0
123.83	1	125.892	1.0	133.004	1.0
133.0	1	127.489	1.0	132.014	1.0
122.098	1	102.664	1.0	124.503	1.0
133.987	1	132.65	1.0	110.8	1.0
114.318	1	128.634	1.0	126.453	1.0
110.784	1	137.198	1.0	120.451	1.0
119.616	1	137.321	1.0	119.323	1.0
100.552	1	133.408	1.0	126.46	1.0
113.261	1	131.981	1.0	122.424	1.0
129.069	1	132.863	1.0	132.979	1.0
135.857	1	117.305	1.0	137.716	1.0
130.361	1	130.773	1.0	122.688	1.0
133.729	1	128.433	1.0	139.683	1.0
121.005	1	137.416	1.0	134.755	1.0
129.141	1	130.011	1.0	142.321	1.0
111.152	1	139.136	1.0	136.767	1.0
136.558	1	132.975	1.0	123.238	1.0
108.796	1	132.015	1.0	131.652	1.0
132.759	1	134.401	1.0	109.633	1.0
129.317	1	118.779	1.0	135.898	1.0
130.266	1	114.344	1.0	137.47	1.0
133.335	1	135.605	1.0	128.685	1.0
136.58	1	139.697	1.0	126.959	1.0
117.345	1	134.439	1.0	132.553	1.0
129.755	1	127.557	1.0	134.414	1.0
129.54	1	135.997	1.0	131.492	1.0
119.449	1	137.565	1.0	126.932	1.0
134.109	1	114.336	1.0	120.36	1.0
115.07	1	132.52	1.0	127.409	1.0
135.053	1	127.401	1.0	115.855	1.0
133.271	1	138.158	1.0	115.6	1.0
104.589	1	135.439	1.0	122.911	1.0
114.247	1	135.058	1.0	131.642	1.0
136.991	1	129.084	1.0	133.504	1.0
127.088	1	103.952	1.0	123.165	1.0
127.98	1	120.041	1.0	138.985	1.0
127.05	1	134.816	1.0	117.053	1.0
132.853	1	128.125	1.0	124.552	1.0
133.877	1	132.356	1.0	125.622	1.0
133.866	1	136.262	1.0	141.538	1.0
124.869	1	139.798	1.0	120.56	1.0
124.604	1	136.612	1.0	137.525	1.0
130.909	1	136.158	1.0	135.96	1.0
133.66	1	137.641	1.0	144.915	1.0
122.024	1	111.986	1.0	132.52	1.0
127.224	1	132.221	1.0	123.417	1.0
112.093	1	121.857	1.0	123.432	1.0
139.345	1	139.633	1.0	125.245	1.0
102.683	1	136.348	1.0	132.737	1.0
134.383	1	111.343	1.0	135.506	1.0
131.413	1	101.525	1.0	127.575	1.0
133.666	1	120.809	1.0	125.653	1.0
135.517	1	134.634	1.0	135.746	1.0
118.706	1	137.662	1.0	124.808	1.0
131.494	1	137.442	1.0	132.479	1.0
126.598	1	138.813	1.0	138.326	1.0
137.59	1	136.541	1.0	124.109	1.0
125.429	1	133.705	1.0	128.313	1.0
134.055	1	127.765	1.0	130.193	1.0
123.624	1	130.297	1.0	117.857	1.0
132.855	1	126.696	1.0	120.721	1.0
131.345	1	133.111	1.0	131.393	1.0
117.646	1	126.086	1.0	119.211	1.0
129.964	1	132.65	1.0	121.616	1.0
117.747	1	125.564	1.0	139.903	1.0
125.785	1	132.786	1.0	127.471	1.0
104.295	1	139.044	1.0	125.492	1.0
129.948	1	131.046	1.0	117.695	1.0
128.858	1	125.861	1.0	130.124	1.0
115.383	1	125.771	1.0	124.812	1.0
137.36	1	128.114	1.0	119.501	1.0
139.754	1	136.843	1.0	140.561	1.0
127.031	1	120.264	1.0	133.318	1.0
133.101	1	122.962	1.0	122.397	1.0
125.468	1	135.688	1.0	122.533	1.0
119.89	1	128.317	1.0	129.169	1.0
128.936	1	137.279	1.0	136.696	1.0
130.293	1	120.9	1.0	133.418	1.0
135.324	1	110.421	1.0	131.642	1.0
102.603	1	115.647	1.0	127.074	1.0
102.417	1	131.425	1.0	116.633	1.0
132.046	1	135.465	1.0	135.724	1.0
134.495	1	136.286	1.0	113.911	1.0
126.012	1	131.193	1.0	140.116	1.0
136.431	1	137.189	1.0	138.365	1.0
110.524	1	131.091	1.0	135.557	1.0
135.817	1	106.305	1.0	140.986	1.0
128.87	1	124.915	1.0	134.892	1.0
114.916	1	132.238	1.0	121.267	1.0
132.163	1	141.85	1.0	123.765	1.0
119.736	1	132.136	1.0	133.765	1.0
135.45	1	124.8	1.0	126.998	1.0
129.798	1	132.824	1.0	126.314	1.0
125.006	1	127.661	1.0	118.027	1.0
134.055	1	129.388	1.0	133.514	1.0
134.5	1	128.932	1.0	144.077	1.0
133.094	1	123.374	1.0	133.849	1.0
127.206	1	127.115	1.0	110.789	1.0
107.913	1	129.812	1.0	118.326	1.0
133.901	1	130.875	1.0	122.461	1.0
137.774	1	140.557	1.0	133.494	1.0
133.95	1	135.132	1.0	117.522	1.0
126.983	1	138.637	1.0	125.441	1.0
132.41	1	138.652	1.0	123.859	1.0
124.374	1	121.634	1.0	142.744	1.0
128.783	1	136.193	1.0	139.471	1.0
126.621	1	128.878	1.0	132.066	1.0
136.163	1	136.914	1.0	138.118	1.0
126.099	1	122.291	1.0	129.853	1.0
114.521	1	112.556	1.0	132.807	1.0
134.299	1	140.053	1.0	139.674	1.0
129.2	1	129.19	1.0	136.945	1.0
121.727	1	135.721	1.0	117.938	1.0
131.435	1	137.139	1.0	122.393	1.0
137.086	1	124.583	1.0	128.722	1.0
130.165	1	136.756	1.0	124.569	1.0
105.66	1	127.463	1.0	135.69	1.0
136.37	1	122.243	1.0	129.539	1.0
119.096	1	135.075	1.0	125.522	1.0
122.116	1	109.611	1.0	135.423	1.0
122.688	1	124.845	1.0	131.966	1.0
125.214	1	125.327	1.0	132.48	1.0
111.396	1	130.462	1.0	127.748	1.0
129.492	1	104.618	1.0	142.416	1.0
132.683	1	133.593	1.0	120.931	1.0
123.417	1	114.632	1.0	136.204	1.0
137.518	1	125.478	1.0	130.616	1.0
100.932	1	136.258	1.0	130.964	1.0
131.732	1	138.556	1.0	121.795	1.0
133.877	1	135.338	1.0	140.711	1.0
130.616	1	139.294	1.0	121.099	1.0
136.952	1	130.99	1.0	128.988	1.0
128.828	1	123.098	1.0	125.325	1.0
127.272	1	125.576	1.0	142.258	1.0
134.418	1	129.892	1.0	111.708	1.0
132.016	1	132.15	1.0	126.514	1.0
131.461	1	135.008	1.0	137.847	1.0
116.651	1	136.047	1.0	137.802	1.0
111.143	1	140.18	1.0	122.733	1.0
110.229	1	130.443	1.0	114.487	1.0
113.593	1	127.814	1.0	137.071	1.0
111.33	1	129.499	1.0	106.21	1.0
100.066	1	136.681	1.0	134.019	1.0
128.62	1	140.027	1.0	131.932	1.0
133.164	1	131.409	1.0	133.813	1.0
128.313	1	113.063	1.0	138.144	1.0
139.007	1	138.392	1.0	142.688	1.0
139.31	1	136.675	1.0	138.471	1.0
134.871	1	135.112	1.0	111.607	1.0
129.006	1	118.171	1.0	128.535	1.0
102.016	1	127.316	1.0	132.682	1.0
131.239	1	139.37	1.0	128.968	1.0
117.703	1	131.467	1.0	130.97	1.0
137.011	1	124.942	1.0	120.074	1.0
126.888	1	133.714	1.0	133.207	1.0
138.001	1	128.974	1.0	139.206	1.0
126.043	1	136.992	1.0	138.623	1.0
137.808	1	136.676	1.0	134.664	1.0
123.927	1	141.686	1.0	129.766	1.0
126.011	1	103.248	1.0	126.832	1.0
112.576	1	138.498	1.0	132.834	1.0
127.662	1	132.942	1.0	141.035	1.0
114.469	1	127.753	1.0	128.566	1.0
135.9	1	139.98	1.0	129.106	1.0
125.29	1	132.91	1.0	126.146	1.0
126.17	1	113.237	1.0	119.465	1.0
136.472	1	126.804	1.0	131.531	1.0
120.817	1	113.77	1.0	116.773	1.0
121.447	1	127.57	1.0	126.154	1.0
131.157	1	137.912	1.0	118.236	1.0
135.384	1	131.618	1.0	141.063	1.0
122.641	1	97.842	1.0	116.902	1.0
135.742	1	130.79	1.0	128.984	1.0
136.152	1	139.278	1.0	126.61	1.0
109.464	1	130.601	1.0	131.484	1.0
105.661	1	128.064	1.0	130.371	1.0
123.39	1	132.105	1.0	125.083	1.0
132.766	1	103.551	1.0	127.618	1.0
122.028	1	135.476	1.0	139.115	1.0
131.325	1	121.533	1.0	128.236	1.0
138.602	1	128.921	1.0	126.299	1.0
116.308	1	133.174	1.0	132.634	1.0
130.034	1	125.402	1.0	117.82	1.0
134.686	1	136.893	1.0	112.298	1.0
134.926	1	135.887	1.0	128.242	1.0
129.567	1	136.403	1.0	118.197	1.0
122.768	1	129.611	1.0	134.419	1.0
122.201	1	111.721	1.0	129.487	1.0
137.49	1	123.406	1.0	130.612	1.0
135.207	1	110.98	1.0	126.662	1.0
136.229	1	130.272	1.0	127.137	1.0
134.422	1	128.598	1.0	128.609	1.0
135.154	1	134.015	1.0	129.85	1.0
120.933	1	122.138	1.0	122.117	1.0
130.927	1	114.335	1.0	138.579	1.0
135.548	1	136.958	1.0	104.22	1.0
102.365	1	126.633	1.0	136.561	1.0
131.39	1	118.46	1.0	137.612	1.0
137.691	1	127.738	1.0	140.637	1.0
127.334	1	125.733	1.0	130.025	1.0
137.526	1	138.647	1.0	138.909	1.0
121.425	1	131.905	1.0	123.218	1.0
124.41	1	125.395	1.0	124.68	1.0
126.803	1	118.727	1.0	137.2	1.0
134.688	1	134.58	1.0	123.074	1.0
124.659	1	135.765	1.0	131.056	1.0
119.353	1	134.975	1.0	123.177	1.0
99.34	1	138.004	1.0	136.735	1.0
134.266	1	129.706	1.0	142.404	1.0
137.161	1	133.629	1.0	125.801	1.0
134.981	1	124.1	1.0	130.639	1.0
139.136	1	126.476	1.0	138.864	1.0
118.228	1	116.733	1.0	129.206	1.0
134.17	1	137.287	1.0	133.868	1.0
138.356	1	135.063	1.0	120.606	1.0
127.53	1	128.263	1.0	131.301	1.0
132.084	1	135.945	1.0	129.005	1.0
108.592	1	126.359	1.0	117.679	1.0
138.854	1	132.168	1.0	129.12	1.0
129.334	1	144.398	1.0	127.725	1.0
140.487	1	130.367	1.0	124.885	1.0
131.115	1	129.316	1.0	132.698	1.0
124.013	1	120.272	1.0	127.31	1.0
135.265	1	122.465	1.0	114.342	1.0
134.879	1	119.298	1.0	124.68	1.0
129.261	1	130.78	1.0	121.756	1.0
134.862	1	131.381	1.0	134.36	1.0
134.362	1	127.944	1.0	123.985	1.0
136.907	1	126.204	1.0	131.334	1.0
117.771	1	100.932	1.0	140.056	1.0
134.725	1	124.081	1.0	138.255	1.0
116.077	1	137.865	1.0	128.438	1.0
102.043	1	135.51	1.0	134.916	1.0
126.359	1	112.739	1.0	124.889	1.0
125.782	1	122.941	1.0	112.371	1.0
119.178	1	127.971	1.0	142.973	1.0
113.5	1	141.57	1.0	136.471	1.0
119.372	1	123.911	1.0	123.262	1.0
124.443	1	133.346	1.0	127.767	1.0
139.819	1	114.74	1.0	127.224	1.0
127.535	1	123.557	1.0	118.716	1.0
134.586	1	105.933	1.0	128.732	1.0
137.373	1	139.02	1.0	117.079	1.0
133.24	1	132.854	1.0	110.534	1.0
129.186	1	127.077	1.0	122.521	1.0
136.38	1	136.99	1.0	117.515	1.0
128.634	1	137.091	1.0	111.492	1.0
126.162	1	127.227	1.0	138.054	1.0
123.215	1	137.382	1.0	130.606	1.0
140.778	1	138.654	1.0	125.523	1.0
120.392	1	111.46	1.0	137.084	1.0
115.094	1	139.499	1.0	131.716	1.0
141.32	1	128.236	1.0	131.95	1.0
130.633	1	129.357	1.0	137.065	1.0
129.58	1	129.511	1.0	121.805	1.0
138.505	1	120.837	1.0	120.198	1.0
135.76	1	117.397	1.0	134.945	1.0
117.613	1	132.485	1.0	126.003	1.0
126.344	1	133.43	1.0	127.509	1.0
133.117	1	122.358	1.0	134.378	1.0
133.553	1	124.256	1.0	132.43	1.0
139.038	1	126.92	1.0	118.079	1.0
132.86	1	126.021	1.0	134.031	1.0
130.733	1	142.981	1.0	106.086	1.0
108.884	1	128.828	1.0	141.679	1.0
128.641	1	137.535	1.0	137.837	1.0
122.259	1	116.557	1.0	116.831	1.0
122.706	1	124.73	1.0	136.924	1.0
121.998	1	131.094	1.0	133.858	1.0
108.724	1	128.616	1.0	133.154	1.0
128.106	1	125.829	1.0	140.105	1.0
121.192	1	125.195	1.0	135.692	1.0
127.377	1	139.666	1.0	135.906	1.0
122.991	1	120.365	1.0	135.838	1.0
139.772	1	138.685	1.0	136.938	1.0
138.376	1	118.572	1.0	123.908	1.0
134.139	1	116.604	1.0	127.983	1.0
141.268	1	135.964	1.0	134.245	1.0
120.077	1	133.247	1.0	125.09	1.0
137.867	1	127.085	1.0	139.26	1.0
138.891	1	107.616	1.0	125.788	1.0
136.584	1	124.253	1.0	113.464	1.0
112.597	1	107.207	1.0	139.419	1.0
139.104	1	129.185	1.0	128.478	1.0
131.367	1	126.695	1.0	135.815	1.0
134.325	1	138.093	1.0	131.864	1.0
134.608	1	140.708	1.0	121.59	1.0
138.646	1	127.562	1.0	130.46	1.0
138.632	1	135.388	1.0	125.285	1.0
134.631	1	107.365	1.0	123.778	1.0
104.452	1	130.911	1.0	131.216	1.0
126.909	1	128.171	1.0	124.578	1.0
131.173	1	136.009	1.0	128.218	1.0
137.345	1	117.741	1.0	141.958	1.0
116.867	1	115.203	1.0	109.034	1.0
138.419	1	130.264	1.0	126.353	1.0
116.517	1	137.649	1.0	130.858	1.0
124.181	1	120.037	1.0	128.274	1.0
135.567	1	136.714	1.0	121.836	1.0
130.9	1	99.047	1.0	122.446	1.0
129.327	1	120.816	1.0	131.026	1.0
129.886	1	109.885	1.0	127.789	1.0
147.472	1	144.482	1.0	132.968	1.0
133.839	1	134.37	1.0	130.867	1.0
132.027	1	102.439	1.0	118.565	1.0
134.619	1	127.95	1.0	123.282	1.0
130.231	1	132.07	1.0	127.531	1.0
139.256	1	119.746	1.0	119.853	1.0
139.355	1	114.645	1.0	133.739	1.0
134.833	1	130.527	1.0	124.967	1.0
128.859	1	116.638	1.0	111.372	1.0
135.621	1	139.609	1.0	118.645	1.0
135.509	1	135.006	1.0	140.125	1.0
129.857	1	125.467	1.0	118.804	1.0
125.224	1	102.205	1.0	115.23	1.0
137.918	1	116.792	1.0	134.75	1.0
122.541	1	134.663	1.0	138.76	1.0
97.638	1	135.343	1.0	141.187	1.0
114.03	1	135.428	1.0	139.462	1.0
125.021	1	127.73	1.0	129.435	1.0
138.335	1	137.941	1.0	140.4	1.0
113.73	1	135.891	1.0	134.502	1.0
105.451	1	128.597	1.0	128.38	1.0
126.391	1	129.142	1.0	128.869	1.0
132.902	1	130.531	1.0	134.58	1.0
123.684	1	123.892	1.0	125.966	1.0
132.068	1	140.432	1.0	134.051	1.0
126.19	1	122.368	1.0	140.175	1.0
132.617	1	138.118	1.0	128.471	1.0
132.687	1	113.038	1.0	109.401	1.0
134.974	1	119.084	1.0	136.316	1.0
136.904	1	133.497	1.0	109.738	1.0
124.13	1	127.849	1.0	130.557	1.0
135.339	1	123.951	1.0	122.298	1.0
134.734	1	134.704	1.0	131.914	1.0
127.653	1	135.965	1.0	123.128	1.0
135.418	1	134.586	1.0	141.702	1.0
135.315	1	136.727	1.0	116.309	1.0
108.439	1	139.648	1.0	127.198	1.0
134.418	1	137.872	1.0	128.957	1.0
136.894	1	134.38	1.0	117.651	1.0
122.307	1	134.057	1.0	123.313	1.0
134.238	1	136.208	1.0	133.714	1.0
129.155	1	125.277	1.0	129.486	1.0
127.1	1	124.203	1.0	128.847	1.0
135.595	1	123.315	1.0	135.663	1.0
117.578	1	129.127	1.0	130.922	1.0
119.813	1	130.953	1.0	127.576	1.0
141.598	1	138.187	1.0	132.547	1.0
125.762	1	137.154	1.0	126.496	1.0
141.807	1	140.497	1.0	131.56	1.0
125.665	1	140.923	1.0	124.458	1.0
138.374	1	126.397	1.0	126.46	1.0
129.934	1	138.041	1.0	137.731	1.0
126.498	1	133.639	1.0	136.897	1.0
137.232	1	117.297	1.0	127.857	1.0
129.385	1	137.273	1.0	128.697	1.0
116.108	1	125.91	1.0	134.452	1.0
136.802	1	137.099	1.0	123.507	1.0
138.722	1	125.493	1.0	124.504	1.0
135.538	1	138.005	1.0	119.652	1.0
111.676	1	126.926	1.0	119.257	1.0
130.651	1	138.487	1.0	116.187	1.0
128.475	1	132.426	1.0	124.735	1.0
126.877	1	125.328	1.0	134.265	1.0
129.571	1	134.499	1.0	133.957	1.0
143.652	1	129.914	1.0	139.63	1.0
128.325	1	127.021	1.0	132.651	1.0
138.354	1	132.124	1.0	129.387	1.0
130.178	1	129.67	1.0	128.592	1.0
120.844	1	134.146	1.0	125.804	1.0
131.136	1	128.827	1.0	127.892	1.0
131.284	1	118.987	1.0	108.04	1.0
121.821	1	130.317	1.0	126.214	1.0
128.763	1	106.271	1.0	123.227	1.0
137.653	1	130.74	1.0	123.831	1.0
127.354	1	130.347	1.0	126.831	1.0
136.289	1	134.318	1.0	127.26	1.0
137.383	1	133.517	1.0	133.876	1.0
130.652	1	126.935	1.0	112.485	1.0
139.131	1	134.409	1.0	111.48	1.0
124.339	1	135.238	1.0	123.987	1.0
128.688	1	131.568	1.0	140.252	1.0
129.339	1	129.121	1.0	140.966	1.0
130.137	1	134.484	1.0	128.753	1.0
133.423	1	133.791	1.0	124.491	1.0
134.03	1	127.84	1.0	112.6	1.0
131.265	1	129.189	1.0	122.208	1.0
142.91	1	129.221	1.0	127.125	1.0
116.778	1	128.392	1.0	127.166	1.0
133.081	1	139.461	1.0	132.313	1.0
134.728	1	134.182	1.0	138.292	1.0
136.279	1	132.569	1.0	123.848	1.0
127.078	1	122.866	1.0	119.089	1.0
126.324	1	133.148	1.0	140.748	1.0
128.733	1	129.356	1.0	128.222	1.0
141.504	1	137.13	1.0	120.79	1.0
135.113	1	141.367	1.0	140.628	1.0
127.691	1	122.858	1.0	121.324	1.0
140.376	1	130.29	1.0	137.604	1.0
108.62	1	104.32	1.0	121.185	1.0
133.673	1	117.2	1.0	125.605	1.0
128.674	1	101.153	1.0	127.489	1.0
138.98	1	135.831	1.0	120.888	1.0
132.477	1	127.799	1.0	133.186	1.0
130.571	1	131.832	1.0	121.222	1.0
110.327	1	138.746	1.0	133.104	1.0
134.183	1	125.523	1.0	132.882	1.0
129.848	1	139.456	1.0	139.359	1.0
126.531	1	132.975	1.0	107.474	1.0
134.364	1	106.33	1.0	111.786	1.0
115.785	1	135.483	1.0	140.751	1.0
126.526	1	140.428	1.0	137.757	1.0
122.122	1	133.283	1.0	134.54	1.0
129.644	1	125.245	1.0	128.643	1.0
119.872	1	138.543	1.0	127.475	1.0
129.916	1	136.031	1.0	106.517	1.0
133.741	1	131.393	1.0	138.122	1.0
118.951	1	97.455	1.0	117.068	1.0
126.115	1	130.358	1.0	135.394	1.0
122.848	1	130.566	1.0	125.4	1.0
119.8	1	136.736	1.0	130.326	1.0
138.856	1	115.099	1.0	130.252	1.0
137.789	1	121.624	1.0	137.871	1.0
134.579	1	127.75	1.0	122.898	1.0
133.621	1	133.109	1.0	133.567	1.0
131.129	1	138.895	1.0	129.625	1.0
123.055	1	133.88	1.0	120.829	1.0
130.72	1	128.747	1.0	123.457	1.0
127.936	1	127.836	1.0	116.968	1.0
129.886	1	124.576	1.0	105.745	1.0
139.697	1	129.527	1.0	130.347	1.0
134.906	1	138.575	1.0	127.54	1.0
110.304	1	129.417	1.0	116.971	1.0
123.03	1	126.811	1.0	117.686	1.0
126.535	1	131.381	1.0	128.9	1.0
115.208	1	129.972	1.0	135.886	1.0
137.049	1	135.245	1.0	126.794	1.0
128.29	1	128.75	1.0	130.198	1.0
126.664	1	122.159	1.0	138.861	1.0
130.978	1	131.302	1.0	112.876	1.0
127.617	1	137.48	1.0	112.181	1.0
124.16	1	133.468	1.0	137.211	1.0
136.373	1	134.933	1.0	131.96	1.0
127.127	1	132.264	1.0	135.138	1.0
136.828	1	121.7	1.0	141.956	1.0
122.779	1	137.826	1.0	110.099	1.0
120.823	1	137.398	1.0	133.864	1.0
128.359	1	101.764	1.0	111.291	1.0
128.616	1	123.797	1.0	132.236	1.0
138.839	1	137.199	1.0	139.583	1.0
137.32	1	125.476	1.0	131.35	1.0
128.139	1	136.319	1.0	138.025	1.0
127.817	1	125.779	1.0	135.107	1.0
123.962	1	139.961	1.0	132.184	1.0
129.486	1	142.006	1.0	128.185	1.0
130.128	1	121.577	1.0	132.056	1.0
121.972	1	129.424	1.0	128.906	1.0
105.946	1	126.133	1.0	135.703	1.0
137.533	1	121.373	1.0	124.513	1.0
107.93	1	139.239	1.0	134.917	1.0
131.512	1	128.637	1.0	130.046	1.0
130.375	1	121.676	1.0	133.604	1.0
116.235	1	103.416	1.0	129.289	1.0
136.31	1	133.931	1.0	127.499	1.0
129.734	1	115.69	1.0	137.389	1.0
132.31	1	134.583	1.0	126.602	1.0
130.909	1	125.155	1.0	127.257	1.0
135.41	1	108.679	1.0	129.046	1.0
134.493	1	131.937	1.0	118.969	1.0
133.192	1	120.841	1.0	136.254	1.0
130.942	1	136.991	1.0	128.938	1.0
130.723	1	114.43	1.0	136.958	1.0
122.576	1	121.605	1.0	137.339	1.0
119.105	1	127.576	1.0	126.597	1.0
108.915	1	118.255	1.0	136.945	1.0
132.872	1	121.245	1.0	125.489	1.0
121.043	1	125.137	1.0	121.297	1.0
108.848	1	138.714	1.0	121.039	1.0
136.613	1	110.906	1.0	117.168	1.0
125.881	1	122.778	1.0	124.966	1.0
124.008	1	136.475	1.0	126.881	1.0
[truncated: 998,000+ more rows]
