# Supplementary material for: Prediction of m6A and m5C at single-molecule resolution reveals a transcriptome-wide co-occurrence of RNA modifications
Source: Nat Commun. 2024 May 9;15:3899. doi: 10.1038/s41467-024-47953-7 (PMC11082244; doi:10.1038/s41467-024-47953-7)
Supplement: Supplementary file 16 — Source Data [file 41467_2024_47953_MOESM16_ESM.zip › source_data_2024_04_07/Figure_3_h.csv]

NSUN2_dependent	NSUN2_independent
0.2185792349726776	0.2356902356902357
0.32786885245901637	0.3602693602693603
0.5027322404371585	0.43434343434343436
0.6065573770491803	0.45707070707070707
0.6612021857923497	0.4503367003367003
0.6338797814207651	0.48484848484848486
0.5573770491803278	0.5042087542087542
0.5027322404371585	0.49326599326599324
0.5409836065573771	0.48484848484848486
0.5409836065573771	0.4823232323232323
0.546448087431694	0.48063973063973064
0.6010928961748634	0.49326599326599324
0.5683060109289617	0.5075757575757576
0.546448087431694	0.5185185185185185
0.6010928961748634	0.515993265993266
0.6120218579234973	0.5277777777777778
0.5519125683060109	0.5033670033670034
0.5956284153005464	0.49915824915824913
0.6612021857923497	0.5143097643097643
0.6612021857923497	0.553030303030303
0.6284153005464481	0.5311447811447811
0.6666666666666666	0.48569023569023567
0.6721311475409836	0.48484848484848486
0.5519125683060109	0.5126262626262627
0.48633879781420764	0.5235690235690236
0.5027322404371585	0.5244107744107744
0.4808743169398907	0.5277777777777778
0.5081967213114754	0.5260942760942761
0.546448087431694	0.5235690235690236
0.5300546448087432	0.5361952861952862
0.5191256830601093	0.5218855218855218
0.5683060109289617	0.51010101010101
0.644808743169399	0.49915824915824913
0.6010928961748634	0.5050505050505051
0.5737704918032787	0.5016835016835017
0.639344262295082	0.4983164983164983
0.6229508196721312	0.46885521885521886
0.5628415300546448	0.49242424242424243
0.6174863387978142	0.5092592592592593
0.5519125683060109	0.5025252525252525
0.5136612021857924	0.5193602693602694
0.5792349726775956	0.5025252525252525
0.5409836065573771	0.5176767676767676
0.546448087431694	0.46885521885521886
0.6010928961748634	0.44612794612794615
0.5901639344262295	0.4292929292929293
0.6284153005464481	0.48737373737373735
0.6939890710382514	0.5395622895622896
0.6174863387978142	0.5656565656565656
0.5956284153005464	0.5387205387205387
0.6174863387978142	0.48063973063973064
0.5027322404371585	0.4730639730639731
0.5081967213114754	0.4671717171717172
0.5245901639344263	0.5168350168350169
0.5409836065573771	0.5050505050505051
0.5628415300546448	0.5084175084175084
0.6010928961748634	0.5067340067340067
0.5901639344262295	0.5134680134680135
0.5846994535519126	0.48737373737373735
0.5956284153005464	0.49326599326599324
0.6174863387978142	0.48063973063973064
0.6338797814207651	0.4764309764309764
0.6229508196721312	0.4764309764309764
0.5300546448087432	0.44023569023569026
0.5355191256830601	0.46296296296296297
0.45901639344262296	0.4562289562289562
0.5081967213114754	0.47474747474747475
0.5300546448087432	0.47474747474747475
0.5519125683060109	0.4831649831649832
0.5628415300546448	0.484006734006734
0.5136612021857924	0.49663299663299665
0.5136612021857924	0.49915824915824913
0.5355191256830601	0.5
0.546448087431694	0.5050505050505051
0.5409836065573771	0.49747474747474746
0.6010928961748634	0.4772727272727273
0.6010928961748634	0.4713804713804714
0.5683060109289617	0.468013468013468
0.5683060109289617	0.4764309764309764
0.48633879781420764	0.43434343434343436
0.5846994535519126	0.45791245791245794
0.5901639344262295	0.45707070707070707
0.5300546448087432	0.43097643097643096
0.4972677595628415	0.42424242424242425
0.5191256830601093	0.4452861952861953
0.5300546448087432	0.42424242424242425
0.47540983606557374	0.4225589225589226
0.39344262295081966	0.3712121212121212
0.29508196721311475	0.26430976430976433
0.11475409836065574	0.12205387205387205
