# Supplementary material for: Prediction of m6A and m5C at single-molecule resolution reveals a transcriptome-wide co-occurrence of RNA modifications
Source: Nat Commun. 2024 May 9;15:3899. doi: 10.1038/s41467-024-47953-7 (PMC11082244; doi:10.1038/s41467-024-47953-7)
Supplement: Supplementary file 16 — Source Data [file 41467_2024_47953_MOESM16_ESM.zip › source_data_2024_04_07/Supplementary_Figure_19_e.csv]

m5C	events	Unmod	events	hm5C	events
129.935	1	125.419	1.0	128.12	1.0
112.8	1	116.609	1.0	134.139	1.0
101.13	1	139.672	1.0	111.177	1.0
113.305	1	136.699	1.0	131.402	1.0
124.271	1	132.3	1.0	132.649	1.0
130.058	1	117.214	1.0	125.764	1.0
99.181	1	122.808	1.0	132.709	1.0
108.484	1	130.266	1.0	115.252	1.0
127.609	1	121.679	1.0	130.308	1.0
129.274	1	116.707	1.0	122.067	1.0
126.481	1	131.432	1.0	108.209	1.0
133.602	1	131.461	1.0	122.19	1.0
130.366	1	120.315	1.0	130.042	1.0
122.971	1	131.137	1.0	126.097	1.0
127.28	1	127.819	1.0	127.083	1.0
96.293	1	121.638	1.0	127.517	1.0
125.121	1	124.998	1.0	132.855	1.0
108.03	1	108.246	1.0	123.476	1.0
129.125	1	128.131	1.0	130.853	1.0
118.989	1	127.301	1.0	126.924	1.0
123.985	1	129.655	1.0	118.097	1.0
129.319	1	130.981	1.0	130.319	1.0
121.216	1	133.562	1.0	139.29	1.0
128.836	1	123.752	1.0	134.364	1.0
133.374	1	133.56	1.0	119.572	1.0
121.646	1	124.611	1.0	120.6	1.0
121.122	1	136.346	1.0	122.554	1.0
112.618	1	127.884	1.0	134.236	1.0
132.128	1	121.395	1.0	120.964	1.0
105.136	1	125.503	1.0	111.536	1.0
122.209	1	130.695	1.0	118.717	1.0
112.358	1	121.22	1.0	128.106	1.0
125.342	1	119.546	1.0	115.155	1.0
130.594	1	131.421	1.0	120.44	1.0
121.299	1	123.657	1.0	125.852	1.0
135.84	1	134.232	1.0	125.064	1.0
125.25	1	116.385	1.0	129.898	1.0
99.089	1	129.273	1.0	113.335	1.0
131.918	1	124.918	1.0	132.094	1.0
127.25	1	121.47	1.0	132.638	1.0
126.939	1	111.866	1.0	122.53	1.0
119.597	1	125.699	1.0	130.678	1.0
106.177	1	130.328	1.0	133.812	1.0
116.962	1	124.759	1.0	126.999	1.0
119.232	1	121.185	1.0	137.422	1.0
127.016	1	125.424	1.0	127.994	1.0
104.584	1	132.231	1.0	105.963	1.0
101.634	1	106.562	1.0	123.126	1.0
111.066	1	122.926	1.0	127.846	1.0
102.572	1	121.572	1.0	132.262	1.0
126.692	1	127.479	1.0	126.523	1.0
119.913	1	125.602	1.0	122.753	1.0
111.668	1	137.329	1.0	128.136	1.0
128.646	1	108.938	1.0	122.231	1.0
115.953	1	116.131	1.0	135.11	1.0
129.762	1	123.721	1.0	135.001	1.0
117.291	1	125.953	1.0	135.174	1.0
99.156	1	126.504	1.0	128.177	1.0
129.5	1	132.66	1.0	128.152	1.0
127.828	1	124.183	1.0	140.365	1.0
131.244	1	135.763	1.0	127.968	1.0
130.167	1	129.625	1.0	119.986	1.0
124.466	1	119.116	1.0	126.146	1.0
129.593	1	119.688	1.0	135.267	1.0
128.542	1	131.122	1.0	132.943	1.0
129.764	1	123.638	1.0	118.73	1.0
104.92	1	133.976	1.0	133.462	1.0
117.278	1	126.847	1.0	126.988	1.0
123.452	1	121.92	1.0	130.495	1.0
121.137	1	119.985	1.0	129.784	1.0
129.435	1	125.454	1.0	127.496	1.0
118.704	1	129.608	1.0	102.742	1.0
130.286	1	127.478	1.0	125.768	1.0
127.954	1	131.033	1.0	128.126	1.0
123.845	1	131.244	1.0	122.011	1.0
130.883	1	138.17	1.0	130.138	1.0
99.435	1	128.16	1.0	136.786	1.0
139.035	1	134.224	1.0	129.504	1.0
127.815	1	124.996	1.0	125.351	1.0
118.149	1	131.763	1.0	98.63	1.0
99.934	1	133.173	1.0	134.864	1.0
121.656	1	126.641	1.0	125.892	1.0
102.143	1	127.812	1.0	126.27	1.0
118.962	1	122.908	1.0	127.269	1.0
116.231	1	136.452	1.0	118.616	1.0
110.262	1	139.737	1.0	136.541	1.0
128.584	1	127.499	1.0	124.4	1.0
128.964	1	138.079	1.0	124.814	1.0
102.123	1	136.045	1.0	131.46	1.0
130.68	1	122.982	1.0	138.515	1.0
127.335	1	124.911	1.0	132.686	1.0
131.141	1	127.669	1.0	135.65	1.0
130.795	1	117.69	1.0	130.99	1.0
113.913	1	99.939	1.0	123.679	1.0
131.384	1	120.0	1.0	132.635	1.0
124.318	1	134.694	1.0	107.757	1.0
125.942	1	122.031	1.0	121.98	1.0
117.965	1	121.974	1.0	133.634	1.0
114.603	1	128.28	1.0	129.854	1.0
126.063	1	137.582	1.0	127.236	1.0
112.923	1	123.061	1.0	126.843	1.0
111.729	1	130.228	1.0	121.051	1.0
130.181	1	131.969	1.0	104.095	1.0
127.852	1	123.043	1.0	124.631	1.0
125.54	1	117.793	1.0	134.492	1.0
96.311	1	113.56	1.0	125.303	1.0
128.897	1	124.424	1.0	129.901	1.0
126.536	1	130.691	1.0	137.69	1.0
111.798	1	129.808	1.0	129.03	1.0
115.406	1	131.396	1.0	136.954	1.0
123.547	1	130.294	1.0	124.498	1.0
126.771	1	124.294	1.0	115.462	1.0
98.118	1	124.608	1.0	120.961	1.0
123.062	1	125.515	1.0	125.163	1.0
115.946	1	122.842	1.0	126.521	1.0
111.324	1	126.951	1.0	129.117	1.0
128.068	1	125.977	1.0	127.908	1.0
131.173	1	131.31	1.0	126.226	1.0
123.879	1	122.4	1.0	134.764	1.0
130.547	1	119.221	1.0	131.002	1.0
132.08	1	124.538	1.0	123.309	1.0
100.17	1	121.814	1.0	133.55	1.0
125.941	1	125.418	1.0	131.045	1.0
121.367	1	125.796	1.0	125.787	1.0
125.106	1	123.871	1.0	123.031	1.0
105.203	1	122.549	1.0	133.682	1.0
115.239	1	133.739	1.0	119.746	1.0
112.812	1	124.29	1.0	124.481	1.0
125.442	1	126.606	1.0	130.603	1.0
129.894	1	134.709	1.0	112.283	1.0
132.027	1	131.06	1.0	123.939	1.0
104.501	1	106.463	1.0	129.795	1.0
102.514	1	130.31	1.0	122.767	1.0
99.582	1	131.597	1.0	124.752	1.0
128.202	1	121.167	1.0	117.679	1.0
103.002	1	134.606	1.0	119.222	1.0
129.867	1	134.52	1.0	127.804	1.0
99.577	1	125.656	1.0	115.401	1.0
128.29	1	122.463	1.0	98.163	1.0
100.23	1	127.87	1.0	131.492	1.0
110.237	1	133.062	1.0	137.133	1.0
130.166	1	126.086	1.0	131.071	1.0
130.985	1	121.056	1.0	102.309	1.0
98.955	1	124.885	1.0	114.392	1.0
128.316	1	134.707	1.0	114.759	1.0
125.792	1	132.07	1.0	135.95	1.0
110.576	1	125.248	1.0	116.356	1.0
126.808	1	122.647	1.0	114.762	1.0
101.189	1	123.169	1.0	124.639	1.0
124.605	1	122.81	1.0	124.162	1.0
127.668	1	120.732	1.0	126.933	1.0
127.308	1	123.431	1.0	128.694	1.0
114.753	1	131.211	1.0	126.543	1.0
127.133	1	133.014	1.0	121.506	1.0
101.862	1	118.449	1.0	136.448	1.0
120.883	1	135.728	1.0	101.778	1.0
125.61	1	126.568	1.0	125.583	1.0
113.634	1	123.134	1.0	128.36	1.0
96.383	1	130.466	1.0	119.216	1.0
102.339	1	124.707	1.0	126.496	1.0
122.253	1	128.023	1.0	116.676	1.0
105.722	1	126.212	1.0	137.577	1.0
124.146	1	128.339	1.0	126.535	1.0
109.031	1	122.779	1.0	124.427	1.0
108.762	1	130.227	1.0	128.765	1.0
134.373	1	123.18	1.0	122.86	1.0
124.312	1	134.238	1.0	107.968	1.0
117.308	1	132.54	1.0	129.567	1.0
127.747	1	124.515	1.0	110.352	1.0
128.992	1	110.408	1.0	130.815	1.0
130.877	1	119.966	1.0	137.087	1.0
128.356	1	125.671	1.0	107.096	1.0
125.621	1	110.775	1.0	127.714	1.0
128.292	1	122.554	1.0	134.59	1.0
133.008	1	123.754	1.0	119.246	1.0
125.816	1	125.552	1.0	121.404	1.0
122.228	1	120.451	1.0	126.922	1.0
121.0	1	125.591	1.0	121.326	1.0
128.665	1	126.075	1.0	125.176	1.0
109.171	1	123.203	1.0	123.73	1.0
128.028	1	129.917	1.0	116.941	1.0
118.327	1	121.7	1.0	128.722	1.0
126.664	1	123.261	1.0	128.635	1.0
108.872	1	127.02	1.0	133.57	1.0
116.841	1	111.342	1.0	123.279	1.0
128.997	1	124.284	1.0	130.203	1.0
104.673	1	100.539	1.0	110.66	1.0
107.054	1	124.459	1.0	122.445	1.0
121.396	1	124.336	1.0	123.517	1.0
122.203	1	129.048	1.0	104.557	1.0
127.64	1	126.718	1.0	123.312	1.0
124.314	1	129.729	1.0	126.107	1.0
120.831	1	127.166	1.0	127.305	1.0
126.565	1	132.872	1.0	134.495	1.0
111.536	1	133.882	1.0	116.049	1.0
133.051	1	130.049	1.0	131.779	1.0
117.492	1	128.886	1.0	125.95	1.0
101.344	1	124.298	1.0	118.378	1.0
108.401	1	133.582	1.0	134.562	1.0
124.626	1	131.6	1.0	118.298	1.0
129.497	1	111.936	1.0	127.206	1.0
136.837	1	125.02	1.0	136.652	1.0
129.546	1	124.292	1.0	97.688	1.0
109.748	1	124.194	1.0	122.125	1.0
125.757	1	123.834	1.0	123.055	1.0
131.914	1	101.211	1.0	116.803	1.0
99.437	1	126.354	1.0	123.767	1.0
123.611	1	132.932	1.0	117.926	1.0
106.1	1	125.964	1.0	135.809	1.0
123.862	1	121.617	1.0	126.28	1.0
111.2	1	121.434	1.0	133.406	1.0
109.022	1	126.976	1.0	118.1	1.0
132.288	1	134.345	1.0	119.036	1.0
127.29	1	123.097	1.0	132.552	1.0
122.254	1	120.837	1.0	119.448	1.0
131.822	1	128.279	1.0	125.591	1.0
124.024	1	103.389	1.0	102.027	1.0
129.58	1	103.551	1.0	121.798	1.0
105.675	1	115.678	1.0	127.452	1.0
111.002	1	133.685	1.0	131.91	1.0
110.936	1	126.842	1.0	118.587	1.0
117.671	1	131.867	1.0	132.442	1.0
98.507	1	121.032	1.0	100.02	1.0
114.888	1	127.334	1.0	113.294	1.0
101.135	1	137.524	1.0	113.794	1.0
124.803	1	105.806	1.0	134.838	1.0
129.804	1	97.474	1.0	119.922	1.0
101.726	1	131.286	1.0	134.144	1.0
129.784	1	133.877	1.0	137.669	1.0
128.675	1	124.267	1.0	128.032	1.0
124.751	1	105.556	1.0	130.272	1.0
110.06	1	128.959	1.0	113.971	1.0
115.841	1	127.269	1.0	129.378	1.0
128.957	1	130.163	1.0	130.116	1.0
96.967	1	135.546	1.0	131.45	1.0
110.135	1	123.842	1.0	134.765	1.0
112.243	1	123.152	1.0	134.473	1.0
102.726	1	126.318	1.0	146.578	1.0
107.054	1	131.199	1.0	123.276	1.0
117.694	1	131.676	1.0	135.509	1.0
98.626	1	123.981	1.0	126.87	1.0
126.03	1	126.793	1.0	132.224	1.0
101.103	1	132.008	1.0	126.004	1.0
126.889	1	100.156	1.0	127.429	1.0
132.27	1	132.33	1.0	125.247	1.0
131.108	1	131.448	1.0	126.462	1.0
103.834	1	123.55	1.0	99.787	1.0
127.408	1	133.59	1.0	116.848	1.0
112.376	1	124.862	1.0	129.011	1.0
102.988	1	130.252	1.0	127.362	1.0
128.374	1	128.431	1.0	128.355	1.0
129.694	1	131.98	1.0	126.104	1.0
108.117	1	129.375	1.0	125.801	1.0
120.146	1	125.985	1.0	108.414	1.0
126.451	1	116.638	1.0	130.703	1.0
113.487	1	124.477	1.0	124.413	1.0
117.893	1	134.184	1.0	124.11	1.0
132.172	1	117.922	1.0	138.098	1.0
134.395	1	111.545	1.0	125.05	1.0
131.198	1	132.567	1.0	130.199	1.0
129.047	1	124.231	1.0	122.469	1.0
117.292	1	126.627	1.0	128.468	1.0
128.11	1	116.456	1.0	109.153	1.0
128.673	1	121.0	1.0	126.467	1.0
130.962	1	124.886	1.0	118.627	1.0
133.888	1	125.03	1.0	134.647	1.0
134.358	1	129.962	1.0	123.184	1.0
119.832	1	125.639	1.0	131.37	1.0
128.268	1	124.583	1.0	106.216	1.0
125.646	1	127.236	1.0	129.385	1.0
113.134	1	129.721	1.0	134.535	1.0
126.831	1	125.368	1.0	115.476	1.0
126.568	1	126.583	1.0	104.926	1.0
130.358	1	99.992	1.0	122.91	1.0
128.988	1	123.84	1.0	134.416	1.0
130.68	1	130.916	1.0	127.592	1.0
129.035	1	127.123	1.0	131.88	1.0
128.238	1	126.607	1.0	125.935	1.0
112.583	1	125.264	1.0	124.193	1.0
128.704	1	120.504	1.0	125.648	1.0
119.58	1	127.487	1.0	137.133	1.0
128.536	1	126.268	1.0	126.277	1.0
133.076	1	131.473	1.0	126.279	1.0
123.466	1	105.5	1.0	124.642	1.0
130.869	1	127.275	1.0	128.56	1.0
123.448	1	123.888	1.0	131.595	1.0
129.582	1	124.576	1.0	122.158	1.0
125.033	1	121.992	1.0	133.989	1.0
121.293	1	125.076	1.0	130.499	1.0
129.494	1	130.996	1.0	126.125	1.0
118.887	1	126.948	1.0	131.227	1.0
99.075	1	125.372	1.0	128.649	1.0
109.378	1	121.461	1.0	132.602	1.0
124.332	1	125.074	1.0	121.591	1.0
122.656	1	105.484	1.0	101.614	1.0
125.539	1	133.483	1.0	103.155	1.0
129.932	1	121.554	1.0	130.604	1.0
131.592	1	126.301	1.0	131.398	1.0
129.563	1	131.816	1.0	134.248	1.0
119.224	1	123.393	1.0	111.794	1.0
108.755	1	126.322	1.0	136.444	1.0
113.722	1	126.47	1.0	111.66	1.0
127.238	1	137.346	1.0	129.729	1.0
131.65	1	125.533	1.0	129.762	1.0
117.657	1	124.534	1.0	116.264	1.0
123.651	1	125.767	1.0	129.32	1.0
112.884	1	128.288	1.0	136.531	1.0
123.536	1	122.79	1.0	103.097	1.0
105.05	1	126.912	1.0	132.555	1.0
126.448	1	123.116	1.0	131.37	1.0
128.693	1	103.486	1.0	121.489	1.0
127.763	1	128.53	1.0	128.404	1.0
107.497	1	108.05	1.0	127.04	1.0
124.392	1	132.059	1.0	130.998	1.0
131.008	1	133.426	1.0	125.068	1.0
129.868	1	134.283	1.0	107.993	1.0
95.373	1	125.186	1.0	128.102	1.0
129.411	1	123.538	1.0	135.722	1.0
130.461	1	139.155	1.0	108.291	1.0
132.863	1	124.726	1.0	134.538	1.0
135.02	1	124.612	1.0	126.869	1.0
125.135	1	128.698	1.0	130.13	1.0
130.388	1	123.625	1.0	130.741	1.0
128.657	1	114.373	1.0	124.006	1.0
116.088	1	130.496	1.0	128.802	1.0
125.685	1	112.089	1.0	131.276	1.0
120.266	1	125.242	1.0	125.542	1.0
125.33	1	133.983	1.0	110.222	1.0
121.682	1	124.504	1.0	114.688	1.0
115.892	1	125.978	1.0	130.055	1.0
123.803	1	131.978	1.0	125.541	1.0
130.67	1	130.987	1.0	130.412	1.0
122.977	1	132.744	1.0	121.891	1.0
104.084	1	127.064	1.0	133.687	1.0
119.182	1	123.606	1.0	124.107	1.0
110.528	1	134.515	1.0	122.272	1.0
106.49	1	115.446	1.0	133.205	1.0
119.721	1	124.033	1.0	127.194	1.0
98.077	1	132.28	1.0	133.791	1.0
128.937	1	128.667	1.0	128.578	1.0
125.075	1	121.05	1.0	122.96	1.0
127.887	1	125.376	1.0	102.961	1.0
121.196	1	133.154	1.0	105.193	1.0
105.862	1	128.941	1.0	127.657	1.0
98.085	1	107.365	1.0	135.849	1.0
120.977	1	128.622	1.0	122.494	1.0
127.617	1	119.654	1.0	122.385	1.0
122.074	1	127.615	1.0	95.928	1.0
131.779	1	122.795	1.0	126.261	1.0
122.185	1	130.67	1.0	134.758	1.0
99.142	1	123.709	1.0	123.379	1.0
122.998	1	131.673	1.0	121.615	1.0
127.47	1	124.62	1.0	109.569	1.0
98.146	1	125.559	1.0	126.837	1.0
108.428	1	127.548	1.0	121.822	1.0
114.067	1	137.622	1.0	118.981	1.0
130.634	1	105.073	1.0	124.518	1.0
100.869	1	116.825	1.0	131.733	1.0
116.404	1	124.559	1.0	123.51	1.0
131.035	1	128.517	1.0	130.678	1.0
123.147	1	128.535	1.0	125.035	1.0
107.748	1	129.382	1.0	136.394	1.0
101.246	1	119.837	1.0	124.882	1.0
126.43	1	127.838	1.0	133.946	1.0
124.888	1	124.129	1.0	120.957	1.0
107.105	1	129.273	1.0	123.749	1.0
134.092	1	116.045	1.0	129.658	1.0
108.773	1	120.811	1.0	109.633	1.0
134.544	1	133.096	1.0	129.269	1.0
127.399	1	122.928	1.0	126.816	1.0
132.236	1	126.84	1.0	106.8	1.0
126.537	1	131.709	1.0	128.262	1.0
114.078	1	125.98	1.0	128.187	1.0
108.56	1	136.664	1.0	122.197	1.0
99.249	1	123.398	1.0	118.43	1.0
113.953	1	122.77	1.0	111.013	1.0
106.561	1	121.699	1.0	128.419	1.0
117.113	1	125.569	1.0	135.417	1.0
132.555	1	136.589	1.0	133.778	1.0
121.274	1	135.357	1.0	126.855	1.0
126.048	1	124.602	1.0	121.147	1.0
108.051	1	126.497	1.0	114.267	1.0
127.257	1	109.601	1.0	120.754	1.0
130.943	1	128.857	1.0	131.23	1.0
111.567	1	120.1	1.0	103.104	1.0
115.655	1	98.195	1.0	118.617	1.0
109.283	1	125.045	1.0	130.531	1.0
103.984	1	123.964	1.0	130.153	1.0
102.002	1	120.423	1.0	105.606	1.0
128.03	1	123.458	1.0	128.77	1.0
129.1	1	134.171	1.0	118.806	1.0
127.778	1	133.58	1.0	123.737	1.0
120.45	1	117.985	1.0	119.313	1.0
115.98	1	126.286	1.0	122.495	1.0
133.232	1	132.453	1.0	118.184	1.0
123.03	1	133.052	1.0	128.14	1.0
119.697	1	134.832	1.0	126.018	1.0
130.846	1	125.144	1.0	133.604	1.0
117.202	1	134.284	1.0	123.59	1.0
100.678	1	125.732	1.0	128.306	1.0
122.572	1	124.094	1.0	105.619	1.0
111.257	1	126.802	1.0	127.595	1.0
129.432	1	105.17	1.0	125.162	1.0
127.864	1	124.626	1.0	114.628	1.0
131.706	1	129.196	1.0	131.972	1.0
128.37	1	120.924	1.0	126.746	1.0
110.834	1	127.523	1.0	124.111	1.0
132.646	1	127.845	1.0	105.129	1.0
123.891	1	123.977	1.0	114.183	1.0
129.373	1	123.191	1.0	128.262	1.0
128.447	1	132.918	1.0	123.922	1.0
124.316	1	113.788	1.0	115.986	1.0
102.906	1	124.6	1.0	128.966	1.0
121.359	1	127.511	1.0	124.447	1.0
126.744	1	139.177	1.0	125.772	1.0
126.826	1	123.536	1.0	114.177	1.0
108.327	1	123.876	1.0	130.539	1.0
122.462	1	124.416	1.0	122.081	1.0
111.958	1	102.917	1.0	132.68	1.0
131.416	1	120.689	1.0	132.013	1.0
129.862	1	133.681	1.0	129.598	1.0
123.568	1	126.95	1.0	119.151	1.0
114.137	1	126.622	1.0	131.807	1.0
128.848	1	127.454	1.0	129.115	1.0
102.267	1	124.658	1.0	102.172	1.0
129.822	1	115.654	1.0	132.623	1.0
113.78	1	134.48	1.0	125.018	1.0
122.041	1	121.064	1.0	135.3	1.0
98.237	1	131.899	1.0	129.424	1.0
126.421	1	124.936	1.0	133.17	1.0
102.361	1	125.163	1.0	133.719	1.0
123.551	1	118.807	1.0	126.262	1.0
99.512	1	129.906	1.0	119.261	1.0
122.032	1	123.815	1.0	114.692	1.0
128.63	1	120.701	1.0	136.79	1.0
122.54	1	125.717	1.0	118.809	1.0
100.921	1	129.526	1.0	121.988	1.0
117.267	1	129.368	1.0	122.849	1.0
100.697	1	128.115	1.0	115.363	1.0
123.435	1	120.74	1.0	133.05	1.0
124.482	1	119.833	1.0	131.612	1.0
130.854	1	131.696	1.0	124.032	1.0
133.753	1	125.97	1.0	105.001	1.0
129.409	1	130.52	1.0	130.333	1.0
138.676	1	130.79	1.0	116.066	1.0
116.733	1	119.054	1.0	133.92	1.0
127.319	1	125.611	1.0	122.522	1.0
104.46	1	125.334	1.0	121.869	1.0
121.073	1	132.486	1.0	132.197	1.0
129.725	1	124.072	1.0	128.922	1.0
130.777	1	123.914	1.0	105.262	1.0
98.628	1	124.429	1.0	124.783	1.0
125.974	1	130.716	1.0	138.697	1.0
103.001	1	127.744	1.0	134.051	1.0
114.133	1	116.914	1.0	125.221	1.0
130.581	1	125.69	1.0	127.334	1.0
97.173	1	124.571	1.0	130.14	1.0
112.244	1	125.439	1.0	127.186	1.0
126.884	1	127.078	1.0	123.805	1.0
102.02	1	125.318	1.0	124.039	1.0
104.543	1	128.504	1.0	120.932	1.0
101.447	1	122.958	1.0	124.637	1.0
99.727	1	129.026	1.0	128.345	1.0
112.492	1	135.488	1.0	128.385	1.0
110.658	1	122.627	1.0	120.934	1.0
120.957	1	123.509	1.0	133.038	1.0
127.127	1	123.962	1.0	117.553	1.0
108.738	1	132.232	1.0	116.593	1.0
126.028	1	123.592	1.0	130.525	1.0
131.248	1	116.115	1.0	119.988	1.0
115.914	1	119.852	1.0	119.556	1.0
124.658	1	133.753	1.0	124.917	1.0
116.495	1	134.599	1.0	137.052	1.0
102.24	1	118.813	1.0	124.608	1.0
108.176	1	127.71	1.0	123.557	1.0
132.432	1	107.514	1.0	130.047	1.0
105.951	1	134.429	1.0	117.304	1.0
125.313	1	109.088	1.0	123.674	1.0
123.612	1	133.822	1.0	129.726	1.0
99.707	1	121.661	1.0	132.259	1.0
108.93	1	124.181	1.0	123.921	1.0
124.254	1	117.073	1.0	130.726	1.0
124.078	1	125.791	1.0	132.377	1.0
127.327	1	126.118	1.0	134.274	1.0
102.705	1	124.956	1.0	137.26	1.0
130.362	1	128.685	1.0	131.38	1.0
134.293	1	122.628	1.0	134.439	1.0
127.574	1	131.534	1.0	137.818	1.0
128.228	1	113.659	1.0	127.805	1.0
99.854	1	123.7	1.0	122.447	1.0
134.267	1	133.888	1.0	125.896	1.0
129.926	1	105.778	1.0	124.184	1.0
123.033	1	136.758	1.0	118.346	1.0
128.728	1	123.624	1.0	128.064	1.0
103.988	1	134.726	1.0	131.049	1.0
99.37	1	102.157	1.0	125.458	1.0
123.567	1	119.978	1.0	131.755	1.0
113.844	1	124.269	1.0	130.737	1.0
132.762	1	135.002	1.0	129.478	1.0
115.369	1	122.045	1.0	130.955	1.0
124.598	1	122.469	1.0	121.171	1.0
129.288	1	123.659	1.0	130.995	1.0
120.918	1	125.181	1.0	135.282	1.0
126.152	1	123.995	1.0	125.148	1.0
125.459	1	123.166	1.0	126.654	1.0
112.669	1	125.761	1.0	101.804	1.0
125.226	1	126.298	1.0	127.388	1.0
128.58	1	134.424	1.0	131.728	1.0
99.1	1	127.12	1.0	103.52	1.0
99.367	1	127.266	1.0	127.015	1.0
100.065	1	118.264	1.0	100.458	1.0
131.637	1	126.643	1.0	125.316	1.0
125.208	1	123.031	1.0	125.452	1.0
123.196	1	125.298	1.0	122.365	1.0
131.36	1	126.015	1.0	132.59	1.0
115.297	1	125.59	1.0	124.356	1.0
119.657	1	126.202	1.0	125.439	1.0
124.726	1	122.523	1.0	116.252	1.0
113.072	1	121.557	1.0	124.695	1.0
117.58	1	122.874	1.0	115.925	1.0
116.27	1	134.555	1.0	130.407	1.0
122.426	1	124.712	1.0	139.608	1.0
97.162	1	129.274	1.0	120.226	1.0
102.488	1	135.531	1.0	121.483	1.0
120.612	1	130.372	1.0	119.877	1.0
121.391	1	129.978	1.0	122.609	1.0
133.632	1	126.795	1.0	128.331	1.0
114.794	1	123.689	1.0	137.796	1.0
131.447	1	107.839	1.0	127.394	1.0
121.835	1	133.408	1.0	127.708	1.0
99.285	1	115.257	1.0	130.563	1.0
130.079	1	121.194	1.0	125.344	1.0
133.491	1	102.606	1.0	134.048	1.0
127.292	1	117.75	1.0	127.812	1.0
133.949	1	132.236	1.0	133.347	1.0
126.352	1	122.286	1.0	127.002	1.0
104.739	1	123.669	1.0	126.884	1.0
124.381	1	124.779	1.0	126.094	1.0
129.641	1	122.568	1.0	136.819	1.0
125.909	1	124.611	1.0	122.246	1.0
124.826	1	136.247	1.0	130.284	1.0
102.093	1	127.353	1.0	130.592	1.0
126.138	1	125.685	1.0	127.804	1.0
133.765	1	127.448	1.0	124.874	1.0
127.382	1	130.935	1.0	125.593	1.0
128.731	1	123.573	1.0	128.516	1.0
102.243	1	127.599	1.0	103.018	1.0
110.834	1	127.894	1.0	131.52	1.0
122.712	1	125.049	1.0	123.116	1.0
127.129	1	130.017	1.0	122.307	1.0
123.126	1	129.009	1.0	129.918	1.0
107.889	1	121.266	1.0	133.207	1.0
126.419	1	133.345	1.0	128.202	1.0
126.126	1	120.185	1.0	131.904	1.0
110.559	1	136.416	1.0	125.706	1.0
108.085	1	122.188	1.0	126.293	1.0
126.942	1	125.051	1.0	113.504	1.0
127.831	1	126.21	1.0	136.425	1.0
122.182	1	111.497	1.0	133.474	1.0
105.772	1	129.019	1.0	101.919	1.0
128.658	1	121.361	1.0	121.184	1.0
124.592	1	136.477	1.0	130.855	1.0
133.57	1	128.7	1.0	117.959	1.0
126.86	1	113.198	1.0	133.912	1.0
97.817	1	121.28	1.0	139.465	1.0
125.494	1	129.026	1.0	126.273	1.0
113.811	1	126.41	1.0	105.146	1.0
108.467	1	127.328	1.0	133.182	1.0
128.789	1	123.738	1.0	116.934	1.0
124.274	1	123.464	1.0	121.966	1.0
126.676	1	115.67	1.0	132.028	1.0
131.872	1	122.643	1.0	131.618	1.0
128.351	1	124.869	1.0	122.496	1.0
108.768	1	126.59	1.0	132.566	1.0
103.264	1	123.251	1.0	114.274	1.0
120.332	1	135.798	1.0	132.1	1.0
96.703	1	115.237	1.0	116.674	1.0
124.767	1	109.099	1.0	126.507	1.0
129.94	1	128.294	1.0	126.685	1.0
130.849	1	123.598	1.0	131.295	1.0
104.751	1	130.999	1.0	125.876	1.0
116.986	1	125.686	1.0	135.2	1.0
116.56	1	127.012	1.0	132.842	1.0
127.812	1	126.168	1.0	107.645	1.0
121.35	1	131.305	1.0	119.361	1.0
131.167	1	127.484	1.0	123.471	1.0
113.576	1	122.804	1.0	129.45	1.0
110.022	1	134.33	1.0	131.056	1.0
127.661	1	126.285	1.0	126.202	1.0
99.191	1	137.965	1.0	104.51	1.0
125.71	1	110.18	1.0	124.542	1.0
129.265	1	124.47	1.0	130.984	1.0
113.484	1	122.131	1.0	124.267	1.0
125.77	1	127.838	1.0	130.645	1.0
126.618	1	121.452	1.0	120.124	1.0
133.348	1	124.723	1.0	132.8	1.0
131.552	1	126.992	1.0	132.521	1.0
124.645	1	121.035	1.0	122.02	1.0
126.691	1	130.526	1.0	130.328	1.0
100.486	1	121.548	1.0	118.144	1.0
131.292	1	124.697	1.0	135.943	1.0
109.595	1	125.02	1.0	127.032	1.0
120.318	1	132.364	1.0	127.857	1.0
113.386	1	121.512	1.0	131.405	1.0
124.005	1	102.31	1.0	137.164	1.0
127.726	1	125.547	1.0	127.683	1.0
120.983	1	121.688	1.0	123.842	1.0
112.702	1	96.051	1.0	118.285	1.0
101.126	1	126.548	1.0	130.688	1.0
100.491	1	122.663	1.0	124.489	1.0
120.774	1	127.163	1.0	132.665	1.0
112.586	1	127.264	1.0	119.566	1.0
117.282	1	133.102	1.0	130.305	1.0
127.68	1	112.327	1.0	127.479	1.0
130.067	1	115.58	1.0	126.962	1.0
104.113	1	121.811	1.0	129.195	1.0
126.518	1	124.541	1.0	136.193	1.0
132.656	1	114.72	1.0	130.281	1.0
130.216	1	122.453	1.0	117.386	1.0
125.646	1	124.162	1.0	102.496	1.0
131.95	1	123.839	1.0	113.367	1.0
117.892	1	124.457	1.0	121.292	1.0
121.498	1	135.924	1.0	133.611	1.0
116.911	1	132.522	1.0	130.37	1.0
130.517	1	133.908	1.0	123.386	1.0
109.401	1	118.14	1.0	126.802	1.0
122.466	1	124.362	1.0	122.757	1.0
98.828	1	128.505	1.0	117.544	1.0
123.876	1	104.744	1.0	116.744	1.0
110.05	1	131.013	1.0	127.74	1.0
103.923	1	101.149	1.0	132.039	1.0
119.334	1	124.65	1.0	121.906	1.0
119.463	1	121.501	1.0	128.523	1.0
123.06	1	131.531	1.0	133.062	1.0
106.027	1	129.111	1.0	116.683	1.0
126.915	1	113.423	1.0	132.566	1.0
101.913	1	125.753	1.0	123.55	1.0
131.725	1	115.83	1.0	122.302	1.0
123.042	1	125.69	1.0	127.682	1.0
124.757	1	131.929	1.0	111.646	1.0
125.593	1	132.876	1.0	133.198	1.0
128.995	1	124.426	1.0	128.378	1.0
107.37	1	124.615	1.0	129.942	1.0
111.211	1	127.228	1.0	123.52	1.0
100.37	1	130.2	1.0	135.782	1.0
132.457	1	128.956	1.0	125.58	1.0
120.568	1	131.22	1.0	123.09	1.0
123.043	1	108.818	1.0	119.149	1.0
101.669	1	139.181	1.0	116.892	1.0
125.605	1	132.787	1.0	124.573	1.0
133.205	1	124.083	1.0	127.416	1.0
133.487	1	127.264	1.0	103.297	1.0
125.542	1	131.36	1.0	127.688	1.0
116.403	1	116.559	1.0	115.176	1.0
129.634	1	120.68	1.0	125.606	1.0
100.892	1	131.065	1.0	129.676	1.0
124.8	1	131.778	1.0	131.885	1.0
109.673	1	115.341	1.0	129.389	1.0
132.934	1	126.015	1.0	116.273	1.0
130.226	1	124.43	1.0	118.862	1.0
128.921	1	126.874	1.0	122.049	1.0
100.394	1	131.743	1.0	134.115	1.0
125.59	1	117.925	1.0	116.182	1.0
100.986	1	119.426	1.0	126.791	1.0
121.062	1	133.688	1.0	113.574	1.0
120.169	1	101.193	1.0	124.303	1.0
141.652	1	127.472	1.0	126.464	1.0
113.543	1	107.293	1.0	128.41	1.0
120.481	1	123.742	1.0	132.084	1.0
125.7	1	104.252	1.0	118.55	1.0
124.989	1	124.004	1.0	126.011	1.0
131.555	1	118.277	1.0	130.916	1.0
122.286	1	127.326	1.0	133.696	1.0
128.274	1	133.115	1.0	133.079	1.0
120.834	1	122.238	1.0	135.65	1.0
128.464	1	136.266	1.0	126.793	1.0
129.24	1	133.781	1.0	123.562	1.0
103.342	1	122.528	1.0	133.531	1.0
100.253	1	121.093	1.0	106.677	1.0
101.682	1	127.172	1.0	123.827	1.0
105.104	1	119.974	1.0	126.333	1.0
106.786	1	121.93	1.0	120.998	1.0
107.108	1	124.91	1.0	123.104	1.0
129.468	1	132.413	1.0	114.66	1.0
123.034	1	125.27	1.0	132.673	1.0
134.488	1	116.72	1.0	119.929	1.0
126.873	1	108.022	1.0	114.286	1.0
101.649	1	127.702	1.0	122.417	1.0
123.053	1	124.564	1.0	134.766	1.0
100.977	1	122.327	1.0	114.838	1.0
126.874	1	125.649	1.0	124.309	1.0
128.935	1	123.622	1.0	129.023	1.0
107.282	1	121.794	1.0	131.87	1.0
101.838	1	124.205	1.0	101.11	1.0
140.176	1	113.901	1.0	136.339	1.0
130.586	1	122.92	1.0	118.515	1.0
135.391	1	126.897	1.0	122.896	1.0
122.708	1	127.355	1.0	103.512	1.0
125.571	1	131.621	1.0	133.084	1.0
126.425	1	132.629	1.0	128.146	1.0
127.056	1	137.155	1.0	109.438	1.0
121.555	1	119.634	1.0	113.94	1.0
124.191	1	127.033	1.0	126.272	1.0
107.216	1	118.386	1.0	120.587	1.0
120.424	1	122.93	1.0	111.189	1.0
124.214	1	124.651	1.0	120.232	1.0
100.092	1	131.967	1.0	104.491	1.0
128.498	1	117.439	1.0	134.364	1.0
125.754	1	124.89	1.0	131.339	1.0
126.912	1	122.527	1.0	122.197	1.0
113.839	1	131.872	1.0	107.369	1.0
131.686	1	124.996	1.0	125.235	1.0
102.468	1	132.772	1.0	134.332	1.0
124.056	1	106.743	1.0	121.161	1.0
124.469	1	128.779	1.0	134.91	1.0
100.423	1	117.326	1.0	127.117	1.0
128.453	1	125.648	1.0	132.197	1.0
97.417	1	132.755	1.0	129.989	1.0
126.622	1	124.355	1.0	132.637	1.0
110.41	1	127.073	1.0	133.093	1.0
100.323	1	120.36	1.0	127.816	1.0
134.616	1	123.788	1.0	120.096	1.0
128.334	1	125.72	1.0	102.746	1.0
131.176	1	134.353	1.0	120.761	1.0
111.948	1	123.148	1.0	128.424	1.0
128.902	1	121.758	1.0	118.721	1.0
133.659	1	129.258	1.0	110.658	1.0
98.801	1	125.252	1.0	126.899	1.0
125.172	1	128.803	1.0	122.261	1.0
124.69	1	126.761	1.0	112.041	1.0
110.693	1	132.643	1.0	120.31	1.0
129.361	1	129.662	1.0	128.139	1.0
100.233	1	135.232	1.0	122.51	1.0
129.332	1	126.669	1.0	130.368	1.0
126.195	1	132.412	1.0	136.023	1.0
130.87	1	134.587	1.0	125.179	1.0
127.875	1	121.123	1.0	122.442	1.0
121.809	1	137.001	1.0	123.979	1.0
132.73	1	124.564	1.0	121.468	1.0
123.434	1	125.448	1.0	120.448	1.0
124.068	1	123.22	1.0	113.595	1.0
131.525	1	124.742	1.0	127.535	1.0
130.354	1	135.103	1.0	97.77	1.0
118.742	1	125.448	1.0	99.446	1.0
119.13	1	125.226	1.0	132.961	1.0
108.841	1	139.838	1.0	99.974	1.0
129.724	1	128.846	1.0	106.036	1.0
120.997	1	124.378	1.0	123.047	1.0
124.9	1	126.072	1.0	125.743	1.0
126.437	1	123.66	1.0	125.302	1.0
125.097	1	124.149	1.0	129.616	1.0
132.206	1	127.626	1.0	121.08	1.0
132.447	1	130.479	1.0	117.837	1.0
120.625	1	127.712	1.0	129.483	1.0
109.793	1	133.357	1.0	132.967	1.0
107.002	1	118.298	1.0	115.932	1.0
123.084	1	135.123	1.0	126.024	1.0
126.827	1	124.968	1.0	126.507	1.0
100.171	1	123.85	1.0	122.689	1.0
126.226	1	112.816	1.0	131.8	1.0
103.208	1	122.487	1.0	113.395	1.0
132.552	1	123.095	1.0	132.084	1.0
124.841	1	102.486	1.0	121.359	1.0
134.998	1	133.302	1.0	131.636	1.0
132.417	1	123.658	1.0	135.672	1.0
131.682	1	124.471	1.0	134.178	1.0
137.552	1	126.761	1.0	126.293	1.0
129.319	1	124.241	1.0	132.419	1.0
107.527	1	130.527	1.0	114.558	1.0
122.14	1	131.643	1.0	130.899	1.0
132.279	1	132.657	1.0	139.203	1.0
127.232	1	121.1	1.0	122.046	1.0
131.572	1	123.638	1.0	129.476	1.0
110.97	1	133.811	1.0	118.858	1.0
119.019	1	102.694	1.0	123.713	1.0
131.692	1	125.119	1.0	134.52	1.0
129.432	1	131.059	1.0	125.167	1.0
124.234	1	122.289	1.0	120.746	1.0
113.926	1	130.405	1.0	122.752	1.0
123.689	1	122.453	1.0	126.924	1.0
127.039	1	131.841	1.0	133.219	1.0
133.693	1	127.367	1.0	131.521	1.0
108.617	1	123.508	1.0	123.116	1.0
127.86	1	121.273	1.0	122.772	1.0
120.15	1	129.9	1.0	131.941	1.0
109.086	1	132.834	1.0	124.841	1.0
112.27	1	122.19	1.0	132.235	1.0
126.86	1	102.757	1.0	132.016	1.0
116.994	1	122.661	1.0	128.267	1.0
117.968	1	126.185	1.0	116.528	1.0
128.362	1	128.673	1.0	118.476	1.0
126.287	1	102.623	1.0	112.661	1.0
123.223	1	121.408	1.0	128.26	1.0
128.872	1	128.56	1.0	122.348	1.0
123.046	1	123.622	1.0	123.435	1.0
127.727	1	112.909	1.0	119.836	1.0
132.842	1	129.069	1.0	125.925	1.0
130.075	1	125.054	1.0	124.692	1.0
128.205	1	116.774	1.0	124.372	1.0
130.312	1	122.97	1.0	131.005	1.0
106.347	1	112.876	1.0	138.15	1.0
124.02	1	121.707	1.0	124.969	1.0
126.615	1	131.159	1.0	131.485	1.0
127.108	1	97.343	1.0	127.008	1.0
120.938	1	123.144	1.0	116.748	1.0
128.326	1	126.61	1.0	106.561	1.0
123.709	1	128.111	1.0	130.808	1.0
99.21	1	126.052	1.0	108.704	1.0
128.501	1	130.142	1.0	108.943	1.0
120.541	1	120.498	1.0	126.615	1.0
127.639	1	124.141	1.0	113.695	1.0
96.092	1	124.639	1.0	115.729	1.0
126.169	1	133.865	1.0	117.077	1.0
121.026	1	133.126	1.0	123.3	1.0
134.682	1	122.505	1.0	128.981	1.0
125.71	1	133.426	1.0	121.401	1.0
120.974	1	129.212	1.0	132.572	1.0
125.078	1	127.072	1.0	113.876	1.0
122.092	1	126.876	1.0	108.827	1.0
106.32	1	122.46	1.0	113.476	1.0
102.16	1	129.108	1.0	122.066	1.0
103.885	1	126.567	1.0	122.284	1.0
95.639	1	136.812	1.0	132.917	1.0
113.577	1	126.566	1.0	122.555	1.0
100.921	1	123.165	1.0	122.769	1.0
115.285	1	128.512	1.0	122.601	1.0
127.554	1	103.6	1.0	104.81	1.0
119.894	1	129.204	1.0	125.779	1.0
129.543	1	118.904	1.0	122.202	1.0
125.369	1	127.338	1.0	109.601	1.0
103.782	1	128.264	1.0	101.713	1.0
108.489	1	121.823	1.0	128.309	1.0
129.953	1	125.026	1.0	116.439	1.0
100.436	1	106.154	1.0	110.56	1.0
121.313	1	134.087	1.0	126.13	1.0
125.98	1	119.727	1.0	130.703	1.0
134.179	1	136.453	1.0	110.08	1.0
125.173	1	122.352	1.0	125.268	1.0
118.556	1	115.752	1.0	131.448	1.0
99.07	1	127.832	1.0	124.104	1.0
127.05	1	119.967	1.0	131.772	1.0
130.835	1	123.377	1.0	125.866	1.0
132.973	1	122.898	1.0	133.078	1.0
126.604	1	120.312	1.0	103.032	1.0
130.25	1	124.39	1.0	126.13	1.0
104.178	1	123.381	1.0	127.728	1.0
125.842	1	136.902	1.0	128.672	1.0
123.46	1	135.987	1.0	132.114	1.0
102.567	1	127.273	1.0	130.445	1.0
101.241	1	104.025	1.0	131.247	1.0
98.654	1	134.25	1.0	133.921	1.0
131.618	1	129.908	1.0	127.42	1.0
122.593	1	134.993	1.0	123.794	1.0
122.604	1	131.901	1.0	118.232	1.0
106.875	1	121.119	1.0	126.419	1.0
134.59	1	125.291	1.0	111.379	1.0
106.634	1	130.74	1.0	117.607	1.0
116.986	1	131.267	1.0	114.344	1.0
123.054	1	122.327	1.0	107.211	1.0
125.444	1	123.146	1.0	127.831	1.0
101.498	1	127.611	1.0	133.025	1.0
132.387	1	127.073	1.0	122.308	1.0
125.428	1	110.943	1.0	119.671	1.0
133.854	1	125.035	1.0	108.454	1.0
130.881	1	121.856	1.0	120.969	1.0
128.562	1	128.604	1.0	125.79	1.0
121.872	1	122.709	1.0	131.123	1.0
128.554	1	122.173	1.0	126.345	1.0
99.59	1	127.37	1.0	126.533	1.0
127.997	1	134.724	1.0	129.021	1.0
123.067	1	131.79	1.0	116.152	1.0
128.755	1	125.776	1.0	123.521	1.0
103.578	1	129.323	1.0	103.596	1.0
122.316	1	126.594	1.0	129.253	1.0
125.162	1	129.619	1.0	129.889	1.0
125.174	1	128.645	1.0	110.105	1.0
107.388	1	128.603	1.0	133.057	1.0
98.163	1	126.314	1.0	102.533	1.0
127.532	1	134.237	1.0	130.753	1.0
99.437	1	127.446	1.0	103.898	1.0
114.845	1	132.229	1.0	127.224	1.0
130.471	1	132.401	1.0	123.155	1.0
127.452	1	130.108	1.0	116.28	1.0
131.318	1	121.415	1.0	135.539	1.0
127.202	1	106.622	1.0	128.818	1.0
113.598	1	114.865	1.0	133.896	1.0
98.52	1	103.057	1.0	121.694	1.0
99.697	1	124.789	1.0	133.035	1.0
104.679	1	127.23	1.0	130.079	1.0
133.656	1	125.104	1.0	127.041	1.0
131.296	1	119.764	1.0	125.224	1.0
125.811	1	134.086	1.0	122.877	1.0
102.486	1	109.269	1.0	128.872	1.0
133.975	1	123.792	1.0	128.847	1.0
127.122	1	128.562	1.0	126.392	1.0
126.432	1	134.388	1.0	132.947	1.0
125.862	1	126.024	1.0	124.125	1.0
116.156	1	123.742	1.0	129.878	1.0
130.478	1	134.728	1.0	128.493	1.0
125.398	1	125.565	1.0	127.84	1.0
118.021	1	132.264	1.0	123.285	1.0
121.548	1	126.496	1.0	117.951	1.0
132.178	1	126.0	1.0	125.216	1.0
128.473	1	136.166	1.0	133.022	1.0
101.511	1	125.038	1.0	127.138	1.0
100.603	1	125.836	1.0	103.64	1.0
126.938	1	114.73	1.0	120.419	1.0
125.113	1	123.945	1.0	118.068	1.0
112.97	1	123.193	1.0	130.051	1.0
125.383	1	133.602	1.0	128.89	1.0
124.494	1	113.44	1.0	126.707	1.0
97.498	1	124.742	1.0	120.224	1.0
124.165	1	125.269	1.0	129.368	1.0
100.407	1	131.302	1.0	133.262	1.0
124.829	1	142.948	1.0	129.87	1.0
133.189	1	127.417	1.0	121.052	1.0
123.129	1	131.276	1.0	129.623	1.0
123.645	1	126.857	1.0	132.776	1.0
130.053	1	109.412	1.0	109.758	1.0
129.923	1	122.329	1.0	127.974	1.0
100.999	1	125.387	1.0	126.993	1.0
113.817	1	131.873	1.0	126.91	1.0
129.901	1	123.157	1.0	128.863	1.0
126.592	1	134.749	1.0	128.484	1.0
119.376	1	126.223	1.0	132.364	1.0
116.269	1	113.223	1.0	124.522	1.0
121.862	1	134.22	1.0	128.563	1.0
101.33	1	134.099	1.0	128.25	1.0
129.73	1	119.852	1.0	104.577	1.0
125.878	1	131.419	1.0	125.985	1.0
129.177	1	122.735	1.0	130.078	1.0
124.91	1	126.849	1.0	130.129	1.0
131.65	1	121.956	1.0	122.344	1.0
121.659	1	122.254	1.0	127.599	1.0
120.628	1	123.67	1.0	129.773	1.0
115.455	1	119.166	1.0	130.138	1.0
136.392	1	122.148	1.0	117.983	1.0
109.675	1	130.687	1.0	121.936	1.0
124.581	1	135.346	1.0	123.794	1.0
122.964	1	134.449	1.0	123.747	1.0
134.826	1	124.907	1.0	110.332	1.0
123.099	1	123.665	1.0	110.168	1.0
124.408	1	126.292	1.0	129.76	1.0
128.645	1	136.028	1.0	130.285	1.0
126.541	1	131.213	1.0	107.002	1.0
129.181	1	132.948	1.0	121.092	1.0
126.835	1	133.765	1.0	123.467	1.0
120.722	1	112.506	1.0	121.927	1.0
125.102	1	122.505	1.0	126.477	1.0
123.712	1	122.792	1.0	129.658	1.0
124.82	1	133.076	1.0	133.265	1.0
100.44	1	126.049	1.0	126.678	1.0
123.588	1	117.944	1.0	123.096	1.0
131.22	1	119.252	1.0	127.785	1.0
127.284	1	126.482	1.0	131.64	1.0
117.461	1	126.27	1.0	124.306	1.0
112.048	1	134.072	1.0	121.086	1.0
122.386	1	123.294	1.0	135.109	1.0
123.967	1	126.449	1.0	126.46	1.0
124.292	1	127.011	1.0	128.214	1.0
132.214	1	127.036	1.0	126.471	1.0
130.931	1	129.78	1.0	122.585	1.0
124.534	1	121.7	1.0	130.68	1.0
129.59	1	133.186	1.0	131.445	1.0
113.674	1	124.623	1.0	121.246	1.0
123.792	1	122.338	1.0	110.311	1.0
132.092	1	126.215	1.0	119.717	1.0
121.18	1	129.847	1.0	128.446	1.0
98.265	1	122.227	1.0	126.71	1.0
100.91	1	126.076	1.0	125.408	1.0
115.707	1	102.034	1.0	101.474	1.0
121.669	1	134.713	1.0	134.02	1.0
102.48	1	128.605	1.0	124.143	1.0
135.479	1	124.311	1.0	128.995	1.0
124.866	1	135.039	1.0	131.548	1.0
98.706	1	133.448	1.0	107.853	1.0
132.77	1	131.877	1.0	129.644	1.0
125.362	1	113.09	1.0	122.893	1.0
128.375	1	118.982	1.0	126.546	1.0
130.652	1	101.134	1.0	130.08	1.0
110.369	1	110.863	1.0	132.93	1.0
130.771	1	122.573	1.0	103.062	1.0
132.614	1	126.945	1.0	121.618	1.0
98.069	1	134.883	1.0	130.448	1.0
126.388	1	122.916	1.0	102.701	1.0
129.195	1	122.426	1.0	124.059	1.0
127.539	1	127.014	1.0	105.232	1.0
129.431	1	130.19	1.0	129.783	1.0
100.761	1	134.906	1.0	104.396	1.0
126.51	1	124.265	1.0	104.31	1.0
129.531	1	136.968	1.0	102.511	1.0
126.959	1	119.322	1.0	126.871	1.0
114.258	1	131.131	1.0	129.382	1.0
104.623	1	134.613	1.0	125.468	1.0
123.601	1	122.523	1.0	115.524	1.0
123.519	1	111.248	1.0	131.44	1.0
127.155	1	133.615	1.0	130.063	1.0
124.62	1	122.108	1.0	121.904	1.0
131.367	1	125.907	1.0	132.83	1.0
126.189	1	129.206	1.0	134.467	1.0
115.51	1	106.783	1.0	119.862	1.0
125.713	1	127.828	1.0	129.74	1.0
125.911	1	124.739	1.0	120.258	1.0
118.648	1	117.655	1.0	132.065	1.0
128.155	1	101.02	1.0	108.388	1.0
105.845	1	123.976	1.0	121.19	1.0
116.217	1	127.897	1.0	124.57	1.0
118.587	1	126.254	1.0	123.569	1.0
126.092	1	124.466	1.0	123.152	1.0
108.484	1	128.099	1.0	130.143	1.0
106.304	1	124.28	1.0	121.956	1.0
107.328	1	105.805	1.0	100.262	1.0
128.473	1	129.998	1.0	116.122	1.0
117.225	1	122.234	1.0	132.929	1.0
136.272	1	130.2	1.0	122.113	1.0
109.602	1	131.897	1.0	107.423	1.0
128.07	1	126.962	1.0	124.04	1.0
107.473	1	109.733	1.0	104.042	1.0
115.804	1	101.469	1.0	126.379	1.0
125.305	1	125.905	1.0	118.427	1.0
115.332	1	132.633	1.0	125.025	1.0
119.344	1	133.479	1.0	130.817	1.0
124.28	1	124.706	1.0	120.603	1.0
125.836	1	125.035	1.0	124.811	1.0
127.508	1	127.287	1.0	131.029	1.0
132.26	1	102.064	1.0	123.114	1.0
124.296	1	115.127	1.0	101.864	1.0
121.997	1	124.912	1.0	120.002	1.0
104.89	1	121.38	1.0	127.651	1.0
121.991	1	121.446	1.0	125.088	1.0
130.957	1	122.191	1.0	125.514	1.0
105.457	1	124.785	1.0	104.059	1.0
117.171	1	129.032	1.0	132.286	1.0
111.372	1	129.588	1.0	112.586	1.0
133.344	1	128.419	1.0	128.608	1.0
128.236	1	122.911	1.0	124.304	1.0
127.532	1	133.093	1.0	139.278	1.0
131.841	1	100.601	1.0	101.77	1.0
127.538	1	125.298	1.0	125.599	1.0
123.982	1	100.306	1.0	108.278	1.0
117.89	1	125.643	1.0	115.778	1.0
132.544	1	101.151	1.0	125.397	1.0
95.97	1	126.747	1.0	128.834	1.0
128.209	1	127.943	1.0	101.23	1.0
134.982	1	125.366	1.0	124.389	1.0
131.769	1	131.417	1.0	128.48	1.0
130.002	1	127.33	1.0	132.899	1.0
129.628	1	123.488	1.0	110.869	1.0
123.796	1	124.469	1.0	126.088	1.0
131.854	1	127.662	1.0	125.233	1.0
131.766	1	135.604	1.0	105.466	1.0
130.508	1	123.415	1.0	129.937	1.0
129.518	1	126.645	1.0	134.184	1.0
130.664	1	104.316	1.0	135.476	1.0
113.952	1	123.685	1.0	122.48	1.0
124.534	1	125.234	1.0	134.058	1.0
124.353	1	129.461	1.0	103.021	1.0
119.736	1	131.296	1.0	111.248	1.0
108.41	1	118.272	1.0	115.196	1.0
107.566	1	125.857	1.0	119.549	1.0
117.054	1	134.953	1.0	130.264	1.0
125.767	1	109.264	1.0	108.926	1.0
126.541	1	128.107	1.0	105.536	1.0
125.793	1	126.85	1.0	132.397	1.0
101.145	1	129.916	1.0	125.639	1.0
118.814	1	126.72	1.0	116.69	1.0
118.846	1	130.526	1.0	119.936	1.0
124.476	1	127.951	1.0	123.348	1.0
125.967	1	135.479	1.0	125.92	1.0
101.976	1	133.139	1.0	133.12	1.0
126.827	1	136.655	1.0	114.781	1.0
131.621	1	131.178	1.0	123.903	1.0
128.214	1	120.64	1.0	133.369	1.0
107.247	1	130.297	1.0	123.453	1.0
131.11	1	129.259	1.0	121.058	1.0
127.388	1	125.249	1.0	126.393	1.0
122.764	1	108.346	1.0	133.34	1.0
116.15	1	131.981	1.0	112.655	1.0
107.411	1	130.107	1.0	124.994	1.0
122.161	1	139.694	1.0	136.636	1.0
106.31	1	122.797	1.0	104.471	1.0
129.06	1	123.344	1.0	128.887	1.0
128.65	1	135.911	1.0	123.068	1.0
107.477	1	122.476	1.0	131.757	1.0
132.92	1	123.657	1.0	115.913	1.0
101.525	1	127.082	1.0	111.892	1.0
114.086	1	125.768	1.0	129.393	1.0
123.416	1	132.893	1.0	132.496	1.0
131.637	1	135.796	1.0	130.4	1.0
122.093	1	123.213	1.0	135.365	1.0
105.432	1	121.357	1.0	131.162	1.0
129.616	1	138.382	1.0	133.187	1.0
127.105	1	125.026	1.0	120.378	1.0
128.011	1	120.692	1.0	127.806	1.0
124.004	1	124.626	1.0	117.769	1.0
108.14	1	121.717	1.0	102.85	1.0
103.824	1	136.854	1.0	123.592	1.0
127.136	1	121.112	1.0	126.762	1.0
115.375	1	125.585	1.0	124.382	1.0
99.953	1	123.028	1.0	122.89	1.0
118.71	1	125.84	1.0	126.059	1.0
129.887	1	126.312	1.0	125.628	1.0
120.01	1	123.52	1.0	104.502	1.0
110.67	1	131.567	1.0	133.878	1.0
103.571	1	124.636	1.0	125.47	1.0
125.909	1	117.693	1.0	126.682	1.0
133.233	1	104.377	1.0	130.428	1.0
131.728	1	122.448	1.0	127.692	1.0
114.935	1	119.276	1.0	109.326	1.0
128.022	1	130.236	1.0	123.728	1.0
108.119	1	129.242	1.0	135.351	1.0
108.836	1	130.706	1.0	131.852	1.0
127.147	1	127.775	1.0	125.02	1.0
112.91	1	130.255	1.0	121.757	1.0
104.702	1	135.274	1.0	131.976	1.0
108.148	1	133.901	1.0	130.569	1.0
124.572	1	133.626	1.0	118.506	1.0
124.401	1	122.155	1.0	129.294	1.0
130.28	1	124.269	1.0	115.425	1.0
106.616	1	109.458	1.0	125.762	1.0
128.695	1	132.162	1.0	121.434	1.0
133.186	1	125.737	1.0	121.785	1.0
107.462	1	132.016	1.0	136.599	1.0
130.733	1	122.017	1.0	130.005	1.0
126.433	1	130.762	1.0	134.384	1.0
104.435	1	117.817	1.0	129.564	1.0
128.961	1	128.092	1.0	109.476	1.0
133.892	1	129.639	1.0	122.333	1.0
131.822	1	127.943	1.0	130.422	1.0
124.386	1	124.63	1.0	124.576	1.0
125.04	1	131.48	1.0	127.815	1.0
114.748	1	128.832	1.0	126.562	1.0
123.244	1	126.175	1.0	127.391	1.0
98.118	1	131.884	1.0	127.777	1.0
128.978	1	101.531	1.0	126.222	1.0
125.37	1	126.704	1.0	131.182	1.0
100.004	1	125.317	1.0	127.832	1.0
129.8	1	131.482	1.0	125.744	1.0
114.251	1	112.936	1.0	131.223	1.0
123.408	1	122.579	1.0	120.624	1.0
116.939	1	128.889	1.0	129.185	1.0
101.795	1	125.473	1.0	104.442	1.0
115.852	1	126.742	1.0	133.701	1.0
122.944	1	133.091	1.0	130.766	1.0
128.715	1	130.851	1.0	122.495	1.0
101.424	1	121.031	1.0	122.108	1.0
130.376	1	126.289	1.0	117.727	1.0
99.721	1	133.251	1.0	105.106	1.0
126.024	1	120.975	1.0	121.841	1.0
101.083	1	122.078	1.0	106.986	1.0
121.349	1	121.704	1.0	126.419	1.0
99.483	1	123.615	1.0	128.058	1.0
129.072	1	124.704	1.0	120.303	1.0
131.319	1	125.168	1.0	125.049	1.0
126.448	1	122.474	1.0	121.339	1.0
134.068	1	125.044	1.0	125.248	1.0
123.17	1	122.794	1.0	132.996	1.0
121.063	1	116.385	1.0	120.518	1.0
130.616	1	132.832	1.0	123.416	1.0
99.887	1	131.243	1.0	131.016	1.0
128.077	1	114.514	1.0	127.314	1.0
124.886	1	135.206	1.0	129.863	1.0
123.281	1	127.189	1.0	109.125	1.0
128.984	1	135.504	1.0	110.72	1.0
127.724	1	130.786	1.0	130.518	1.0
124.592	1	103.978	1.0	107.402	1.0
130.736	1	125.344	1.0	133.034	1.0
99.316	1	110.479	1.0	130.636	1.0
126.575	1	124.358	1.0	131.059	1.0
101.189	1	125.476	1.0	122.97	1.0
125.708	1	132.63	1.0	122.927	1.0
122.782	1	105.961	1.0	124.604	1.0
123.928	1	132.192	1.0	124.223	1.0
132.452	1	134.245	1.0	126.24	1.0
131.604	1	124.356	1.0	126.332	1.0
113.502	1	123.863	1.0	130.726	1.0
127.718	1	127.3	1.0	112.809	1.0
104.344	1	109.201	1.0	125.56	1.0
128.696	1	133.113	1.0	127.588	1.0
108.201	1	109.224	1.0	123.757	1.0
125.864	1	126.562	1.0	124.349	1.0
129.533	1	101.781	1.0	122.663	1.0
115.255	1	125.125	1.0	123.436	1.0
123.566	1	127.336	1.0	126.572	1.0
132.061	1	124.952	1.0	130.281	1.0
101.779	1	121.773	1.0	131.177	1.0
125.725	1	129.394	1.0	97.853	1.0
103.052	1	120.914	1.0	122.607	1.0
128.806	1	127.826	1.0	135.057	1.0
113.822	1	137.009	1.0	134.291	1.0
131.243	1	131.348	1.0	118.737	1.0
102.338	1	124.373	1.0	120.933	1.0
124.975	1	133.796	1.0	121.104	1.0
115.525	1	135.582	1.0	134.779	1.0
126.82	1	120.974	1.0	120.159	1.0
102.103	1	136.1	1.0	136.842	1.0
129.086	1	125.706	1.0	127.473	1.0
103.775	1	107.047	1.0	127.176	1.0
130.844	1	134.254	1.0	135.372	1.0
111.096	1	113.968	1.0	132.198	1.0
124.471	1	124.038	1.0	131.574	1.0
127.146	1	121.123	1.0	127.402	1.0
126.407	1	112.771	1.0	126.001	1.0
117.702	1	102.438	1.0	128.642	1.0
119.153	1	130.875	1.0	106.893	1.0
109.216	1	111.742	1.0	127.813	1.0
112.495	1	133.436	1.0	129.36	1.0
132.064	1	112.224	1.0	110.662	1.0
125.44	1	120.301	1.0	107.562	1.0
103.424	1	117.753	1.0	106.259	1.0
105.985	1	136.66	1.0	109.658	1.0
125.815	1	107.852	1.0	132.812	1.0
129.837	1	126.73	1.0	130.47	1.0
127.694	1	133.276	1.0	129.978	1.0
109.382	1	121.816	1.0	128.7	1.0
109.466	1	118.341	1.0	116.976	1.0
125.502	1	127.655	1.0	118.614	1.0
112.919	1	127.296	1.0	116.16	1.0
130.246	1	122.485	1.0	122.66	1.0
113.951	1	131.384	1.0	124.858	1.0
100.137	1	104.468	1.0	126.073	1.0
123.144	1	113.56	1.0	139.023	1.0
129.637	1	119.694	1.0	118.216	1.0
130.282	1	104.846	1.0	137.177	1.0
102.661	1	129.803	1.0	119.446	1.0
123.503	1	138.097	1.0	123.199	1.0
105.686	1	134.307	1.0	127.806	1.0
98.906	1	130.358	1.0	124.042	1.0
131.222	1	133.853	1.0	126.508	1.0
128.496	1	133.104	1.0	118.989	1.0
126.525	1	124.985	1.0	131.849	1.0
118.547	1	134.628	1.0	129.638	1.0
104.693	1	123.322	1.0	105.486	1.0
122.936	1	125.274	1.0	126.208	1.0
125.186	1	120.643	1.0	130.183	1.0
124.85	1	123.476	1.0	103.244	1.0
105.977	1	133.125	1.0	129.308	1.0
104.134	1	121.581	1.0	122.951	1.0
122.993	1	135.036	1.0	124.575	1.0
123.586	1	124.809	1.0	130.072	1.0
102.74	1	101.481	1.0	106.988	1.0
128.04	1	120.853	1.0	130.616	1.0
114.169	1	133.666	1.0	108.542	1.0
123.265	1	125.406	1.0	128.342	1.0
130.271	1	122.585	1.0	125.611	1.0
126.658	1	129.489	1.0	128.065	1.0
111.948	1	117.583	1.0	131.091	1.0
115.424	1	129.58	1.0	101.52	1.0
120.712	1	124.35	1.0	132.635	1.0
131.186	1	127.188	1.0	131.972	1.0
130.548	1	126.345	1.0	122.234	1.0
99.237	1	122.4	1.0	133.76	1.0
112.392	1	122.402	1.0	123.824	1.0
115.804	1	127.742	1.0	137.321	1.0
132.85	1	135.859	1.0	119.733	1.0
121.011	1	134.79	1.0	106.634	1.0
133.923	1	120.014	1.0	133.582	1.0
131.872	1	122.976	1.0	121.683	1.0
110.602	1	121.736	1.0	118.931	1.0
115.259	1	122.452	1.0	132.219	1.0
125.711	1	130.189	1.0	128.834	1.0
122.462	1	125.791	1.0	113.808	1.0
104.741	1	123.41	1.0	125.562	1.0
116.978	1	128.704	1.0	134.802	1.0
120.429	1	101.251	1.0	133.17	1.0
130.281	1	114.019	1.0	134.205	1.0
125.463	1	124.933	1.0	128.414	1.0
99.38	1	109.573	1.0	120.774	1.0
128.919	1	122.434	1.0	101.688	1.0
104.628	1	121.327	1.0	129.619	1.0
109.118	1	137.91	1.0	132.916	1.0
112.734	1	124.116	1.0	128.361	1.0
124.63	1	127.762	1.0	127.815	1.0
137.706	1	122.066	1.0	131.647	1.0
129.782	1	117.708	1.0	101.585	1.0
128.386	1	134.649	1.0	126.652	1.0
125.331	1	128.925	1.0	128.693	1.0
133.229	1	122.575	1.0	133.864	1.0
124.711	1	112.218	1.0	122.25	1.0
101.53	1	123.13	1.0	108.704	1.0
128.559	1	124.592	1.0	124.62	1.0
122.296	1	134.406	1.0	128.33	1.0
103.37	1	127.256	1.0	126.674	1.0
125.974	1	123.291	1.0	139.715	1.0
130.583	1	131.731	1.0	123.186	1.0
103.228	1	124.391	1.0	134.192	1.0
118.807	1	114.464	1.0	130.16	1.0
111.273	1	122.854	1.0	128.023	1.0
127.216	1	118.009	1.0	128.652	1.0
131.036	1	139.495	1.0	125.027	1.0
104.804	1	124.909	1.0	115.904	1.0
104.268	1	116.268	1.0	104.411	1.0
130.652	1	128.804	1.0	131.5	1.0
128.447	1	118.543	1.0	131.392	1.0
98.838	1	131.125	1.0	116.459	1.0
127.83	1	137.794	1.0	130.909	1.0
120.011	1	126.319	1.0	121.755	1.0
98.613	1	129.64	1.0	124.706	1.0
123.754	1	130.208	1.0	122.729	1.0
127.788	1	122.666	1.0	130.179	1.0
114.226	1	130.195	1.0	133.864	1.0
130.874	1	129.731	1.0	108.989	1.0
127.14	1	124.496	1.0	138.649	1.0
100.973	1	122.577	1.0	116.642	1.0
123.548	1	125.318	1.0	127.468	1.0
101.878	1	125.131	1.0	124.834	1.0
113.524	1	103.683	1.0	132.554	1.0
114.072	1	131.256	1.0	128.454	1.0
135.42	1	125.928	1.0	121.706	1.0
129.701	1	127.272	1.0	134.344	1.0
127.843	1	124.3	1.0	129.092	1.0
132.071	1	129.569	1.0	127.657	1.0
126.616	1	134.989	1.0	130.182	1.0
124.045	1	119.188	1.0	125.648	1.0
130.966	1	124.124	1.0	130.83	1.0
130.199	1	124.045	1.0	126.39	1.0
126.374	1	121.477	1.0	119.916	1.0
124.446	1	128.307	1.0	123.395	1.0
126.373	1	132.467	1.0	128.19	1.0
126.329	1	124.528	1.0	122.688	1.0
129.154	1	134.857	1.0	138.57	1.0
129.671	1	125.423	1.0	124.191	1.0
99.349	1	115.173	1.0	110.119	1.0
117.048	1	129.234	1.0	129.827	1.0
114.161	1	137.622	1.0	104.64	1.0
116.53	1	123.54	1.0	101.286	1.0
129.12	1	120.82	1.0	132.113	1.0
110.126	1	136.085	1.0	130.895	1.0
119.894	1	131.598	1.0	129.289	1.0
131.739	1	120.238	1.0	100.03	1.0
121.781	1	126.21	1.0	119.444	1.0
104.123	1	122.351	1.0	128.322	1.0
132.874	1	126.467	1.0	110.218	1.0
102.676	1	121.752	1.0	105.248	1.0
132.722	1	126.762	1.0	124.544	1.0
126.196	1	122.443	1.0	125.594	1.0
119.618	1	117.257	1.0	132.49	1.0
100.124	1	119.088	1.0	110.957	1.0
123.272	1	128.415	1.0	114.791	1.0
126.072	1	122.811	1.0	128.827	1.0
125.76	1	129.832	1.0	132.873	1.0
109.172	1	134.995	1.0	125.905	1.0
118.926	1	124.383	1.0	133.839	1.0
122.792	1	132.01	1.0	108.118	1.0
131.556	1	138.283	1.0	113.974	1.0
99.615	1	125.081	1.0	132.583	1.0
130.523	1	131.856	1.0	124.026	1.0
117.952	1	124.804	1.0	126.009	1.0
125.39	1	120.748	1.0	123.099	1.0
132.933	1	134.43	1.0	121.399	1.0
128.005	1	136.707	1.0	125.153	1.0
130.341	1	132.478	1.0	103.893	1.0
131.171	1	121.56	1.0	113.6	1.0
100.662	1	134.504	1.0	124.739	1.0
127.767	1	125.889	1.0	132.682	1.0
124.091	1	123.857	1.0	128.87	1.0
101.648	1	124.586	1.0	120.016	1.0
128.536	1	121.503	1.0	132.56	1.0
124.252	1	127.522	1.0	129.26	1.0
117.28	1	124.183	1.0	130.228	1.0
115.083	1	126.181	1.0	129.558	1.0
132.549	1	100.361	1.0	132.19	1.0
104.304	1	114.16	1.0	132.801	1.0
99.907	1	125.619	1.0	120.087	1.0
125.814	1	126.642	1.0	126.492	1.0
130.016	1	126.435	1.0	129.706	1.0
127.218	1	126.508	1.0	130.154	1.0
131.3	1	133.257	1.0	131.436	1.0
131.515	1	122.997	1.0	124.476	1.0
132.401	1	126.453	1.0	122.078	1.0
131.848	1	124.314	1.0	129.569	1.0
99.378	1	120.366	1.0	99.708	1.0
130.104	1	120.012	1.0	125.833	1.0
99.151	1	125.923	1.0	116.687	1.0
121.737	1	120.768	1.0	132.962	1.0
113.708	1	115.895	1.0	128.107	1.0
101.865	1	122.638	1.0	130.617	1.0
104.016	1	123.339	1.0	119.732	1.0
119.252	1	103.161	1.0	133.415	1.0
118.269	1	134.218	1.0	135.398	1.0
126.176	1	122.018	1.0	127.216	1.0
107.176	1	131.73	1.0	127.568	1.0
115.285	1	122.654	1.0	124.711	1.0
128.749	1	132.482	1.0	134.433	1.0
125.637	1	138.258	1.0	104.151	1.0
131.697	1	123.855	1.0	107.415	1.0
122.053	1	103.406	1.0	124.234	1.0
127.05	1	128.666	1.0	109.478	1.0
101.407	1	125.535	1.0	131.606	1.0
127.448	1	122.945	1.0	100.092	1.0
128.724	1	129.489	1.0	124.795	1.0
130.702	1	127.758	1.0	126.426	1.0
120.657	1	102.286	1.0	127.845	1.0
128.343	1	130.551	1.0	128.469	1.0
111.493	1	126.331	1.0	120.882	1.0
123.628	1	127.955	1.0	126.766	1.0
99.756	1	121.955	1.0	122.526	1.0
120.064	1	116.095	1.0	120.637	1.0
126.779	1	134.864	1.0	127.81	1.0
116.844	1	135.556	1.0	119.343	1.0
131.204	1	123.515	1.0	126.669	1.0
128.77	1	120.564	1.0	142.057	1.0
109.295	1	124.957	1.0	117.647	1.0
135.534	1	128.46	1.0	127.566	1.0
122.546	1	126.539	1.0	125.492	1.0
126.458	1	123.366	1.0	131.571	1.0
120.049	1	124.518	1.0	111.62	1.0
120.477	1	137.31	1.0	123.146	1.0
102.939	1	124.454	1.0	119.683	1.0
123.471	1	131.875	1.0	126.318	1.0
131.957	1	122.16	1.0	128.439	1.0
130.85	1	136.335	1.0	131.22	1.0
131.145	1	125.724	1.0	120.53	1.0
114.956	1	126.614	1.0	102.958	1.0
128.733	1	123.973	1.0	126.213	1.0
98.914	1	124.771	1.0	128.536	1.0
126.398	1	131.59	1.0	128.851	1.0
124.615	1	110.734	1.0	119.727	1.0
135.128	1	126.652	1.0	126.089	1.0
130.245	1	137.121	1.0	131.443	1.0
100.189	1	115.322	1.0	126.945	1.0
106.126	1	125.006	1.0	108.27	1.0
126.225	1	120.798	1.0	116.551	1.0
99.148	1	125.727	1.0	125.93	1.0
117.595	1	105.762	1.0	121.845	1.0
116.742	1	128.43	1.0	125.31	1.0
127.146	1	127.362	1.0	131.033	1.0
128.193	1	129.044	1.0	119.484	1.0
104.563	1	129.586	1.0	132.076	1.0
98.638	1	122.462	1.0	117.357	1.0
114.498	1	115.598	1.0	123.578	1.0
118.178	1	126.707	1.0	132.446	1.0
130.416	1	120.565	1.0	128.098	1.0
127.539	1	114.583	1.0	127.708	1.0
133.168	1	135.541	1.0	120.272	1.0
135.538	1	124.177	1.0	133.805	1.0
110.308	1	137.066	1.0	127.943	1.0
111.562	1	125.918	1.0	122.543	1.0
104.972	1	131.873	1.0	110.896	1.0
128.471	1	135.323	1.0	114.4	1.0
133.857	1	122.554	1.0	133.01	1.0
128.349	1	106.39	1.0	130.001	1.0
130.137	1	123.624	1.0	138.089	1.0
127.388	1	135.287	1.0	101.913	1.0
129.4	1	125.314	1.0	123.41	1.0
127.869	1	128.95	1.0	100.226	1.0
128.051	1	134.76	1.0	109.653	1.0
129.665	1	123.888	1.0	128.537	1.0
129.044	1	128.178	1.0	127.971	1.0
109.722	1	128.192	1.0	130.852	1.0
96.416	1	128.32	1.0	129.854	1.0
123.174	1	131.441	1.0	125.2	1.0
129.576	1	122.684	1.0	132.206	1.0
128.332	1	125.768	1.0	127.05	1.0
126.718	1	127.733	1.0	130.517	1.0
129.101	1	134.641	1.0	128.264	1.0
132.223	1	126.657	1.0	132.562	1.0
116.503	1	122.743	1.0	128.175	1.0
122.372	1	119.132	1.0	124.958	1.0
130.267	1	132.316	1.0	123.674	1.0
102.082	1	125.78	1.0	129.61	1.0
101.414	1	128.131	1.0	124.295	1.0
130.791	1	122.261	1.0	117.481	1.0
130.067	1	123.46	1.0	131.442	1.0
131.447	1	129.217	1.0	130.979	1.0
114.813	1	125.877	1.0	136.164	1.0
101.348	1	125.382	1.0	110.754	1.0
131.061	1	134.988	1.0	126.893	1.0
105.236	1	128.569	1.0	139.354	1.0
125.466	1	133.536	1.0	131.181	1.0
131.097	1	122.932	1.0	126.34	1.0
131.675	1	124.279	1.0	128.952	1.0
100.613	1	128.22	1.0	129.467	1.0
119.944	1	129.354	1.0	114.024	1.0
128.79	1	123.409	1.0	131.434	1.0
125.571	1	108.845	1.0	114.863	1.0
132.064	1	126.609	1.0	132.128	1.0
134.878	1	125.205	1.0	102.334	1.0
125.799	1	127.682	1.0	126.839	1.0
126.267	1	131.479	1.0	119.91	1.0
123.412	1	133.312	1.0	125.312	1.0
127.063	1	131.163	1.0	113.89	1.0
102.814	1	123.46	1.0	107.397	1.0
121.106	1	127.995	1.0	125.159	1.0
105.164	1	100.817	1.0	115.927	1.0
126.61	1	133.158	1.0	123.249	1.0
130.738	1	136.171	1.0	122.577	1.0
108.748	1	141.421	1.0	123.862	1.0
127.531	1	127.208	1.0	127.178	1.0
120.626	1	112.248	1.0	130.661	1.0
126.305	1	131.906	1.0	125.345	1.0
117.474	1	130.866	1.0	121.542	1.0
107.001	1	132.187	1.0	132.507	1.0
132.377	1	119.144	1.0	120.905	1.0
119.93	1	128.812	1.0	108.836	1.0
100.11	1	107.528	1.0	116.59	1.0
127.219	1	122.663	1.0	129.73	1.0
107.818	1	131.543	1.0	123.726	1.0
105.305	1	127.864	1.0	117.336	1.0
135.402	1	124.478	1.0	117.748	1.0
117.028	1	122.69	1.0	132.205	1.0
125.837	1	103.552	1.0	129.082	1.0
113.799	1	125.451	1.0	130.116	1.0
120.54	1	122.414	1.0	125.58	1.0
99.293	1	127.047	1.0	126.244	1.0
128.939	1	134.768	1.0	97.706	1.0
101.849	1	114.124	1.0	129.073	1.0
130.583	1	119.25	1.0	129.09	1.0
127.814	1	132.269	1.0	133.845	1.0
107.858	1	128.067	1.0	121.846	1.0
102.997	1	127.246	1.0	127.702	1.0
128.83	1	138.154	1.0	122.156	1.0
129.737	1	123.5	1.0	123.514	1.0
128.204	1	127.524	1.0	128.861	1.0
127.744	1	126.819	1.0	122.35	1.0
125.224	1	120.973	1.0	133.054	1.0
116.472	1	133.714	1.0	117.799	1.0
122.452	1	127.056	1.0	132.883	1.0
121.631	1	134.481	1.0	128.613	1.0
129.192	1	127.126	1.0	122.769	1.0
123.498	1	123.352	1.0	115.48	1.0
130.192	1	132.125	1.0	123.626	1.0
116.162	1	122.821	1.0	123.348	1.0
105.592	1	121.878	1.0	119.353	1.0
129.095	1	123.525	1.0	120.648	1.0
99.113	1	123.575	1.0	128.086	1.0
131.133	1	124.466	1.0	126.04	1.0
103.172	1	123.55	1.0	122.035	1.0
130.077	1	108.164	1.0	123.159	1.0
128.93	1	132.788	1.0	124.766	1.0
124.948	1	120.113	1.0	124.632	1.0
122.347	1	123.22	1.0	120.67	1.0
130.863	1	117.961	1.0	107.791	1.0
119.406	1	127.375	1.0	121.554	1.0
125.424	1	124.398	1.0	124.722	1.0
99.489	1	133.639	1.0	134.228	1.0
102.986	1	123.596	1.0	107.095	1.0
131.88	1	99.132	1.0	130.889	1.0
126.246	1	137.568	1.0	110.972	1.0
100.966	1	105.179	1.0	124.548	1.0
128.669	1	128.299	1.0	116.672	1.0
132.843	1	135.32	1.0	122.775	1.0
121.984	1	134.09	1.0	128.954	1.0
104.048	1	122.699	1.0	126.643	1.0
130.495	1	126.865	1.0	121.403	1.0
128.987	1	109.379	1.0	134.222	1.0
99.475	1	126.125	1.0	126.331	1.0
122.1	1	125.369	1.0	124.197	1.0
130.904	1	130.382	1.0	105.198	1.0
125.038	1	124.883	1.0	123.159	1.0
130.962	1	125.344	1.0	103.528	1.0
126.754	1	131.656	1.0	130.111	1.0
127.38	1	120.626	1.0	125.601	1.0
109.409	1	97.625	1.0	130.323	1.0
98.065	1	133.508	1.0	118.036	1.0
125.581	1	126.101	1.0	121.304	1.0
122.685	1	126.304	1.0	127.627	1.0
130.41	1	131.845	1.0	125.585	1.0
109.164	1	113.342	1.0	130.051	1.0
121.161	1	121.238	1.0	128.936	1.0
132.645	1	122.046	1.0	128.387	1.0
119.346	1	129.383	1.0	118.618	1.0
121.166	1	123.051	1.0	132.723	1.0
127.517	1	136.306	1.0	133.196	1.0
126.068	1	123.856	1.0	129.306	1.0
132.546	1	129.301	1.0	97.463	1.0
124.554	1	108.82	1.0	130.99	1.0
135.578	1	123.41	1.0	129.968	1.0
125.273	1	134.15	1.0	125.927	1.0
125.797	1	126.545	1.0	134.855	1.0
115.663	1	100.65	1.0	129.287	1.0
127.499	1	128.352	1.0	133.868	1.0
129.912	1	122.72	1.0	128.208	1.0
109.13	1	125.76	1.0	102.975	1.0
117.974	1	123.102	1.0	119.022	1.0
121.163	1	123.724	1.0	114.893	1.0
102.992	1	118.076	1.0	129.999	1.0
105.872	1	128.017	1.0	118.367	1.0
126.4	1	126.39	1.0	103.572	1.0
104.199	1	123.75	1.0	126.504	1.0
131.251	1	128.214	1.0	128.708	1.0
103.539	1	126.262	1.0	132.949	1.0
98.622	1	112.764	1.0	129.908	1.0
116.229	1	127.495	1.0	123.678	1.0
124.824	1	126.9	1.0	127.764	1.0
125.964	1	125.842	1.0	127.7	1.0
130.678	1	134.288	1.0	134.86	1.0
120.979	1	125.116	1.0	117.526	1.0
130.412	1	121.922	1.0	126.246	1.0
126.734	1	130.197	1.0	126.443	1.0
127.819	1	134.927	1.0	105.188	1.0
133.622	1	120.129	1.0	130.429	1.0
100.929	1	124.766	1.0	106.12	1.0
129.254	1	106.593	1.0	130.748	1.0
129.083	1	103.847	1.0	124.416	1.0
103.048	1	129.299	1.0	127.84	1.0
131.107	1	124.809	1.0	122.931	1.0
128.92	1	123.87	1.0	131.548	1.0
125.449	1	129.094	1.0	123.401	1.0
103.086	1	135.759	1.0	111.647	1.0
125.866	1	111.416	1.0	117.616	1.0
109.283	1	122.292	1.0	131.944	1.0
122.285	1	121.026	1.0	129.878	1.0
111.851	1	124.918	1.0	118.181	1.0
124.64	1	130.924	1.0	137.286	1.0
129.292	1	126.006	1.0	125.836	1.0
123.791	1	133.41	1.0	120.609	1.0
99.788	1	125.907	1.0	126.968	1.0
107.649	1	133.348	1.0	130.256	1.0
132.345	1	134.161	1.0	136.345	1.0
127.422	1	127.709	1.0	130.379	1.0
122.664	1	122.761	1.0	123.125	1.0
108.601	1	124.789	1.0	131.544	1.0
125.957	1	124.832	1.0	118.659	1.0
127.33	1	122.41	1.0	126.355	1.0
122.182	1	126.39	1.0	132.192	1.0
110.172	1	103.653	1.0	132.419	1.0
126.358	1	122.433	1.0	122.727	1.0
128.757	1	114.578	1.0	127.852	1.0
119.429	1	104.304	1.0	120.326	1.0
120.709	1	124.068	1.0	137.721	1.0
121.501	1	132.745	1.0	134.709	1.0
132.217	1	121.248	1.0	126.608	1.0
132.317	1	121.894	1.0	108.318	1.0
121.03	1	126.547	1.0	132.442	1.0
129.369	1	136.566	1.0	123.77	1.0
126.548	1	119.523	1.0	115.997	1.0
122.945	1	121.603	1.0	128.945	1.0
101.329	1	133.158	1.0	125.695	1.0
101.44	1	126.859	1.0	119.839	1.0
124.318	1	125.48	1.0	134.293	1.0
124.117	1	125.996	1.0	127.196	1.0
112.045	1	126.568	1.0	124.883	1.0
128.31	1	122.396	1.0	122.244	1.0
121.981	1	130.095	1.0	131.21	1.0
125.736	1	128.474	1.0	130.52	1.0
126.577	1	122.154	1.0	107.489	1.0
101.261	1	134.621	1.0	118.754	1.0
132.129	1	119.801	1.0	125.296	1.0
128.958	1	128.495	1.0	110.706	1.0
122.554	1	132.453	1.0	118.901	1.0
128.185	1	121.835	1.0	128.418	1.0
125.41	1	104.493	1.0	128.549	1.0
131.939	1	134.045	1.0	129.594	1.0
131.347	1	119.991	1.0	120.48	1.0
128.119	1	135.313	1.0	131.206	1.0
119.994	1	117.178	1.0	130.553	1.0
123.265	1	132.435	1.0	125.863	1.0
127.338	1	128.672	1.0	99.834	1.0
131.288	1	129.731	1.0	123.432	1.0
112.16	1	124.055	1.0	127.523	1.0
129.907	1	131.485	1.0	101.008	1.0
121.357	1	119.574	1.0	137.717	1.0
102.467	1	126.135	1.0	104.13	1.0
120.135	1	132.403	1.0	133.203	1.0
103.171	1	124.473	1.0	133.225	1.0
131.496	1	131.962	1.0	121.114	1.0
126.233	1	106.26	1.0	126.221	1.0
124.78	1	129.532	1.0	115.006	1.0
127.998	1	123.277	1.0	133.704	1.0
100.514	1	118.317	1.0	122.317	1.0
131.638	1	136.449	1.0	127.682	1.0
124.482	1	133.255	1.0	139.609	1.0
116.576	1	122.764	1.0	123.344	1.0
130.727	1	136.74	1.0	118.46	1.0
124.395	1	130.792	1.0	118.273	1.0
129.516	1	120.404	1.0	132.01	1.0
125.352	1	123.356	1.0	130.707	1.0
128.454	1	121.82	1.0	126.332	1.0
129.047	1	129.186	1.0	129.357	1.0
125.322	1	124.98	1.0	104.546	1.0
119.409	1	127.61	1.0	131.329	1.0
132.479	1	123.547	1.0	131.199	1.0
106.335	1	126.138	1.0	102.33	1.0
120.633	1	122.101	1.0	132.105	1.0
98.724	1	137.177	1.0	131.946	1.0
119.311	1	121.396	1.0	131.99	1.0
124.908	1	127.883	1.0	105.621	1.0
116.274	1	127.123	1.0	122.64	1.0
98.273	1	110.339	1.0	129.835	1.0
127.708	1	124.84	1.0	107.246	1.0
101.121	1	141.571	1.0	133.777	1.0
108.141	1	123.498	1.0	134.362	1.0
98.628	1	114.408	1.0	109.991	1.0
124.788	1	127.529	1.0	120.434	1.0
115.001	1	109.989	1.0	119.402	1.0
124.035	1	134.1	1.0	124.792	1.0
134.225	1	128.989	1.0	124.123	1.0
119.388	1	107.149	1.0	133.005	1.0
110.351	1	122.345	1.0	122.25	1.0
127.116	1	133.41	1.0	126.15	1.0
118.807	1	124.535	1.0	131.676	1.0
128.383	1	130.345	1.0	106.354	1.0
128.768	1	108.68	1.0	125.429	1.0
130.031	1	134.032	1.0	115.186	1.0
98.291	1	121.256	1.0	113.286	1.0
123.155	1	111.126	1.0	132.213	1.0
100.944	1	124.828	1.0	139.019	1.0
129.233	1	127.349	1.0	134.353	1.0
98.635	1	120.529	1.0	101.604	1.0
129.797	1	137.8	1.0	126.872	1.0
130.225	1	134.492	1.0	122.812	1.0
131.767	1	126.227	1.0	130.678	1.0
120.012	1	131.939	1.0	126.969	1.0
122.945	1	103.386	1.0	128.604	1.0
122.692	1	128.092	1.0	121.48	1.0
131.453	1	124.985	1.0	128.184	1.0
136.903	1	109.985	1.0	132.03	1.0
126.339	1	120.724	1.0	137.712	1.0
129.639	1	125.16	1.0	132.695	1.0
109.024	1	132.169	1.0	128.057	1.0
126.472	1	136.392	1.0	123.14	1.0
128.287	1	104.697	1.0	124.293	1.0
98.1	1	123.11	1.0	133.3	1.0
121.133	1	135.359	1.0	126.324	1.0
126.574	1	126.627	1.0	130.066	1.0
99.635	1	132.671	1.0	134.384	1.0
115.398	1	122.657	1.0	125.24	1.0
123.795	1	124.926	1.0	131.77	1.0
126.984	1	115.426	1.0	124.268	1.0
125.755	1	126.941	1.0	129.459	1.0
127.74	1	134.231	1.0	112.886	1.0
134.922	1	119.734	1.0	127.887	1.0
122.129	1	121.573	1.0	101.92	1.0
100.983	1	128.269	1.0	115.942	1.0
115.615	1	136.57	1.0	125.912	1.0
129.684	1	105.624	1.0	130.965	1.0
124.359	1	128.498	1.0	124.291	1.0
130.678	1	138.476	1.0	120.23	1.0
128.654	1	130.653	1.0	135.954	1.0
132.546	1	127.046	1.0	122.996	1.0
125.45	1	137.859	1.0	118.498	1.0
126.946	1	101.148	1.0	124.033	1.0
124.912	1	127.546	1.0	127.95	1.0
133.336	1	134.651	1.0	123.226	1.0
121.266	1	127.241	1.0	130.317	1.0
129.943	1	125.082	1.0	137.104	1.0
127.12	1	122.716	1.0	111.155	1.0
124.945	1	108.967	1.0	132.92	1.0
125.753	1	129.563	1.0	125.152	1.0
123.64	1	129.878	1.0	140.595	1.0
113.169	1	127.25	1.0	131.638	1.0
134.971	1	126.196	1.0	128.876	1.0
98.965	1	126.582	1.0	109.545	1.0
133.486	1	113.171	1.0	134.348	1.0
128.504	1	129.736	1.0	120.367	1.0
98.315	1	131.13	1.0	127.615	1.0
102.482	1	124.329	1.0	125.26	1.0
127.677	1	109.394	1.0	129.922	1.0
130.025	1	118.806	1.0	118.556	1.0
101.919	1	120.373	1.0	125.471	1.0
131.628	1	136.216	1.0	136.094	1.0
130.392	1	131.609	1.0	129.228	1.0
120.121	1	134.677	1.0	114.178	1.0
133.188	1	126.04	1.0	107.361	1.0
127.186	1	123.402	1.0	117.653	1.0
109.554	1	114.75	1.0	127.1	1.0
104.246	1	122.805	1.0	129.446	1.0
128.458	1	135.19	1.0	105.668	1.0
124.612	1	120.948	1.0	122.832	1.0
129.779	1	116.484	1.0	127.209	1.0
124.042	1	132.125	1.0	127.901	1.0
123.539	1	132.67	1.0	126.559	1.0
127.936	1	126.044	1.0	111.089	1.0
131.122	1	127.147	1.0	125.366	1.0
98.369	1	130.184	1.0	118.656	1.0
130.332	1	122.228	1.0	121.744	1.0
118.264	1	114.701	1.0	110.426	1.0
112.313	1	129.06	1.0	126.472	1.0
125.741	1	113.168	1.0	131.441	1.0
123.682	1	119.329	1.0	120.817	1.0
113.542	1	128.71	1.0	98.869	1.0
99.438	1	124.454	1.0	130.849	1.0
118.337	1	122.827	1.0	120.443	1.0
113.353	1	125.824	1.0	128.009	1.0
112.33	1	119.644	1.0	128.536	1.0
131.28	1	127.649	1.0	124.483	1.0
129.179	1	124.959	1.0	111.601	1.0
99.574	1	103.119	1.0	127.016	1.0
120.805	1	129.153	1.0	133.169	1.0
121.095	1	120.924	1.0	128.924	1.0
124.732	1	125.398	1.0	131.752	1.0
120.128	1	122.234	1.0	122.088	1.0
98.641	1	122.888	1.0	119.926	1.0
128.964	1	119.966	1.0	123.079	1.0
102.577	1	123.175	1.0	121.956	1.0
130.389	1	124.375	1.0	135.097	1.0
101.543	1	112.232	1.0	115.341	1.0
128.658	1	134.447	1.0	124.836	1.0
107.686	1	132.924	1.0	128.646	1.0
121.211	1	124.533	1.0	124.061	1.0
107.138	1	113.992	1.0	131.548	1.0
129.366	1	123.961	1.0	121.284	1.0
121.876	1	123.318	1.0	117.881	1.0
133.831	1	124.772	1.0	130.324	1.0
125.398	1	126.63	1.0	124.786	1.0
98.197	1	107.506	1.0	125.838	1.0
125.966	1	129.21	1.0	125.321	1.0
123.026	1	126.88	1.0	133.738	1.0
122.729	1	124.257	1.0	134.08	1.0
132.312	1	125.326	1.0	121.525	1.0
103.841	1	117.246	1.0	118.351	1.0
107.747	1	103.836	1.0	121.537	1.0
93.942	1	130.531	1.0	119.306	1.0
98.489	1	137.515	1.0	119.343	1.0
124.573	1	129.316	1.0	151.423	1.0
124.825	1	121.049	1.0	133.526	1.0
123.745	1	121.428	1.0	124.27	1.0
124.518	1	127.484	1.0	133.99	1.0
120.834	1	121.033	1.0	128.659	1.0
110.417	1	123.66	1.0	122.991	1.0
131.847	1	125.351	1.0	132.524	1.0
122.735	1	127.69	1.0	122.601	1.0
124.268	1	134.478	1.0	129.99	1.0
119.382	1	108.072	1.0	124.505	1.0
124.254	1	117.739	1.0	128.006	1.0
119.568	1	130.373	1.0	133.013	1.0
107.012	1	120.515	1.0	133.401	1.0
116.725	1	124.015	1.0	125.918	1.0
125.056	1	133.971	1.0	128.5	1.0
119.633	1	135.29	1.0	122.193	1.0
130.76	1	119.902	1.0	106.698	1.0
126.803	1	125.599	1.0	131.733	1.0
124.297	1	138.226	1.0	120.962	1.0
120.578	1	121.236	1.0	124.948	1.0
132.342	1	135.456	1.0	125.588	1.0
115.937	1	123.209	1.0	132.702	1.0
101.367	1	124.493	1.0	122.619	1.0
129.459	1	137.476	1.0	135.42	1.0
127.082	1	128.121	1.0	125.336	1.0
131.574	1	128.996	1.0	126.996	1.0
113.215	1	120.947	1.0	128.838	1.0
131.035	1	125.677	1.0	105.128	1.0
128.862	1	110.056	1.0	121.302	1.0
131.184	1	127.113	1.0	102.27	1.0
122.313	1	129.435	1.0	127.425	1.0
104.203	1	125.71	1.0	113.123	1.0
99.732	1	120.765	1.0	130.205	1.0
117.23	1	101.83	1.0	135.912	1.0
124.826	1	125.807	1.0	107.85	1.0
131.067	1	113.396	1.0	128.719	1.0
127.043	1	122.559	1.0	140.011	1.0
126.691	1	126.516	1.0	132.683	1.0
127.596	1	117.101	1.0	122.522	1.0
105.137	1	121.19	1.0	127.929	1.0
107.67	1	125.112	1.0	115.339	1.0
103.178	1	108.069	1.0	128.827	1.0
125.291	1	130.967	1.0	121.188	1.0
129.38	1	122.802	1.0	131.244	1.0
128.294	1	125.209	1.0	131.954	1.0
131.561	1	121.608	1.0	115.18	1.0
109.443	1	126.152	1.0	134.724	1.0
125.693	1	129.926	1.0	131.212	1.0
127.203	1	123.172	1.0	132.276	1.0
96.922	1	130.226	1.0	136.891	1.0
102.225	1	122.209	1.0	138.933	1.0
121.656	1	121.132	1.0	131.624	1.0
131.217	1	125.21	1.0	134.958	1.0
118.004	1	126.877	1.0	108.609	1.0
127.766	1	117.94	1.0	127.324	1.0
109.574	1	118.81	1.0	132.629	1.0
132.221	1	111.176	1.0	122.365	1.0
125.115	1	129.561	1.0	123.72	1.0
128.353	1	124.569	1.0	138.402	1.0
127.868	1	124.916	1.0	118.147	1.0
121.654	1	134.379	1.0	105.735	1.0
116.839	1	134.513	1.0	127.18	1.0
110.564	1	130.926	1.0	117.914	1.0
134.176	1	123.082	1.0	122.109	1.0
123.418	1	125.744	1.0	132.017	1.0
117.905	1	99.154	1.0	135.889	1.0
110.24	1	126.856	1.0	125.703	1.0
125.648	1	127.702	1.0	131.91	1.0
124.03	1	136.264	1.0	115.847	1.0
126.74	1	122.99	1.0	111.39	1.0
118.701	1	136.686	1.0	101.876	1.0
124.435	1	125.806	1.0	130.352	1.0
128.375	1	132.281	1.0	126.738	1.0
132.366	1	123.652	1.0	132.69	1.0
132.964	1	133.195	1.0	131.668	1.0
95.503	1	129.436	1.0	115.667	1.0
125.64	1	126.474	1.0	132.985	1.0
133.378	1	119.133	1.0	136.066	1.0
120.33	1	119.526	1.0	126.349	1.0
125.868	1	123.214	1.0	122.491	1.0
134.704	1	129.915	1.0	133.636	1.0
132.728	1	108.317	1.0	129.154	1.0
120.584	1	123.424	1.0	129.498	1.0
132.688	1	124.61	1.0	135.283	1.0
134.308	1	129.318	1.0	125.777	1.0
118.598	1	125.016	1.0	123.55	1.0
128.9	1	128.587	1.0	124.126	1.0
123.399	1	133.462	1.0	127.784	1.0
135.657	1	127.628	1.0	130.884	1.0
124.134	1	128.679	1.0	131.418	1.0
130.769	1	134.873	1.0	134.114	1.0
115.603	1	127.862	1.0	120.233	1.0
129.91	1	115.181	1.0	130.665	1.0
103.27	1	125.02	1.0	130.596	1.0
125.203	1	124.845	1.0	110.48	1.0
121.305	1	123.805	1.0	117.43	1.0
131.318	1	129.322	1.0	119.21	1.0
122.95	1	106.344	1.0	127.162	1.0
119.374	1	129.242	1.0	135.438	1.0
105.688	1	101.761	1.0	120.742	1.0
109.802	1	121.577	1.0	131.586	1.0
125.506	1	135.618	1.0	129.001	1.0
120.755	1	110.407	1.0	133.507	1.0
117.502	1	120.145	1.0	135.53	1.0
135.211	1	126.072	1.0	123.748	1.0
134.15	1	117.831	1.0	130.519	1.0
123.011	1	123.385	1.0	105.464	1.0
124.445	1	125.197	1.0	129.038	1.0
125.758	1	123.871	1.0	103.496	1.0
123.296	1	113.142	1.0	126.333	1.0
130.392	1	127.802	1.0	127.571	1.0
124.815	1	129.375	1.0	124.048	1.0
119.408	1	134.47	1.0	127.717	1.0
126.786	1	124.564	1.0	129.116	1.0
121.829	1	136.464	1.0	127.146	1.0
98.274	1	126.422	1.0	119.373	1.0
120.424	1	139.374	1.0	125.27	1.0
115.153	1	123.187	1.0	124.684	1.0
124.17	1	136.583	1.0	121.604	1.0
122.642	1	126.64	1.0	107.981	1.0
100.585	1	131.967	1.0	130.158	1.0
125.791	1	116.02	1.0	128.053	1.0
117.522	1	102.345	1.0	122.947	1.0
119.036	1	134.045	1.0	124.432	1.0
125.035	1	129.204	1.0	128.624	1.0
133.728	1	124.801	1.0	126.432	1.0
108.958	1	122.498	1.0	134.28	1.0
118.546	1	123.429	1.0	122.81	1.0
128.893	1	124.39	1.0	125.646	1.0
133.224	1	120.852	1.0	133.772	1.0
107.867	1	123.601	1.0	125.502	1.0
128.805	1	125.783	1.0	127.641	1.0
124.054	1	124.736	1.0	126.288	1.0
127.648	1	126.63	1.0	131.779	1.0
130.037	1	124.256	1.0	130.55	1.0
106.37	1	110.341	1.0	131.663	1.0
100.697	1	106.824	1.0	121.918	1.0
121.124	1	126.044	1.0	131.967	1.0
129.663	1	135.204	1.0	134.025	1.0
115.117	1	127.822	1.0	122.422	1.0
101.208	1	125.102	1.0	125.349	1.0
121.728	1	123.324	1.0	127.616	1.0
125.697	1	130.596	1.0	134.002	1.0
130.856	1	123.87	1.0	110.773	1.0
124.477	1	126.617	1.0	127.517	1.0
126.876	1	122.875	1.0	123.27	1.0
127.653	1	127.156	1.0	120.048	1.0
124.045	1	125.553	1.0	123.34	1.0
124.614	1	124.245	1.0	138.072	1.0
120.3	1	123.532	1.0	132.955	1.0
124.756	1	123.58	1.0	127.8	1.0
118.475	1	135.604	1.0	122.468	1.0
125.282	1	122.286	1.0	131.052	1.0
125.342	1	131.087	1.0	123.741	1.0
123.47	1	131.821	1.0	135.496	1.0
130.81	1	127.819	1.0	125.341	1.0
130.016	1	128.436	1.0	116.264	1.0
115.205	1	124.867	1.0	121.822	1.0
120.651	1	126.052	1.0	117.832	1.0
103.067	1	119.442	1.0	128.785	1.0
124.573	1	123.065	1.0	128.775	1.0
125.033	1	124.062	1.0	129.666	1.0
129.209	1	130.95	1.0	122.98	1.0
126.189	1	126.096	1.0	132.668	1.0
134.739	1	123.392	1.0	119.52	1.0
100.647	1	122.958	1.0	123.887	1.0
130.161	1	124.641	1.0	130.039	1.0
133.503	1	135.176	1.0	122.66	1.0
137.693	1	135.276	1.0	125.996	1.0
120.832	1	123.192	1.0	123.18	1.0
132.734	1	135.057	1.0	117.668	1.0
128.07	1	123.855	1.0	133.953	1.0
115.755	1	126.836	1.0	132.41	1.0
91.087	1	120.277	1.0	129.055	1.0
98.719	1	129.81	1.0	130.096	1.0
125.124	1	124.724	1.0	121.084	1.0
127.058	1	123.733	1.0	121.877	1.0
124.583	1	132.157	1.0	124.821	1.0
125.705	1	123.784	1.0	128.476	1.0
125.775	1	123.069	1.0	133.728	1.0
126.15	1	133.702	1.0	130.502	1.0
125.962	1	126.182	1.0	102.726	1.0
116.724	1	127.164	1.0	128.134	1.0
132.45	1	127.174	1.0	123.865	1.0
125.376	1	131.835	1.0	133.644	1.0
125.746	1	126.655	1.0	126.17	1.0
128.661	1	133.347	1.0	126.088	1.0
114.048	1	133.801	1.0	106.104	1.0
127.204	1	135.368	1.0	122.162	1.0
132.984	1	124.05	1.0	126.453	1.0
131.656	1	125.423	1.0	122.797	1.0
127.122	1	135.973	1.0	123.474	1.0
109.659	1	126.569	1.0	130.036	1.0
125.452	1	126.179	1.0	129.384	1.0
[truncated: 998,000+ more rows]
