# Supplementary material for: Prediction of m6A and m5C at single-molecule resolution reveals a transcriptome-wide co-occurrence of RNA modifications
Source: Nat Commun. 2024 May 9;15:3899. doi: 10.1038/s41467-024-47953-7 (PMC11082244; doi:10.1038/s41467-024-47953-7)
Supplement: Supplementary file 16 — Source Data [file 41467_2024_47953_MOESM16_ESM.zip › source_data_2024_04_07/Figure_2_e_lower.csv]

PFR	TPR
1.0	1.000480060350444
0.8908719953365566	1.0003771902753489
0.7611185406165346	0.9998114048623256
0.6980077495456571	0.9987998491238899
0.6513047354524569	0.9977197133353908
0.6122141069162981	0.9964509824092171
0.5759009704077084	0.9948564962452423
0.5439255220656312	0.992816239755855
0.515207626101567	0.9907074032164044
0.4884614065768268	0.9887700168021123
0.463241093165998	0.9861468298871858
0.441089736995508	0.9829921475842678
0.41988135651339026	0.9805404107944998
0.40045605733292183	0.9773857284915818
0.3812364983026438	0.9740595960635051
0.36223982443507186	0.9705791585227858
0.3449747968316017	0.9671158659945822
0.3286870349415355	0.9636697184788945
0.3127250282892706	0.9599149607379214
0.298323217775949	0.9557315776840517
0.2839728423001749	0.9515996296677297
0.26955388677433734	0.9473648115763125
0.25582073174913417	0.9433185886225697
0.24304769742481913	0.9389980454685732
0.23111476871378117	0.9345917772519974
0.21998765559098857	0.9299626238727154
0.20915200768096562	0.9253334704934335
0.1989164352089977	0.9208414772142783
0.18900661797483112	0.9165552240853135
0.17959400610362444	0.9120975208311902
0.17078146967047286	0.9078112677022254
0.16310050406336796	0.9029249391352056
0.1556252786064534	0.8984500908685663
0.1483215032746974	0.8938037924767686
0.14122346809313172	0.8894146692727086
0.13506840859993827	0.8850769811061963
0.12869046394403869	0.8805678428145253
0.1233583650516065	0.8757672393100847
0.11744333573363508	0.8710180708431917
0.11224839694132976	0.8662860473888145
0.10725919829921476	0.8613482837842472
0.10280149504509138	0.8564448102047114
0.09818948667832528	0.8522271371258101
0.09407468367451909	0.8475636937214964
0.09006275074580805	0.8430031203922779
0.08599938277954942	0.8379624867126153
0.08231320508863972	0.8334019133833968
0.07902136268559476	0.8291842403044954
0.07567808524500223	0.8252751774508795
0.07266056304221102	0.8211260844220416
0.06950588073929294	0.8171312965058465
0.06645406851147001	0.8130336385145561
0.0634365463086788	0.8085759352604327
0.06095051949387923	0.8042039570688887
0.057830127215992864	0.8001062990775983
0.05551555052635188	0.7956657408359908
0.05325240887425848	0.7920309981826287
0.05088639714706992	0.7878647601412749
0.0488804306827144	0.7833899118746357
0.04668586908068443	0.7788293385454171
0.04464561259129719	0.774714535541611
0.04293111133971128	0.7705140074752255
0.04073654973768131	0.7660905942461338
0.0390220484860954	0.7618900661797483
0.037393272297088775	0.7579981483386483
0.035593045982923566	0.7539519253849055
0.03418715495662312	0.7503857627816068
0.03278126393032267	0.7458080444398725
0.031426807941569795	0.7415903713609711
0.030106641977848642	0.7372012481569111
0.028872201076706787	0.7322977745773754
0.027363439975311182	0.72809724651099
0.02606041902410589	0.723588108219319
0.02479168809793231	0.7190446799026163
0.02357439220930631	0.7146212666735247
0.022322806295648596	0.7103350135445599
0.021105510407022597	0.7055344100401193
0.019922504543428317	0.7009566916983849
0.018722353667318177	0.6958131879436272
0.017573637828755616	0.6903267839385523
0.016390631965161336	0.6853375852964373
0.0151047560264719	0.6799197613414257
0.014230360388163084	0.6743476322737716
0.013355964749854267	0.6685869080684429
0.012447279086513734	0.6622261084250591
0.011452868360593903	0.6556252786064534
0.010698487809896101	0.6487844186126256
0.009824092171587286	0.6415663683434489
0.008983986558310187	0.6339711277989233
0.008246751020128245	0.6259644069540171
0.007526660494462161	0.6173061756335082
0.0066694098686692046	0.607602098549532
0.005709289167781092	0.5968521757020883
0.005092068717210164	0.5863079930048349
0.0042862531289647844	0.5728491581798855
0.003411857490655968	0.557452936940644
0.002623186914926448	0.5383019579604293
0.0016459212015224772	0.5165106470527724
0.0009772657134039708	0.4883242464766999
0.00036004526283304187	0.4452045399993142
0.0	0.0013373109762370126
