# Supplementary material for: Prediction of m6A and m5C at single-molecule resolution reveals a transcriptome-wide co-occurrence of RNA modifications
Source: Nat Commun. 2024 May 9;15:3899. doi: 10.1038/s41467-024-47953-7 (PMC11082244; doi:10.1038/s41467-024-47953-7)
Supplement: Supplementary file 16 — Source Data [file 41467_2024_47953_MOESM16_ESM.zip › source_data_2024_04_07/Supplementary_Figure_26.csv]

sample	model	interval	ns	sig	ratio
WT_E12	m5c	1	5	NA	NA
WT_E12	m5c	2	53	NA	NA
WT_E12	m5c	3	79	NA	NA
WT_E12	m5c	4	128	NA	NA
WT_E12	m5c	5	162	NA	NA
WT_E12	m5c	6	208	NA	NA
WT_E12	m5c	7	263	NA	NA
WT_E12	m5c	8	291	NA	NA
WT_E12	m5c	9	395	NA	NA
WT_E12	m5c	10	439	NA	NA
WT_E12	m5c	11	475	NA	NA
WT_E12	m5c	12	554	NA	NA
WT_E12	m5c	13	597	NA	NA
WT_E12	m5c	14	681	NA	NA
WT_E12	m5c	15	700	NA	NA
WT_E12	m5c	16	753	NA	NA
WT_E12	m5c	17	833	1	0.00119904076738609
WT_E12	m5c	18	897	NA	NA
WT_E12	m5c	19	979	NA	NA
WT_E12	m5c	20	1034	2	0.00193050193050193
WT_E12	m5c	21	978	NA	NA
WT_E12	m5c	22	1086	NA	NA
WT_E12	m5c	23	1154	NA	NA
WT_E12	m5c	24	1274	NA	NA
WT_E12	m5c	25	1214	NA	NA
WT_E12	m5c	26	1258	NA	NA
WT_E12	m5c	27	1306	1	7.651109410864575e-4
WT_E12	m5c	28	1373	NA	NA
WT_E12	m5c	29	1386	NA	NA
WT_E12	m5c	30	1509	NA	NA
WT_E12	m5c	31	1492	1	6.697923643670462e-4
WT_E12	m5c	32	1657	NA	NA
WT_E12	m5c	33	1632	2	0.00122399020807833
WT_E12	m5c	34	1799	2	0.0011104941699056
WT_E12	m5c	35	1883	NA	NA
WT_E12	m5c	36	2030	NA	NA
WT_E12	m5c	37	2125	NA	NA
WT_E12	m5c	38	2217	1	4.508566275924256e-4
WT_E12	m5c	39	2430	NA	NA
WT_E12	m5c	40	2080	NA	NA
WT_E12	m5c	41	7515	3	3.990422984836393e-4
WT_E12	m5c	42	8579	1	1.1655011655011656e-4
WT_E12	m5c	43	8466	3	3.5423308537017357e-4
WT_E12	m5c	44	8634	4	4.6307015512850195e-4
WT_E12	m5c	45	8688	4	4.601932811780948e-4
WT_E12	m5c	46	8500	4	4.703668861712136e-4
WT_E12	m5c	47	8665	1	1.1539349180706207e-4
WT_E12	m5c	48	9009	7	7.763975155279503e-4
WT_E12	m5c	49	9185	4	4.353030797692894e-4
WT_E12	m5c	50	9328	7	7.498660953401178e-4
WT_E12	m5c	51	9614	8	8.314279775514446e-4
WT_E12	m5c	52	9790	5	5.104645227156713e-4
WT_E12	m5c	53	10095	6	5.94000594000594e-4
WT_E12	m5c	54	10274	6	5.836575875486381e-4
WT_E12	m5c	55	10721	13	0.00121110490031675
WT_E12	m5c	56	10843	4	3.6876555729694845e-4
WT_E12	m5c	57	11193	8	7.142219444692438e-4
WT_E12	m5c	58	11420	4	3.5014005602240897e-4
WT_E12	m5c	59	11867	10	8.419634587858887e-4
WT_E12	m5c	60	12341	5	4.049894702737729e-4
WT_E12	m5c	61	12443	2	1.6070711128967456e-4
WT_E12	m5c	62	12889	4	3.102458698518576e-4
WT_E12	m5c	63	13409	11	8.19672131147541e-4
WT_E12	m5c	64	13697	5	3.649102320829076e-4
WT_E12	m5c	65	14316	12	8.375209380234506e-4
WT_E12	m5c	66	14851	14	9.418096199125464e-4
WT_E12	m5c	67	15128	15	9.90556692861388e-4
WT_E12	m5c	68	16026	10	6.235969069593415e-4
WT_E12	m5c	69	16195	17	0.00104860597088576
WT_E12	m5c	70	17037	8	4.693458492226459e-4
WT_E12	m5c	71	17719	12	6.767807794258643e-4
WT_E12	m5c	72	18628	11	5.901604163313482e-4
WT_E12	m5c	73	19503	17	8.709016393442623e-4
WT_E12	m5c	74	20712	10	4.8257890165041985e-4
WT_E12	m5c	75	21712	23	0.00105820105820105
WT_E12	m5c	76	22614	11	4.861878453038674e-4
WT_E12	m5c	77	23709	16	6.743940990516333e-4
WT_E12	m5c	78	25058	38	0.00151418552757411
WT_E12	m5c	79	26440	40	0.00151057401812688
WT_E12	m5c	80	26508	39	0.00146909255283082
WT_E12	m5c	81	20152	50	0.00247500247500247
WT_E12	m5c	82	18676	49	0.00261682242990654
WT_E12	m5c	83	17566	50	0.00283832879200726
WT_E12	m5c	84	16696	39	0.00233044517478338
WT_E12	m5c	85	16029	25	0.00155724430048586
WT_E12	m5c	86	15552	28	0.0017971758664955
WT_E12	m5c	87	14986	33	0.00219721685864571
WT_E12	m5c	88	14796	25	0.00168679576276904
WT_E12	m5c	89	14490	33	0.00227225779797562
WT_E12	m5c	90	14528	25	0.001717858860716
WT_E12	m5c	91	14314	26	0.00181311018131101
WT_E12	m5c	92	14318	18	0.00125558035714285
WT_E12	m5c	93	14328	25	0.00174179614017975
WT_E12	m5c	94	14173	26	0.00183111486724417
WT_E12	m5c	95	14372	21	0.00145904259014798
WT_E12	m5c	96	14614	19	0.00129843504407845
WT_E12	m5c	97	14667	21	0.0014297385620915
WT_E12	m5c	98	14956	23	0.00153548300954669
WT_E12	m5c	99	15095	16	0.00105883131493613
WT_E12	m5c	100	15211	21	0.00137867647058823
WT_E12	m5c	101	15133	22	0.00145166611679313
WT_E12	m5c	102	15766	15	9.505101070908054e-4
WT_E12	m5c	103	15624	22	0.00140611018790745
WT_E12	m5c	104	15770	18	0.00114010640993159
WT_E12	m5c	105	16173	20	0.00123510158710553
WT_E12	m5c	106	16506	12	7.26480203414457e-4
WT_E12	m5c	107	16877	11	6.513500710563714e-4
WT_E12	m5c	108	17264	12	6.946052326927529e-4
WT_E12	m5c	109	17718	30	0.00169033130493576
WT_E12	m5c	110	18279	11	6.014215418261345e-4
WT_E12	m5c	111	18495	18	9.722897423432182e-4
WT_E12	m5c	112	18868	29	0.00153463512726887
WT_E12	m5c	113	19425	16	8.230029319479451e-4
WT_E12	m5c	114	19710	11	5.577810455859236e-4
WT_E12	m5c	115	20093	14	6.96274929129159e-4
WT_E12	m5c	116	20063	27	0.00134395221503235
WT_E12	m5c	117	19896	15	7.533524182612626e-4
WT_E12	m5c	118	18545	22	0.0011848979372004
WT_E12	m5c	119	15848	18	0.00113450144964074
WT_E12	m5c	120	8440	12	0.00141978230004732
WT_E12	m5c	NA	24648	55	0.00222645022871716
WT_E12	m6a	1	2	NA	NA
WT_E12	m6a	2	12	NA	NA
WT_E12	m6a	3	26	NA	NA
WT_E12	m6a	4	50	NA	NA
WT_E12	m6a	5	57	NA	NA
WT_E12	m6a	6	86	NA	NA
WT_E12	m6a	7	85	NA	NA
WT_E12	m6a	8	140	NA	NA
WT_E12	m6a	9	154	NA	NA
WT_E12	m6a	10	192	NA	NA
WT_E12	m6a	11	212	NA	NA
WT_E12	m6a	12	258	NA	NA
WT_E12	m6a	13	271	NA	NA
WT_E12	m6a	14	267	NA	NA
WT_E12	m6a	15	298	1	0.00334448160535117
WT_E12	m6a	16	334	NA	NA
WT_E12	m6a	17	358	NA	NA
WT_E12	m6a	18	375	2	0.0053050397877984
WT_E12	m6a	19	381	NA	NA
WT_E12	m6a	20	465	NA	NA
WT_E12	m6a	21	448	NA	NA
WT_E12	m6a	22	508	NA	NA
WT_E12	m6a	23	503	NA	NA
WT_E12	m6a	24	508	NA	NA
WT_E12	m6a	25	581	NA	NA
WT_E12	m6a	26	498	NA	NA
WT_E12	m6a	27	562	NA	NA
WT_E12	m6a	28	581	1	0.00171821305841924
WT_E12	m6a	29	579	NA	NA
WT_E12	m6a	30	702	NA	NA
WT_E12	m6a	31	640	NA	NA
WT_E12	m6a	32	701	NA	NA
WT_E12	m6a	33	710	2	0.00280898876404494
WT_E12	m6a	34	779	NA	NA
WT_E12	m6a	35	837	NA	NA
WT_E12	m6a	36	854	NA	NA
WT_E12	m6a	37	981	1	0.0010183299389002
WT_E12	m6a	38	1110	2	0.00179856115107913
WT_E12	m6a	39	1396	NA	NA
WT_E12	m6a	40	2469	1	4.048582995951417e-4
WT_E12	m6a	41	5513	2	3.6264732547597464e-4
WT_E12	m6a	42	6803	6	8.811866647084741e-4
WT_E12	m6a	43	7331	5	6.815703380588877e-4
WT_E12	m6a	44	7852	5	6.363752068219422e-4
WT_E12	m6a	45	8123	4	4.921865386981666e-4
WT_E12	m6a	46	8479	8	9.426181218333922e-4
WT_E12	m6a	47	8984	3	3.338155112940915e-4
WT_E12	m6a	48	9408	9	9.55718381650207e-4
WT_E12	m6a	49	9544	6	6.282722513089005e-4
WT_E12	m6a	50	10066	6	5.957108816521049e-4
WT_E12	m6a	51	10006	5	4.994506043352313e-4
WT_E12	m6a	52	10590	7	6.605643106539587e-4
WT_E12	m6a	53	10887	8	7.34281780633318e-4
WT_E12	m6a	54	11163	9	8.055853920515575e-4
WT_E12	m6a	55	11672	12	0.00102704553235193
WT_E12	m6a	56	12102	8	6.606110652353427e-4
WT_E12	m6a	57	12204	11	9.005321326238232e-4
WT_E12	m6a	58	12805	3	2.3422860712054967e-4
WT_E12	m6a	59	12822	14	0.00109068245559364
WT_E12	m6a	60	13340	13	9.735639931101626e-4
WT_E12	m6a	61	13226	11	8.310040039283826e-4
WT_E12	m6a	62	13888	10	7.19527989638797e-4
WT_E12	m6a	63	14100	17	0.00120422186016859
WT_E12	m6a	64	14508	12	8.264462809917355e-4
WT_E12	m6a	65	15012	23	0.00152976388427003
WT_E12	m6a	66	15335	16	0.0010422773760667
WT_E12	m6a	67	16090	13	8.07302987021052e-4
WT_E12	m6a	68	16674	29	0.0017362150511884
WT_E12	m6a	69	17283	15	8.671522719389525e-4
WT_E12	m6a	70	17732	20	0.00112663361874718
WT_E12	m6a	71	18393	34	0.0018451185760026
WT_E12	m6a	72	19355	19	9.806957778465985e-4
WT_E12	m6a	73	20236	19	9.380399901258948e-4
WT_E12	m6a	74	21481	29	0.00134821013482101
WT_E12	m6a	75	22582	44	0.0019446654291523
WT_E12	m6a	76	23781	35	0.0014696002687269
WT_E12	m6a	77	24753	52	0.00209635154202781
WT_E12	m6a	78	26409	49	0.00185199183611762
WT_E12	m6a	79	27927	56	0.00200121502340706
WT_E12	m6a	80	31997	97	0.00302237178288776
WT_E12	m6a	81	17790	126	0.00703281982585398
WT_E12	m6a	82	18742	122	0.00646734520780322
WT_E12	m6a	83	18429	115	0.00620146678170836
WT_E12	m6a	84	18126	103	0.00565033737451313
WT_E12	m6a	85	18119	84	0.004614623963083
WT_E12	m6a	86	17188	99	0.00572684676346387
WT_E12	m6a	87	17198	62	0.00359212050984936
WT_E12	m6a	88	17257	64	0.00369493678194099
WT_E12	m6a	89	16833	54	0.0031977260614674
WT_E12	m6a	90	16407	50	0.00303822081788904
WT_E12	m6a	91	15984	65	0.00405009657922612
WT_E12	m6a	92	16467	63	0.00381125226860254
WT_E12	m6a	93	15932	49	0.00306614104248795
WT_E12	m6a	94	16623	53	0.00317822019668985
WT_E12	m6a	95	16732	44	0.00262279446828803
WT_E12	m6a	96	16822	42	0.00249051233396584
WT_E12	m6a	97	16533	45	0.00271444082519001
WT_E12	m6a	98	16850	48	0.00284057284885785
WT_E12	m6a	99	16669	48	0.00287132858766525
WT_E12	m6a	100	17608	33	0.00187064225384048
WT_E12	m6a	101	17476	32	0.00182773589216358
WT_E12	m6a	102	17989	40	0.002218647734206
WT_E12	m6a	103	18096	40	0.00220555800617556
WT_E12	m6a	104	18284	36	0.0019650655021834
WT_E12	m6a	105	18654	35	0.00187275937717373
WT_E12	m6a	106	19496	29	0.00148527528809218
WT_E12	m6a	107	19723	41	0.00207447885043513
WT_E12	m6a	108	20291	24	0.00118139305931577
WT_E12	m6a	109	20676	55	0.00265303169166948
WT_E12	m6a	110	21179	37	0.00174396681749622
WT_E12	m6a	111	21665	34	0.00156689248352458
WT_E12	m6a	112	22249	33	0.00148101606678036
WT_E12	m6a	113	22543	34	0.00150595739026442
WT_E12	m6a	114	23726	40	0.00168307666414205
WT_E12	m6a	115	24671	30	0.00121452572770333
WT_E12	m6a	116	25151	32	0.00127069848707461
WT_E12	m6a	117	25185	38	0.00150656147167267
WT_E12	m6a	118	26093	33	0.00126310954604608
WT_E12	m6a	119	25916	39	0.00150260065497977
WT_E12	m6a	120	20623	21	0.0010172447200155
WT_E12	m6a	NA	28116	55	0.00195236235845372
WT_E15	m5c	1	19	NA	NA
WT_E15	m5c	2	88	NA	NA
WT_E15	m5c	3	176	NA	NA
WT_E15	m5c	4	255	NA	NA
WT_E15	m5c	5	359	NA	NA
WT_E15	m5c	6	394	NA	NA
WT_E15	m5c	7	480	NA	NA
WT_E15	m5c	8	539	NA	NA
WT_E15	m5c	9	629	NA	NA
WT_E15	m5c	10	737	NA	NA
WT_E15	m5c	11	772	NA	NA
WT_E15	m5c	12	870	3	0.00343642611683848
WT_E15	m5c	13	970	1	0.00102986611740473
WT_E15	m5c	14	1075	NA	NA
WT_E15	m5c	15	1158	NA	NA
WT_E15	m5c	16	1199	NA	NA
WT_E15	m5c	17	1319	NA	NA
WT_E15	m5c	18	1413	NA	NA
WT_E15	m5c	19	1518	3	0.0019723865877712
WT_E15	m5c	20	1585	1	6.305170239596469e-4
WT_E15	m5c	21	1511	NA	NA
WT_E15	m5c	22	1712	NA	NA
WT_E15	m5c	23	1731	NA	NA
WT_E15	m5c	24	1937	NA	NA
WT_E15	m5c	25	1807	2	0.00110558319513543
WT_E15	m5c	26	1944	3	0.00154083204930662
WT_E15	m5c	27	1968	NA	NA
WT_E15	m5c	28	2068	1	4.833252779120348e-4
WT_E15	m5c	29	2098	NA	NA
WT_E15	m5c	30	2197	1	4.549590536851683e-4
WT_E15	m5c	31	2200	3	0.00136177939173853
WT_E15	m5c	32	2422	1	4.127115146512588e-4
WT_E15	m5c	33	2430	5	0.00205338809034907
WT_E15	m5c	34	2709	NA	NA
WT_E15	m5c	35	2804	NA	NA
WT_E15	m5c	36	2906	1	3.439972480220158e-4
WT_E15	m5c	37	2999	NA	NA
WT_E15	m5c	38	3116	1	3.208213025344883e-4
WT_E15	m5c	39	3378	NA	NA
WT_E15	m5c	40	2826	1	3.5373187124159886e-4
WT_E15	m5c	41	10616	5	4.707654646455136e-4
WT_E15	m5c	42	11992	6	5.000833472245374e-4
WT_E15	m5c	43	12207	8	6.549324600900532e-4
WT_E15	m5c	44	12197	8	6.554690700532568e-4
WT_E15	m5c	45	12439	5	4.018000642880103e-4
WT_E15	m5c	46	12150	5	4.1135335252982314e-4
WT_E15	m5c	47	12505	7	5.59462915601023e-4
WT_E15	m5c	48	12738	6	4.7080979284369113e-4
WT_E15	m5c	49	12970	1	7.709505820676895e-5
WT_E15	m5c	50	13233	5	3.777005589968273e-4
WT_E15	m5c	51	13436	7	5.207171018373874e-4
WT_E15	m5c	52	13730	4	2.91247997670016e-4
WT_E15	m5c	53	13795	5	3.6231884057971015e-4
WT_E15	m5c	54	14219	6	4.21792618629174e-4
WT_E15	m5c	55	14875	15	0.00100738750839489
WT_E15	m5c	56	15063	4	2.6548085219353553e-4
WT_E15	m5c	57	15490	10	6.451612903225806e-4
WT_E15	m5c	58	15885	5	3.1466331025802394e-4
WT_E15	m5c	59	16380	18	0.00109769484083424
WT_E15	m5c	60	17281	7	4.049051365108746e-4
WT_E15	m5c	61	17551	12	6.83254569264932e-4
WT_E15	m5c	62	18060	4	2.214348981399469e-4
WT_E15	m5c	63	18906	15	7.927699381639448e-4
WT_E15	m5c	64	19379	11	5.673027333677153e-4
WT_E15	m5c	65	20202	11	5.442042250037105e-4
WT_E15	m5c	66	20936	13	6.205546804143396e-4
WT_E15	m5c	67	21546	14	6.4935064935064e-4
WT_E15	m5c	68	22772	10	4.3894302519532967e-4
WT_E15	m5c	69	23433	22	9.379663184822e-4
WT_E15	m5c	70	25004	13	5.196466402846065e-4
WT_E15	m5c	71	26164	20	7.638252367858234e-4
WT_E15	m5c	72	27426	11	4.009184677625105e-4
WT_E15	m5c	73	28808	25	8.670620469600805e-4
WT_E15	m5c	74	30837	15	4.861921431349669e-4
WT_E15	m5c	75	32793	33	0.00100530067629318
WT_E15	m5c	76	34323	14	4.0772344701051343e-4
WT_E15	m5c	77	35954	27	7.503960423556877e-4
WT_E15	m5c	78	38070	42	0.00110201511335012
WT_E15	m5c	79	40452	47	0.00116052248203659
WT_E15	m5c	80	40179	63	0.00156552855225883
WT_E15	m5c	81	30649	73	0.00237614738623787
WT_E15	m5c	82	28656	84	0.00292275574112734
WT_E15	m5c	83	27188	70	0.00256805341551104
WT_E15	m5c	84	26061	55	0.0021059886659519
WT_E15	m5c	85	25405	45	0.00176817288801571
WT_E15	m5c	86	24980	43	0.00171841905446988
WT_E15	m5c	87	24536	41	0.00166822639052772
WT_E15	m5c	88	24595	52	0.00210979023816285
WT_E15	m5c	89	24277	42	0.00172704469756157
WT_E15	m5c	90	24449	38	0.00155184383550455
WT_E15	m5c	91	24278	29	0.00119307195458098
WT_E15	m5c	92	24628	31	0.00125714749178798
WT_E15	m5c	93	24679	32	0.00129496985148314
WT_E15	m5c	94	24548	30	0.00122060379200911
WT_E15	m5c	95	24991	25	9.993604093380237e-4
WT_E15	m5c	96	25327	27	0.00106492072256843
WT_E15	m5c	97	25520	41	0.00160400610304761
WT_E15	m5c	98	25477	45	0.00176318470339315
WT_E15	m5c	99	26001	31	0.00119084204056545
WT_E15	m5c	100	25935	32	0.00123233334617013
WT_E15	m5c	101	26500	28	0.00105548854041013
WT_E15	m5c	102	27553	24	8.702904594408384e-4
WT_E15	m5c	103	28176	26	9.21920431175094e-4
WT_E15	m5c	104	28758	28	9.726950600986592e-4
WT_E15	m5c	105	29569	32	0.00108104455930542
WT_E15	m5c	106	30480	20	6.557377049180328e-4
WT_E15	m5c	107	30893	21	6.793038752668694e-4
WT_E15	m5c	108	32087	17	5.295290306503862e-4
WT_E15	m5c	109	32799	42	0.00127888919338631
WT_E15	m5c	110	33792	27	7.98367781424643e-4
WT_E15	m5c	111	34483	42	0.00121650977552498
WT_E15	m5c	112	35172	34	9.65744475373516e-4
WT_E15	m5c	113	36377	31	8.514612173148758e-4
WT_E15	m5c	114	36120	26	7.193050406684003e-4
WT_E15	m5c	115	37325	45	0.0012041744715012
WT_E15	m5c	116	37828	60	0.00158361486486486
WT_E15	m5c	117	37366	39	0.0010426413581072
WT_E15	m5c	118	35377	32	9.03725041656076e-4
WT_E15	m5c	119	31563	36	0.00113927655938479
WT_E15	m5c	120	17737	48	0.00269890357042451
WT_E15	m5c	NA	57225	81	0.00141346455868495
WT_E15	m6a	1	12	NA	NA
WT_E15	m6a	2	35	NA	NA
WT_E15	m6a	3	57	NA	NA
WT_E15	m6a	4	142	1	0.00699300699300699
WT_E15	m6a	5	103	NA	NA
WT_E15	m6a	6	161	NA	NA
WT_E15	m6a	7	174	NA	NA
WT_E15	m6a	8	247	NA	NA
WT_E15	m6a	9	282	NA	NA
WT_E15	m6a	10	337	NA	NA
WT_E15	m6a	11	355	NA	NA
WT_E15	m6a	12	462	NA	NA
WT_E15	m6a	13	442	NA	NA
WT_E15	m6a	14	472	NA	NA
WT_E15	m6a	15	533	1	0.00187265917602996
WT_E15	m6a	16	567	1	0.00176056338028169
WT_E15	m6a	17	529	1	0.00188679245283018
WT_E15	m6a	18	642	NA	NA
WT_E15	m6a	19	621	3	0.0048076923076923
WT_E15	m6a	20	752	NA	NA
WT_E15	m6a	21	689	NA	NA
WT_E15	m6a	22	803	1	0.00124378109452736
WT_E15	m6a	23	778	7	0.00891719745222929
WT_E15	m6a	24	852	NA	NA
WT_E15	m6a	25	933	NA	NA
WT_E15	m6a	26	783	NA	NA
WT_E15	m6a	27	898	1	0.00111234705228031
WT_E15	m6a	28	960	2	0.00207900207900207
WT_E15	m6a	29	929	NA	NA
WT_E15	m6a	30	1073	NA	NA
WT_E15	m6a	31	1031	1	9.689922480620156e-4
WT_E15	m6a	32	1124	1	8.888888888888889e-4
WT_E15	m6a	33	1150	1	8.688097306689834e-4
WT_E15	m6a	34	1190	NA	NA
WT_E15	m6a	35	1282	1	7.79423226812159e-4
WT_E15	m6a	36	1358	1	7.358351729212656e-4
WT_E15	m6a	37	1358	4	0.00293685756240822
WT_E15	m6a	38	1614	NA	NA
WT_E15	m6a	39	1961	1	5.096839959225281e-4
WT_E15	m6a	40	3423	1	2.920560747663551e-4
WT_E15	m6a	41	7451	5	6.706008583690987e-4
WT_E15	m6a	42	9051	15	0.00165453342157511
WT_E15	m6a	43	9977	9	9.012617664730624e-4
WT_E15	m6a	44	10759	10	9.285913269570064e-4
WT_E15	m6a	45	11097	9	8.103727714748784e-4
WT_E15	m6a	46	11582	14	0.00120731286650569
WT_E15	m6a	47	12309	7	5.683663527119194e-4
WT_E15	m6a	48	12831	10	7.78755548633284e-4
WT_E15	m6a	49	13024	10	7.672241829062452e-4
WT_E15	m6a	50	13558	11	8.106713833001695e-4
WT_E15	m6a	51	13800	12	8.688097306689834e-4
WT_E15	m6a	52	14400	16	0.00110987791342952
WT_E15	m6a	53	14750	11	7.452069642978118e-4
WT_E15	m6a	54	15165	17	0.00111974706889737
WT_E15	m6a	55	15402	19	0.00123208611633486
WT_E15	m6a	56	16044	10	6.228977201943441e-4
WT_E15	m6a	57	16510	18	0.00108906098741529
WT_E15	m6a	58	17209	11	6.387921022067364e-4
WT_E15	m6a	59	17543	22	0.00125249074864787
WT_E15	m6a	60	18111	18	9.928843289756745e-4
WT_E15	m6a	61	18022	17	9.424025722046676e-4
WT_E15	m6a	62	19034	14	7.349853002939942e-4
WT_E15	m6a	63	19569	25	0.00127590078595488
WT_E15	m6a	64	20098	13	6.464124111182935e-4
WT_E15	m6a	65	20722	27	0.00130126753096534
WT_E15	m6a	66	21120	23	0.00108783048763184
WT_E15	m6a	67	22085	38	0.00171766939384351
WT_E15	m6a	68	23109	32	0.00138282701698284
WT_E15	m6a	69	23949	32	0.00133438972519911
WT_E15	m6a	70	24827	40	0.00160855752603852
WT_E15	m6a	71	26153	53	0.0020224376097077
WT_E15	m6a	72	27891	39	0.00139634801288936
WT_E15	m6a	73	28989	49	0.00168744403884565
WT_E15	m6a	74	30763	63	0.00204372931940569
WT_E15	m6a	75	32670	79	0.00241228739808849
WT_E15	m6a	76	34727	61	0.00175347821087731
WT_E15	m6a	77	36071	85	0.00235092377475384
WT_E15	m6a	78	38238	88	0.00229609142618587
WT_E15	m6a	79	40485	142	0.00349521254338247
WT_E15	m6a	80	46083	205	0.00442879363982025
WT_E15	m6a	81	26579	247	0.00920748527547901
WT_E15	m6a	82	27836	228	0.0081242873432155
WT_E15	m6a	83	27970	211	0.00748731414783009
WT_E15	m6a	84	27846	203	0.0072373346643374
WT_E15	m6a	85	27949	164	0.00583360011382634
WT_E15	m6a	86	27247	174	0.0063455016228438
WT_E15	m6a	87	27337	149	0.00542094157025394
WT_E15	m6a	88	27679	115	0.00413758365114773
WT_E15	m6a	89	27607	122	0.00439972591871326
WT_E15	m6a	90	27094	129	0.00473864012048635
WT_E15	m6a	91	27095	105	0.00386029411764705
WT_E15	m6a	92	27610	125	0.00450694068866053
WT_E15	m6a	93	26712	110	0.00410111102826038
WT_E15	m6a	94	27806	90	0.00322626899913966
WT_E15	m6a	95	28345	96	0.00337540874090221
WT_E15	m6a	96	28619	93	0.00323906380607411
WT_E15	m6a	97	28667	95	0.00330296919546624
WT_E15	m6a	98	28984	109	0.00374660571271439
WT_E15	m6a	99	29094	95	0.00325465072458802
WT_E15	m6a	100	30240	104	0.00342736620089638
WT_E15	m6a	101	30404	81	0.00265704444808922
WT_E15	m6a	102	31460	97	0.00307380295972367
WT_E15	m6a	103	32127	87	0.0027006891413671
WT_E15	m6a	104	32748	79	0.00240655557924878
WT_E15	m6a	105	33724	81	0.00239609525218162
WT_E15	m6a	106	35166	71	0.00201492749098958
WT_E15	m6a	107	35842	74	0.00206036306938411
WT_E15	m6a	108	36545	68	0.00185726381339961
WT_E15	m6a	109	37542	83	0.00220598006644518
WT_E15	m6a	110	38712	95	0.00244801195660576
WT_E15	m6a	111	39772	93	0.00233287344788661
WT_E15	m6a	112	41514	93	0.00223520080755642
WT_E15	m6a	113	41749	96	0.0022941809057235
WT_E15	m6a	114	43604	92	0.00210545587696814
WT_E15	m6a	115	44949	90	0.00199826816758809
WT_E15	m6a	116	46383	112	0.00240886116786751
WT_E15	m6a	117	47179	93	0.00196733795904552
WT_E15	m6a	118	48816	98	0.00200351637567976
WT_E15	m6a	119	49200	65	0.0013193951080889
WT_E15	m6a	120	40970	66	0.00160834389316697
WT_E15	m6a	NA	61561	156	0.00252766660725569
WT_E18	m5c	1	10	NA	NA
WT_E18	m5c	2	59	NA	NA
WT_E18	m5c	3	118	NA	NA
WT_E18	m5c	4	145	NA	NA
WT_E18	m5c	5	209	NA	NA
WT_E18	m5c	6	230	NA	NA
WT_E18	m5c	7	314	NA	NA
WT_E18	m5c	8	317	NA	NA
WT_E18	m5c	9	435	1	0.00229357798165137
WT_E18	m5c	10	499	NA	NA
WT_E18	m5c	11	524	NA	NA
WT_E18	m5c	12	611	2	0.0032626427406199
WT_E18	m5c	13	675	NA	NA
WT_E18	m5c	14	727	NA	NA
WT_E18	m5c	15	802	NA	NA
WT_E18	m5c	16	874	NA	NA
WT_E18	m5c	17	925	1	0.00107991360691144
WT_E18	m5c	18	977	NA	NA
WT_E18	m5c	19	1052	2	0.00189753320683111
WT_E18	m5c	20	1131	1	8.833922261484099e-4
WT_E18	m5c	21	1075	NA	NA
WT_E18	m5c	22	1203	NA	NA
WT_E18	m5c	23	1296	NA	NA
WT_E18	m5c	24	1376	NA	NA
WT_E18	m5c	25	1323	NA	NA
WT_E18	m5c	26	1416	1	7.057163020465773e-4
WT_E18	m5c	27	1379	NA	NA
WT_E18	m5c	28	1469	1	6.802721088435374e-4
WT_E18	m5c	29	1502	NA	NA
WT_E18	m5c	30	1565	NA	NA
WT_E18	m5c	31	1539	5	0.00323834196891191
WT_E18	m5c	32	1694	2	0.00117924528301886
WT_E18	m5c	33	1677	5	0.00297265160523186
WT_E18	m5c	34	1883	NA	NA
WT_E18	m5c	35	1986	1	5.032712632108706e-4
WT_E18	m5c	36	2077	NA	NA
WT_E18	m5c	37	2119	NA	NA
WT_E18	m5c	38	2291	2	8.722197993894462e-4
WT_E18	m5c	39	2357	NA	NA
WT_E18	m5c	40	2057	NA	NA
WT_E18	m5c	41	7214	9	0.00124601965942129
WT_E18	m5c	42	8271	NA	NA
WT_E18	m5c	43	8229	9	0.0010924981791697
WT_E18	m5c	44	8432	4	4.74158368895211e-4
WT_E18	m5c	45	8622	5	5.79575750550597e-4
WT_E18	m5c	46	8460	7	8.267391047596551e-4
WT_E18	m5c	47	8687	6	6.902105142068331e-4
WT_E18	m5c	48	8741	6	6.85949468389162e-4
WT_E18	m5c	49	9093	5	5.495713343591998e-4
WT_E18	m5c	50	9280	4	4.308487720809995e-4
WT_E18	m5c	51	9673	6	6.1989874987085e-4
WT_E18	m5c	52	9701	7	7.210548001648125e-4
WT_E18	m5c	53	9867	6	6.077180188392585e-4
WT_E18	m5c	54	10117	9	8.888011060635987e-4
WT_E18	m5c	55	10607	14	0.00131814330100743
WT_E18	m5c	56	10645	5	4.6948356807511736e-4
WT_E18	m5c	57	11157	3	2.6881720430107527e-4
WT_E18	m5c	58	11415	10	8.7527352297593e-4
WT_E18	m5c	59	11810	6	5.077860528097495e-4
WT_E18	m5c	60	12488	6	4.802305106451096e-4
WT_E18	m5c	61	12673	4	3.155320659462018e-4
WT_E18	m5c	62	13314	8	6.005104338687885e-4
WT_E18	m5c	63	14034	15	0.00106769165065129
WT_E18	m5c	64	14503	7	4.824259131633356e-4
WT_E18	m5c	65	15240	12	7.867820613690008e-4
WT_E18	m5c	66	15850	13	8.195171152997542e-4
WT_E18	m5c	67	16140	16	9.903441445902451e-4
WT_E18	m5c	68	17307	8	4.6202714409471554e-4
WT_E18	m5c	69	17857	19	0.00106287760125307
WT_E18	m5c	70	18930	15	7.91765637371338e-4
WT_E18	m5c	71	19626	13	6.619481643668211e-4
WT_E18	m5c	72	20748	14	6.743088334457181e-4
WT_E18	m5c	73	21412	20	9.33184023889511e-4
WT_E18	m5c	74	22962	22	9.571876087713192e-4
WT_E18	m5c	75	24620	34	0.00137908655796219
WT_E18	m5c	76	26025	14	5.376550558777219e-4
WT_E18	m5c	77	27662	26	9.390349609939324e-4
WT_E18	m5c	78	29607	43	0.00145025295109612
WT_E18	m5c	79	31465	38	0.0012062343268895
WT_E18	m5c	80	31122	46	0.00147587268993839
WT_E18	m5c	81	23595	56	0.00236776457655067
WT_E18	m5c	82	22258	55	0.00246493075785416
WT_E18	m5c	83	21309	54	0.00252773486869821
WT_E18	m5c	84	20556	56	0.00271686396274015
WT_E18	m5c	85	20220	33	0.00162938823877944
WT_E18	m5c	86	20010	44	0.002194075994814
WT_E18	m5c	87	19608	41	0.00208662018423329
WT_E18	m5c	88	19888	32	0.00160642570281124
WT_E18	m5c	89	19655	46	0.00233490685751992
WT_E18	m5c	90	19744	39	0.00197138957690946
WT_E18	m5c	91	19398	31	0.00159555303927119
WT_E18	m5c	92	20092	34	0.00168935705058133
WT_E18	m5c	93	20120	40	0.00198412698412698
WT_E18	m5c	94	20112	38	0.00188585607940446
WT_E18	m5c	95	20711	29	0.00139826422372227
WT_E18	m5c	96	21283	27	0.0012670107930549
WT_E18	m5c	97	21294	39	0.00182815356489945
WT_E18	m5c	98	21582	37	0.00171145751422359
WT_E18	m5c	99	22232	26	0.0011681193278821
WT_E18	m5c	100	22190	40	0.00179937022042285
WT_E18	m5c	101	23170	27	0.00116394361339828
WT_E18	m5c	102	23848	18	7.542110114807676e-4
WT_E18	m5c	103	24509	30	0.00122254370593748
WT_E18	m5c	104	25170	27	0.00107155613763543
WT_E18	m5c	105	26146	40	0.00152753379668525
WT_E18	m5c	106	26781	33	0.00123070038039829
WT_E18	m5c	107	27448	26	9.463492756788236e-4
WT_E18	m5c	108	28870	23	7.960405634582771e-4
WT_E18	m5c	109	29995	42	0.00139827546026567
WT_E18	m5c	110	30805	29	9.405202049685412e-4
WT_E18	m5c	111	31611	42	0.00132688844659274
WT_E18	m5c	112	32562	36	0.0011043622308117
WT_E18	m5c	113	33811	37	0.0010931221933349
WT_E18	m5c	114	34299	31	9.030002912904164e-4
WT_E18	m5c	115	35116	43	0.00122301544412525
WT_E18	m5c	116	36031	57	0.00157947240079804
WT_E18	m5c	117	35543	43	0.00120834035856797
WT_E18	m5c	118	34265	36	0.00104953208361272
WT_E18	m5c	119	30448	45	0.00147574853245007
WT_E18	m5c	120	17522	37	0.00210718150236346
WT_E18	m5c	NA	41527	125	0.00300105637184288
WT_E18	m6a	1	12	NA	NA
WT_E18	m6a	2	27	NA	NA
WT_E18	m6a	3	41	NA	NA
WT_E18	m6a	4	53	NA	NA
WT_E18	m6a	5	64	NA	NA
WT_E18	m6a	6	82	NA	NA
WT_E18	m6a	7	83	NA	NA
WT_E18	m6a	8	141	NA	NA
WT_E18	m6a	9	158	NA	NA
WT_E18	m6a	10	216	NA	NA
WT_E18	m6a	11	243	NA	NA
WT_E18	m6a	12	303	NA	NA
WT_E18	m6a	13	291	NA	NA
WT_E18	m6a	14	298	NA	NA
WT_E18	m6a	15	340	NA	NA
WT_E18	m6a	16	392	NA	NA
WT_E18	m6a	17	370	1	0.00269541778975741
WT_E18	m6a	18	411	NA	NA
WT_E18	m6a	19	425	2	0.00468384074941452
WT_E18	m6a	20	513	NA	NA
WT_E18	m6a	21	484	NA	NA
WT_E18	m6a	22	540	1	0.00184842883548983
WT_E18	m6a	23	540	5	0.0091743119266055
WT_E18	m6a	24	605	1	0.00165016501650165
WT_E18	m6a	25	664	NA	NA
WT_E18	m6a	26	566	NA	NA
WT_E18	m6a	27	621	NA	NA
WT_E18	m6a	28	657	1	0.00151975683890577
WT_E18	m6a	29	646	1	0.00154559505409582
WT_E18	m6a	30	741	1	0.0013477088948787
WT_E18	m6a	31	712	1	0.00140252454417952
WT_E18	m6a	32	767	1	0.00130208333333333
WT_E18	m6a	33	768	1	0.00130039011703511
WT_E18	m6a	34	828	NA	NA
WT_E18	m6a	35	882	1	0.00113250283125707
WT_E18	m6a	36	919	NA	NA
WT_E18	m6a	37	976	3	0.00306435137895812
WT_E18	m6a	38	1123	NA	NA
WT_E18	m6a	39	1437	1	6.954102920723226e-4
WT_E18	m6a	40	2474	2	8.077544426494346e-4
WT_E18	m6a	41	5162	2	3.872966692486445e-4
WT_E18	m6a	42	6245	6	9.598464245720684e-4
WT_E18	m6a	43	6818	6	8.792497069167644e-4
WT_E18	m6a	44	7411	5	6.74217907227616e-4
WT_E18	m6a	45	7723	6	7.762970630094449e-4
WT_E18	m6a	46	8117	6	7.38643358365136e-4
WT_E18	m6a	47	8654	3	3.4654037195333255e-4
WT_E18	m6a	48	8988	5	5.559879906594017e-4
WT_E18	m6a	49	9239	5	5.408913890090869e-4
WT_E18	m6a	50	9596	3	3.125325554745286e-4
WT_E18	m6a	51	9828	8	8.133387555917039e-4
WT_E18	m6a	52	10250	2	1.9508388607101057e-4
WT_E18	m6a	53	10572	7	6.616882503072124e-4
WT_E18	m6a	54	10932	4	3.65764447695684e-4
WT_E18	m6a	55	11217	12	0.0010686615014694
WT_E18	m6a	56	11565	12	0.0010365379632029
WT_E18	m6a	57	11777	14	0.00118734628106182
WT_E18	m6a	58	12372	3	2.424242424242424e-4
WT_E18	m6a	59	12685	11	8.664146187775677e-4
WT_E18	m6a	60	13119	11	8.377760853008378e-4
WT_E18	m6a	61	13155	14	0.00106310274128635
WT_E18	m6a	62	13960	9	6.442837712076742e-4
WT_E18	m6a	63	14440	24	0.00165929203539823
WT_E18	m6a	64	14800	8	5.402485143165856e-4
WT_E18	m6a	65	15627	22	0.00140584062879417
WT_E18	m6a	66	16006	26	0.00162175648702594
WT_E18	m6a	67	16783	29	0.00172495836307399
WT_E18	m6a	68	17568	26	0.00147777651472092
WT_E18	m6a	69	18101	24	0.00132413793103448
WT_E18	m6a	70	18659	25	0.00133804324555769
WT_E18	m6a	71	19381	33	0.00169980426496342
WT_E18	m6a	72	20745	27	0.00129982668977469
WT_E18	m6a	73	21367	34	0.00158871080790617
WT_E18	m6a	74	22537	38	0.00168327796234772
WT_E18	m6a	75	24146	47	0.00194271070144256
WT_E18	m6a	76	25911	46	0.00177216165196286
WT_E18	m6a	77	27151	64	0.00235164431379753
WT_E18	m6a	78	29390	62	0.00210512019557245
WT_E18	m6a	79	31148	93	0.00297685733491245
WT_E18	m6a	80	35888	145	0.00402408902950073
WT_E18	m6a	81	20612	161	0.00775044528955856
WT_E18	m6a	82	21938	139	0.00629614530959822
WT_E18	m6a	83	22011	157	0.00708228076506676
WT_E18	m6a	84	22114	134	0.0060230133045667
WT_E18	m6a	85	22180	119	0.00533656217767612
WT_E18	m6a	86	21863	103	0.00468906491851042
WT_E18	m6a	87	22062	111	0.00500608848599648
WT_E18	m6a	88	22238	80	0.00358455058697015
WT_E18	m6a	89	22371	82	0.0036520732196143
WT_E18	m6a	90	21749	94	0.00430343817241221
WT_E18	m6a	91	22192	95	0.00426257459505541
WT_E18	m6a	92	22794	103	0.00449840590470367
WT_E18	m6a	93	22383	79	0.00351705101949959
WT_E18	m6a	94	23193	69	0.00296621098787722
WT_E18	m6a	95	23509	79	0.00334916059013057
WT_E18	m6a	96	23754	65	0.00272891389227087
WT_E18	m6a	97	24218	81	0.00333347051318984
WT_E18	m6a	98	25003	64	0.00255315753779869
WT_E18	m6a	99	25235	84	0.00331766657450926
WT_E18	m6a	100	26618	75	0.00280972539617128
WT_E18	m6a	101	26872	60	0.00222783306104262
WT_E18	m6a	102	27878	62	0.00221904080171796
WT_E18	m6a	103	28336	79	0.00278022171388351
WT_E18	m6a	104	28900	56	0.00193396878021826
WT_E18	m6a	105	29824	69	0.00230823269661793
WT_E18	m6a	106	31529	52	0.00164655964029004
WT_E18	m6a	107	32573	66	0.00202212077575906
WT_E18	m6a	108	33315	46	0.00137885554989358
WT_E18	m6a	109	34340	72	0.00209229338602813
WT_E18	m6a	110	35627	69	0.00193298969072164
WT_E18	m6a	111	37043	64	0.00172474196243296
WT_E18	m6a	112	39080	73	0.00186448037187444
WT_E18	m6a	113	39859	62	0.00155306730793316
WT_E18	m6a	114	42096	83	0.0019678038834491
WT_E18	m6a	115	42896	66	0.00153624132954704
WT_E18	m6a	116	44271	82	0.00184880391405316
WT_E18	m6a	117	44992	74	0.00164203612479474
WT_E18	m6a	118	46728	76	0.00162379283821895
WT_E18	m6a	119	46689	61	0.00130481283422459
WT_E18	m6a	120	40394	48	0.00118688492161614
WT_E18	m6a	NA	45797	104	0.00226574584431711
