# Supplementary material for: Prediction of m6A and m5C at single-molecule resolution reveals a transcriptome-wide co-occurrence of RNA modifications
Source: Nat Commun. 2024 May 9;15:3899. doi: 10.1038/s41467-024-47953-7 (PMC11082244; doi:10.1038/s41467-024-47953-7)
Supplement: Supplementary file 16 — Source Data [file 41467_2024_47953_MOESM16_ESM.zip › source_data_2024_04_07/Supplementary_Figure_18.csv]

NSUN2 dependent	Background sites
-0.0131946701332466	0.0025027808676306
0.0999999999999999	0.0197907831495617
-0.0390177119876786	-0.0066113559761472
0.0172407302842085	0.0536980749746707
-0.0142857142857142	0.0014822134387352
0.0	0.0217391304347826
-0.1444444444444444	0.0059829059829059
0.0	0.0312820512820512
0.0767195767195767	-0.0528673835125448
0.4472990777338603	0.0224358974358974
0.1633771929824561	0.0
0.2053571428571428	-0.020054945054945
0.1892307692307692	0.0375
0.0	-0.0086107921928817
0.0	0.0044945881489634
0.2304147465437788	-0.0101139041633935
0.0972376714868372	-0.0772043884599756
-0.0402930402930402	-0.0031851360318513
0.0085470085470085	-0.1994410569105691
0.0150422860549159	-0.0228365384615384
0.0	-0.0742424242424242
0.1666666666666666	0.0
0.1944444444444444	0.0
0.1181818181818181	-0.0857142857142857
0.0982142857142857	-0.0189247311827956
-0.0999999999999999	-0.0476190476190476
0.006119615651602	-0.0166666666666666
-0.0108597285067873	0.0212624584717607
-0.04	0.0
-0.0603978300180831	-0.2416438356164384
0.0188679245283018	0.0
0.4502103786816269	0.0
0.0467980295566502	0.0124404139053598
-0.0869565217391304	0.0031934306569343
-0.0848484848484848	-0.0073099415204678
0.0	0.0056497175141242
0.2689075630252101	-0.0075611325611325
0.0951351351351351	0.0
0.0597124811097764	0.0198675496688741
0.0	0.0254777070063694
0.131578947368421	0.0331125827814569
-0.3142857142857143	-0.0276329509906152
-0.0045093925582965	-0.0003217503217503
0.1587301587301587	-0.0489177489177489
0.0867139959432048	0.0042016806722689
0.1307692307692307	0.0101010101010101
0.3059701492537313	-0.097560975609756
0.5321864594894561	-0.056373369019739
0.4615384615384615	0.052913968547641
0.2187394294734468	0.1039509014192558
0.1618729096989966	0.055593220338983
0.1265560165975103	0.027027027027027
0.1253886815920397	-0.0155502392344497
0.2042338709677419	0.0080882352941176
0.5646929824561403	-0.0165005893067609
0.4830508474576271	0.0059171597633136
0.0	-0.0023053869207715
0.1666666666666666	0.0200980392156862
-0.1773255813953488	-0.1160184574818721
	-0.0096504955659885
	0.010752688172043
	-0.0090209192005599
	0.0240372189196174
	0.0546458492003046
	-0.0043377674956622
	0.0093816631130063
	-0.0185510954741724
	0.0194188128356975
	0.0120398009950248
	-0.00224002756957
	-0.0073678861788617
	-0.1257142857142857
	-0.1043740573152337
	-0.006976409666283
	0.0152786303799195
	0.0269386483961382
	-0.0023547880690737
	-0.025297619047619
	0.0065011820330969
	0.0216962524654832
	0.0
	-0.0419452887537993
	-0.0058119658119658
	0.0188679245283018
	0.0061349693251533
	0.0074133211678832
	-0.0119439155270901
	0.0
	0.0357142857142857
	0.0092592592592592
	0.0079365079365079
	-0.0315315315315315
	0.0122686181661644
	0.0078125
	-0.0025821596244131
	0.0693979933110368
	-0.0233426704014939
	-0.0222950819672131
	-0.0679435483870967
	-0.0313346228239845
	0.1253296321998612
	-0.0074422248335291
	0.0048100949525237
	-0.0061179087875417
	-0.0535714285714286
	0.0444444444444444
	0.0204037800687285
	-0.0334956183057448
	-0.0189293108547766
	0.0251322751322751
	0.0178571428571428
	-0.0215950920245398
	0.0
	0.0058479532163742
	-0.0070401659997035
	-0.0131578947368421
	-0.0141206675224646
	0.0125
	-0.0100517368810051
	-0.1063829787234042
	0.001602564102564
	-0.0094827586206896
	0.0072356215213358
	0.0270108043217287
	0.03125
	-0.0089655172413793
	-0.0586684245220829
	0.0819625638116846
	-0.0258503401360544
	0.1131274131274131
	-0.0379805897723031
	-0.0177503376422921
	-0.0587719298245614
	-0.0721311475409836
	-0.0623253814743176
	0.0449065702230259
	0.0462962962962962
	0.1301020408163265
	0.0636363636363636
	0.0058479532163742
	0.0
	-0.0116279069767441
	-0.0187106918238993
	-0.0175983436853002
	0.0098651348651348
	-0.0016341923318667
	-0.0129870129870129
	-0.0521833273186575
	0.1057504873294347
	0.0656565656565656
	0.0306601200218221
	0.0082216038451808
	-0.0372670807453416
	0.0533246414602346
	0.0
	0.1136363636363636
	-0.1403245942571784
	-0.0112359550561797
	-0.0109890109890109
	-0.0158721128683581
	-0.0300939237109449
	0.0
	0.0519740129935033
	-0.0496323529411764
	-0.0161290322580645
	-0.1080043859649122
	-0.0321432423686764
	-0.0044283413848631
	0.0162374020156774
	0.0403225806451612
	0.0333333333333333
	-0.0728155339805825
	0.0892857142857143
	0.0061728395061728
	0.0
	0.0
	0.0
	-0.0120108485083301
	0.005521650682941
	-0.0116850021753993
	-0.0261233019853709
	-0.1043715846994535
	-0.0120481927710843
	-0.0117647058823529
	0.040070564516129
	-0.0433032616238723
	-0.0023852116875372
	0.0262626262626262
	0.0232213438735177
	0.0502415458937198
	0.0224719101123595
	0.010752688172043
	-0.0178451178451178
	-0.0291918320391141
	-0.024340770791075
	-0.0098484848484848
	-0.0119164619164619
	-0.0060413147979732
	-0.0187282229965156
	0.147355403348554
	-0.0055479295355753
	-0.0064229249011857
	0.0052631578947368
	0.0134642356241233
	0.0625
	-0.0111008325624421
	0.0126118509124216
	-0.01739804964539
	0.0693181818181818
	0.0373874761810894
	0.0045662100456621
	0.0205415499533146
	0.0
	0.0
	-0.0434962717481358
	-0.0133333333333333
	-0.0364013444897375
	-0.0136054421768707
	-0.0063025210084033
	-0.0161219565694231
	-0.010752688172043
	-0.0108695652173913
	-0.0121951219512195
	-0.0236065573770491
	-0.0726709905660377
	-0.0659542494573384
	-0.0363372093023255
	-0.0063456889605157
	0.0056462874142432
	0.0049673202614379
	-0.1529411764705882
	-0.1131558573045083
	-0.0776315789473684
	-0.1256807708420612
	-0.0070574001881973
	-0.0547337278106508
	0.0632034632034632
	0.0118406010125755
	-0.0137296720874433
	0.0053475935828877
	-0.0171405525307521
	0.0479582146248812
	-0.0006061830672863
	0.0
	0.0489510489510489
	0.0201620683002122
	-0.0256849315068493
	-0.0257208609719778
	0.0078125
	-0.0261568201039023
	-0.0103092783505154
	0.0054974765681326
	0.0227272727272727
	0.0330271216097987
	0.1382978723404255
	0.0211640211640211
	0.0106951871657754
	-0.048172514619883
	0.0388296417828821
	-0.0623529411764705
	0.0227196632706749
	0.0049999999999999
	0.0278512251013573
	0.0409482758620689
	-0.0380350877192983
	0.0
	0.0647058823529411
	0.0111111111111111
	0.0042058116670308
	0.0100922409115572
	-5.5111600992007945e-05
	-0.0743947410614077
	-0.106060606060606
	-0.0073292033853939
	0.0
	0.0
	-0.0109890109890109
	-0.000613154960981
	-0.0179413305395495
	-0.0013630168105406
	-0.0061966680211296
	0.0
	-0.0805128205128205
	-0.0144581056466302
	0.0376175548589342
	0.0049504950495049
	-0.0006223371152281
	-0.0247086247086247
	-0.0276502104860313
	-0.0065172054223149
	0.0021008403361344
	0.0424528301886792
	0.0257723012842762
	0.0414201183431952
	0.0287698412698412
	0.0095799557848194
	0.0202494873547505
	0.0347028320702034
	-0.0498575498575498
	-0.0250445632798574
	-0.0125707970714186
	0.0403361344537815
	-0.1117230527143981
	-0.0044444444444444
	0.0310421286031042
	0.06
	0.0097757331799884
	-0.0378469301934398
	0.016589861751152
	-0.0478260869565217
	0.1071428571428571
	0.1298701298701298
	-0.0344497607655502
	0.0113636363636363
	0.0
	-0.0110275689223057
	-0.0285714285714285
	-0.0216450216450216
	-0.0336538461538461
	0.07168458781362
	-0.0820820820820821
	-0.1018518518518518
	-0.1047058823529411
	-0.0305010893246187
	-0.2527472527472527
	0.1653116531165311
	0.0054711246200608
	-0.0303030303030303
	0.0
	0.0217391304347826
	0.015008576329331
	0.0870953032375741
	-0.2440318302387267
	-0.1238095238095238
	0.037037037037037
	0.0460574797347089
	0.0275624461670973
	-0.0238095238095238
	-0.1096256684491978
	-0.0903846153846154
	-0.1108108108108107
	0.0317460317460317
	0.0272727272727272
	0.057057057057057
	-0.0302325581395348
	-0.1184210526315789
	-0.0302197802197802
	-0.0615964802011313
	-0.0222996515679442
	-0.1428571428571428
	-0.0352588147036759
	0.0383275261324042
	-0.0048701298701298
	0.0169491525423728
	-0.0241496598639455
	0.0
	-0.0037234042553191
	-0.073170731707317
	0.0172413793103448
	-0.1347222222222222
	-0.0333333333333333
	0.0235294117647058
	0.0408163265306122
	0.0
	-0.2194570135746606
	0.1904761904761904
	-0.0196969696969697
	0.0
	0.0554621848739495
	-0.0421836228287841
	-0.0599700149925037
	-0.1943734015345268
	0.0424242424242424
	0.0433436532507739
	0.132063882063882
	0.1743589743589743
	0.0833333333333333
	-0.0833333333333333
	-0.031081081081081
	-0.0058441558441558
	0.0952380952380952
	-0.0261904761904761
	-0.0952380952380952
	-0.0294117647058823
	-0.0309090909090909
	0.0550082101806239
	-0.1105263157894737
	-0.025
	0.0209790209790209
	0.0462962962962963
	0.0212765957446808
	0.0188679245283018
	0.0
	-0.0049415992812219
	0.0
	0.0169491525423728
	0.0169491525423728
	0.0394088669950738
	0.1399999999999999
	0.0222222222222222
	0.1
	0.2569444444444444
	-0.0454545454545454
	0.1220238095238095
	-0.0971786833855798
	0.0574999999999999
	0.0
	-0.025
	0.2904509283819628
	-0.0249597423510467
	0.1450044208664898
	-0.0058441558441558
	-0.0095108695652173
	-0.0380116959064327
	-0.0502625656414103
	-0.0467342342342341
	0.0006535947712418
	-0.0380479735318444
	0.0169491525423728
	0.0
	0.0163934426229508
	-0.0217391304347826
	0.0344827586206896
	0.0355477855477855
	0.0319548872180451
	-0.0238095238095238
	-0.0057781201848998
	0.0338983050847457
	-0.0222222222222222
	-0.01
	-0.0476190476190476
	-0.0476190476190476
	-0.2222222222222222
	0.0
	0.0009009009009008
	-0.0006944444444444
	-0.2332506203473945
	0.0268817204301075
	0.0508108108108107
	-0.0440729483282674
	0.1367127496159754
	0.0161290322580645
	0.0327868852459016
	-0.0758928571428571
	-0.1497277676950998
	-0.10862409479921
	-0.036734693877551
	-0.048780487804878
	-0.0091575091575091
	0.238095238095238
	0.1047619047619047
	0.0
	-0.025
	-0.1111111111111111
	0.0
	0.0163934426229508
	0.0163934426229508
	0.0
	0.0
	-0.2196078431372549
	0.1006493506493506
	-0.0117746005046257
	0.0
	0.0462184873949579
	0.0
	0.0
	-0.0163793103448275
	0.0235393022278268
	0.0
	0.0
	0.0854297693920335
	0.0
	0.0
	0.0343434343434343
	-0.1515151515151515
	0.221590909090909
	0.0486111111111111
	-0.0071225071225071
	0.0188679245283018
	-0.077175697865353
	-0.1602836879432624
	-0.0354348826507133
	-0.0070850202429149
	0.0
	-0.0555555555555555
	0.012028869286287
	0.0705426356589147
	0.0571428571428571
	-0.233115468409586
	0.0326530612244898
	0.0865874363327674
	0.0177462289263531
	-0.0071428571428571
	0.0
	-0.0111111111111111
	0.0
	0.0193236714975845
	-0.0968992248062015
	0.037509377344336
	-0.1076923076923077
	0.0136452241715399
	0.2120930232558139
	-0.0497175141242937
	-0.0896825396825396
	0.0178571428571428
	0.0448051948051948
	-0.1121212121212121
	-0.1111111111111111
	0.0111498257839721
	0.0413436692506459
	-0.0112781954887218
	0.0
	0.0
	0.0178571428571428
	0.0364372469635627
	-0.1751662971175166
	-0.0481481481481481
	-0.0617848970251716
	-0.0068603712671509
	-0.0731981981981982
	0.0181818181818181
	-0.0192307692307692
	0.0555555555555555
	0.125
	0.0517241379310344
	-0.0060931899641577
	0.0476190476190476
	0.0106837606837606
	0.0208333333333333
	0.0188679245283018
	0.0392156862745098
	0.0173160173160173
	0.0327868852459016
	0.0
	-0.0285714285714285
	0.0
	0.0249999999999999
	0.2294372294372294
	0.2241379310344827
	-0.006265664160401
	0.0333333333333333
	0.0
	0.0244932432432432
	0.0
	0.0
	0.0
	-0.0256410256410256
	-0.027027027027027
	0.024390243902439
	0.0181818181818181
	-0.044044044044044
	0.0195121951219512
	-0.0818181818181818
	0.0766215253029223
	0.1133709981167608
	0.03125
	0.0896159317211949
	0.1272727272727273
	0.0
	-0.2126436781609195
	0.0533333333333333
	0.0106974753958065
	-0.0212765957446808
	0.0172494172494172
	0.0
	-0.0184331797235023
	-0.0736842105263158
	0.0
	-0.0402097902097902
	0.0212765957446808
	0.2703962703962704
	-0.0193939393939393
	0.0125858123569794
	-0.1
	-0.0012787723785165
	-0.0456730769230769
	0.0121739130434782
	-0.0606060606060606
	0.0350877192982456
	0.0679770679770679
	0.0346907993966817
	0.1580882352941176
	-0.0452488687782805
	0.0499782703172533
	-0.0013037809647979
	-0.0540650406504065
	-0.0783744557329463
	-0.0322234156820623
	-0.0238095238095238
	-0.0232558139534883
	-0.0137207425343018
	0.0007680491551459
	-0.1999999999999999
	-0.0138888888888888
	-0.04
	-0.1868131868131867
	-0.2078431372549019
	0.02
	0.1220238095238095
	0.0581818181818181
	-0.0174603174603174
	-0.0466830466830466
	0.1791666666666666
	0.2015873015873015
	0.0606060606060606
	0.2777777777777778
	-0.0398550724637681
	0.4010695187165775
	-0.1071428571428571
	-0.0677655677655677
	0.0922077922077922
	-0.2083333333333333
	-0.2931034482758621
	0.178743961352657
	0.2051282051282051
	0.0676328502415458
	0.0857142857142857
	-0.0846774193548386
	-0.0666666666666666
	-0.032258064516129
	-0.0413354531001589
	0.1810506566604127
	0.0526315789473684
	-0.1847826086956522
	0.0
	0.0238095238095238
	0.0045454545454545
	0.073170731707317
	0.2095588235294117
	0.0076190476190476
	0.1251646903820817
	-0.0200716845878136
	-0.017156862745098
	0.0274999999999999
	-0.0115942028985507
	-0.0238095238095238
	-0.1887096774193548
	0.0
	-0.2922077922077922
	0.1111111111111111
	-0.1287878787878787
	0.2237762237762237
	0.0176767676767676
	0.0208333333333333
	0.02
	-0.1583184257602861
	-0.0211416490486257
	-0.0054446460980036
	0.0032679738562091
	-0.1153846153846153
	0.13
	-0.0588235294117647
	-0.0571428571428571
	-0.0863636363636363
	0.225563909774436
	0.0024630541871921
	0.0318840579710144
	-0.0294117647058823
	0.012037037037037
	-0.0155677655677655
	-0.1739130434782609
	-0.037037037037037
	0.0
	0.0
	0.0
	-0.0444444444444444
	-0.0216450216450216
	-0.0259740259740259
	0.0
	0.0
	-0.2314165497896212
	0.0
	0.0
	0.0538461538461538
	-0.0296010296010295
	0.0232974910394265
	0.0293470286133528
	-0.0118152524167561
	-0.0063492063492063
	0.0
	0.0
	-0.0746606334841629
	0.2124542124542124
	-0.0090264345583494
	0.04
	0.0204081632653061
	-0.0256410256410256
	-0.1120144534778681
	-0.0090744101633393
	0.0
	0.0184275184275184
	0.0862573099415204
	-0.0555555555555554
	0.0041666666666666
	0.1701863354037266
	-0.0281425891181988
	-0.0302775441547518
	-0.1312499999999999
	-0.1867572156196943
	0.0196078431372549
	0.0178571428571428
	0.028032345013477
	0.0363636363636363
	-0.0390804597701149
	-0.017391304347826
	0.1052631578947368
	0.0689655172413793
	0.0274509803921568
	0.0545454545454545
	0.0
	-0.0476190476190476
	-0.024390243902439
	0.1127272727272726
	0.071551724137931
	0.0425531914893617
	-0.0085227272727272
	0.0271493212669683
	-0.0331439393939393
	0.0051753881541115
	-0.025
	0.0
	-0.1119047619047619
	0.0681818181818181
	-0.0473684210526315
	-0.0481203007518796
	-0.0504158004158004
	0.0127358490566037
	-0.0417888563049853
	0.0
	0.0
	-0.0048048048048048
	0.012037037037037
	-0.024390243902439
	0.0607940446650124
	-0.0064516129032258
	-0.1425339366515836
	0.0
	0.0
	0.1071428571428571
	0.0329024676850763
	-0.0065331010452961
	-0.025
	0.0012987012987012
	0.0
	0.0
	-0.0857142857142857
	-0.0833333333333333
	0.015527950310559
	-0.0952380952380952
	0.0686274509803921
	-0.0980392156862745
	-0.0264550264550264
	-0.0134920634920634
	-0.037037037037037
	-0.1041666666666666
	-0.0714285714285714
	-0.0619047619047619
	0.0840579710144927
	-0.0182072829131652
	0.025
	0.0798525798525798
	0.0129870129870129
	-0.0995670995670995
	-0.1183574879227053
	0.0
	0.0259740259740259
	-0.3811188811188811
	0.0672514619883041
	0.0952380952380952
	0.0696969696969697
	0.1102941176470588
	0.0
	0.0
	0.1428571428571428
	-0.3235294117647058
	0.0263157894736842
	-0.0273684210526315
	0.0091533180778032
	0.2222222222222222
	-0.032967032967033
	0.0952380952380952
	-0.0862068965517241
	-0.1342105263157894
	-0.0274599542334096
	-0.0809716599190283
	0.0313390313390313
	-0.0214285714285714
	0.0148148148148148
	-0.0333333333333333
	-0.0684523809523809
	-0.1999999999999999
	0.075
	-0.1309523809523809
	0.0
	0.0562499999999999
	0.0263157894736842
	0.0315040650406504
	-0.0666041275797373
	-0.037037037037037
	-0.0344827586206896
	-0.0434782608695652
	-0.2899159663865546
	-0.1639676113360324
	-0.0456140350877193
	0.0461309523809523
	0.0769230769230769
	-0.2916666666666666
	-0.1555555555555555
	-0.1470588235294118
	-0.1022556390977443
	-0.0450980392156862
	0.0604890604890605
	0.0769230769230769
	0.0
	-0.04
	0.0
	-0.0606060606060606
	-0.0245098039215686
	0.0263157894736842
	0.0113122171945701
	0.0186813186813186
	0.1647058823529412
	0.0
	0.0
	0.0
	0.0
	0.2168421052631579
	-0.2540792540792541
	0.1231884057971014
	-0.037037037037037
	0.0198412698412698
	-0.2430830039525692
	-0.0777777777777778
	-0.0281954887218045
	-0.0106060606060606
	0.0
	0.0154277699859748
	-0.0744416873449131
	-0.1388888888888888
	0.054054054054054
	-0.0852272727272727
	0.0309568480300187
	0.0668498168498168
	0.060523938572719
	0.0797101449275362
	-0.1477272727272727
	0.0336538461538461
	0.1444444444444444
	-0.1185185185185185
	0.0314285714285714
	-0.0523297491039426
	-0.0474308300395256
	0.038095238095238
	-0.0357142857142857
	0.0166666666666666
	0.0
	0.0
	0.0196078431372549
	-0.2473118279569892
	-0.1587301587301587
	-0.0020242914979757
	0.0294117647058823
	-0.0055172413793103
	0.074074074074074
	-0.0094827586206896
	0.0
	-0.0303030303030303
	-0.1111111111111111
	0.0666666666666666
	0.0465116279069767
	0.0757894736842105
	-0.1648351648351648
	-0.13
	0.0476190476190476
	0.0222222222222222
	-0.0542521994134897
	0.0298701298701298
	0.0
	0.0
	0.0
	-0.0344827586206896
	0.1677018633540372
	-0.006578947368421
	-0.0040485829959514
	-0.0967441860465116
	0.0929824561403508
	-0.075
	-0.0313971742543171
	-0.019893899204244
	-0.0336336336336336
	0.0229468599033816
	-0.0352941176470589
	0.0108932461873638
	-0.1204268292682926
	-0.1062441752096924
	-0.0577395577395577
	-0.0256410256410256
	-0.0077972709551656
	-0.1541582150101419
	0.0
	0.0
	0.0
	0.0
	-0.0135746606334841
	0.0121863799283154
	0.0392156862745098
	0.0172413793103448
	0.0080606922712185
	-0.0478260869565217
	-0.0555555555555555
	0.0211764705882352
	0.0299145299145299
	-0.0222222222222222
	0.0428571428571428
	0.1056511056511056
	0.074074074074074
	-0.035919540229885
	0.0208333333333333
	0.0377358490566037
	-0.0077962577962577
	0.012646793134598
	-0.0294117647058823
	-0.0583333333333333
	0.044932079414838
	-0.0388235294117647
	0.055019305019305
	0.000786782061369
	0.0138888888888888
	-0.0010526315789473
	0.0720108695652174
	0.1433566433566434
	-0.049683830171635
	0.0
	0.02
	-0.0052730696798493
	-0.0265291083271923
	0.0995073891625616
	0.0231884057971014
	-0.0357142857142857
	-0.0815018315018314
	0.0384615384615384
	-0.0090264345583494
	0.0338983050847457
	0.009018759018759
	0.0290780141843971
	0.0161290322580645
	0.0161290322580645
	0.1035353535353534
	-0.0434482758620689
	-0.0554621848739495
	0.0552631578947368
	-0.1762820512820513
	0.0121591746499631
	-0.0269005847953216
	0.0707908163265306
	-0.0635451505016722
	0.01
	-0.04
	-0.023170731707317
	-0.0065876152832674
	-0.0212765957446808
	-0.0065876152832674
	0.0677966101694915
	0.1133603238866396
	0.1153846153846153
	0.0
	-0.131578947368421
	-0.346041055718475
	0.0
	0.0
	0.0
	0.0
	0.0147058823529411
	-0.0269933554817275
	0.0257142857142857
	0.0080213903743315
	-0.0903098220171391
	0.1413638626182179
	-0.0342105263157894
	-0.1218776916451335
	-0.076639344262295
	-0.0256410256410256
	-0.024390243902439
	0.0
	0.0
	0.0
	-0.1878787878787879
	0.0333333333333333
	0.046875
	0.0543293718166383
	0.0021645021645021
	0.0597014925373134
	0.1887245101959216
	0.0653162463828028
	0.1111111111111111
	0.1744471744471744
	0.1411764705882353
	0.0251899240303878
	-0.0108071597433299
	-0.0102301790281329
	0.0138888888888888
	0.0
	0.0
	0.0125815470643056
	0.0
	0.0076923076923076
	0.025879917184265
	-0.1533816425120772
	0.0014992503748125
	-0.0232558139534883
	-0.0512820512820512
	-0.0320315928038613
	0.0151515151515151
	0.0151515151515151
	0.0151515151515151
	-0.0363169479090242
	-0.0964705882352941
	-0.0813186813186813
	-0.0130023640661938
	-0.0035919540229885
	0.0142857142857142
	0.0142857142857142
	0.0243589743589743
	-0.146031746031746
	0.0148809523809523
	-0.0286016949152542
	-0.0087301587301587
	0.0178571428571428
	0.0657142857142857
	-0.0074074074074074
	-0.0267318194883587
	-0.0638297872340425
	0.0448979591836734
	-0.0741758241758241
	-0.0233870967741934
	0.0620567375886524
	0.0379248658318425
	0.0673624288425047
	-0.0298245614035087
	-0.0393667094565682
	-0.1048387096774193
	0.128935532233883
	-0.1493212669683258
	0.0146179401993355
	0.0595238095238095
	-0.1333333333333333
	-0.1049679487179487
	0.0828282828282828
	0.0232558139534883
	-0.0570175438596491
	-0.0909090909090909
	0.1111111111111111
	-0.0765993265993266
	-0.0287234042553191
	-0.0454545454545454
	-0.0672268907563025
	0.0156862745098038
	0.0208333333333333
	-0.0332512315270936
	-0.0303030303030303
	-0.0625
	-0.05231037489102
	0.1153846153846153
	-0.1237745098039215
	0.0644270593649332
	-0.023076923076923
	0.0381903642773207
	0.0539867109634551
	0.0775
	0.1722408026755852
	0.0163934426229508
	0.0151515151515151
	-0.2777777777777778
	-0.1352941176470589
	-0.0342105263157894
	0.1176470588235294
	0.2222222222222222
	0.3194444444444444
	0.2619047619047618
	-0.0840336134453781
	-0.017094017094017
	0.0
	0.0
	-0.0238095238095238
	0.0284090909090909
	0.0
	-0.207070707070707
	-0.1375
	-0.0065217391304347
	-0.1474358974358974
	-0.002262443438914
	-0.0108225108225108
	-0.0481283422459892
	0.0305010893246187
	0.0558292282430213
	0.0021786492374727
	-0.0043859649122806
	-0.0288888888888889
	0.0
	0.0
	0.0
	0.1452991452991452
	-0.0454545454545454
	-0.0869565217391304
	-0.0833333333333333
	0.0
	0.0277777777777777
	0.0833333333333333
	0.0789473684210526
	-0.1454545454545454
	0.0054945054945055
	0.064516129032258
	0.062200956937799
	-0.0219780219780219
	0.0277777777777777
	0.027027027027027
	0.1926977687626775
	0.2161654135338346
	-0.0555555555555555
	0.0151515151515151
	-0.0557065217391304
	0.0
	0.0857142857142856
	0.1428571428571428
	0.0351851851851851
	0.0747126436781609
	-0.0386904761904761
	-0.2046783625730993
	-0.084084084084084
	0.0166666666666666
	0.0
	0.0
	0.0652173913043477
	0.0695652173913043
	0.0599700149925037
	0.3478260869565217
	0.05
	-0.0454545454545454
	-0.0117647058823529
	0.0666666666666666
	0.0
	0.0285714285714285
	0.0
	0.064516129032258
	-0.031578947368421
	0.03125
	0.09375
	0.1034482758620689
	-0.0666666666666666
	0.1288515406162465
	0.088235294117647
	-0.0153609831029185
	0.0
	-0.05
	0.0064350064350064
	0.0380952380952381
	-0.2596153846153846
	-0.1483375959079284
	-0.0164835164835165
	-0.2161172161172161
	-0.0222222222222222
	-0.0454545454545454
	0.0190217391304347
	-0.016025641025641
	0.0033259423503325
	-0.0476190476190476
	0.0973630831643002
	-0.1161616161616161
	0.0903361344537815
	0.1058823529411764
	-0.1550802139037433
	-0.0921658986175115
	-0.069828722002635
	0.0
	0.0
	0.0
	0.0
	0.0588235294117647
	0.0285714285714285
	0.027027027027027
	0.0959752321981424
	0.0
	0.0
	-0.4666666666666667
	0.0
	0.1339712918660286
	0.0
	0.0
	0.04
	0.0833333333333333
	0.0799220272904483
	0.1580086580086579
	0.0
	0.0
	0.0
	0.0
	-0.0121212121212121
	-0.1161616161616161
	0.03125
	0.0269230769230769
	0.1081081081081081
	0.0545112781954887
	0.0185185185185185
	0.0231092436974789
	-0.1028571428571428
	0.0303030303030303
	0.0
	0.03125
	0.0447570332480818
	0.0513196480938416
	0.0
	-0.0476190476190476
	0.0
	0.0
	-0.0109717868338558
	0.0333333333333333
	0.0
	-0.2057142857142856
	-0.09
	-0.2484210526315789
	-0.0036231884057971
	0.0
	0.0
	-0.125
	0.0
	-0.0396825396825397
	0.0
	0.0
	0.0
	0.0776470588235294
	0.0833333333333333
	0.0555555555555555
	-0.0833333333333333
	0.035
	0.0454545454545454
	0.1528013582342954
	-0.0070028011204481
	0.0769230769230769
	0.0404858299595141
	0.2214285714285714
	-0.0329153605015673
	0.0064935064935064
	-0.0717391304347826
	-0.037037037037037
	-0.0416666666666666
	0.0
	-0.125
	-0.0261437908496732
	-0.0202898550724637
	0.0668016194331983
	-0.0921052631578947
	-0.045
	0.0627530364372469
	0.1071428571428571
	0.0555555555555555
	-0.0302301614565442
	-0.3138191955396256
	0.0
	0.0
	0.0454893943266036
	-0.0322997416020671
	-0.0458333333333333
	0.0130434782608694
	-0.0349141150112023
	0.0260349978659837
	-0.0544144144144144
	-0.0364797081623347
	-0.1039194534340165
	-0.0013175230566534
	-0.0128971962616822
	0.0388275599543205
	0.1384615384615384
	0.0191919191919191
	0.0294117647058823
	0.0395189003436426
	-0.0126811594202898
	-0.0734265734265734
	-0.21
	-0.0454545454545454
	0.0132711621233859
	-0.0369565217391304
	-0.0083612040133779
	-0.0506775067750677
	-0.1256438969764838
	0.0255707762557077
	0.0362762846400222
	0.0210366514855779
	-0.0135102821616451
	0.0005052418845522
	-0.0294540229885057
	0.0020053475935828
	-0.0235903337169159
	-0.0755799755799755
	0.0069930069930069
	0.0
	-0.0093489716131225
	0.0222014925373134
	-0.0835049187828872
	0.0559299191374663
	0.0623554527664116
	0.0563279857397504
	-0.0005672149744753
	-0.048766494549627
	0.0381848367459878
	0.0109289617486338
	0.0111111111111111
	-0.0149143350178725
	-0.031648417579121
	0.0129870129870129
	-0.0185185185185185
	0.00625
	0.0059523809523809
	0.0445205479452054
	0.0084656084656085
	-0.0902691511387163
	-0.123991195891416
	0.0294117647058823
	0.216589861751152
	-0.0109890109890109
	0.0203045685279187
	-0.0067640692640692
	0.0096153846153846
	0.0098522167487684
	-0.0040965745663732
	0.1362889983579639
	-0.0257919820577516
	0.0104712041884816
	0.0101522842639593
	0.0049504950495049
	0.0195503421309872
	0.0031431334622823
	0.0320855614973262
	-0.1118421052631579
	0.0280898876404494
	-0.0318224821536079
	-0.0674967234600261
	0.0035714285714285
	-0.0064116039520706
	-0.0418981481481481
	0.0808080808080807
	-0.0047138047138047
	-0.0042514921102117
	-0.0396142196716084
	-0.0057119543043655
	0.0046287367405978
	-0.073187414500684
	0.002551541130843
	-0.0857773283074377
	-0.0231227106227106
	0.0050251256281407
	0.0199004975124378
	0.0100502512562814
	0.0467365028203062
	0.0394871794871795
	-0.0176544766708701
	0.101850085828724
	-0.0488095238095238
	0.0354072398190045
	-0.025
	0.0
	0.0
	0.0051282051282051
	-0.014527027027027
	-0.0445482511108579
	0.1621584699453551
	-0.0160130718954248
	0.0003101187311713
	-0.0091743119266055
	0.0075084470028783
	-0.0148809523809523
	0.0240397177946171
	-0.0117407992774892
	-0.0293085293085293
	0.0307246376811594
	0.0093085106382978
	-0.0478468899521531
	0.023907225691347
	-0.008446455505279
	0.0614361702127659
	0.0115288220551378
	0.0126582278481012
	3.606202668589992e-05
	-0.0741822429906542
	0.0333549643088903
	0.0180137844611528
	0.0008638775762063
	0.01942404329339
	-0.0549019607843136
	-0.0086580086580086
	0.0165745856353591
	0.0106382978723404
	0.0454268292682926
	0.0669642857142857
	-0.0223740872495787
	0.0045662100456621
	0.0082304526748971
	0.0041666666666666
	-0.0334601212409366
	-0.0016009089031191
	-0.073749066467513
	0.096590909090909
	0.0405405405405405
	0.0217557836678413
	-0.0381983129078465
	-0.1758241758241758
	-0.0489928303175144
	0.0303030303030303
	0.0270141535111594
	-0.0250463821892393
	0.0112640801001251
	-0.0411764705882353
	0.065079365079365
	0.0253176043557168
	0.0042016806722689
	0.0041322314049586
	0.0121951219512195
	0.0167364016736401
	0.0026939655172413
	0.0263296471827277
	0.0044336623724276
	-0.0092690530534988
	-0.0074074074074074
	-0.0076335877862595
	-0.006521327014218
	-0.0063583601345606
	0.001521164021164
	-0.0215449290593799
	-0.0028948587308939
	0.0006182553956834
	-0.0081081081081081
	-0.0511099638616417
	-0.0187016723610861
	-0.0341240116521015
	-0.0382716049382716
	-0.015093015093015
	0.0095693779904306
	0.0184528301886792
	-0.0042185616713539
	0.0231186514726763
	0.0214592274678111
	0.0258620689655172
	0.0545790934320074
	0.0340902353708424
	0.0134545621527299
	0.0220994475138121
	0.0123456790123456
	-0.0054830780865947
	0.0017789228315544
	-0.028066528066528
	0.0
	-0.008276520678038
	0.0048293963254593
	-0.0087945087945087
	-0.028030303030303
	0.0357142857142857
	-0.007228158390949
	0.0011396011396011
	-0.003594941094941
	0.0477844311377245
	-0.0435935198821796
	-0.1067146282973621
	-0.1051282051282051
	0.0361026533275337
	-0.0427128427128427
	0.0466381015161503
	-0.0076923076923076
	0.0
	0.0
	-0.0064935064935064
	-0.0324675324675324
	0.0021395822720326
	9.66276934969562e-05
	0.0048631081807766
	0.0126889221059624
	0.0066265731150462
	0.0048246030991539
	0.0001132118193139
	-0.0073593073593073
	-0.0221743424005745
	0.02306338028169
	0.0008195761620419
	0.0051890289103039
	-0.006280139060222
	0.01867989246315
	-0.0186274509803921
	-0.013883746760459
	-0.0022458628841607
	0.0
	0.0
	0.0038461538461538
	-0.0253858587139099
	0.0042016806722689
	0.0017428203379555
	-0.012442396313364
	-0.0304668304668304
	0.0367149758454106
	0.0140845070422535
	-0.0541431261770244
	-0.1564102564102564
	0.0067401960784313
	-0.0199800199800199
	-0.0041303976787847
	-0.0042125838304182
	0.0527673545966228
	0.0444282060650347
	0.0428314580675095
	-0.0478260869565217
	-0.0020015316067947
	-0.0112486687965921
	0.0075249398004815
	-0.0072674418604651
	0.0044746999194129
	-0.0267857142857142
	0.0168350168350168
	0.0060850872022468
	0.0126381461675579
	0.0254424778761062
	-0.0110336526405536
	0.0017473118279569
	0.0072383756594282
	0.0086580086580086
	0.0041152263374485
	-0.0101464314539375
	-0.0080395668810551
	0.0111594153287919
	0.0222222222222222
	-0.016379753340185
	-0.0054251331623594
	-0.1435897435897436
	-0.0046578909301316
	0.0568181818181818
	0.0161290322580645
	0.0126984126984126
	-0.0626139817629179
	-0.0392400996063941
	0.0114242906639198
	0.0189506625970714
	0.0117845117845117
	0.0001098901098901
	0.0041951664386684
	0.0109034267912772
	0.0
	0.0079381622372763
	0.0098360655737704
	-0.0101926523297491
	-0.007037037037037
	0.0081104666084903
	0.003115835777126
	-0.00951237088638
	-0.0034924845269672
	-0.008
	-0.0092592592592592
	-0.0066631962519521
	0.0317972350230414
	-0.0334186767282037
	0.0106761565836298
	-0.174380551659654
	-0.0282785436550017
	0.0077495540931176
	0.0246093179494669
	0.0006489292667099
	-0.0316827926389679
	-0.0220100412408104
	-0.0104166666666666
	0.0
	0.0
	0.0013432894788826
	0.0108695652173913
	0.0145985401459854
	-0.0345397549159304
	-0.1737400530503978
	0.0071942446043165
	0.0066445182724252
	0.0
	0.0033557046979865
	0.032563025210084
	-0.0020360299992268
	-0.0018152866242038
	-0.0017959209170128
	-0.0018556168715913
	-0.0342693236714976
	-0.096355017979732
	-0.0114462209302325
	-0.0114932978841254
	-0.0765306122448979
	-0.0152160034049797
	-0.0018983678666512
	-0.0053149606299212
	0.0102663334139589
	-0.0001487873828299
	-0.0041531720327681
	0.0014242759930368
	-0.012539184952978
	-0.0856240364005565
	0.0489208633093525
	0.0374511819116135
	0.0124626121635094
	-0.0425685425685425
	-0.0263157894736842
	-0.0177461180366794
	0.0894003378378378
	-0.0499738356881213
	-0.0158393753485778
	-0.0094422827496757
	0.0
	-0.0671877142465377
	0.014670296430732
	-0.0180124223602484
	-0.1202702702702702
	0.1228571428571428
	0.1077235772357723
	-0.0059457450761798
	-0.0333840690005073
	-0.0368480725623582
	0.0
	-0.0237166991552956
	-0.1129136924075275
	0.0
	0.0
	0.010752688172043
	-0.0117382617382617
	0.0445520581113801
	0.029810298102981
	0.0521978021978022
	0.0388888888888888
	-0.0394467213114754
	0.1320037986704653
	-0.0423728813559322
	-0.2652910832719233
	-0.025
	0.0
	-0.0277777777777777
	0.0241605241605241
	0.0238095238095238
	0.0
	0.0
	-0.0639784946236559
	0.0066964285714285
	-0.1569788967049241
	-0.0844298245614035
	0.0253968253968254
	0.0479127134724857
	0.0050215208034433
	0.004126213592233
	-0.0159203980099502
	0.0205086136177194
	0.016551724137931
	0.0412713472485768
	0.0306122448979591
	-0.0128105590062111
	0.0091743119266055
	0.0
	0.0
	-0.1328502415458937
	-0.0637254901960784
	0.0533661740558292
	-0.0973084886128364
	-0.0208333333333333
	-0.0196078431372549
	-0.0368682684341342
	0.0
	0.0
	0.032258064516129
	-0.0047619047619047
	-0.0348290598290598
	0.0014367816091954
	0.0645569620253164
	0.0272727272727272
	0.037037037037037
	-0.0990675990675991
	-0.0083905415713196
	0.0070252910477719
	-0.0833333333333333
	-0.0238095238095238
	-0.0337837837837837
	-0.1423699914748508
	0.0206185567010309
	0.0095238095238095
	-0.0121022838180753
	0.0319148936170212
	-0.0181682429069188
	0.0186915887850467
	0.0089285714285714
	0.0
	0.018348623853211
	0.0178571428571428
	-0.0204081632653061
	-0.0887445887445887
	0.0044117647058823
	-0.0239130434782608
	-0.0681419037583421
	0.0616159194437784
	-0.1117908787541713
	0.0144680851063829
	-0.0901754385964912
	-0.0190331176246669
	-0.0502564102564102
	0.1373015873015873
	-0.0275403608736942
	0.1098591549295774
	0.0952380952380952
	-0.0293255131964809
	0.0096153846153846
	0.019047619047619
	0.0098039215686274
	-0.088235294117647
	0.0665590964098426
	0.0277777777777777
	0.0625
	0.0196078431372549
	-0.0216924398625429
	0.0769230769230769
	0.1545086119554204
	0.0024987506246876
	0.1111111111111111
	0.0676691729323308
	0.0362745098039215
	0.0165289256198347
	-0.0090692833779363
	0.0
	0.0616883116883116
	0.0033659730722154
	0.0368439971243709
	0.0330188679245282
	0.0186915887850467
	-0.0493877551020408
	-0.0565732758620689
	0.054040404040404
	0.0
	0.0
	0.0
	-0.1285714285714285
	0.0287490287490287
	-0.0913208649912332
	0.0
	0.1134020618556701
	0.0
	0.0071428571428571
	0.0071942446043165
	-0.0149253731343283
	-0.0015290519877675
	-0.0247701736465781
	0.0170454545454545
	-0.009678098043341
	0.0
	0.0
	-0.0743083003952569
	0.0652631578947368
	-0.0371794871794871
	-0.0638326954620011
	-0.0032079323417906
	0.0086206896551724
	0.0169491525423728
	0.0169491525423728
	0.0028541774779449
	0.0
	0.2028186274509804
	0.1197183098591548
	0.0
	0.0
	0.0
	-0.0145635719076362
	0.0142717071576424
	0.036231884057971
	-0.0074446680080482
	-0.0156186612576064
	-0.0330024813895781
	0.0
	0.0152394775036284
	-0.1563192904656319
	-0.161609907120743
	0.0090547263681592
	0.01875
	-0.0018697943226245
	0.0046469601135923
	-0.0223880597014925
	-0.0060315496442932
	0.0232974910394265
	-0.0208643815201192
	0.0054466230936819
	0.0263504611330698
	-0.0755208333333333
	-0.0037523452157598
	-0.0016163793103448
	0.0592161929371231
	0.0003105107902499
	0.0147058823529411
	0.0596043727225403
	0.0595238095238095
	0.0033719704952581
	-0.0890330188679245
	0.0185185185185184
	0.0246913580246913
	0.1667774086378738
	-0.1791831357048747
	0.0
	-0.0433955081842405
	-0.0366320393657736
	-0.1114754098360655
	0.0378787878787878
	-0.0754124116260801
	0.0225563909774436
	0.0
	0.0111806797853309
	0.0585554796081111
	0.1843800322061191
	-0.0057321521625846
	-0.0518427518427518
	0.033935413245758
	0.020611473720371
	0.0090118744698897
	-0.0307692307692307
	-0.0426804623716756
	-0.1280898876404494
	-0.2053654024051804
	0.0020242914979757
	0.0117647058823529
	-0.0135246577601847
	-0.003230890464933
	-0.0012787723785165
	0.0111111111111111
	-0.0581196581196581
	0.0114942528735632
	0.0864579541317801
	-0.0471498944405348
	0.0013262599469495
	-0.053921568627451
	0.0070378479824835
	-0.0097451274362818
	-0.0325127107305325
	-0.0085470085470085
	0.0202020202020202
	0.0422174840085287
	-0.0387096774193548
	-0.0877804730139478
	0.1816091954022988
	-0.0286458333333333
	0.0256410256410256
	0.0467289719626168
	0.0595238095238095
	0.075268817204301
	0.0825103536158012
	-0.078397212543554
	0.0578024337866857
	0.0319881889763779
	-0.0329670329670329
	-0.074074074074074
	-0.0261904761904761
	-0.0284062342885872
	-0.0035650623885918
	0.0065359477124183
	-0.0474446987032799
	0.0043990573448546
	0.0273878808627182
	0.0435183053189039
	-0.3137657011022815
	-0.0804673721340387
	-0.010754716981132
	-0.0115259077927376
	0.0088360237892948
	0.003958436417615
	-0.0984848484848485
	0.0464285714285714
	0.063063063063063
	-0.0116279069767441
	0.0038690476190476
	-0.0041489577008702
	-0.1589369463262114
	0.0775075987841945
	-0.1153256704980842
	-0.2524251805985552
	0.0161448140900195
	-0.0216027874564459
	0.0068814513606506
	0.0542635658914728
	-0.1037037037037036
	-0.1225728155339805
	-0.0109717868338558
	0.0182609917123191
	-0.0590090090090089
	-0.2363636363636363
	-0.0254602428515472
	-0.0187437686939182
	-0.0409429280397022
	0.0668911856927186
	0.0042417815482501
	0.0561497326203208
	0.0204574742268041
	0.0467432950191571
	-0.0388708412680631
	0.0
	0.0
	-0.026525198938992
	-0.158008658008658
	0.0109890109890109
	-0.0062378167641325
	0.0189873417721519
	-0.1231884057971014
	-0.0047619047619047
	-0.0173606210303458
	-0.0651031894934334
	0.1625747126436781
	-0.0051357300073367
	0.0155945419103313
	0.1444444444444443
	0.1281210986267166
	0.2492753623188405
	-0.0059931506849315
	0.0049689440993788
	0.1825396825396826
	-0.0333822450476889
	-0.0144131777625257
	-0.0671834625322997
	0.1422101449275362
	-0.016025641025641
	-0.0198990627253063
	0.2422203532380151
	-0.1083333333333333
	-0.0566239316239316
	-0.0222165474974463
	-0.0984962406015037
	0.1686893203883495
	0.0102545968882602
	-0.0237179487179487
	0.0152892561983471
	-0.0839598997493734
	-0.0364583333333333
	-0.0274509803921568
	0.1243243243243243
	0.1503508185766789
	0.0064102564102564
	0.0002657454158915
	-0.010018605982539
	0.0080817812031684
	-0.003641456582633
	-0.0032989929389975
	0.0386505076973468
	0.0
	-0.0092592592592592
	0.0
	0.0089648410141476
	0.0925
	0.0148148148148148
	0.0051282051282051
	-0.0208333333333333
	-0.0014518650882287
	-0.0369233191623366
	-0.017357291284684
	0.0398271071318308
	0.0235535074244751
	0.093734335839599
	0.0159883720930232
	0.0415584415584415
	0.0135076252723311
	-0.0048421807747489
	-0.0414679659962679
	-0.0368281637187046
	-0.0373949579831932
	0.0084880636604774
	-0.0301492537313432
	-0.0395136778115501
	-0.087013843111404
	-0.0831466965285554
	-0.145719489981785
	0.005
	0.037037037037037
	-0.0122807017543859
	-0.1253345227475468
	-0.1476190476190476
	0.0
	0.0452991452991453
	0.037037037037037
	0.0357142857142857
	0.0357142857142857
	0.0023191094619666
	0.0026374518157841
	0.0
	0.0133333333333333
	0.0131578947368421
	0.0136986301369863
	0.0133333333333333
	0.0066188637617209
	-0.0079365079365079
	-0.0606060606060606
	-0.0555555555555555
	-0.0804878048780487
	0.0065639269406392
	0.0302089215132693
	0.0459726443768996
	-0.1379084967320261
	0.0049833887043189
	-0.0425848719475878
	0.0230518155854753
	0.0570887445887445
	-0.0806451612903225
	0.0865079365079365
	0.0113636363636363
	0.0908108108108108
	0.0103092783505154
[truncated: 998,000+ more rows]
