# Supplementary material for: Prediction of m6A and m5C at single-molecule resolution reveals a transcriptome-wide co-occurrence of RNA modifications
Source: Nat Commun. 2024 May 9;15:3899. doi: 10.1038/s41467-024-47953-7 (PMC11082244; doi:10.1038/s41467-024-47953-7)
Supplement: Supplementary file 16 — Source Data [file 41467_2024_47953_MOESM16_ESM.zip › source_data_2024_04_07/Supplementary_Figure_19_f.csv]

m5C	events	Unmod	events	hm5C	events
97.846	1	97.53	1.0	114.63	1.0
130.88	1	129.473	1.0	107.241	1.0
107.327	1	101.924	1.0	105.58	1.0
116.677	1	104.95	1.0	111.171	1.0
112.587	1	82.4	1.0	118.551	1.0
117.767	1	132.33	1.0	102.977	1.0
104.824	1	125.99	1.0	107.562	1.0
113.742	1	134.748	1.0	99.482	1.0
107.116	1	110.655	1.0	142.336	1.0
136.073	1	101.667	1.0	110.011	1.0
100.751	1	120.022	1.0	106.29	1.0
129.597	1	125.066	1.0	140.999	1.0
110.501	1	102.225	1.0	88.308	1.0
82.417	1	109.608	1.0	132.832	1.0
106.485	1	122.368	1.0	132.516	1.0
131.705	1	122.085	1.0	120.228	1.0
108.182	1	125.488	1.0	77.845	1.0
125.786	1	113.035	1.0	143.402	1.0
108.512	1	132.074	1.0	103.197	1.0
117.721	1	113.119	1.0	116.659	1.0
107.182	1	120.408	1.0	121.491	1.0
106.276	1	119.355	1.0	114.188	1.0
98.563	1	131.76	1.0	80.198	1.0
96.629	1	106.617	1.0	102.846	1.0
104.003	1	144.136	1.0	129.833	1.0
128.021	1	109.334	1.0	128.265	1.0
106.43	1	96.696	1.0	114.2	1.0
106.592	1	99.557	1.0	128.926	1.0
121.879	1	102.275	1.0	110.751	1.0
105.005	1	133.264	1.0	75.141	1.0
129.632	1	104.394	1.0	109.64	1.0
110.206	1	100.702	1.0	107.41	1.0
113.36	1	100.504	1.0	140.203	1.0
130.363	1	111.357	1.0	128.188	1.0
107.201	1	106.082	1.0	122.404	1.0
106.251	1	143.943	1.0	124.768	1.0
109.041	1	129.192	1.0	130.472	1.0
110.241	1	94.862	1.0	122.548	1.0
101.608	1	112.89	1.0	111.181	1.0
110.672	1	124.553	1.0	112.769	1.0
110.359	1	111.207	1.0	150.469	1.0
133.747	1	96.974	1.0	112.733	1.0
110.453	1	110.074	1.0	128.782	1.0
128.384	1	92.458	1.0	112.716	1.0
133.725	1	105.044	1.0	116.141	1.0
114.284	1	120.34	1.0	138.056	1.0
110.121	1	131.825	1.0	118.631	1.0
107.266	1	88.866	1.0	137.079	1.0
116.436	1	137.678	1.0	125.663	1.0
118.999	1	150.62	1.0	83.357	1.0
104.412	1	103.848	1.0	128.479	1.0
125.863	1	101.816	1.0	136.141	1.0
107.946	1	117.16	1.0	116.54	1.0
105.982	1	125.495	1.0	127.339	1.0
106.968	1	106.806	1.0	114.881	1.0
114.079	1	124.357	1.0	114.388	1.0
100.641	1	103.026	1.0	109.066	1.0
131.787	1	115.76	1.0	141.251	1.0
126.715	1	124.321	1.0	114.504	1.0
95.822	1	119.227	1.0	132.223	1.0
105.008	1	105.361	1.0	107.089	1.0
118.127	1	131.623	1.0	114.904	1.0
117.404	1	82.988	1.0	104.721	1.0
109.353	1	107.303	1.0	121.895	1.0
114.785	1	102.876	1.0	116.856	1.0
109.798	1	111.578	1.0	124.941	1.0
130.625	1	105.536	1.0	123.643	1.0
116.384	1	102.149	1.0	137.004	1.0
109.67	1	98.389	1.0	113.2	1.0
102.779	1	135.286	1.0	110.61	1.0
130.005	1	107.032	1.0	102.556	1.0
101.321	1	108.876	1.0	126.177	1.0
93.323	1	107.013	1.0	120.25	1.0
97.433	1	117.399	1.0	143.464	1.0
94.133	1	134.664	1.0	143.212	1.0
110.559	1	111.612	1.0	132.415	1.0
114.074	1	111.825	1.0	104.062	1.0
110.594	1	98.435	1.0	135.037	1.0
113.548	1	101.5	1.0	89.644	1.0
110.558	1	125.418	1.0	121.002	1.0
107.139	1	96.013	1.0	94.839	1.0
113.217	1	100.24	1.0	115.036	1.0
99.193	1	104.979	1.0	127.406	1.0
102.592	1	102.343	1.0	145.082	1.0
99.196	1	131.875	1.0	142.787	1.0
116.726	1	115.062	1.0	133.484	1.0
97.257	1	106.593	1.0	136.43	1.0
123.176	1	96.711	1.0	117.663	1.0
101.265	1	102.147	1.0	117.98	1.0
104.732	1	119.275	1.0	153.499	1.0
105.033	1	95.863	1.0	107.203	1.0
112.59	1	138.357	1.0	142.125	1.0
107.721	1	103.59	1.0	104.912	1.0
109.945	1	121.11	1.0	80.665	1.0
108.048	1	132.235	1.0	114.95	1.0
95.056	1	109.114	1.0	109.361	1.0
107.231	1	106.058	1.0	90.412	1.0
109.163	1	124.109	1.0	132.946	1.0
108.382	1	106.16	1.0	129.227	1.0
115.038	1	115.485	1.0	114.241	1.0
96.54	1	108.237	1.0	143.459	1.0
108.528	1	136.758	1.0	127.031	1.0
107.003	1	129.496	1.0	128.752	1.0
130.161	1	106.181	1.0	139.47	1.0
128.657	1	110.294	1.0	102.316	1.0
113.277	1	115.025	1.0	115.285	1.0
92.989	1	110.678	1.0	125.631	1.0
133.359	1	111.377	1.0	145.52	1.0
111.181	1	125.493	1.0	139.638	1.0
109.59	1	113.859	1.0	138.72	1.0
116.751	1	100.173	1.0	117.041	1.0
109.449	1	136.647	1.0	136.166	1.0
108.017	1	99.807	1.0	115.576	1.0
92.176	1	116.506	1.0	128.547	1.0
106.014	1	99.812	1.0	113.741	1.0
100.537	1	104.259	1.0	106.848	1.0
107.145	1	108.118	1.0	107.787	1.0
109.911	1	145.87	1.0	120.217	1.0
128.665	1	138.061	1.0	104.325	1.0
106.381	1	115.803	1.0	130.242	1.0
108.593	1	94.797	1.0	124.514	1.0
123.057	1	113.193	1.0	125.849	1.0
109.483	1	110.371	1.0	125.738	1.0
100.736	1	135.232	1.0	137.688	1.0
103.931	1	122.2	1.0	112.602	1.0
112.332	1	130.092	1.0	98.677	1.0
135.74	1	135.92	1.0	134.236	1.0
85.382	1	112.244	1.0	127.537	1.0
90.224	1	96.915	1.0	108.042	1.0
126.773	1	146.983	1.0	113.798	1.0
134.705	1	105.48	1.0	112.855	1.0
119.95	1	99.166	1.0	120.074	1.0
134.713	1	107.992	1.0	123.032	1.0
134.62	1	123.104	1.0	110.984	1.0
138.082	1	136.68	1.0	111.284	1.0
107.342	1	118.882	1.0	114.555	1.0
101.754	1	101.14	1.0	100.895	1.0
106.598	1	125.265	1.0	117.477	1.0
110.324	1	105.337	1.0	118.752	1.0
108.855	1	135.057	1.0	135.206	1.0
99.5	1	124.138	1.0	131.016	1.0
113.642	1	139.639	1.0	115.309	1.0
133.598	1	129.688	1.0	126.59	1.0
114.331	1	116.044	1.0	110.637	1.0
118.678	1	93.537	1.0	113.07	1.0
130.057	1	100.351	1.0	133.982	1.0
113.397	1	110.804	1.0	77.371	1.0
127.789	1	103.51	1.0	126.322	1.0
109.441	1	127.986	1.0	83.102	1.0
128.279	1	128.942	1.0	115.937	1.0
136.491	1	129.338	1.0	121.219	1.0
94.705	1	110.987	1.0	88.15	1.0
107.04	1	112.773	1.0	104.448	1.0
102.645	1	85.96	1.0	123.172	1.0
106.516	1	120.865	1.0	117.05	1.0
129.025	1	97.058	1.0	114.645	1.0
112.665	1	107.998	1.0	139.009	1.0
113.071	1	109.343	1.0	127.421	1.0
106.779	1	110.028	1.0	109.21	1.0
100.248	1	101.584	1.0	126.426	1.0
99.577	1	137.865	1.0	141.955	1.0
129.32	1	90.937	1.0	106.755	1.0
116.045	1	105.95	1.0	127.538	1.0
120.434	1	118.485	1.0	117.186	1.0
104.488	1	109.34	1.0	131.958	1.0
111.483	1	108.63	1.0	89.439	1.0
138.079	1	110.244	1.0	114.547	1.0
108.977	1	104.502	1.0	132.429	1.0
104.67	1	120.154	1.0	116.572	1.0
118.247	1	115.645	1.0	114.825	1.0
135.112	1	105.468	1.0	86.484	1.0
117.828	1	99.32	1.0	114.079	1.0
111.937	1	105.187	1.0	113.834	1.0
132.252	1	115.24	1.0	122.246	1.0
135.192	1	130.32	1.0	104.936	1.0
119.264	1	121.469	1.0	148.271	1.0
123.318	1	93.124	1.0	123.568	1.0
107.255	1	121.212	1.0	80.318	1.0
129.345	1	109.409	1.0	118.74	1.0
105.026	1	132.603	1.0	135.691	1.0
107.09	1	97.544	1.0	105.565	1.0
126.544	1	113.178	1.0	117.643	1.0
111.932	1	106.884	1.0	126.558	1.0
112.871	1	91.956	1.0	119.401	1.0
108.796	1	104.026	1.0	82.269	1.0
106.555	1	107.976	1.0	136.507	1.0
111.387	1	110.015	1.0	113.655	1.0
136.627	1	115.719	1.0	100.082	1.0
107.901	1	144.22	1.0	111.216	1.0
124.176	1	110.072	1.0	97.769	1.0
109.812	1	78.584	1.0	110.739	1.0
133.946	1	106.282	1.0	131.652	1.0
132.056	1	119.503	1.0	119.258	1.0
106.505	1	131.083	1.0	142.503	1.0
110.666	1	102.005	1.0	107.734	1.0
104.568	1	114.213	1.0	114.739	1.0
114.396	1	116.971	1.0	118.75	1.0
112.54	1	101.348	1.0	141.187	1.0
131.811	1	144.051	1.0	100.363	1.0
122.498	1	103.163	1.0	114.886	1.0
137.688	1	101.221	1.0	132.477	1.0
110.468	1	97.937	1.0	106.877	1.0
108.157	1	100.58	1.0	141.393	1.0
136.904	1	101.566	1.0	111.409	1.0
130.86	1	104.727	1.0	106.704	1.0
102.02	1	114.404	1.0	105.404	1.0
105.186	1	121.632	1.0	98.659	1.0
116.42	1	124.396	1.0	147.143	1.0
122.574	1	112.586	1.0	119.279	1.0
105.847	1	99.902	1.0	137.627	1.0
115.257	1	134.012	1.0	116.223	1.0
114.358	1	134.393	1.0	120.951	1.0
120.12	1	100.346	1.0	121.437	1.0
104.45	1	94.509	1.0	86.353	1.0
99.63	1	139.882	1.0	118.685	1.0
109.768	1	119.848	1.0	118.515	1.0
108.398	1	99.022	1.0	129.064	1.0
108.256	1	118.868	1.0	134.995	1.0
109.856	1	142.049	1.0	110.032	1.0
104.339	1	104.94	1.0	82.198	1.0
140.269	1	117.299	1.0	79.768	1.0
110.453	1	133.585	1.0	101.91	1.0
109.32	1	78.315	1.0	128.722	1.0
125.362	1	115.017	1.0	105.315	1.0
119.072	1	125.731	1.0	78.462	1.0
107.703	1	110.503	1.0	112.152	1.0
104.787	1	100.572	1.0	101.981	1.0
104.304	1	109.386	1.0	133.312	1.0
115.754	1	99.946	1.0	144.74	1.0
122.478	1	104.447	1.0	145.448	1.0
111.114	1	91.502	1.0	131.517	1.0
99.333	1	100.633	1.0	123.434	1.0
93.17	1	129.197	1.0	116.52	1.0
112.122	1	105.164	1.0	119.823	1.0
111.588	1	123.672	1.0	117.614	1.0
107.969	1	115.079	1.0	109.178	1.0
109.186	1	110.52	1.0	92.031	1.0
104.751	1	141.144	1.0	126.977	1.0
95.033	1	115.702	1.0	124.048	1.0
107.836	1	121.119	1.0	128.468	1.0
91.74	1	115.961	1.0	97.958	1.0
104.553	1	100.371	1.0	126.876	1.0
107.613	1	110.155	1.0	96.163	1.0
115.314	1	128.814	1.0	108.841	1.0
140.362	1	103.234	1.0	116.473	1.0
116.34	1	99.249	1.0	134.504	1.0
132.84	1	104.409	1.0	115.482	1.0
129.653	1	136.68	1.0	139.952	1.0
133.952	1	114.254	1.0	135.045	1.0
117.99	1	111.394	1.0	117.279	1.0
110.823	1	115.698	1.0	89.83	1.0
136.207	1	117.041	1.0	115.986	1.0
95.157	1	99.222	1.0	104.026	1.0
98.052	1	97.05	1.0	119.957	1.0
123.634	1	141.095	1.0	136.634	1.0
109.507	1	109.311	1.0	141.166	1.0
115.763	1	99.701	1.0	120.754	1.0
126.624	1	106.425	1.0	132.373	1.0
94.854	1	121.065	1.0	124.356	1.0
117.62	1	107.512	1.0	82.531	1.0
134.998	1	101.112	1.0	138.517	1.0
102.319	1	114.153	1.0	97.32	1.0
118.039	1	110.39	1.0	113.852	1.0
107.719	1	116.048	1.0	127.041	1.0
133.963	1	102.361	1.0	107.77	1.0
117.195	1	108.688	1.0	115.265	1.0
95.134	1	100.79	1.0	140.488	1.0
115.56	1	116.996	1.0	106.05	1.0
107.375	1	136.19	1.0	108.83	1.0
108.617	1	127.981	1.0	115.485	1.0
106.047	1	137.598	1.0	112.027	1.0
132.923	1	108.945	1.0	80.466	1.0
131.832	1	128.424	1.0	111.985	1.0
107.872	1	106.192	1.0	120.068	1.0
106.036	1	114.167	1.0	111.258	1.0
106.786	1	109.282	1.0	110.274	1.0
135.463	1	113.821	1.0	76.312	1.0
134.067	1	112.486	1.0	111.993	1.0
116.375	1	127.185	1.0	140.728	1.0
109.633	1	102.612	1.0	109.439	1.0
109.089	1	107.49	1.0	114.25	1.0
114.156	1	101.158	1.0	144.923	1.0
116.852	1	117.042	1.0	144.733	1.0
81.799	1	99.913	1.0	90.081	1.0
104.643	1	108.229	1.0	102.684	1.0
106.815	1	113.345	1.0	107.739	1.0
102.188	1	102.084	1.0	110.05	1.0
107.691	1	116.581	1.0	94.794	1.0
109.128	1	117.932	1.0	111.381	1.0
122.26	1	115.046	1.0	133.13	1.0
104.596	1	105.861	1.0	111.626	1.0
101.488	1	112.143	1.0	141.677	1.0
106.919	1	101.916	1.0	123.779	1.0
111.194	1	139.86	1.0	145.66	1.0
113.117	1	118.586	1.0	109.368	1.0
103.524	1	132.019	1.0	116.157	1.0
132.353	1	114.039	1.0	111.393	1.0
107.712	1	102.285	1.0	110.602	1.0
108.436	1	133.98	1.0	135.93	1.0
107.297	1	129.888	1.0	147.444	1.0
122.252	1	127.623	1.0	78.004	1.0
107.927	1	96.744	1.0	122.189	1.0
104.295	1	123.803	1.0	107.982	1.0
105.464	1	124.928	1.0	144.037	1.0
108.16	1	104.114	1.0	77.905	1.0
110.991	1	113.093	1.0	116.124	1.0
98.7	1	106.081	1.0	122.241	1.0
130.82	1	139.615	1.0	134.482	1.0
110.238	1	110.904	1.0	104.256	1.0
106.256	1	100.491	1.0	107.357	1.0
104.434	1	116.026	1.0	116.649	1.0
112.629	1	88.054	1.0	100.641	1.0
105.491	1	89.807	1.0	112.16	1.0
101.632	1	142.452	1.0	135.683	1.0
125.931	1	100.456	1.0	130.834	1.0
109.935	1	100.809	1.0	130.385	1.0
114.689	1	126.856	1.0	110.088	1.0
112.689	1	100.759	1.0	142.887	1.0
132.721	1	98.652	1.0	103.899	1.0
104.0	1	108.653	1.0	130.598	1.0
82.282	1	116.389	1.0	74.428	1.0
122.638	1	117.715	1.0	134.153	1.0
111.622	1	90.57	1.0	132.198	1.0
115.62	1	119.611	1.0	139.208	1.0
115.96	1	92.441	1.0	106.944	1.0
124.936	1	105.132	1.0	103.926	1.0
125.862	1	125.788	1.0	115.471	1.0
122.069	1	117.615	1.0	133.784	1.0
100.752	1	124.664	1.0	115.799	1.0
112.839	1	125.114	1.0	94.257	1.0
109.079	1	107.058	1.0	142.481	1.0
126.027	1	125.676	1.0	130.705	1.0
109.22	1	98.477	1.0	112.475	1.0
112.393	1	140.538	1.0	122.214	1.0
105.018	1	79.661	1.0	121.094	1.0
107.711	1	122.435	1.0	86.886	1.0
132.819	1	100.087	1.0	106.663	1.0
102.964	1	136.758	1.0	122.096	1.0
105.608	1	96.45	1.0	144.821	1.0
122.34	1	126.072	1.0	116.25	1.0
111.239	1	107.335	1.0	113.203	1.0
113.696	1	117.265	1.0	121.364	1.0
115.926	1	117.615	1.0	122.564	1.0
106.636	1	95.657	1.0	141.737	1.0
110.838	1	121.672	1.0	87.02	1.0
123.705	1	98.198	1.0	139.592	1.0
110.242	1	118.124	1.0	134.598	1.0
104.058	1	101.684	1.0	122.778	1.0
127.541	1	93.848	1.0	76.915	1.0
113.86	1	113.52	1.0	136.455	1.0
115.101	1	141.354	1.0	122.848	1.0
109.971	1	103.475	1.0	117.172	1.0
90.795	1	101.222	1.0	98.267	1.0
112.099	1	118.027	1.0	107.643	1.0
109.914	1	102.807	1.0	138.414	1.0
139.046	1	133.936	1.0	114.979	1.0
115.113	1	99.251	1.0	102.184	1.0
111.079	1	109.27	1.0	119.981	1.0
107.567	1	130.421	1.0	82.742	1.0
102.379	1	106.204	1.0	133.701	1.0
99.442	1	116.204	1.0	127.377	1.0
108.201	1	130.634	1.0	132.238	1.0
109.505	1	107.79	1.0	110.53	1.0
109.782	1	128.671	1.0	122.711	1.0
105.402	1	101.354	1.0	132.672	1.0
108.703	1	109.084	1.0	115.253	1.0
126.051	1	135.636	1.0	127.08	1.0
136.005	1	108.237	1.0	120.763	1.0
100.431	1	96.686	1.0	125.605	1.0
96.878	1	131.178	1.0	112.79	1.0
110.073	1	106.388	1.0	104.305	1.0
108.535	1	107.61	1.0	109.076	1.0
112.288	1	111.928	1.0	139.462	1.0
112.806	1	122.419	1.0	130.24	1.0
109.417	1	131.828	1.0	126.089	1.0
126.997	1	106.779	1.0	134.395	1.0
131.453	1	86.403	1.0	128.848	1.0
81.33	1	118.583	1.0	120.665	1.0
135.128	1	95.109	1.0	137.733	1.0
118.801	1	139.973	1.0	128.584	1.0
131.93	1	132.897	1.0	108.403	1.0
107.489	1	137.157	1.0	129.743	1.0
123.562	1	101.143	1.0	112.835	1.0
137.46	1	102.541	1.0	134.305	1.0
133.729	1	118.305	1.0	121.136	1.0
103.561	1	111.973	1.0	105.78	1.0
138.111	1	90.888	1.0	113.657	1.0
135.692	1	110.37	1.0	138.061	1.0
134.778	1	106.588	1.0	119.801	1.0
124.399	1	96.049	1.0	118.579	1.0
100.752	1	96.128	1.0	151.531	1.0
116.482	1	108.423	1.0	136.209	1.0
114.827	1	110.094	1.0	97.62	1.0
102.443	1	95.66	1.0	133.002	1.0
103.0	1	108.033	1.0	145.265	1.0
115.266	1	139.303	1.0	143.469	1.0
103.596	1	100.29	1.0	123.554	1.0
112.128	1	107.842	1.0	113.415	1.0
118.655	1	111.893	1.0	133.839	1.0
138.084	1	117.565	1.0	115.162	1.0
100.715	1	109.813	1.0	114.694	1.0
123.815	1	95.661	1.0	115.672	1.0
94.878	1	110.171	1.0	130.368	1.0
109.88	1	104.456	1.0	122.5	1.0
107.756	1	100.521	1.0	113.374	1.0
120.412	1	142.21	1.0	90.92	1.0
94.896	1	103.539	1.0	127.968	1.0
130.221	1	111.598	1.0	116.466	1.0
130.206	1	137.217	1.0	136.669	1.0
113.657	1	91.553	1.0	126.751	1.0
92.649	1	115.521	1.0	138.653	1.0
112.753	1	118.04	1.0	133.914	1.0
115.532	1	145.32	1.0	142.86	1.0
116.006	1	133.909	1.0	119.452	1.0
109.541	1	105.274	1.0	135.671	1.0
126.409	1	120.486	1.0	131.246	1.0
138.392	1	113.898	1.0	111.755	1.0
108.326	1	146.293	1.0	100.869	1.0
107.075	1	99.808	1.0	107.099	1.0
128.074	1	123.152	1.0	97.996	1.0
108.686	1	127.738	1.0	137.007	1.0
97.676	1	85.705	1.0	115.678	1.0
107.234	1	103.562	1.0	110.379	1.0
140.421	1	126.685	1.0	115.008	1.0
135.596	1	142.182	1.0	118.321	1.0
119.967	1	111.047	1.0	120.638	1.0
115.64	1	122.629	1.0	98.409	1.0
138.413	1	110.115	1.0	136.836	1.0
114.183	1	140.828	1.0	142.579	1.0
110.576	1	98.269	1.0	125.493	1.0
112.442	1	134.798	1.0	119.771	1.0
118.066	1	113.051	1.0	134.089	1.0
117.325	1	121.288	1.0	120.917	1.0
124.581	1	127.717	1.0	131.346	1.0
136.642	1	103.628	1.0	135.535	1.0
109.471	1	117.185	1.0	117.74	1.0
111.533	1	100.739	1.0	107.971	1.0
131.191	1	134.683	1.0	112.771	1.0
106.337	1	116.606	1.0	101.292	1.0
126.208	1	118.127	1.0	133.366	1.0
130.009	1	100.533	1.0	98.411	1.0
102.088	1	108.846	1.0	109.231	1.0
110.044	1	98.968	1.0	115.579	1.0
106.875	1	93.926	1.0	122.11	1.0
109.458	1	110.037	1.0	125.656	1.0
109.765	1	124.221	1.0	137.519	1.0
88.84	1	122.443	1.0	128.464	1.0
93.418	1	133.827	1.0	99.395	1.0
113.651	1	136.816	1.0	107.309	1.0
96.895	1	134.187	1.0	116.537	1.0
110.43	1	101.318	1.0	113.049	1.0
127.856	1	128.177	1.0	106.632	1.0
105.638	1	115.254	1.0	116.943	1.0
102.875	1	141.365	1.0	112.969	1.0
105.944	1	85.868	1.0	121.269	1.0
104.123	1	106.07	1.0	106.85	1.0
111.235	1	131.883	1.0	134.423	1.0
115.99	1	109.852	1.0	108.707	1.0
108.489	1	130.76	1.0	137.532	1.0
127.234	1	143.306	1.0	102.139	1.0
103.968	1	134.603	1.0	116.082	1.0
96.776	1	105.691	1.0	122.947	1.0
121.507	1	139.299	1.0	110.374	1.0
115.623	1	141.127	1.0	121.663	1.0
119.655	1	79.995	1.0	140.283	1.0
104.452	1	101.604	1.0	116.384	1.0
93.189	1	98.844	1.0	121.874	1.0
111.044	1	122.196	1.0	111.336	1.0
113.435	1	113.023	1.0	112.524	1.0
116.14	1	109.314	1.0	116.006	1.0
111.397	1	110.234	1.0	109.852	1.0
101.088	1	99.499	1.0	93.636	1.0
110.152	1	111.051	1.0	106.942	1.0
125.43	1	111.673	1.0	126.459	1.0
106.241	1	114.333	1.0	81.523	1.0
109.64	1	123.346	1.0	139.714	1.0
111.123	1	115.717	1.0	102.7	1.0
104.942	1	111.134	1.0	94.753	1.0
137.466	1	135.218	1.0	107.729	1.0
107.836	1	117.553	1.0	129.575	1.0
106.662	1	99.559	1.0	105.143	1.0
133.688	1	106.949	1.0	126.572	1.0
107.877	1	101.852	1.0	106.52	1.0
104.844	1	97.308	1.0	105.616	1.0
119.516	1	102.935	1.0	103.266	1.0
107.944	1	133.295	1.0	100.128	1.0
108.768	1	131.223	1.0	110.493	1.0
107.01	1	132.911	1.0	129.708	1.0
106.163	1	106.45	1.0	110.783	1.0
111.369	1	116.576	1.0	112.101	1.0
135.683	1	142.147	1.0	108.824	1.0
110.524	1	124.097	1.0	124.994	1.0
123.709	1	109.236	1.0	109.53	1.0
111.404	1	105.723	1.0	135.707	1.0
111.553	1	105.659	1.0	140.017	1.0
118.771	1	102.811	1.0	124.597	1.0
107.571	1	123.323	1.0	110.301	1.0
105.728	1	109.443	1.0	98.737	1.0
111.392	1	136.079	1.0	114.168	1.0
108.015	1	110.376	1.0	119.133	1.0
135.158	1	105.582	1.0	115.372	1.0
116.174	1	141.135	1.0	130.877	1.0
112.588	1	112.183	1.0	111.138	1.0
116.418	1	109.46	1.0	138.942	1.0
130.321	1	131.096	1.0	110.344	1.0
128.203	1	101.636	1.0	133.575	1.0
115.148	1	110.589	1.0	79.708	1.0
130.994	1	119.138	1.0	130.292	1.0
109.087	1	117.479	1.0	114.885	1.0
119.598	1	113.666	1.0	101.214	1.0
113.935	1	101.194	1.0	122.236	1.0
108.275	1	147.304	1.0	115.252	1.0
119.908	1	105.083	1.0	115.34	1.0
136.676	1	103.837	1.0	119.693	1.0
108.774	1	112.684	1.0	86.312	1.0
111.708	1	102.046	1.0	107.108	1.0
111.893	1	105.866	1.0	127.006	1.0
136.605	1	145.629	1.0	125.011	1.0
109.037	1	128.628	1.0	123.632	1.0
93.147	1	121.143	1.0	109.735	1.0
106.827	1	104.777	1.0	106.361	1.0
106.811	1	100.051	1.0	123.516	1.0
114.605	1	103.303	1.0	107.356	1.0
105.384	1	124.677	1.0	119.573	1.0
114.924	1	112.265	1.0	115.564	1.0
129.462	1	119.993	1.0	136.632	1.0
124.836	1	110.266	1.0	132.023	1.0
104.445	1	117.191	1.0	114.423	1.0
130.582	1	110.836	1.0	117.095	1.0
110.86	1	108.722	1.0	137.942	1.0
131.108	1	102.543	1.0	124.081	1.0
106.542	1	129.217	1.0	144.766	1.0
107.924	1	124.95	1.0	110.478	1.0
134.993	1	141.05	1.0	116.304	1.0
110.746	1	122.991	1.0	109.599	1.0
100.355	1	125.904	1.0	117.56	1.0
106.763	1	106.251	1.0	128.224	1.0
108.804	1	140.643	1.0	128.411	1.0
96.57	1	110.183	1.0	124.476	1.0
109.543	1	89.225	1.0	106.205	1.0
129.058	1	88.362	1.0	122.406	1.0
104.089	1	97.409	1.0	130.558	1.0
103.405	1	112.914	1.0	116.934	1.0
108.663	1	135.618	1.0	98.437	1.0
126.601	1	107.643	1.0	140.412	1.0
106.138	1	102.977	1.0	103.877	1.0
106.888	1	103.602	1.0	105.909	1.0
112.989	1	114.41	1.0	90.802	1.0
107.045	1	135.731	1.0	138.745	1.0
118.444	1	102.569	1.0	111.362	1.0
100.64	1	113.427	1.0	96.993	1.0
120.584	1	110.177	1.0	110.79	1.0
111.875	1	127.562	1.0	96.802	1.0
114.624	1	97.849	1.0	128.71	1.0
130.355	1	108.132	1.0	116.659	1.0
116.685	1	97.997	1.0	118.236	1.0
134.062	1	116.334	1.0	124.545	1.0
126.126	1	111.363	1.0	137.194	1.0
140.585	1	116.164	1.0	124.939	1.0
107.561	1	110.34	1.0	138.283	1.0
117.542	1	108.943	1.0	129.587	1.0
113.319	1	115.638	1.0	108.129	1.0
123.123	1	94.968	1.0	109.88	1.0
81.131	1	107.739	1.0	107.731	1.0
136.159	1	90.469	1.0	125.788	1.0
110.36	1	142.906	1.0	130.923	1.0
105.248	1	113.756	1.0	106.989	1.0
105.605	1	129.122	1.0	106.468	1.0
115.257	1	95.365	1.0	112.692	1.0
101.103	1	121.106	1.0	116.583	1.0
105.138	1	86.075	1.0	104.91	1.0
124.613	1	101.032	1.0	108.711	1.0
133.137	1	130.074	1.0	110.165	1.0
133.173	1	130.114	1.0	133.492	1.0
107.107	1	101.259	1.0	105.638	1.0
105.224	1	109.323	1.0	108.165	1.0
110.75	1	132.294	1.0	104.862	1.0
111.794	1	112.644	1.0	108.336	1.0
110.307	1	121.926	1.0	105.687	1.0
106.764	1	107.368	1.0	145.782	1.0
116.816	1	115.977	1.0	115.408	1.0
106.399	1	136.815	1.0	124.241	1.0
107.285	1	125.667	1.0	104.198	1.0
118.236	1	115.22	1.0	107.474	1.0
80.825	1	100.792	1.0	151.693	1.0
116.734	1	128.207	1.0	137.423	1.0
120.402	1	101.652	1.0	139.695	1.0
105.251	1	125.331	1.0	112.127	1.0
116.598	1	124.102	1.0	121.752	1.0
117.129	1	107.381	1.0	79.107	1.0
89.305	1	142.533	1.0	139.375	1.0
126.021	1	104.999	1.0	115.513	1.0
108.341	1	121.991	1.0	136.3	1.0
134.138	1	107.11	1.0	134.685	1.0
135.587	1	139.176	1.0	123.275	1.0
110.615	1	112.843	1.0	126.119	1.0
105.849	1	107.456	1.0	110.07	1.0
102.078	1	105.774	1.0	102.78	1.0
97.908	1	141.785	1.0	107.635	1.0
118.192	1	99.981	1.0	140.653	1.0
123.616	1	125.856	1.0	121.025	1.0
99.456	1	134.775	1.0	109.867	1.0
106.643	1	114.478	1.0	121.431	1.0
114.954	1	98.658	1.0	123.071	1.0
115.053	1	108.974	1.0	124.367	1.0
114.383	1	126.547	1.0	131.566	1.0
127.168	1	116.806	1.0	112.495	1.0
119.094	1	94.809	1.0	133.103	1.0
86.383	1	105.027	1.0	139.311	1.0
116.765	1	139.248	1.0	116.504	1.0
103.939	1	118.139	1.0	104.774	1.0
111.3	1	107.894	1.0	113.474	1.0
115.096	1	112.956	1.0	139.195	1.0
122.532	1	121.474	1.0	136.545	1.0
123.986	1	103.389	1.0	106.716	1.0
107.164	1	108.403	1.0	106.972	1.0
115.041	1	106.091	1.0	103.98	1.0
105.442	1	123.019	1.0	138.077	1.0
111.828	1	100.924	1.0	104.215	1.0
95.899	1	105.066	1.0	128.292	1.0
111.121	1	112.592	1.0	119.562	1.0
123.094	1	126.309	1.0	87.392	1.0
97.681	1	96.535	1.0	124.505	1.0
110.972	1	145.245	1.0	131.838	1.0
107.904	1	98.538	1.0	121.113	1.0
128.45	1	103.62	1.0	119.371	1.0
110.573	1	113.202	1.0	113.644	1.0
134.484	1	147.952	1.0	105.009	1.0
91.701	1	110.63	1.0	113.944	1.0
111.784	1	109.142	1.0	123.229	1.0
118.435	1	96.386	1.0	118.614	1.0
105.434	1	103.011	1.0	86.995	1.0
114.843	1	112.111	1.0	115.47	1.0
133.825	1	91.667	1.0	143.484	1.0
117.179	1	127.988	1.0	135.842	1.0
133.644	1	129.077	1.0	115.69	1.0
113.564	1	116.376	1.0	145.588	1.0
110.365	1	144.002	1.0	141.787	1.0
113.211	1	107.959	1.0	136.918	1.0
109.084	1	123.037	1.0	120.479	1.0
120.721	1	111.63	1.0	143.407	1.0
114.775	1	119.068	1.0	134.839	1.0
118.862	1	94.987	1.0	116.909	1.0
108.38	1	134.816	1.0	95.107	1.0
110.63	1	132.121	1.0	113.572	1.0
109.608	1	112.659	1.0	103.616	1.0
122.119	1	106.138	1.0	120.603	1.0
141.193	1	110.527	1.0	122.014	1.0
110.156	1	114.479	1.0	137.007	1.0
112.088	1	105.73	1.0	116.315	1.0
122.785	1	138.778	1.0	118.146	1.0
100.297	1	137.434	1.0	138.626	1.0
135.695	1	117.79	1.0	142.969	1.0
112.607	1	131.708	1.0	103.897	1.0
102.933	1	104.923	1.0	103.163	1.0
91.874	1	128.205	1.0	135.831	1.0
103.319	1	133.417	1.0	128.905	1.0
128.293	1	101.72	1.0	108.501	1.0
138.7	1	101.947	1.0	117.037	1.0
102.857	1	112.146	1.0	115.572	1.0
130.953	1	112.711	1.0	111.426	1.0
113.54	1	106.817	1.0	116.546	1.0
110.648	1	108.665	1.0	134.501	1.0
130.156	1	122.927	1.0	102.646	1.0
122.575	1	109.796	1.0	93.128	1.0
120.654	1	104.667	1.0	118.562	1.0
133.979	1	125.719	1.0	123.67	1.0
124.6	1	112.612	1.0	83.141	1.0
110.581	1	115.307	1.0	108.238	1.0
114.044	1	105.897	1.0	109.863	1.0
136.166	1	124.973	1.0	109.227	1.0
108.476	1	98.066	1.0	113.62	1.0
117.077	1	113.383	1.0	121.741	1.0
111.642	1	103.907	1.0	140.7	1.0
132.372	1	87.827	1.0	144.963	1.0
133.523	1	101.966	1.0	135.344	1.0
123.772	1	137.065	1.0	134.182	1.0
120.974	1	118.613	1.0	127.699	1.0
90.974	1	115.446	1.0	121.85	1.0
125.045	1	96.88	1.0	119.567	1.0
110.254	1	119.595	1.0	145.037	1.0
103.538	1	104.662	1.0	121.162	1.0
104.311	1	111.462	1.0	118.041	1.0
120.315	1	123.025	1.0	112.441	1.0
118.043	1	123.898	1.0	126.6	1.0
126.878	1	109.931	1.0	140.816	1.0
120.442	1	124.889	1.0	108.644	1.0
108.094	1	97.329	1.0	109.708	1.0
132.954	1	112.456	1.0	123.056	1.0
100.504	1	108.888	1.0	109.984	1.0
122.618	1	99.765	1.0	92.319	1.0
118.942	1	106.04	1.0	104.031	1.0
112.97	1	90.892	1.0	117.368	1.0
120.574	1	98.922	1.0	119.785	1.0
116.204	1	140.923	1.0	140.643	1.0
91.674	1	119.801	1.0	91.716	1.0
130.163	1	86.585	1.0	108.14	1.0
100.145	1	125.444	1.0	116.343	1.0
114.362	1	116.243	1.0	119.115	1.0
135.883	1	103.271	1.0	108.644	1.0
106.889	1	116.746	1.0	114.959	1.0
107.936	1	108.246	1.0	96.266	1.0
92.834	1	106.219	1.0	107.745	1.0
111.252	1	118.248	1.0	136.566	1.0
132.739	1	97.841	1.0	109.122	1.0
118.302	1	104.97	1.0	121.896	1.0
116.692	1	136.349	1.0	107.377	1.0
108.338	1	96.878	1.0	89.159	1.0
112.986	1	118.09	1.0	133.274	1.0
108.989	1	109.22	1.0	117.141	1.0
110.707	1	111.279	1.0	96.897	1.0
116.737	1	122.544	1.0	131.154	1.0
99.9	1	106.516	1.0	111.853	1.0
109.663	1	95.421	1.0	105.741	1.0
89.083	1	85.622	1.0	148.037	1.0
111.09	1	117.162	1.0	116.153	1.0
110.075	1	106.131	1.0	123.527	1.0
116.175	1	120.702	1.0	104.978	1.0
103.785	1	111.696	1.0	123.664	1.0
112.365	1	102.814	1.0	112.5	1.0
104.359	1	101.742	1.0	125.331	1.0
114.728	1	128.309	1.0	139.735	1.0
109.79	1	102.683	1.0	145.941	1.0
110.409	1	127.291	1.0	110.012	1.0
136.217	1	106.808	1.0	117.859	1.0
140.226	1	102.428	1.0	113.413	1.0
103.992	1	134.546	1.0	89.63	1.0
118.641	1	132.17	1.0	133.068	1.0
118.602	1	108.598	1.0	118.612	1.0
109.636	1	90.034	1.0	136.101	1.0
118.114	1	102.349	1.0	139.079	1.0
113.279	1	132.204	1.0	122.475	1.0
119.119	1	105.482	1.0	141.065	1.0
128.183	1	115.806	1.0	131.141	1.0
101.025	1	122.055	1.0	116.626	1.0
120.2	1	115.622	1.0	130.752	1.0
112.186	1	90.656	1.0	115.559	1.0
103.755	1	145.445	1.0	119.249	1.0
99.294	1	109.528	1.0	107.41	1.0
122.195	1	131.015	1.0	102.928	1.0
105.871	1	100.049	1.0	126.801	1.0
132.076	1	117.269	1.0	103.02	1.0
97.475	1	94.241	1.0	127.132	1.0
108.59	1	101.355	1.0	111.28	1.0
104.005	1	120.916	1.0	132.476	1.0
124.512	1	121.744	1.0	93.725	1.0
112.746	1	122.085	1.0	105.042	1.0
109.452	1	105.448	1.0	117.476	1.0
115.128	1	109.219	1.0	126.567	1.0
109.938	1	137.955	1.0	97.083	1.0
93.588	1	113.11	1.0	80.259	1.0
106.079	1	85.62	1.0	122.412	1.0
96.108	1	128.076	1.0	140.882	1.0
101.022	1	122.056	1.0	138.89	1.0
104.861	1	139.38	1.0	112.487	1.0
107.655	1	137.841	1.0	119.003	1.0
106.806	1	95.09	1.0	101.612	1.0
134.718	1	108.695	1.0	109.254	1.0
123.124	1	104.806	1.0	121.288	1.0
111.156	1	118.873	1.0	136.051	1.0
94.565	1	109.827	1.0	130.419	1.0
110.679	1	125.046	1.0	116.906	1.0
85.575	1	101.697	1.0	122.047	1.0
128.349	1	107.026	1.0	120.092	1.0
116.67	1	136.349	1.0	117.985	1.0
108.045	1	117.431	1.0	128.716	1.0
109.299	1	110.508	1.0	128.268	1.0
109.681	1	135.915	1.0	138.293	1.0
116.542	1	110.103	1.0	132.147	1.0
103.755	1	98.155	1.0	136.945	1.0
117.238	1	109.657	1.0	118.991	1.0
110.424	1	120.429	1.0	111.727	1.0
104.026	1	103.69	1.0	143.318	1.0
105.412	1	111.306	1.0	108.274	1.0
126.932	1	131.964	1.0	135.187	1.0
105.311	1	117.506	1.0	119.705	1.0
127.402	1	100.891	1.0	91.302	1.0
105.712	1	112.622	1.0	89.231	1.0
97.016	1	120.05	1.0	93.549	1.0
108.467	1	97.936	1.0	98.064	1.0
116.481	1	109.081	1.0	128.934	1.0
121.216	1	120.239	1.0	117.462	1.0
110.176	1	132.341	1.0	119.307	1.0
114.317	1	125.423	1.0	133.972	1.0
127.652	1	107.037	1.0	114.398	1.0
137.344	1	116.923	1.0	136.823	1.0
115.411	1	139.084	1.0	107.976	1.0
132.329	1	140.294	1.0	116.308	1.0
115.943	1	121.959	1.0	99.267	1.0
95.144	1	101.843	1.0	137.233	1.0
115.525	1	120.405	1.0	101.739	1.0
106.804	1	121.844	1.0	129.776	1.0
107.495	1	121.195	1.0	131.156	1.0
118.403	1	130.458	1.0	118.187	1.0
123.296	1	120.005	1.0	118.455	1.0
111.779	1	132.333	1.0	147.729	1.0
115.162	1	110.556	1.0	122.054	1.0
138.949	1	110.565	1.0	112.806	1.0
114.27	1	106.851	1.0	108.468	1.0
127.349	1	119.648	1.0	112.541	1.0
96.522	1	105.536	1.0	127.228	1.0
107.215	1	120.527	1.0	118.712	1.0
140.549	1	141.856	1.0	107.094	1.0
106.731	1	92.483	1.0	131.347	1.0
107.117	1	126.596	1.0	120.226	1.0
105.711	1	102.91	1.0	95.948	1.0
127.546	1	132.658	1.0	128.537	1.0
138.528	1	99.554	1.0	118.325	1.0
110.294	1	133.458	1.0	125.92	1.0
100.948	1	108.37	1.0	140.706	1.0
127.366	1	126.794	1.0	119.27	1.0
106.362	1	133.642	1.0	128.113	1.0
127.31	1	107.2	1.0	139.562	1.0
104.825	1	130.73	1.0	131.942	1.0
95.826	1	98.117	1.0	127.803	1.0
104.355	1	115.131	1.0	96.23	1.0
110.791	1	134.527	1.0	129.933	1.0
129.38	1	132.871	1.0	145.389	1.0
105.516	1	109.912	1.0	106.699	1.0
115.597	1	115.448	1.0	143.235	1.0
112.357	1	111.827	1.0	125.582	1.0
91.414	1	135.54	1.0	125.433	1.0
103.453	1	103.384	1.0	133.46	1.0
118.819	1	109.717	1.0	140.341	1.0
111.409	1	80.815	1.0	111.573	1.0
131.283	1	125.591	1.0	119.096	1.0
122.376	1	146.479	1.0	103.443	1.0
107.907	1	113.793	1.0	104.791	1.0
112.637	1	100.834	1.0	118.007	1.0
108.337	1	104.656	1.0	134.486	1.0
122.692	1	104.22	1.0	111.328	1.0
118.191	1	98.782	1.0	94.944	1.0
113.376	1	109.646	1.0	113.607	1.0
107.736	1	117.963	1.0	98.828	1.0
112.29	1	124.409	1.0	123.764	1.0
104.748	1	120.285	1.0	125.435	1.0
112.474	1	98.199	1.0	136.691	1.0
111.162	1	113.475	1.0	143.694	1.0
130.322	1	113.329	1.0	116.485	1.0
112.646	1	116.016	1.0	103.752	1.0
138.439	1	92.712	1.0	111.098	1.0
113.373	1	113.408	1.0	116.294	1.0
118.079	1	100.698	1.0	148.591	1.0
129.696	1	109.755	1.0	126.685	1.0
107.846	1	111.321	1.0	113.34	1.0
125.551	1	100.675	1.0	101.977	1.0
119.68	1	97.578	1.0	109.184	1.0
97.361	1	111.731	1.0	141.12	1.0
115.366	1	126.773	1.0	90.108	1.0
134.516	1	83.585	1.0	111.672	1.0
106.536	1	108.14	1.0	106.752	1.0
105.007	1	95.275	1.0	140.839	1.0
109.13	1	126.257	1.0	113.627	1.0
105.507	1	135.882	1.0	104.104	1.0
104.798	1	99.531	1.0	137.195	1.0
109.864	1	102.217	1.0	135.564	1.0
97.372	1	112.189	1.0	141.859	1.0
101.639	1	121.423	1.0	111.88	1.0
112.56	1	124.604	1.0	113.017	1.0
116.529	1	114.982	1.0	124.676	1.0
99.547	1	145.371	1.0	112.742	1.0
110.903	1	106.278	1.0	136.549	1.0
106.348	1	102.899	1.0	131.24	1.0
105.121	1	115.375	1.0	136.635	1.0
106.0	1	117.096	1.0	123.145	1.0
105.029	1	120.645	1.0	138.976	1.0
138.389	1	105.52	1.0	81.212	1.0
105.709	1	114.901	1.0	119.078	1.0
136.638	1	129.05	1.0	115.218	1.0
116.881	1	128.518	1.0	114.835	1.0
121.465	1	127.655	1.0	136.606	1.0
124.776	1	126.991	1.0	111.346	1.0
102.868	1	109.858	1.0	112.954	1.0
107.997	1	129.677	1.0	117.484	1.0
113.613	1	128.178	1.0	112.629	1.0
110.201	1	110.571	1.0	117.153	1.0
105.517	1	111.224	1.0	109.6	1.0
101.048	1	129.369	1.0	115.308	1.0
120.394	1	141.963	1.0	120.374	1.0
120.76	1	103.331	1.0	118.307	1.0
118.164	1	110.549	1.0	75.552	1.0
122.635	1	109.265	1.0	120.43	1.0
138.722	1	111.55	1.0	136.734	1.0
104.609	1	111.961	1.0	141.76	1.0
103.773	1	131.985	1.0	77.244	1.0
130.763	1	111.406	1.0	122.643	1.0
100.434	1	126.529	1.0	114.68	1.0
119.297	1	105.821	1.0	118.68	1.0
107.768	1	129.087	1.0	133.178	1.0
114.126	1	104.35	1.0	128.004	1.0
110.599	1	81.321	1.0	99.189	1.0
105.418	1	125.349	1.0	113.026	1.0
112.889	1	98.529	1.0	115.675	1.0
106.421	1	108.904	1.0	112.256	1.0
126.109	1	134.346	1.0	125.187	1.0
112.435	1	114.222	1.0	80.552	1.0
133.575	1	122.488	1.0	132.99	1.0
109.774	1	106.244	1.0	126.645	1.0
141.872	1	124.231	1.0	116.327	1.0
128.394	1	120.961	1.0	142.195	1.0
115.914	1	105.572	1.0	90.292	1.0
105.89	1	112.285	1.0	141.758	1.0
129.116	1	129.615	1.0	118.333	1.0
103.314	1	100.706	1.0	119.104	1.0
113.549	1	99.643	1.0	120.694	1.0
106.067	1	144.77	1.0	136.801	1.0
117.169	1	109.07	1.0	128.782	1.0
114.203	1	106.41	1.0	117.757	1.0
129.506	1	108.409	1.0	116.653	1.0
104.952	1	103.151	1.0	89.626	1.0
118.59	1	105.03	1.0	105.006	1.0
109.619	1	100.656	1.0	140.185	1.0
111.433	1	131.432	1.0	101.12	1.0
109.866	1	140.065	1.0	110.987	1.0
97.669	1	124.02	1.0	124.37	1.0
103.327	1	126.769	1.0	106.894	1.0
103.08	1	100.514	1.0	113.318	1.0
100.405	1	140.968	1.0	110.675	1.0
103.724	1	117.178	1.0	137.706	1.0
115.795	1	118.004	1.0	106.715	1.0
106.76	1	93.458	1.0	146.719	1.0
113.858	1	101.055	1.0	111.275	1.0
105.96	1	117.566	1.0	110.73	1.0
105.209	1	100.291	1.0	114.301	1.0
108.349	1	119.708	1.0	132.946	1.0
107.932	1	134.468	1.0	111.314	1.0
120.584	1	109.518	1.0	142.411	1.0
105.387	1	138.036	1.0	111.822	1.0
113.718	1	106.134	1.0	136.68	1.0
108.263	1	109.266	1.0	127.386	1.0
99.613	1	121.566	1.0	123.834	1.0
119.893	1	107.038	1.0	144.223	1.0
102.735	1	107.273	1.0	114.359	1.0
109.086	1	108.607	1.0	115.538	1.0
107.837	1	102.741	1.0	122.029	1.0
108.899	1	114.959	1.0	137.034	1.0
130.653	1	117.091	1.0	142.31	1.0
103.407	1	104.535	1.0	113.975	1.0
107.746	1	107.639	1.0	119.889	1.0
103.612	1	134.971	1.0	117.217	1.0
131.913	1	113.951	1.0	106.252	1.0
120.67	1	144.313	1.0	79.567	1.0
109.811	1	104.512	1.0	89.443	1.0
122.727	1	105.942	1.0	82.407	1.0
104.676	1	107.345	1.0	131.301	1.0
120.267	1	93.985	1.0	118.653	1.0
112.963	1	105.513	1.0	131.03	1.0
117.18	1	131.471	1.0	99.464	1.0
109.17	1	108.266	1.0	131.826	1.0
136.633	1	116.301	1.0	114.901	1.0
93.101	1	130.245	1.0	113.452	1.0
107.498	1	118.481	1.0	112.417	1.0
113.317	1	102.707	1.0	123.812	1.0
121.084	1	103.854	1.0	117.327	1.0
100.066	1	118.574	1.0	117.135	1.0
139.289	1	103.389	1.0	96.158	1.0
135.559	1	111.841	1.0	138.308	1.0
110.432	1	109.954	1.0	125.861	1.0
107.7	1	126.833	1.0	117.033	1.0
137.318	1	94.384	1.0	133.992	1.0
119.476	1	113.362	1.0	120.198	1.0
93.975	1	91.889	1.0	116.796	1.0
108.009	1	122.405	1.0	104.22	1.0
107.943	1	116.499	1.0	106.994	1.0
124.71	1	89.625	1.0	140.583	1.0
103.462	1	133.397	1.0	134.536	1.0
113.411	1	119.043	1.0	116.484	1.0
115.2	1	131.193	1.0	131.785	1.0
109.672	1	136.555	1.0	110.685	1.0
108.557	1	108.957	1.0	127.294	1.0
106.966	1	124.19	1.0	135.014	1.0
115.932	1	127.239	1.0	112.607	1.0
103.508	1	103.644	1.0	143.021	1.0
88.072	1	111.127	1.0	121.627	1.0
132.236	1	109.008	1.0	104.698	1.0
126.472	1	112.362	1.0	102.272	1.0
109.894	1	90.178	1.0	114.558	1.0
110.103	1	108.273	1.0	128.581	1.0
106.289	1	105.127	1.0	109.69	1.0
111.017	1	102.964	1.0	116.679	1.0
109.891	1	115.371	1.0	106.274	1.0
103.639	1	88.253	1.0	137.173	1.0
121.799	1	99.765	1.0	129.527	1.0
117.662	1	138.206	1.0	74.491	1.0
106.019	1	135.071	1.0	115.131	1.0
95.463	1	117.446	1.0	113.052	1.0
105.09	1	111.142	1.0	111.723	1.0
101.854	1	79.704	1.0	112.214	1.0
89.873	1	110.523	1.0	119.227	1.0
91.21	1	138.915	1.0	131.662	1.0
91.935	1	101.436	1.0	115.386	1.0
130.727	1	103.914	1.0	95.463	1.0
118.783	1	130.192	1.0	103.3	1.0
107.536	1	102.825	1.0	100.287	1.0
133.523	1	101.751	1.0	111.801	1.0
129.574	1	103.861	1.0	115.47	1.0
107.779	1	102.069	1.0	81.02	1.0
124.571	1	134.015	1.0	106.048	1.0
96.792	1	107.736	1.0	112.715	1.0
101.976	1	102.961	1.0	114.227	1.0
123.159	1	100.834	1.0	116.416	1.0
97.376	1	110.909	1.0	138.517	1.0
110.565	1	94.746	1.0	143.005	1.0
109.688	1	98.763	1.0	100.038	1.0
105.581	1	123.422	1.0	112.909	1.0
112.429	1	110.803	1.0	121.027	1.0
112.907	1	112.991	1.0	104.89	1.0
134.552	1	120.151	1.0	135.285	1.0
114.43	1	107.222	1.0	135.551	1.0
105.477	1	91.806	1.0	104.006	1.0
94.302	1	112.219	1.0	106.871	1.0
115.422	1	140.893	1.0	114.962	1.0
133.556	1	101.104	1.0	128.119	1.0
111.07	1	95.814	1.0	107.477	1.0
115.206	1	108.786	1.0	134.021	1.0
112.014	1	128.304	1.0	129.629	1.0
110.701	1	105.951	1.0	102.433	1.0
102.842	1	120.376	1.0	103.376	1.0
138.955	1	118.006	1.0	138.595	1.0
118.932	1	117.148	1.0	102.945	1.0
124.44	1	107.319	1.0	108.002	1.0
130.206	1	123.562	1.0	92.793	1.0
104.357	1	105.46	1.0	117.607	1.0
106.998	1	121.322	1.0	124.047	1.0
115.595	1	97.136	1.0	108.842	1.0
105.686	1	100.703	1.0	121.936	1.0
120.436	1	147.218	1.0	107.1	1.0
105.887	1	109.083	1.0	120.358	1.0
115.934	1	96.572	1.0	138.471	1.0
126.597	1	95.74	1.0	112.898	1.0
116.635	1	146.773	1.0	135.749	1.0
111.907	1	133.315	1.0	139.441	1.0
87.875	1	103.465	1.0	138.537	1.0
120.501	1	145.484	1.0	114.733	1.0
138.095	1	100.494	1.0	132.85	1.0
128.486	1	107.477	1.0	124.486	1.0
114.317	1	97.184	1.0	139.502	1.0
108.968	1	96.695	1.0	130.891	1.0
121.456	1	134.271	1.0	117.684	1.0
112.534	1	133.252	1.0	107.725	1.0
102.692	1	103.994	1.0	120.659	1.0
121.887	1	109.772	1.0	117.84	1.0
127.018	1	101.079	1.0	136.83	1.0
108.291	1	123.023	1.0	140.369	1.0
110.25	1	102.525	1.0	124.689	1.0
106.701	1	110.067	1.0	119.044	1.0
133.242	1	144.548	1.0	132.919	1.0
111.577	1	95.917	1.0	139.423	1.0
99.017	1	103.521	1.0	124.981	1.0
112.844	1	139.259	1.0	116.026	1.0
133.486	1	125.416	1.0	106.105	1.0
124.43	1	119.318	1.0	112.013	1.0
111.919	1	117.435	1.0	126.828	1.0
119.695	1	105.913	1.0	128.972	1.0
100.333	1	105.973	1.0	134.932	1.0
109.437	1	105.525	1.0	128.919	1.0
112.258	1	132.814	1.0	115.788	1.0
75.115	1	110.078	1.0	107.507	1.0
109.558	1	123.408	1.0	124.991	1.0
103.946	1	110.309	1.0	106.028	1.0
105.999	1	99.356	1.0	107.223	1.0
109.603	1	99.679	1.0	111.762	1.0
135.82	1	136.118	1.0	104.539	1.0
120.408	1	129.807	1.0	89.087	1.0
108.517	1	127.5	1.0	132.416	1.0
109.637	1	129.844	1.0	124.953	1.0
115.557	1	134.382	1.0	141.786	1.0
123.637	1	128.298	1.0	129.694	1.0
110.507	1	121.161	1.0	117.725	1.0
116.895	1	103.859	1.0	108.066	1.0
99.415	1	113.769	1.0	108.622	1.0
127.534	1	142.623	1.0	110.976	1.0
113.417	1	104.974	1.0	118.186	1.0
109.957	1	137.615	1.0	115.366	1.0
110.585	1	98.104	1.0	133.999	1.0
111.239	1	100.326	1.0	120.813	1.0
108.33	1	103.762	1.0	130.695	1.0
110.756	1	124.612	1.0	100.859	1.0
108.501	1	93.734	1.0	132.462	1.0
116.873	1	100.377	1.0	126.826	1.0
116.684	1	111.113	1.0	113.739	1.0
108.237	1	110.834	1.0	108.69	1.0
121.772	1	131.184	1.0	119.484	1.0
112.061	1	156.684	1.0	125.107	1.0
97.544	1	121.085	1.0	114.593	1.0
112.828	1	132.85	1.0	119.35	1.0
110.246	1	102.606	1.0	123.63	1.0
91.497	1	119.05	1.0	125.609	1.0
110.707	1	101.271	1.0	134.949	1.0
134.782	1	130.222	1.0	124.689	1.0
105.296	1	143.225	1.0	84.488	1.0
107.444	1	142.877	1.0	102.079	1.0
138.856	1	108.699	1.0	116.462	1.0
110.723	1	118.912	1.0	126.645	1.0
98.033	1	125.994	1.0	130.535	1.0
128.93	1	119.703	1.0	111.447	1.0
92.619	1	110.266	1.0	135.056	1.0
121.871	1	101.769	1.0	126.618	1.0
117.329	1	99.391	1.0	135.813	1.0
94.768	1	103.988	1.0	111.09	1.0
110.578	1	98.386	1.0	127.785	1.0
131.505	1	130.974	1.0	136.392	1.0
115.468	1	132.248	1.0	125.105	1.0
105.609	1	97.7	1.0	130.183	1.0
115.994	1	95.791	1.0	114.588	1.0
105.179	1	101.031	1.0	138.172	1.0
104.005	1	121.768	1.0	114.285	1.0
128.321	1	86.085	1.0	122.038	1.0
93.41	1	107.244	1.0	121.588	1.0
111.203	1	112.222	1.0	134.512	1.0
116.664	1	115.831	1.0	101.047	1.0
136.86	1	128.993	1.0	107.75	1.0
90.122	1	114.253	1.0	94.197	1.0
116.579	1	113.335	1.0	113.734	1.0
103.613	1	115.252	1.0	108.526	1.0
105.995	1	118.286	1.0	115.159	1.0
112.211	1	105.674	1.0	111.404	1.0
127.277	1	113.02	1.0	120.361	1.0
102.92	1	99.214	1.0	107.319	1.0
109.288	1	124.02	1.0	120.907	1.0
104.195	1	110.96	1.0	130.911	1.0
113.536	1	125.213	1.0	112.728	1.0
182.895	1	125.933	1.0	107.921	1.0
127.488	1	136.3	1.0	131.172	1.0
109.577	1	101.279	1.0	110.432	1.0
116.484	1	117.85	1.0	119.139	1.0
109.336	1	127.874	1.0	110.302	1.0
114.048	1	108.923	1.0	94.17	1.0
104.867	1	131.247	1.0	115.237	1.0
126.847	1	133.876	1.0	140.284	1.0
99.431	1	114.931	1.0	111.599	1.0
110.121	1	110.548	1.0	124.594	1.0
80.985	1	102.948	1.0	133.71	1.0
118.217	1	105.636	1.0	120.277	1.0
103.752	1	121.957	1.0	131.361	1.0
91.149	1	104.067	1.0	137.813	1.0
86.758	1	118.899	1.0	133.841	1.0
129.449	1	122.042	1.0	108.66	1.0
130.714	1	140.898	1.0	122.828	1.0
114.174	1	104.935	1.0	109.692	1.0
110.584	1	93.479	1.0	136.602	1.0
96.455	1	138.627	1.0	118.037	1.0
120.95	1	109.699	1.0	112.351	1.0
119.52	1	133.877	1.0	119.074	1.0
111.316	1	121.897	1.0	117.438	1.0
110.129	1	120.267	1.0	136.553	1.0
112.52	1	101.168	1.0	118.406	1.0
118.032	1	128.805	1.0	127.758	1.0
104.854	1	132.012	1.0	122.62	1.0
115.286	1	127.475	1.0	111.032	1.0
108.897	1	109.293	1.0	121.913	1.0
104.753	1	117.36	1.0	120.961	1.0
109.172	1	128.903	1.0	115.714	1.0
102.785	1	99.278	1.0	118.676	1.0
104.97	1	139.784	1.0	101.864	1.0
105.457	1	117.861	1.0	116.664	1.0
137.166	1	101.09	1.0	74.738	1.0
117.671	1	99.973	1.0	138.334	1.0
110.848	1	137.193	1.0	120.765	1.0
109.179	1	96.977	1.0	142.367	1.0
99.875	1	127.282	1.0	134.742	1.0
123.321	1	94.206	1.0	91.418	1.0
133.766	1	106.556	1.0	107.244	1.0
104.412	1	113.334	1.0	131.225	1.0
104.455	1	128.508	1.0	123.904	1.0
110.339	1	117.268	1.0	93.437	1.0
114.892	1	122.942	1.0	121.171	1.0
124.272	1	108.338	1.0	136.266	1.0
122.42	1	97.624	1.0	137.64	1.0
128.722	1	114.386	1.0	95.996	1.0
108.24	1	98.583	1.0	103.613	1.0
108.063	1	87.398	1.0	136.982	1.0
127.647	1	120.417	1.0	132.227	1.0
135.397	1	105.468	1.0	134.988	1.0
107.459	1	104.184	1.0	127.443	1.0
105.481	1	121.888	1.0	136.242	1.0
104.686	1	112.874	1.0	119.04	1.0
135.488	1	110.974	1.0	143.408	1.0
103.7	1	126.047	1.0	106.238	1.0
88.946	1	140.586	1.0	144.322	1.0
98.415	1	114.808	1.0	123.787	1.0
115.291	1	142.982	1.0	117.491	1.0
116.61	1	133.12	1.0	106.977	1.0
123.97	1	126.604	1.0	110.302	1.0
108.08	1	131.538	1.0	111.225	1.0
105.292	1	105.937	1.0	87.881	1.0
108.24	1	103.728	1.0	115.796	1.0
104.969	1	119.809	1.0	77.938	1.0
114.746	1	120.22	1.0	121.782	1.0
132.926	1	136.132	1.0	95.938	1.0
121.733	1	104.583	1.0	114.898	1.0
115.02	1	127.996	1.0	125.193	1.0
119.362	1	99.429	1.0	132.124	1.0
106.901	1	108.894	1.0	102.211	1.0
104.94	1	99.102	1.0	149.978	1.0
97.708	1	133.337	1.0	105.254	1.0
108.867	1	95.717	1.0	104.825	1.0
120.252	1	132.993	1.0	126.209	1.0
107.532	1	99.63	1.0	113.228	1.0
108.966	1	98.889	1.0	117.915	1.0
99.492	1	101.973	1.0	107.335	1.0
85.127	1	127.925	1.0	99.529	1.0
106.086	1	85.191	1.0	77.582	1.0
108.467	1	102.882	1.0	119.613	1.0
110.683	1	133.721	1.0	129.612	1.0
130.159	1	109.898	1.0	97.799	1.0
116.333	1	104.948	1.0	93.511	1.0
105.715	1	119.216	1.0	113.421	1.0
138.287	1	107.3	1.0	123.191	1.0
119.138	1	129.09	1.0	109.54	1.0
133.972	1	133.933	1.0	111.462	1.0
118.497	1	143.471	1.0	139.515	1.0
128.45	1	101.505	1.0	112.798	1.0
107.133	1	138.225	1.0	135.857	1.0
109.419	1	119.405	1.0	113.71	1.0
111.08	1	108.035	1.0	116.516	1.0
104.216	1	126.687	1.0	113.417	1.0
133.974	1	117.853	1.0	116.724	1.0
108.473	1	116.762	1.0	112.994	1.0
105.7	1	101.049	1.0	134.088	1.0
104.226	1	109.064	1.0	120.99	1.0
104.149	1	111.525	1.0	111.645	1.0
92.331	1	99.422	1.0	108.25	1.0
121.783	1	104.292	1.0	138.002	1.0
104.729	1	94.355	1.0	99.993	1.0
106.959	1	108.6	1.0	114.49	1.0
113.507	1	109.612	1.0	107.18	1.0
127.33	1	110.664	1.0	144.457	1.0
132.712	1	129.968	1.0	136.89	1.0
120.311	1	146.809	1.0	123.809	1.0
106.62	1	98.68	1.0	103.282	1.0
102.808	1	94.113	1.0	144.954	1.0
113.638	1	132.036	1.0	103.119	1.0
129.175	1	118.05	1.0	119.954	1.0
120.216	1	128.339	1.0	138.327	1.0
105.634	1	112.573	1.0	130.149	1.0
123.156	1	91.842	1.0	112.369	1.0
99.474	1	126.511	1.0	113.794	1.0
116.318	1	81.832	1.0	131.197	1.0
113.576	1	107.775	1.0	105.526	1.0
106.222	1	111.897	1.0	91.014	1.0
109.721	1	118.158	1.0	112.023	1.0
111.985	1	106.533	1.0	119.102	1.0
118.398	1	100.364	1.0	126.473	1.0
106.94	1	118.547	1.0	142.316	1.0
131.325	1	119.706	1.0	75.745	1.0
136.812	1	138.152	1.0	122.033	1.0
106.669	1	129.658	1.0	141.851	1.0
109.392	1	126.214	1.0	116.031	1.0
108.976	1	137.09	1.0	140.435	1.0
106.477	1	136.646	1.0	104.792	1.0
104.582	1	122.558	1.0	104.647	1.0
109.152	1	132.671	1.0	113.564	1.0
113.78	1	132.582	1.0	111.469	1.0
127.447	1	131.982	1.0	105.777	1.0
114.353	1	139.115	1.0	128.256	1.0
103.886	1	143.073	1.0	122.995	1.0
109.576	1	124.564	1.0	133.234	1.0
109.831	1	77.23	1.0	112.269	1.0
106.842	1	124.968	1.0	121.998	1.0
100.486	1	113.649	1.0	117.552	1.0
99.237	1	117.137	1.0	103.769	1.0
109.871	1	106.31	1.0	97.319	1.0
130.939	1	118.341	1.0	107.267	1.0
115.81	1	137.75	1.0	100.581	1.0
110.838	1	122.847	1.0	99.678	1.0
113.488	1	136.18	1.0	128.587	1.0
130.79	1	119.304	1.0	107.379	1.0
107.435	1	109.702	1.0	130.112	1.0
106.386	1	123.835	1.0	130.965	1.0
104.725	1	134.728	1.0	92.57	1.0
125.063	1	125.382	1.0	85.326	1.0
113.532	1	121.716	1.0	105.191	1.0
135.801	1	112.267	1.0	122.397	1.0
93.14	1	125.804	1.0	110.59	1.0
111.27	1	108.024	1.0	110.022	1.0
104.02	1	99.841	1.0	132.563	1.0
114.076	1	132.263	1.0	76.978	1.0
108.139	1	100.991	1.0	119.481	1.0
116.17	1	107.912	1.0	122.634	1.0
126.31	1	104.829	1.0	118.062	1.0
128.746	1	104.685	1.0	115.562	1.0
108.646	1	107.466	1.0	118.655	1.0
105.984	1	112.453	1.0	120.072	1.0
111.458	1	125.466	1.0	109.933	1.0
105.786	1	115.923	1.0	112.273	1.0
97.94	1	90.473	1.0	128.655	1.0
133.677	1	107.084	1.0	120.669	1.0
117.24	1	87.65	1.0	135.495	1.0
132.088	1	106.135	1.0	128.134	1.0
132.145	1	108.565	1.0	109.705	1.0
109.742	1	135.268	1.0	83.883	1.0
109.479	1	116.068	1.0	134.937	1.0
105.595	1	105.88	1.0	129.938	1.0
107.636	1	118.603	1.0	110.67	1.0
127.473	1	100.072	1.0	122.322	1.0
105.555	1	115.878	1.0	104.66	1.0
108.618	1	82.226	1.0	128.165	1.0
122.43	1	123.137	1.0	128.626	1.0
117.435	1	103.838	1.0	107.588	1.0
113.874	1	100.297	1.0	112.624	1.0
106.88	1	104.967	1.0	135.099	1.0
109.001	1	127.276	1.0	122.2	1.0
122.586	1	137.146	1.0	115.549	1.0
136.879	1	101.461	1.0	119.467	1.0
109.107	1	101.287	1.0	109.137	1.0
122.427	1	96.495	1.0	107.626	1.0
130.408	1	135.163	1.0	121.211	1.0
105.132	1	125.033	1.0	122.576	1.0
111.118	1	104.705	1.0	125.776	1.0
107.332	1	109.394	1.0	122.677	1.0
104.703	1	96.98	1.0	105.85	1.0
97.317	1	123.407	1.0	116.927	1.0
116.104	1	144.894	1.0	125.828	1.0
114.389	1	99.731	1.0	103.093	1.0
112.318	1	94.731	1.0	138.521	1.0
95.68	1	143.208	1.0	102.525	1.0
133.697	1	149.127	1.0	111.815	1.0
124.329	1	132.696	1.0	108.949	1.0
135.983	1	94.269	1.0	127.74	1.0
133.771	1	114.352	1.0	105.98	1.0
108.586	1	96.665	1.0	111.086	1.0
106.12	1	110.444	1.0	107.183	1.0
117.945	1	106.348	1.0	123.597	1.0
125.792	1	107.494	1.0	112.742	1.0
116.088	1	114.918	1.0	108.361	1.0
113.685	1	125.546	1.0	113.651	1.0
119.909	1	102.31	1.0	136.673	1.0
112.135	1	102.676	1.0	125.382	1.0
110.839	1	121.419	1.0	110.021	1.0
117.745	1	107.225	1.0	131.56	1.0
94.033	1	84.554	1.0	120.669	1.0
118.341	1	106.861	1.0	112.194	1.0
112.9	1	109.343	1.0	149.532	1.0
114.646	1	142.052	1.0	111.698	1.0
106.309	1	127.212	1.0	139.369	1.0
109.51	1	106.836	1.0	117.242	1.0
126.211	1	135.88	1.0	119.915	1.0
105.28	1	102.882	1.0	141.154	1.0
92.494	1	122.023	1.0	113.532	1.0
109.254	1	107.627	1.0	112.805	1.0
105.577	1	143.824	1.0	112.461	1.0
130.389	1	118.753	1.0	109.084	1.0
113.003	1	103.685	1.0	109.756	1.0
110.576	1	124.587	1.0	112.883	1.0
110.742	1	134.225	1.0	117.778	1.0
113.333	1	109.639	1.0	124.085	1.0
92.157	1	112.078	1.0	103.937	1.0
111.544	1	107.132	1.0	103.839	1.0
102.494	1	132.24	1.0	110.88	1.0
123.434	1	130.175	1.0	110.138	1.0
117.22	1	101.329	1.0	130.788	1.0
100.767	1	135.916	1.0	136.731	1.0
123.416	1	99.918	1.0	107.778	1.0
105.68	1	101.9	1.0	112.536	1.0
111.325	1	132.347	1.0	128.709	1.0
110.424	1	99.375	1.0	108.116	1.0
108.046	1	99.87	1.0	136.211	1.0
113.714	1	140.046	1.0	126.26	1.0
111.905	1	103.97	1.0	117.502	1.0
117.648	1	116.335	1.0	120.54	1.0
129.046	1	125.195	1.0	136.389	1.0
123.042	1	123.886	1.0	145.745	1.0
113.351	1	109.793	1.0	133.47	1.0
126.672	1	108.177	1.0	105.581	1.0
112.526	1	73.738	1.0	146.603	1.0
109.27	1	104.812	1.0	144.273	1.0
104.283	1	130.567	1.0	142.459	1.0
106.588	1	101.784	1.0	123.972	1.0
111.978	1	103.281	1.0	111.38	1.0
100.723	1	120.719	1.0	117.223	1.0
91.87	1	111.956	1.0	138.142	1.0
100.726	1	126.275	1.0	117.62	1.0
121.489	1	128.149	1.0	103.348	1.0
109.364	1	134.029	1.0	116.035	1.0
120.182	1	103.907	1.0	132.404	1.0
108.509	1	110.525	1.0	126.583	1.0
94.837	1	127.492	1.0	100.924	1.0
120.405	1	117.69	1.0	132.236	1.0
106.849	1	115.878	1.0	111.523	1.0
134.816	1	117.945	1.0	111.147	1.0
107.882	1	103.143	1.0	117.013	1.0
131.014	1	135.889	1.0	102.044	1.0
130.909	1	88.794	1.0	106.129	1.0
102.027	1	84.532	1.0	113.519	1.0
112.96	1	143.336	1.0	129.808	1.0
107.355	1	101.524	1.0	78.917	1.0
105.285	1	92.402	1.0	112.175	1.0
106.944	1	132.023	1.0	108.968	1.0
124.99	1	100.513	1.0	106.706	1.0
111.134	1	97.731	1.0	123.547	1.0
100.462	1	135.904	1.0	124.619	1.0
108.164	1	100.044	1.0	109.741	1.0
105.445	1	139.339	1.0	118.155	1.0
106.028	1	117.684	1.0	117.923	1.0
126.89	1	97.448	1.0	107.961	1.0
106.322	1	116.286	1.0	120.946	1.0
90.395	1	138.405	1.0	123.418	1.0
105.734	1	133.203	1.0	138.054	1.0
108.669	1	119.401	1.0	106.949	1.0
105.581	1	123.515	1.0	99.636	1.0
116.123	1	118.709	1.0	91.638	1.0
103.062	1	136.875	1.0	135.751	1.0
116.638	1	119.166	1.0	140.205	1.0
126.878	1	122.603	1.0	136.265	1.0
95.14	1	118.295	1.0	101.414	1.0
98.216	1	107.827	1.0	119.74	1.0
115.855	1	130.742	1.0	134.458	1.0
101.384	1	101.758	1.0	120.677	1.0
126.051	1	143.124	1.0	114.222	1.0
117.312	1	104.026	1.0	124.435	1.0
135.065	1	91.586	1.0	124.126	1.0
119.511	1	122.802	1.0	106.873	1.0
127.917	1	124.652	1.0	145.239	1.0
106.181	1	135.459	1.0	104.207	1.0
105.033	1	98.45	1.0	125.175	1.0
98.796	1	112.055	1.0	134.141	1.0
108.49	1	119.097	1.0	141.37	1.0
114.228	1	105.322	1.0	119.071	1.0
136.074	1	98.448	1.0	108.882	1.0
109.941	1	101.836	1.0	118.297	1.0
140.072	1	120.341	1.0	112.434	1.0
139.61	1	112.31	1.0	101.831	1.0
121.35	1	106.34	1.0	142.456	1.0
113.948	1	108.61	1.0	142.082	1.0
111.623	1	109.262	1.0	106.067	1.0
95.988	1	111.595	1.0	112.094	1.0
108.822	1	92.94	1.0	128.108	1.0
139.77	1	137.673	1.0	108.857	1.0
106.747	1	112.52	1.0	137.024	1.0
116.398	1	127.697	1.0	106.868	1.0
117.334	1	99.949	1.0	129.387	1.0
116.523	1	101.2	1.0	146.851	1.0
110.111	1	122.933	1.0	91.812	1.0
127.476	1	113.098	1.0	117.266	1.0
108.991	1	116.621	1.0	107.789	1.0
129.593	1	102.947	1.0	122.609	1.0
108.003	1	113.98	1.0	106.579	1.0
127.134	1	134.121	1.0	129.85	1.0
111.86	1	111.185	1.0	129.782	1.0
104.757	1	132.348	1.0	116.154	1.0
104.015	1	104.519	1.0	112.402	1.0
117.996	1	110.334	1.0	136.216	1.0
103.651	1	123.866	1.0	118.847	1.0
115.917	1	110.824	1.0	141.289	1.0
104.088	1	138.691	1.0	124.639	1.0
121.309	1	117.128	1.0	119.5	1.0
111.555	1	105.026	1.0	124.654	1.0
110.402	1	101.061	1.0	135.204	1.0
105.607	1	96.251	1.0	137.156	1.0
109.507	1	119.506	1.0	102.596	1.0
120.996	1	110.144	1.0	132.249	1.0
131.756	1	129.218	1.0	85.958	1.0
107.034	1	126.297	1.0	78.3	1.0
122.707	1	88.264	1.0	114.378	1.0
125.272	1	103.077	1.0	111.287	1.0
118.363	1	91.48	1.0	138.789	1.0
92.719	1	98.457	1.0	110.561	1.0
101.4	1	123.872	1.0	124.381	1.0
105.06	1	147.115	1.0	111.591	1.0
123.117	1	102.245	1.0	135.408	1.0
110.356	1	126.786	1.0	120.999	1.0
121.624	1	108.068	1.0	107.95	1.0
96.205	1	81.749	1.0	137.814	1.0
126.046	1	124.889	1.0	101.482	1.0
117.444	1	122.542	1.0	116.461	1.0
114.411	1	146.822	1.0	136.072	1.0
105.207	1	114.034	1.0	120.259	1.0
122.479	1	141.465	1.0	110.429	1.0
134.105	1	117.593	1.0	136.407	1.0
106.17	1	121.762	1.0	146.275	1.0
104.968	1	96.037	1.0	109.448	1.0
82.139	1	135.765	1.0	110.837	1.0
118.857	1	111.298	1.0	123.175	1.0
105.15	1	130.063	1.0	110.674	1.0
108.066	1	120.137	1.0	102.258	1.0
97.212	1	139.758	1.0	122.809	1.0
124.093	1	95.753	1.0	138.522	1.0
94.938	1	110.896	1.0	135.496	1.0
107.357	1	103.06	1.0	110.068	1.0
114.158	1	93.539	1.0	130.711	1.0
118.553	1	141.349	1.0	140.784	1.0
127.536	1	103.277	1.0	138.686	1.0
101.491	1	129.54	1.0	128.068	1.0
116.372	1	101.021	1.0	112.642	1.0
113.446	1	118.258	1.0	111.126	1.0
124.774	1	133.255	1.0	131.045	1.0
105.884	1	114.275	1.0	120.445	1.0
101.591	1	90.459	1.0	104.502	1.0
132.95	1	99.905	1.0	121.618	1.0
110.752	1	135.742	1.0	111.619	1.0
110.747	1	97.533	1.0	127.52	1.0
96.953	1	133.988	1.0	117.856	1.0
137.357	1	99.996	1.0	107.537	1.0
119.431	1	134.187	1.0	123.079	1.0
101.687	1	105.22	1.0	113.603	1.0
95.117	1	101.694	1.0	128.925	1.0
110.342	1	135.505	1.0	118.378	1.0
118.732	1	129.619	1.0	103.89	1.0
113.822	1	104.618	1.0	92.546	1.0
117.199	1	99.17	1.0	112.294	1.0
118.786	1	110.185	1.0	133.872	1.0
98.754	1	106.326	1.0	90.166	1.0
118.454	1	110.387	1.0	127.221	1.0
110.257	1	110.909	1.0	123.47	1.0
141.899	1	101.792	1.0	145.219	1.0
107.657	1	108.696	1.0	118.158	1.0
117.139	1	99.527	1.0	110.393	1.0
117.939	1	128.68	1.0	122.897	1.0
122.906	1	100.129	1.0	110.293	1.0
110.344	1	88.619	1.0	106.581	1.0
113.776	1	123.597	1.0	118.959	1.0
105.379	1	120.225	1.0	96.444	1.0
135.316	1	102.341	1.0	117.509	1.0
118.211	1	85.577	1.0	121.346	1.0
121.269	1	84.856	1.0	110.203	1.0
111.086	1	127.746	1.0	108.862	1.0
109.806	1	108.987	1.0	140.878	1.0
103.067	1	122.948	1.0	128.986	1.0
105.186	1	103.047	1.0	83.254	1.0
109.183	1	131.654	1.0	120.875	1.0
123.024	1	106.087	1.0	125.722	1.0
140.109	1	133.56	1.0	116.902	1.0
135.842	1	91.723	1.0	121.148	1.0
131.116	1	129.123	1.0	129.346	1.0
130.09	1	95.301	1.0	101.653	1.0
117.313	1	112.068	1.0	127.278	1.0
113.153	1	139.309	1.0	122.497	1.0
111.628	1	107.706	1.0	146.48	1.0
105.806	1	107.665	1.0	103.247	1.0
104.502	1	117.105	1.0	117.061	1.0
105.853	1	82.985	1.0	108.076	1.0
107.147	1	108.45	1.0	139.997	1.0
103.301	1	100.29	1.0	141.867	1.0
105.071	1	107.008	1.0	113.843	1.0
116.836	1	101.8	1.0	116.661	1.0
107.039	1	105.678	1.0	118.419	1.0
125.879	1	120.956	1.0	111.568	1.0
108.706	1	108.089	1.0	82.06	1.0
131.519	1	109.895	1.0	121.606	1.0
107.955	1	96.345	1.0	114.347	1.0
116.878	1	134.815	1.0	110.804	1.0
93.584	1	109.755	1.0	134.73	1.0
117.772	1	108.763	1.0	89.415	1.0
92.827	1	115.72	1.0	89.833	1.0
107.473	1	101.974	1.0	135.032	1.0
122.334	1	97.066	1.0	140.536	1.0
103.137	1	132.192	1.0	114.213	1.0
106.872	1	135.096	1.0	114.744	1.0
130.05	1	108.048	1.0	106.763	1.0
104.34	1	128.537	1.0	146.226	1.0
111.719	1	120.228	1.0	145.072	1.0
134.385	1	127.247	1.0	123.903	1.0
102.318	1	115.125	1.0	122.084	1.0
110.105	1	102.417	1.0	125.86	1.0
112.412	1	96.876	1.0	119.263	1.0
133.843	1	122.381	1.0	115.828	1.0
115.858	1	124.616	1.0	109.418	1.0
137.292	1	139.266	1.0	119.166	1.0
104.755	1	121.318	1.0	139.098	1.0
109.25	1	106.382	1.0	143.859	1.0
108.193	1	106.372	1.0	107.751	1.0
131.94	1	111.885	1.0	109.478	1.0
107.637	1	136.222	1.0	108.929	1.0
116.024	1	111.951	1.0	150.981	1.0
133.086	1	131.748	1.0	126.961	1.0
108.92	1	110.441	1.0	109.787	1.0
102.092	1	113.004	1.0	129.29	1.0
108.029	1	106.339	1.0	108.758	1.0
114.738	1	102.477	1.0	124.903	1.0
111.247	1	101.14	1.0	128.169	1.0
110.769	1	112.388	1.0	114.403	1.0
113.699	1	113.315	1.0	141.099	1.0
121.557	1	118.014	1.0	124.159	1.0
105.573	1	105.381	1.0	116.581	1.0
96.67	1	132.489	1.0	129.39	1.0
130.733	1	84.798	1.0	130.111	1.0
116.866	1	104.069	1.0	109.504	1.0
121.915	1	107.645	1.0	116.477	1.0
109.555	1	103.264	1.0	141.774	1.0
133.802	1	91.159	1.0	108.007	1.0
101.678	1	102.259	1.0	122.592	1.0
111.341	1	96.584	1.0	132.19	1.0
124.686	1	122.368	1.0	136.756	1.0
114.438	1	131.246	1.0	130.131	1.0
105.969	1	116.153	1.0	101.884	1.0
128.074	1	85.647	1.0	121.305	1.0
81.681	1	131.924	1.0	128.553	1.0
106.767	1	108.231	1.0	108.212	1.0
105.72	1	116.728	1.0	119.814	1.0
113.475	1	112.438	1.0	104.624	1.0
117.822	1	108.168	1.0	124.053	1.0
106.456	1	131.958	1.0	140.646	1.0
113.085	1	113.15	1.0	118.612	1.0
132.286	1	129.937	1.0	104.498	1.0
117.83	1	135.728	1.0	107.382	1.0
94.358	1	104.695	1.0	113.679	1.0
127.969	1	112.06	1.0	131.958	1.0
94.794	1	142.052	1.0	121.549	1.0
124.821	1	111.099	1.0	130.312	1.0
126.803	1	100.33	1.0	139.526	1.0
113.304	1	106.287	1.0	107.398	1.0
102.25	1	99.656	1.0	119.086	1.0
114.99	1	95.177	1.0	146.535	1.0
110.004	1	115.74	1.0	130.793	1.0
127.95	1	117.903	1.0	76.391	1.0
111.138	1	131.038	1.0	128.402	1.0
120.111	1	126.715	1.0	130.591	1.0
105.321	1	110.567	1.0	138.744	1.0
115.635	1	115.277	1.0	110.574	1.0
135.566	1	122.624	1.0	89.886	1.0
132.567	1	117.39	1.0	107.222	1.0
99.865	1	146.368	1.0	116.341	1.0
108.717	1	128.93	1.0	110.122	1.0
118.089	1	94.718	1.0	119.964	1.0
101.563	1	141.464	1.0	109.584	1.0
116.93	1	111.023	1.0	101.791	1.0
112.947	1	112.924	1.0	129.842	1.0
122.152	1	125.755	1.0	120.235	1.0
134.76	1	146.254	1.0	104.591	1.0
97.484	1	103.416	1.0	101.651	1.0
109.887	1	101.6	1.0	131.173	1.0
106.326	1	101.299	1.0	109.091	1.0
109.066	1	134.025	1.0	131.218	1.0
105.825	1	109.067	1.0	124.496	1.0
114.514	1	81.929	1.0	126.684	1.0
113.46	1	106.427	1.0	116.52	1.0
121.252	1	144.422	1.0	84.522	1.0
113.329	1	102.279	1.0	118.465	1.0
107.089	1	128.955	1.0	122.93	1.0
114.284	1	104.454	1.0	94.829	1.0
118.632	1	103.411	1.0	139.994	1.0
145.792	1	114.031	1.0	131.68	1.0
116.092	1	104.756	1.0	100.442	1.0
99.288	1	129.219	1.0	128.295	1.0
107.219	1	129.649	1.0	109.166	1.0
101.279	1	116.182	1.0	110.67	1.0
124.878	1	130.248	1.0	127.977	1.0
136.473	1	100.298	1.0	110.76	1.0
110.326	1	140.295	1.0	112.757	1.0
99.24	1	83.34	1.0	113.743	1.0
90.465	1	132.686	1.0	113.01	1.0
146.603	1	99.732	1.0	134.204	1.0
98.396	1	129.776	1.0	119.152	1.0
114.953	1	121.367	1.0	137.186	1.0
105.967	1	99.0	1.0	125.502	1.0
115.668	1	111.86	1.0	118.627	1.0
126.943	1	99.366	1.0	79.031	1.0
104.777	1	109.276	1.0	110.001	1.0
107.791	1	120.674	1.0	127.939	1.0
122.091	1	111.025	1.0	110.393	1.0
109.348	1	95.13	1.0	88.248	1.0
119.943	1	130.975	1.0	126.156	1.0
108.366	1	106.02	1.0	119.574	1.0
108.842	1	131.349	1.0	118.802	1.0
141.207	1	123.798	1.0	124.354	1.0
99.404	1	99.512	1.0	108.897	1.0
106.201	1	106.6	1.0	113.825	1.0
126.54	1	102.914	1.0	120.069	1.0
115.914	1	105.349	1.0	134.443	1.0
90.737	1	101.275	1.0	122.669	1.0
133.812	1	126.397	1.0	139.321	1.0
127.453	1	99.956	1.0	118.926	1.0
110.297	1	107.647	1.0	125.34	1.0
120.729	1	135.009	1.0	89.459	1.0
109.13	1	136.746	1.0	118.591	1.0
111.996	1	96.114	1.0	84.043	1.0
121.602	1	122.718	1.0	129.147	1.0
136.877	1	143.093	1.0	121.57	1.0
114.284	1	102.908	1.0	120.475	1.0
96.114	1	98.615	1.0	144.416	1.0
107.783	1	122.621	1.0	111.482	1.0
106.892	1	102.972	1.0	82.882	1.0
110.788	1	133.756	1.0	125.807	1.0
112.693	1	106.775	1.0	127.876	1.0
115.303	1	114.641	1.0	128.192	1.0
111.393	1	113.102	1.0	128.654	1.0
109.618	1	106.904	1.0	119.02	1.0
102.4	1	107.169	1.0	121.787	1.0
111.209	1	108.071	1.0	93.188	1.0
105.644	1	94.123	1.0	125.739	1.0
117.841	1	116.038	1.0	108.875	1.0
109.072	1	120.361	1.0	105.424	1.0
116.796	1	120.836	1.0	84.952	1.0
112.683	1	103.433	1.0	122.883	1.0
116.267	1	135.327	1.0	100.144	1.0
133.766	1	135.135	1.0	137.81	1.0
106.971	1	130.608	1.0	134.95	1.0
116.625	1	110.934	1.0	121.24	1.0
111.725	1	95.822	1.0	119.738	1.0
135.928	1	100.437	1.0	122.353	1.0
112.668	1	114.605	1.0	131.852	1.0
110.934	1	114.103	1.0	113.019	1.0
118.414	1	125.185	1.0	113.694	1.0
113.713	1	105.81	1.0	111.071	1.0
123.751	1	136.826	1.0	142.782	1.0
111.96	1	117.252	1.0	111.357	1.0
135.221	1	104.258	1.0	78.624	1.0
113.054	1	102.905	1.0	131.774	1.0
108.752	1	137.845	1.0	121.24	1.0
107.56	1	104.811	1.0	111.835	1.0
119.001	1	127.669	1.0	110.707	1.0
102.468	1	120.239	1.0	101.226	1.0
102.8	1	114.31	1.0	95.949	1.0
116.827	1	137.124	1.0	126.78	1.0
130.607	1	107.679	1.0	135.361	1.0
137.89	1	100.917	1.0	126.651	1.0
122.012	1	132.804	1.0	113.924	1.0
103.261	1	95.217	1.0	129.173	1.0
124.297	1	109.587	1.0	138.056	1.0
118.59	1	131.691	1.0	114.843	1.0
116.259	1	98.943	1.0	134.012	1.0
134.12	1	123.237	1.0	124.092	1.0
114.222	1	133.454	1.0	107.279	1.0
106.46	1	120.566	1.0	87.297	1.0
128.772	1	109.615	1.0	108.973	1.0
105.609	1	104.527	1.0	120.119	1.0
120.011	1	100.341	1.0	82.636	1.0
132.796	1	121.443	1.0	128.555	1.0
108.442	1	95.081	1.0	100.791	1.0
110.438	1	138.993	1.0	138.323	1.0
99.946	1	124.761	1.0	119.468	1.0
124.105	1	92.394	1.0	135.333	1.0
92.286	1	118.308	1.0	100.846	1.0
131.252	1	97.838	1.0	106.425	1.0
97.896	1	134.23	1.0	133.269	1.0
110.087	1	110.011	1.0	125.081	1.0
106.252	1	97.79	1.0	120.761	1.0
126.103	1	116.274	1.0	109.516	1.0
97.351	1	100.401	1.0	140.843	1.0
107.672	1	117.104	1.0	114.91	1.0
110.648	1	108.499	1.0	130.811	1.0
132.01	1	137.198	1.0	113.829	1.0
112.867	1	94.607	1.0	114.652	1.0
135.452	1	97.326	1.0	121.369	1.0
106.242	1	111.334	1.0	103.359	1.0
107.764	1	137.833	1.0	106.395	1.0
111.383	1	114.961	1.0	110.971	1.0
123.315	1	143.166	1.0	142.972	1.0
117.352	1	117.957	1.0	116.197	1.0
106.587	1	128.486	1.0	118.706	1.0
112.581	1	97.758	1.0	115.066	1.0
132.419	1	120.306	1.0	134.445	1.0
111.741	1	99.141	1.0	144.435	1.0
104.55	1	131.298	1.0	113.345	1.0
124.2	1	135.001	1.0	114.189	1.0
117.898	1	102.779	1.0	135.484	1.0
106.417	1	131.477	1.0	129.605	1.0
108.263	1	85.474	1.0	140.799	1.0
106.245	1	92.158	1.0	112.395	1.0
129.5	1	111.143	1.0	115.999	1.0
141.888	1	102.568	1.0	131.885	1.0
112.28	1	112.207	1.0	105.994	1.0
107.56	1	105.778	1.0	112.305	1.0
115.182	1	111.913	1.0	109.597	1.0
112.802	1	115.782	1.0	130.513	1.0
139.024	1	123.925	1.0	129.447	1.0
110.86	1	109.633	1.0	101.352	1.0
106.382	1	103.249	1.0	122.147	1.0
119.201	1	122.49	1.0	141.328	1.0
118.154	1	127.244	1.0	88.585	1.0
101.566	1	139.236	1.0	112.867	1.0
104.053	1	136.491	1.0	115.459	1.0
105.782	1	103.065	1.0	144.746	1.0
115.247	1	89.601	1.0	110.012	1.0
121.269	1	122.231	1.0	132.172	1.0
105.241	1	100.672	1.0	137.28	1.0
98.524	1	97.696	1.0	145.752	1.0
107.492	1	89.066	1.0	108.389	1.0
119.253	1	105.703	1.0	130.085	1.0
102.806	1	116.596	1.0	120.648	1.0
99.092	1	96.989	1.0	104.936	1.0
106.621	1	88.372	1.0	100.71	1.0
110.968	1	90.531	1.0	110.254	1.0
108.519	1	142.155	1.0	129.974	1.0
100.795	1	112.726	1.0	106.57	1.0
111.98	1	116.649	1.0	108.109	1.0
112.896	1	134.322	1.0	129.36	1.0
112.413	1	94.434	1.0	117.894	1.0
107.789	1	88.036	1.0	113.699	1.0
116.927	1	118.58	1.0	95.594	1.0
93.615	1	132.786	1.0	108.149	1.0
110.705	1	115.47	1.0	84.385	1.0
93.478	1	128.536	1.0	130.323	1.0
112.586	1	122.028	1.0	93.128	1.0
106.584	1	132.871	1.0	131.415	1.0
108.411	1	118.158	1.0	122.955	1.0
104.066	1	107.423	1.0	128.164	1.0
107.286	1	114.673	1.0	108.16	1.0
107.658	1	86.015	1.0	122.097	1.0
113.209	1	101.532	1.0	137.523	1.0
107.95	1	130.124	1.0	111.055	1.0
136.424	1	116.905	1.0	109.078	1.0
110.079	1	124.878	1.0	106.324	1.0
135.419	1	109.694	1.0	129.81	1.0
114.7	1	131.208	1.0	131.793	1.0
103.752	1	101.275	1.0	110.209	1.0
133.394	1	109.028	1.0	127.056	1.0
98.675	1	107.176	1.0	128.839	1.0
109.308	1	102.332	1.0	104.662	1.0
139.712	1	131.845	1.0	124.632	1.0
127.514	1	104.494	1.0	148.35	1.0
107.143	1	121.464	1.0	140.649	1.0
126.934	1	105.868	1.0	138.929	1.0
119.564	1	116.527	1.0	117.122	1.0
108.565	1	120.299	1.0	93.98	1.0
109.179	1	124.263	1.0	125.622	1.0
102.751	1	102.79	1.0	111.411	1.0
129.057	1	108.367	1.0	135.76	1.0
107.139	1	117.74	1.0	127.741	1.0
125.376	1	106.559	1.0	118.28	1.0
117.603	1	107.854	1.0	110.346	1.0
128.714	1	108.318	1.0	112.878	1.0
105.245	1	99.037	1.0	136.731	1.0
131.291	1	104.755	1.0	117.389	1.0
117.206	1	129.249	1.0	110.247	1.0
129.743	1	106.413	1.0	108.826	1.0
139.868	1	97.083	1.0	110.403	1.0
136.65	1	102.09	1.0	103.045	1.0
107.62	1	111.036	1.0	132.3	1.0
110.711	1	111.001	1.0	105.318	1.0
98.842	1	128.654	1.0	116.851	1.0
111.926	1	99.724	1.0	111.507	1.0
129.098	1	108.302	1.0	123.756	1.0
106.468	1	102.593	1.0	116.579	1.0
105.03	1	120.29	1.0	130.848	1.0
115.274	1	116.29	1.0	108.332	1.0
135.785	1	119.906	1.0	103.699	1.0
87.75	1	115.671	1.0	118.411	1.0
109.073	1	116.111	1.0	124.197	1.0
109.209	1	112.54	1.0	138.022	1.0
98.384	1	116.815	1.0	117.595	1.0
129.275	1	107.126	1.0	148.138	1.0
105.276	1	108.564	1.0	112.051	1.0
107.808	1	124.348	1.0	128.232	1.0
108.681	1	106.559	1.0	144.581	1.0
107.899	1	140.154	1.0	128.854	1.0
115.16	1	97.859	1.0	115.238	1.0
115.188	1	125.479	1.0	111.278	1.0
92.858	1	120.398	1.0	122.997	1.0
110.154	1	120.243	1.0	130.518	1.0
135.242	1	118.577	1.0	115.522	1.0
118.645	1	115.777	1.0	131.983	1.0
95.709	1	107.974	1.0	134.414	1.0
109.974	1	79.544	1.0	119.05	1.0
108.051	1	112.334	1.0	82.526	1.0
105.822	1	117.685	1.0	109.165	1.0
90.833	1	132.465	1.0	107.755	1.0
123.871	1	89.141	1.0	135.983	1.0
112.28	1	127.855	1.0	134.638	1.0
107.634	1	140.746	1.0	137.446	1.0
91.623	1	116.394	1.0	114.52	1.0
113.629	1	103.035	1.0	123.389	1.0
120.91	1	117.774	1.0	116.489	1.0
102.301	1	113.502	1.0	97.626	1.0
118.669	1	93.015	1.0	122.312	1.0
131.996	1	117.469	1.0	104.831	1.0
112.7	1	116.237	1.0	120.663	1.0
106.681	1	117.028	1.0	128.152	1.0
119.182	1	105.953	1.0	138.996	1.0
100.089	1	108.664	1.0	136.653	1.0
84.126	1	113.458	1.0	108.218	1.0
99.082	1	100.549	1.0	91.482	1.0
127.711	1	105.809	1.0	136.642	1.0
107.505	1	121.703	1.0	139.958	1.0
117.398	1	103.52	1.0	118.197	1.0
123.801	1	142.367	1.0	122.911	1.0
114.954	1	103.059	1.0	112.128	1.0
82.122	1	121.42	1.0	136.242	1.0
105.79	1	111.803	1.0	129.934	1.0
107.437	1	126.359	1.0	123.703	1.0
132.791	1	107.89	1.0	114.015	1.0
101.39	1	105.753	1.0	76.45	1.0
78.841	1	107.239	1.0	123.999	1.0
138.119	1	112.033	1.0	99.683	1.0
116.687	1	105.501	1.0	114.192	1.0
108.655	1	122.321	1.0	99.285	1.0
105.727	1	94.829	1.0	121.41	1.0
104.981	1	119.4	1.0	130.323	1.0
108.063	1	129.902	1.0	106.749	1.0
121.38	1	114.618	1.0	134.255	1.0
106.014	1	139.676	1.0	111.549	1.0
105.28	1	105.194	1.0	106.417	1.0
108.213	1	104.992	1.0	145.714	1.0
126.59	1	119.262	1.0	112.005	1.0
104.371	1	117.102	1.0	133.556	1.0
108.283	1	128.623	1.0	111.416	1.0
120.068	1	124.835	1.0	125.158	1.0
122.029	1	98.139	1.0	108.853	1.0
120.557	1	111.412	1.0	105.711	1.0
101.77	1	105.994	1.0	108.229	1.0
100.252	1	109.898	1.0	111.521	1.0
134.779	1	105.958	1.0	116.275	1.0
102.795	1	136.061	1.0	133.934	1.0
98.462	1	140.498	1.0	140.185	1.0
133.29	1	95.141	1.0	140.512	1.0
139.334	1	117.802	1.0	137.779	1.0
122.009	1	105.594	1.0	129.723	1.0
105.833	1	103.522	1.0	102.547	1.0
113.253	1	104.403	1.0	123.348	1.0
129.248	1	114.725	1.0	114.317	1.0
101.124	1	132.211	1.0	136.396	1.0
116.02	1	111.404	1.0	116.53	1.0
130.796	1	104.155	1.0	124.476	1.0
105.365	1	105.61	1.0	120.834	1.0
102.159	1	109.786	1.0	116.283	1.0
123.571	1	137.89	1.0	103.706	1.0
102.564	1	110.796	1.0	116.42	1.0
113.031	1	109.128	1.0	90.65	1.0
113.003	1	115.055	1.0	112.897	1.0
108.001	1	120.206	1.0	110.684	1.0
109.589	1	119.09	1.0	104.359	1.0
102.202	1	139.384	1.0	130.855	1.0
102.739	1	142.127	1.0	107.025	1.0
89.215	1	111.996	1.0	134.382	1.0
110.851	1	129.181	1.0	103.445	1.0
101.223	1	119.619	1.0	121.733	1.0
101.715	1	108.471	1.0	134.379	1.0
90.785	1	114.32	1.0	137.051	1.0
119.781	1	122.614	1.0	115.014	1.0
117.722	1	98.713	1.0	130.482	1.0
112.601	1	117.126	1.0	109.335	1.0
131.059	1	101.028	1.0	113.011	1.0
114.97	1	105.278	1.0	137.222	1.0
115.175	1	98.059	1.0	85.089	1.0
103.279	1	124.78	1.0	140.065	1.0
122.197	1	118.591	1.0	118.945	1.0
115.793	1	126.368	1.0	122.618	1.0
103.143	1	100.122	1.0	121.497	1.0
105.317	1	131.156	1.0	129.523	1.0
104.061	1	130.884	1.0	129.61	1.0
136.529	1	127.815	1.0	93.898	1.0
107.629	1	87.722	1.0	79.059	1.0
117.848	1	112.262	1.0	120.018	1.0
122.178	1	121.034	1.0	108.464	1.0
98.452	1	109.865	1.0	89.194	1.0
132.628	1	108.355	1.0	139.411	1.0
98.548	1	97.718	1.0	114.279	1.0
105.61	1	100.577	1.0	106.182	1.0
123.741	1	132.346	1.0	133.591	1.0
117.214	1	101.051	1.0	142.61	1.0
107.912	1	90.135	1.0	111.626	1.0
107.472	1	124.273	1.0	103.209	1.0
91.123	1	118.098	1.0	113.779	1.0
133.201	1	110.048	1.0	129.36	1.0
125.995	1	132.71	1.0	92.721	1.0
132.832	1	100.589	1.0	126.522	1.0
108.921	1	147.785	1.0	90.456	1.0
102.872	1	102.046	1.0	107.007	1.0
112.489	1	109.223	1.0	124.941	1.0
107.285	1	105.156	1.0	119.418	1.0
138.755	1	110.581	1.0	111.967	1.0
87.359	1	132.983	1.0	121.328	1.0
99.457	1	114.195	1.0	119.706	1.0
103.064	1	131.935	1.0	136.007	1.0
111.294	1	117.74	1.0	151.057	1.0
110.556	1	92.533	1.0	141.307	1.0
107.032	1	87.428	1.0	123.181	1.0
97.845	1	116.891	1.0	116.446	1.0
110.575	1	93.864	1.0	144.281	1.0
118.402	1	132.087	1.0	107.927	1.0
129.126	1	141.169	1.0	118.662	1.0
133.224	1	114.392	1.0	138.332	1.0
115.216	1	110.961	1.0	116.802	1.0
138.037	1	125.973	1.0	127.84	1.0
113.096	1	105.343	1.0	140.226	1.0
111.838	1	96.581	1.0	142.856	1.0
103.357	1	105.821	1.0	111.72	1.0
109.568	1	128.358	1.0	104.541	1.0
127.379	1	113.235	1.0	127.489	1.0
112.715	1	105.807	1.0	129.458	1.0
106.318	1	116.874	1.0	106.964	1.0
82.291	1	134.859	1.0	114.119	1.0
116.841	1	107.96	1.0	145.437	1.0
104.205	1	133.438	1.0	80.497	1.0
100.912	1	85.177	1.0	133.181	1.0
129.26	1	94.978	1.0	77.0	1.0
101.444	1	102.987	1.0	129.421	1.0
108.78	1	120.07	1.0	111.521	1.0
118.526	1	103.661	1.0	139.758	1.0
117.083	1	106.352	1.0	123.777	1.0
124.861	1	100.864	1.0	144.331	1.0
107.244	1	144.97	1.0	115.345	1.0
106.296	1	142.629	1.0	103.86	1.0
111.014	1	118.342	1.0	141.072	1.0
121.933	1	118.679	1.0	138.099	1.0
113.214	1	106.328	1.0	111.029	1.0
131.311	1	92.025	1.0	79.542	1.0
124.715	1	136.012	1.0	108.065	1.0
123.406	1	118.292	1.0	116.593	1.0
100.83	1	135.815	1.0	106.96	1.0
129.56	1	108.224	1.0	137.753	1.0
114.306	1	107.757	1.0	120.14	1.0
83.033	1	111.841	1.0	142.377	1.0
122.431	1	102.834	1.0	125.331	1.0
116.876	1	115.201	1.0	111.408	1.0
108.718	1	136.873	1.0	114.509	1.0
125.665	1	120.86	1.0	138.712	1.0
111.796	1	108.655	1.0	123.181	1.0
[truncated: 998,000+ more rows]
