# Supplementary material for: Prediction of m6A and m5C at single-molecule resolution reveals a transcriptome-wide co-occurrence of RNA modifications
Source: Nat Commun. 2024 May 9;15:3899. doi: 10.1038/s41467-024-47953-7 (PMC11082244; doi:10.1038/s41467-024-47953-7)
Supplement: Supplementary file 16 — Source Data [file 41467_2024_47953_MOESM16_ESM.zip › source_data_2024_04_07/Figure_2_d_upper.csv]

lr_fpr	lr_tpr
0.0	0.0
0.0	3.384610177522804e-05
0.0	8.461525443807009e-05
0.0	0.0003553840686398944
0.0	0.0004399993230779645
0.0	0.00047384542485319253
0.0	0.0005415376284036486
0.0	0.0007784603408302449
0.0	0.0010830752568072972
0.0	0.0011507674603577532
0.0	0.0013369210201215076
0.0	0.0015399976307728758
0.0	0.0016246128852109459
0.0	0.001776920343199472
0.0	0.0019799969538508403
0.0	0.0021323044118393662
0.0	0.0023353810224907346
0.0	0.0025215345822544887
0.0	0.002775380345568699
0.0	0.002876918650894383
0.0	0.0030630722106581377
0.0	0.0032153796686466636
0.0	0.0034015332284104177
0.0	0.00353691763551133
0.0	0.00370614814438747
0.0	0.003926147805926453
0.0	0.004179993569240662
0.0	0.004399993230779645
0.0	0.004653838994093855
0.0	0.00492460780829568
0.0	0.005212299673385118
0.0	0.005398453233148872
0.0	0.005652298996463082
0.0	0.005787683403563995
0.0	0.005973836963327749
0.0	0.006244605777529573
0.0	0.006532297642619011
0.0	0.006786143405933222
0.0	0.006972296965696976
0.0	0.007175373576348344
0.0	0.007344604085224484
0.0	0.007564603746763467
0.0	0.007818449510077676
0.0	0.008783063410671676
0.0	0.008935370868660203
0.0	0.009104601377536343
0.0	0.009544600700614306
0.0	0.00973075426037806
0.0	0.010170753583456026
0.0	0.010407676295882622
0.0	0.010915367822511042
0.0	0.01111844443316241
0.0	0.011304597992926164
0.0	0.011507674603577532
0.0	0.01174459731600413
0.0	0.012015366130205953
0.0	0.01225228884263255
0.0	0.012370750198845848
0.0	0.012658442063935287
0.0	0.012878441725474268
0.0	0.013115364437900864
0.0	0.013369210201215075
0.0	0.013538440710091216
0.0	0.013673825117192128
0.0	0.01389382477873111
0.0	0.014130747491157706
0.0	0.014249208847371004
0.0	0.014587669865123285
0.0	0.014858438679325108
0.0	0.015027669188201248
0.0	0.015366130205953529
0.0	0.015552283765717283
0.0	0.015856898681694334
0.0	0.01609382139412093
0.0	0.016364590208322757
0.0	0.01655074376808651
0.0	0.016821512582288336
0.0	0.016939973938501635
0.0	0.017109204447377773
0.0	0.017329204108916755
0.0	0.017566126821343352
0.0	0.017701511228444263
0.0	0.01807381834797177
0.0	0.018293818009510753
0.0	0.01844612546749928
0.0	0.018683048179925877
0.0	0.01886920173968963
0.0	0.019089201401228613
0.0	0.01924150885921714
0.0	0.01937689326631805
0.0	0.019563046826081808
0.0	0.0197999695385084
0.0	0.020019969200047383
0.0	0.02017227665803591
0.0	0.020341507166912052
0.0	0.020527660726675806
0.0	0.020899967846203314
0.0	0.021136890558629908
0.0	0.02144150547460696
0.0	0.02164458208525833
0.0	0.021864581746797312
0.0	0.02201688920478584
0.0	0.022203042764549593
0.0	0.02243996547697619
0.0	0.022744580392953243
0.0	0.022930733952716997
0.0	0.023066118359817908
0.0	0.023252271919581662
0.0	0.023861501751535768
0.0	0.024149193616625205
0.0	0.024352270227276575
0.0	0.024453808532602258
0.0	0.024572269888815557
0.0	0.02475842344857931
0.0	0.025029192262781136
0.0	0.02521534582254489
0.0	0.02538457633142103
0.0	0.02551996073852194
0.0	0.025706114298285693
0.0	0.026010729214262746
0.0	0.026112267519588433
0.0	0.02628149802846457
0.0	0.026349190232015027
0.0	0.026501497690003553
0.0	0.026586112944441624
0.0	0.026772266504205378
0.0	0.026890727860418677
0.0	0.027043035318407203
0.0	0.027279958030833797
0.0	0.027398419387047096
0.0	0.02753380379414801
0.0	0.027686111252136537
0.0	0.02778764955746222
0.0	0.027973803117225974
0.0	0.028143033626102112
0.0	0.0282445719314278
0.0	0.028363033287641094
0.0	0.02858303294918008
0.0	0.028735340407168606
0.0	0.028819955661606673
0.0	0.028955340068707588
0.0	0.029073801424920883
0.0	0.02922610888290941
0.0	0.029344570239122708
0.0	0.029496877697111235
0.0	0.029666108205987377
0.0	0.02990303091841397
0.0	0.03002149227462727
0.0	0.03024149193616625
0.0	0.03044456854681762
0.0	0.030630722106581375
0.0	0.03069841431013183
0.0	0.030918413971670812
0.0	0.03112149058232218
0.0	0.03134149024386116
0.0	0.031493797701849686
0.0	0.031764566516051515
0.0	0.031899950923152426
0.0	0.03200148922847811
0.0	0.03220456583912948
0.0	0.03242456550066846
0.0	0.03252610380599415
0.0	0.0328307187219712
0.0	0.032983026179959726
0.0	0.03315225668883586
0.0	0.03338917940126246
0.0	0.0335584099101386
0.0	0.033863024826115654
0.0	0.03406610143676702
0.0	0.03420148584386793
0.0	0.03435379330185646
0.0	0.034455331607182144
0.0	0.034641485166945894
0.0	0.03474302347227158
0.0	0.03489533093026011
0.0	0.03506456143913625
0.0	0.0353691763551133
0.0	0.03543686855866376
0.0	0.03547071466043898
0.0	0.03562302211842751
0.0	0.035690714321977964
0.0	0.03597840618706741
0.0	0.03607994449239309
0.0	0.03624917500126923
0.0	0.03638455940837014
0.0	0.036452251611920596
0.0	0.0365707129681339
0.0	0.03665532822257197
0.0	0.03675686652789765
0.0	0.036993789240324246
0.0	0.03709532754564993
0.0	0.03711225059653754
0.0	0.03728148110541368
0.0	0.037399942461626985
0.0	0.03761994212316597
0.0	0.03775532653026688
0.0	0.03794148009003063
0.0	0.038043018395356315
0.0	0.03831378720955814
0.0	0.03839840246399621
0.0	0.03853378687109712
0.0	0.03870301737997326
0.0	0.03892301704151224
0.0	0.039109170601276
0.0	0.03937993941547782
0.0	0.039498400771691124
0.0	0.03965070822967965
0.0	0.03978609263678056
0.0	0.03997224619654431
0.0	0.04010763060364522
0.0	0.04034455331607182
0.0	0.040412245519622275
0.0	0.04061532213027365
0.0	0.04075070653737456
0.0	0.04083532179181263
0.0	0.04088609094447547
0.0	0.040953783148025925
0.0	0.04117378280956491
0.0	0.041275321114890594
0.0	0.041410705521991505
0.0	0.04159685908175526
0.0	0.04166455128530572
0.0	0.04171532043796856
0.0	0.04196916620128277
0.0	0.042087627557496066
0.0	0.04215531976104652
0.0	0.0423753194225855
0.0	0.042510703829686414
0.0	0.04266301128767494
0.0	0.04274762654211301
0.0	0.04295070315276438
0.0	0.043001472305427224
0.0	0.04311993366164052
0.0	0.04328916417051666
0.0	0.043323010272291886
0.0	0.04337377942495473
0.0	0.04352608688294326
0.0	0.04362762518826894
0.0	0.043763009595369856
0.0	0.04388147095158315
0.0	0.04403377840957168
0.0	0.04411839366400975
0.0	0.044236855020223044
0.0	0.04438916247821157
0.0	0.044456854681762026
0.0	0.0446599312924134
0.0	0.04474454654685146
0.0	0.04484608485217715
0.0	0.04489685400483999
0.0	0.04501531536105329
0.0	0.04509993061549136
0.0	0.04516762281904182
0.0	0.04557377604034455
0.0	0.04574300654922069
0.0	0.04589531400720922
0.0	0.04594608315987206
0.0	0.04601377536342252
0.0	0.046098390617860585
0.0	0.04625069807584911
0.0	0.04631839027939957
0.0	0.046453774686500485
0.0	0.04652146689005094
0.0	0.046639928246264235
0.0	0.046724543500702306
0.0	0.046961466213128904
0.0	0.047130696722005046
0.0	0.04733377333265641
0.0	0.04740146553620687
0.0	0.047553772994195394
0.0	0.04765531129952108
0.0	0.047739926553959144
0.0	0.04784146485928483
0.0	0.04795992621549813
0.0	0.04811223367348666
0.0	0.048281464182362795
0.0	0.0483999255385761
0.0	0.04853530994567701
0.0	0.04861992520011508
0.0	0.048687617403665534
0.0	0.048789155708991214
0.0	0.04899223231964259
0.0	0.04916146282851872
0.0	0.04929684723561964
0.0	0.049499923846271006
0.0	0.049550692998933846
0.0	0.04971992350780999
0.0	0.04978761571136044
0.0	0.049956846220236585
0.0	0.04999069232201181
0.0	0.05007530757644988
0.0	0.050142999780000336
0.0	0.05019376893266318
0.0	0.050278384187101254
0.0	0.05043069164508978
0.0	0.050549153001303075
0.0	0.05065069130662876
0.0	0.05071838351017922
0.0	0.05080299876461729
0.0	0.050870690968167744
0.0	0.05103992147704388
0.0	0.051090690629706725
0.0	0.05112453673148195
0.0	0.051226075036807636
0.0	0.05124299808769525
0.0	0.05136145944390855
0.0	0.051429151647459
0.0	0.051547613003672305
0.0	0.05171684351254844
0.0	0.05185222791964936
0.0	0.05203838147941311
0.0	0.052241458090064474
0.0	0.052359919446277776
0.0	0.0525122269042663
0.0	0.05254607300604153
0.0	0.05261376520959198
0.0	0.0527491496166929
0.0	0.052867610972906195
0.0	0.05303684148178234
0.0	0.05315530283799563
0.0	0.05320607199065847
0.0	0.05330761029598416
0.0	0.05342607165219746
0.0	0.05357837911018599
0.0	0.05362914826284883
0.0	0.05379837877172497
0.0	0.053882994026163034
0.0	0.054001455382376336
0.0	0.05423837809480293
0.0	0.05428914724746577
0.0	0.054322993349241004
0.0	0.054373762501903844
0.0	0.05447530080722953
0.0	0.054542993010779986
0.0	0.0546783774178809
0.0	0.05472914657054374
0.0	0.05479683877409419
0.0	0.05489837707941988
0.0	0.05494914623208272
0.0	0.05525376114805977
0.0	0.05538914555516068
0.0	0.05549068386048637
0.0	0.055507606911373984
0.0	0.055609145216699664
0.0	0.05567683742025012
0.0	0.05579529877646342
0.0	0.05594760623445195
0.0	0.056049144539777634
0.0	0.05611683674332809
0.0	0.056201451997766154
0.0	0.05621837504865377
0.0	0.056269144201316616
0.0	0.05635375945575468
0.0	0.05638760555752991
0.0	0.05643837471019275
0.0	0.05647222081196798
0.0	0.056556836066406053
0.0	0.05665837437173173
0.0	0.056827604880607875
0.0	0.056861450982383106
0.0	0.05694606623682118
0.0	0.05704760454214686
0.0	0.057233758101910615
0.0	0.057369142509011525
0.0	0.05743683471256198
0.0	0.057453757763449596
0.0	0.05748760386522482
0.0	0.05760606522143812
0.0	0.05767375742498858
0.0	0.057690680475876194
0.0	0.05777529573031426
0.0	0.05789375708652756
0.0	0.05799529539185325
0.0	0.0580629875954037
0.0	0.05807991064629131
0.0	0.05813067979895416
0.0	0.05821529505339223
0.0	0.058282987256942684
0.0	0.058367602511380755
0.0	0.058469140816706434
0.0	0.058553756071144505
0.0	0.058604525223807345
0.0	0.0586722174273578
0.0	0.05880760183445872
0.0	0.0589091401397844
0.0	0.059010678445110085
0.0	0.05912913980132338
0.0	0.05917990895398623
0.0	0.059281447259311906
0.0	0.05934913946286236
0.0	0.05938298556463759
0.0	0.05939990861552521
0.0	0.05953529302262612
0.0	0.05958606217528896
0.0	0.05961990827706419
0.0	0.05967067742972703
0.0	0.059738369633277486
0.0	0.05985683098949079
0.0	0.05994144624392886
0.0	0.0599922153965917
0.0	0.060059907600142154
0.0	0.060110676752804994
0.0	0.06017836895635545
0.0	0.06038144556700682
0.0	0.06051682997410773
0.0	0.06075375268653433
0.0	0.060821444890084786
0.0	0.06093990624629808
0.0	0.061193752009612294
0.0	0.06122759811138752
0.0	0.061278367264050365
0.0	0.06143067472203889
0.0	0.06148144387470173
0.0	0.0616845204853531
0.0	0.06171836658712833
0.0	0.06188759709600447
0.0	0.06209067370665584
0.0	0.06212451980843106
0.0	0.06219221201198152
0.0	0.0622937503173072
0.0	0.06236144252085766
0.0	0.062378365571745274
0.0	0.062429134724408114
0.0	0.0625306730297338
0.0	0.06256451913150902
0.0	0.06261528828417187
0.0	0.06269990353860994
0.0	0.06273374964038517
0.0	0.06280144184393563
0.0	0.06290298014926131
0.0	0.0630214415054746
0.0	0.06310605675991268
0.0	0.06322451811612598
0.0	0.06325836421790121
0.0	0.06327528726878882
0.0	0.06335990252322689
0.0	0.0634952869303278
0.0	0.06352913303210303
0.0	0.06357990218476586
0.0	0.06366451743920394
0.0	0.06371528659186679
0.0	0.06383374794808008
0.0	0.06391836320251815
0.0	0.06401990150784384
0.0	0.06413836286405714
0.0	0.06420605506760758
0.0	0.06425682422027043
0.0	0.0643245164238209
0.0	0.06435836252559611
0.0	0.0644599008309218
0.0	0.06454451608535987
0.0	0.06459528523802271
0.0	0.06466297744157316
0.0	0.06476451574689886
0.0	0.0648322079504493
0.0	0.06489990015399977
0.0	0.06500143845932545
0.0	0.06513682286642636
0.0	0.06515374591731397
0.0	0.06520451506997682
0.0	0.06523836117175204
0.0	0.06533989947707773
0.0	0.06540759168062818
0.0	0.06544143778240341
0.0	0.06552605303684148
0.0	0.06562759134216717
0.0	0.06564451439305478
0.0	0.06572912964749285
0.0	0.06576297574926808
0.0	0.06588143710548137
0.0	0.06598297541080705
0.0	0.06601682151258229
0.0	0.06606759066524513
0.0	0.06613528286879558
0.0	0.06623682117412127
0.0	0.0662706672758965
0.0	0.06630451337767172
0.0	0.06635528253033457
0.0	0.0663891286321098
0.0	0.06643989778477263
0.0	0.0665075899883231
0.0	0.06659220524276116
0.0	0.066642974395424
0.0	0.06671066659897447
0.0	0.0667614357516373
0.0	0.066862974056963
0.0	0.06698143541317629
0.0	0.06703220456583912
0.0	0.06720143507471527
0.0	0.06725220422737811
0.0	0.06742143473625425
0.0	0.06745528083802949
0.0	0.06753989609246755
0.0	0.06764143439779323
0.0	0.06774297270311892
0.0	0.06787835711021983
0.0	0.06799681846643313
0.0	0.06806451066998359
0.0	0.06811527982264642
0.0	0.06821681812797212
0.0	0.0683183564332978
0.0	0.06840297168773586
0.0	0.06863989440016247
0.0	0.06874143270548815
0.0	0.06882604795992621
0.0	0.06894450931613952
0.0	0.06901220151968997
0.0	0.06906297067235281
0.0	0.06907989372324043
0.0	0.0691645089776785
0.0	0.06933373948655464
0.0	0.0694014316901051
0.0	0.06943527779188031
0.0	0.06946912389365555
0.0	0.06951989304631839
0.0	0.06955373914809362
0.0	0.06968912355519453
0.0	0.06979066186052021
0.0	0.06987527711495828
0.0	0.06994296931850874
0.0	0.06995989236939636
0.0	0.07006143067472204
0.0	0.0701291228782725
0.0	0.07021373813271056
0.0	0.07036604559069909
0.0	0.07051835304868762
0.0	0.0706198913540133
0.0	0.07068758355756376
0.0	0.07070450660845137
0.0	0.07087373711732751
0.0	0.07092450626999035
0.0	0.07099219847354081
0.0	0.0711106598297541
0.0	0.07112758288064172
0.0	0.07116142898241695
0.0	0.07126296728774263
0.0	0.07134758254218071
0.0	0.07138142864395593
0.0	0.07148296694928162
0.0	0.07153373610194445
0.0	0.07160142830549492
0.0	0.07166912050904536
0.0	0.07177065881437106
0.0	0.07182142796703389
0.0	0.0718383510179215
0.0	0.07199065847591003
0.0	0.07200758152679765
0.0	0.07209219678123573
0.0	0.07212604288301094
0.0	0.07221065813744902
0.0	0.07222758118833664
0.0	0.07227835034099947
0.0	0.0723121964427747
0.0	0.07236296559543755
0.0	0.072430657798988
0.0	0.07258296525697652
0.0	0.07259988830786414
0.0	0.0726675805114146
0.0	0.07271834966407743
0.0	0.07283681102029074
0.0	0.0729214262747288
0.0	0.07297219542739165
0.0	0.07305681068182972
0.0	0.07309065678360495
0.0	0.07319219508893063
0.0	0.07322604119070586
0.0	0.07329373339425632
0.0	0.07334450254691915
0.0	0.07342911780135723
0.0	0.07346296390313245
0.0	0.07354757915757053
0.0	0.07358142525934576
0.0	0.07361527136112098
0.0	0.07368296356467144
0.0	0.07369988661555905
0.0	0.0737506557682219
0.0	0.07381834797177235
0.0	0.0738691171244352
0.0	0.07390296322621043
0.0	0.07395373237887326
0.0	0.07402142458242372
0.0	0.07405527068419895
0.0	0.07415680898952463
0.0	0.07417373204041225
0.0	0.0742414242439627
0.0	0.07437680865106361
0.0	0.07442757780372646
0.0	0.07449527000727692
0.0	0.07457988526171498
0.0	0.07468142356704066
0.0	0.07469834661792828
0.0	0.07476603882147874
0.0	0.07479988492325397
0.0	0.07481680797414157
0.0	0.07488450017769203
0.0	0.07493526933035488
0.0	0.0749691154321301
0.0	0.07505373068656818
0.0	0.07508757678834341
0.0	0.07513834594100624
0.0	0.07517219204278147
0.0	0.07525680729721955
0.0	0.07532449950077
0.0	0.07535834560254523
0.0	0.07540911475520806
0.0	0.07542603780609568
0.0	0.07547680695875852
0.0	0.0755783452640842
0.0	0.07566296051852228
0.0	0.07571372967118511
0.0	0.07576449882384796
0.0	0.07584911407828604
0.0	0.07589988323094887
0.0	0.07600142153627457
0.0	0.07603526763804978
0.0	0.0760521906889374
0.0	0.07613680594337548
0.0	0.07615372899426309
0.0	0.07622142119781354
0.0	0.07632295950313922
0.0	0.07635680560491445
0.0	0.07637372865580207
0.0	0.07645834391024013
0.0	0.07655988221556582
0.0	0.07659372831734106
0.0	0.07664449747000389
0.0	0.07676295882621718
0.0	0.07683065102976765
0.0	0.07691526628420571
0.0	0.07705065069130664
0.0	0.07711834289485708
0.0	0.07716911204751993
0.0	0.07723680425107038
0.0	0.07730449645462084
0.0	0.07735526560728367
0.0	0.0773891117090589
0.0	0.07747372696349698
0.0	0.07759218831971028
0.0	0.07764295747237313
0.0	0.07767680357414834
0.0	0.0777444957776988
0.0	0.07784603408302448
0.0	0.0779814184901254
0.0	0.07799834154101301
0.0	0.07803218764278824
0.0	0.07815064899900154
0.0	0.07816757204988915
0.0	0.07825218730432723
0.0	0.07830295645699006
0.0	0.07831987950787768
0.0	0.07838757171142814
0.0	0.07842141781320336
0.0	0.0784721869658662
0.0	0.07855680222030427
0.0	0.07865834052562996
0.0	0.0786921866274052
0.0	0.0787091096782928
0.0	0.07881064798361849
0.0	0.07886141713628132
0.0	0.07889526323805655
0.0	0.0789460323907194
0.0	0.07897987849249463
0.0	0.07904757069604508
0.0	0.07913218595048316
0.0	0.07918295510314599
0.0	0.07928449340847168
0.0	0.07935218561202213
0.0	0.07936910866290975
0.0	0.07940295476468498
0.0	0.07957218527356112
0.0	0.07962295442622395
0.0	0.07970756968066203
0.0	0.07974141578243726
0.0	0.07984295408776294
0.0	0.07987680018953817
0.0	0.07991064629131339
0.0	0.07999526154575147
0.0	0.08004603069841432
0.0	0.08011372290196477
0.0	0.08021526120729044
0.0	0.08028295341084091
0.0	0.08031679951261614
0.0	0.0805198761232675
0.0	0.08057064527593034
0.0	0.08060449137770558
0.0	0.0806383374794808
0.0	0.08065526053036841
0.0	0.08068910663214364
0.0	0.08070602968303126
0.0	0.08073987578480649
0.0	0.08079064493746933
0.0	0.08085833714101978
0.0	0.08092602934457024
0.0	0.08094295239545786
0.0	0.08101064459900831
0.0	0.08104449070078354
0.0	0.08111218290433399
0.0	0.08119679815877207
0.0	0.08126449036232251
0.0	0.08131525951498536
0.0	0.08145064392208627
0.0	0.08146756697297389
0.0	0.08151833612563673
0.0	0.08168756663451288
0.0	0.08175525883806332
0.0	0.081856797143389
0.0	0.08192448934693947
0.0	0.08200910460137753
0.0	0.08204295070315276
0.0	0.08212756595759084
0.0	0.08214448900847846
0.0	0.08217833511025367
0.0	0.08219525816114129
0.0	0.08222910426291652
0.0	0.08231371951735458
0.0	0.08234756561912981
0.0	0.08239833477179266
0.0	0.08241525782268028
0.0	0.08249987307711834
0.0	0.08253371917889357
0.0	0.08255064222978119
0.0	0.0826860266368821
0.0	0.08275371884043255
0.0	0.08277064189132016
0.0	0.0828044879930954
0.0	0.08287218019664586
0.0	0.08292294934930869
0.0	0.083041410705522
0.0	0.08307525680729722
0.0	0.08309217985818483
0.0	0.0831598720617353
0.0	0.08321064121439813
0.0	0.08324448731617336
0.0	0.08331217951972382
0.0	0.08337987172327427
0.0	0.08343064087593711
0.0	0.08356602528303803
0.0	0.08359987138481326
0.0	0.0836675635883637
0.0	0.08370140969013894
0.0	0.08378602494457701
0.0	0.08385371714812746
0.0	0.08393833240256554
0.0	0.08397217850434076
0.0	0.08405679375877884
0.0	0.0842598703694302
0.0	0.08427679342031781
0.0	0.08431063952209304
0.0	0.0843783317256435
0.0	0.08451371613274442
0.0	0.08468294664162056
0.0	0.084750638845171
0.0	0.08478448494694624
0.0	0.08483525409960908
0.0	0.08490294630315953
0.0	0.08497063850671
0.0	0.08498756155759761
0.0	0.08502140765937283
0.0	0.08507217681203567
0.0	0.08513986901558614
0.0	0.08519063816824897
0.0	0.08527525342268705
0.0	0.0853429456262375
0.0	0.08537679172801273
0.0	0.08539371477890034
0.0	0.08544448393156318
0.0	0.08551217613511364
0.0	0.08552909918600125
0.0	0.08556294528777648
0.0	0.08561371444043932
0.0	0.08568140664398978
0.0	0.08573217579665263
0.0	0.08579986800020308
0.0	0.08590140630552875
0.0	0.08593525240730399
0.0	0.08598602155996683
0.0	0.08612140596706774
0.0	0.0861890981706182
0.0	0.08625679037416865
0.0	0.08627371342505627
0.0	0.08634140562860672
0.0	0.08644294393393241
0.0	0.08654448223925809
0.0	0.08657832834103332
0.0	0.08661217444280855
0.0	0.08671371274813423
0.0	0.08674755884990946
0.0	0.0867983280025723
0.0	0.08681525105345991
0.0	0.08696755851144844
0.0	0.08700140461322367
0.0	0.08706909681677413
0.0	0.08711986596943697
0.0	0.08718755817298743
0.0	0.08722140427476266
0.0	0.08723832732565028
0.0	0.08732294258008834
0.0	0.08739063478363879
0.0	0.0875090961398521
0.0	0.08755986529251493
0.0	0.0877629419031663
0.0	0.08779678800494153
0.0	0.08789832631026721
0.0	0.08793217241204244
0.0	0.08818601817535665
0.0	0.08825371037890711
0.0	0.08828755648068234
0.0	0.08830447953156995
0.0	0.08840601783689564
0.0	0.08843986393867086
0.0	0.0884906330913337
0.0	0.08855832529488417
0.0	0.08859217139665938
0.0	0.08864294054932223
0.0	0.08872755580376031
0.0	0.08876140190553553
0.0	0.0888460171599736
0.0	0.08889678631263644
0.0	0.08893063241441167
0.0	0.08899832461796213
0.0	0.08901524766884975
0.0	0.08904909377062496
0.0	0.08909986292328781
0.0	0.08913370902506304
0.0	0.08918447817772589
0.0	0.0893198625848268
0.0	0.08940447783926486
0.0	0.08947217004281532
0.0	0.08952293919547816
0.0	0.08955678529725339
0.0	0.089573708348141
0.0	0.08964140055169145
0.0	0.08965832360257907
0.0	0.08972601580612953
0.0	0.0898106310605676
0.0	0.08984447716234283
0.0	0.08991216936589329
0.0	0.0899460154676685
0.0	0.08996293851855612
0.0	0.09001370767121897
0.0	0.09008139987476943
0.0	0.09013216902743226
0.0	0.0901660151292075
0.0	0.09025063038364556
0.0	0.0903013995363084
0.0	0.09033524563808364
0.0	0.09040293784163408
0.0	0.09045370699429693
0.0	0.0905213991978474
0.0	0.09055524529962261
0.0	0.09075832191027398
0.0	0.09079216801204922
0.0	0.09096139852092536
0.0	0.09107985987713865
0.0	0.09116447513157672
0.0	0.09118139818246433
0.0	0.09128293648779003
0.0	0.09135062869134047
0.0	0.09136755174222809
0.0	0.09141832089489094
0.0	0.09145216699666615
0.0	0.091502936149329
0.0	0.09153678225110423
0.0	0.09157062835287946
0.0	0.09158755140376706
0.0	0.0916213975055423
0.0	0.09163832055642991
0.0	0.09170601275998037
0.0	0.09173985886175559
0.0	0.09177370496353082
0.0	0.09179062801441844
0.0	0.09184139716708128
0.0	0.09187524326885652
0.0	0.09192601242151935
0.0	0.09199370462506981
0.0	0.09204447377773264
0.0	0.09207831987950788
0.0	0.09221370428660879
0.0	0.09226447343927163
0.0	0.09228139649015925
0.0	0.09238293479548493
0.0	0.09239985784637254
0.0	0.09243370394814777
0.0	0.09251831920258584
0.0	0.09256908835524869
0.0	0.09267062666057437
0.0	0.0927044727623496
0.0	0.09277216496590006
0.0	0.09280601106767528
0.0	0.09290754937300097
0.0	0.09294139547477619
0.0	0.09297524157655142
0.0	0.09302601072921426
0.0	0.09309370293276471
0.0	0.09322908733986564
0.0	0.09324601039075324
0.0	0.0933137025943037
0.0	0.09333062564519132
0.0	0.09336447174696655
0.0	0.09341524089962938
0.0	0.09344908700140461
0.0	0.09349985615406746
0.0	0.09353370225584268
0.0	0.09355062530673029
0.0	0.09358447140850552
0.0	0.09363524056116837
0.0	0.0936690866629436
0.0	0.09377062496826928
0.0	0.09383831717181973
0.0	0.09388908632448258
0.0	0.09393985547714542
0.0	0.09399062462980826
0.0	0.09405831683335872
0.0	0.09407523988424633
0.0	0.09412600903690918
0.0	0.0941598551386844
0.0	0.09419370124045963
0.0	0.09422754734223486
0.0	0.09429523954578531
0.0	0.09432908564756054
0.0	0.09436293174933577
0.0	0.094396777851111
0.0	0.09441370090199862
0.0	0.09458293141087475
0.0	0.09459985446176236
0.0	0.09463370056353759
0.0	0.09471831581797567
0.0	0.0947690849706385
0.0	0.09478600802152612
0.0	0.09485370022507658
0.0	0.09490446937773941
0.0	0.09497216158128988
0.0	0.09498908463217749
0.0	0.09502293073395272
0.0	0.09507369988661556
0.0	0.09509062293750317
0.0	0.09519216124282885
0.0	0.09522600734460408
0.0	0.09525985344637931
0.0	0.09529369954815455
0.0	0.09534446870081738
0.0	0.095361391751705
0.0	0.09541216090436784
0.0	0.0954967761588059
0.0	0.09563216056590682
0.0	0.09575062192212012
0.0	0.09588600632922104
0.0	0.09591985243099627
0.0	0.09598754463454671
0.0	0.09600446768543433
0.0	0.09603831378720956
0.0	0.09612292904164763
0.0	0.09615677514342286
0.0	0.09617369819431047
0.0	0.09627523649963615
0.0	0.09634292870318661
0.0	0.09637677480496183
0.0	0.09642754395762468
0.0	0.0964444670085123
0.0	0.09651215921206276
0.0	0.0965798514156132
0.0	0.09659677446650082
0.0	0.0966983127718265
0.0	0.09671523582271412
0.0	0.09681677412803981
0.0	0.09683369717892741
0.0	0.09690138938247787
0.0	0.0969352354842531
0.0	0.09696908158602834
0.0	0.09701985073869117
0.0	0.09710446599312925
0.0	0.09713831209490446
0.0	0.09715523514579208
0.0	0.09720600429845493
0.0	0.09722292734934254
0.0	0.09729061955289299
0.0	0.09745985006176913
0.0	0.09747677311265675
0.0	0.09757831141798243
0.0	0.09767984972330812
0.0	0.09769677277419574
0.0	0.0978998493848471
0.0	0.09800138769017279
0.0	0.09806907989372324
0.0	0.09810292599549847
0.0	0.0981367720972737
0.0	0.09815369514816132
0.0	0.09818754124993653
0.0	0.09822138735171176
0.0	0.09832292565703744
0.0	0.09833984870792506
0.0	0.09837369480970029
0.0	0.09842446396236314
0.0	0.09845831006413837
0.0	0.09847523311502597
0.0	0.0986106175221269
0.0	0.09864446362390211
0.0	0.09866138667478973
0.0	0.09871215582745257
0.0	0.0987460019292278
0.0	0.09881369413277825
0.0	0.0988644632854411
0.0	0.09889830938721633
0.0	0.09896600159076678
0.0	0.09899984769254201
0.0	0.09905061684520486
0.0	0.09906753989609247
0.0	0.09910138599786769
0.0	0.09911830904875531
0.0	0.09918600125230577
0.0	0.0992367704049686
0.0	0.09927061650674383
0.0	0.09932138565940668
0.0	0.0993383087102943
0.0	0.09942292396473236
0.0	0.09943984701561998
0.0	0.09949061616828282
0.0	0.09952446227005804
0.0	0.0995921544736085
0.0	0.09967676972804657
0.0	0.09977830803337226
0.0	0.09981215413514749
0.0	0.09987984633869794
0.0	0.09993061549136079
0.0	0.09999830769491123
0.0	0.10004907684757408
0.0	0.10016753820378738
0.0	0.10037061481443875
0.0	0.10040446091621398
0.0	0.10050599922153966
0.0	0.10055676837420251
0.0	0.10059061447597772
0.0	0.10069215278130342
0.0	0.10070907583219103
0.0	0.10081061413751671
0.0	0.10086138329017956
0.0	0.10092907549373001
0.0	0.10096292159550524
0.0	0.10097984464639286
0.0	0.10103061379905569
0.0	0.10106445990083092
0.0	0.10111522905349377
0.0	0.10113215210438138
0.0	0.10118292125704421
0.0	0.10119984430793183
0.0	0.10130138261325752
0.0	0.10131830566414513
0.0	0.10148753617302127
0.0	0.10158907447834696
0.0	0.10160599752923458
0.0	0.1016398436310098
0.0	0.10165676668189741
0.0	0.10170753583456026
0.0	0.10174138193633549
0.0	0.1017583049872231
0.0	0.10185984329254878
0.0	0.1018767663434364
0.0	0.10194445854698685
0.0	0.10197830464876208
0.0	0.10206291990320016
0.0	0.10211368905586299
0.0	0.1021306121067506
0.0	0.10216445820852584
0.0	0.10223215041207628
0.0	0.1022490734629639
0.0	0.10228291956473913
0.0	0.10231676566651436
0.0	0.1023675348191772
0.0	0.10243522702272766
0.0	0.10246907312450289
0.0	0.1024859961753905
0.0	0.10251984227716572
0.0	0.10255368837894095
0.0	0.10258753448071618
0.0	0.10265522668426665
0.0	0.10268907278604186
0.0	0.10273984193870471
0.0	0.10280753414225517
0.0	0.10284138024403039
0.0	0.10287522634580562
0.0	0.10289214939669324
0.0	0.1029767646511313
0.0	0.10299368770201892
0.0	0.10302753380379415
0.0	0.10309522600734461
0.0	0.10316291821089506
0.0	0.10324753346533314
0.0	0.10328137956710835
0.0	0.10334907177065882
0.0	0.10348445617775973
0.0	0.10355214838131019
0.0	0.10360291753397302
0.0	0.10363676363574825
0.0	0.10367060973752348
0.0	0.10370445583929871
0.0	0.10372137889018632
0.0	0.10377214804284916
0.0	0.10378907109373678
0.0	0.10382291719551201
0.0	0.10383984024639963
0.0	0.1039413785517253
0.0	0.10400907075527577
0.0	0.10411060906060145
0.0	0.1041783012641519
0.0	0.10421214736592713
0.0	0.10424599346770236
0.0	0.1042967626203652
0.0	0.10443214702746612
0.0	0.10446599312924133
0.0	0.10451676228190418
0.0	0.10458445448545464
0.0	0.10460137753634226
0.0	0.10465214668900509
0.0	0.10468599279078032
0.0	0.10471983889255555
0.0	0.10473676194344317
0.0	0.104787531096106
0.0	0.10480445414699362
0.0	0.10493983855409453
0.0	0.10499060770675737
0.0	0.10500753075764499
0.0	0.10507522296119544
0.0	0.10509214601208305
0.0	0.10519368431740875
0.0	0.10524445347007158
0.0	0.10527829957184681
0.0	0.10529522262273443
0.0	0.10532906872450966
0.0	0.10534599177539727
0.0	0.1054982992333858
0.0	0.10553214533516102
0.0	0.10558291448782386
0.0	0.10559983753871148
0.0	0.10566752974226193
0.0	0.10570137584403716
0.0	0.10573522194581239
0.0	0.10581983720025046
0.0	0.10588752940380092
0.0	0.10592137550557615
0.0	0.10593829855646376
0.0	0.10600599076001421
0.0	0.10602291381090183
0.0	0.10605675991267706
0.0	0.10607368296356467
0.0	0.10614137516711512
0.0	0.10615829821800274
0.0	0.10619214431977797
0.0	0.1062259904215532
0.0	0.10632752872687888
0.0	0.10636137482865411
0.0	0.10637829787954173
0.0	0.10642906703220456
0.0	0.10644599008309218
0.0	0.10649675923575502
0.0	0.10658137449019309
0.0	0.10666598974463117
0.0	0.1066998358464064
0.0	0.10676752804995684
0.0	0.10680137415173208
0.0	0.10681829720261969
0.0	0.10688598940617014
0.0	0.10690291245705776
0.0	0.10693675855883299
0.0	0.10698752771149583
0.0	0.10702137381327105
0.0	0.1070721429659339
0.0	0.10710598906770913
0.0	0.10717368127125958
0.0	0.10722445042392242
0.0	0.10729214262747289
0.0	0.10734291178013572
0.0	0.10737675788191095
0.0	0.10739368093279857
0.0	0.1074275270345738
0.0	0.10746137313634901
0.0	0.10751214228901186
0.0	0.10754598839078709
0.0	0.10761368059433754
0.0	0.10766444974700039
0.0	0.107681372797888
0.0	0.10771521889966323
0.0	0.10776598805232607
0.0	0.10778291110321368
0.0	0.10781675720498891
0.0	0.10783368025587653
0.0	0.10786752635765176
0.0	0.10795214161208982
0.0	0.10798598771386506
0.0	0.10808752601919074
0.0	0.10817214127362881
0.0	0.10822291042629165
0.0	0.10829060262984211
0.0	0.10832444873161734
0.0	0.10839214093516779
0.0	0.10842598703694302
0.0	0.10845983313871825
0.0	0.10854444839315631
0.0	0.10859521754581916
0.0	0.10867983280025723
0.0	0.10871367890203246
0.0	0.10873060195292007
0.0	0.10878137110558292
0.0	0.10879829415647053
0.0	0.10883214025824575
0.0	0.1088829094109086
0.0	0.10891675551268383
0.0	0.10901829381800951
0.0	0.10905213991978474
0.0	0.10910290907244759
0.0	0.10918752432688565
0.0	0.10920444737777327
0.0	0.10925521653043611
0.0	0.10932290873398656
0.0	0.10939060093753702
0.0	0.10940752398842463
0.0	0.10944137009019986
0.0	0.10945829314108747
0.0	0.1094921392428627
0.0	0.10952598534463794
0.0	0.10955983144641315
0.0	0.10962752364996362
0.0	0.10969521585351408
0.0	0.10974598500617691
0.0	0.10977983110795214
0.0	0.10983060026061499
0.0	0.1098644463623902
0.0	0.10988136941327782
0.0	0.10993213856594067
0.0	0.10994906161682828
0.0	0.10998290771860351
0.0	0.10999983076949113
0.0	0.11003367687126635
0.0	0.11005059992215396
0.0	0.11018598432925487
0.0	0.11023675348191772
0.0	0.11027059958369295
0.0	0.11032136873635578
0.0	0.11038906093990625
0.0	0.1104398300925691
0.0	0.11054136839789477
0.0	0.11062598365233284
0.0	0.11065982975410807
0.0	0.11071059890677092
0.0	0.11077829111032136
0.0	0.11082906026298421
0.0	0.11086290636475944
0.0	0.11089675246653467
0.0	0.11093059856830989
0.0	0.11098136772097274
0.0	0.11101521382274797
0.0	0.1110490599245232
0.0	0.11109982907718603
0.0	0.11113367517896126
0.0	0.11123521348428694
0.0	0.11126905958606217
0.0	0.11133675178961264
0.0	0.11138752094227547
0.0	0.11140444399316309
0.0	0.11147213619671355
0.0	0.11148905924760116
0.0	0.111539828400264
0.0	0.11160752060381446
0.0	0.11164136670558969
0.0	0.11167521280736491
0.0	0.1117767511126906
0.0	0.11186136636712866
0.0	0.1118952124689039
0.0	0.11191213551979151
0.0	0.11197982772334196
0.0	0.1120305968760048
0.0	0.11206444297778004
0.0	0.11213213518133049
0.0	0.1121490582322181
0.0	0.11218290433399333
0.0	0.11223367348665618
0.0	0.1122675195884314
0.0	0.11228444263931901
0.0	0.11235213484286947
0.0	0.11236905789375709
0.0	0.112504442300858
0.0	0.11255521145352083
0.0	0.11258905755529607
0.0	0.11263982670795891
0.0	0.11267367280973414
0.0	0.11274136501328459
0.0	0.11280905721683505
0.0	0.11282598026772267
0.0	0.11285982636949789
0.0	0.11291059552216073
0.0	0.11294444162393596
0.0	0.1129782877257112
0.0	0.11302905687837403
0.0	0.11306290298014926
0.0	0.11307982603103688
0.0	0.11311367213281211
0.0	0.11313059518369972
0.0	0.11318136433636256
0.0	0.11321521043813779
0.0	0.11324905653991302
0.0	0.11326597959080063
0.0	0.11329982569257585
0.0	0.11336751789612631
0.0	0.11340136399790154
0.0	0.11345213315056438
0.0	0.11348597925233961
0.0	0.11355367145589007
0.0	0.1135875175576653
0.0	0.11368905586299098
0.0	0.11372290196476621
0.0	0.11375674806654143
0.0	0.11379059416831666
0.0	0.11382444027009189
0.0	0.11390905552452996
0.0	0.11394290162630519
0.0	0.1140782860334061
0.0	0.11414597823695656
0.0	0.11419674738961941
0.0	0.11423059349139462
0.0	0.11428136264405747
0.0	0.11434905484760792
0.0	0.11441674705115838
0.0	0.114433670102046
0.0	0.11450136230559645
0.0	0.11453520840737168
0.0	0.11456905450914691
0.0	0.11458597756003452
0.0	0.11461982366180976
0.0	0.11463674671269737
0.0	0.11470443891624782
0.0	0.11475520806891067
0.0	0.1147890541706859
0.0	0.11482290027246111
0.0	0.11487366942512396
0.0	0.11490751552689919
0.0	0.11497520773044964
0.0	0.11500905383222487
0.0	0.11505982298488772
0.0	0.11507674603577533
0.0	0.11511059213755055
0.0	0.11512751518843817
0.0	0.11517828434110101
0.0	0.11522905349376386
0.0	0.11526289959553908
0.0	0.1152798226464267
0.0	0.11533059179908954
0.0	0.11534751484997716
0.0	0.11544905315530284
0.0	0.11555059146062852
0.0	0.11558443756240375
0.0	0.11560136061329136
0.0	0.1156352067150666
0.0	0.11570289891861704
0.0	0.1157705911221675
0.0	0.11583828332571797
0.0	0.11587212942749318
0.0	0.11595674468193126
0.0	0.1160075138345941
0.0	0.11604135993636933
0.0	0.11607520603814456
0.0	0.11609212908903217
0.0	0.11615982129258262
0.0	0.11622751349613308
0.0	0.11627828264879593
0.0	0.11631212875057115
0.0	0.11632905180145876
0.0	0.11639674400500923
0.0	0.11644751315767206
0.0	0.11648135925944729
0.0	0.1164982823103349
0.0	0.11656597451388537
0.0	0.11663366671743582
0.0	0.11666751281921105
0.0	0.11673520502276151
0.0	0.11676905112453673
0.0	0.11692135858252525
0.0	0.11695520468430048
0.0	0.11698905078607572
0.0	0.11705674298962616
0.0	0.11707366604051378
0.0	0.11710751214228901
0.0	0.11712443519317663
0.0	0.1172259734985023
0.0	0.11725981960027754
0.0	0.11731058875294038
0.0	0.1173444348547156
0.0	0.11736135790560322
0.0	0.11739520400737845
0.0	0.11742905010915368
0.0	0.11747981926181653
0.0	0.11751366536359174
0.0	0.11759828061802982
0.0	0.11764904977069265
0.0	0.11771674197424312
0.0	0.11776751112690596
0.0	0.11780135722868118
0.0	0.1178182802795688
0.0	0.11785212638134403
0.0	0.11791981858489449
0.0	0.11795366468666971
0.0	0.11797058773755732
0.0	0.11800443383933255
0.0	0.11807212604288302
0.0	0.11808904909377063
0.0	0.11812289519554585
0.0	0.11813981824643346
0.0	0.1181736643482087
0.0	0.11822443350087154
0.0	0.11827520265353438
0.0	0.11834289485708484
0.0	0.11839366400974767
0.0	0.11841058706063529
0.0	0.11846135621329813
0.0	0.11849520231507336
0.0	0.1185459714677362
0.0	0.11859674062039904
0.0	0.11863058672217427
0.0	0.11864750977306189
0.0	0.11868135587483712
0.0	0.11873212502749995
0.0	0.1187828941801628
0.0	0.11883366333282565
0.0	0.11886750943460087
0.0	0.11891827858726371
0.0	0.11898597079081417
0.0	0.11903673994347701
0.0	0.1191382782488027
0.0	0.1191552012996903
0.0	0.11918904740146553
0.0	0.11920597045235315
0.0	0.11923981655412838
0.0	0.11927366265590361
0.0	0.11930750875767883
0.0	0.11934135485945406
0.0	0.11939212401211691
0.0	0.11942597011389214
0.0	0.11947673926655497
0.0	0.1195105853683302
0.0	0.11956135452099305
0.0	0.11959520062276827
0.0	0.11964596977543111
0.0	0.11966289282631873
0.0	0.11969673892809396
0.0	0.11971366197898158
0.0	0.11984904638608249
0.0	0.1198659694369701
0.0	0.11989981553874532
0.0	0.11995058469140817
0.0	0.12001827689495863
0.0	0.12003519994584624
0.0	0.12006904604762146
0.0	0.12011981520028431
0.0	0.12018750740383477
0.0	0.12022135350560999
0.0	0.12028904570916045
0.0	0.1203567379127109
0.0	0.12039058401448613
0.0	0.12040750706537375
0.0	0.12050904537069942
0.0	0.12052596842158704
0.0	0.12055981452336227
0.0	0.12057673757424989
0.0	0.12067827587957557
0.0	0.1207121219813508
0.0	0.12076289113401364
0.0	0.12079673723578886
0.0	0.1208305833375641
0.0	0.12084750638845171
0.0	0.12089827554111456
0.0	0.12093212164288979
0.0	0.120965967744665
0.0	0.1210675060499907
0.0	0.12113519825354115
0.0	0.12118596740620399
0.0	0.12127058266064206
0.0	0.12142289011863058
0.0	0.12149058232218105
0.0	0.12154135147484388
0.0	0.1215582745257315
0.0	0.12159212062750673
0.0	0.12162596672928196
0.0	0.12165981283105719
0.0	0.1216767358819448
0.0	0.12174442808549525
0.0	0.12177827418727048
0.0	0.1219136585943714
0.0	0.12194750469614662
0.0	0.12198135079792186
0.0	0.12199827384880946
0.0	0.1220490430014723
0.0	0.12211673520502277
0.0	0.12215058130679798
0.0	0.12218442740857322
0.0	0.12221827351034845
0.0	0.12225211961212368
0.0	0.12233673486656174
0.0	0.1224044270701122
0.0	0.12242135012099982
0.0	0.12245519622277504
0.0	0.12250596537543788
0.0	0.12253981147721311
0.0	0.12257365757898835
0.0	0.12267519588431403
0.0	0.12272596503697687
0.0	0.12275981113875209
0.0	0.12281058029141494
0.0	0.12284442639319017
0.0	0.1228782724949654
0.0	0.12291211859674062
0.0	0.12294596469851585
0.0	0.1229967338511787
0.0	0.12306442605472914
0.0	0.12309827215650437
0.0	0.12316596436005484
0.0	0.12319981046183005
0.0	0.1232505796144929
0.0	0.12328442571626813
0.0	0.12333519486893096
0.0	0.12335211791981858
0.0	0.12340288707248143
0.0	0.12343673317425666
0.0	0.12357211758135757
0.0	0.1236059636831328
0.0	0.12363980978490802
0.0	0.12367365588668325
0.0	0.12375827114112133
0.0	0.12380904029378416
0.0	0.12382596334467177
0.0	0.123859809446447
0.0	0.12387673249733462
0.0	0.12391057859910985
0.0	0.12394442470088507
0.0	0.1239782708026603
0.0	0.12406288605709838
0.0	0.1240967321588736
0.0	0.12413057826064883
0.0	0.12419827046419929
0.0	0.12428288571863735
0.0	0.12431673182041258
0.0	0.1243336548713002
0.0	0.12440134707485065
0.0	0.12443519317662588
0.0	0.12446903927840111
0.0	0.12448596232928873
0.0	0.12451980843106396
0.0	0.12453673148195156
0.0	0.12457057758372679
0.0	0.1245875006346144
0.0	0.12479057724526578
0.0	0.12482442334704101
0.0	0.12487519249970384
0.0	0.12490903860147907
0.0	0.1249428847032543
0.0	0.12497673080502954
0.0	0.12499365385591714
0.0	0.12502749995769238
0.0	0.1250613460594676
0.0	0.12512903826301805
0.0	0.12516288436479328
0.0	0.12523057656834374
0.0	0.12524749961923135
0.0	0.1253151918227818
0.0	0.12533211487366944
0.0	0.12538288402633227
0.0	0.1254167301281075
0.0	0.12546749928077033
0.0	0.12550134538254556
0.0	0.1255521145352084
0.0	0.12560288368787126
0.0	0.12561980673875886
0.0	0.12568749894230932
0.0	0.1257721141967474
0.0	0.12583980640029785
0.0	0.1259074986038483
0.0	0.1259244216547359
0.0	0.12595826775651114
0.0	0.12597519080739875
0.0	0.1260259599600616
0.0	0.12611057521449967
0.0	0.1261613443671625
0.0	0.12619519046893773
0.0	0.12621211351982536
0.0	0.12631365182515103
0.0	0.12639826707958912
0.0	0.12644903623225195
0.0	0.12651672843580242
0.0	0.12655057453757765
0.0	0.12656749758846525
0.0	0.1266351897920157
0.0	0.12680442030089184
0.0	0.12682134335177947
0.0	0.12685518945355467
0.0	0.1268721125044423
0.0	0.12690595860621753
0.0	0.12692288165710514
0.0	0.12695672775888037
0.0	0.1270074969115432
0.0	0.12704134301331843
0.0	0.12707518911509366
0.0	0.1271090352168689
0.0	0.12714288131864412
0.0	0.1272105735221946
0.0	0.12724441962396982
0.0	0.12729518877663265
0.0	0.12731211182752025
0.0	0.1273628809801831
0.0	0.12737980403107071
0.0	0.12743057318373358
0.0	0.12751518843817164
0.0	0.12754903453994687
0.0	0.1275998036926097
0.0	0.12765057284527254
0.0	0.12768441894704777
0.0	0.12778595725237346
0.0	0.1278198033541487
0.0	0.12790441860858676
0.0	0.1279551877612496
0.0	0.12797211081213722
0.0	0.12800595691391245
0.0	0.12802287996480005
0.0	0.12805672606657528
0.0	0.12807364911746288
0.0	0.12810749521923812
0.0	0.12815826437190098
0.0	0.12817518742278858
0.0	0.1283105718298895
0.0	0.1283274948807771
0.0	0.12836134098255234
0.0	0.12837826403343994
0.0	0.12851364844054086
0.0	0.12853057149142846
0.0	0.1285644175932037
0.0	0.12859826369497893
0.0	0.12863210979675416
0.0	0.1286490328476418
0.0	0.12869980200030462
0.0	0.12871672505119222
0.0	0.12875057115296745
0.0	0.12880134030563029
0.0	0.12883518640740552
0.0	0.12886903250918075
0.0	0.12888595556006838
0.0	0.1289198016618436
0.0	0.12898749386539404
0.0	0.12902133996716927
0.0	0.1290382630180569
0.0	0.12910595522160734
0.0	0.12912287827249497
0.0	0.1291567243742702
0.0	0.12920749352693303
0.0	0.12924133962870826
0.0	0.12925826267959586
0.0	0.12932595488314633
0.0	0.12942749318847202
0.0	0.1295290314937977
0.0	0.12954595454468532
0.0	0.12957980064646055
0.0	0.12963056979912338
0.0	0.12968133895178624
0.0	0.12971518505356144
0.0	0.12979980030799954
0.0	0.12983364640977477
0.0	0.1299013386133252
0.0	0.12993518471510043
0.0	0.1299859538677633
0.0	0.1300197999695385
0.0	0.13005364607131373
0.0	0.13007056912220136
0.0	0.1301044152239766
0.0	0.13015518437663942
0.0	0.13018903047841465
0.0	0.13025672268196511
0.0	0.13029056878374035
0.0	0.13030749183462795
0.0	0.13040903013995364
0.0	0.13044287624172887
0.0	0.13047672234350408
0.0	0.1305105684452793
0.0	0.13054441454705454
0.0	0.1305951836997174
0.0	0.130612106750605
0.0	0.1307136450559307
0.0	0.1307474911577059
0.0	0.13081518336125636
0.0	0.130832106412144
0.0	0.13086595251391922
0.0	0.13091672166658205
0.0	0.13093364471746965
0.0	0.13096749081924489
0.0	0.1311028752263458
0.0	0.13113672132812104
0.0	0.13115364437900864
0.0	0.1312213365825591
0.0	0.13125518268433434
0.0	0.13130595183699717
0.0	0.1313397979387724
0.0	0.13147518234587333
0.0	0.13150902844764853
0.0	0.13162748980386185
0.0	0.1316951820074123
0.0	0.13174595116007515
0.0	0.13177979726185038
0.0	0.1318474894654008
0.0	0.13186441251628844
0.0	0.13189825861806367
0.0	0.1319321047198389
0.0	0.1319659508216141
0.0	0.13198287387250174
0.0	0.1320505660760522
0.0	0.13208441217782743
0.0	0.13211825827960264
0.0	0.13215210438137787
0.0	0.1321859504831531
0.0	0.13221979658492833
0.0	0.13225364268670356
0.0	0.13232133489025402
0.0	0.13237210404291685
0.0	0.13249056539913015
0.0	0.13252441150090538
0.0	0.1325582576026806
0.0	0.13259210370445584
0.0	0.13272748811155674
0.0	0.1327951803151072
0.0	0.13286287251865767
0.0	0.13293056472220813
0.0	0.13308287218019665
0.0	0.13311671828197189
0.0	0.13321825658729755
0.0	0.13325210268907278
0.0	0.13333671794351085
0.0	0.13337056404528608
0.0	0.13343825624883654
0.0	0.13347210235061177
0.0	0.1336244098086003
0.0	0.13365825591037553
0.0	0.13367517896126313
0.0	0.13370902506303836
0.0	0.133725948113926
0.0	0.1337597942157012
0.0	0.13377671726658882
0.0	0.13381056336836405
0.0	0.1338613325210269
0.0	0.1339967169281278
0.0	0.13406440913167825
0.0	0.1341321013352287
0.0	0.13416594743700394
0.0	0.13418287048789157
0.0	0.13421671658966677
0.0	0.13428440879321724
0.0	0.1343521009967677
0.0	0.1343690240476553
0.0	0.13443671625120576
0.0	0.1345890237091943
0.0	0.13462286981096952
0.0	0.13469056201451998
0.0	0.1347244081162952
0.0	0.13474133116718282
0.0	0.13487671557428374
0.0	0.13491056167605897
0.0	0.13501209998138464
0.0	0.13502902303227227
0.0	0.1350797921849351
0.0	0.13511363828671033
0.0	0.1351813304902608
0.0	0.13521517659203602
0.0	0.13524902269381123
0.0	0.13533363794824932
0.0	0.13536748405002455
0.0	0.13555363760978828
0.0	0.1355874837115635
0.0	0.13562132981333874
0.0	0.13565517591511397
0.0	0.1356890220168892
0.0	0.13577363727132727
0.0	0.13582440642399013
0.0	0.13585825252576533
0.0	0.13587517557665296
0.0	0.1359090216784282
0.0	0.13594286778020342
0.0	0.13601055998375386
0.0	0.13614594439085478
0.0	0.13617979049263002
0.0	0.13621363659440525
0.0	0.13623055964529285
0.0	0.13626440574706808
0.0	0.1363151748997309
0.0	0.13638286710328137
0.0	0.13643363625594424
0.0	0.13646748235771944
0.0	0.13648440540860707
0.0	0.1365351745612699
0.0	0.13658594371393276
0.0	0.13661978981570796
0.0	0.13667055896837083
0.0	0.13670440507014606
0.0	0.13673825117192126
0.0	0.1367720972736965
0.0	0.13683978947724695
0.0	0.13687363557902218
0.0	0.1368905586299098
0.0	0.13692440473168502
0.0	0.13694132778257265
0.0	0.1370090199861231
0.0	0.1370259430370107
0.0	0.13705978913878594
0.0	0.13711055829144878
0.0	0.137144404393224
0.0	0.13721209659677447
0.0	0.1372459426985497
0.0	0.13731363490210016
0.0	0.13734748100387537
0.0	0.137364404054763
0.0	0.13743209625831346
0.0	0.1374659423600887
0.0	0.13753363456363912
0.0	0.13760132676718959
0.0	0.13766901897074005
0.0	0.13777055727606574
0.0	0.13780440337784094
0.0	0.1378551725305038
0.0	0.13788901863227904
0.0	0.13792286473405427
0.0	0.13800747998849233
0.0	0.13804132609026756
0.0	0.1380751721920428
0.0	0.138109018293818
0.0	0.13812594134470563
0.0	0.13822747965003132
0.0	0.13824440270091892
0.0	0.13827824880269415
0.0	0.13834594100624462
0.0	0.13837978710801985
0.0	0.13839671015890745
0.0	0.13843055626068268
0.0	0.1384813254133455
1.698975517762789e-05	0.13849824846423314
1.698975517762789e-05	0.13853209456600837
1.698975517762789e-05	0.13856594066778358
1.698975517762789e-05	0.13861670982044644
1.698975517762789e-05	0.13865055592222167
1.698975517762789e-05	0.13875209422754733
1.698975517762789e-05	0.13878594032932257
1.698975517762789e-05	0.13890440168553586
1.698975517762789e-05	0.1389382477873111
1.698975517762789e-05	0.13897209388908632
1.698975517762789e-05	0.13900593999086155
1.698975517762789e-05	0.1390567091435244
1.698975517762789e-05	0.13909055524529962
1.698975517762789e-05	0.13912440134707485
1.698975517762789e-05	0.13915824744885008
1.698975517762789e-05	0.1392090166015129
1.698975517762789e-05	0.13925978575417577
1.698975517762789e-05	0.13929363185595098
1.698975517762789e-05	0.13934440100861384
1.698975517762789e-05	0.13939517016127667
1.698975517762789e-05	0.1394290162630519
1.698975517762789e-05	0.13947978541571474
1.698975517762789e-05	0.1395305545683776
1.698975517762789e-05	0.13956440067015283
1.698975517762789e-05	0.13958132372104043
1.698975517762789e-05	0.13961516982281566
1.698975517762789e-05	0.13963209287370326
1.698975517762789e-05	0.13973363117902896
1.698975517762789e-05	0.1397844003316918
1.698975517762789e-05	0.13983516948435465
1.698975517762789e-05	0.13993670778968031
1.698975517762789e-05	0.13997055389145555
1.698975517762789e-05	0.13998747694234318
1.698975517762789e-05	0.1400213230441184
1.698975517762789e-05	0.140038246095006
1.698975517762789e-05	0.14017363050210693
1.698975517762789e-05	0.140258245756545
1.698975517762789e-05	0.14032593796009546
1.698975517762789e-05	0.14041055321453352
1.698975517762789e-05	0.1405120915198592
1.698975517762789e-05	0.14059670677429728
1.698975517762789e-05	0.1406305528760725
1.698975517762789e-05	0.14068132202873534
1.698975517762789e-05	0.14071516813051058
1.698975517762789e-05	0.1407490142322858
1.698975517762789e-05	0.14081670643583624
1.698975517762789e-05	0.14095209084293717
1.698975517762789e-05	0.1409859369447124
1.698975517762789e-05	0.141222859657139
1.698975517762789e-05	0.14125670575891422
1.698975517762789e-05	0.14127362880980182
1.698975517762789e-05	0.14130747491157705
1.698975517762789e-05	0.1414936284713408
1.698975517762789e-05	0.14152747457311604
1.698975517762789e-05	0.14157824372577887
1.698975517762789e-05	0.1416120898275541
1.698975517762789e-05	0.14164593592932934
1.698975517762789e-05	0.14169670508199217
1.698975517762789e-05	0.1417305511837674
1.698975517762789e-05	0.14176439728554263
1.698975517762789e-05	0.1418151664382055
1.698975517762789e-05	0.14188285864175593
1.698975517762789e-05	0.14189978169264356
1.698975517762789e-05	0.1419336277944188
1.698975517762789e-05	0.14198439694708162
1.698975517762789e-05	0.14201824304885685
1.698975517762789e-05	0.14206901220151968
1.698975517762789e-05	0.1420859352524073
1.698975517762789e-05	0.14211978135418254
1.698975517762789e-05	0.14213670440507015
1.698975517762789e-05	0.14223824271039584
1.698975517762789e-05	0.14225516576128344
1.698975517762789e-05	0.14228901186305867
1.698975517762789e-05	0.14235670406660914
1.698975517762789e-05	0.14240747321927197
1.698975517762789e-05	0.14264439593169856
1.698975517762789e-05	0.1426782420334738
1.698975517762789e-05	0.14274593423702425
1.698975517762789e-05	0.14281362644057471
1.698975517762789e-05	0.14283054949146232
1.698975517762789e-05	0.14289824169501278
1.698975517762789e-05	0.1429490108476756
1.698975517762789e-05	0.14296593389856324
1.698975517762789e-05	0.14299978000033847
1.698975517762789e-05	0.14311824135655177
1.698975517762789e-05	0.1431690105092146
1.698975517762789e-05	0.1431859335601022
1.698975517762789e-05	0.14321977966187743
1.698975517762789e-05	0.14325362576365266
1.698975517762789e-05	0.1432874718654279
1.698975517762789e-05	0.1433890101707536
1.698975517762789e-05	0.14345670237430405
1.698975517762789e-05	0.14347362542519165
1.698975517762789e-05	0.14350747152696688
1.698975517762789e-05	0.14357516373051735
1.698975517762789e-05	0.14360900983229258
1.698975517762789e-05	0.1436597789849554
1.698975517762789e-05	0.14369362508673064
1.698975517762789e-05	0.1437613172902811
1.698975517762789e-05	0.143896701697382
1.698975517762789e-05	0.14393054779915723
1.698975517762789e-05	0.14396439390093246
1.698975517762789e-05	0.14403208610448293
1.698975517762789e-05	0.14404900915537053
1.698975517762789e-05	0.14408285525714576
1.698975517762789e-05	0.144116701358921
1.698975517762789e-05	0.14421823966424668
1.698975517762789e-05	0.14431977796957235
1.698975517762789e-05	0.1443874701731228
1.698975517762789e-05	0.1444043932240104
1.698975517762789e-05	0.14445516237667327
1.698975517762789e-05	0.1444890084784485
1.698975517762789e-05	0.1445059315293361
1.698975517762789e-05	0.14453977763111134
1.698975517762789e-05	0.14481054644531316
1.698975517762789e-05	0.1448443925470884
1.698975517762789e-05	0.14487823864886362
1.698975517762789e-05	0.14491208475063885
1.698975517762789e-05	0.1449797769541893
1.698975517762789e-05	0.14501362305596452
1.698975517762789e-05	0.14504746915773975
1.698975517762789e-05	0.1451151613612902
1.698975517762789e-05	0.14519977661572828
1.698975517762789e-05	0.1452336227175035
1.698975517762789e-05	0.14525054576839114
1.698975517762789e-05	0.14528439187016634
1.698975517762789e-05	0.14538593017549203
1.698975517762789e-05	0.14541977627726727
1.698975517762789e-05	0.14543669932815487
1.698975517762789e-05	0.1454705454299301
1.698975517762789e-05	0.14553823763348056
1.698975517762789e-05	0.1455720837352558
1.698975517762789e-05	0.14589362170212045
1.698975517762789e-05	0.14592746780389568
1.698975517762789e-05	0.14597823695655854
1.698975517762789e-05	0.14601208305833377
1.698975517762789e-05	0.14609669831277183
1.698975517762789e-05	0.14614746746543467
1.698975517762789e-05	0.1461643905163223
1.698975517762789e-05	0.1461982366180975
1.698975517762789e-05	0.14626592882164796
1.698975517762789e-05	0.1462997749234232
1.698975517762789e-05	0.14638439017786126
1.698975517762789e-05	0.1464182362796365
1.698975517762789e-05	0.14643515933052412
1.698975517762789e-05	0.14646900543229935
1.698975517762789e-05	0.14648592848318695
1.698975517762789e-05	0.14651977458496218
1.698975517762789e-05	0.14657054373762501
1.698975517762789e-05	0.14660438983940025
1.698975517762789e-05	0.14662131289028787
1.698975517762789e-05	0.14665515899206308
1.698975517762789e-05	0.1466890050938383
1.698975517762789e-05	0.14673977424650117
1.698975517762789e-05	0.14675669729738877
1.698975517762789e-05	0.146790543399164
1.698975517762789e-05	0.1468074664500516
1.698975517762789e-05	0.14684131255182684
1.698975517762789e-05	0.14687515865360207
1.698975517762789e-05	0.1469259278062649
1.698975517762789e-05	0.14707823526425343
1.698975517762789e-05	0.14711208136602866
1.698975517762789e-05	0.14716285051869152
1.698975517762789e-05	0.14719669662046675
1.698975517762789e-05	0.14721361967135435
1.698975517762789e-05	0.14724746577312958
[truncated: 28,708 more rows]
