# Supplementary material for: Prediction of m6A and m5C at single-molecule resolution reveals a transcriptome-wide co-occurrence of RNA modifications
Source: Nat Commun. 2024 May 9;15:3899. doi: 10.1038/s41467-024-47953-7 (PMC11082244; doi:10.1038/s41467-024-47953-7)
Supplement: Supplementary file 16 — Source Data [file 41467_2024_47953_MOESM16_ESM.zip › source_data_2024_04_07/Supplementary_Figure_25.csv]

PC1	PC2	group	condition	name
-19.648500225277907	-5.333699627680545	E18	E18	AR12_WT_E18
-20.86247396401885	-4.315991503066677	E18	E18	AR13_WT_E18
-21.245771864619968	-4.307028450467955	E18	E18	AR14_WT_E18
-20.556921263817788	-5.121330526295687	E18	E18	AR15_WT_E18
33.73745636248299	-4.0002132731394076	E12	E12	AR16_WT_E12
35.46976198769404	-2.5988507007793245	E12	E12	AR17_WT_E12
36.8220340532385	-2.464533280664433	E12	E12	AR18_WT_E12
-3.7284555430879687	-2.592899710024639	E18	E18	AR1_WT_E18
-17.94405411354089	-1.7961447710265868	E18	E18	AR2_WT_E18
18.341008359513257	0.5551395218524533	E12	E12	N16_WT_E12
-12.67425615789747	0.2950953368995891	E18	E18	N17_WT_E18
-3.9455519522307707	15.58387788426978	E15	E15	N7_WT_E15
-3.7642756784371354	16.096579100123428	E15	E15	N8_WT_E15
