# Supplementary material for: Prediction of m6A and m5C at single-molecule resolution reveals a transcriptome-wide co-occurrence of RNA modifications
Source: Nat Commun. 2024 May 9;15:3899. doi: 10.1038/s41467-024-47953-7 (PMC11082244; doi:10.1038/s41467-024-47953-7)
Supplement: Supplementary file 16 — Source Data [file 41467_2024_47953_MOESM16_ESM.zip › source_data_2024_04_07/Figure_2_h_lower_panel_and_Supplementary_Figure_5_b.csv]

tool	positive_site_id	True stoichiometry	Predicted stoichiometry
CHEUI-solo	C1_161_ATTGCGCTA	0	85.04672897196261
CHEUI-solo	C2_1291_GAAACAAGT	20	69.23076923076923
CHEUI-solo	C2_251_GTGTCTGGT	20	49.29577464788733
CHEUI-solo	C2_501_GGAACGTTA	20	35.18518518518518
CHEUI-solo	C2_511_GGGACGAAG	20	24.675324675324674
CHEUI-solo	C1_481_TGGACGGGA	20	28.125
CHEUI-solo	C2_791_TTGACATTA	20	41.66666666666667
CHEUI-solo	C2_191_TAGACTTGT	20	43.67816091954023
CHEUI-solo	C2_731_TGAGCAAGA	20	20.930232558139537
CHEUI-solo	C2_111_TAGACAAAG	20	28.985507246376812
CHEUI-solo	C1_981_GAAACGAGG	20	25.0
CHEUI-solo	C2_341_GAAGCTGAT	40	69.56521739130434
CHEUI-solo	C2_971_TGGACTAAA	40	57.89473684210527
CHEUI-solo	C2_251_GTGTCTGGT	40	71.875
CHEUI-solo	C2_501_GGAACGTTA	40	62.5
CHEUI-solo	C2_511_GGGACGAAG	40	59.57446808510638
CHEUI-solo	C1_481_TGGACGGGA	40	38.88888888888889
CHEUI-solo	C2_791_TTGACATTA	40	62.96296296296296
CHEUI-solo	C2_291_TGAGCGTAT	40	77.58620689655173
CHEUI-solo	C2_191_TAGACTTGT	40	69.6969696969697
CHEUI-solo	C2_731_TGAGCAAGA	40	45.83333333333333
CHEUI-solo	C2_111_TAGACAAAG	40	61.016949152542374
CHEUI-solo	C1_1091_TGAGCATTT	40	47.05882352941176
CHEUI-solo	C2_351_AGAACATGG	40	56.25
CHEUI-solo	C2_1291_GAAACAAGT	60	77.27272727272727
CHEUI-solo	C2_341_GAAGCTGAT	60	64.83516483516483
CHEUI-solo	C2_971_TGGACTAAA	60	61.53846153846154
CHEUI-solo	C2_781_TAGTCGGGA	60	87.03703703703704
CHEUI-solo	C2_251_GTGTCTGGT	60	76.27118644067797
CHEUI-solo	C2_811_TGAGCGAGA	60	68.33333333333333
CHEUI-solo	C1_271_AAGTCATAT	60	74.16666666666667
CHEUI-solo	C2_501_GGAACGTTA	60	75.30864197530865
CHEUI-solo	C2_511_GGGACGAAG	60	62.38532110091744
CHEUI-solo	C1_481_TGGACGGGA	60	57.73195876288659
CHEUI-solo	C2_791_TTGACATTA	60	68.85245901639344
CHEUI-solo	C2_291_TGAGCGTAT	60	85.84070796460178
CHEUI-solo	C2_191_TAGACTTGT	60	71.21212121212122
CHEUI-solo	C1_821_ATTGCTAGG	60	75.0
CHEUI-solo	C2_731_TGAGCAAGA	60	53.44827586206896
CHEUI-solo	C2_111_TAGACAAAG	60	66.97247706422019
CHEUI-solo	C1_731_GGATCATGG	60	68.42105263157895
CHEUI-solo	C1_1091_TGAGCATTT	60	66.66666666666666
CHEUI-solo	C2_351_AGAACATGG	60	61.76470588235294
CHEUI-solo	C1_981_GAAACGAGG	60	52.38095238095239
CHEUI-solo	C2_1291_GAAACAAGT	80	88.46153846153845
CHEUI-solo	C2_341_GAAGCTGAT	80	77.55102040816327
CHEUI-solo	C2_971_TGGACTAAA	80	78.18181818181819
CHEUI-solo	C2_781_TAGTCGGGA	80	92.5925925925926
CHEUI-solo	C1_951_TTGGCGTGA	80	85.45454545454545
CHEUI-solo	C2_251_GTGTCTGGT	80	85.5072463768116
CHEUI-solo	C2_811_TGAGCGAGA	80	79.36507936507937
CHEUI-solo	C1_271_AAGTCATAT	80	83.05084745762711
CHEUI-solo	C1_861_AGAGCAGTT	80	80.0
CHEUI-solo	C2_501_GGAACGTTA	80	87.36842105263159
CHEUI-solo	C2_511_GGGACGAAG	80	83.33333333333334
CHEUI-solo	C1_1291_AGGTCTATA	80	59.375
CHEUI-solo	C2_331_GGGGCGGTG	80	92.37288135593221
CHEUI-solo	C1_481_TGGACGGGA	80	76.08695652173914
CHEUI-solo	C1_231_GAGGCGAGT	80	92.56198347107438
CHEUI-solo	C2_981_GTGACGTAG	80	72.72727272727273
CHEUI-solo	C2_791_TTGACATTA	80	83.60655737704919
CHEUI-solo	C2_61_GAAGCGGGA	80	85.71428571428571
CHEUI-solo	C2_291_TGAGCGTAT	80	93.38842975206612
CHEUI-solo	C2_191_TAGACTTGT	80	86.02941176470588
CHEUI-solo	C1_1101_AGTGCGTAT	80	79.54545454545455
CHEUI-solo	C1_821_ATTGCTAGG	80	86.88524590163934
CHEUI-solo	C2_731_TGAGCAAGA	80	71.9298245614035
CHEUI-solo	C2_111_TAGACAAAG	80	83.92857142857143
CHEUI-solo	C2_1241_GTTTCTGGT	80	72.22222222222221
CHEUI-solo	C1_731_GGATCATGG	80	82.66666666666667
CHEUI-solo	C1_1091_TGAGCATTT	80	85.45454545454545
CHEUI-solo	C2_351_AGAACATGG	80	83.01886792452831
CHEUI-solo	C1_981_GAAACGAGG	80	73.33333333333333
CHEUI-solo	C2_1291_GAAACAAGT	100	96.0
CHEUI-solo	C2_341_GAAGCTGAT	100	84.90566037735849
CHEUI-solo	C2_971_TGGACTAAA	100	98.27586206896551
CHEUI-solo	C1_541_TGGACTGTG	100	92.1875
CHEUI-solo	C2_781_TAGTCGGGA	100	98.36065573770492
CHEUI-solo	C1_951_TTGGCGTGA	100	96.22641509433963
CHEUI-solo	C2_251_GTGTCTGGT	100	97.2972972972973
CHEUI-solo	C2_811_TGAGCGAGA	100	95.58823529411765
CHEUI-solo	C2_571_AGAGCTTTG	100	95.83333333333334
CHEUI-solo	C1_271_AAGTCATAT	100	92.1875
CHEUI-solo	C1_781_GTGGCATAT	100	95.23809523809523
CHEUI-solo	C1_861_AGAGCAGTT	100	95.45454545454545
CHEUI-solo	C2_501_GGAACGTTA	100	99.02912621359224
CHEUI-solo	C2_821_TAAGCTAGT	100	92.53731343283582
CHEUI-solo	C2_511_GGGACGAAG	100	100.0
CHEUI-solo	C1_1291_AGGTCTATA	100	82.14285714285714
CHEUI-solo	C2_331_GGGGCGGTG	100	96.18320610687023
CHEUI-solo	C1_481_TGGACGGGA	100	97.77777777777777
CHEUI-solo	C1_231_GAGGCGAGT	100	99.27007299270073
CHEUI-solo	C2_981_GTGACGTAG	100	93.33333333333333
CHEUI-solo	C2_791_TTGACATTA	100	100.0
CHEUI-solo	C2_701_TGTGCTGTA	100	93.82716049382715
CHEUI-solo	C2_61_GAAGCGGGA	100	95.74468085106383
CHEUI-solo	C2_291_TGAGCGTAT	100	100.0
CHEUI-solo	C2_191_TAGACTTGT	100	97.22222222222221
CHEUI-solo	C1_1101_AGTGCGTAT	100	88.88888888888889
CHEUI-solo	C1_821_ATTGCTAGG	100	93.65079365079364
CHEUI-solo	C2_731_TGAGCAAGA	100	96.61016949152543
CHEUI-solo	C2_111_TAGACAAAG	100	99.11504424778761
CHEUI-solo	C2_1241_GTTTCTGGT	100	86.48648648648648
CHEUI-solo	C1_731_GGATCATGG	100	96.15384615384616
CHEUI-solo	C1_1091_TGAGCATTT	100	100.0
CHEUI-solo	C2_351_AGAACATGG	100	97.24770642201835
CHEUI-solo	C1_981_GAAACGAGG	100	90.9090909090909
Xpore	C1_1137	0	30.031888376438832
Xpore	C1_895	0	37.04334192727277
Xpore	C1_615	0	29.79206580653151
Xpore	C1_694	0	13.938105784057761
Xpore	C1_937	0	8.69260857846816
Xpore	C1_1135	0	89.34417375468252
Xpore	C2_665	0	6.41016268292199
Xpore	C2_1245	0	14.760354335498349
Xpore	C2_505	0	67.68854653515652
Xpore	C2_1046	0	14.42549507033031
Xpore	C1_485	20	34.11868729161123
Xpore	C1_895	20	33.471897959170974
Xpore	C2_985	20	48.65990451897941
Xpore	C2_505	20	78.1148565510676
Xpore	C2_515	20	39.44242419872623
Xpore	C1_325	40	14.45884195544881
Xpore	C1_825	40	86.59580991732089
Xpore	C1_485	40	57.40031482481164
Xpore	C2_515	40	65.63778739807135
Xpore	C2_985	40	65.43681736522196
Xpore	C2_985	60	76.89698247825487
Xpore	C2_515	60	82.5922945337586
Xpore	C1_325	80	18.12087482781409
Xpore	C1_485	80	93.94871745686167
Xpore	C2_515	80	99.99917356737905
Xpore	C2_795	80	9.14830810873333
Xpore	C2_985	80	99.99833338888703
Xpore	C2_705	80	67.87772053155666
Xpore	C2_255	80	76.80112173375639
Xpore	C2_605	80	79.82524616047695
Xpore	C1_985	100	99.9985075072386
Xpore	C1_435	100	74.35242667725406
Xpore	C1_485	100	99.99909092561951
Xpore	C1_445	100	83.27131368218767
Xpore	C2_605	100	86.24437912245104
Xpore	C2_975	100	93.32161481114085
Xpore	C2_985	100	97.67391460087273
Xpore	C2_705	100	80.62495498308373
Xpore	C2_505	100	79.72693278369283
Xpore	C2_515	100	99.99918700508934
Xpore	C2_255	100	87.4157367723607
Nanocompore	C2_513	40	81.15942028985508
Nanocompore	C1_483	60	81.08108108108108
Nanocompore	C2_113	60	74.66666666666667
Nanocompore	C2_513	60	84.12698412698413
Nanocompore	C2_1123	60	88.37209302325581
Nanocompore	C2_513	80	79.71014492753623
Nanocompore	C2_503	100	71.64179104477611
Nanocompore	C2_513	100	79.41176470588235
nanoRMS_knn		20	61.76470588235294
nanoRMS_knn		20	61.81818181818181
nanoRMS_knn		20	57.14285714285714
nanoRMS_knn		20	63.46153846153846
nanoRMS_knn		20	70.0
nanoRMS_knn		20	18.181818181818183
nanoRMS_knn		20	62.96296296296296
nanoRMS_knn		20	64.51612903225806
nanoRMS_knn		20	51.724137931034484
nanoRMS_knn		20	57.14285714285714
nanoRMS_knn		20	70.2127659574468
nanoRMS_knn		20	55.26315789473685
nanoRMS_knn		20	45.94594594594595
nanoRMS_knn		20	51.61290322580645
nanoRMS_knn		20	65.95744680851064
nanoRMS_knn		20	71.7948717948718
nanoRMS_knn		20	71.01449275362319
nanoRMS_knn		20	67.74193548387096
nanoRMS_knn		20	73.46938775510205
nanoRMS_knn		20	60.526315789473685
nanoRMS_knn		20	69.56521739130434
nanoRMS_knn		20	67.44186046511628
nanoRMS_knn		20	57.14285714285714
nanoRMS_knn		20	26.923076923076923
nanoRMS_knn		20	74.07407407407408
nanoRMS_knn		20	62.5
nanoRMS_knn		20	53.57142857142857
nanoRMS_knn		20	55.172413793103445
nanoRMS_knn		20	50.76923076923077
nanoRMS_knn		20	36.36363636363637
nanoRMS_knn		20	41.86046511627907
nanoRMS_knn		20	53.84615384615385
nanoRMS_knn		20	80.0
nanoRMS_knn		20	33.33333333333333
nanoRMS_knn		20	69.56521739130434
nanoRMS_knn		20	43.47826086956522
nanoRMS_knn		20	80.0
nanoRMS_knn		20	67.56756756756756
nanoRMS_knn		20	83.87096774193549
nanoRMS_knn		20	35.294117647058826
nanoRMS_knn		20	81.81818181818183
nanoRMS_knn		20	80.0
nanoRMS_knn		20	57.14285714285714
nanoRMS_knn		20	44.44444444444444
nanoRMS_knn		20	80.0
nanoRMS_knn		20	32.0
nanoRMS_knn		20	70.0
nanoRMS_knn		20	56.00000000000001
nanoRMS_knn		20	57.14285714285714
nanoRMS_knn		20	56.75675675675676
nanoRMS_knn		20	83.78378378378379
nanoRMS_knn		20	51.61290322580645
nanoRMS_knn		20	77.41935483870968
nanoRMS_knn		20	48.888888888888886
nanoRMS_knn		20	34.04255319148936
nanoRMS_knn		20	57.89473684210527
nanoRMS_knn		20	36.92307692307693
nanoRMS_knn		20	47.82608695652174
nanoRMS_knn		20	90.2439024390244
nanoRMS_knn		20	74.4186046511628
nanoRMS_knn		20	58.97435897435898
nanoRMS_knn		20	26.666666666666668
nanoRMS_knn		20	52.63157894736842
nanoRMS_knn		20	60.0
nanoRMS_knn		20	63.41463414634146
nanoRMS_knn		20	68.42105263157895
nanoRMS_knn		20	63.63636363636363
nanoRMS_knn		20	50.0
nanoRMS_knn		20	73.52941176470588
nanoRMS_knn		20	52.94117647058824
nanoRMS_knn		20	65.71428571428571
nanoRMS_knn		20	58.92857142857143
nanoRMS_knn		20	68.29268292682927
nanoRMS_knn		20	60.86956521739131
nanoRMS_knn		20	33.33333333333333
nanoRMS_knn		20	68.29268292682927
nanoRMS_knn		20	82.92682926829268
nanoRMS_knn		20	83.92857142857143
nanoRMS_knn		20	100.0
nanoRMS_knn		20	64.0
nanoRMS_knn		20	47.368421052631575
nanoRMS_knn		40	26.31578947368421
nanoRMS_knn		40	57.14285714285714
nanoRMS_knn		40	80.76923076923077
nanoRMS_knn		40	70.73170731707317
nanoRMS_knn		40	61.53846153846154
nanoRMS_knn		40	30.76923076923077
nanoRMS_knn		40	70.4225352112676
nanoRMS_knn		40	70.17543859649122
nanoRMS_knn		40	65.3061224489796
nanoRMS_knn		40	92.85714285714286
nanoRMS_knn		40	58.2089552238806
nanoRMS_knn		40	73.84615384615385
nanoRMS_knn		40	57.692307692307686
nanoRMS_knn		40	58.490566037735846
nanoRMS_knn		40	53.06122448979592
nanoRMS_knn		40	43.75
nanoRMS_knn		40	68.18181818181817
nanoRMS_knn		40	64.0
nanoRMS_knn		40	72.97297297297297
nanoRMS_knn		40	71.42857142857143
nanoRMS_knn		40	95.0
nanoRMS_knn		40	92.5925925925926
nanoRMS_knn		40	72.09302325581395
nanoRMS_knn		40	76.92307692307693
nanoRMS_knn		40	56.09756097560976
nanoRMS_knn		40	58.82352941176471
nanoRMS_knn		40	85.71428571428571
nanoRMS_knn		40	90.0
nanoRMS_knn		40	75.0
nanoRMS_knn		40	59.45945945945946
nanoRMS_knn		40	51.85185185185185
nanoRMS_knn		40	43.859649122807014
nanoRMS_knn		40	75.0
nanoRMS_knn		40	41.66666666666667
nanoRMS_knn		40	72.41379310344827
nanoRMS_knn		40	69.76744186046511
nanoRMS_knn		40	45.45454545454545
nanoRMS_knn		40	73.68421052631578
nanoRMS_knn		40	90.9090909090909
nanoRMS_knn		40	31.57894736842105
nanoRMS_knn		40	74.07407407407408
nanoRMS_knn		40	71.05263157894737
nanoRMS_knn		40	34.48275862068966
nanoRMS_knn		40	89.74358974358975
nanoRMS_knn		40	64.70588235294117
nanoRMS_knn		40	63.76811594202898
nanoRMS_knn		40	62.16216216216216
nanoRMS_knn		40	73.68421052631578
nanoRMS_knn		40	83.87096774193549
nanoRMS_knn		40	60.86956521739131
nanoRMS_knn		40	38.46153846153847
nanoRMS_knn		40	61.224489795918366
nanoRMS_knn		40	35.8974358974359
nanoRMS_knn		40	69.84126984126983
nanoRMS_knn		40	47.05882352941176
nanoRMS_knn		40	75.75757575757575
nanoRMS_knn		40	71.7948717948718
nanoRMS_knn		40	53.65853658536586
nanoRMS_knn		40	43.75
nanoRMS_knn		40	62.5
nanoRMS_knn		40	61.111111111111114
nanoRMS_knn		40	31.25
nanoRMS_knn		40	78.0
nanoRMS_knn		40	58.139534883720934
nanoRMS_knn		40	84.0
nanoRMS_knn		40	39.130434782608695
nanoRMS_knn		40	58.333333333333336
nanoRMS_knn		40	52.0
nanoRMS_knn		40	80.55555555555556
nanoRMS_knn		40	60.0
nanoRMS_knn		40	87.5
nanoRMS_knn		40	79.41176470588235
nanoRMS_knn		40	37.83783783783784
nanoRMS_knn		40	65.85365853658537
nanoRMS_knn		40	60.0
nanoRMS_knn		40	54.54545454545454
nanoRMS_knn		40	55.172413793103445
nanoRMS_knn		40	47.5
nanoRMS_knn		40	54.385964912280706
nanoRMS_knn		40	38.23529411764706
nanoRMS_knn		40	64.51612903225806
nanoRMS_knn		60	80.7017543859649
nanoRMS_knn		60	25.0
nanoRMS_knn		60	96.55172413793103
nanoRMS_knn		60	80.0
nanoRMS_knn		60	53.333333333333336
nanoRMS_knn		60	75.60975609756098
nanoRMS_knn		60	62.06896551724138
nanoRMS_knn		60	73.91304347826086
nanoRMS_knn		60	100.0
nanoRMS_knn		60	73.33333333333333
nanoRMS_knn		60	81.08108108108108
nanoRMS_knn		60	64.0
nanoRMS_knn		60	75.0
nanoRMS_knn		60	83.72093023255815
nanoRMS_knn		60	47.61904761904761
nanoRMS_knn		60	82.35294117647058
nanoRMS_knn		60	61.53846153846154
nanoRMS_knn		60	65.38461538461539
nanoRMS_knn		60	73.17073170731707
nanoRMS_knn		60	78.46153846153847
nanoRMS_knn		60	30.555555555555557
nanoRMS_knn		60	45.45454545454545
nanoRMS_knn		60	48.93617021276596
nanoRMS_knn		60	54.83870967741935
nanoRMS_knn		60	100.0
nanoRMS_knn		60	60.0
nanoRMS_knn		60	62.06896551724138
nanoRMS_knn		60	66.66666666666666
nanoRMS_knn		60	66.66666666666666
nanoRMS_knn		60	92.0
nanoRMS_knn		60	86.66666666666667
nanoRMS_knn		60	68.62745098039215
nanoRMS_knn		60	58.536585365853654
nanoRMS_knn		60	68.18181818181817
nanoRMS_knn		60	80.7017543859649
nanoRMS_knn		60	49.01960784313725
nanoRMS_knn		60	80.28169014084507
nanoRMS_knn		60	63.76811594202898
nanoRMS_knn		60	68.29268292682927
nanoRMS_knn		60	100.0
nanoRMS_knn		60	86.66666666666667
nanoRMS_knn		60	69.38775510204081
nanoRMS_knn		60	71.42857142857143
nanoRMS_knn		60	75.0
nanoRMS_knn		60	79.59183673469387
nanoRMS_knn		60	41.17647058823529
nanoRMS_knn		60	92.6829268292683
nanoRMS_knn		60	94.44444444444444
nanoRMS_knn		60	81.08108108108108
nanoRMS_knn		60	66.0
nanoRMS_knn		60	38.095238095238095
nanoRMS_knn		60	58.139534883720934
nanoRMS_knn		60	71.21212121212122
nanoRMS_knn		60	90.0
nanoRMS_knn		60	80.48780487804879
nanoRMS_knn		60	42.42424242424242
nanoRMS_knn		60	70.9090909090909
nanoRMS_knn		60	96.42857142857143
nanoRMS_knn		60	82.22222222222221
nanoRMS_knn		60	89.1891891891892
nanoRMS_knn		60	78.78787878787878
nanoRMS_knn		60	44.827586206896555
nanoRMS_knn		60	73.23943661971832
nanoRMS_knn		60	67.1875
nanoRMS_knn		60	78.57142857142857
nanoRMS_knn		60	36.84210526315789
nanoRMS_knn		60	35.294117647058826
nanoRMS_knn		60	76.0
nanoRMS_knn		60	75.0
nanoRMS_knn		60	69.23076923076923
nanoRMS_knn		60	78.78787878787878
nanoRMS_knn		60	63.888888888888886
nanoRMS_knn		60	94.73684210526315
nanoRMS_knn		60	85.0
nanoRMS_knn		60	27.27272727272727
nanoRMS_knn		60	81.13207547169812
nanoRMS_knn		60	68.57142857142857
nanoRMS_knn		60	38.88888888888889
nanoRMS_knn		60	63.1578947368421
nanoRMS_knn		60	56.52173913043478
nanoRMS_knn		60	73.68421052631578
nanoRMS_knn		80	68.88888888888889
nanoRMS_knn		80	86.66666666666667
nanoRMS_knn		80	94.54545454545455
nanoRMS_knn		80	88.37209302325581
nanoRMS_knn		80	84.0909090909091
nanoRMS_knn		80	76.19047619047619
nanoRMS_knn		80	72.72727272727273
nanoRMS_knn		80	66.66666666666666
nanoRMS_knn		80	82.6086956521739
nanoRMS_knn		80	79.16666666666666
nanoRMS_knn		80	72.72727272727273
nanoRMS_knn		80	74.19354838709677
nanoRMS_knn		80	83.33333333333334
nanoRMS_knn		80	85.41666666666666
nanoRMS_knn		80	37.93103448275862
nanoRMS_knn		80	88.37209302325581
nanoRMS_knn		80	89.39393939393939
nanoRMS_knn		80	100.0
nanoRMS_knn		80	82.35294117647058
nanoRMS_knn		80	81.53846153846153
nanoRMS_knn		80	87.5
nanoRMS_knn		80	69.23076923076923
nanoRMS_knn		80	70.37037037037037
nanoRMS_knn		80	78.72340425531915
nanoRMS_knn		80	66.66666666666666
nanoRMS_knn		80	64.91228070175438
nanoRMS_knn		80	76.47058823529412
nanoRMS_knn		80	82.75862068965517
nanoRMS_knn		80	88.0
nanoRMS_knn		80	51.42857142857142
nanoRMS_knn		80	38.46153846153847
nanoRMS_knn		80	41.17647058823529
nanoRMS_knn		80	72.72727272727273
nanoRMS_knn		80	90.69767441860465
nanoRMS_knn		80	57.89473684210527
nanoRMS_knn		80	82.6086956521739
nanoRMS_knn		80	68.42105263157895
nanoRMS_knn		80	70.73170731707317
nanoRMS_knn		80	52.38095238095239
nanoRMS_knn		80	74.28571428571429
nanoRMS_knn		80	79.16666666666666
nanoRMS_knn		80	100.0
nanoRMS_knn		80	81.15942028985508
nanoRMS_knn		80	30.76923076923077
nanoRMS_knn		80	76.31578947368422
nanoRMS_knn		80	72.72727272727273
nanoRMS_knn		80	66.66666666666666
nanoRMS_knn		80	72.3404255319149
nanoRMS_knn		80	67.74193548387096
nanoRMS_knn		80	56.92307692307692
nanoRMS_knn		80	50.0
nanoRMS_knn		80	91.83673469387756
nanoRMS_knn		80	89.1891891891892
nanoRMS_knn		80	84.61538461538461
nanoRMS_knn		80	79.41176470588235
nanoRMS_knn		80	66.66666666666666
nanoRMS_knn		80	90.9090909090909
nanoRMS_knn		80	82.05128205128204
nanoRMS_knn		80	56.41025641025641
nanoRMS_knn		80	94.11764705882352
nanoRMS_knn		80	92.0
nanoRMS_knn		80	80.0
nanoRMS_knn		80	51.85185185185185
nanoRMS_knn		80	70.4225352112676
nanoRMS_knn		80	88.57142857142857
nanoRMS_knn		80	80.95238095238095
nanoRMS_knn		80	80.0
nanoRMS_knn		80	85.0
nanoRMS_knn		80	87.2340425531915
nanoRMS_knn		80	59.183673469387756
nanoRMS_knn		80	76.47058823529412
nanoRMS_knn		80	64.0
nanoRMS_knn		80	54.83870967741935
nanoRMS_knn		80	77.61194029850746
nanoRMS_knn		80	79.24528301886792
nanoRMS_knn		80	30.434782608695656
nanoRMS_knn		80	71.69811320754717
nanoRMS_knn		80	82.75862068965517
nanoRMS_knn		80	73.68421052631578
nanoRMS_knn		80	91.66666666666666
nanoRMS_knn		80	82.85714285714286
nanoRMS_knn		100	88.23529411764706
nanoRMS_knn		100	86.56716417910447
nanoRMS_knn		100	100.0
nanoRMS_knn		100	94.87179487179486
nanoRMS_knn		100	90.625
nanoRMS_knn		100	91.42857142857143
nanoRMS_knn		100	81.48148148148148
nanoRMS_knn		100	82.6923076923077
nanoRMS_knn		100	75.47169811320755
nanoRMS_knn		100	80.95238095238095
nanoRMS_knn		100	94.5945945945946
nanoRMS_knn		100	100.0
nanoRMS_knn		100	91.07142857142857
nanoRMS_knn		100	76.92307692307693
nanoRMS_knn		100	92.3076923076923
nanoRMS_knn		100	93.54838709677419
nanoRMS_knn		100	84.0909090909091
nanoRMS_knn		100	84.84848484848484
nanoRMS_knn		100	64.70588235294117
nanoRMS_knn		100	100.0
nanoRMS_knn		100	61.904761904761905
nanoRMS_knn		100	90.625
nanoRMS_knn		100	51.724137931034484
nanoRMS_knn		100	95.94594594594594
nanoRMS_knn		100	77.41935483870968
nanoRMS_knn		100	71.42857142857143
nanoRMS_knn		100	95.91836734693877
nanoRMS_knn		100	66.66666666666666
nanoRMS_knn		100	100.0
nanoRMS_knn		100	90.9090909090909
nanoRMS_knn		100	60.86956521739131
nanoRMS_knn		100	94.11764705882352
nanoRMS_knn		100	87.09677419354838
nanoRMS_knn		100	70.45454545454545
nanoRMS_knn		100	95.65217391304348
nanoRMS_knn		100	93.87755102040816
nanoRMS_knn		100	92.5925925925926
nanoRMS_knn		100	74.50980392156863
nanoRMS_knn		100	98.59154929577466
nanoRMS_knn		100	96.0
nanoRMS_knn		100	78.08219178082192
nanoRMS_knn		100	92.15686274509804
nanoRMS_knn		100	89.65517241379311
nanoRMS_knn		100	93.87755102040816
nanoRMS_knn		100	72.3404255319149
nanoRMS_knn		100	90.32258064516128
nanoRMS_knn		100	60.526315789473685
nanoRMS_knn		100	94.11764705882352
nanoRMS_knn		100	77.55102040816327
nanoRMS_knn		100	93.15068493150685
nanoRMS_knn		100	58.333333333333336
nanoRMS_knn		100	79.3103448275862
nanoRMS_knn		100	33.33333333333333
nanoRMS_knn		100	80.3921568627451
nanoRMS_knn		100	100.0
nanoRMS_knn		100	92.6829268292683
nanoRMS_knn		100	89.74358974358975
nanoRMS_knn		100	80.0
nanoRMS_knn		100	100.0
nanoRMS_knn		100	92.85714285714286
nanoRMS_knn		100	96.55172413793103
nanoRMS_knn		100	75.86206896551724
nanoRMS_knn		100	76.19047619047619
nanoRMS_knn		100	76.92307692307693
nanoRMS_knn		100	76.0
nanoRMS_knn		100	44.44444444444444
nanoRMS_knn		100	100.0
nanoRMS_knn		100	75.55555555555556
nanoRMS_knn		100	89.74358974358975
nanoRMS_knn		100	87.87878787878788
nanoRMS_knn		100	90.0
nanoRMS_knn		100	100.0
nanoRMS_knn		100	69.6969696969697
nanoRMS_knn		100	100.0
nanoRMS_knn		100	64.28571428571429
nanoRMS_knn		100	44.0
nanoRMS_knn		100	91.66666666666666
nanoRMS_knn		100	85.71428571428571
nanoRMS_knn		100	86.56716417910447
nanoRMS_knn		100	86.48648648648648
nanoRMS_knn		100	72.72727272727273
nanoRMS_kmeans		20	50.76923076923077
nanoRMS_kmeans		20	32.25806451612903
nanoRMS_kmeans		20	32.55813953488372
nanoRMS_kmeans		20	35.78947368421053
nanoRMS_kmeans		20	55.84415584415584
nanoRMS_kmeans		20	36.0
nanoRMS_kmeans		20	42.42424242424242
nanoRMS_kmeans		20	82.35294117647058
nanoRMS_kmeans		20	64.38356164383562
nanoRMS_kmeans		20	44.44444444444444
nanoRMS_kmeans		20	48.64864864864865
nanoRMS_kmeans		20	51.81818181818182
nanoRMS_kmeans		20	58.03571428571429
nanoRMS_kmeans		20	46.15384615384615
nanoRMS_kmeans		20	40.0
nanoRMS_kmeans		20	55.35714285714286
nanoRMS_kmeans		20	73.07692307692307
nanoRMS_kmeans		20	55.26315789473685
nanoRMS_kmeans		20	49.6124031007752
nanoRMS_kmeans		20	49.275362318840585
nanoRMS_kmeans		20	31.818181818181817
nanoRMS_kmeans		20	34.48275862068966
nanoRMS_kmeans		20	81.9672131147541
nanoRMS_kmeans		20	36.61971830985916
nanoRMS_kmeans		20	43.83561643835616
nanoRMS_kmeans		20	40.98360655737705
nanoRMS_kmeans		20	45.66929133858268
nanoRMS_kmeans		20	93.10344827586206
nanoRMS_kmeans		20	47.368421052631575
nanoRMS_kmeans		20	57.35294117647059
nanoRMS_kmeans		20	23.809523809523807
nanoRMS_kmeans		20	63.74999999999999
nanoRMS_kmeans		20	52.87356321839081
nanoRMS_kmeans		20	60.46511627906976
nanoRMS_kmeans		20	80.89887640449437
nanoRMS_kmeans		20	23.456790123456788
nanoRMS_kmeans		20	48.07692307692308
nanoRMS_kmeans		20	52.51798561151079
nanoRMS_kmeans		20	42.857142857142854
nanoRMS_kmeans		20	48.888888888888886
nanoRMS_kmeans		20	47.82608695652174
nanoRMS_kmeans		20	61.81818181818181
nanoRMS_kmeans		20	67.3913043478261
nanoRMS_kmeans		20	48.03921568627451
nanoRMS_kmeans		20	58.03571428571429
nanoRMS_kmeans		20	42.5531914893617
nanoRMS_kmeans		20	40.78947368421053
nanoRMS_kmeans		20	28.57142857142857
nanoRMS_kmeans		20	56.33802816901409
nanoRMS_kmeans		20	26.08695652173913
nanoRMS_kmeans		20	33.92857142857143
nanoRMS_kmeans		20	65.07936507936508
nanoRMS_kmeans		20	34.883720930232556
nanoRMS_kmeans		20	52.0
nanoRMS_kmeans		20	41.9753086419753
nanoRMS_kmeans		20	56.09756097560976
nanoRMS_kmeans		20	59.25925925925925
nanoRMS_kmeans		20	70.96774193548387
nanoRMS_kmeans		20	47.5609756097561
nanoRMS_kmeans		20	77.6923076923077
nanoRMS_kmeans		20	69.84126984126983
nanoRMS_kmeans		20	60.273972602739725
nanoRMS_kmeans		20	41.05263157894737
nanoRMS_kmeans		20	65.71428571428571
nanoRMS_kmeans		20	45.07042253521127
nanoRMS_kmeans		20	46.808510638297875
nanoRMS_kmeans		20	38.23529411764706
nanoRMS_kmeans		20	61.64383561643836
nanoRMS_kmeans		20	40.67796610169492
nanoRMS_kmeans		20	49.09090909090909
nanoRMS_kmeans		20	57.831325301204814
nanoRMS_kmeans		20	55.26315789473685
nanoRMS_kmeans		20	71.42857142857143
nanoRMS_kmeans		20	56.36363636363636
nanoRMS_kmeans		20	39.705882352941174
nanoRMS_kmeans		20	52.32558139534884
nanoRMS_kmeans		20	63.793103448275865
nanoRMS_kmeans		20	47.22222222222222
nanoRMS_kmeans		20	50.0
nanoRMS_kmeans		20	48.97959183673469
nanoRMS_kmeans		20	48.0
nanoRMS_kmeans		40	56.15384615384615
nanoRMS_kmeans		40	54.385964912280706
nanoRMS_kmeans		40	57.49999999999999
nanoRMS_kmeans		40	42.857142857142854
nanoRMS_kmeans		40	53.57142857142857
nanoRMS_kmeans		40	46.017699115044245
nanoRMS_kmeans		40	72.1311475409836
nanoRMS_kmeans		40	56.86274509803921
nanoRMS_kmeans		40	56.57894736842105
nanoRMS_kmeans		40	72.97297297297297
nanoRMS_kmeans		40	56.25
nanoRMS_kmeans		40	36.11111111111111
nanoRMS_kmeans		40	37.5
nanoRMS_kmeans		40	46.42857142857143
nanoRMS_kmeans		40	43.75
nanoRMS_kmeans		40	63.888888888888886
nanoRMS_kmeans		40	60.0
nanoRMS_kmeans		40	66.66666666666666
nanoRMS_kmeans		40	55.55555555555556
nanoRMS_kmeans		40	48.148148148148145
nanoRMS_kmeans		40	38.55421686746988
nanoRMS_kmeans		40	40.229885057471265
nanoRMS_kmeans		40	68.75
nanoRMS_kmeans		40	52.20588235294118
nanoRMS_kmeans		40	58.490566037735846
nanoRMS_kmeans		40	58.06451612903226
nanoRMS_kmeans		40	46.34146341463415
nanoRMS_kmeans		40	66.0
nanoRMS_kmeans		40	37.9746835443038
nanoRMS_kmeans		40	47.43589743589743
nanoRMS_kmeans		40	38.297872340425535
nanoRMS_kmeans		40	62.68656716417911
nanoRMS_kmeans		40	60.416666666666664
nanoRMS_kmeans		40	56.00000000000001
nanoRMS_kmeans		40	57.407407407407405
nanoRMS_kmeans		40	44.11764705882353
nanoRMS_kmeans		40	78.37837837837837
nanoRMS_kmeans		40	55.00000000000001
nanoRMS_kmeans		40	32.11678832116788
nanoRMS_kmeans		40	75.55555555555556
nanoRMS_kmeans		40	63.46153846153846
nanoRMS_kmeans		40	51.89873417721519
nanoRMS_kmeans		40	55.90551181102362
nanoRMS_kmeans		40	31.818181818181817
nanoRMS_kmeans		40	49.23076923076923
nanoRMS_kmeans		40	56.60377358490566
nanoRMS_kmeans		40	61.855670103092784
nanoRMS_kmeans		40	47.94520547945205
nanoRMS_kmeans		40	58.0246913580247
nanoRMS_kmeans		40	36.666666666666664
nanoRMS_kmeans		40	42.64705882352941
nanoRMS_kmeans		40	60.0
nanoRMS_kmeans		40	45.45454545454545
nanoRMS_kmeans		40	38.63636363636363
nanoRMS_kmeans		40	59.183673469387756
nanoRMS_kmeans		40	31.313131313131315
nanoRMS_kmeans		40	37.68115942028986
nanoRMS_kmeans		40	50.66666666666667
nanoRMS_kmeans		40	48.19277108433735
nanoRMS_kmeans		40	54.23728813559322
nanoRMS_kmeans		40	47.05882352941176
nanoRMS_kmeans		40	65.27777777777779
nanoRMS_kmeans		40	62.7906976744186
nanoRMS_kmeans		40	72.97297297297297
nanoRMS_kmeans		40	48.0
nanoRMS_kmeans		40	69.23076923076923
nanoRMS_kmeans		40	72.41379310344827
nanoRMS_kmeans		40	48.888888888888886
nanoRMS_kmeans		40	56.896551724137936
nanoRMS_kmeans		40	52.21238938053098
nanoRMS_kmeans		40	52.94117647058824
nanoRMS_kmeans		40	45.45454545454545
nanoRMS_kmeans		40	18.75
nanoRMS_kmeans		40	47.72727272727273
nanoRMS_kmeans		40	52.63157894736842
nanoRMS_kmeans		40	56.48854961832062
nanoRMS_kmeans		40	55.10204081632652
nanoRMS_kmeans		40	55.26315789473685
nanoRMS_kmeans		40	44.230769230769226
nanoRMS_kmeans		40	50.66666666666667
nanoRMS_kmeans		40	56.25
nanoRMS_kmeans		60	62.5
nanoRMS_kmeans		60	37.254901960784316
nanoRMS_kmeans		60	64.53900709219859
nanoRMS_kmeans		60	68.68686868686868
nanoRMS_kmeans		60	31.868131868131865
nanoRMS_kmeans		60	27.27272727272727
nanoRMS_kmeans		60	40.0
nanoRMS_kmeans		60	76.71232876712328
nanoRMS_kmeans		60	39.436619718309856
nanoRMS_kmeans		60	44.57831325301205
nanoRMS_kmeans		60	48.93617021276596
nanoRMS_kmeans		60	61.53846153846154
nanoRMS_kmeans		60	52.38095238095239
nanoRMS_kmeans		60	32.35294117647059
nanoRMS_kmeans		60	62.0
nanoRMS_kmeans		60	67.44186046511628
nanoRMS_kmeans		60	56.375838926174495
nanoRMS_kmeans		60	63.63636363636363
nanoRMS_kmeans		60	55.769230769230774
nanoRMS_kmeans		60	56.52173913043478
nanoRMS_kmeans		60	44.57831325301205
nanoRMS_kmeans		60	38.46153846153847
nanoRMS_kmeans		60	53.125
nanoRMS_kmeans		60	42.142857142857146
nanoRMS_kmeans		60	65.0
nanoRMS_kmeans		60	54.90196078431373
nanoRMS_kmeans		60	57.95454545454546
nanoRMS_kmeans		60	53.43511450381679
nanoRMS_kmeans		60	44.696969696969695
nanoRMS_kmeans		60	56.060606060606055
nanoRMS_kmeans		60	52.51798561151079
nanoRMS_kmeans		60	31.944444444444443
nanoRMS_kmeans		60	50.0
nanoRMS_kmeans		60	36.36363636363637
nanoRMS_kmeans		60	38.46153846153847
nanoRMS_kmeans		60	36.11111111111111
nanoRMS_kmeans		60	39.53488372093023
nanoRMS_kmeans		60	46.666666666666664
nanoRMS_kmeans		60	45.76271186440678
nanoRMS_kmeans		60	53.98230088495575
nanoRMS_kmeans		60	50.602409638554214
nanoRMS_kmeans		60	52.77777777777778
nanoRMS_kmeans		60	73.19587628865979
nanoRMS_kmeans		60	62.5
nanoRMS_kmeans		60	63.888888888888886
nanoRMS_kmeans		60	50.43478260869565
nanoRMS_kmeans		60	47.82608695652174
nanoRMS_kmeans		60	59.09090909090909
nanoRMS_kmeans		60	56.86274509803921
nanoRMS_kmeans		60	38.82352941176471
nanoRMS_kmeans		60	40.243902439024396
nanoRMS_kmeans		60	58.82352941176471
nanoRMS_kmeans		60	33.33333333333333
nanoRMS_kmeans		60	57.831325301204814
nanoRMS_kmeans		60	68.05555555555556
nanoRMS_kmeans		60	86.95652173913044
nanoRMS_kmeans		60	29.508196721311474
nanoRMS_kmeans		60	64.77272727272727
nanoRMS_kmeans		60	29.411764705882355
nanoRMS_kmeans		60	32.25806451612903
nanoRMS_kmeans		60	20.689655172413794
nanoRMS_kmeans		60	45.73643410852713
nanoRMS_kmeans		60	43.13725490196079
nanoRMS_kmeans		60	75.0
nanoRMS_kmeans		60	35.714285714285715
nanoRMS_kmeans		60	48.75
nanoRMS_kmeans		60	17.94871794871795
nanoRMS_kmeans		60	57.14285714285714
nanoRMS_kmeans		60	54.23728813559322
nanoRMS_kmeans		60	53.93258426966292
nanoRMS_kmeans		60	47.368421052631575
nanoRMS_kmeans		60	47.94520547945205
nanoRMS_kmeans		60	66.66666666666666
nanoRMS_kmeans		60	52.85714285714286
nanoRMS_kmeans		60	39.39393939393939
nanoRMS_kmeans		60	36.44859813084112
nanoRMS_kmeans		60	35.82089552238806
nanoRMS_kmeans		60	59.25925925925925
nanoRMS_kmeans		60	41.9753086419753
nanoRMS_kmeans		60	53.333333333333336
nanoRMS_kmeans		60	63.46153846153846
nanoRMS_kmeans		80	27.027027027027028
nanoRMS_kmeans		80	75.0
nanoRMS_kmeans		80	70.37037037037037
nanoRMS_kmeans		80	45.26315789473684
nanoRMS_kmeans		80	67.62589928057554
nanoRMS_kmeans		80	43.43434343434344
nanoRMS_kmeans		80	74.07407407407408
nanoRMS_kmeans		80	88.76404494382022
nanoRMS_kmeans		80	25.0
nanoRMS_kmeans		80	54.0
nanoRMS_kmeans		80	0.0
nanoRMS_kmeans		80	79.7979797979798
nanoRMS_kmeans		80	34.285714285714285
nanoRMS_kmeans		80	29.03225806451613
nanoRMS_kmeans		80	50.69444444444444
nanoRMS_kmeans		80	32.95454545454545
nanoRMS_kmeans		80	46.15384615384615
nanoRMS_kmeans		80	45.714285714285715
nanoRMS_kmeans		80	27.027027027027028
nanoRMS_kmeans		80	71.11111111111111
nanoRMS_kmeans		80	27.941176470588236
nanoRMS_kmeans		80	28.78787878787879
nanoRMS_kmeans		80	0.0
nanoRMS_kmeans		80	21.052631578947366
nanoRMS_kmeans		80	16.923076923076923
nanoRMS_kmeans		80	63.74999999999999
nanoRMS_kmeans		80	46.3768115942029
nanoRMS_kmeans		80	66.33663366336634
nanoRMS_kmeans		80	76.92307692307693
nanoRMS_kmeans		80	20.967741935483872
nanoRMS_kmeans		80	19.54022988505747
nanoRMS_kmeans		80	78.57142857142857
nanoRMS_kmeans		80	61.627906976744185
nanoRMS_kmeans		80	46.15384615384615
nanoRMS_kmeans		80	47.674418604651166
nanoRMS_kmeans		80	21.53846153846154
nanoRMS_kmeans		80	53.333333333333336
nanoRMS_kmeans		80	79.76190476190477
nanoRMS_kmeans		80	57.692307692307686
nanoRMS_kmeans		80	81.41592920353983
nanoRMS_kmeans		80	71.7948717948718
nanoRMS_kmeans		80	70.47619047619048
nanoRMS_kmeans		80	72.22222222222221
nanoRMS_kmeans		80	54.54545454545454
nanoRMS_kmeans		80	45.04504504504504
nanoRMS_kmeans		80	23.52941176470588
nanoRMS_kmeans		80	66.0377358490566
nanoRMS_kmeans		80	43.07692307692308
nanoRMS_kmeans		80	48.93617021276596
nanoRMS_kmeans		80	34.40860215053764
nanoRMS_kmeans		80	52.083333333333336
nanoRMS_kmeans		80	70.83333333333334
nanoRMS_kmeans		80	41.48936170212766
nanoRMS_kmeans		80	33.33333333333333
nanoRMS_kmeans		80	19.791666666666664
nanoRMS_kmeans		80	31.57894736842105
nanoRMS_kmeans		80	43.18181818181818
nanoRMS_kmeans		80	62.31884057971014
nanoRMS_kmeans		80	29.629629629629626
nanoRMS_kmeans		80	35.95505617977528
nanoRMS_kmeans		80	47.82608695652174
nanoRMS_kmeans		80	74.28571428571429
nanoRMS_kmeans		80	29.268292682926827
nanoRMS_kmeans		80	47.69230769230769
nanoRMS_kmeans		80	48.10126582278481
nanoRMS_kmeans		80	71.7741935483871
nanoRMS_kmeans		80	45.87155963302752
nanoRMS_kmeans		80	69.23076923076923
nanoRMS_kmeans		80	30.0
nanoRMS_kmeans		80	68.62745098039215
nanoRMS_kmeans		80	41.66666666666667
nanoRMS_kmeans		80	54.87804878048781
nanoRMS_kmeans		80	72.36842105263158
nanoRMS_kmeans		80	32.846715328467155
nanoRMS_kmeans		80	37.28813559322034
nanoRMS_kmeans		80	62.06896551724138
nanoRMS_kmeans		80	25.806451612903224
nanoRMS_kmeans		80	60.0
nanoRMS_kmeans		80	22.950819672131146
nanoRMS_kmeans		80	80.20833333333334
nanoRMS_kmeans		80	26.47058823529412
nanoRMS_kmeans		100	19.51219512195122
nanoRMS_kmeans		100	13.846153846153847
nanoRMS_kmeans		100	46.75324675324675
nanoRMS_kmeans		100	91.17647058823529
nanoRMS_kmeans		100	57.77777777777777
nanoRMS_kmeans		100	31.818181818181817
nanoRMS_kmeans		100	84.90566037735849
nanoRMS_kmeans		100	89.36170212765957
nanoRMS_kmeans		100	41.964285714285715
nanoRMS_kmeans		100	48.68421052631579
nanoRMS_kmeans		100	89.8876404494382
nanoRMS_kmeans		100	18.29268292682927
nanoRMS_kmeans		100	20.0
nanoRMS_kmeans		100	67.91044776119402
nanoRMS_kmeans		100	100.0
nanoRMS_kmeans		100	32.758620689655174
nanoRMS_kmeans		100	84.81012658227847
nanoRMS_kmeans		100	22.033898305084744
nanoRMS_kmeans		100	6.153846153846154
nanoRMS_kmeans		100	87.87878787878788
nanoRMS_kmeans		100	64.28571428571429
nanoRMS_kmeans		100	35.11450381679389
nanoRMS_kmeans		100	64.28571428571429
nanoRMS_kmeans		100	94.94949494949495
nanoRMS_kmeans		100	5.05050505050505
nanoRMS_kmeans		100	90.74074074074075
nanoRMS_kmeans		100	80.76923076923077
nanoRMS_kmeans		100	61.111111111111114
nanoRMS_kmeans		100	17.1875
nanoRMS_kmeans		100	17.741935483870968
nanoRMS_kmeans		100	13.28125
nanoRMS_kmeans		100	97.82608695652173
nanoRMS_kmeans		100	18.666666666666668
nanoRMS_kmeans		100	68.42105263157895
nanoRMS_kmeans		100	7.971014492753622
nanoRMS_kmeans		100	58.620689655172406
nanoRMS_kmeans		100	5.633802816901409
nanoRMS_kmeans		100	9.75609756097561
nanoRMS_kmeans		100	79.3103448275862
nanoRMS_kmeans		100	21.551724137931032
nanoRMS_kmeans		100	56.25
nanoRMS_kmeans		100	4.0
nanoRMS_kmeans		100	16.129032258064516
nanoRMS_kmeans		100	14.925373134328357
nanoRMS_kmeans		100	10.0
nanoRMS_kmeans		100	4.761904761904762
nanoRMS_kmeans		100	55.68181818181818
nanoRMS_kmeans		100	17.5
nanoRMS_kmeans		100	1.5151515151515151
nanoRMS_kmeans		100	27.906976744186046
nanoRMS_kmeans		100	81.81818181818183
nanoRMS_kmeans		100	57.42574257425742
nanoRMS_kmeans		100	13.432835820895523
nanoRMS_kmeans		100	62.745098039215684
nanoRMS_kmeans		100	87.09677419354838
nanoRMS_kmeans		100	64.0
nanoRMS_kmeans		100	28.57142857142857
nanoRMS_kmeans		100	97.82608695652173
nanoRMS_kmeans		100	77.14285714285715
nanoRMS_kmeans		100	21.428571428571427
nanoRMS_kmeans		100	21.27659574468085
nanoRMS_kmeans		100	32.467532467532465
nanoRMS_kmeans		100	92.0
nanoRMS_kmeans		100	9.25925925925926
nanoRMS_kmeans		100	37.2093023255814
nanoRMS_kmeans		100	66.66666666666666
nanoRMS_kmeans		100	10.227272727272728
nanoRMS_kmeans		100	33.33333333333333
nanoRMS_kmeans		100	51.162790697674424
nanoRMS_kmeans		100	30.82191780821918
nanoRMS_kmeans		100	62.5
nanoRMS_kmeans		100	15.789473684210526
nanoRMS_kmeans		100	76.71232876712328
nanoRMS_kmeans		100	64.40677966101694
nanoRMS_kmeans		100	45.94594594594595
nanoRMS_kmeans		100	14.772727272727273
nanoRMS_kmeans		100	93.02325581395348
nanoRMS_kmeans		100	23.52941176470588
nanoRMS_kmeans		100	9.090909090909092
nanoRMS_kmeans		100	23.809523809523807
nanoRMS_kmeans		100	60.19417475728155
Tombo	C2_336	20	88.0
Tombo	C2_346	20	83.0
Tombo	C2_356	20	82.0
Tombo	C1_566	20	81.0
Tombo	C2_1246	20	67.0
Tombo	C1_866	20	60.0
Tombo	C1_736	20	59.0
Tombo	C1_626	20	56.99999999999999
Tombo	C1_216	20	56.99999999999999
Tombo	C1_976	20	56.99999999999999
Tombo	C2_556	20	56.00000000000001
Tombo	C2_66	20	54.0
Tombo	C1_326	20	52.0
Tombo	C2_376	20	51.0
Tombo	C2_736	20	49.0
Tombo	C2_766	20	48.0
Tombo	C2_576	20	46.0
Tombo	C1_1096	20	40.0
Tombo	C2_706	20	39.0
Tombo	C1_436	20	38.0
Tombo	C2_786	20	38.0
Tombo	C2_1176	20	37.0
Tombo	C2_116	20	37.0
Tombo	C2_816	20	36.0
Tombo	C1_716	20	35.0
Tombo	C1_136	20	33.0
Tombo	C1_446	20	32.0
Tombo	C2_196	20	32.0
Tombo	C2_506	20	31.0
Tombo	C1_966	20	30.0
Tombo	C2_296	20	30.0
Tombo	C2_396	20	28.999999999999996
Tombo	C1_1176	20	28.999999999999996
Tombo	C1_1206	20	28.000000000000004
Tombo	C2_416	20	27.0
Tombo	C2_606	20	26.0
Tombo	C1_956	20	26.0
Tombo	C1_1286	20	24.0
Tombo	C1_1086	20	24.0
Tombo	C1_1348	20	21.0
Tombo	C1_236	20	20.0
Tombo	C1_276	20	19.0
Tombo	C1_1106	20	19.0
Tombo	C2_516	20	19.0
Tombo	C1_786	20	18.0
Tombo	C1_1236	20	18.0
Tombo	C1_1296	20	18.0
Tombo	C1_876	20	17.0
Tombo	C1_986	20	15.0
Tombo	C1_926	20	15.0
Tombo	C2_716	20	14.000000000000002
Tombo	C2_1116	20	14.000000000000002
Tombo	C2_626	20	12.0
Tombo	C2_976	20	11.0
Tombo	C2_1026	20	11.0
Tombo	C2_1296	20	11.0
Tombo	C2_796	20	11.0
Tombo	C2_266	20	11.0
Tombo	C2_1126	20	10.0
Tombo	C2_386	20	10.0
Tombo	C1_1066	20	10.0
Tombo	C1_486	20	9.6
Tombo	C1_96	20	8.6
Tombo	C1_256	20	8.5
Tombo	C1_826	20	8.3
Tombo	C2_986	20	8.0
Tombo	C1_466	20	6.7
Tombo	C2_1006	20	6.4
Tombo	C2_316	20	6.4
Tombo	C1_546	20	6.3
Tombo	C2_256	20	6.2
Tombo	C1_576	20	5.4
Tombo	C1_456	20	5.0
Tombo	C1_896	20	4.7
Tombo	C2_1166	20	4.0
Tombo	C1_306	20	1.7000000000000002
Tombo	C2_76	20	0.0
Tombo	C2_776	20	0.0
Tombo	C2_826	20	0.0
Tombo	C2_1256	20	0.0
Tombo	C2_1286	20	0.0
Tombo	C1_1306	20	0.0
Tombo	C2_336	60	88.0
Tombo	C2_356	60	88.0
Tombo	C2_766	60	83.0
Tombo	C2_736	60	78.0
Tombo	C1_566	60	76.0
Tombo	C2_1246	60	75.0
Tombo	C2_346	60	75.0
Tombo	C1_866	60	73.0
Tombo	C1_626	60	69.0
Tombo	C2_556	60	66.0
Tombo	C1_736	60	66.0
Tombo	C1_446	60	63.0
Tombo	C1_976	60	62.0
Tombo	C2_66	60	62.0
Tombo	C1_436	60	62.0
Tombo	C1_136	60	60.0
Tombo	C2_786	60	60.0
Tombo	C2_506	60	59.0
Tombo	C2_116	60	57.99999999999999
Tombo	C1_216	60	56.99999999999999
Tombo	C1_1096	60	56.00000000000001
Tombo	C1_326	60	53.0
Tombo	C2_196	60	52.0
Tombo	C2_376	60	52.0
Tombo	C2_706	60	52.0
Tombo	C2_606	60	51.0
Tombo	C1_236	60	51.0
Tombo	C2_516	60	49.0
Tombo	C2_576	60	48.0
Tombo	C2_816	60	46.0
Tombo	C1_966	60	46.0
Tombo	C1_956	60	44.0
Tombo	C2_296	60	44.0
Tombo	C1_1286	60	43.0
Tombo	C1_716	60	42.0
Tombo	C1_1106	60	41.0
Tombo	C1_1236	60	41.0
Tombo	C1_1086	60	41.0
Tombo	C1_456	60	40.0
Tombo	C1_1296	60	39.0
Tombo	C2_1176	60	38.0
Tombo	C1_486	60	33.0
Tombo	C2_1126	60	32.0
Tombo	C2_416	60	30.0
Tombo	C2_976	60	30.0
Tombo	C2_396	60	30.0
Tombo	C1_276	60	28.999999999999996
Tombo	C1_986	60	28.999999999999996
Tombo	C1_876	60	28.000000000000004
Tombo	C1_1176	60	28.000000000000004
Tombo	C2_796	60	26.0
Tombo	C1_1066	60	25.0
Tombo	C1_1348	60	25.0
Tombo	C2_316	60	23.0
Tombo	C1_826	60	23.0
Tombo	C1_546	60	23.0
Tombo	C1_1206	60	19.0
Tombo	C2_266	60	19.0
Tombo	C2_986	60	18.0
Tombo	C1_576	60	17.0
Tombo	C2_1116	60	16.0
Tombo	C2_1296	60	15.0
Tombo	C2_1166	60	14.000000000000002
Tombo	C2_256	60	14.000000000000002
Tombo	C2_1026	60	14.000000000000002
Tombo	C1_786	60	13.0
Tombo	C1_926	60	12.0
Tombo	C2_1006	60	11.0
Tombo	C2_716	60	10.0
Tombo	C1_256	60	8.1
Tombo	C1_466	60	8.1
Tombo	C1_896	60	8.1
Tombo	C2_626	60	7.9
Tombo	C2_386	60	6.2
Tombo	C2_1286	60	6.2
Tombo	C1_96	60	5.1
Tombo	C2_776	60	3.6999999999999997
Tombo	C2_76	60	0.0
Tombo	C1_306	60	0.0
Tombo	C2_826	60	0.0
Tombo	C2_1256	60	0.0
Tombo	C1_1306	60	0.0
Tombo	C2_356	80	92.0
Tombo	C2_336	80	91.0
Tombo	C2_766	80	89.0
Tombo	C2_1246	80	82.0
Tombo	C1_866	80	81.0
Tombo	C1_566	80	78.0
Tombo	C1_446	80	77.0
Tombo	C2_556	80	77.0
Tombo	C2_786	80	76.0
Tombo	C2_736	80	76.0
Tombo	C2_506	80	74.0
Tombo	C2_66	80	72.0
Tombo	C1_626	80	72.0
Tombo	C2_116	80	71.0
Tombo	C2_516	80	71.0
Tombo	C2_196	80	70.0
Tombo	C1_436	80	70.0
Tombo	C1_136	80	68.0
Tombo	C1_736	80	68.0
Tombo	C2_346	80	68.0
Tombo	C1_236	80	67.0
Tombo	C1_1096	80	62.0
Tombo	C1_456	80	60.0
Tombo	C2_606	80	59.0
Tombo	C1_966	80	57.99999999999999
Tombo	C1_326	80	56.99999999999999
Tombo	C2_296	80	56.00000000000001
Tombo	C1_826	80	55.00000000000001
Tombo	C1_1286	80	55.00000000000001
Tombo	C1_1296	80	54.0
Tombo	C2_706	80	53.0
Tombo	C1_1236	80	52.0
Tombo	C1_486	80	52.0
Tombo	C2_816	80	51.0
Tombo	C1_216	80	50.0
Tombo	C2_1126	80	50.0
Tombo	C1_1086	80	50.0
Tombo	C2_376	80	49.0
Tombo	C1_1106	80	47.0
Tombo	C1_986	80	46.0
Tombo	C2_1296	80	44.0
Tombo	C2_1176	80	44.0
Tombo	C2_576	80	43.0
Tombo	C1_976	80	40.0
Tombo	C2_316	80	39.0
Tombo	C2_976	80	38.0
Tombo	C1_276	80	38.0
Tombo	C1_956	80	38.0
Tombo	C1_716	80	37.0
Tombo	C1_876	80	36.0
Tombo	C2_396	80	35.0
Tombo	C1_1066	80	33.0
Tombo	C2_416	80	31.0
Tombo	C2_796	80	31.0
Tombo	C1_1176	80	28.999999999999996
Tombo	C2_986	80	28.000000000000004
Tombo	C2_1166	80	28.000000000000004
Tombo	C1_546	80	26.0
Tombo	C2_1256	80	25.0
Tombo	C1_1348	80	25.0
Tombo	C2_266	80	24.0
Tombo	C1_576	80	21.0
Tombo	C1_786	80	21.0
Tombo	C1_926	80	21.0
Tombo	C2_1026	80	20.0
Tombo	C2_1006	80	18.0
Tombo	C2_256	80	18.0
Tombo	C1_1206	80	14.000000000000002
Tombo	C2_716	80	10.0
Tombo	C2_1116	80	10.0
Tombo	C1_256	80	9.1
Tombo	C1_96	80	7.9
Tombo	C1_896	80	7.9
Tombo	C2_1286	80	6.7
Tombo	C2_626	80	5.8999999999999995
Tombo	C2_776	80	4.2
Tombo	C1_466	80	2.8000000000000003
Tombo	C1_306	80	1.7000000000000002
Tombo	C2_76	80	0.0
Tombo	C2_386	80	0.0
Tombo	C2_826	80	0.0
Tombo	C1_1306	80	0.0
Tombo	C2_336	40	88.0
Tombo	C2_356	40	84.0
Tombo	C1_566	40	82.0
Tombo	C2_346	40	79.0
Tombo	C2_1246	40	75.0
Tombo	C1_976	40	71.0
Tombo	C2_766	40	70.0
Tombo	C1_736	40	69.0
Tombo	C2_736	40	69.0
Tombo	C1_866	40	67.0
Tombo	C1_626	40	66.0
Tombo	C2_556	40	65.0
Tombo	C2_66	40	61.0
Tombo	C1_216	40	56.99999999999999
Tombo	C1_1096	40	56.99999999999999
Tombo	C1_326	40	54.0
Tombo	C2_376	40	50.0
Tombo	C2_506	40	49.0
Tombo	C2_786	40	49.0
Tombo	C2_116	40	48.0
Tombo	C1_446	40	48.0
Tombo	C1_436	40	47.0
Tombo	C2_706	40	47.0
Tombo	C1_136	40	46.0
Tombo	C2_576	40	45.0
Tombo	C2_1176	40	44.0
Tombo	C2_816	40	43.0
Tombo	C2_196	40	42.0
Tombo	C1_1286	40	41.0
Tombo	C1_716	40	40.0
Tombo	C2_606	40	40.0
Tombo	C1_1086	40	38.0
Tombo	C1_966	40	38.0
Tombo	C1_236	40	37.0
Tombo	C2_516	40	36.0
Tombo	C1_956	40	35.0
Tombo	C2_296	40	34.0
Tombo	C2_416	40	28.000000000000004
Tombo	C1_1236	40	28.000000000000004
Tombo	C1_276	40	27.0
Tombo	C1_1348	40	27.0
Tombo	C1_1176	40	27.0
Tombo	C1_986	40	27.0
Tombo	C1_456	40	26.0
Tombo	C2_396	40	24.0
Tombo	C2_1126	40	24.0
Tombo	C2_976	40	23.0
Tombo	C1_486	40	23.0
Tombo	C1_1296	40	23.0
Tombo	C1_876	40	23.0
Tombo	C1_1106	40	21.0
Tombo	C2_986	40	19.0
Tombo	C1_1206	40	18.0
Tombo	C1_826	40	18.0
Tombo	C2_796	40	17.0
Tombo	C2_266	40	17.0
Tombo	C1_546	40	16.0
Tombo	C2_716	40	15.0
Tombo	C2_1026	40	14.000000000000002
Tombo	C2_1296	40	13.0
Tombo	C2_316	40	13.0
Tombo	C1_1066	40	12.0
Tombo	C1_926	40	12.0
Tombo	C2_1116	40	11.0
Tombo	C1_576	40	11.0
Tombo	C1_786	40	10.0
Tombo	C2_626	40	9.8
Tombo	C1_466	40	9.1
Tombo	C2_256	40	9.0
Tombo	C2_1006	40	7.5
Tombo	C2_386	40	7.1
Tombo	C2_1166	40	6.2
Tombo	C1_96	40	5.2
Tombo	C1_256	40	4.9
Tombo	C1_896	40	4.8
Tombo	C1_306	40	3.2
Tombo	C2_776	40	2.8000000000000003
Tombo	C2_76	40	0.0
Tombo	C2_826	40	0.0
Tombo	C2_1256	40	0.0
Tombo	C2_1286	40	0.0
Tombo	C1_1306	40	0.0
Tombo	C2_766	100	94.0
Tombo	C2_356	100	92.0
Tombo	C2_336	100	92.0
Tombo	C2_786	100	91.0
Tombo	C2_516	100	90.0
Tombo	C1_446	100	89.0
Tombo	C1_236	100	88.0
Tombo	C2_66	100	88.0
Tombo	C2_1126	100	87.0
Tombo	C2_1246	100	87.0
Tombo	C2_506	100	86.0
Tombo	C1_866	100	85.0
Tombo	C1_436	100	85.0
Tombo	C2_196	100	83.0
Tombo	C2_736	100	83.0
Tombo	C1_136	100	82.0
Tombo	C1_826	100	80.0
Tombo	C2_556	100	80.0
Tombo	C1_456	100	79.0
Tombo	C2_116	100	79.0
Tombo	C1_1096	100	78.0
Tombo	C1_736	100	78.0
Tombo	C1_626	100	76.0
Tombo	C1_566	100	75.0
Tombo	C2_606	100	69.0
Tombo	C1_1296	100	68.0
Tombo	C2_346	100	68.0
Tombo	C1_976	100	67.0
Tombo	C2_1296	100	67.0
Tombo	C1_1106	100	64.0
Tombo	C1_486	100	64.0
Tombo	C1_1236	100	64.0
Tombo	C2_296	100	64.0
Tombo	C1_1286	100	62.0
Tombo	C1_966	100	60.0
Tombo	C1_986	100	59.0
Tombo	C1_326	100	57.99999999999999
Tombo	C1_1086	100	56.99999999999999
Tombo	C2_816	100	56.00000000000001
Tombo	C2_1176	100	55.00000000000001
Tombo	C2_1166	100	53.0
Tombo	C1_276	100	52.0
Tombo	C2_576	100	52.0
Tombo	C2_706	100	52.0
Tombo	C2_976	100	52.0
Tombo	C1_216	100	50.0
Tombo	C2_316	100	50.0
Tombo	C1_876	100	47.0
Tombo	C1_716	100	44.0
Tombo	C2_376	100	44.0
Tombo	C2_396	100	40.0
Tombo	C1_956	100	40.0
Tombo	C2_796	100	36.0
Tombo	C2_416	100	34.0
Tombo	C1_546	100	34.0
Tombo	C1_1066	100	33.0
Tombo	C2_1256	100	33.0
Tombo	C1_1206	100	33.0
Tombo	C2_986	100	33.0
Tombo	C2_1026	100	31.0
Tombo	C2_266	100	31.0
Tombo	C1_576	100	30.0
Tombo	C1_1348	100	28.999999999999996
Tombo	C2_1116	100	28.999999999999996
Tombo	C1_1176	100	27.0
Tombo	C2_1006	100	26.0
Tombo	C2_256	100	25.0
Tombo	C1_786	100	21.0
Tombo	C1_926	100	20.0
Tombo	C2_716	100	18.0
Tombo	C1_256	100	8.799999999999999
Tombo	C1_896	100	6.5
Tombo	C1_96	100	5.5
Tombo	C1_466	100	5.1
Tombo	C2_776	100	4.3
Tombo	C2_626	100	3.1
Tombo	C1_306	100	1.7000000000000002
Tombo	C2_76	100	0.0
Tombo	C2_386	100	0.0
Tombo	C2_826	100	0.0
Tombo	C2_1286	100	0.0
Tombo	C1_1306	100	0.0
Tombo	C2_346	0	89.0
Tombo	C2_336	0	86.0
Tombo	C1_566	0	85.0
Tombo	C2_356	0	75.0
Tombo	C1_626	0	63.0
Tombo	C1_216	0	62.0
Tombo	C1_976	0	56.99999999999999
Tombo	C1_866	0	56.99999999999999
Tombo	C1_736	0	52.0
Tombo	C2_376	0	51.0
Tombo	C2_66	0	48.0
Tombo	C1_326	0	45.0
Tombo	C2_736	0	44.0
Tombo	C2_556	0	43.0
Tombo	C2_576	0	41.0
Tombo	C1_1096	0	34.0
Tombo	C1_436	0	34.0
Tombo	C2_1246	0	33.0
Tombo	C2_416	0	32.0
Tombo	C2_786	0	31.0
Tombo	C2_706	0	30.0
Tombo	C1_1176	0	28.000000000000004
Tombo	C1_1236	0	28.000000000000004
Tombo	C1_956	0	28.000000000000004
Tombo	C2_396	0	26.0
Tombo	C2_296	0	26.0
Tombo	C2_816	0	26.0
Tombo	C1_966	0	26.0
Tombo	C1_716	0	25.0
Tombo	C2_626	0	24.0
Tombo	C2_196	0	24.0
Tombo	C1_136	0	23.0
Tombo	C2_1176	0	23.0
Tombo	C1_1206	0	23.0
Tombo	C2_116	0	22.0
Tombo	C2_606	0	21.0
Tombo	C1_446	0	19.0
Tombo	C1_1106	0	18.0
Tombo	C1_1348	0	17.0
Tombo	C2_506	0	16.0
Tombo	C2_716	0	16.0
Tombo	C1_926	0	14.000000000000002
Tombo	C1_276	0	13.0
Tombo	C1_236	0	12.0
Tombo	C1_786	0	12.0
Tombo	C2_1116	0	12.0
Tombo	C1_876	0	12.0
Tombo	C1_1286	0	11.0
Tombo	C1_1086	0	10.0
Tombo	C2_386	0	10.0
Tombo	C1_1066	0	10.0
Tombo	C2_826	0	9.1
Tombo	C1_96	0	8.799999999999999
Tombo	C1_466	0	7.3999999999999995
Tombo	C2_1286	0	7.1
Tombo	C2_1026	0	6.9
Tombo	C2_766	0	6.7
Tombo	C1_256	0	5.8999999999999995
Tombo	C1_546	0	5.4
Tombo	C2_796	0	4.9
Tombo	C1_576	0	4.9
Tombo	C1_826	0	4.8
Tombo	C2_256	0	4.8
Tombo	C1_1296	0	3.8
Tombo	C2_516	0	3.8
Tombo	C2_986	0	3.5999999999999996
Tombo	C2_1006	0	3.5999999999999996
Tombo	C2_1166	0	3.1
Tombo	C2_1296	0	3.0
Tombo	C2_266	0	2.5
Tombo	C2_1126	0	2.0
Tombo	C1_896	0	2.0
Tombo	C1_986	0	1.9
Tombo	C2_976	0	1.7999999999999998
Tombo	C1_306	0	1.6
Tombo	C2_76	0	0.0
Tombo	C2_316	0	0.0
Tombo	C1_456	0	0.0
Tombo	C1_486	0	0.0
Tombo	C2_776	0	0.0
Tombo	C2_1256	0	0.0
Tombo	C1_1306	0	0.0
