# Supplementary material for: Prediction of m6A and m5C at single-molecule resolution reveals a transcriptome-wide co-occurrence of RNA modifications
Source: Nat Commun. 2024 May 9;15:3899. doi: 10.1038/s41467-024-47953-7 (PMC11082244; doi:10.1038/s41467-024-47953-7)
Supplement: Supplementary file 16 — Source Data [file 41467_2024_47953_MOESM16_ESM.zip › source_data_2024_04_07/Figure_2_h_upper_panel_and_Supplementary_Figure_5_a.csv]

tool	positive_site_id	True stoichiometry	Predicted stoichiometry
CHEUI-solo	A2_1271_CTCGACCGT	20	33.33333333333333
CHEUI-solo	A1_701_TCTGACCTT	20	21.153846153846153
CHEUI-solo	A1_1271_TCCCAGTTG	20	35.714285714285715
CHEUI-solo	A1_901_TCCGATTGT	20	69.56521739130434
CHEUI-solo	A1_151_GTGGACCGT	20	18.26086956521739
CHEUI-solo	A1_541_TGGGATCGT	20	30.88235294117647
CHEUI-solo	A2_661_CTCGACGCT	20	21.91780821917808
CHEUI-solo	A2_101_TGCGACTCG	20	23.52941176470588
CHEUI-solo	A2_431_CGTGACGGC	40	67.10526315789474
CHEUI-solo	A2_1271_CTCGACCGT	40	61.224489795918366
CHEUI-solo	A1_491_CGCCATTTC	40	54.09836065573771
CHEUI-solo	A1_701_TCTGACCTT	40	47.16981132075472
CHEUI-solo	A2_1011_TCGTACGTG	40	84.48275862068965
CHEUI-solo	A2_1171_TTCTATTTT	40	49.09090909090909
CHEUI-solo	A1_1271_TCCCAGTTG	40	61.53846153846154
CHEUI-solo	A1_691_TGCGATCTC	40	53.191489361702125
CHEUI-solo	A1_151_GTGGACCGT	40	32.45614035087719
CHEUI-solo	A2_471_TGGGACGGT	40	34.92063492063492
CHEUI-solo	A1_771_CGCGATGCG	40	41.66666666666667
CHEUI-solo	A1_541_TGGGATCGT	40	52.85714285714286
CHEUI-solo	A2_661_CTCGACGCT	40	43.83561643835616
CHEUI-solo	A2_1121_GTGTACTTC	40	66.66666666666666
CHEUI-solo	A1_641_CTGGATTGG	40	64.58333333333334
CHEUI-solo	A2_101_TGCGACTCG	40	43.61702127659575
CHEUI-solo	A1_871_TTGCATTTG	40	73.33333333333333
CHEUI-solo	A1_711_GCGGACTTT	40	47.91666666666667
CHEUI-solo	A2_431_CGTGACGGC	60	79.54545454545455
CHEUI-solo	A2_1271_CTCGACCGT	60	75.43859649122807
CHEUI-solo	A1_491_CGCCATTTC	60	64.51612903225806
CHEUI-solo	A1_701_TCTGACCTT	60	60.37735849056604
CHEUI-solo	A2_1011_TCGTACGTG	60	91.04477611940298
CHEUI-solo	A1_1271_TCCCAGTTG	60	69.23076923076923
CHEUI-solo	A1_901_TCCGATTGT	60	92.5925925925926
CHEUI-solo	A1_691_TGCGATCTC	60	60.46511627906976
CHEUI-solo	A1_151_GTGGACCGT	60	44.66019417475729
CHEUI-solo	A2_511_CTTTAGGCG	60	71.42857142857143
CHEUI-solo	A2_471_TGGGACGGT	60	55.55555555555556
CHEUI-solo	A1_771_CGCGATGCG	60	47.5
CHEUI-solo	A1_541_TGGGATCGT	60	64.38356164383562
CHEUI-solo	A2_661_CTCGACGCT	60	62.0253164556962
CHEUI-solo	A2_1101_TGTCAGGTC	60	50.0
CHEUI-solo	A2_1121_GTGTACTTC	60	77.55102040816327
CHEUI-solo	A1_641_CTGGATTGG	60	75.51020408163265
CHEUI-solo	A2_101_TGCGACTCG	60	63.44086021505376
CHEUI-solo	A1_871_TTGCATTTG	60	78.125
CHEUI-solo	A1_711_GCGGACTTT	60	61.36363636363637
CHEUI-solo	A1_981_GTTCATCTC	60	81.48148148148148
CHEUI-solo	A1_911_TCGGAGGCT	60	82.14285714285714
CHEUI-solo	A2_431_CGTGACGGC	80	90.42553191489363
CHEUI-solo	A2_1271_CTCGACCGT	80	89.47368421052632
CHEUI-solo	A1_491_CGCCATTTC	80	81.81818181818183
CHEUI-solo	A1_701_TCTGACCTT	80	81.13207547169812
CHEUI-solo	A2_1011_TCGTACGTG	80	97.33333333333334
CHEUI-solo	A1_1251_GGCTACCTT	80	88.88888888888889
CHEUI-solo	A1_1271_TCCCAGTTG	80	78.57142857142857
CHEUI-solo	A1_691_TGCGATCTC	80	80.95238095238095
CHEUI-solo	A1_151_GTGGACCGT	80	62.62626262626263
CHEUI-solo	A2_511_CTTTAGGCG	80	82.35294117647058
CHEUI-solo	A2_471_TGGGACGGT	80	72.88135593220339
CHEUI-solo	A1_771_CGCGATGCG	80	65.85365853658537
CHEUI-solo	A1_541_TGGGATCGT	80	81.57894736842105
CHEUI-solo	A2_661_CTCGACGCT	80	78.48101265822784
CHEUI-solo	A2_1101_TGTCAGGTC	80	61.904761904761905
CHEUI-solo	A2_1121_GTGTACTTC	80	90.56603773584906
CHEUI-solo	A1_641_CTGGATTGG	80	90.56603773584906
CHEUI-solo	A2_101_TGCGACTCG	80	79.76190476190477
CHEUI-solo	A1_871_TTGCATTTG	80	91.8918918918919
CHEUI-solo	A1_711_GCGGACTTT	80	83.33333333333334
CHEUI-solo	A1_981_GTTCATCTC	80	91.17647058823529
CHEUI-solo	A1_911_TCGGAGGCT	80	90.0
CHEUI-solo	A2_431_CGTGACGGC	100	98.05825242718447
CHEUI-solo	A2_1271_CTCGACCGT	100	100.0
CHEUI-solo	A1_701_TCTGACCTT	100	96.66666666666667
CHEUI-solo	A2_1011_TCGTACGTG	100	100.0
CHEUI-solo	A1_1251_GGCTACCTT	100	100.0
CHEUI-solo	A2_171_GGGCACCCC	100	72.97297297297297
CHEUI-solo	A1_1271_TCCCAGTTG	100	92.3076923076923
CHEUI-solo	A1_901_TCCGATTGT	100	97.36842105263158
CHEUI-solo	A1_691_TGCGATCTC	100	94.11764705882352
CHEUI-solo	A1_151_GTGGACCGT	100	83.14606741573034
CHEUI-solo	A2_511_CTTTAGGCG	100	92.85714285714286
CHEUI-solo	A2_471_TGGGACGGT	100	85.71428571428571
CHEUI-solo	A1_771_CGCGATGCG	100	76.59574468085107
CHEUI-solo	A1_541_TGGGATCGT	100	96.51162790697676
CHEUI-solo	A2_661_CTCGACGCT	100	95.06172839506173
CHEUI-solo	A2_1121_GTGTACTTC	100	100.0
CHEUI-solo	A1_641_CTGGATTGG	100	100.0
CHEUI-solo	A2_101_TGCGACTCG	100	96.34146341463415
CHEUI-solo	A1_871_TTGCATTTG	100	93.18181818181817
CHEUI-solo	A1_711_GCGGACTTT	100	93.10344827586206
Xpore	A1_1255	0	42.18545509140474
Xpore	A1_1065	0	27.62541305587039
Xpore	A1_275	0	99.99931507787564
Xpore	A1_845	0	27.5628582592095
Xpore	A2_1144	0	99.99830514219856
Xpore	A2_675	0	77.29864057605296
Xpore	A1_359	60	51.84700009294072
Xpore	A2_169	60	6.24842679446475
Nanocompore	A2_223	40	37.121212121212125
Nanocompore	A1_353	80	48.333333333333336
Nanocompore	A2_873	80	87.36842105263159
Nanocompore	A2_923	80	26.31578947368421
Nanocompore	A1_353	100	62.5
Nanocompore	A2_223	100	62.28070175438597
Nanocompore	A2_643	100	73.63636363636363
nanoRMS_knn		20	63.63636363636363
nanoRMS_knn		20	74.19354838709677
nanoRMS_knn		20	83.6734693877551
nanoRMS_knn		20	37.2093023255814
nanoRMS_knn		20	64.44444444444444
nanoRMS_knn		20	30.303030303030305
nanoRMS_knn		20	68.51851851851852
nanoRMS_knn		20	69.56521739130434
nanoRMS_knn		20	67.44186046511628
nanoRMS_knn		20	76.0
nanoRMS_knn		20	82.35294117647058
nanoRMS_knn		20	76.19047619047619
nanoRMS_knn		20	91.66666666666666
nanoRMS_knn		20	76.66666666666667
nanoRMS_knn		20	26.08695652173913
nanoRMS_knn		20	60.86956521739131
nanoRMS_knn		20	53.84615384615385
nanoRMS_knn		20	61.53846153846154
nanoRMS_knn		20	77.77777777777779
nanoRMS_knn		20	58.536585365853654
nanoRMS_knn		20	96.29629629629629
nanoRMS_knn		20	73.17073170731707
nanoRMS_knn		20	28.57142857142857
nanoRMS_knn		20	53.191489361702125
nanoRMS_knn		20	20.0
nanoRMS_knn		20	81.81818181818183
nanoRMS_knn		20	43.24324324324324
nanoRMS_knn		20	65.51724137931035
nanoRMS_knn		20	66.10169491525424
nanoRMS_knn		20	49.056603773584904
nanoRMS_knn		20	66.66666666666666
nanoRMS_knn		20	12.5
nanoRMS_knn		20	73.91304347826086
nanoRMS_knn		20	35.483870967741936
nanoRMS_knn		20	50.0
nanoRMS_knn		20	88.0
nanoRMS_knn		20	68.57142857142857
nanoRMS_knn		20	62.06896551724138
nanoRMS_knn		20	60.0
nanoRMS_knn		20	62.06896551724138
nanoRMS_knn		20	66.66666666666666
nanoRMS_knn		20	59.09090909090909
nanoRMS_knn		20	64.86486486486487
nanoRMS_knn		20	79.3103448275862
nanoRMS_knn		20	69.81132075471697
nanoRMS_knn		20	55.55555555555556
nanoRMS_knn		20	79.3103448275862
nanoRMS_knn		20	41.935483870967744
nanoRMS_knn		20	87.09677419354838
nanoRMS_knn		20	27.27272727272727
nanoRMS_knn		20	91.30434782608695
nanoRMS_knn		20	73.68421052631578
nanoRMS_knn		20	28.57142857142857
nanoRMS_knn		20	52.94117647058824
nanoRMS_knn		20	76.47058823529412
nanoRMS_knn		20	80.76923076923077
nanoRMS_knn		20	60.0
nanoRMS_knn		20	66.66666666666666
nanoRMS_knn		20	64.70588235294117
nanoRMS_knn		20	70.0
nanoRMS_knn		20	90.0
nanoRMS_knn		20	75.43859649122807
nanoRMS_knn		20	72.41379310344827
nanoRMS_knn		20	70.37037037037037
nanoRMS_knn		20	72.22222222222221
nanoRMS_knn		20	61.29032258064516
nanoRMS_knn		20	81.57894736842105
nanoRMS_knn		20	69.76744186046511
nanoRMS_knn		20	54.54545454545454
nanoRMS_knn		20	77.41935483870968
nanoRMS_knn		20	51.42857142857142
nanoRMS_knn		20	100.0
nanoRMS_knn		20	75.67567567567568
nanoRMS_knn		20	90.9090909090909
nanoRMS_knn		20	46.15384615384615
nanoRMS_knn		20	50.0
nanoRMS_knn		20	68.42105263157895
nanoRMS_knn		20	81.81818181818183
nanoRMS_knn		20	0.0
nanoRMS_knn		20	57.14285714285714
nanoRMS_knn		40	65.3061224489796
nanoRMS_knn		40	54.054054054054056
nanoRMS_knn		40	51.724137931034484
nanoRMS_knn		40	79.16666666666666
nanoRMS_knn		40	76.19047619047619
nanoRMS_knn		40	57.971014492753625
nanoRMS_knn		40	53.333333333333336
nanoRMS_knn		40	57.89473684210527
nanoRMS_knn		40	93.54838709677419
nanoRMS_knn		40	75.0
nanoRMS_knn		40	45.45454545454545
nanoRMS_knn		40	51.515151515151516
nanoRMS_knn		40	54.385964912280706
nanoRMS_knn		40	50.81967213114754
nanoRMS_knn		40	68.29268292682927
nanoRMS_knn		40	59.375
nanoRMS_knn		40	67.85714285714286
nanoRMS_knn		40	56.09756097560976
nanoRMS_knn		40	56.75675675675676
nanoRMS_knn		40	55.81395348837209
nanoRMS_knn		40	73.91304347826086
nanoRMS_knn		40	88.46153846153845
nanoRMS_knn		40	72.0
nanoRMS_knn		40	75.0
nanoRMS_knn		40	70.27027027027027
nanoRMS_knn		40	37.142857142857146
nanoRMS_knn		40	40.54054054054054
nanoRMS_knn		40	61.81818181818181
nanoRMS_knn		40	84.21052631578947
nanoRMS_knn		40	78.37837837837837
nanoRMS_knn		40	42.857142857142854
nanoRMS_knn		40	40.0
nanoRMS_knn		40	69.23076923076923
nanoRMS_knn		40	67.64705882352942
nanoRMS_knn		40	66.66666666666666
nanoRMS_knn		40	39.39393939393939
nanoRMS_knn		40	85.71428571428571
nanoRMS_knn		40	44.44444444444444
nanoRMS_knn		40	82.85714285714286
nanoRMS_knn		40	66.66666666666666
nanoRMS_knn		40	58.82352941176471
nanoRMS_knn		40	33.33333333333333
nanoRMS_knn		40	100.0
nanoRMS_knn		40	53.84615384615385
nanoRMS_knn		40	82.35294117647058
nanoRMS_knn		40	84.84848484848484
nanoRMS_knn		40	48.57142857142857
nanoRMS_knn		40	22.22222222222222
nanoRMS_knn		40	51.515151515151516
nanoRMS_knn		40	80.95238095238095
nanoRMS_knn		40	33.33333333333333
nanoRMS_knn		40	48.57142857142857
nanoRMS_knn		40	57.14285714285714
nanoRMS_knn		40	94.73684210526315
nanoRMS_knn		40	27.27272727272727
nanoRMS_knn		40	62.96296296296296
nanoRMS_knn		40	63.829787234042556
nanoRMS_knn		40	52.63157894736842
nanoRMS_knn		40	45.45454545454545
nanoRMS_knn		40	44.44444444444444
nanoRMS_knn		40	69.23076923076923
nanoRMS_knn		40	52.63157894736842
nanoRMS_knn		40	62.22222222222222
nanoRMS_knn		40	33.33333333333333
nanoRMS_knn		40	72.72727272727273
nanoRMS_knn		40	51.42857142857142
nanoRMS_knn		40	51.85185185185185
nanoRMS_knn		40	40.909090909090914
nanoRMS_knn		40	50.0
nanoRMS_knn		40	63.829787234042556
nanoRMS_knn		40	62.0
nanoRMS_knn		40	62.264150943396224
nanoRMS_knn		40	62.7906976744186
nanoRMS_knn		40	79.3103448275862
nanoRMS_knn		40	58.82352941176471
nanoRMS_knn		40	68.29268292682927
nanoRMS_knn		40	76.0
nanoRMS_knn		40	90.9090909090909
nanoRMS_knn		40	88.0
nanoRMS_knn		40	76.92307692307693
nanoRMS_knn		60	67.56756756756756
nanoRMS_knn		60	53.84615384615385
nanoRMS_knn		60	69.23076923076923
nanoRMS_knn		60	73.52941176470588
nanoRMS_knn		60	86.66666666666667
nanoRMS_knn		60	72.22222222222221
nanoRMS_knn		60	86.48648648648648
nanoRMS_knn		60	74.54545454545455
nanoRMS_knn		60	63.33333333333333
nanoRMS_knn		60	67.5
nanoRMS_knn		60	72.72727272727273
nanoRMS_knn		60	61.904761904761905
nanoRMS_knn		60	62.06896551724138
nanoRMS_knn		60	88.0
nanoRMS_knn		60	67.21311475409836
nanoRMS_knn		60	80.0
nanoRMS_knn		60	78.94736842105263
nanoRMS_knn		60	22.22222222222222
nanoRMS_knn		60	80.0
nanoRMS_knn		60	91.8918918918919
nanoRMS_knn		60	72.3404255319149
nanoRMS_knn		60	90.32258064516128
nanoRMS_knn		60	62.96296296296296
nanoRMS_knn		60	59.183673469387756
nanoRMS_knn		60	80.95238095238095
nanoRMS_knn		60	72.72727272727273
nanoRMS_knn		60	61.904761904761905
nanoRMS_knn		60	40.0
nanoRMS_knn		60	76.0
nanoRMS_knn		60	72.97297297297297
nanoRMS_knn		60	74.46808510638297
nanoRMS_knn		60	96.15384615384616
nanoRMS_knn		60	71.73913043478261
nanoRMS_knn		60	35.483870967741936
nanoRMS_knn		60	84.61538461538461
nanoRMS_knn		60	93.54838709677419
nanoRMS_knn		60	65.71428571428571
nanoRMS_knn		60	72.72727272727273
nanoRMS_knn		60	66.66666666666666
nanoRMS_knn		60	60.0
nanoRMS_knn		60	75.0
nanoRMS_knn		60	50.0
nanoRMS_knn		60	49.01960784313725
nanoRMS_knn		60	95.23809523809523
nanoRMS_knn		60	47.82608695652174
nanoRMS_knn		60	62.5
nanoRMS_knn		60	80.0
nanoRMS_knn		60	82.6086956521739
nanoRMS_knn		60	26.31578947368421
nanoRMS_knn		60	61.53846153846154
nanoRMS_knn		60	57.446808510638306
nanoRMS_knn		60	75.55555555555556
nanoRMS_knn		60	78.72340425531915
nanoRMS_knn		60	90.9090909090909
nanoRMS_knn		60	82.0
nanoRMS_knn		60	82.6086956521739
nanoRMS_knn		60	54.385964912280706
nanoRMS_knn		60	45.16129032258064
nanoRMS_knn		60	50.0
nanoRMS_knn		60	67.27272727272727
nanoRMS_knn		60	89.65517241379311
nanoRMS_knn		60	83.72093023255815
nanoRMS_knn		60	61.53846153846154
nanoRMS_knn		60	87.5
nanoRMS_knn		60	63.33333333333333
nanoRMS_knn		60	79.48717948717949
nanoRMS_knn		60	64.15094339622641
nanoRMS_knn		60	65.95744680851064
nanoRMS_knn		60	73.33333333333333
nanoRMS_knn		60	23.52941176470588
nanoRMS_knn		60	88.88888888888889
nanoRMS_knn		60	41.17647058823529
nanoRMS_knn		60	90.9090909090909
nanoRMS_knn		60	73.17073170731707
nanoRMS_knn		60	76.31578947368422
nanoRMS_knn		60	41.66666666666667
nanoRMS_knn		60	88.88888888888889
nanoRMS_knn		60	51.85185185185185
nanoRMS_knn		60	100.0
nanoRMS_knn		60	93.33333333333333
nanoRMS_knn		80	65.38461538461539
nanoRMS_knn		80	72.72727272727273
nanoRMS_knn		80	82.6086956521739
nanoRMS_knn		80	76.92307692307693
nanoRMS_knn		80	72.72727272727273
nanoRMS_knn		80	93.75
nanoRMS_knn		80	84.21052631578947
nanoRMS_knn		80	73.33333333333333
nanoRMS_knn		80	93.54838709677419
nanoRMS_knn		80	6.666666666666667
nanoRMS_knn		80	88.63636363636364
nanoRMS_knn		80	80.0
nanoRMS_knn		80	60.37735849056604
nanoRMS_knn		80	68.08510638297872
nanoRMS_knn		80	80.85106382978722
nanoRMS_knn		80	22.22222222222222
nanoRMS_knn		80	69.23076923076923
nanoRMS_knn		80	87.87878787878788
nanoRMS_knn		80	73.58490566037736
nanoRMS_knn		80	72.0
nanoRMS_knn		80	44.44444444444444
nanoRMS_knn		80	70.27027027027027
nanoRMS_knn		80	70.96774193548387
nanoRMS_knn		80	60.0
nanoRMS_knn		80	71.9298245614035
nanoRMS_knn		80	80.76923076923077
nanoRMS_knn		80	0.0
nanoRMS_knn		80	78.37837837837837
nanoRMS_knn		80	62.5
nanoRMS_knn		80	42.5531914893617
nanoRMS_knn		80	64.1025641025641
nanoRMS_knn		80	86.79245283018868
nanoRMS_knn		80	71.42857142857143
nanoRMS_knn		80	90.47619047619048
nanoRMS_knn		80	72.41379310344827
nanoRMS_knn		80	71.11111111111111
nanoRMS_knn		80	93.75
nanoRMS_knn		80	80.0
nanoRMS_knn		80	66.66666666666666
nanoRMS_knn		80	48.275862068965516
nanoRMS_knn		80	90.9090909090909
nanoRMS_knn		80	61.53846153846154
nanoRMS_knn		80	75.67567567567568
nanoRMS_knn		80	5.88235294117647
nanoRMS_knn		80	96.42857142857143
nanoRMS_knn		80	83.78378378378379
nanoRMS_knn		80	90.0
nanoRMS_knn		80	70.96774193548387
nanoRMS_knn		80	52.94117647058824
nanoRMS_knn		80	81.48148148148148
nanoRMS_knn		80	81.3953488372093
nanoRMS_knn		80	80.0
nanoRMS_knn		80	80.95238095238095
nanoRMS_knn		80	36.36363636363637
nanoRMS_knn		80	25.0
nanoRMS_knn		80	80.95238095238095
nanoRMS_knn		80	64.51612903225806
nanoRMS_knn		80	90.47619047619048
nanoRMS_knn		80	80.3921568627451
nanoRMS_knn		80	82.5
nanoRMS_knn		80	78.26086956521739
nanoRMS_knn		80	86.48648648648648
nanoRMS_knn		80	91.66666666666666
nanoRMS_knn		80	87.75510204081633
nanoRMS_knn		80	86.66666666666667
nanoRMS_knn		80	5.88235294117647
nanoRMS_knn		80	68.96551724137932
nanoRMS_knn		80	79.16666666666666
nanoRMS_knn		80	67.44186046511628
nanoRMS_knn		80	90.9090909090909
nanoRMS_knn		80	78.37837837837837
nanoRMS_knn		80	77.14285714285715
nanoRMS_knn		80	91.66666666666666
nanoRMS_knn		80	71.9298245614035
nanoRMS_knn		80	74.4186046511628
nanoRMS_knn		80	100.0
nanoRMS_knn		80	79.3103448275862
nanoRMS_knn		80	100.0
nanoRMS_knn		80	76.59574468085107
nanoRMS_knn		80	40.74074074074074
nanoRMS_knn		100	92.85714285714286
nanoRMS_knn		100	92.5925925925926
nanoRMS_knn		100	95.74468085106383
nanoRMS_knn		100	90.2439024390244
nanoRMS_knn		100	100.0
nanoRMS_knn		100	80.0
nanoRMS_knn		100	90.9090909090909
nanoRMS_knn		100	85.71428571428571
nanoRMS_knn		100	84.84848484848484
nanoRMS_knn		100	97.95918367346938
nanoRMS_knn		100	18.181818181818183
nanoRMS_knn		100	94.11764705882352
nanoRMS_knn		100	100.0
nanoRMS_knn		100	83.01886792452831
nanoRMS_knn		100	65.0
nanoRMS_knn		100	85.18518518518519
nanoRMS_knn		100	100.0
nanoRMS_knn		100	91.17647058823529
nanoRMS_knn		100	90.2439024390244
nanoRMS_knn		100	86.27450980392157
nanoRMS_knn		100	93.33333333333333
nanoRMS_knn		100	88.23529411764706
nanoRMS_knn		100	100.0
nanoRMS_knn		100	0.0
nanoRMS_knn		100	67.44186046511628
nanoRMS_knn		100	67.3469387755102
nanoRMS_knn		100	18.181818181818183
nanoRMS_knn		100	100.0
nanoRMS_knn		100	14.285714285714285
nanoRMS_knn		100	83.78378378378379
nanoRMS_knn		100	86.95652173913044
nanoRMS_knn		100	89.74358974358975
nanoRMS_knn		100	87.87878787878788
nanoRMS_knn		100	82.92682926829268
nanoRMS_knn		100	97.77777777777777
nanoRMS_knn		100	88.37209302325581
nanoRMS_knn		100	84.61538461538461
nanoRMS_knn		100	62.06896551724138
nanoRMS_knn		100	95.83333333333334
nanoRMS_knn		100	81.48148148148148
nanoRMS_knn		100	69.23076923076923
nanoRMS_knn		100	89.47368421052632
nanoRMS_knn		100	91.30434782608695
nanoRMS_knn		100	81.81818181818183
nanoRMS_knn		100	75.67567567567568
nanoRMS_knn		100	78.37837837837837
nanoRMS_knn		100	100.0
nanoRMS_knn		100	85.71428571428571
nanoRMS_knn		100	90.2439024390244
nanoRMS_knn		100	94.11764705882352
nanoRMS_knn		100	61.53846153846154
nanoRMS_knn		100	87.5
nanoRMS_knn		100	100.0
nanoRMS_knn		100	83.33333333333334
nanoRMS_knn		100	72.0
nanoRMS_knn		100	100.0
nanoRMS_knn		100	89.79591836734694
nanoRMS_knn		100	100.0
nanoRMS_knn		100	80.95238095238095
nanoRMS_knn		100	83.87096774193549
nanoRMS_knn		100	97.43589743589743
nanoRMS_knn		100	87.09677419354838
nanoRMS_knn		100	82.22222222222221
nanoRMS_knn		100	88.88888888888889
nanoRMS_knn		100	100.0
nanoRMS_knn		100	95.83333333333334
nanoRMS_knn		100	0.0
nanoRMS_knn		100	100.0
nanoRMS_knn		100	100.0
nanoRMS_knn		100	88.57142857142857
nanoRMS_knn		100	56.52173913043478
nanoRMS_knn		100	0.0
nanoRMS_knn		100	95.91836734693877
nanoRMS_knn		100	80.48780487804879
nanoRMS_knn		100	81.3953488372093
nanoRMS_knn		100	92.3076923076923
nanoRMS_knn		100	97.22222222222221
nanoRMS_knn		100	100.0
nanoRMS_knn		100	100.0
nanoRMS_knn		100	95.65217391304348
nanoRMS_kmeans		20	50.0
nanoRMS_kmeans		20	42.30769230769231
nanoRMS_kmeans		20	44.26229508196721
nanoRMS_kmeans		20	46.15384615384615
nanoRMS_kmeans		20	44.680851063829785
nanoRMS_kmeans		20	39.34426229508197
nanoRMS_kmeans		20	49.45054945054945
nanoRMS_kmeans		20	47.82608695652174
nanoRMS_kmeans		20	55.55555555555556
nanoRMS_kmeans		20	72.8
nanoRMS_kmeans		20	56.896551724137936
nanoRMS_kmeans		20	33.72093023255814
nanoRMS_kmeans		20	39.02439024390244
nanoRMS_kmeans		20	54.761904761904766
nanoRMS_kmeans		20	40.0
nanoRMS_kmeans		20	63.38028169014085
nanoRMS_kmeans		20	75.0
nanoRMS_kmeans		20	58.333333333333336
nanoRMS_kmeans		20	34.92063492063492
nanoRMS_kmeans		20	56.86274509803921
nanoRMS_kmeans		20	6.25
nanoRMS_kmeans		20	59.45945945945946
nanoRMS_kmeans		20	48.275862068965516
nanoRMS_kmeans		20	44.565217391304344
nanoRMS_kmeans		20	67.79661016949152
nanoRMS_kmeans		20	47.5
nanoRMS_kmeans		20	53.84615384615385
nanoRMS_kmeans		20	31.914893617021278
nanoRMS_kmeans		20	44.0
nanoRMS_kmeans		20	55.55555555555556
nanoRMS_kmeans		20	47.45762711864407
nanoRMS_kmeans		20	32.432432432432435
nanoRMS_kmeans		20	49.056603773584904
nanoRMS_kmeans		20	64.55696202531645
nanoRMS_kmeans		20	30.434782608695656
nanoRMS_kmeans		20	41.48936170212766
nanoRMS_kmeans		20	92.85714285714286
nanoRMS_kmeans		20	57.14285714285714
nanoRMS_kmeans		20	60.60606060606061
nanoRMS_kmeans		20	47.674418604651166
nanoRMS_kmeans		20	44.73684210526316
nanoRMS_kmeans		20	46.22641509433962
nanoRMS_kmeans		20	54.32098765432099
nanoRMS_kmeans		20	43.037974683544306
nanoRMS_kmeans		20	65.55555555555556
nanoRMS_kmeans		20	42.592592592592595
nanoRMS_kmeans		20	36.84210526315789
nanoRMS_kmeans		20	59.64912280701754
nanoRMS_kmeans		20	49.23076923076923
nanoRMS_kmeans		20	55.65217391304348
nanoRMS_kmeans		20	36.206896551724135
nanoRMS_kmeans		20	50.74626865671642
nanoRMS_kmeans		20	50.76923076923077
nanoRMS_kmeans		20	74.28571428571429
nanoRMS_kmeans		20	45.0
nanoRMS_kmeans		20	38.46153846153847
nanoRMS_kmeans		20	44.31818181818182
nanoRMS_kmeans		20	29.577464788732392
nanoRMS_kmeans		20	64.47368421052632
nanoRMS_kmeans		20	54.09836065573771
nanoRMS_kmeans		20	43.39622641509434
nanoRMS_kmeans		20	54.347826086956516
nanoRMS_kmeans		20	48.23529411764706
nanoRMS_kmeans		20	50.0
nanoRMS_kmeans		20	28.37837837837838
nanoRMS_kmeans		20	37.5
nanoRMS_kmeans		20	37.5
nanoRMS_kmeans		20	45.23809523809524
nanoRMS_kmeans		20	57.3170731707317
nanoRMS_kmeans		20	50.81967213114754
nanoRMS_kmeans		20	36.496350364963504
nanoRMS_kmeans		20	100.0
nanoRMS_kmeans		20	100.0
nanoRMS_kmeans		20	51.42857142857142
nanoRMS_kmeans		20	36.986301369863014
nanoRMS_kmeans		20	72.22222222222221
nanoRMS_kmeans		20	60.0
nanoRMS_kmeans		20	50.79365079365079
nanoRMS_kmeans		20	45.588235294117645
nanoRMS_kmeans		20	55.00000000000001
nanoRMS_kmeans		40	34.61538461538461
nanoRMS_kmeans		40	35.84905660377358
nanoRMS_kmeans		40	12.0
nanoRMS_kmeans		40	48.57142857142857
nanoRMS_kmeans		40	38.59649122807017
nanoRMS_kmeans		40	59.25925925925925
nanoRMS_kmeans		40	53.48837209302325
nanoRMS_kmeans		40	57.89473684210527
nanoRMS_kmeans		40	55.91397849462365
nanoRMS_kmeans		40	49.09090909090909
nanoRMS_kmeans		40	69.38775510204081
nanoRMS_kmeans		40	52.23880597014925
nanoRMS_kmeans		40	56.92307692307692
nanoRMS_kmeans		40	71.83098591549296
nanoRMS_kmeans		40	57.14285714285714
nanoRMS_kmeans		40	32.3943661971831
nanoRMS_kmeans		40	47.19101123595505
nanoRMS_kmeans		40	61.53846153846154
nanoRMS_kmeans		40	60.71428571428571
nanoRMS_kmeans		40	28.205128205128204
nanoRMS_kmeans		40	41.53846153846154
nanoRMS_kmeans		40	36.36363636363637
nanoRMS_kmeans		40	56.41025641025641
nanoRMS_kmeans		40	65.95744680851064
nanoRMS_kmeans		40	35.41666666666667
nanoRMS_kmeans		40	43.13725490196079
nanoRMS_kmeans		40	51.5625
nanoRMS_kmeans		40	69.0909090909091
nanoRMS_kmeans		40	55.26315789473685
nanoRMS_kmeans		40	47.474747474747474
nanoRMS_kmeans		40	67.21311475409836
nanoRMS_kmeans		40	31.88405797101449
nanoRMS_kmeans		40	38.46153846153847
nanoRMS_kmeans		40	61.36363636363637
nanoRMS_kmeans		40	5.555555555555555
nanoRMS_kmeans		40	55.85585585585585
nanoRMS_kmeans		40	55.00000000000001
nanoRMS_kmeans		40	50.0
nanoRMS_kmeans		40	26.666666666666668
nanoRMS_kmeans		40	41.7910447761194
nanoRMS_kmeans		40	51.470588235294116
nanoRMS_kmeans		40	53.333333333333336
nanoRMS_kmeans		40	72.0
nanoRMS_kmeans		40	5.555555555555555
nanoRMS_kmeans		40	50.526315789473685
nanoRMS_kmeans		40	47.05882352941176
nanoRMS_kmeans		40	38.666666666666664
nanoRMS_kmeans		40	42.22222222222222
nanoRMS_kmeans		40	43.529411764705884
nanoRMS_kmeans		40	53.2258064516129
nanoRMS_kmeans		40	54.54545454545454
nanoRMS_kmeans		40	68.42105263157895
nanoRMS_kmeans		40	36.53846153846153
nanoRMS_kmeans		40	59.154929577464785
nanoRMS_kmeans		40	57.14285714285714
nanoRMS_kmeans		40	45.588235294117645
nanoRMS_kmeans		40	40.69767441860465
nanoRMS_kmeans		40	60.86956521739131
nanoRMS_kmeans		40	54.94505494505495
nanoRMS_kmeans		40	49.504950495049506
nanoRMS_kmeans		40	46.34146341463415
nanoRMS_kmeans		40	8.108108108108109
nanoRMS_kmeans		40	40.243902439024396
nanoRMS_kmeans		40	41.66666666666667
nanoRMS_kmeans		40	49.532710280373834
nanoRMS_kmeans		40	61.904761904761905
nanoRMS_kmeans		40	69.01408450704226
nanoRMS_kmeans		40	62.16216216216216
nanoRMS_kmeans		40	69.56521739130434
nanoRMS_kmeans		40	52.94117647058824
nanoRMS_kmeans		40	15.384615384615385
nanoRMS_kmeans		40	38.63636363636363
nanoRMS_kmeans		40	37.0
nanoRMS_kmeans		40	56.33802816901409
nanoRMS_kmeans		40	45.28301886792453
nanoRMS_kmeans		40	26.53061224489796
nanoRMS_kmeans		40	37.83783783783784
nanoRMS_kmeans		40	51.162790697674424
nanoRMS_kmeans		40	44.44444444444444
nanoRMS_kmeans		40	59.375
nanoRMS_kmeans		60	30.851063829787233
nanoRMS_kmeans		60	77.77777777777779
nanoRMS_kmeans		60	25.581395348837212
nanoRMS_kmeans		60	47.16981132075472
nanoRMS_kmeans		60	53.68421052631579
nanoRMS_kmeans		60	56.25
nanoRMS_kmeans		60	47.540983606557376
nanoRMS_kmeans		60	60.22727272727273
nanoRMS_kmeans		60	50.90909090909091
nanoRMS_kmeans		60	66.30434782608695
nanoRMS_kmeans		60	51.35135135135135
nanoRMS_kmeans		60	61.0
nanoRMS_kmeans		60	48.57142857142857
nanoRMS_kmeans		60	30.76923076923077
nanoRMS_kmeans		60	58.108108108108105
nanoRMS_kmeans		60	46.666666666666664
nanoRMS_kmeans		60	45.83333333333333
nanoRMS_kmeans		60	70.0
nanoRMS_kmeans		60	35.294117647058826
nanoRMS_kmeans		60	25.862068965517242
nanoRMS_kmeans		60	64.28571428571429
nanoRMS_kmeans		60	60.0
nanoRMS_kmeans		60	67.3469387755102
nanoRMS_kmeans		60	57.14285714285714
nanoRMS_kmeans		60	34.146341463414636
nanoRMS_kmeans		60	55.769230769230774
nanoRMS_kmeans		60	66.30434782608695
nanoRMS_kmeans		60	66.25
nanoRMS_kmeans		60	68.35443037974683
nanoRMS_kmeans		60	8.333333333333332
nanoRMS_kmeans		60	34.42622950819672
nanoRMS_kmeans		60	37.77777777777778
nanoRMS_kmeans		60	41.66666666666667
nanoRMS_kmeans		60	39.50617283950617
nanoRMS_kmeans		60	65.55555555555556
nanoRMS_kmeans		60	61.224489795918366
nanoRMS_kmeans		60	63.63636363636363
nanoRMS_kmeans		60	25.40983606557377
nanoRMS_kmeans		60	42.64705882352941
nanoRMS_kmeans		60	52.42718446601942
nanoRMS_kmeans		60	69.89247311827957
nanoRMS_kmeans		60	75.0
nanoRMS_kmeans		60	26.25
nanoRMS_kmeans		60	43.54838709677419
nanoRMS_kmeans		60	62.16216216216216
nanoRMS_kmeans		60	48.275862068965516
nanoRMS_kmeans		60	36.36363636363637
nanoRMS_kmeans		60	42.5
nanoRMS_kmeans		60	47.43589743589743
nanoRMS_kmeans		60	59.29203539823009
nanoRMS_kmeans		60	77.77777777777779
nanoRMS_kmeans		60	4.761904761904762
nanoRMS_kmeans		60	41.57303370786517
nanoRMS_kmeans		60	37.704918032786885
nanoRMS_kmeans		60	33.33333333333333
nanoRMS_kmeans		60	38.028169014084504
nanoRMS_kmeans		60	61.111111111111114
nanoRMS_kmeans		60	72.22222222222221
nanoRMS_kmeans		60	42.857142857142854
nanoRMS_kmeans		60	40.0
nanoRMS_kmeans		60	36.84210526315789
nanoRMS_kmeans		60	80.0
nanoRMS_kmeans		60	37.93103448275862
nanoRMS_kmeans		60	69.89247311827957
nanoRMS_kmeans		60	74.07407407407408
nanoRMS_kmeans		60	46.55172413793103
nanoRMS_kmeans		60	42.10526315789473
nanoRMS_kmeans		60	18.91891891891892
nanoRMS_kmeans		60	60.75949367088608
nanoRMS_kmeans		60	27.906976744186046
nanoRMS_kmeans		60	56.81818181818182
nanoRMS_kmeans		60	38.18181818181819
nanoRMS_kmeans		60	70.96774193548387
nanoRMS_kmeans		60	55.81395348837209
nanoRMS_kmeans		60	57.333333333333336
nanoRMS_kmeans		60	35.8974358974359
nanoRMS_kmeans		60	57.14285714285714
nanoRMS_kmeans		60	45.83333333333333
nanoRMS_kmeans		60	57.534246575342465
nanoRMS_kmeans		60	68.96551724137932
nanoRMS_kmeans		80	67.85714285714286
nanoRMS_kmeans		80	27.86885245901639
nanoRMS_kmeans		80	71.5909090909091
nanoRMS_kmeans		80	19.78021978021978
nanoRMS_kmeans		80	40.25974025974026
nanoRMS_kmeans		80	63.1578947368421
nanoRMS_kmeans		80	34.61538461538461
nanoRMS_kmeans		80	41.37931034482759
nanoRMS_kmeans		80	50.0
nanoRMS_kmeans		80	53.125
nanoRMS_kmeans		80	66.66666666666666
nanoRMS_kmeans		80	27.083333333333332
nanoRMS_kmeans		80	57.14285714285714
nanoRMS_kmeans		80	39.726027397260275
nanoRMS_kmeans		80	47.31182795698925
nanoRMS_kmeans		80	50.63291139240506
nanoRMS_kmeans		80	78.72340425531915
nanoRMS_kmeans		80	22.807017543859647
nanoRMS_kmeans		80	81.81818181818183
nanoRMS_kmeans		80	5.88235294117647
nanoRMS_kmeans		80	25.396825396825395
nanoRMS_kmeans		80	43.47826086956522
nanoRMS_kmeans		80	44.18604651162791
nanoRMS_kmeans		80	55.88235294117647
nanoRMS_kmeans		80	33.33333333333333
nanoRMS_kmeans		80	70.96774193548387
nanoRMS_kmeans		80	77.02702702702703
nanoRMS_kmeans		80	67.53246753246754
nanoRMS_kmeans		80	23.958333333333336
nanoRMS_kmeans		80	19.298245614035086
nanoRMS_kmeans		80	0.0
nanoRMS_kmeans		80	82.55813953488372
nanoRMS_kmeans		80	40.95238095238095
nanoRMS_kmeans		80	63.63636363636363
nanoRMS_kmeans		80	0.0
nanoRMS_kmeans		80	15.0
nanoRMS_kmeans		80	87.17948717948718
nanoRMS_kmeans		80	39.02439024390244
nanoRMS_kmeans		80	19.047619047619047
nanoRMS_kmeans		80	86.04651162790698
nanoRMS_kmeans		80	19.81132075471698
nanoRMS_kmeans		80	40.0
nanoRMS_kmeans		80	74.50980392156863
nanoRMS_kmeans		80	44.06779661016949
nanoRMS_kmeans		80	35.483870967741936
nanoRMS_kmeans		80	76.62337662337663
nanoRMS_kmeans		80	76.71232876712328
nanoRMS_kmeans		80	48.484848484848484
nanoRMS_kmeans		80	63.33333333333333
nanoRMS_kmeans		80	27.397260273972602
nanoRMS_kmeans		80	33.76623376623377
nanoRMS_kmeans		80	44.230769230769226
nanoRMS_kmeans		80	60.0
nanoRMS_kmeans		80	26.96629213483146
nanoRMS_kmeans		80	22.35294117647059
nanoRMS_kmeans		80	28.125
nanoRMS_kmeans		80	76.28865979381443
nanoRMS_kmeans		80	16.666666666666664
nanoRMS_kmeans		80	65.51724137931035
nanoRMS_kmeans		80	72.54901960784314
nanoRMS_kmeans		80	90.47619047619048
nanoRMS_kmeans		80	74.6268656716418
nanoRMS_kmeans		80	20.212765957446805
nanoRMS_kmeans		80	36.986301369863014
nanoRMS_kmeans		80	82.6086956521739
nanoRMS_kmeans		80	13.114754098360656
nanoRMS_kmeans		80	36.904761904761905
nanoRMS_kmeans		80	15.384615384615385
nanoRMS_kmeans		80	47.66355140186916
nanoRMS_kmeans		80	87.5
nanoRMS_kmeans		80	77.27272727272727
nanoRMS_kmeans		80	25.454545454545453
nanoRMS_kmeans		80	32.55813953488372
nanoRMS_kmeans		80	20.175438596491226
nanoRMS_kmeans		80	73.68421052631578
nanoRMS_kmeans		80	20.0
nanoRMS_kmeans		80	19.565217391304348
nanoRMS_kmeans		80	23.333333333333332
nanoRMS_kmeans		80	10.416666666666668
nanoRMS_kmeans		80	40.845070422535215
nanoRMS_kmeans		100	100.0
nanoRMS_kmeans		100	23.18840579710145
nanoRMS_kmeans		100	58.51063829787234
nanoRMS_kmeans		100	38.80597014925373
nanoRMS_kmeans		100	91.35802469135803
nanoRMS_kmeans		100	22.727272727272727
nanoRMS_kmeans		100	45.1219512195122
nanoRMS_kmeans		100	16.129032258064516
nanoRMS_kmeans		100	57.47126436781609
nanoRMS_kmeans		100	13.114754098360656
nanoRMS_kmeans		100	92.5925925925926
nanoRMS_kmeans		100	13.88888888888889
nanoRMS_kmeans		100	94.64285714285714
nanoRMS_kmeans		100	87.34177215189874
nanoRMS_kmeans		100	10.377358490566039
nanoRMS_kmeans		100	62.5
nanoRMS_kmeans		100	87.87878787878788
nanoRMS_kmeans		100	8.928571428571429
nanoRMS_kmeans		100	50.81967213114754
nanoRMS_kmeans		100	98.14814814814815
nanoRMS_kmeans		100	6.593406593406594
nanoRMS_kmeans		100	73.07692307692307
nanoRMS_kmeans		100	64.93506493506493
nanoRMS_kmeans		100	63.76811594202898
nanoRMS_kmeans		100	88.23529411764706
nanoRMS_kmeans		100	76.74418604651163
nanoRMS_kmeans		100	100.0
nanoRMS_kmeans		100	61.64383561643836
nanoRMS_kmeans		100	63.63636363636363
nanoRMS_kmeans		100	85.71428571428571
nanoRMS_kmeans		100	69.86301369863014
nanoRMS_kmeans		100	94.5945945945946
nanoRMS_kmeans		100	9.090909090909092
nanoRMS_kmeans		100	100.0
nanoRMS_kmeans		100	91.66666666666666
nanoRMS_kmeans		100	35.80246913580247
nanoRMS_kmeans		100	39.175257731958766
nanoRMS_kmeans		100	39.325842696629216
nanoRMS_kmeans		100	55.172413793103445
nanoRMS_kmeans		100	91.30434782608695
nanoRMS_kmeans		100	0.9900990099009901
nanoRMS_kmeans		100	77.92207792207793
nanoRMS_kmeans		100	72.0
nanoRMS_kmeans		100	24.489795918367346
nanoRMS_kmeans		100	69.81132075471697
nanoRMS_kmeans		100	55.10204081632652
nanoRMS_kmeans		100	8.695652173913043
nanoRMS_kmeans		100	9.523809523809524
nanoRMS_kmeans		100	8.51063829787234
nanoRMS_kmeans		100	43.28358208955223
nanoRMS_kmeans		100	76.19047619047619
nanoRMS_kmeans		100	10.0
nanoRMS_kmeans		100	85.29411764705883
nanoRMS_kmeans		100	85.41666666666666
nanoRMS_kmeans		100	8.450704225352112
nanoRMS_kmeans		100	24.615384615384617
nanoRMS_kmeans		100	9.090909090909092
nanoRMS_kmeans		100	35.8974358974359
nanoRMS_kmeans		100	66.66666666666666
nanoRMS_kmeans		100	63.41463414634146
nanoRMS_kmeans		100	22.641509433962266
nanoRMS_kmeans		100	39.130434782608695
nanoRMS_kmeans		100	21.91780821917808
nanoRMS_kmeans		100	33.33333333333333
nanoRMS_kmeans		100	69.56521739130434
nanoRMS_kmeans		100	8.333333333333332
nanoRMS_kmeans		100	98.0392156862745
nanoRMS_kmeans		100	7.6923076923076925
nanoRMS_kmeans		100	11.11111111111111
nanoRMS_kmeans		100	0.0
nanoRMS_kmeans		100	76.27118644067797
nanoRMS_kmeans		100	8.333333333333332
nanoRMS_kmeans		100	93.13725490196079
nanoRMS_kmeans		100	97.75280898876404
nanoRMS_kmeans		100	52.94117647058824
nanoRMS_kmeans		100	87.8048780487805
nanoRMS_kmeans		100	41.23711340206185
nanoRMS_kmeans		100	33.72093023255814
nanoRMS_kmeans		100	29.230769230769234
nanoRMS_kmeans		100	6.666666666666667
Xpore	A1_1255	0	42.18545509140474
Xpore	A1_1065	0	27.62541305587039
Xpore	A1_275	0	99.99931507787564
Xpore	A1_845	0	27.5628582592095
Xpore	A2_1144	0	99.99830514219856
Xpore	A2_675	0	77.29864057605296
Xpore	A1_1255	20	40.380365075678434
Xpore	A1_495	40	63.33637605860615
Xpore	A2_1175	40	67.03705991004445
Xpore	A2_695	40	18.0353620290052
Xpore	A1_495	60	81.34173194047307
Xpore	A2_265	60	46.79534576733334
Xpore	A2_1175	60	80.28056896433932
Xpore	A1_495	80	87.52884660521609
Xpore	A2_655	80	14.73497478877929
Xpore	A2_1175	80	99.99863017451575
Xpore	A2_175	80	94.41493079266343
Xpore	A2_435	80	3.23809737658595
Xpore	A2_265	80	66.4643345227534
Xpore	A2_1305	80	83.04470759288806
Xpore	A2_475	80	70.42097645800676
Xpore	A1_155	100	96.42384643572109
Xpore	A1_495	100	99.99892475430636
Xpore	A2_475	100	79.01957554376406
Xpore	A2_1305	100	85.9869548058705
Xpore	A2_365	100	93.48732334875014
Xpore	A2_265	100	99.99913044990521
Xpore	A2_1175	100	99.99857146938658
