# Supplementary material for: Prediction of m6A and m5C at single-molecule resolution reveals a transcriptome-wide co-occurrence of RNA modifications
Source: Nat Commun. 2024 May 9;15:3899. doi: 10.1038/s41467-024-47953-7 (PMC11082244; doi:10.1038/s41467-024-47953-7)
Supplement: Supplementary file 16 — Source Data [file 41467_2024_47953_MOESM16_ESM.zip › source_data_2024_04_07/Supplementary_Figure_23_a.csv]

co-occurrence	distances
0.9545454545454546	1
0.9090909090909091	1
0.9210526315789473	1
0.8723404255319149	1
0.9230769230769231	1
0.96	1
0.9655172413793104	1
0.9473684210526315	1
0.9166666666666666	1
0.907608695652174	1
0.84	1
0.9473684210526315	1
0.9361702127659575	1
0.8947368421052632	1
0.9259259259259259	1
0.9764705882352941	1
0.9743589743589743	1
0.9655172413793104	1
0.9528301886792453	1
0.8461538461538461	1
0.9545454545454546	1
1.0	1
1.0	1
0.9367088607594937	1
0.8846153846153846	1
1.0	1
1.0	1
0.9122807017543859	1
1.0	1
0.7441860465116279	1
0.9433962264150944	1
0.85	1
0.9117647058823529	1
0.9333333333333333	1
0.8846153846153846	1
0.7666666666666667	1
0.9714285714285714	1
0.9	1
0.9390243902439024	1
0.7666666666666667	1
0.9333333333333333	1
0.9491525423728814	1
0.8947368421052632	1
1.0	1
0.8636363636363636	1
0.8604651162790697	1
1.0	1
0.7959183673469388	1
0.9666666666666667	1
0.8611111111111112	1
0.9166666666666666	1
0.9052631578947369	1
0.96875	1
0.9333333333333333	1
0.9032258064516129	1
0.7941176470588235	1
0.9743589743589743	1
0.9714285714285714	1
0.8627450980392157	1
1.0	1
0.88	1
0.9166666666666666	1
0.9876543209876543	1
0.9375	1
0.7959183673469388	1
0.9428571428571428	1
0.9473684210526315	1
0.9555555555555556	1
0.868421052631579	1
0.8974358974358975	1
0.9375	1
0.8985507246376812	1
0.8837209302325582	1
0.9746835443037974	1
0.6666666666666666	1
0.9565217391304348	1
0.9361702127659575	1
0.8495575221238938	1
1.0	1
0.9714285714285714	1
0.782608695652174	1
0.9611650485436893	1
0.9193548387096774	1
0.9183673469387755	1
0.9824561403508771	1
0.8409090909090909	1
1.0	1
0.9444444444444444	1
0.9375	1
1.0	1
0.9583333333333334	1
1.0	1
0.9	1
0.9565217391304348	1
0.967741935483871	1
0.9666666666666667	1
0.8571428571428571	1
0.9722222222222222	1
0.9230769230769231	1
0.9367088607594937	1
0.9	1
0.95	1
0.9565217391304348	1
0.8823529411764706	1
0.85	1
0.9545454545454546	1
0.8928571428571429	1
0.875	1
0.9354838709677419	1
0.9642857142857143	1
0.9302325581395349	1
0.9166666666666666	1
0.78125	1
0.8846153846153846	1
0.9425287356321839	1
0.896551724137931	1
1.0	1
0.9523809523809523	1
0.9777777777777777	1
0.921875	1
0.9642857142857143	1
0.9393939393939394	1
0.896551724137931	1
0.9946927791897144	1
0.9117647058823529	1
1.0	1
0.9523809523809523	1
0.9532163742690059	1
0.9354838709677419	1
0.90625	1
0.9027777777777778	1
0.9193548387096774	1
0.9285714285714286	1
0.9294117647058824	1
0.9234972677595629	1
0.9042553191489362	1
0.9354838709677419	1
1.0	1
0.9230769230769231	1
1.0	1
0.8787878787878788	1
1.0	1
0.8194444444444444	1
0.8775510204081632	1
0.9448818897637795	1
0.9230769230769231	1
0.96	1
1.0	1
0.9210526315789473	1
0.9698983418048496	1
0.96	1
0.84	1
0.9	1
0.8947368421052632	1
1.0	1
0.896551724137931	1
0.9503105590062112	1
0.8	1
0.9428571428571428	1
0.9215686274509803	1
0.926829268292683	1
0.9090909090909091	1
0.8846153846153846	1
0.84	1
0.96	1
1.0	1
1.0	1
0.6835443037974683	1
0.7727272727272727	1
0.9003436426116839	1
1.0	1
0.9629629629629629	1
0.8636363636363636	1
0.8928571428571429	1
1.0	1
0.967741935483871	1
0.8	1
0.9285714285714286	1
0.8367346938775511	1
0.8148148148148148	1
0.8888888888888888	1
0.9	1
0.9646017699115044	1
0.9565217391304348	1
0.8837209302325582	1
0.896551724137931	1
0.9565217391304348	1
0.9111111111111111	1
0.9117647058823529	1
0.8974358974358975	1
0.868421052631579	1
0.9090909090909091	1
0.9375	1
0.8955223880597015	1
0.95	1
0.9583333333333334	1
0.92	1
1.0	1
0.9166666666666666	1
0.8064516129032258	1
1.0	1
0.868421052631579	1
0.8666666666666667	1
0.9069767441860465	1
0.9072164948453608	1
0.9117647058823529	1
0.9743589743589743	1
0.9310344827586207	1
0.9090909090909091	1
0.9963378617838157	1
0.9593023255813954	1
0.8484848484848485	1
0.9393939393939394	1
0.8316831683168316	1
0.9655172413793104	1
0.9285714285714286	1
0.9767441860465116	1
1.0	1
0.9655172413793104	1
0.8	1
0.9285714285714286	1
0.96	1
0.8148148148148148	1
0.9065934065934066	1
0.9090909090909091	1
0.9833333333333333	1
0.8974358974358975	1
0.8461538461538461	1
0.96	1
0.9550561797752809	1
0.9272727272727272	1
0.84	1
0.8875	1
0.9619047619047619	1
0.8975265017667845	1
0.9166666666666666	1
0.875	1
0.8979591836734694	1
0.9285714285714286	1
0.9642857142857143	1
0.9238095238095239	1
0.8157894736842105	1
0.875	1
1.0	1
0.9230769230769231	1
0.9142857142857143	1
0.972972972972973	1
0.9130434782608695	1
0.8823529411764706	1
0.96	1
0.8203125	1
0.6785714285714286	1
0.9523809523809523	1
0.896551724137931	1
0.9310344827586207	1
0.9375	1
1.0	1
0.9230769230769231	1
0.8857142857142857	1
0.8648648648648649	1
0.8333333333333334	1
0.9509803921568627	1
0.9655172413793104	1
0.7894736842105263	1
0.8536585365853658	1
1.0	1
0.9285714285714286	1
0.9333333333333333	1
0.6764705882352942	1
0.8611111111111112	1
0.9130434782608695	1
0.95	1
0.918918918918919	1
0.9420289855072463	1
0.9952085088458298	1
0.8709677419354839	1
1.0	1
0.8823529411764706	1
0.9473684210526315	1
0.9393939393939394	1
0.9318181818181818	1
0.9	1
0.9487179487179487	1
0.9523809523809523	1
0.8333333333333334	1
0.9743589743589743	1
0.9428571428571428	1
0.9655172413793104	1
0.95	1
0.9411764705882353	1
0.9696969696969697	1
0.9361702127659575	1
1.0	1
1.0	1
0.8620689655172413	1
0.8260869565217391	1
0.8043478260869565	1
0.972972972972973	1
0.9304347826086956	1
0.9191919191919192	1
0.875	1
0.9	1
0.8181818181818182	1
1.0	1
0.8095238095238095	1
1.0	1
0.8636363636363636	1
0.9137931034482759	1
0.9148936170212766	1
0.71875	1
0.9561752988047809	1
0.9726027397260274	1
0.8837209302325582	1
0.9333333333333333	1
0.9629629629629629	1
0.9166666666666666	1
0.96	1
0.925	1
1.0	1
0.9074074074074074	1
0.9137931034482759	1
0.9555555555555556	1
0.9230769230769231	1
0.9473684210526315	1
0.926829268292683	1
1.0	1
0.8918918918918919	1
0.8983050847457628	1
0.9848830142813735	1
1.0	1
0.9	1
0.9296875	1
0.9836065573770492	1
0.7692307692307693	1
0.9887640449438202	1
0.9397590361445783	1
0.8782051282051282	1
0.9583333333333334	1
0.8620689655172413	1
0.9117647058823529	1
0.875	1
0.9722633744855967	1
0.8529411764705882	1
0.7878787878787878	1
0.875	1
0.96875	1
0.8333333333333334	1
0.8888888888888888	1
0.8571428571428571	1
0.9743589743589743	1
0.9411764705882353	1
0.9705882352941176	1
0.95	1
0.7142857142857143	1
0.9583333333333334	1
0.9318181818181818	1
1.0	1
0.9292929292929293	1
0.9782608695652174	1
0.9	1
0.8709677419354839	1
0.9672131147540983	1
0.9296875	1
0.8809523809523809	1
0.8837209302325582	1
0.9345794392523364	1
0.8571428571428571	1
1.0	1
0.9473684210526315	1
0.9880705394190872	1
0.9266409266409267	1
0.926829268292683	1
0.9662474910908123	1
0.9523809523809523	1
0.775	1
0.9047619047619048	1
0.78	1
0.9375	1
0.8979591836734694	1
0.9230769230769231	1
0.9538461538461539	1
1.0	1
0.84	1
0.9523809523809523	1
0.9142857142857143	1
1.0	1
0.918918918918919	1
0.9428571428571428	1
1.0	1
0.8163265306122449	1
0.9	1
0.8461538461538461	1
0.9333333333333333	1
0.9512195121951219	1
0.8650306748466258	1
0.8857142857142857	1
0.8571428571428571	1
0.9565217391304348	1
0.9069767441860465	1
0.9428571428571428	1
0.9387755102040817	1
0.9326923076923077	1
0.9130434782608695	1
0.8	1
0.8571428571428571	1
0.95	1
0.9047619047619048	1
0.95	1
0.9032258064516129	1
0.96	1
0.9565217391304348	1
0.9473684210526315	1
0.9523809523809523	1
0.8928571428571429	1
0.9302325581395349	1
0.9615384615384616	1
0.9032258064516129	1
0.8846153846153846	1
1.0	1
1.0	1
0.9456521739130435	1
0.9565217391304348	1
0.9607843137254902	1
0.9246861924686193	1
0.8979591836734694	1
0.9107142857142857	1
0.8823529411764706	1
0.8125	1
0.8571428571428571	1
1.0	1
0.9130434782608695	1
1.0	1
0.9523809523809523	1
0.9347826086956522	1
0.8214285714285714	1
0.9090909090909091	1
0.8928571428571429	1
0.967741935483871	1
0.7272727272727273	1
0.7857142857142857	1
0.92	1
0.9464285714285714	1
0.9566787003610109	1
0.9545454545454546	1
0.9285714285714286	1
0.92	1
0.8928571428571429	1
0.9183673469387755	1
0.8918918918918919	1
0.9607843137254902	1
0.9454545454545454	1
0.9552238805970149	1
0.8709677419354839	1
0.96875	1
0.88	1
0.8142857142857143	1
0.9230769230769231	1
0.9166666666666666	1
0.95	1
0.9	1
0.9583333333333334	1
0.8913043478260869	1
0.9736842105263158	1
0.975462962962963	1
0.9418604651162791	1
0.7878787878787878	1
0.7666666666666667	1
0.9629629629629629	1
1.0	1
0.96	1
0.9111111111111111	1
0.96875	1
0.918918918918919	1
0.927710843373494	1
0.9615384615384616	1
0.8863636363636364	1
0.9333333333333333	1
0.7878787878787878	1
0.9375	1
0.9156626506024096	1
0.8157894736842105	1
0.8461538461538461	1
0.9583333333333334	1
1.0	1
0.9230769230769231	1
0.8775510204081632	1
0.9375	1
0.9130434782608695	1
0.92	1
0.9393939393939394	1
0.8888888888888888	1
1.0	1
0.9545454545454546	1
0.932799091367996	1
0.8620689655172413	1
0.9252336448598131	1
0.8529411764705882	1
0.9642857142857143	1
0.92	1
0.8222222222222222	1
0.7575757575757576	1
0.9642857142857143	1
0.9375	1
0.971830985915493	1
0.8787878787878788	1
0.96	1
0.9393939393939394	1
0.8809523809523809	1
0.8787878787878788	1
0.9824561403508771	1
0.9847286610308154	1
1.0	1
0.9694656488549618	1
0.8983050847457628	1
0.9393939393939394	1
0.9032258064516129	1
0.9166666666666666	1
0.8780487804878049	1
1.0	1
0.9761904761904762	1
0.8888888888888888	1
0.8333333333333334	1
1.0	1
0.8611111111111112	1
0.9411764705882353	1
0.95	1
0.9791666666666666	1
0.9459459459459459	1
0.925	1
0.9583333333333334	1
0.9	1
0.926829268292683	1
0.9361702127659575	1
0.9	1
0.8064516129032258	1
0.6333333333333333	1
0.9230769230769231	1
0.8636363636363636	1
0.8888888888888888	1
0.9574468085106383	1
0.9428571428571428	1
0.96875	1
0.9224806201550387	1
0.9885057471264368	1
0.9027777777777778	1
0.7567567567567568	1
0.9333333333333333	1
0.8367346938775511	1
0.9166666666666666	1
0.9090909090909091	1
0.9032258064516129	1
0.946236559139785	1
0.8804347826086957	1
0.96	1
0.9047619047619048	1
0.9428571428571428	1
0.8490566037735849	1
0.9397590361445783	1
1.0	1
0.9259259259259259	1
0.875	1
0.7037037037037037	1
0.9142857142857143	1
0.875	1
0.9166666666666666	1
0.875	1
0.9032258064516129	1
0.9367088607594937	1
1.0	1
0.8648648648648649	1
0.8461538461538461	1
0.9785714285714285	1
0.8571428571428571	1
0.8181818181818182	1
1.0	1
0.9387755102040817	1
0.9090909090909091	1
0.7586206896551724	1
0.9230769230769231	1
0.896551724137931	1
0.9404761904761905	1
0.945257572407694	1
0.9805376645197423	1
0.8823529411764706	1
0.8073089700996677	1
0.9911884487226953	1
0.9662921348314607	1
0.9545454545454546	1
0.8666666666666667	1
0.9090909090909091	1
0.7777777777777778	1
0.9411764705882353	1
0.9767441860465116	1
0.9	1
0.9523809523809523	1
0.88	1
0.8472222222222222	1
0.9714285714285714	1
0.8333333333333334	1
0.9351351351351351	1
0.8636363636363636	1
0.9047619047619048	1
0.9361702127659575	1
0.8918918918918919	1
0.9333333333333333	1
0.9487179487179487	1
0.9534883720930233	1
0.9629629629629629	1
0.9672131147540983	1
0.8709677419354839	1
0.9130434782608695	1
0.9	1
0.9323432343234324	1
0.967741935483871	1
0.9222614840989399	1
0.9069767441860465	1
0.8620689655172413	1
0.8902305159165752	1
0.85	1
0.9702643171806168	1
0.92	1
0.8947368421052632	1
0.90625	1
0.9090909090909091	1
0.9857142857142858	1
0.8666666666666667	1
1.0	1
0.9354838709677419	1
0.7857142857142857	1
0.972972972972973	1
0.9130434782608695	1
0.8636363636363636	1
1.0	1
1.0	1
0.9523809523809523	1
0.9433962264150944	1
0.9787234042553191	1
0.9666666666666667	1
0.9148936170212766	1
0.9615384615384616	1
0.9285714285714286	1
0.9090909090909091	1
0.8837209302325582	1
0.9322033898305084	1
0.918918918918919	1
0.9425287356321839	1
0.9230769230769231	1
0.9310344827586207	1
0.7222222222222222	1
0.926829268292683	1
0.875	1
0.7419354838709677	1
0.8846153846153846	1
0.9333333333333333	1
0.8333333333333334	1
0.9310344827586207	1
0.9392265193370166	1
1.0	1
0.9047619047619048	1
0.9318181818181818	1
0.9	1
0.8333333333333334	1
0.9259259259259259	1
0.9285714285714286	1
0.9393939393939394	1
0.9565217391304348	1
0.9666666666666667	1
1.0	1
0.9464285714285714	1
0.9079435783221975	1
1.0	1
0.9428571428571428	1
0.975	1
1.0	1
0.9424083769633508	1
0.9042553191489362	1
0.903448275862069	1
0.868421052631579	1
0.9696969696969697	1
0.9814814814814815	1
0.8809523809523809	1
0.9230769230769231	1
0.9693877551020408	1
0.9772727272727273	1
0.9	1
0.9038461538461539	1
0.896551724137931	1
0.926829268292683	1
0.9411764705882353	1
0.9393939393939394	1
0.9814109742441209	1
0.9240506329113924	1
0.8518518518518519	1
1.0	1
0.9629629629629629	1
0.9259259259259259	1
0.8846153846153846	1
0.9555555555555556	1
0.9310344827586207	1
0.9761904761904762	1
0.8695652173913043	1
0.9565217391304348	1
0.96	1
0.9696969696969697	1
0.9629629629629629	1
0.7741935483870968	1
0.9615384615384616	1
0.9166666666666666	1
0.9347826086956522	1
0.9642857142857143	1
0.90625	1
1.0	1
0.9545454545454546	1
0.9673202614379085	1
0.6521739130434783	1
0.9722222222222222	1
0.9545454545454546	1
0.8775510204081632	1
0.9629629629629629	1
0.9223300970873787	1
0.9791666666666666	1
0.9032258064516129	1
1.0	1
1.0	1
0.9	1
1.0	1
1.0	1
0.9183673469387755	1
0.9	1
0.9365079365079365	1
0.9	1
0.9785562754429219	1
0.9354838709677419	1
0.8877551020408163	1
0.9354838709677419	1
0.8571428571428571	1
1.0	1
0.9054054054054054	1
0.9230769230769231	1
0.759493670886076	1
0.8095238095238095	1
0.961352657004831	1
0.9876543209876543	1
0.96	1
0.9248166259168704	1
1.0	1
0.98125	1
0.7931034482758621	1
0.95	1
0.9210526315789473	1
0.92	1
0.8805970149253731	1
0.88	1
0.9230769230769231	1
0.96875	1
0.95	1
0.9736842105263158	1
0.8564705882352941	1
0.8888888888888888	1
0.8672566371681416	1
0.782608695652174	1
0.9444444444444444	1
1.0	1
0.8235294117647058	1
0.8431372549019608	1
0.9130434782608695	1
0.9130434782608695	1
0.9615384615384616	1
1.0	1
0.9682726204465335	1
0.9534883720930233	1
0.8421052631578947	1
0.9565217391304348	1
0.9629629629629629	1
0.9777777777777777	1
0.9166666666666666	1
0.8571428571428571	1
0.8350515463917526	1
0.95	1
0.9090909090909091	1
0.9715142428785607	1
1.0	1
0.926829268292683	1
0.9230769230769231	1
0.9090909090909091	1
0.9736842105263158	1
1.0	1
0.9310344827586207	1
0.891566265060241	1
0.7647058823529411	1
0.9565217391304348	1
0.9130434782608695	1
0.8918918918918919	1
0.9572860292643817	1
0.96875	1
1.0	1
0.9230769230769231	1
0.94	1
1.0	1
0.9130434782608695	1
0.8888888888888888	1
0.8518518518518519	1
0.8421052631578947	1
0.8888888888888888	1
0.9538461538461539	1
0.8888888888888888	1
0.8064516129032258	1
0.9117647058823529	1
1.0	1
0.9130434782608695	1
0.8823529411764706	1
0.875	1
0.9032258064516129	1
0.7777777777777778	1
0.9629629629629629	1
0.8947368421052632	1
0.9482758620689655	1
0.9711820253988929	1
1.0	1
0.8125	1
0.8275862068965517	1
0.8918918918918919	1
0.9835938842123346	1
0.9710144927536232	1
0.8863636363636364	1
0.90625	1
0.7608695652173914	1
0.9534883720930233	1
0.7368421052631579	1
1.0	1
0.9655172413793104	1
0.9027777777777778	1
1.0	1
0.9375	1
0.9645759268664297	1
0.9889849178105405	1
0.8636363636363636	1
0.9459459459459459	1
0.9565217391304348	1
0.7037037037037037	1
0.9722222222222222	1
1.0	1
0.8888888888888888	1
0.9534883720930233	1
0.6097560975609756	1
0.9583333333333334	1
0.9555555555555556	1
0.7931034482758621	1
0.9	1
0.9323308270676691	1
0.9285714285714286	1
0.8953488372093024	1
0.9642857142857143	1
0.8055555555555556	1
0.95	1
0.8958333333333334	1
0.8928571428571429	1
0.92	1
0.927536231884058	1
0.8214285714285714	1
0.9625	1
0.8823529411764706	1
0.8518518518518519	1
0.9565217391304348	1
0.8095238095238095	1
0.9166666666666666	1
0.9264705882352942	1
1.0	1
1.0	1
0.9310344827586207	1
0.9032258064516129	1
0.9032258064516129	1
0.900709219858156	1
0.9523809523809523	1
0.918918918918919	1
0.8461538461538461	1
0.9753086419753086	1
0.9310344827586207	1
0.9523809523809523	1
0.9722222222222222	1
0.9183673469387755	1
0.896551724137931	1
0.9666666666666667	1
0.9411764705882353	1
1.0	1
0.8421052631578947	1
0.9642857142857143	1
0.9708533469596321	1
0.9584775086505191	1
0.9845265112440685	1
0.9827586206896551	1
0.923728813559322	1
0.9545454545454546	1
0.9230769230769231	1
0.9230769230769231	1
0.8727272727272727	1
0.9696969696969697	1
0.9487179487179487	1
0.9655172413793104	1
0.8846153846153846	1
0.9318181818181818	1
0.975609756097561	1
0.9655172413793104	1
0.9161290322580645	1
0.8421052631578947	1
1.0	1
0.9437751004016064	1
0.8333333333333334	1
0.8095238095238095	1
0.9736842105263158	1
0.9032258064516129	1
0.9729064039408867	1
0.9166666666666666	1
0.8947368421052632	1
0.9459459459459459	1
0.8604651162790697	1
0.9166666666666666	1
0.9843539035819237	1
0.6551724137931034	1
0.9193548387096774	1
0.9166666666666666	1
0.75	1
0.9441624365482234	1
0.8545454545454545	1
0.868421052631579	1
0.9523809523809523	1
0.921875	1
0.8928571428571429	1
0.9056603773584906	1
0.92	1
0.9642857142857143	1
1.0	1
0.967741935483871	1
0.8387096774193549	1
0.8873239436619719	1
0.9693262411347517	1
0.8387096774193549	1
0.8	1
0.9591836734693877	1
0.8	1
0.9210526315789473	1
1.0	1
0.9565217391304348	1
0.9210526315789473	1
0.9024390243902439	1
0.9431818181818182	1
0.9008264462809917	1
0.9452054794520548	1
0.8571428571428571	1
0.9761904761904762	1
0.9302325581395349	1
0.9696969696969697	1
0.9166666666666666	1
0.8275862068965517	1
0.8787878787878788	1
0.813953488372093	1
0.85	1
0.8666666666666667	1
0.7083333333333334	1
1.0	1
0.95	1
0.8918918918918919	1
1.0	1
0.9565217391304348	1
0.813953488372093	1
0.9090909090909091	1
0.88	1
1.0	1
0.6097560975609756	2
0.8846153846153846	2
0.95	2
0.8958333333333334	2
0.7368421052631579	2
0.7586206896551724	2
1.0	2
0.9464285714285714	2
0.896551724137931	2
1.0	2
0.9705882352941176	2
0.8705882352941177	2
0.8157894736842105	2
1.0	2
0.9333333333333333	2
0.9743589743589743	2
0.9318181818181818	2
0.8048780487804879	2
0.8863636363636364	2
0.7727272727272727	2
0.75	2
0.9722222222222222	2
0.9411764705882353	2
1.0	2
1.0	2
0.9009009009009009	2
0.8421052631578947	2
0.7976878612716763	2
0.8947368421052632	2
1.0	2
0.8478260869565217	2
0.8648648648648649	2
0.9	2
0.9146341463414634	2
0.7272727272727273	2
0.9032258064516129	2
0.9640287769784173	2
0.8421052631578947	2
0.9166666666666666	2
0.95	2
0.8947368421052632	2
1.0	2
0.8	2
0.8604651162790697	2
0.8409090909090909	2
0.8688524590163934	2
0.9166666666666666	2
0.9166666666666666	2
0.8571428571428571	2
0.8333333333333334	2
0.9117647058823529	2
0.8260869565217391	2
0.8085106382978723	2
0.9629629629629629	2
0.8695652173913043	2
0.925	2
0.8846153846153846	2
0.8823529411764706	2
0.8620689655172413	2
0.8461538461538461	2
0.8043478260869565	2
0.9333333333333333	2
1.0	2
0.9032258064516129	2
0.7954545454545454	2
0.9512195121951219	2
0.6875	2
0.9523809523809523	2
0.923728813559322	2
0.8108108108108109	2
0.9872546889709609	2
0.9375	2
0.9166666666666666	2
1.0	2
0.8536585365853658	2
0.8333333333333334	2
0.88	2
0.9166666666666666	2
0.7916666666666666	2
0.9545454545454546	2
0.87	2
0.95	2
0.8555555555555555	2
0.9642857142857143	2
0.6486486486486487	2
0.95	2
0.8130841121495327	2
0.7647058823529411	2
0.8723404255319149	2
0.891566265060241	2
0.768	2
0.8076923076923077	2
0.9272727272727272	2
0.975	2
0.9	2
0.9523809523809523	2
0.9210526315789473	2
0.8	2
0.8857142857142857	2
0.9642857142857143	2
0.8461538461538461	2
0.7307692307692307	2
0.9078947368421053	2
0.9852216748768473	2
0.918918918918919	2
1.0	2
0.9166666666666666	2
0.7666666666666667	2
0.9047619047619048	2
0.78125	2
0.8421052631578947	2
0.8461538461538461	2
0.8333333333333334	2
0.9	2
0.9497536744414236	2
0.9111111111111111	2
0.7878787878787878	2
0.8163265306122449	2
0.9146341463414634	2
0.9577464788732394	2
0.8108108108108109	2
0.9047619047619048	2
0.875	2
0.6883116883116883	2
0.8874172185430463	2
1.0	2
0.9090909090909091	2
0.7380952380952381	2
0.9	2
0.8863636363636364	2
0.8780487804878049	2
0.8333333333333334	2
0.875	2
0.8571428571428571	2
0.9310344827586207	2
0.8518518518518519	2
0.8780487804878049	2
0.8717948717948718	2
0.8409090909090909	2
0.925	2
0.9545454545454546	2
0.8333333333333334	2
0.9047619047619048	2
0.8571428571428571	2
0.96	2
0.9782608695652174	2
1.0	2
0.975	2
0.8181818181818182	2
0.875	2
0.896551724137931	2
0.7586206896551724	2
0.8636363636363636	2
0.8846153846153846	2
0.95	2
0.9117647058823529	2
0.8235294117647058	2
0.8620689655172413	2
0.7333333333333333	2
0.8571428571428571	2
0.7253521126760564	2
0.9326923076923077	2
0.7333333333333333	2
0.9736842105263158	2
0.95	2
0.9230769230769231	2
0.8695652173913043	2
0.96875	2
0.9032258064516129	2
0.7582417582417582	2
0.85	2
0.85	2
0.8888888888888888	2
0.9074074074074074	2
1.0	2
0.8888888888888888	2
0.8787878787878788	2
0.8064516129032258	2
0.9803921568627451	2
0.8333333333333334	2
0.9804292929292929	2
0.7142857142857143	2
0.8918918918918919	2
0.782608695652174	2
0.7857142857142857	2
0.9636363636363636	2
0.9615384615384616	2
0.8105263157894737	2
0.875	2
0.9230769230769231	2
0.9375	2
0.9615384615384616	2
0.8518518518518519	2
0.8571428571428571	2
0.8170731707317073	2
0.9473684210526315	2
0.696969696969697	2
0.9948683992716437	2
0.8363636363636363	2
0.9473684210526315	2
0.9629629629629629	2
0.8846153846153846	2
0.8723404255319149	2
0.8888888888888888	2
0.8571428571428571	2
0.918918918918919	2
0.8846153846153846	2
1.0	2
0.9411764705882353	2
0.8947368421052632	2
0.9393939393939394	2
0.8846153846153846	2
0.8421052631578947	2
0.875	2
0.9583333333333334	2
0.9116022099447514	2
0.9180327868852459	2
0.975609756097561	2
0.9285714285714286	2
0.9444444444444444	2
0.9629629629629629	2
0.7916666666666666	2
0.8333333333333334	2
0.9090909090909091	2
0.9393939393939394	2
0.9	2
0.9642857142857143	2
0.9375	2
0.6923076923076923	2
0.6764705882352942	2
0.9815509454183572	3
0.84	3
0.7894736842105263	3
0.9375	3
0.9761904761904762	3
0.8571428571428571	3
0.9583333333333334	3
0.9259259259259259	3
0.9819096231797028	3
0.9230769230769231	3
0.9833859445090547	3
0.9354838709677419	3
0.8888888888888888	3
0.9705273615365511	3
0.9639794168096055	3
0.975	3
0.9	3
0.9620253164556962	3
0.8461538461538461	3
0.525	3
0.8787878787878788	3
0.7073170731707317	3
0.7	3
0.8787878787878788	3
0.7333333333333333	3
0.7986577181208053	3
0.6666666666666666	3
0.9176954732510288	3
0.7	3
0.8636363636363636	3
0.9333333333333333	3
0.9523809523809523	3
0.6739130434782609	3
0.9230769230769231	3
0.71875	3
0.84	3
0.6382978723404256	4
0.8786419616110063	4
0.9604486913169921	4
0.7635135135135135	4
0.9032187212970728	4
0.7435897435897436	4
0.5217391304347826	4
0.46875	4
0.7843137254901961	4
0.7142857142857143	4
0.6956521739130435	5
0.8971387352729021	5
0.7346938775510204	5
0.6666666666666666	5
0.35	5
0.7948717948717948	5
0.7692307692307693	5
0.5652173913043478	5
0.53125	5
0.8949528634643751	5
0.6388888888888888	5
0.76	5
0.6458333333333334	5
0.8095238095238095	5
0.7948717948717948	6
0.6666666666666666	6
0.7619047619047619	6
0.9117647058823529	6
0.53125	6
0.5769230769230769	6
0.9615384615384616	6
0.6041666666666666	6
0.75	6
0.2619047619047619	6
0.905548851070118	6
0.3	6
0.7692307692307693	6
0.7484662576687117	6
0.8108108108108109	6
0.7083333333333334	6
0.7368421052631579	6
0.7037037037037037	6
0.6341463414634146	6
0.7692307692307693	6
0.6538461538461539	6
0.8098591549295775	6
0.823943661971831	7
0.8461538461538461	7
0.7037037037037037	7
0.4166666666666667	7
0.64	7
0.6923076923076923	7
0.75	7
0.7567567567567568	7
0.52	7
0.5882352941176471	7
0.9089813509814736	7
0.7577639751552795	7
0.7297297297297297	7
0.7192982456140351	7
0.52	8
0.8205128205128205	8
0.75	8
0.6470588235294118	8
0.7407407407407407	8
0.7954545454545454	8
0.8973657433578293	8
0.5357142857142857	8
0.5909090909090909	8
0.9655325443786982	8
0.8543307086614174	8
0.7307692307692307	9
0.45454545454545453	9
0.9674173454719693	9
0.8952879581151832	9
0.6363636363636364	9
0.6	9
0.9827890556045896	9
0.09865551393236517	9
0.75	9
0.7333333333333333	9
0.7857142857142857	9
0.78125	9
0.5161290322580645	9
0.985262838043148	10
0.7777777777777778	10
0.84	10
0.6451612903225806	10
0.7096774193548387	10
0.64	10
0.45454545454545453	10
0.5666666666666667	10
0.6451612903225806	10
0.9815305638478922	10
0.96875	10
0.5666666666666667	10
0.7727272727272727	11
0.631578947368421	11
0.9004056335189338	11
0.9165182357930449	11
0.7368421052631579	11
0.696969696969697	11
0.7575757575757576	11
0.5263157894736842	11
0.56	11
0.8666666666666667	11
0.6521739130434783	11
0.8529411764705882	12
0.7391304347826086	12
0.76	12
0.4782608695652174	12
0.9098303717480449	12
0.75	12
0.9242690793331658	12
0.6730769230769231	12
0.8648648648648649	12
1.0	12
0.9074691329045584	12
0.631578947368421	12
0.5714285714285714	12
0.8833975073462357	12
0.8666666666666667	12
0.6764705882352942	12
0.5263157894736842	12
0.8796714579055441	13
0.8378378378378378	13
0.9773875249618231	13
0.7777777777777778	13
0.8571428571428571	13
0.6666666666666666	13
0.901316278723879	13
0.9183673469387755	13
0.6	13
0.7777777777777778	13
1.0	13
0.9766765578635015	14
0.75	14
0.9168335464569208	14
0.625	14
0.9402549123738715	14
0.8571428571428571	14
0.6388888888888888	14
0.631578947368421	14
0.873015873015873	15
0.9047619047619048	15
0.625	15
