# Supplementary material for: Prediction of m6A and m5C at single-molecule resolution reveals a transcriptome-wide co-occurrence of RNA modifications
Source: Nat Commun. 2024 May 9;15:3899. doi: 10.1038/s41467-024-47953-7 (PMC11082244; doi:10.1038/s41467-024-47953-7)
Supplement: Supplementary file 16 — Source Data [file 41467_2024_47953_MOESM16_ESM.zip › source_data_2024_04_07/Figure_2_d_lower.csv]

lr_fpr	lr_tpr
0.0	0.0
0.0	0.0013366692943071598
0.0	0.0027761593035610242
0.0	0.003975734311272578
0.0	0.004986804674915173
0.0	0.005620865750419851
0.0	0.006289200397573431
0.0	0.007060355759673715
0.0	0.0076772800493539435
0.0	0.008208520409911917
0.0	0.008551256126400932
0.0	0.008928265414538849
0.0	0.009356685060150118
0.0	0.009905062206532542
0.0	0.010419165781266065
0.0	0.010916132570175138
0.0	0.011361689001610858
0.0	0.011892929362168831
0.0	0.012441306508551256
0.0	0.013263872228124893
0.0	0.013640881516262809
0.0	0.014154985090996332
0.0	0.014686225451554307
0.0	0.015251739383761181
0.0	0.015731569386845803
0.0	0.016348493676526032
0.0	0.016794050107961752
0.0	0.017410974397641978
0.0	0.017822257257428798
0.0	0.018216403331391164
0.0	0.018661959762826884
0.0	0.019227473695033758
0.0	0.01993008191383624
0.0	0.02056414298934092
0.0	0.021215340850670047
0.0	0.022020769784419233
0.0	0.022671967645748362
0.0	0.023374575864550846
0.0	0.024025773725879974
0.0	0.0246084244439113
0.0	0.025225348733591526
0.0	0.02596223052404291
0.0	0.026339239812180826
0.0	0.027110395174281113
0.0	0.02824142303869486
0.0	0.028961168043321793
0.0	0.02956095554717757
0.0	0.0301778798368578
0.0	0.030760530554889125
0.0	0.032062926277547386
0.0	0.03266271378140316
0.0	0.03343386914350344
0.0	0.03387942557493916
0.0	0.034530623436268296
0.0	0.03533605237001748
0.0	0.03591870308804881
0.0	0.03653562737772903
0.0	0.037169688453233714
0.0	0.03787229667203619
0.0	0.03842067381841862
0.0	0.039003324536449946
0.0	0.03979161668437468
0.0	0.040408540974054906
0.0	0.040854097405490626
0.0	0.0414538849093464
0.0	0.04201939884155328
0.0	0.042756280632004665
0.0	0.04328752099256263
0.0	0.043715940638173904
0.0	0.04426431778455633
0.0	0.04503547314665661
0.0	0.045549576721390136
0.0	0.04609795386777256
0.0	0.046612057442506086
0.0	0.04717757137471296
0.0	0.047794495664393186
0.0	0.04895979710045584
0.0	0.04955958460431162
0.0	0.050039414607396235
0.0	0.050433560681358604
0.0	0.05091339068444323
0.0	0.051547451759947904
0.0	0.05213010247797923
0.0	0.052729889981835004
0.0	0.05322685677074408
0.0	0.05375809713130205
0.0	0.05410083284779107
0.0	0.0547177571374713
0.0	0.05574596428693834
0.0	0.05687699215135209
0.0	0.05754532679850567
0.0	0.057922336086643586
0.0	0.05828220858895705
0.0	0.05874490180621723
0.0	0.059156184666004044
0.0	0.05963601466908867
0.0	0.06028721253041779
0.0	0.060767042533502416
0.0	0.06134969325153374
0.0	0.06170956575384721
0.0	0.06213798539945848
0.0	0.062497857901771946
0.0	0.06308050861980327
0.0	0.06350892826541454
0.0	0.0639030743393769
0.0	0.06426294684169037
0.0	0.06469136648730164
0.0	0.06518833327621071
0.0	0.06631936114062446
0.0	0.06695342221612914
0.0	0.0673132947184426
0.0	0.06775885114987833
0.0	0.06817013400966515
0.0	0.06864996401274977
0.0	0.06900983651506323
0.0	0.06952394008979676
0.0	0.07008945402200363
0.0	0.07039791616684375
0.0	0.07098056688487507
0.0	0.07200877403434212
0.0	0.07242005689412893
0.0	0.0728827501113891
0.0	0.07339685368612263
0.0	0.07365390547348939
0.0	0.07409946190492511
0.0	0.07456215512218528
0.0	0.07514480584021661
0.0	0.07564177262912568
0.0	0.07607019227473695
0.0	0.07643006477705042
0.0	0.07677280049353943
0.0	0.07730404085409741
0.0	0.07773246049970868
0.0	0.0782122905027933
0.0	0.07857216300510676
0.0	0.07900058265071803
0.0	0.07948041265380265
0.0	0.07980601158446722
0.0	0.08016588408678069
0.0	0.08056003016074305
0.0	0.08102272337800322
0.0	0.08138259588031668
0.0	0.08181101552592795
0.0	0.08211947767076808
0.0	0.08275353874627275
0.0	0.08323336874935737
0.0	0.08354183089419748
0.0	0.08390170339651096
0.0	0.08431298625629777
0.0	0.08470713233026014
0.0	0.08518696233334476
0.0	0.08568392912225382
0.0	0.08592384412379614
0.0	0.08623230626863626
0.0	0.08647222127017856
0.0	0.08676354662919422
0.0	0.08703773520238545
0.0	0.0873290605614011
0.0	0.08774034342118792
0.0	0.08808307913767693
0.0	0.08849436199746376
0.0	0.08878568735647942
0.0	0.08931692771703739
0.0	0.08957397950440416
0.0	0.09012235665078658
0.0	0.0905336395105734
0.0	0.0908763752270624
0.0	0.09108201665695582
0.0	0.09130479487267368
0.0	0.0915104363025671
0.0	0.09205881344894952
0.0	0.09229872845049182
0.0	0.09245295952291188
0.0	0.0928299688110498
0.0	0.09317270452753881
0.0	0.09358398738732564
0.0	0.09375535524557015
0.0	0.0940466806045858
0.0	0.09437227953525038
0.0	0.09450937382184597
0.0	0.09485210953833499
0.0	0.09546903382801522
0.0	0.09576035918703088
0.0	0.09596600061692429
0.0	0.0962401891901155
0.0	0.09649724097748226
0.0	0.09672001919320013
0.0	0.09709702848133804
0.0	0.09737121705452925
0.0	0.09752544812694931
0.0	0.09778249991431608
0.0	0.09814237241662954
0.0	0.09838228741817184
0.0	0.09870788634883641
0.0	0.09925626349521884
0.0	0.0996161359975323
0.0	0.09994173492819687
0.0	0.10011310278644138
0.0	0.10025019707303698
0.0	0.10042156493128149
0.0	0.10062720636117489
0.0	0.10081571100524386
0.0	0.10132981457997738
0.0	0.10201528601295541
0.0	0.10222092744284882
0.0	0.10252938958768894
0.0	0.10268362066010898
0.0	0.10290639887582685
0.0	0.10307776673407136
0.0	0.10321486102066696
0.0	0.10350618637968263
0.0	0.10367755423792713
0.0	0.1038660588819961
0.0	0.10414024745518731
0.0	0.10438016245672961
0.0	0.10458580388662303
0.0	0.10472289817321863
0.0	0.1050827706755321
0.0	0.10520272817630326
0.0	0.10551119032114337
0.0	0.10571683175103677
0.0	0.10595674675257909
0.0	0.10636802961236591
0.0	0.10664221818555712
0.0	0.10681358604380163
0.0	0.10703636425951948
0.0	0.1071734585461151
0.0	0.10736196319018405
0.0	0.10753333104842856
0.0	0.10768756212084861
0.0	0.10787606676491757
0.0	0.10803029783733763
0.0	0.10823593926723103
0.0	0.1085272646262467
0.0	0.10871576927031566
0.0	0.10883572677108681
0.0	0.10910991534427802
0.0	0.10928128320252253
0.0	0.10955547177571374
0.0	0.10979538677725606
0.0	0.10996675463550057
0.0	0.11015525927956953
0.0	0.11032662713781403
0.0	0.11046372142440963
0.0	0.1107550467834253
0.0	0.11097782499914316
0.0	0.11113205607156322
0.0	0.11125201357233437
0.0	0.11156047571717449
0.0	0.1117661171470679
0.0	0.11195462179113685
0.0	0.11226308393597696
0.0	0.11248586215169483
0.0	0.11279432429653494
0.0	0.1130171025122528
0.0	0.11332556465709291
0.0	0.11353120608698633
0.0	0.11370257394523084
0.0	0.11385680501765089
0.0	0.11395962573259759
0.0	0.11416526716249101
0.0	0.11431949823491105
0.0	0.11452513966480447
0.0	0.11469650752304898
0.0	0.11479932823799568
0.0	0.1149706960962402
0.0	0.11509065359701134
0.0	0.11541625252767591
0.0	0.11557048360009596
0.0	0.11577612502998938
0.0	0.11601604003153168
0.0	0.11627309181889844
0.0	0.11641018610549406
0.0	0.11668437467868527
0.0	0.11685574253692978
0.0	0.11707852075264763
0.0	0.11728416218254105
0.0	0.11745553004078554
0.0	0.11771258182815231
0.0	0.11788394968639682
0.0	0.11808959111629024
0.0	0.11827809576035919
0.0	0.11843232683277924
0.0	0.11867224183432155
0.0	0.1187921993350927
0.0	0.11903211433663502
0.0	0.11918634540905508
0.0	0.11939198683894849
0.0	0.1196319018404908
0.0	0.11982040648455976
0.0	0.12016314220104878
0.0	0.12038592041676663
0.0	0.12067724577578229
0.0	0.1208486136340268
0.0	0.12107139184974466
0.0	0.12122562292216472
0.0	0.12134558042293588
0.0	0.12149981149535594
0.0	0.12177400006854715
0.0	0.12197964149844055
0.0	0.12215100935668506
0.0	0.12240806114405182
0.0	0.12257942900229633
0.0	0.12281934400383863
0.0	0.1230763957912054
0.0	0.12326490043527435
0.0	0.12341913150769442
0.0	0.12359049936593892
0.0	0.12381327758165678
0.0	0.12395037186825239
0.0	0.12400178222572575
0.0	0.1241560132981458
0.0	0.12424169722726805
0.0	0.12449874901463481
0.0	0.12473866401617713
0.0	0.12487575830277273
0.0	0.12499571580354389
0.0	0.125304177948384
0.0	0.12557836652157522
0.0	0.12574973437981973
0.0	0.12581828152311753
0.0	0.12597251259553757
0.0	0.12664084724269117
0.0	0.1268978990300579
0.0	0.12703499331665352
0.0	0.12715495081742467
0.0	0.12730918188984475
0.0	0.12751482331973815
0.0	0.12773760153545602
0.0	0.12801179010864722
0.0	0.12823456832436508
0.0	0.1284059361826096
0.0	0.12850875689755628
0.0	0.12862871439832746
0.0	0.12883435582822086
0.0	0.12897145011481648
0.0	0.12909140761558763
0.0	0.12926277547383214
0.0	0.12967405833361895
0.0	0.12981115262021456
0.0	0.1299653836926346
0.0	0.13030811940912362
0.0	0.13044521369571924
0.0	0.13059944476813928
0.0	0.130702265483086
0.0	0.1308736333413305
0.0	0.1310107276279261
0.0	0.1311820954861706
0.0	0.13126777941529286
0.0	0.13161051513178187
0.0	0.1317476094183775
0.0	0.13178188299002638
0.0	0.13190184049079753
0.0	0.13224457620728655
0.0	0.13248449120882888
0.0	0.13275867978202008
0.0	0.13287863728279123
0.0	0.1331014154985091
0.0	0.13318709942763135
0.0	0.13328992014257807
0.0	0.13370120300236488
0.0	0.13378688693148713
0.0	0.13394111800390718
0.0	0.1340439387188539
0.0	0.1341810330054495
0.0	0.13435240086369402
0.0	0.13450663193611406
0.0	0.13455804229358742
0.0	0.13471227336600747
0.0	0.13491791479590087
0.0	0.13507214586832095
0.0	0.13520924015491653
0.0	0.1353634712273366
0.0	0.13555197587140555
0.0	0.13570620694382562
0.0	0.13577475408712342
0.0	0.13601466908866572
0.0	0.13615176337526133
0.0	0.1363402680193303
0.0	0.13646022552010145
0.0	0.13680296123659047
0.0	0.1369914658806594
0.0	0.1371456969530795
0.0	0.1374884326695685
0.0	0.13757411659869076
0.0	0.1377968948144086
0.0	0.13788257874353085
0.0	0.13801967303012647
0.0	0.13810535695924872
0.0	0.13834527196079102
0.0	0.13841381910408884
0.0	0.13851663981903553
0.0	0.13858518696233335
0.0	0.1387736916064023
0.0	0.1389793330362957
0.0	0.13928779518113582
0.0	0.1394762998252048
0.0	0.13973335161257155
0.0	0.14000754018576275
0.0	0.140093224114885
0.0	0.14016177125818283
0.0	0.14033313911642734
0.0	0.14047023340302292
0.0	0.14057305411796964
0.0	0.14072728519038968
0.0	0.14113856805017652
0.0	0.14129279912259657
0.0	0.14142989340919218
0.0	0.14149844055248997
0.0	0.1417726291256812
0.0	0.1418754498406279
0.0	0.14199540734139904
0.0	0.14216677519964355
0.0	0.14235527984371252
0.0	0.1424238269870103
0.0	0.14254378448778146
0.0	0.14276656270349933
0.0	0.14288652020427048
0.0	0.1430236144908661
0.0	0.1431949823491106
0.0	0.14331493984988175
0.0	0.14348630770812626
0.0	0.14379476985296638
0.0	0.143931864139562
0.0	0.14403468485450868
0.0	0.1441717791411043
0.0	0.14432601021352434
0.0	0.14453165164341775
0.0	0.14465160914418893
0.0	0.14470301950166226
0.0	0.14484011378825787
0.0	0.14494293450320458
0.0	0.14509716557562463
0.0	0.14523425986222024
0.0	0.14543990129211365
0.0	0.14550844843541144
0.0	0.14562840593618262
0.0	0.14579977379442713
0.0	0.14590259450937382
0.0	0.1459368680810227
0.0	0.1460910991534428
0.0	0.14622819344003837
0.0	0.1462967405833362
0.0	0.1463310141549851
0.0	0.14641669808410734
0.0	0.14655379237070296
0.0	0.14675943380059636
0.0	0.14689652808719197
0.0	0.14713644308873428
0.0	0.14722212701785653
0.0	0.14734208451862768
0.0	0.1474449052335744
0.0	0.1475134523768722
0.0	0.1477190938067656
0.0	0.14783905130753675
0.0	0.147924735236659
0.0	0.14819892380985022
0.0	0.14831888131062138
0.0	0.14849024916886588
0.0	0.1485930698838126
0.0	0.14873016417040819
0.0	0.14885012167117936
0.0	0.14910717345854613
0.0	0.14927854131679064
0.0	0.14943277238921068
0.0	0.14955272988998183
0.0	0.1497412345340508
0.0	0.1498440552489975
0.0	0.150015423107242
0.0	0.15008397025053982
0.0	0.15016965417966205
0.0	0.15037529560955548
0.0	0.15046097953867774
0.0	0.15059807382527332
0.0	0.15070089454022004
0.0	0.15076944168351783
0.0	0.150889399184289
0.0	0.15104363025670905
0.0	0.1510950406141824
0.0	0.15121499811495356
0.0	0.15131781882990025
0.0	0.15145491311649587
0.0	0.15164341776056484
0.0	0.15178051204716042
0.0	0.15195187990540493
0.0	0.15215752133529836
0.0	0.15229461562189395
0.0	0.15246598348013846
0.0	0.15263735133838296
0.0	0.15277444562497858
0.0	0.15282585598245194
0.0	0.15292867669739862
0.0	0.15299722384069644
0.0	0.15310004455564313
0.0	0.1532885491997121
0.0	0.15340850670048325
0.0	0.15361414813037666
0.0	0.15375124241697227
0.0	0.15399115741851457
0.0	0.15404256777598793
0.0	0.1542310724200569
0.0	0.15431675634917916
0.0	0.15445385063577474
0.0	0.15457380813654592
0.0	0.15460808170819482
0.0	0.1547109024231415
0.0	0.15484799670973712
0.0	0.15493368063885937
0.0	0.15500222778215716
0.0	0.15508791171127942
0.0	0.15519073242622614
0.0	0.15525927956952393
0.0	0.15536210028447064
0.0	0.15549919457106626
0.0	0.15560201528601295
0.0	0.1556876992151352
0.0	0.15575624635843302
0.0	0.15591047743085307
0.0	0.15603043493162422
0.0	0.15608184528909758
0.0	0.1561846660040443
0.0	0.15625321314734208
0.0	0.15633889707646434
0.0	0.15654453850635774
0.0	0.1566644960071289
0.0	0.15671590636460225
0.0	0.15692154779449566
0.0	0.15697295815196902
0.0	0.15712718922438906
0.0	0.15719573636768688
0.0	0.15731569386845803
0.0	0.1573671042259314
0.0	0.15752133529835144
0.0	0.1576070192274737
0.0	0.15772697672824484
0.0	0.15788120780066492
0.0	0.15808684923055832
0.0	0.15817253315968058
0.0	0.15820680673132947
0.0	0.15825821708880283
0.0	0.15849813209034513
0.0	0.15866949994858964
0.0	0.15873804709188744
0.0	0.15884086780683415
0.0	0.15897796209342976
0.0	0.1591321931658498
0.0	0.15921787709497207
0.0	0.15925215066662096
0.0	0.15942351852486547
0.0	0.15947492888233883
0.0	0.15954347602563662
0.0	0.15968057031223223
0.0	0.1597662542413545
0.0	0.1600404428145457
0.0	0.1601432635294924
0.0	0.16026322103026355
0.0	0.1603489049593858
0.0	0.16046886246015699
0.0	0.16055454638927924
0.0	0.16057168317510367
0.0	0.1606745038900504
0.0	0.1607087774616993
0.0	0.16082873496247044
0.0	0.1608801453199438
0.0	0.1609486924632416
0.0	0.1610515131781883
0.0	0.1611200603214861
0.0	0.16124001782225725
0.0	0.16151420639544847
0.0	0.16156561675292183
0.0	0.16170271103951742
0.0	0.1618226685402886
0.0	0.16183980532611303
0.0	0.16187407889776192
0.0	0.16201117318435754
0.0	0.1620625835418309
0.0	0.1621996778284265
0.0	0.1622339514000754
0.0	0.1623367721150221
0.0	0.16238818247249545
0.0	0.16245672961579327
0.0	0.1624738664016177
0.0	0.16257668711656442
0.0	0.16269664461733557
0.0	0.1627994653322823
0.0	0.16290228604722898
0.0	0.1632107481920691
0.0	0.1632792953353669
0.0	0.16339925283613804
0.0	0.16353634712273366
0.0	0.16360489426603148
0.0	0.16369057819515373
0.0	0.16372485176680263
0.0	0.16377626212427598
0.0	0.16379339891010042
0.0	0.16384480926757378
0.0	0.16393049319669603
0.0	0.16394762998252047
0.0	0.1639819035541694
0.0	0.16399904033999382
0.0	0.16411899784076497
0.0	0.1642560921273606
0.0	0.16441032319978066
0.0	0.16454741748637625
0.0	0.16468451177297186
0.0	0.16482160605956747
0.0	0.16492442677451416
0.0	0.16501011070363641
0.0	0.16511293141858313
0.0	0.16526716249100318
0.0	0.1654042567775988
0.0	0.16545566713507215
0.0	0.1655756246358433
0.0	0.16566130856496555
0.0	0.1657127189224389
0.0	0.16588408678068342
0.0	0.16593549713815678
0.0	0.16612400178222572
0.0	0.16619254892552354
0.0	0.16627823285464577
0.0	0.1663467799979436
0.0	0.16644960071289028
0.0	0.16656955821366146
0.0	0.1666552421427837
0.0	0.1667580628577304
0.0	0.16682661000102822
0.0	0.16691229393015047
0.0	0.16701511464509716
0.0	0.16715220893169278
0.0	0.16723789286081503
0.0	0.16734071357576172
0.0	0.16740926071905954
0.0	0.1674606710765329
0.0	0.16754635500565515
0.0	0.1676663125064263
0.0	0.1677005860780752
0.0	0.16778627000719745
0.0	0.16782054357884635
0.0	0.1679062275079686
0.0	0.16795763786544196
0.0	0.16799191143709086
0.0	0.16800904822291532
0.0	0.168111868937862
0.0	0.16816327929533537
0.0	0.16826610001028208
0.0	0.16830037358193098
0.0	0.16842033108270213
0.0	0.16852315179764885
0.0	0.16869451965589333
0.0	0.16883161394248894
0.0	0.16886588751413784
0.0	0.16907152894403127
0.0	0.16919148644480242
0.0	0.16932858073139803
0.0	0.16943140144634472
0.0	0.1694999485896425
0.0	0.16963704287623813
0.0	0.1697912739486582
0.0	0.1698940946636049
0.0	0.17001405216437604
0.0	0.1700654625218494
0.0	0.1702711039517428
0.0	0.17040819823833842
0.0	0.17051101895328513
0.0	0.17064811323988072
0.0	0.17073379716900297
0.0	0.17085375466977415
0.0	0.17095657538472084
0.0	0.17109366967131645
0.0	0.17119649038626314
0.0	0.17150495253110326
0.0	0.17159063646022552
0.0	0.17165918360352334
0.0	0.1717448675326456
0.0	0.17179627789011892
0.0	0.17188196181924117
0.0	0.17193337217671453
0.0	0.1720190561058368
0.0	0.17217328717825683
0.0	0.1722246975357302
0.0	0.17224183432155465
0.0	0.17237892860815027
0.0	0.17246461253727252
0.0	0.17258457003804367
0.0	0.17267025396716593
0.0	0.1728073482537615
0.0	0.17289303218288377
0.0	0.17299585289783048
0.0	0.1730986736127772
0.0	0.1733043150426706
0.0	0.17345854611509065
0.0	0.17359564040168626
0.0	0.1737155979024574
0.0	0.17388696576070192
0.0	0.17409260719059533
0.0	0.17419542790554204
0.0	0.17429824862048873
0.0	0.17443534290708435
0.0	0.17446961647873324
0.0	0.1744867532645577
0.0	0.1745210268362066
0.0	0.17460671076532885
0.0	0.17464098433697775
0.0	0.1747266682661
0.0	0.1747609418377489
0.0	0.17482948898104672
0.0	0.1749323096959934
0.0	0.17513795112588681
0.0	0.17527504541248243
0.0	0.17530931898413132
0.0	0.17541213969907804
0.0	0.1754292764849025
0.0	0.17558350755732255
0.0	0.17575487541556706
0.0	0.17585769613051377
0.0	0.1759091064879871
0.0	0.17597765363128492
0.0	0.17613188470370497
0.0	0.17621756863282723
0.0	0.17649175720601845
0.0	0.17659457792096514
0.0	0.1766802618500874
0.0	0.17673167220756075
0.0	0.17680021935085855
0.0	0.176817356136683
0.0	0.17686876649415637
0.0	0.17693731363745416
0.0	0.17697158720910305
0.0	0.17710868149569867
0.0	0.17722863899646982
0.0	0.1773828700688899
0.0	0.1775885114987833
0.0	0.1776227850704322
0.0	0.17772560578537888
0.0	0.17777701614285224
0.0	0.17787983685779896
0.0	0.17794838400109675
0.0	0.178034067930219
0.0	0.17813688864516572
0.0	0.17817116221681462
0.0	0.17830825650341023
0.0	0.17847962436165474
0.0	0.17858244507660143
0.0	0.17870240257737258
0.0	0.17878808650649483
0.0	0.178908044007266
0.0	0.17911368543715941
0.0	0.17919936936628167
0.0	0.179250779723755
0.0	0.17945642115364843
0.0	0.1795421050827707
0.0	0.17961065222606848
0.0	0.17966206258354184
0.0	0.17986770401343524
0.0	0.1799533879425575
0.0	0.18005620865750419
0.0	0.1802275765157487
0.0	0.18026185008739762
0.0	0.18034753401651987
0.0	0.18041608115981767
0.0	0.18051890187476438
0.0	0.18055317544641328
0.0	0.18065599616135997
0.0	0.1807245433046578
0.0	0.18082736401960448
0.0	0.18087877437707783
0.0	0.1810672790211468
0.0	0.18115296295026906
0.0	0.18122151009356685
0.0	0.181341467594338
0.0	0.1815471090242314
0.0	0.18171847688247592
0.0	0.18178702402577374
0.0	0.18194125509819378
0.0	0.1820440758131405
0.0	0.18209548617061383
0.0	0.18218117009973608
0.0	0.182215443671385
0.0	0.18230112760050726
0.0	0.1823525379579806
0.0	0.18243822188710285
0.0	0.1824896322445762
0.0	0.18260958974534736
0.0	0.18262672653117182
0.0	0.18266100010282071
0.0	0.18279809438941633
0.0	0.18283236796106522
0.0	0.18290091510436302
0.0	0.18303800939095863
0.0	0.18310655653425645
0.0	0.18317510367755424
0.0	0.1832607876066765
0.0	0.1832950611783254
0.0	0.18334647153579875
0.0	0.18341501867909654
0.0	0.18344929225074544
0.0	0.18365493368063887
0.0	0.1837063440381122
0.0	0.18382630153888338
0.0	0.18396339582547896
0.0	0.18411762689789904
0.0	0.18415190046954794
0.0	0.18422044761284573
0.0	0.1842718579703191
0.0	0.1844432258285636
0.0	0.1844774994002125
0.0	0.18456318332933475
0.0	0.1846145936868081
0.0	0.18471741440175482
0.0	0.18476882475922815
0.0	0.18483737190252597
0.0	0.18494019261747266
0.0	0.18509442368989273
0.0	0.18514583404736606
0.0	0.18540288583473283
0.0	0.18543715940638175
0.0	0.18564280083627516
0.0	0.1857284847653974
0.0	0.18588271583781746
0.0	0.18591698940946635
0.0	0.18622545155430648
0.0	0.18631113548342873
0.0	0.18637968262672652
0.0	0.18643109298419988
0.0	0.18651677691332214
0.0	0.18658532405661993
0.0	0.1867052815573911
0.0	0.18673955512904
0.0	0.18685951262981115
0.0	0.18699660691640677
0.0	0.1870137437022312
0.0	0.1871851115604757
0.0	0.1872193851321246
0.0	0.18732220584707132
0.0	0.18742502656201804
0.0	0.18744216334784247
0.0	0.18752784727696473
0.0	0.18756212084861362
0.0	0.18763066799191144
0.0	0.18764780477773588
0.0	0.18773348870685813
0.0	0.1877848990643315
0.0	0.18781917263598039
0.0	0.18783630942180485
0.0	0.18790485656510264
0.0	0.18800767728004936
0.0	0.18807622442334715
0.0	0.1881619083524694
0.0	0.18826472906741612
0.0	0.18828186585324055
0.0	0.1883332762107139
0.0	0.18835041299653837
0.0	0.18838468656818727
0.0	0.18845323371148506
0.0	0.18850464406895842
0.0	0.18859032799808068
0.0	0.1886588751413785
0.0	0.18874455907050075
0.0	0.18881310621379854
0.0	0.1888645165712719
0.0	0.1889673372862186
0.0	0.18900161085786749
0.0	0.18912156835863866
0.0	0.18919011550193646
0.0	0.18924152585940981
0.0	0.18925866264523425
0.0	0.1893100730027076
0.0	0.18932720978853207
0.0	0.18941289371765432
0.0	0.18944716728930322
0.0	0.18949857764677658
0.0	0.18958426157589883
0.0	0.18963567193337216
0.0	0.18970421907666998
0.0	0.1899098605065634
0.0	0.18992699729238785
0.0	0.19009836515063236
0.0	0.19016691229393015
0.0	0.19026973300887687
0.0	0.1902868697947013
0.0	0.19042396408129691
0.0	0.1905267847962436
0.0	0.19056105836789253
0.0	0.19066387908283922
0.0	0.19068101586866368
0.0	0.19073242622613704
0.0	0.19088665729855708
0.0	0.19104088837097713
0.0	0.1910580251568016
0.0	0.1911608458717483
0.0	0.19117798265757274
0.0	0.19121225622922164
0.0	0.191263666586695
0.0	0.1914693080165884
0.0	0.19148644480241286
0.0	0.1916406758748329
0.0	0.19169208623230627
0.0	0.19182918051890188
0.0	0.1919662748054975
0.0	0.19213764266374198
0.0	0.19218905302121533
0.0	0.19225760016451315
0.0	0.19229187373616205
0.0	0.19236042087945984
0.0	0.19246324159440656
0.0	0.19253178873770435
0.0	0.1926174726668266
0.0	0.19275456695342222
0.0	0.1928573876683689
0.0	0.19289166124001783
0.0	0.19296020838331562
0.0	0.19306302909826234
0.0	0.19323439695650685
0.0	0.19333721767145354
0.0	0.19337149124310243
0.0	0.19344003838640025
0.0	0.1934914487438736
0.0	0.1935599958871714
0.0	0.19361140624464476
0.0	0.19371422695959145
0.0	0.19374850053124035
0.0	0.19388559481783596
0.0	0.1940055523186071
0.0	0.19405696267608047
0.0	0.19417692017685162
0.0	0.19421119374850054
0.0	0.19422833053432498
0.0	0.19427974089179834
0.0	0.19431401446344723
0.0	0.19445110875004284
0.0	0.19448538232169174
0.0	0.1946396133941118
0.0	0.1946738869657607
0.0	0.19469102375158515
0.0	0.1947767076807074
0.0	0.1948109812523563
0.0	0.19493093875312748
0.0	0.19496521232477637
0.0	0.19499948589642527
0.0	0.19506803303972306
0.0	0.19511944339719642
0.0	0.19518799054049424
0.0	0.19535935839873872
0.0	0.19537649518456318
0.0	0.1954793158995099
0.0	0.1955135894711588
0.0	0.19556499982863215
0.0	0.1956506837577544
0.0	0.19577064125852556
0.0	0.19582205161599892
0.0	0.1958563251876478
0.0	0.1959591459025945
0.0	0.19606196661754122
0.0	0.1961647873324879
0.0	0.19623333447578573
0.0	0.19628474483325908
0.0	0.19630188161908352
0.0	0.19637042876238134
0.0	0.19657607019227474
0.0	0.19661034376392364
0.0	0.19671316447887036
0.0	0.1967303012646948
0.0	0.1967988484079926
0.0	0.1968331219796415
0.0	0.19688453233711484
0.0	0.19695307948041266
0.0	0.19705590019535935
0.0	0.19709017376700827
0.0	0.19719299448195496
0.0	0.19722726805360385
0.0	0.19729581519690167
0.0	0.19734722555437503
0.0	0.19741577269767283
0.0	0.19751859341261954
0.0	0.19765568769921513
0.0	0.1976728244850396
0.0	0.19775850841416184
0.0	0.19779278198581074
0.0	0.19789560270075746
0.0	0.19792987627240635
0.0	0.1979470130582308
0.0	0.19799842341570414
0.0	0.19813551770229976
0.0	0.19823833841724647
0.0	0.1982897487747198
0.0	0.19839256948966652
0.0	0.19844397984713988
0.0	0.1984611166329643
0.0	0.19851252699043767
0.0	0.19852966377626213
0.0	0.19863248449120882
0.0	0.19870103163450664
0.0	0.19871816842033108
0.0	0.1987867155636289
0.0	0.1988209891352778
0.0	0.19888953627857558
0.0	0.19894094663604894
0.0	0.1990609041368201
0.0	0.19911231449429345
0.0	0.19918086163759124
0.0	0.19924940878088906
0.0	0.19933509271001132
0.0	0.19936936628166022
0.0	0.19945505021078247
0.0	0.19952359735408026
0.0	0.19954073413990472
0.0	0.19960928128320252
0.0	0.19972923878397367
0.0	0.19974637556979813
0.0	0.19983205949892038
0.0	0.19988346985639374
0.0	0.19995201699969153
0.0	0.199969153785516
0.0	0.2000034273571649
0.0	0.20008911128628715
0.0	0.20012338485793604
0.0	0.2001405216437605
0.0	0.2002433423587072
0.0	0.20032902628782945
0.0	0.2003804366453028
0.0	0.2004489837886006
0.0	0.20055180450354732
0.0	0.20065462521849403
0.0	0.20067176200431847
0.0	0.20070603557596736
0.0	0.20079171950508962
0.0	0.20092881379168523
0.0	0.20104877129245638
0.0	0.20106590807828084
0.0	0.20110018164992974
0.0	0.20123727593652535
0.0	0.20137437022312096
0.0	0.20147719093806765
0.0	0.2015971484388388
0.0	0.20161428522466326
0.0	0.20168283236796106
0.0	0.20173424272543442
0.0	0.20183706344038113
0.0	0.20187133701203003
0.0	0.20199129451280118
0.0	0.20204270487027454
0.0	0.20214552558522123
0.0	0.20217979915687015
0.0	0.20223120951434348
0.0	0.2022654830859924
0.0	0.20231689344346573
0.0	0.202402577372588
0.0	0.20252253487335914
0.0	0.2026082188024814
0.0	0.20262535558830586
0.0	0.20272817630325257
0.0	0.202745313089077
0.0	0.20279672344655036
0.0	0.20281386023237483
0.0	0.20284813380402372
0.0	0.20289954416149708
0.0	0.20300236487644377
0.0	0.20301950166226823
0.0	0.2030709120197416
0.0	0.20313945916303938
0.0	0.20322514309216164
0.0	0.20329369023545943
0.0	0.20339651095040615
0.0	0.20346505809370394
0.0	0.2034821948795284
0.0	0.2035507420228262
0.0	0.20360215238029955
0.0	0.20370497309524627
0.0	0.20373924666689516
0.0	0.20380779381019296
0.0	0.20382493059601742
0.0	0.20387634095349078
0.0	0.20391061452513967
0.0	0.20399629845426193
0.0	0.20404770881173528
0.0	0.20411625595503308
0.0	0.20415052952668197
0.0	0.20420193988415533
0.0	0.20427048702745312
0.0	0.20435617095657538
0.0	0.20439044452822427
0.0	0.2045275388148199
0.0	0.2046303595297666
0.0	0.2046989066730644
0.0	0.20481886417383555
0.0	0.20492168488878226
0.0	0.20497309524625562
0.0	0.20505877917537788
0.0	0.20516159989032456
0.0	0.20517873667614903
0.0	0.20524728381944682
0.0	0.20529869417692018
0.0	0.2054015148918669
0.0	0.20545292524934022
0.0	0.20552147239263804
0.0	0.20562429310758473
0.0	0.20569284025088255
0.0	0.20579566096582924
0.0	0.20589848168077596
0.0	0.20596702882407375
0.0	0.2059841656098982
0.0	0.2060184391815471
0.0	0.20606984953902047
0.0	0.20615553346814272
0.0	0.20618980703979162
0.0	0.20627549096891387
0.0	0.20630976454056277
0.0	0.20639544846968502
0.0	0.20646399561298284
0.0	0.20653254275628063
0.0	0.20654967954210507
0.0	0.206583953113754
0.0	0.20665250025705179
0.0	0.20668677382870068
0.0	0.20670391061452514
0.0	0.20680673132947183
0.0	0.20694382561606744
0.0	0.20697809918771634
0.0	0.2070295095451897
0.0	0.20714946704596085
0.0	0.2071666038317853
0.0	0.20726942454673203
0.0	0.20735510847585426
0.0	0.20737224526167872
0.0	0.20752647633409876
0.0	0.2075607499057477
0.0	0.20761216026322102
0.0	0.20771498097816773
0.0	0.20778352812146553
0.0	0.2079034856222367
0.0	0.20795489597971004
0.0	0.20802344312300786
0.0	0.2081091270521301
0.0	0.2081776741954279
0.0	0.20829763169619905
0.0	0.20840045241114577
0.0	0.20843472598279467
0.0	0.20848613634026802
0.0	0.20852040991191692
0.0	0.20853754669774138
0.0	0.20860609384103918
0.0	0.2087089145559859
0.0	0.2087431881276348
0.0	0.2088802824142304
0.0	0.20896596634335263
0.0	0.20906878705829934
0.0	0.20917160777324606
0.0	0.20924015491654385
0.0	0.20927442848819275
0.0	0.2092915652740172
0.0	0.2093258388456661
0.0	0.20941152277478836
0.0	0.2095314802755595
0.0	0.2095657538472084
0.0	0.20958289063303287
0.0	0.20963430099050623
0.0	0.20965143777633066
0.0	0.2096857113479796
0.0	0.20975425849127738
0.0	0.20985707920622407
0.0	0.20987421599204853
0.0	0.2099256263495219
0.0	0.20995989992117078
0.0	0.21001131027864414
0.0	0.21007985742194193
0.0	0.2101312677794153
0.0	0.21019981492271309
0.0	0.210234088494362
0.0	0.21025122528018644
0.0	0.21028549885183534
0.0	0.2103711827809576
0.0	0.21043972992425541
0.0	0.21049114028172877
0.0	0.21055968742502656
0.0	0.21061109778249992
0.0	0.21062823456832436
0.0	0.21067964492579772
0.0	0.21069678171162218
0.0	0.21073105528327107
0.0	0.21083387599821776
0.0	0.21093669671316448
0.0	0.21095383349898894
0.0	0.21098810707063784
0.0	0.21100524385646227
0.0	0.211108064571409
0.0	0.21114233814305788
0.0	0.2112451588580046
0.0	0.2112794324296535
0.0	0.21136511635877575
0.0	0.2114165267162491
0.0	0.2114850738595469
0.0	0.21150221064537136
0.0	0.2115536210028447
0.0	0.21163930493196695
0.0	0.2116564417177914
0.0	0.21170785207526477
0.0	0.21174212564691366
0.0	0.21177639921856256
0.0	0.21181067279021146
0.0	0.21184494636186038
0.0	0.21198204064845597
0.0	0.2120163142201049
0.0	0.2120505877917538
0.0	0.21211913493505158
0.0	0.21220481886417383
0.0	0.2122562292216472
0.0	0.2122905027932961
0.0	0.2123933235082428
0.0	0.2125304177948384
0.0	0.2125646913664873
0.0	0.21261610172396064
0.0	0.21268464886725846
0.0	0.21278746958220515
0.0	0.21285601672550297
0.0	0.21289029029715187
0.0	0.21290742708297633
0.0	0.21294170065462523
0.0	0.21302738458374748
0.0	0.2130787949412208
0.0	0.21311306851286974
0.0	0.21314734208451863
0.0	0.21321588922781642
0.0	0.21325016279946532
0.0	0.21331870994276314
0.0	0.21335298351441204
0.0	0.21349007780100765
0.0	0.21355862494430544
0.0	0.2135757617301299
0.0	0.21366144565925216
0.0	0.21369571923090105
0.0	0.21376426637419885
0.0	0.2138156767316722
0.0	0.2138499503033211
0.0	0.21390136066079446
0.0	0.21393563423244336
0.0	0.21400418137574118
0.0	0.21408986530486343
0.0	0.21412413887651233
0.0	0.21422695959145902
0.0	0.21424409637728348
0.0	0.21429550673475684
0.0	0.2143469170922302
0.0	0.21444973780717688
0.0	0.21453542173629914
0.0	0.21463824245124585
0.0	0.21467251602289475
0.0	0.21468965280871918
0.0	0.2147239263803681
0.0	0.21477533673784144
0.0	0.21480961030949036
0.0	0.2148610206669637
0.0	0.2149295678102615
0.0	0.2149638413819104
0.0	0.2149981149535593
0.0	0.21501525173938377
0.0	0.21508379888268156
0.0	0.21513520924015492
0.0	0.2152037563834527
0.0	0.21525516674092607
0.0	0.21528944031257496
0.0	0.2153237138842239
0.0	0.21535798745587278
0.0	0.21546080817081947
0.0	0.21554649209994173
0.0	0.21561503924323955
0.0	0.21566644960071288
0.0	0.2157349967440107
0.0	0.21578640710148406
0.0	0.21585495424478185
0.0	0.21588922781643075
0.0	0.21599204853137746
0.0	0.21604345888885082
0.0	0.21607773246049972
0.0	0.21612914281797307
0.0	0.21619768996127087
0.0	0.21623196353291976
0.0	0.21624910031874423
0.0	0.21630051067621756
0.0	0.21633478424786648
0.0	0.2163519210336909
0.0	0.21643760496281317
0.0	0.21654042567775988
0.0	0.21659183603523324
0.0	0.21666038317853104
0.0	0.21669465675017993
0.0	0.21672893032182883
0.0	0.2167460671076533
0.0	0.21683175103677554
0.0	0.2168488878226
0.0	0.21690029818007334
0.0	0.21693457175172226
0.0	0.2169517085375467
0.0	0.2170202556808445
0.0	0.21703739246666895
0.0	0.21714021318161567
0.0	0.21717448675326456
0.0	0.217191623539089
0.0	0.21722589711073792
0.0	0.21734585461150907
0.0	0.21741440175480686
0.0	0.21750008568392912
0.0	0.21756863282722694
0.0	0.21762004318470027
0.0	0.21763717997052473
0.0	0.21767145354217363
0.0	0.21780854782876924
0.0	0.2178599581862426
0.0	0.2180313260444871
0.0	0.2180998731877849
0.0	0.2181341467594338
0.0	0.21815128354525826
0.0	0.21820269390273161
0.0	0.2182369674743805
0.0	0.21825410426020495
0.0	0.21832265140350277
0.0	0.21835692497515166
0.0	0.21837406176097612
0.0	0.21844260890427392
0.0	0.2184768824759228
0.0	0.21852829283339617
0.0	0.21866538711999178
0.0	0.21869966069164068
0.0	0.21876820783493847
0.0	0.2188367549782363
0.0	0.21885389176406073
0.0	0.21893957569318298
0.0	0.21899098605065634
0.0	0.21909380676560306
0.0	0.21914521712307639
0.0	0.2192137642663742
0.0	0.21923090105219864
0.0	0.21929944819549646
0.0	0.21940226891044315
0.0	0.21943654248209205
0.0	0.21947081605374097
0.0	0.2195222264112143
0.0	0.21955649998286322
0.0	0.21964218391198548
0.0	0.2196593206978099
0.0	0.2196935942694588
0.0	0.21974500462693217
0.0	0.21981355177023
0.0	0.21986496212770332
0.0	0.21989923569935224
0.0	0.22000205641429893
0.0	0.22007060355759675
0.0	0.22017342427254344
0.0	0.2202591082016657
0.0	0.22027624498749016
0.0	0.22032765534496349
0.0	0.2203962024882613
0.0	0.220499023203208
0.0	0.22055043356068135
0.0	0.22056757034650581
0.0	0.2206018439181547
0.0	0.22061898070397917
0.0	0.22072180141892586
0.0	0.22079034856222368
0.0	0.22080748534804812
0.0	0.220841758919697
0.0	0.22085889570552147
0.0	0.22089316927717037
0.0	0.2209617164204682
0.0	0.22101312677794152
0.0	0.22104740034959042
0.0	0.22108167392123934
0.0	0.22113308427871267
0.0	0.2212359049936594
0.0	0.22130445213695718
0.0	0.22135586249443054
0.0	0.22139013606607943
0.0	0.2215100935668506
0.0	0.22152723035267505
0.0	0.22168146142509512
0.0	0.22175000856839291
0.0	0.22180141892586627
0.0	0.22188710285498853
0.0	0.22193851321246186
0.0	0.22195564999828632
0.0	0.22198992356993522
0.0	0.22209274428488193
0.0	0.22216129142817972
0.0	0.22219556499982862
0.0	0.22224697535730198
0.0	0.22228124892895088
0.0	0.22229838571477534
0.0	0.22245261678719538
0.0	0.22246975357301985
0.0	0.22260684785961546
0.0	0.22270966857456215
0.0	0.2227268053603866
0.0	0.2227610789320355
0.0	0.2228296260753333
0.0	0.22284676286115776
0.0	0.22293244679028001
0.0	0.2229667203619289
0.0	0.22301813071940227
0.0	0.22310381464852452
0.0	0.22312095143434899
0.0	0.22315522500599788
0.0	0.22320663536347124
0.0	0.2232923192925935
0.0	0.22330945607841793
0.0	0.22334372965006682
0.0	0.2233608664358913
0.0	0.22342941357918908
0.0	0.2234979607224869
0.0	0.2235665078657847
0.0	0.2236693285807314
0.0	0.22368646536655584
0.0	0.22372073893820474
0.0	0.22378928608150256
0.0	0.223806422867327
0.0	0.2238749700106248
0.0	0.2239092435822737
0.0	0.2239435171539226
0.0	0.22396065393974707
0.0	0.22399492751139596
0.0	0.22409774822634268
0.0	0.22413202179799158
0.0	0.22418343215546493
0.0	0.22421770572711383
0.0	0.22428625287041162
0.0	0.22435480001370942
0.0	0.22440621037118277
0.0	0.22442334715700724
0.0	0.22445762072865613
0.0	0.22461185180107618
0.0	0.2246461253727251
0.0	0.2247489460876718
0.0	0.2248860403742674
0.0	0.2249545875175652
0.0	0.22497172430338966
0.0	0.22507454501833635
0.0	0.22510881858998527
0.0	0.22517736573328306
0.0	0.22519450251910753
0.0	0.22522877609075642
0.0	0.22531446001987868
0.0	0.22538300716317647
0.0	0.22548582787812319
0.0	0.22550296466394762
0.0	0.22553723823559654
0.0	0.22557151180724544
0.0	0.22577715323713884
0.0	0.2257942900229633
0.0	0.2258628371662611
0.0	0.22589711073791
0.0	0.22594852109538335
0.0	0.22601706823868115
0.0	0.2260684785961545
0.0	0.2261370257394523
0.0	0.22618843609692565
0.0	0.22625698324022347
0.0	0.22629125681187237
0.0	0.22632553038352127
0.0	0.22641121431264352
0.0	0.22642835109846798
0.0	0.22649689824176578
0.0	0.22656544538506357
0.0	0.22658258217088803
0.0	0.22661685574253693
0.0	0.22666826610001028
0.0	0.22670253967165918
0.0	0.22675395002913254
0.0	0.22682249717243033
0.0	0.22685677074407923
0.0	0.22689104431572815
0.0	0.22695959145902594
0.0	0.227113822531446
0.0	0.22714809610309492
0.0	0.22730232717551496
0.0	0.22737087431881275
0.0	0.2274222846762861
0.0	0.227456558247935
0.0	0.2274908318195839
0.0	0.22752510539123283
0.0	0.22755937896288173
0.0	0.22757651574870616
0.0	0.22762792610617952
0.0	0.22769647324947734
0.0	0.22774788360695067
0.0	0.22776502039277513
0.0	0.2278164307502485
0.0	0.22783356753607292
0.0	0.22793638825101964
0.0	0.2279535250368441
0.0	0.22800493539431743
0.0	0.22803920896596636
0.0	0.2280563457517908
0.0	0.2281248928950886
0.0	0.22814202968091304
0.0	0.2281934400383864
0.0	0.2282277136100353
0.0	0.2282962607533331
0.0	0.22833053432498202
0.0	0.2283990814682798
0.0	0.22841621825410427
0.0	0.2284676286115776
0.0	0.22851903896905096
0.0	0.22858758611234878
0.0	0.22874181718476883
0.0	0.2287589539705933
0.0	0.22879322754224218
0.0	0.22882750111389108
0.0	0.22886177468553998
0.0	0.2289303218288378
0.0	0.22894745861466223
0.0	0.22901600575796005
0.0	0.22908455290125784
0.0	0.22911882647290674
0.0	0.2291702368303801
0.0	0.2292387839736779
0.0	0.22929019433115125
0.0	0.22932446790280014
0.0	0.2293758782602735
0.0	0.2294444254035713
0.0	0.22949583576104465
0.0	0.22953010933269355
0.0	0.229547246118518
0.0	0.22959865647599137
0.0	0.22966720361928916
0.0	0.22973575076258698
0.0	0.22983857147753367
0.0	0.22987284504918257
0.0	0.22992425540665593
0.0	0.22999280254995372
0.0	0.23006134969325154
0.0	0.23007848647907597
0.0	0.2301127600507249
0.0	0.23012989683654933
0.0	0.23016417040819823
0.0	0.23023271755149605
0.0	0.23024985433732048
0.0	0.2303526750522672
0.0	0.23050690612468724
0.0	0.23057545326798506
0.0	0.23062686362545842
0.0	0.23066113719710732
0.0	0.23074682112622957
0.0	0.23081536826952737
0.0	0.23083250505535183
0.0	0.23088391541282516
0.0	0.23090105219864962
0.0	0.23093532577029852
0.0	0.23095246255612298
0.0	0.23100387291359634
0.0	0.23103814648524523
0.0	0.23105528327106967
0.0	0.23110669362854303
0.0	0.2311238304143675
0.0	0.23119237755766528
0.0	0.23122665112931418
0.0	0.23127806148678753
0.0	0.231295198272612
0.0	0.2314322925592076
0.0	0.2314665661308565
0.0	0.23148370291668094
0.0	0.2315351132741543
0.0	0.23155225005997876
0.0	0.23158652363162766
0.0	0.2316036604174521
0.0	0.2317064811323988
0.0	0.23180930184734552
0.0	0.23187784899064331
0.0	0.23198066970559003
0.0	0.23199780649141447
0.0	0.23210062720636118
0.0	0.23211776399218562
0.0	0.23216917434965897
0.0	0.23225485827878123
0.0	0.23228913185043013
0.0	0.23232340542207902
0.0	0.23242622613702574
0.0	0.2324776364944991
0.0	0.232511910066148
0.0	0.23252904685197245
0.0	0.23258045720944578
0.0	0.2326490043527436
0.0	0.2326832779243925
0.0	0.2327175514960414
0.0	0.23273468828186586
0.0	0.23278609863933922
0.0	0.2328203722109881
0.0	0.23290605614011037
0.0	0.23294032971175926
0.0	0.23295746649758373
0.0	0.23300887685505706
0.0	0.23304315042670598
0.0	0.23306028721253041
0.0	0.23311169757000377
0.0	0.23318024471330157
0.0	0.23324879185659939
0.0	0.23328306542824828
0.0	0.23331733899989718
0.0	0.23336874935737054
0.0	0.23338588614319497
0.0	0.23343729650066833
0.0	0.2334887068581417
0.0	0.2335915275730884
0.0	0.23360866435891284
0.0	0.23364293793056173
0.0	0.233728621859684
0.0	0.2337628954313329
0.0	0.23384857936045517
0.0	0.23391712650375296
0.0	0.23395140007540186
0.0	0.23412276793364636
0.0	0.23415704150529526
0.0	0.23419131507694416
0.0	0.23425986222024198
0.0	0.2342769990060664
0.0	0.23441409329266202
0.0	0.23446550365013538
0.0	0.23449977722178428
0.0	0.23455118757925764
0.0	0.23458546115090653
0.0	0.23465400829420435
0.0	0.2346711450800288
0.0	0.23470541865167768
0.0	0.23475682900915104
0.0	0.23482537615244883
0.0	0.23485964972409776
0.0	0.23489392329574665
0.0	0.2349110600815711
0.0	0.23494533365322
0.0	0.2350138807965178
0.0	0.2350481543681667
0.0	0.23511670151146452
0.0	0.2352195222264112
0.0	0.23523665901223567
0.0	0.23530520615553346
0.0	0.23532234294135793
0.0	0.23537375329883128
0.0	0.23540802687048018
0.0	0.23542516365630461
0.0	0.23545943722795354
0.0	0.23551084758542687
0.0	0.23554512115707577
0.0	0.23559653151454912
0.0	0.23561366830037359
0.0	0.23564794187202248
0.0	0.23571648901532027
0.0	0.2357507625869692
0.0	0.235819309730267
0.0	0.2359221304452137
0.0	0.2359564040168626
0.0	0.23597354080268704
0.0	0.2360249511601604
0.0	0.2360592247318093
0.0	0.23607636151763375
0.0	0.2361277718751071
0.0	0.23614490866093155
0.0	0.23621345580422937
0.0	0.23628200294752716
0.0	0.23633341330500052
0.0	0.2364019604482983
0.0	0.23641909723412277
0.0	0.23652191794906946
0.0	0.23657332830654282
0.0	0.23664187544984064
0.0	0.23667614902148953
0.0	0.23674469616478733
0.0	0.2367618329506118
0.0	0.23683038009390958
0.0	0.23688179045138294
0.0	0.2368989272372074
0.0	0.2369674743805052
0.0	0.2370017479521541
0.0	0.23705315830962745
0.0	0.2371045686671008
0.0	0.2371731158103986
0.0	0.2372073893820475
0.0	0.23722452616787196
0.0	0.23727593652534532
0.0	0.2373444836686431
0.0	0.23744730438358982
0.0	0.23746444116941426
0.0	0.23749871474106315
0.0	0.23751585152688762
0.0	0.23761867224183433
0.0	0.23765294581348323
0.0	0.23768721938513213
0.0	0.23772149295678102
0.0	0.23773862974260548
0.0	0.23777290331425438
0.0	0.23779004010007884
0.0	0.23782431367172774
0.0	0.23784145045755217
0.0	0.23789286081502553
0.0	0.23806422867327004
0.0	0.2381156390307434
0.0	0.2381499126023923
0.0	0.23816704938821676
0.0	0.23823559653151455
0.0	0.2382870068889879
0.0	0.23830414367481234
0.0	0.23847551153305685
0.0	0.2385269218905302
0.0	0.2385611954621791
0.0	0.23861260581965246
0.0	0.23864687939130136
0.0	0.23866401617712582
0.0	0.23871542653459918
0.0	0.23878397367789697
0.0	0.23880111046372143
0.0	0.23885252082119476
0.0	0.23892106796449258
0.0	0.23895534153614148
0.0	0.23897247832196594
0.0	0.2390581622510882
0.0	0.239126709394386
0.0	0.23914384618021045
0.0	0.23917811975185935
0.0	0.23919525653768378
0.0	0.23924666689515714
0.0	0.23928094046680604
0.0	0.2393323508242794
0.0	0.2393666243959283
0.0	0.23945230832505054
0.0	0.23952085546834836
0.0	0.2395379922541728
0.0	0.23960653939747062
0.0	0.23962367618329505
0.0	0.23965794975494395
0.0	0.2396750865407684
0.0	0.2397093601124173
0.0	0.23977790725571513
0.0	0.23979504404153956
0.0	0.23982931761318846
0.0	0.23988072797066182
0.0	0.2399150015423107
0.0	0.23993213832813517
0.0	0.23998354868560853
0.0	0.24000068547143297
0.0	0.2400349590430819
0.0	0.24005209582890633
0.0	0.24008636940055522
0.0	0.24012064297220415
0.0	0.24025773725879973
0.0	0.2402748740446242
0.0	0.24032628440209755
0.0	0.24034342118792199
0.0	0.24039483154539534
0.0	0.24046337868869314
0.0	0.2405147890461665
0.0	0.24053192583199096
0.0	0.24063474654693764
0.0	0.2406518833327621
0.0	0.240686156904411
0.0	0.24073756726188436
0.0	0.24078897761935772
0.0	0.24082325119100662
0.0	0.2408917983343044
0.0	0.24092607190595333
0.0	0.24099461904925112
0.0	0.2410117558350756
0.0	0.24108030297837338
0.0	0.24114885012167117
0.0	0.24120026047914453
0.0	0.24126880762244232
0.0	0.24128594440826678
0.0	0.24135449155156458
0.0	0.24137162833738904
0.0	0.24140590190903793
0.0	0.2414230386948624
0.0	0.2414573122665113
0.0	0.24152585940980908
0.0	0.241560132981458
0.0	0.24161154333893134
0.0	0.24164581691058026
0.0	0.2416972272680536
0.0	0.24173150083970252
0.0	0.2418343215546492
0.0	0.2418685951262981
0.0	0.24195427905542036
0.0	0.24197141584124482
0.0	0.2420742365561915
0.0	0.24210851012784043
0.0	0.24217705727113822
0.0	0.24222846762861158
0.0	0.24226274120026048
0.0	0.24227987798608494
0.0	0.24233128834355827
0.0	0.2423998354868561
0.0	0.242434109058505
0.0	0.24250265620180278
0.0	0.2425369297734517
0.0	0.24255406655927614
0.0	0.24265688727422285
0.0	0.2427082976316962
0.0	0.2427425712033451
0.0	0.24279398156081844
0.0	0.2428111183466429
0.0	0.2428796654899407
0.0	0.24289680227576516
0.0	0.24299962299071187
0.0	0.24303389656236077
0.0	0.24306817013400966
0.0	0.24313671727730746
0.0	0.24320526442060528
0.0	0.24323953799225417
0.0	0.24327381156390307
0.0	0.24332522192137643
0.0	0.24342804263632314
0.0	0.24349658977962094
0.0	0.2435480001370943
0.0	0.24359941049456763
0.0	0.24363368406621655
0.0	0.24366795763786545
0.0	0.24370223120951434
0.0	0.24373650478116324
0.0	0.24380505192446106
0.0	0.2438564622819344
0.0	0.2438907358535833
0.0	0.24394214621105664
0.0	0.2439592829968811
0.0	0.2440278301401789
0.0	0.24407924049765226
0.0	0.24411351406930115
0.0	0.2441649244267745
0.0	0.24431915549919458
0.0	0.24435342907084348
0.0	0.24443911299996574
0.0	0.24447338657161463
0.0	0.24457620728656132
0.0	0.24459334407238578
0.0	0.24462761764403468
0.0	0.2446961647873325
0.0	0.2447304383589814
0.0	0.2447647119306303
0.0	0.24478184871645475
0.0	0.24488466943140144
0.0	0.2449360797888748
0.0	0.24505603728964595
0.0	0.2451074476471193
0.0	0.24512458443294377
0.0	0.24519313157624156
0.0	0.24526167871953936
0.0	0.24529595229118825
0.0	0.2453816362203105
0.0	0.24543304657778386
0.0	0.24546732014943276
0.0	0.24548445693525722
0.0	0.24551873050690612
0.0	0.24557014086437948
0.0	0.24558727765020394
0.0	0.24562155122185284
0.0	0.24565582479350173
0.0	0.24569009836515063
0.0	0.2457072351509751
0.0	0.24575864550844845
0.0	0.24579291908009734
0.0	0.24586146622339514
0.0	0.2459128765808685
0.0	0.2459471501525174
0.0	0.24596428693834185
0.0	0.24601569729581518
0.0	0.24603283408163965
0.0	0.24610138122493744
0.0	0.2461185180107619
0.0	0.2461870651540597
0.0	0.24623847551153305
0.0	0.2463241594406553
0.0	0.24639270658395312
0.0	0.24642698015560202
0.0	0.2464955272988998
0.0	0.2465298008705487
0.0	0.24659834801384653
0.0	0.2466497583713199
0.0	0.24668403194296878
0.0	0.24671830551461768
0.0	0.24673544230044214
0.0	0.24676971587209104
0.0	0.24678685265791547
0.0	0.24682112622956437
0.0	0.24687253658703773
0.0	0.24692394694451109
0.0	0.24695822051615998
0.0	0.24700963087363334
0.0	0.2470267676594578
0.0	0.24707817801693113
0.0	0.24711245158858006
0.0	0.2471295883744045
0.0	0.2471638619460534
0.0	0.24721527230352675
0.0	0.24728381944682457
0.0	0.2473352298042979
0.0	0.24736950337594682
0.0	0.24742091373342015
0.0	0.24752373444836687
0.0	0.24757514480584022
0.0	0.24760941837748912
0.0	0.2476779655207869
0.0	0.24774651266408473
0.0	0.247832196593207
0.0	0.24788360695068032
0.0	0.24795215409397814
0.0	0.2480035644514515
0.0	0.24802070123727593
0.0	0.24808924838057375
0.0	0.24819206909552044
0.0	0.24822634266716934
0.0	0.2482434794529938
0.0	0.24829488981046716
0.0	0.2483120265962916
0.0	0.2483805737395894
0.0	0.2484491208828872
0.0	0.24846625766871167
0.0	0.248517668026185
0.0	0.24855194159783392
0.0	0.24858621516948282
0.0	0.2486204887411317
0.0	0.24867189909860507
0.0	0.24870617267025397
0.0	0.24877471981355176
0.0	0.24879185659937622
0.0	0.24882613017102512
0.0	0.24884326695684958
0.0	0.24891181410014737
0.0	0.2489803612434452
0.0	0.24903177160091852
0.0	0.24916886588751413
0.0	0.2491860026733386
0.0	0.24923741303081193
0.0	0.24927168660246085
0.0	0.24932309695993418
0.0	0.24934023374575864
0.0	0.24937450731740754
0.0	0.2494259176748809
0.0	0.2494601912465298
0.0	0.24947732803235426
0.0	0.24954587517565205
0.0	0.2495972855331254
0.0	0.24961442231894987
0.0	0.24964869589059877
0.0	0.24970010624807212
0.0	0.24973437981972102
0.0	0.24978579017719438
0.0	0.24982006374884327
0.0	0.24988861089214107
0.0	0.24992288446378996
0.0	0.2499571580354389
0.0	0.25000856839291224
0.0	0.2500428419645611
0.0	0.2501113891078589
0.0	0.25014566267950783
0.0	0.2502142098228056
0.0	0.25024848339445455
0.0	0.25031703053775234
0.0	0.2503341673235768
0.0	0.25038557768105013
0.0	0.25041985125269905
0.0	0.2504712616101724
0.0	0.2505055351818213
0.0	0.2505740823251191
0.0	0.25062549268259243
0.0	0.25065976625424136
0.0	0.2507111766117147
0.0	0.25081399732666143
0.0	0.2508482708983103
0.0	0.2508825444699592
0.0	0.25089968125578366
0.0	0.2509339548274326
0.0	0.25098536518490594
0.0	0.2510025019707304
0.0	0.2510367755423793
0.0	0.25105391232820373
0.0	0.2511224594715015
0.0	0.25115673304315045
0.0	0.25120814340062375
0.0	0.2512424169722727
0.0	0.2512595537580971
0.0	0.25131096411557047
0.0	0.2513452376872194
0.0	0.2513623744730438
0.0	0.2514309216163416
0.0	0.251482331973815
0.0	0.2515166055454639
0.0	0.25156801590293726
0.0	0.2516194262604106
0.0	0.251670836617884
0.0	0.25170511018953284
0.0	0.2517222469753573
0.0	0.2517565205470062
0.0	0.251825067690304
0.0	0.2518936148336018
0.0	0.2519964355485485
0.0	0.2520992562634952
0.0	0.25213352983514414
0.0	0.25220207697844194
0.0	0.2522534873359153
0.0	0.25228776090756416
0.0	0.2523220344792131
0.0	0.25235630805086195
0.0	0.25237344483668644
0.0	0.2524077184083353
0.0	0.2524248551941598
0.0	0.25247626555163316
[truncated: 23,136 more rows]
