# Supplementary material for: Prediction of m6A and m5C at single-molecule resolution reveals a transcriptome-wide co-occurrence of RNA modifications
Source: Nat Commun. 2024 May 9;15:3899. doi: 10.1038/s41467-024-47953-7 (PMC11082244; doi:10.1038/s41467-024-47953-7)
Supplement: Supplementary file 16 — Source Data [file 41467_2024_47953_MOESM16_ESM.zip › source_data_2024_04_07/Supplementary_Figure_23_b.csv]

co-occurrence	distances	position
0.9285714285714286	1	up
0.8235294117647058	1	up
1.0	1	up
0.8260869565217391	1	up
0.9666666666666667	1	up
0.9	1	up
0.717948717948718	1	up
0.984375	1	up
0.8260869565217391	1	up
0.8723404255319149	1	up
0.896551724137931	1	up
1.0	1	up
0.8695652173913043	1	up
0.8888888888888888	1	up
0.9459459459459459	1	up
0.8888888888888888	1	up
0.9076923076923077	1	up
0.9827586206896551	1	up
0.9428571428571428	1	up
0.875	1	up
0.92	1	up
0.875	1	up
0.9827586206896551	1	up
0.84	1	up
0.917910447761194	1	up
0.8947368421052632	1	up
1.0	1	up
0.9070796460176991	1	up
1.0	1	up
0.88	1	up
0.95	1	up
1.0	1	up
0.9318181818181818	1	up
0.8181818181818182	1	up
0.95	1	up
0.9333333333333333	1	up
0.8863636363636364	1	up
0.9428571428571428	1	up
0.9642857142857143	1	up
1.0	1	up
1.0	1	up
1.0	1	up
1.0	1	up
0.7837837837837838	1	up
0.9090909090909091	1	up
0.8695652173913043	1	up
1.0	1	up
0.8947368421052632	1	up
0.8181818181818182	1	up
0.8085106382978723	1	up
0.9701492537313433	1	up
1.0	1	up
1.0	1	up
0.85	1	up
0.9230769230769231	1	up
0.9090909090909091	1	up
0.8108108108108109	1	up
0.9833333333333333	1	up
0.9024390243902439	1	up
0.953125	1	up
0.9333333333333333	1	up
0.9829059829059829	1	up
0.8846153846153846	1	up
0.9047619047619048	1	up
0.7307692307692307	1	up
0.9459459459459459	1	up
0.9047619047619048	1	up
0.9069767441860465	1	up
0.9642857142857143	1	up
1.0	1	up
0.8695652173913043	1	up
0.96875	1	up
1.0	1	up
0.9365671641791045	1	up
0.9824561403508771	1	up
0.9629629629629629	1	up
0.9	1	up
1.0	1	up
0.9	1	up
0.85	1	up
0.9230769230769231	1	up
0.8620689655172413	1	up
0.8695652173913043	1	up
0.8717948717948718	1	up
0.8	1	up
0.9420289855072463	1	up
0.9105691056910569	1	up
0.8235294117647058	1	up
0.8	1	up
0.9571428571428572	1	up
0.9090909090909091	1	up
0.9230769230769231	1	up
0.9130434782608695	1	up
0.9565217391304348	1	up
0.92	1	up
0.8837209302325582	1	up
0.9	1	up
0.8947368421052632	1	up
0.7631578947368421	1	up
0.8648648648648649	1	up
1.0	1	up
0.9487179487179487	1	up
0.9629629629629629	1	up
1.0	1	up
0.956989247311828	1	up
0.9782608695652174	1	up
0.9741379310344828	1	up
0.9743589743589743	1	up
0.9705882352941176	1	up
0.9038461538461539	1	up
0.9351851851851852	1	up
0.9166666666666666	1	up
0.9629629629629629	1	up
0.9666666666666667	1	up
0.9622641509433962	1	up
1.0	1	up
1.0	1	up
0.975	1	up
0.8888888888888888	1	up
0.9565217391304348	1	up
0.7857142857142857	1	up
0.9047619047619048	1	up
0.8260869565217391	1	up
0.9545454545454546	1	up
0.96	1	up
0.9523809523809523	1	up
0.9705882352941176	1	up
0.88	1	up
0.9111111111111111	2	up
0.6923076923076923	2	up
0.8837209302325582	2	up
0.9814814814814815	2	up
1.0	2	up
0.8378378378378378	2	up
0.9615384615384616	2	up
0.8	2	up
0.9210526315789473	2	up
0.8507462686567164	2	up
0.9473684210526315	2	up
0.9772727272727273	2	up
0.8536585365853658	2	up
0.896551724137931	2	up
0.9201009251471826	2	up
0.8846153846153846	2	up
0.8863636363636364	2	up
0.8348623853211009	2	up
0.8409090909090909	2	up
0.8421052631578947	2	up
0.9336099585062241	2	up
0.9562043795620438	2	up
0.9811320754716981	2	up
0.9782608695652174	2	up
0.9021739130434783	2	up
0.9142857142857143	2	up
0.875	2	up
0.9743589743589743	2	up
0.9545454545454546	2	up
0.946236559139785	2	up
1.0	2	up
1.0	2	up
0.8695652173913043	2	up
0.9512195121951219	2	up
0.9523809523809523	2	up
0.6060606060606061	2	up
1.0	2	up
0.8695652173913043	2	up
1.0	2	up
0.8125	2	up
0.9555555555555556	2	up
0.7058823529411765	2	up
0.9428571428571428	2	up
1.0	2	up
0.9413793103448276	2	up
0.8928571428571429	2	up
0.9	2	up
0.8378378378378378	2	up
0.8	2	up
0.9555555555555556	2	up
0.9428571428571428	2	up
0.8333333333333334	2	up
0.937007874015748	2	up
0.8333333333333334	2	up
1.0	2	up
0.987012987012987	2	up
0.9159663865546218	2	up
0.9396825396825397	2	up
0.9705882352941176	2	up
1.0	2	up
1.0	2	up
0.907258064516129	2	up
0.9473684210526315	2	up
0.8461538461538461	2	up
0.8260869565217391	2	up
1.0	2	up
0.9855072463768116	2	up
0.9565217391304348	2	up
0.8536585365853658	2	up
1.0	2	up
0.9230769230769231	2	up
0.7575757575757576	2	up
0.9166666666666666	2	up
0.9393939393939394	2	up
1.0	2	up
0.9642857142857143	2	up
0.9230769230769231	2	up
0.9772727272727273	2	up
0.9166666666666666	2	up
0.9444444444444444	2	up
0.78	2	up
0.8918918918918919	2	up
0.9666666666666667	2	up
0.95	2	up
0.9529411764705882	2	up
0.9032258064516129	2	up
1.0	2	up
0.9333333333333333	2	up
0.8235294117647058	2	up
0.8064516129032258	2	up
1.0	2	up
0.85	2	up
0.9615384615384616	2	up
0.90625	2	up
0.7916666666666666	2	up
0.9428571428571428	2	up
0.8333333333333334	2	up
0.9583333333333334	2	up
0.7631578947368421	2	up
0.8333333333333334	2	up
0.9230769230769231	2	up
0.7692307692307693	2	up
0.975	2	up
0.9104477611940298	2	up
0.95	2	up
0.9473684210526315	2	up
0.9344262295081968	2	up
0.9736842105263158	2	up
0.9775280898876404	2	up
0.875	2	up
0.6	2	up
0.9615384615384616	2	up
0.9444444444444444	2	up
0.8333333333333334	2	up
0.9565217391304348	2	up
0.9230769230769231	2	up
0.95	2	up
0.9545454545454546	2	up
0.8636363636363636	2	up
0.8333333333333334	2	up
0.95	2	up
0.9655172413793104	2	up
0.8461538461538461	2	up
0.8275862068965517	2	up
0.9425287356321839	2	up
0.7355371900826446	2	up
0.9519408502772643	2	up
0.925	2	up
0.9655172413793104	2	up
0.96	2	up
0.9714285714285714	2	up
0.9	2	up
0.9642857142857143	2	up
0.9191919191919192	2	up
1.0	2	up
0.8043478260869565	2	up
0.9230769230769231	2	up
0.9411764705882353	2	up
0.8571428571428571	2	up
0.918918918918919	2	up
0.9411764705882353	2	up
0.9732142857142857	2	up
0.9130434782608695	2	up
0.782608695652174	2	up
0.9238095238095239	2	up
0.96	2	up
0.95	2	up
0.9032258064516129	2	up
1.0	2	up
0.8631578947368421	2	up
0.9523809523809523	2	up
0.8717948717948718	2	up
0.9583333333333334	2	up
0.9565217391304348	2	up
0.8955223880597015	2	up
0.9545454545454546	2	up
0.9583333333333334	2	up
0.85	2	up
0.868421052631579	2	up
0.8947368421052632	2	up
0.9253731343283582	2	up
0.8955223880597015	2	up
0.8867924528301887	2	up
0.9111111111111111	2	up
0.8461538461538461	2	up
0.9342105263157895	2	up
1.0	2	up
0.9246231155778895	2	up
0.9615384615384616	2	up
0.9347826086956522	2	up
0.88	2	up
0.9130434782608695	2	up
0.9479768786127167	2	up
0.9735099337748344	2	up
0.9243697478991597	2	up
0.8888888888888888	2	up
0.84375	2	up
0.9047619047619048	2	up
0.9010989010989011	2	up
0.8888888888888888	2	up
1.0	2	up
0.8695652173913043	2	up
0.7857142857142857	2	up
0.9615384615384616	2	up
0.8333333333333334	2	up
0.9166666666666666	2	up
0.9393939393939394	2	up
0.92	2	up
0.9811320754716981	2	up
0.9285714285714286	2	up
0.8604651162790697	2	up
0.8518518518518519	2	up
0.9130434782608695	2	up
0.8709677419354839	2	up
0.9795918367346939	2	up
0.8214285714285714	2	up
0.896551724137931	2	up
0.7777777777777778	2	up
0.9545454545454546	2	up
0.9473684210526315	2	up
0.9666666666666667	2	up
0.9259259259259259	2	up
0.9629629629629629	2	up
0.9782608695652174	2	up
0.9552238805970149	2	up
0.9324324324324325	2	up
0.8928571428571429	2	up
0.9459459459459459	2	up
1.0	2	up
0.9130434782608695	2	up
0.9	2	up
0.9354838709677419	2	up
0.9253731343283582	2	up
0.8431372549019608	2	up
0.8636363636363636	2	up
0.896551724137931	2	up
0.96	2	up
0.9844961240310077	2	up
0.803030303030303	2	up
0.8181818181818182	2	up
0.7894736842105263	2	up
1.0	2	up
0.9836065573770492	2	up
0.9629629629629629	2	up
0.9863013698630136	2	up
0.8888888888888888	2	up
0.9310344827586207	2	up
0.9375	2	up
0.8918918918918919	2	up
0.9918032786885246	2	up
0.9782608695652174	2	up
0.6947368421052632	2	up
0.9	2	up
0.717948717948718	2	up
0.7608695652173914	2	up
1.0	2	up
0.9655172413793104	2	up
0.975	2	up
1.0	2	up
0.8484848484848485	2	up
0.9666666666666667	2	up
0.9052631578947369	2	up
1.0	2	up
0.9285714285714286	2	up
1.0	2	up
0.9333333333333333	2	up
0.9259259259259259	2	up
0.8108108108108109	2	up
0.9473684210526315	2	up
0.9312169312169312	2	up
0.8095238095238095	2	up
0.7435897435897436	2	up
0.8333333333333334	2	up
0.9428571428571428	2	up
0.967741935483871	2	up
0.9545454545454546	2	up
0.9722222222222222	2	up
0.9166666666666666	2	up
0.9565217391304348	2	up
0.92	2	up
0.9183673469387755	2	up
0.7272727272727273	2	up
0.9565217391304348	2	up
0.9130434782608695	2	up
0.967741935483871	2	up
0.8055555555555556	2	up
0.9375	2	up
0.8494623655913979	2	up
0.9210526315789473	2	up
0.9545454545454546	2	up
0.9866666666666667	2	up
0.8717948717948718	2	up
0.8095238095238095	2	up
0.9627906976744186	2	up
0.9714285714285714	2	up
0.8111111111111111	2	up
0.7714285714285715	2	up
0.85	2	up
0.8636363636363636	2	up
0.7708333333333334	2	up
0.9347826086956522	2	up
0.9836065573770492	2	up
1.0	2	up
0.9629629629629629	2	up
0.8676470588235294	2	up
0.9629629629629629	2	up
0.95	2	up
0.9056603773584906	2	up
0.9444444444444444	2	up
0.9444444444444444	2	up
0.9534883720930233	2	up
0.8571428571428571	2	up
0.9006622516556292	2	up
0.9523809523809523	2	up
0.8852459016393442	2	up
0.9166666666666666	2	up
0.9865771812080537	2	up
0.9310344827586207	2	up
0.9863013698630136	2	up
0.7916666666666666	2	up
0.8181818181818182	2	up
1.0	2	up
1.0	2	up
0.9583333333333334	2	up
0.8461538461538461	2	up
0.8478260869565217	2	up
0.9176470588235294	2	up
0.8055555555555556	2	up
0.9629629629629629	2	up
1.0	2	up
0.9523809523809523	2	up
0.8648648648648649	2	up
0.7575757575757576	2	up
0.9111111111111111	2	up
1.0	2	up
0.8898426323319027	2	up
0.9589552238805971	2	up
0.9130434782608695	2	up
0.9583333333333334	2	up
0.90625	2	up
0.9047619047619048	2	up
0.8780487804878049	2	up
0.7948717948717948	2	up
1.0	2	up
0.96875	2	up
0.8378378378378378	2	up
0.9518716577540107	2	up
0.875	2	up
0.7837837837837838	2	up
0.95	2	up
0.7419354838709677	2	up
1.0	2	up
0.9090909090909091	2	up
0.875	2	up
1.0	2	up
0.8292682926829268	2	up
0.8888888888888888	2	up
0.8378378378378378	2	up
1.0	2	up
0.9112426035502958	2	up
0.8846153846153846	2	up
0.8695652173913043	2	up
0.9701492537313433	2	up
0.6666666666666666	2	up
0.9583333333333334	2	up
0.8958333333333334	2	up
0.7837837837837838	2	up
0.7692307692307693	2	up
1.0	2	up
0.97	2	up
0.9166666666666666	2	up
0.9787234042553191	2	up
1.0	2	up
0.875	2	up
0.9545454545454546	2	up
0.9272727272727272	2	up
0.782608695652174	2	up
0.991304347826087	2	up
1.0	2	up
0.8333333333333334	2	up
0.88	2	up
0.8695652173913043	2	up
0.9166666666666666	2	up
0.78125	2	up
1.0	2	up
0.9285714285714286	2	up
0.95	2	up
0.9298245614035088	2	up
1.0	2	up
0.8787878787878788	2	up
0.74	2	up
0.9444444444444444	2	up
0.9301848049281314	2	up
0.9583333333333334	2	up
0.92	2	up
0.9649122807017544	2	up
0.9545454545454546	2	up
0.8620689655172413	2	up
0.9833333333333333	2	up
1.0	2	up
0.8947368421052632	2	up
0.9743589743589743	2	up
0.9487179487179487	2	up
0.967741935483871	2	up
0.96	2	up
0.9385964912280702	2	up
0.9285714285714286	2	up
0.875	2	up
0.7857142857142857	2	up
0.9375	2	up
0.9615384615384616	2	up
0.9193548387096774	2	up
0.68	2	up
0.8620689655172413	2	up
1.0	2	up
0.6666666666666666	2	up
0.9285714285714286	2	up
1.0	2	up
0.9333333333333333	2	up
1.0	2	up
0.9230769230769231	2	up
0.8333333333333334	2	up
0.8043478260869565	2	up
0.9285714285714286	2	up
0.5925925925925926	2	up
0.9210526315789473	2	up
0.8333333333333334	2	up
0.9090909090909091	2	up
0.9642857142857143	2	up
0.9512195121951219	2	up
0.896551724137931	2	up
0.9615384615384616	2	up
0.9318181818181818	2	up
1.0	2	up
0.85	2	up
1.0	2	up
0.9	2	up
0.96	2	up
0.8095238095238095	2	up
0.9	2	up
0.84375	2	up
0.987012987012987	2	up
0.9411764705882353	2	up
0.8181818181818182	2	up
0.8	2	up
0.9591836734693877	2	up
0.9069767441860465	2	up
0.925	2	up
0.9454545454545454	2	up
0.8571428571428571	2	up
0.4878048780487805	2	up
1.0	2	up
0.9512195121951219	2	up
0.9354838709677419	2	up
1.0	2	up
0.9130434782608695	2	up
0.9027777777777778	2	up
0.9636363636363636	2	up
0.9838709677419355	2	up
0.8	2	up
0.9315068493150684	2	up
0.8461538461538461	2	up
0.7659574468085106	2	up
1.0	2	up
1.0	2	up
0.9545454545454546	2	up
0.7380952380952381	2	up
0.8970588235294118	2	up
0.9090909090909091	2	up
0.9047619047619048	2	up
0.9534883720930233	2	up
1.0	2	up
0.9032258064516129	2	up
0.9333333333333333	2	up
0.9052132701421801	2	up
0.9387755102040817	2	up
0.9130434782608695	2	up
0.9056603773584906	2	up
0.9512195121951219	2	up
0.8433734939759037	2	up
0.95	2	up
0.88	2	up
0.9354838709677419	2	up
0.8275862068965517	2	up
0.9393939393939394	2	up
0.8695652173913043	2	up
0.9622641509433962	2	up
0.9545454545454546	2	up
0.9646017699115044	2	up
0.9527027027027027	2	up
0.8888888888888888	2	up
0.9117647058823529	2	up
0.9365079365079365	2	up
0.9090909090909091	2	up
0.9090909090909091	2	up
0.9090909090909091	2	up
0.9468085106382979	2	up
0.9821428571428571	2	up
0.8846153846153846	2	up
0.8181818181818182	3	up
0.72	3	up
0.75	3	up
0.85	3	up
0.7916666666666666	3	up
0.8095238095238095	3	up
0.8918918918918919	3	up
0.8913043478260869	3	up
1.0	3	up
0.7647058823529411	3	up
1.0	3	up
0.8235294117647058	3	up
0.9821428571428571	3	up
0.8461538461538461	3	up
0.8	3	up
0.8235294117647058	3	up
0.813953488372093	3	up
0.9244186046511628	3	up
0.9444444444444444	3	up
0.5	3	up
0.8	3	up
0.8682170542635659	3	up
1.0	3	up
0.52	3	up
0.7391304347826086	3	up
0.95	3	up
0.75	3	up
0.7916666666666666	3	up
0.9130434782608695	3	up
0.7948717948717948	3	up
0.8571428571428571	3	up
0.75	3	up
0.35	3	up
0.9333333333333333	3	up
0.9696969696969697	3	up
0.7142857142857143	3	up
0.43902439024390244	3	up
0.9833333333333333	3	up
0.8	3	up
0.6470588235294118	4	up
0.8378378378378378	4	up
0.34615384615384615	4	up
0.8214285714285714	4	up
0.8421052631578947	4	up
0.7916666666666666	4	up
0.9256756756756757	4	up
0.7894736842105263	4	up
0.746031746031746	4	up
0.6764705882352942	5	up
0.88	5	up
0.71875	5	up
0.9318181818181818	5	up
0.44	5	up
0.2112676056338028	5	up
0.32432432432432434	5	up
0.5641025641025641	5	up
0.5294117647058824	5	up
0.5116279069767442	5	up
0.3829787234042553	5	up
0.5	5	up
0.5	5	up
0.5802469135802469	5	up
0.5736766809728183	5	up
0.6551724137931034	5	up
0.48484848484848486	5	up
0.8076923076923077	5	up
0.41304347826086957	5	up
0.4782608695652174	5	up
0.6521739130434783	5	up
0.5135135135135135	5	up
0.6956521739130435	5	up
0.3888888888888889	5	up
0.75	5	up
0.38461538461538464	5	up
0.631578947368421	5	up
0.4444444444444444	5	up
0.6111111111111112	5	up
0.4186046511627907	5	up
0.6218487394957983	5	up
0.3888888888888889	5	up
0.525974025974026	5	up
0.4482758620689655	5	up
0.5405405405405406	5	up
0.5	5	up
0.5714285714285714	5	up
0.8333333333333334	5	up
0.7166666666666667	5	up
0.36666666666666664	6	up
0.53125	6	up
0.3888888888888889	6	up
0.48148148148148145	6	up
0.5294117647058824	6	up
0.92	6	up
0.875	6	up
0.6	6	up
0.5789473684210527	6	up
0.574468085106383	6	up
0.5625	6	up
0.6285714285714286	6	up
0.5555555555555556	6	up
0.3076923076923077	6	up
0.4444444444444444	6	up
0.80440097799511	6	up
0.43333333333333335	6	up
0.7457627118644068	6	up
0.7096774193548387	6	up
0.7777777777777778	6	up
0.52	6	up
0.45454545454545453	6	up
0.7575757575757576	6	up
0.625	6	up
0.6666666666666666	6	up
0.5	6	up
0.7692307692307693	6	up
0.7727272727272727	6	up
0.3639344262295082	6	up
0.5555555555555556	6	up
0.38461538461538464	6	up
0.4878048780487805	6	up
0.6304347826086957	6	up
0.8113207547169812	7	up
0.9166666666666666	7	up
0.6956521739130435	7	up
0.391304347826087	7	up
0.5161290322580645	7	up
0.7142857142857143	7	up
0.8846153846153846	7	up
0.5	7	up
0.40816326530612246	7	up
0.676923076923077	7	up
0.6368421052631579	7	up
0.5675675675675675	7	up
0.7894736842105263	7	up
0.4117647058823529	7	up
0.75	7	up
0.5227272727272727	7	up
0.5348837209302325	7	up
0.6578947368421053	7	up
0.3620689655172414	7	up
0.7894736842105263	7	up
0.7083333333333334	7	up
0.5882352941176471	7	up
0.4375	7	up
0.6842105263157895	7	up
0.7540983606557377	7	up
0.65625	7	up
0.5384615384615384	7	up
0.7096774193548387	7	up
0.20588235294117646	7	up
0.8	8	up
0.3142857142857143	8	up
0.7058823529411765	8	up
0.6	8	up
0.45	8	up
0.75	8	up
0.36	8	up
0.8823529411764706	8	up
0.43478260869565216	8	up
0.782608695652174	8	up
0.7419354838709677	8	up
0.7714285714285715	8	up
0.673469387755102	8	up
0.85	8	up
0.08620689655172414	8	up
0.7298387096774194	8	up
0.9523809523809523	8	up
0.34615384615384615	8	up
0.5681818181818182	8	up
0.6444444444444445	8	up
0.44	8	up
0.7894736842105263	8	up
0.6888888888888889	8	up
0.7555555555555555	8	up
0.7941176470588235	8	up
0.4	8	up
0.5454545454545454	8	up
0.6190476190476191	8	up
0.5263157894736842	8	up
0.7037037037037037	8	up
0.72	8	up
0.4722222222222222	8	up
0.3684210526315789	8	up
0.6721311475409836	9	up
0.3181818181818182	9	up
0.6853448275862069	9	up
0.5	9	up
0.7619047619047619	9	up
0.65	9	up
0.7368421052631579	9	up
0.4666666666666667	9	up
0.5068493150684932	9	up
0.5882352941176471	9	up
0.3188405797101449	9	up
0.36666666666666664	9	up
0.41379310344827586	9	up
0.23529411764705882	9	up
0.5	9	up
0.6896551724137931	9	up
0.7931034482758621	9	up
0.64	9	up
0.6153846153846154	9	up
0.8888888888888888	9	up
0.8620689655172413	9	up
0.9058528428093645	9	up
0.5	9	up
0.5454545454545454	9	up
0.3333333333333333	9	up
0.5357142857142857	9	up
0.5555555555555556	9	up
0.6666666666666666	9	up
0.46875	9	up
0.4857142857142857	9	up
0.4411764705882353	9	up
0.764102564102564	9	up
0.5	9	up
1.0	9	up
0.44	9	up
0.4	9	up
0.6190476190476191	9	up
0.5454545454545454	9	up
0.6666666666666666	10	up
0.45454545454545453	10	up
0.4444444444444444	10	up
0.875	10	up
0.7878787878787878	10	up
0.55	10	up
0.48	10	up
0.6153846153846154	10	up
0.4	10	up
0.75	10	up
0.08695652173913043	10	up
0.7692307692307693	10	up
0.5121951219512195	10	up
0.4583333333333333	10	up
0.5897435897435898	10	up
0.65	10	up
0.6075949367088608	10	up
0.5882352941176471	10	up
0.8260869565217391	10	up
0.3103448275862069	10	up
0.43243243243243246	10	up
0.5909090909090909	10	up
0.6739130434782609	10	up
0.4444444444444444	10	up
0.5757575757575758	10	up
0.4594594594594595	10	up
0.696969696969697	10	up
0.7307692307692307	10	up
0.8642384105960265	10	up
0.9230769230769231	10	up
0.5957446808510638	10	up
0.5925925925925926	10	up
0.6578947368421053	10	up
0.75	10	up
0.8095238095238095	10	up
0.6916666666666667	11	up
0.5625	11	up
0.6041666666666666	11	up
0.46875	11	up
0.5869565217391305	11	up
0.29333333333333333	11	up
0.5161290322580645	11	up
0.7916666666666666	11	up
0.5833333333333334	11	up
0.6346153846153846	11	up
0.8771929824561403	11	up
0.875	11	up
0.6666666666666666	11	up
0.8846153846153846	11	up
0.5102040816326531	11	up
0.6621621621621622	11	up
0.7586206896551724	11	up
0.6029411764705882	11	up
0.803921568627451	11	up
0.875	11	up
0.7096774193548387	11	up
0.35294117647058826	12	up
1.0	12	up
0.4482758620689655	12	up
0.42857142857142855	12	up
0.7662337662337663	12	up
0.48333333333333334	12	up
0.7708333333333334	12	up
0.45454545454545453	12	up
0.4888888888888889	12	up
0.6	12	up
0.7647058823529411	12	up
0.4444444444444444	12	up
1.0	12	up
0.6285714285714286	12	up
0.7878787878787878	12	up
0.375	12	up
0.625	12	up
0.4666666666666667	12	up
0.631578947368421	12	up
0.41379310344827586	12	up
0.68	12	up
0.6585365853658537	12	up
0.42857142857142855	12	up
0.6744186046511628	12	up
0.7142857142857143	12	up
0.8148148148148148	12	up
0.8888888888888888	12	up
0.5384615384615384	12	up
0.6176470588235294	12	up
0.34615384615384615	12	up
0.5806451612903226	12	up
0.7272727272727273	12	up
0.37091988130563797	13	up
0.5	13	up
0.8947368421052632	13	up
0.5283018867924528	13	up
0.625	13	up
0.4857142857142857	13	up
0.6842105263157895	13	up
0.5714285714285714	13	up
0.5517241379310345	13	up
0.7727272727272727	13	up
0.5853658536585366	13	up
0.8076923076923077	13	up
0.5714285714285714	13	up
0.6	13	up
0.8	13	up
0.8571428571428571	13	up
0.3125	13	up
0.35	13	up
0.75	13	up
0.5	13	up
0.7428571428571429	13	up
0.6842105263157895	13	up
0.5454545454545454	13	up
0.6964285714285714	13	up
0.55	13	up
0.9	13	up
0.6779661016949152	13	up
0.46153846153846156	13	up
0.47368421052631576	14	up
0.5283018867924528	14	up
0.5555555555555556	14	up
0.6923076923076923	14	up
0.7575757575757576	14	up
0.76	14	up
0.3684210526315789	14	up
0.058823529411764705	14	up
0.7	14	up
0.5913978494623656	14	up
0.5864661654135338	14	up
0.4857142857142857	14	up
0.825	14	up
0.8888888888888888	14	up
0.7857142857142857	14	up
0.5348837209302325	14	up
0.5588235294117647	14	up
0.47619047619047616	14	up
0.2647058823529412	15	up
0.5571428571428572	15	up
0.631578947368421	15	up
0.6545454545454545	15	up
0.8888888888888888	15	up
0.5535714285714286	15	up
0.7368421052631579	15	up
0.8275862068965517	15	up
0.4666666666666667	15	up
0.5268817204301075	15	up
0.75	15	up
0.49019607843137253	15	up
0.6458333333333334	15	up
0.8620689655172413	15	up
0.6063829787234043	15	up
0.8494623655913979	15	up
0.42857142857142855	15	up
0.8913043478260869	15	up
0.41379310344827586	15	up
0.8846153846153846	15	up
0.8260869565217391	15	up
0.9	15	up
0.7297297297297297	15	up
0.5714285714285714	15	up
0.625	15	up
0.6875	15	up
0.9230769230769231	15	up
0.7741935483870968	15	up
0.5	15	up
0.5161290322580645	15	up
