# Supplementary material for: Prediction of m6A and m5C at single-molecule resolution reveals a transcriptome-wide co-occurrence of RNA modifications
Source: Nat Commun. 2024 May 9;15:3899. doi: 10.1038/s41467-024-47953-7 (PMC11082244; doi:10.1038/s41467-024-47953-7)
Supplement: Supplementary file 16 — Source Data [file 41467_2024_47953_MOESM16_ESM.zip › source_data_2024_04_07/Figure_2_e_upper.csv]

PFR	TPR
1.0	1.0039416232012097
0.9669549261795137	1.003924633446032
0.9052991046399022	1.0035338690769466
0.8528857099169201	1.002786319849131
0.8094089264173703	1.001732955028118
0.7711819772677075	1.0006116311863946
0.7372194566676294	0.999405358568783
0.7058223890993731	0.9977913318269084
0.6782310266909054	0.9962452641057442
0.6511323671825889	0.9946312373638696
0.6271258431166007	0.9926774155184424
0.6043255916682241	0.9905706858764165
0.5836660493722285	0.988311048437792
0.5632273738935422	0.9859494724681017
0.5427717086596782	0.9834179989466352
0.5240320086987547	0.9805127508112608
0.5057850116379823	0.9777774002276627
0.4882685740498479	0.9746512852749792
0.4710749418100885	0.9714911908119404
0.4548837051258091	0.968314106593724
0.43923614060721383	0.9648821760478431
0.4236905146196843	0.9612463684398308
0.4096569768429637	0.9575086223007526
0.39584430588355224	0.9535330195891877
0.3827452046416011	0.9501520583088398
0.3707164579758406	0.9463293633938735
0.35821199816510646	0.942285801661598
0.3470327392582273	0.9382762194396779
0.33629521398596646	0.9344195450143563
0.325540698958528	0.9302230754854822
0.31434445029647123	0.9257547698737661
0.30326712992065785	0.9212524847516947
0.2932431743658574	0.9159686708914525
0.28357600366978714	0.9115003652797363
0.27475832073259826	0.9071679777094412
0.26531201685383715	0.9022069691975738
0.25547494860599057	0.8974328479926604
0.2467592041998675	0.8918432185392209
0.23756774664877078	0.8866783329652219
0.22949761293939755	0.8814454883705126
0.2206289607366758	0.8759747872033165
0.21225301143410524	0.8706739835878965
0.2038770621315347	0.8645576717239505
0.1960957542601811	0.8589680422705109
0.18828046687847227	0.8530046382031635
0.18150155456259875	0.8472960804634805
0.17380519546713333	0.8414855841927318
0.16675444706841774	0.8355731493909173
0.16011145279396524	0.8298985711615896
0.15340049949880222	0.8238672080735316
0.14733515690038906	0.817733906454408
0.14142272209857457	0.8116175945904619
0.13591804142102312	0.8052634261540291
0.13034540172276118	0.7986544113899319
0.12456888496236769	0.7922492736879662
0.11894527599857287	0.7860819925584872
0.11429008307990282	0.7796428753461663
0.10926111554732497	0.7726770757233389
0.10419816850439186	0.7661360199799521
0.09937307803394553	0.7594930257054996
0.09463293633938735	0.7528160519206918
0.09048743607604615	0.745731324011621
0.0859511714436195	0.739156288757879
0.08173771215956778	0.732173499379874
0.07725241679267401	0.7255984641261319
0.07348069114324063	0.7185986849929492
0.07008274010771505	0.7115989058597666
0.06668478907218947	0.7044971881955181
0.0633547970573744	0.6979391426969538
0.06010975381844748	0.6910243123396592
0.05696664911058632	0.6837187176132792
0.05363665709577125	0.6766679692145636
0.050527531898265345	0.6688866613432101
0.047554324742180465	0.6607995378786592
0.044394230279141675	0.6529672607417727
0.04162490018518833	0.6449311065427548
0.03905944715336652	0.6368100035678486
0.03647700436636708	0.6289777264309622
0.03447221325540699	0.6206527463939244
0.03243344263409164	0.6123447561120644
0.030309723236888155	0.6040367658302044
0.02788018824648737	0.5947943390135748
0.026198202483902207	0.58551793268659
0.024210401128119743	0.5760546390526512
0.022358517813758305	0.5658607859460745
0.02055760376492975	0.5560407074534056
0.018552812653969655	0.5459997621434275
0.016921796156917378	0.534837492991726
0.015018943577023056	0.5239810394332217
0.01337093732479315	0.5121391800744152
0.011926808134694778	0.49980461781545726
0.010516658454951665	0.4863997009803089
0.009055539509675666	0.4722302451621672
0.007441512767801016	0.45739818889209805
0.006133301619123669	0.440918126369799
0.005062947042933111	0.42217842640887543
0.0036867768735452523	0.40082230415059716
0.002667391562887579	0.3751507840772014
0.001834893559183812	0.3439915730814319
0.0007645389829932551	0.2963522995633633
0.0	3.397951035525578e-05
