# Supplementary material for: Prediction of m6A and m5C at single-molecule resolution reveals a transcriptome-wide co-occurrence of RNA modifications
Source: Nat Commun. 2024 May 9;15:3899. doi: 10.1038/s41467-024-47953-7 (PMC11082244; doi:10.1038/s41467-024-47953-7)
Supplement: Supplementary file 16 — Source Data [file 41467_2024_47953_MOESM16_ESM.zip › source_data_2024_04_07/Supplementary_Figure_16_right.csv]

Position	Symbol	NSUN2	symbol
1	0.0	Dependent	close
2	0.0	Dependent	close
3	0.0	Dependent	close
4	0.0	Dependent	close
5	0.0	Dependent	close
6	0.0	Dependent	close
7	0.0	Dependent	close
8	0.0	Dependent	close
9	0.0056179775280898875	Dependent	close
10	0.016853932584269662	Dependent	close
11	0.028089887640449437	Dependent	close
12	0.09550561797752809	Dependent	close
13	0.1348314606741573	Dependent	close
14	0.15168539325842698	Dependent	close
15	0.16292134831460675	Dependent	close
16	0.17415730337078653	Dependent	close
17	0.15168539325842698	Dependent	close
18	0.1348314606741573	Dependent	close
19	0.11235955056179775	Dependent	close
20	0.11797752808988764	Dependent	close
21	0.15168539325842698	Dependent	close
22	0.15730337078651685	Dependent	close
23	0.16853932584269662	Dependent	close
24	0.12921348314606743	Dependent	close
25	0.11797752808988764	Dependent	close
26	0.1348314606741573	Dependent	close
27	0.16853932584269662	Dependent	close
28	0.20224719101123595	Dependent	close
29	0.19662921348314608	Dependent	close
30	0.20224719101123595	Dependent	close
31	0.21348314606741572	Dependent	close
32	0.2640449438202247	Dependent	close
33	0.33707865168539325	Dependent	close
34	0.29213483146067415	Dependent	close
35	0.28651685393258425	Dependent	close
36	0.33707865168539325	Dependent	close
37	0.3089887640449438	Dependent	close
38	0.29775280898876405	Dependent	close
39	0.2752808988764045	Dependent	close
40	0.25280898876404495	Dependent	close
41	0.24157303370786518	Dependent	close
42	0.2303370786516854	Dependent	close
43	0.2303370786516854	Dependent	close
44	0.2303370786516854	Dependent	close
45	0.19662921348314608	Dependent	close
46	0.20786516853932585	Dependent	close
47	0.25842696629213485	Dependent	close
48	0.3089887640449438	Dependent	close
49	0.29213483146067415	Dependent	close
50	0.25280898876404495	Dependent	close
51	0.29213483146067415	Dependent	close
52	0.23595505617977527	Dependent	close
53	0.2303370786516854	Dependent	close
54	0.2808988764044944	Dependent	close
55	0.28651685393258425	Dependent	close
56	0.3146067415730337	Dependent	close
57	0.3707865168539326	Dependent	close
58	0.4044943820224719	Dependent	close
59	0.38202247191011235	Dependent	close
60	0.42696629213483145	Dependent	close
61	0.4438202247191011	Dependent	close
62	0.4606741573033708	Dependent	close
63	0.46629213483146065	Dependent	close
64	0.42696629213483145	Dependent	close
65	0.4157303370786517	Dependent	close
66	0.3539325842696629	Dependent	close
67	0.4157303370786517	Dependent	close
68	0.4157303370786517	Dependent	close
69	0.43258426966292135	Dependent	close
70	0.4438202247191011	Dependent	close
71	0.4438202247191011	Dependent	close
72	0.4550561797752809	Dependent	close
73	0.47752808988764045	Dependent	close
74	0.48314606741573035	Dependent	close
75	0.47191011235955055	Dependent	close
76	0.5280898876404494	Dependent	close
77	0.5280898876404494	Dependent	close
78	0.4943820224719101	Dependent	close
79	0.48314606741573035	Dependent	close
80	0.4438202247191011	Dependent	close
81	0.550561797752809	Dependent	close
82	0.5617977528089888	Dependent	close
83	0.5337078651685393	Dependent	close
84	0.5112359550561798	Dependent	close
85	0.5337078651685393	Dependent	close
86	0.5449438202247191	Dependent	close
87	0.4887640449438202	Dependent	close
88	0.4044943820224719	Dependent	close
89	0.30337078651685395	Dependent	close
90	0.11797752808988764	Dependent	close
1	0.0	Independent	close
2	0.0	Independent	close
3	0.0	Independent	close
4	0.0	Independent	close
5	0.0	Independent	close
6	0.0	Independent	close
7	0.0016835016835016834	Independent	close
8	0.006734006734006734	Independent	close
9	0.013468013468013467	Independent	close
10	0.03535353535353535	Independent	close
11	0.050505050505050504	Independent	close
12	0.06818181818181818	Independent	close
13	0.08585858585858586	Independent	close
14	0.0867003367003367	Independent	close
15	0.09259259259259259	Independent	close
16	0.09175084175084175	Independent	close
17	0.07912457912457913	Independent	close
18	0.08417508417508418	Independent	close
19	0.09595959595959595	Independent	close
20	0.11447811447811448	Independent	close
21	0.11531986531986532	Independent	close
22	0.10858585858585859	Independent	close
23	0.11952861952861953	Independent	close
24	0.1414141414141414	Independent	close
25	0.15488215488215487	Independent	close
26	0.14898989898989898	Independent	close
27	0.15067340067340068	Independent	close
28	0.16835016835016836	Independent	close
29	0.1717171717171717	Independent	close
30	0.1750841750841751	Independent	close
31	0.17087542087542087	Independent	close
32	0.1835016835016835	Independent	close
33	0.18181818181818182	Independent	close
34	0.18855218855218855	Independent	close
35	0.1994949494949495	Independent	close
36	0.2037037037037037	Independent	close
37	0.1919191919191919	Independent	close
38	0.20707070707070707	Independent	close
39	0.2239057239057239	Independent	close
40	0.2382154882154882	Independent	close
41	0.25925925925925924	Independent	close
42	0.25084175084175087	Independent	close
43	0.2735690235690236	Independent	close
44	0.24494949494949494	Independent	close
45	0.23484848484848486	Independent	close
46	0.2382154882154882	Independent	close
47	0.29292929292929293	Independent	close
48	0.3114478114478115	Independent	close
49	0.32996632996632996	Independent	close
50	0.32491582491582494	Independent	close
51	0.2962962962962963	Independent	close
52	0.2904040404040404	Independent	close
53	0.2828282828282828	Independent	close
54	0.3148148148148148	Independent	close
55	0.3005050505050505	Independent	close
56	0.3164983164983165	Independent	close
57	0.3164983164983165	Independent	close
58	0.31986531986531985	Independent	close
59	0.3148148148148148	Independent	close
60	0.3291245791245791	Independent	close
61	0.3282828282828283	Independent	close
62	0.3409090909090909	Independent	close
63	0.3291245791245791	Independent	close
64	0.30976430976430974	Independent	close
65	0.3367003367003367	Independent	close
66	0.335016835016835	Independent	close
67	0.34764309764309764	Independent	close
68	0.3493265993265993	Independent	close
69	0.367003367003367	Independent	close
70	0.3728956228956229	Independent	close
71	0.39141414141414144	Independent	close
72	0.4048821548821549	Independent	close
73	0.4099326599326599	Independent	close
74	0.4225589225589226	Independent	close
75	0.42508417508417506	Independent	close
76	0.40235690235690236	Independent	close
77	0.40824915824915825	Independent	close
78	0.4099326599326599	Independent	close
79	0.42508417508417506	Independent	close
80	0.4057239057239057	Independent	close
81	0.4393939393939394	Independent	close
82	0.4478114478114478	Independent	close
83	0.42845117845117847	Independent	close
84	0.42424242424242425	Independent	close
85	0.4452861952861953	Independent	close
86	0.42424242424242425	Independent	close
87	0.4225589225589226	Independent	close
88	0.3712121212121212	Independent	close
89	0.26430976430976433	Independent	close
90	0.12205387205387205	Independent	close
